# Supplementary material for: Physiological and anatomical investigation of the auditory brainstem in the Fat-tailed dunnart (Sminthopsis crassicaudata)
Source: PeerJ. 2019 Sep 30;7:e7773. doi: 10.7717/peerj.7773 (PMC6776069; doi:10.7717/peerj.7773)
Supplement: Data S1 — The data contained in this file represent the individual ABR responses for each fat-tailed dunnart. Each dunnart was tested at multiple frequencies and sound-intensities which are also shown at the top of each column. [file peerj-07-7773-s001.zip]

Archive with 47 entries (26 files):
- GARRETT et al., SUPPLEMENTAL DATA/
- GARRETT et al., SUPPLEMENTAL DATA/.DS_Store
- __MACOSX/
- __MACOSX/GARRETT et al., SUPPLEMENTAL DATA/
- __MACOSX/GARRETT et al., SUPPLEMENTAL DATA/._.DS_Store
- GARRETT et al., SUPPLEMENTAL DATA/Electrophysiology Data Summary.xlsx
- __MACOSX/GARRETT et al., SUPPLEMENTAL DATA/._Electrophysiology Data Summary.xlsx
- GARRETT et al., SUPPLEMENTAL DATA/ABR DATA/
- GARRETT et al., SUPPLEMENTAL DATA/ABR DATA/DUNNART I/
- GARRETT et al., SUPPLEMENTAL DATA/ABR DATA/DUNNART I/Dunnart I RAW ABR WAVEFORMS.xlsx
- __MACOSX/GARRETT et al., SUPPLEMENTAL DATA/ABR DATA/
- __MACOSX/GARRETT et al., SUPPLEMENTAL DATA/ABR DATA/DUNNART I/
- __MACOSX/GARRETT et al., SUPPLEMENTAL DATA/ABR DATA/DUNNART I/._Dunnart I RAW ABR WAVEFORMS.xlsx
- GARRETT et al., SUPPLEMENTAL DATA/ABR DATA/DUNNART G/
- GARRETT et al., SUPPLEMENTAL DATA/ABR DATA/DUNNART G/Dunnart G RAW ABR WAVEFORMS.xlsx
- __MACOSX/GARRETT et al., SUPPLEMENTAL DATA/ABR DATA/DUNNART G/
- __MACOSX/GARRETT et al., SUPPLEMENTAL DATA/ABR DATA/DUNNART G/._Dunnart G RAW ABR WAVEFORMS.xlsx
- GARRETT et al., SUPPLEMENTAL DATA/ABR DATA/DUNNART F/
- GARRETT et al., SUPPLEMENTAL DATA/ABR DATA/DUNNART F/Dunnart F RAW ABR WAVEFORMS.xlsx
- __MACOSX/GARRETT et al., SUPPLEMENTAL DATA/ABR DATA/DUNNART F/
- __MACOSX/GARRETT et al., SUPPLEMENTAL DATA/ABR DATA/DUNNART F/._Dunnart F RAW ABR WAVEFORMS.xlsx
- GARRETT et al., SUPPLEMENTAL DATA/ABR DATA/DUNNART A/
- GARRETT et al., SUPPLEMENTAL DATA/ABR DATA/DUNNART A/Dunnart A RAW ABR WAVEFORMS.xlsx
- __MACOSX/GARRETT et al., SUPPLEMENTAL DATA/ABR DATA/DUNNART A/
- __MACOSX/GARRETT et al., SUPPLEMENTAL DATA/ABR DATA/DUNNART A/._Dunnart A RAW ABR WAVEFORMS.xlsx
- GARRETT et al., SUPPLEMENTAL DATA/ABR DATA/.DS_Store
- __MACOSX/GARRETT et al., SUPPLEMENTAL DATA/ABR DATA/._.DS_Store
- GARRETT et al., SUPPLEMENTAL DATA/ABR DATA/DUNNART J/
- GARRETT et al., SUPPLEMENTAL DATA/ABR DATA/DUNNART J/Dunnart J RAW ABR WAVEFORMS.xlsx
- __MACOSX/GARRETT et al., SUPPLEMENTAL DATA/ABR DATA/DUNNART J/
- __MACOSX/GARRETT et al., SUPPLEMENTAL DATA/ABR DATA/DUNNART J/._Dunnart J RAW ABR WAVEFORMS.xlsx
- GARRETT et al., SUPPLEMENTAL DATA/ABR DATA/DUNNART M/
- GARRETT et al., SUPPLEMENTAL DATA/ABR DATA/DUNNART M/.DS_Store
- __MACOSX/GARRETT et al., SUPPLEMENTAL DATA/ABR DATA/DUNNART M/
- __MACOSX/GARRETT et al., SUPPLEMENTAL DATA/ABR DATA/DUNNART M/._.DS_Store
- GARRETT et al., SUPPLEMENTAL DATA/ABR DATA/DUNNART M/Dunnart M ABR WAVEFORMS.xlsx
- __MACOSX/GARRETT et al., SUPPLEMENTAL DATA/ABR DATA/DUNNART M/._Dunnart M ABR WAVEFORMS.xlsx
- GARRETT et al., SUPPLEMENTAL DATA/ABR DATA/DUNNART E/
- GARRETT et al., SUPPLEMENTAL DATA/ABR DATA/DUNNART E/.DS_Store
- __MACOSX/GARRETT et al., SUPPLEMENTAL DATA/ABR DATA/DUNNART E/
- __MACOSX/GARRETT et al., SUPPLEMENTAL DATA/ABR DATA/DUNNART E/._.DS_Store
- GARRETT et al., SUPPLEMENTAL DATA/ABR DATA/DUNNART E/Dunnart E RAW ABR WAVEFORMS.xlsx
- __MACOSX/GARRETT et al., SUPPLEMENTAL DATA/ABR DATA/DUNNART E/._Dunnart E RAW ABR WAVEFORMS.xlsx
- GARRETT et al., SUPPLEMENTAL DATA/ABR DATA/DUNNART L/
- GARRETT et al., SUPPLEMENTAL DATA/ABR DATA/DUNNART L/Dunnart L RAW ABR WAVEFORMS.xlsx
- __MACOSX/GARRETT et al., SUPPLEMENTAL DATA/ABR DATA/DUNNART L/
- __MACOSX/GARRETT et al., SUPPLEMENTAL DATA/ABR DATA/DUNNART L/._Dunnart L RAW ABR WAVEFORMS.xlsx
