# Supplementary material for: Physiological and anatomical investigation of the auditory brainstem in the Fat-tailed dunnart (Sminthopsis crassicaudata)
Source: PeerJ. 2019 Sep 30;7:e7773. doi: 10.7717/peerj.7773 (PMC6776069; doi:10.7717/peerj.7773)
Supplement: Data S1 — The data contained in this file represent the individual ABR responses for each fat-tailed dunnart. Each dunnart was tested at multiple frequencies and sound-intensities which are also shown at the top of each column. [file peerj-07-7773-s001.zip › GARRETT et al., SUPPLEMENTAL DATA/Electrophysiology Data Summary.xlsx]

## Sheet: Figure 2B
	This spreadsheet contains the individual thresholds for each Dunnart
	These thresholds were used to calculate the average +/- error for figure 2
		DUNNART UNIQUE IDENTIFIER										SUMMARY STATISTICS
	FREQUENCY	A	E	M	L	I	G	J	K		MEAN	SD	SEM	N
	4	31.5	51.5	46.5	46.5	46.5	46.5				44.8333	6.8313	2.78887	6
	8	40	50	45	15	30	45	65			41.4286	15.7359	5.94762	7
	16	29	44	29		24	34	34	29		31.8571	6.36209	2.40464	7
	24	14	29	24	34	19	24	29	44		27.125	9.23406	3.26473	8
	32	10	20	30	20	35	10	15	20		20	8.86405	3.13392	8
	47.5	23	13		13	8	0	3	28		12.5714	10.1465	3.83503	7
	note: data is dB Attenuation
