# Supplementary material for: Physiological and anatomical investigation of the auditory brainstem in the Fat-tailed dunnart (Sminthopsis crassicaudata)
Source: PeerJ. 2019 Sep 30;7:e7773. doi: 10.7717/peerj.7773 (PMC6776069; doi:10.7717/peerj.7773)
Supplement: Data S1 — The data contained in this file represent the individual ABR responses for each fat-tailed dunnart. Each dunnart was tested at multiple frequencies and sound-intensities which are also shown at the top of each column. [file peerj-07-7773-s001.zip › GARRETT et al., SUPPLEMENTAL DATA/ABR DATA/DUNNART I/Dunnart I RAW ABR WAVEFORMS.xlsx]

## Sheet: 4kHz
Time (ms)	4kHz 10dB Atten	4kHz 10dB Atten, normalised	4kHz 20dB Atten	4kHz 20dB Atten, normalised	4kHz 30dB Atten	4kHz 30dB Atten, normalised	4kHz 25dB Atten	4kHz 25dB Atten, normalised	4kHz 40dB Atten	4kHz 40dB Atten, normalised	4kHz 35dB Atten	4kHz 35dB Atten, normalised	4kHz 50dB Atten	4kHz 50dB Atten, normalised	4kHz 60dB Atten	4kHz 60dB Atten, normalised	4kHz 70dB Atten	4kHz 70dB Atten, normalised	4kHz 80dB Atten	4kHz 80dB Atten, normalised
-2	4.471e-05	0	-3.57e-06	0	0.00015838	0	4.168e-05	0	-1.648e-05	0	-0.00015061	0	7.09e-06	0	0.00017957	0	-7.57e-06	0	-0.00020757	0
-1.975	2.371e-05	-0.021	1.402e-05	0.01759	0.00014018	-0.0182	3.029e-05	-0.01139	-5.921e-05	-0.04273	-0.00016812	-0.01751	-4.87e-06	-0.01196	0.00022596	0.04639	2.193e-05	0.0295	-0.00016435	0.04322
-1.95	2.73e-06	-0.04198	3.416e-05	0.03773	9.164e-05	-0.06674	7.82e-06	-0.03386	-0.00011335	-0.09687	-0.00017725	-0.02664	3.74e-06	-0.00335	0.00025267	0.0731	5.146e-05	0.05903	-0.00014457	0.063
-1.925	-1.617e-05	-0.06088	5.321e-05	0.05678	4.36e-05	-0.11478	-3.669e-05	-0.07837	-0.00015131	-0.13483	-0.0001556	-0.00499	2.089e-05	0.0138	0.00025726	0.07769	8.154e-05	0.08911	-0.0001526	0.05497
-1.9	-2.804e-05	-0.07275	6.833e-05	0.0719	2.009e-05	-0.13829	-9.695e-05	-0.13863	-0.00015252	-0.13604	-0.00010634	0.04427	4.695e-05	0.03986	0.00023274	0.05317	0.0001116	0.11917	-0.00017113	0.03644
-1.875	-2.863e-05	-0.07334	8.027e-05	0.08384	1.274e-05	-0.14564	-0.00016051	-0.20219	-0.00011465	-0.09817	-4.465e-05	0.10596	7.185e-05	0.06476	0.00020133	0.02176	0.00012099	0.12856	-0.00018229	0.02528
-1.85	-3.669e-05	-0.0814	9.171e-05	0.09528	1.287e-05	-0.14551	-0.0002109	-0.25258	-6.329e-05	-0.04681	3.59e-06	0.1542	8.869e-05	0.0816	0.00017075	-0.00882	0.00010029	0.10786	-0.00017768	0.02989
-1.825	-4.915e-05	-0.09386	0.00010243	0.106	5.36e-06	-0.15302	-0.00023599	-0.27767	-3.24e-05	-0.01592	2.301e-05	0.17362	8.61e-05	0.07901	0.00014319	-0.03638	6.295e-05	0.07052	-0.00014935	0.05822
-1.8	-5.603e-05	-0.10074	0.00010937	0.11294	-9.98e-06	-0.16836	-0.00022681	-0.26849	-4.442e-05	-0.02794	1.781e-05	0.16842	6.79e-05	0.06081	0.00013226	-0.04731	3.275e-05	0.04032	-0.00011085	0.09672
-1.775	-5.269e-05	-0.0974	0.00011228	0.11585	-3.051e-05	-0.18889	-0.00018638	-0.22806	-8.727e-05	-0.07079	-3.3e-06	0.14731	4.122e-05	0.03413	0.00012223	-0.05734	9.94e-06	0.01751	-8.536e-05	0.12221
-1.75	-5.781e-05	-0.10252	0.00011648	0.12005	-4.65e-05	-0.20488	-0.00013086	-0.17254	-0.00014783	-0.13135	-2.149e-05	0.12912	2.179e-05	0.0147	0.00010553	-0.07404	4.96e-06	0.01253	-7.977e-05	0.1278
-1.725	-9.185e-05	-0.13656	0.0001403	0.14387	-5.432e-05	-0.2127	-8.552e-05	-0.1272	-0.00020718	-0.1907	-3.073e-05	0.11988	1.606e-05	0.00897	8.017e-05	-0.0994	3.614e-05	0.04371	-9.975e-05	0.10782
-1.7	-0.00015256	-0.19727	0.00017458	0.17815	-6.057e-05	-0.21895	-6.901e-05	-0.11069	-0.00024086	-0.22438	-3.19e-05	0.11871	2.777e-05	0.02068	6.32e-05	-0.11637	9.768e-05	0.10525	-0.0001247	0.08287
-1.675	-0.00021755	-0.26226	0.00020169	0.20526	-7.391e-05	-0.23229	-7.466e-05	-0.11634	-0.00025197	-0.23549	-1.705e-05	0.13356	4.512e-05	0.03803	5.732e-05	-0.12225	0.00014378	0.15135	-0.0001459	0.06167
-1.65	-0.00024918	-0.29389	0.00019564	0.19921	-9.246e-05	-0.25084	-8.651e-05	-0.12819	-0.00024752	-0.23104	6.77e-06	0.15738	5.034e-05	0.04325	5.286e-05	-0.12671	0.00016469	0.17226	-0.00015036	0.05721
-1.625	-0.00025512	-0.29983	0.00015875	0.16232	-0.00010086	-0.25924	-9.583e-05	-0.13751	-0.00025641	-0.23993	4.064e-05	0.19125	3.112e-05	0.02403	5.491e-05	-0.12466	0.00015329	0.16086	-0.00014801	0.05956
-1.6	-0.00025191	-0.29662	9.753e-05	0.1011	-0.00010469	-0.26307	-0.00010164	-0.14332	-0.00028157	-0.26509	6.036e-05	0.21097	-5.4e-06	-0.01249	5.963e-05	-0.11994	0.00012204	0.12961	-0.00014081	0.06676
-1.575	-0.00025956	-0.30427	3.237e-05	0.03594	-0.00011018	-0.26856	-9.971e-05	-0.14139	-0.00029435	-0.27787	7.215e-05	0.22276	-4.401e-05	-0.0511	5.713e-05	-0.12244	0.00010157	0.10914	-0.00013147	0.0761
-1.55	-0.00027962	-0.32433	-1.542e-05	-0.01185	-0.00011985	-0.27823	-0.0001034	-0.14508	-0.00026828	-0.2518	8.075e-05	0.23136	-6.677e-05	-0.07386	4.483e-05	-0.13474	0.00010524	0.11281	-0.00013806	0.06951
-1.525	-0.00027684	-0.32155	-4.45e-05	-0.04093	-0.00013065	-0.28903	-0.00012101	-0.16269	-0.00020105	-0.18457	7.604e-05	0.22665	-6.845e-05	-0.07554	1.667e-05	-0.1629	0.00011995	0.12752	-0.00014428	0.06329
-1.5	-0.00025076	-0.29547	-6.084e-05	-0.05727	-0.00013635	-0.29473	-0.00014955	-0.19123	-0.00012823	-0.11175	6.128e-05	0.21189	-5.537e-05	-0.06246	-2.417e-05	-0.20374	0.00012274	0.13031	-0.0001372	0.07037
-1.475	-0.00021715	-0.26186	-7.131e-05	-0.06774	-0.00013604	-0.29442	-0.0001707	-0.21238	-8.71e-05	-0.07062	4.286e-05	0.19347	-2.582e-05	-0.03291	-6.322e-05	-0.24279	0.000108	0.11557	-0.0001189	0.08867
-1.45	-0.00019682	-0.24153	-8.499e-05	-0.08142	-0.00012283	-0.28121	-0.00017831	-0.21999	-8.79e-05	-0.07142	2.986e-05	0.18047	7.67e-06	0.00058	-8.344e-05	-0.26301	8.852e-05	0.09609	-9.854e-05	0.10903
-1.425	-0.0002039	-0.24861	-9.831e-05	-0.09474	-9.802e-05	-0.2564	-0.00017181	-0.21349	-0.00011203	-0.09555	1.87e-05	0.16931	2.916e-05	0.02207	-8.745e-05	-0.26702	8.766e-05	0.09523	-8.918e-05	0.11839
-1.4	-0.00023234	-0.27705	-8.701e-05	-0.08344	-9.132e-05	-0.2497	-0.00016563	-0.20731	-0.00013907	-0.12259	9.93e-06	0.16054	3.803e-05	0.03094	-7.99e-05	-0.25947	0.00010861	0.11618	-9.107e-05	0.1165
-1.375	-0.00025754	-0.30225	-3.967e-05	-0.0361	-0.00010439	-0.26277	-0.00016487	-0.20655	-0.00014872	-0.13224	-1.035e-05	0.14026	3.217e-05	0.02508	-6.84e-05	-0.24797	0.00013218	0.13975	-0.00010063	0.10694
-1.35	-0.00026868	-0.31339	2.988e-05	0.03345	-0.00011287	-0.27125	-0.00016169	-0.20337	-0.0001362	-0.11972	-5.198e-05	0.09863	2.038e-05	0.01329	-5.404e-05	-0.23361	0.0001406	0.14817	-0.000112	0.09557
-1.325	-0.00026794	-0.31265	8.684e-05	0.09041	-0.00011365	-0.27203	-0.00014728	-0.18896	-0.00011065	-0.09417	-9.638e-05	0.05423	1.359e-05	0.0065	-3.777e-05	-0.21734	0.00012832	0.13589	-0.00012681	0.08076
-1.3	-0.00027296	-0.31767	0.00011176	0.11533	-9.543e-05	-0.25381	-0.0001206	-0.16228	-8.669e-05	-0.07021	-0.00011517	0.03544	2.104e-05	0.01395	-7.56e-06	-0.18713	0.00010594	0.11351	-0.00014565	0.06192
-1.275	-0.00027799	-0.3227	0.00011264	0.11621	-7.423e-05	-0.23261	-8.122e-05	-0.1229	-5.921e-05	-0.04273	-0.00012049	0.03012	2.686e-05	0.01977	3.264e-05	-0.14693	9.225e-05	0.09982	-0.00016722	0.04035
-1.25	-0.00026361	-0.30832	9.692e-05	0.10049	-6.621e-05	-0.22459	-3.21e-05	-0.07378	-2.352e-05	-0.00704	-0.00012001	0.0306	2.249e-05	0.0154	6.53e-05	-0.11427	8.317e-05	0.09074	-0.00019303	0.01454
-1.225	-0.00021921	-0.26392	6.305e-05	0.06662	-7.304e-05	-0.23142	1.834e-05	-0.02334	2.71e-06	0.01919	-0.00011798	0.03263	1.323e-05	0.00614	8.817e-05	-0.0914	7.992e-05	0.08749	-0.00021843	-0.01086
-1.2	-0.00015788	-0.20259	2.758e-05	0.03115	-8.106e-05	-0.23944	6.321e-05	0.02153	2.613e-05	0.04261	-0.00012912	0.02149	1.256e-05	0.00547	8.097e-05	-0.0986	8.02e-05	0.08777	-0.00024105	-0.03348
-1.175	-9.993e-05	-0.14464	2.89e-06	0.00646	-7.136e-05	-0.22974	0.00010078	0.0591	2.17e-05	0.03818	-0.00015172	-0.00111	2.871e-05	0.02162	4.371e-05	-0.13586	7.386e-05	0.08143	-0.00026046	-0.05289
-1.15	-6.579e-05	-0.1105	-1.67e-06	0.0019	-4.005e-05	-0.19843	0.00011774	0.07606	-9.21e-06	0.00727	-0.0001766	-0.02599	4.709e-05	0.04	-2.125e-05	-0.20082	4.17e-05	0.04927	-0.00027328	-0.06571
-1.125	-5.65e-05	-0.10121	8.52e-06	0.01209	7.59e-06	-0.15079	0.00011371	0.07203	-3.195e-05	-0.01547	-0.00019268	-0.04207	5.621e-05	0.04912	-8.857e-05	-0.26814	-3.28e-06	0.00429	-0.00027217	-0.0646
-1.1	-6.127e-05	-0.10598	2.296e-05	0.02653	5.106e-05	-0.10732	9.769e-05	0.05601	-4.271e-05	-0.02623	-0.00017748	-0.02687	5.666e-05	0.04957	-0.00013812	-0.31769	-5.385e-05	-0.04628	-0.00026306	-0.05549
-1.075	-6.371e-05	-0.10842	3.406e-05	0.03763	6.582e-05	-0.09256	8.939e-05	0.04771	-4.9e-05	-0.03252	-0.00012704	0.02357	6.122e-05	0.05413	-0.00016352	-0.34309	-9.632e-05	-0.08875	-0.00024911	-0.04154
-1.05	-6.224e-05	-0.10695	3.453e-05	0.0381	4.516e-05	-0.11322	8.322e-05	0.04154	-4.832e-05	-0.03184	-5.67e-05	0.09391	6.332e-05	0.05623	-0.00014953	-0.3291	-0.00012638	-0.11881	-0.00023812	-0.03055
-1.025	-6.068e-05	-0.10539	2.651e-05	0.03008	5.04e-06	-0.15334	7.631e-05	0.03463	-4.231e-05	-0.02583	-3.5e-07	0.15026	7.004e-05	0.06295	-0.00010099	-0.28056	-0.00014399	-0.13642	-0.00024189	-0.03432
-1	-7.698e-05	-0.12169	1.877e-05	0.02234	-2.766e-05	-0.18604	6.308e-05	0.0214	-3.852e-05	-0.02204	-4.7e-07	0.15014	8.578e-05	0.07869	-4.003e-05	-0.2196	-0.00014315	-0.13558	-0.00025386	-0.04629
-0.975	-0.0001109	-0.15561	1.994e-05	0.02351	-4.522e-05	-0.2036	3.799e-05	-0.00369	-4.581e-05	-0.02933	-6.624e-05	0.08437	9.681e-05	0.08972	1.315e-05	-0.16642	-0.00011744	-0.10987	-0.00026359	-0.05602
-0.95	-0.00013622	-0.18093	3.388e-05	0.03745	-5.36e-05	-0.21198	3.51e-06	-0.03817	-5.712e-05	-0.04064	-0.00016277	-0.01216	8.82e-05	0.08111	4.57e-05	-0.13387	-6.949e-05	-0.06192	-0.00027422	-0.06665
-0.925	-0.00013159	-0.1763	4.703e-05	0.0506	-6.065e-05	-0.21903	-3.764e-05	-0.07932	-8.364e-05	-0.06716	-0.00023759	-0.08698	6.081e-05	0.05372	5.345e-05	-0.12612	-1.431e-05	-0.00674	-0.0002904	-0.08283
-0.9	-9.869e-05	-0.1434	5.221e-05	0.05578	-6.735e-05	-0.22573	-8.232e-05	-0.124	-0.00013049	-0.11401	-0.00026951	-0.1189	3.615e-05	0.02906	2.389e-05	-0.15568	2.787e-05	0.03544	-0.00030857	-0.101
-0.875	-5.882e-05	-0.10353	4.214e-05	0.04571	-7.003e-05	-0.22841	-0.00012647	-0.16815	-0.00018196	-0.16548	-0.00026077	-0.11016	3.072e-05	0.02363	-2.779e-05	-0.20736	4.477e-05	0.05234	-0.00033772	-0.13015
-0.85	-3.532e-05	-0.08003	2.113e-05	0.0247	-7.581e-05	-0.23419	-0.00016828	-0.20996	-0.00021622	-0.19974	-0.00022466	-0.07405	3.59e-05	0.02881	-6.276e-05	-0.24233	3.146e-05	0.03903	-0.00037295	-0.16538
-0.825	-2.265e-05	-0.06736	1.1e-07	0.00368	-7.952e-05	-0.2379	-0.00019338	-0.23506	-0.00022187	-0.20539	-0.0001756	-0.02499	2.832e-05	0.02123	-7.139e-05	-0.25096	-7.3e-07	0.00684	-0.00040229	-0.19472
-0.8	-1.224e-05	-0.05695	-1.126e-05	-0.00769	-7.821e-05	-0.23659	-0.00018017	-0.22185	-0.00020043	-0.18395	-0.00011836	0.03225	4.77e-06	-0.00232	-6.37e-05	-0.24327	-3.888e-05	-0.03131	-0.00040931	-0.20174
-0.775	5.67e-06	-0.03904	-8.8e-07	0.00269	-6.669e-05	-0.22507	-0.00012363	-0.16531	-0.00017089	-0.15441	-7.074e-05	0.07987	-2.469e-05	-0.03178	-4.834e-05	-0.22791	-6.809e-05	-0.06052	-0.00037778	-0.17021
-0.75	2.457e-05	-0.02014	1.056e-05	0.01413	-4.853e-05	-0.20691	-5.325e-05	-0.09493	-0.00014596	-0.12948	-4.911e-05	0.1015	-5.094e-05	-0.05803	-3.975e-05	-0.21932	-8.614e-05	-0.07857	-0.00031787	-0.1103
-0.725	4.243e-05	-0.00228	1.874e-05	0.02231	-3.948e-05	-0.19786	8.48e-06	-0.0332	-0.00011961	-0.10313	-5.131e-05	0.0993	-6.524e-05	-0.07233	-3.746e-05	-0.21703	-9.006e-05	-0.08249	-0.00025336	-0.04579
-0.7	5.875e-05	0.01404	1.824e-05	0.02181	-6.169e-05	-0.22007	4.098e-05	-0.0007	-8.127e-05	-0.06479	-6.974e-05	0.08087	-6.473e-05	-0.07182	-2.234e-05	-0.20191	-8.52e-05	-0.07763	-0.00019803	0.00954
-0.675	8.342e-05	0.03871	1.3e-06	0.00487	-0.00010511	-0.26349	3.167e-05	-0.01001	-3.81e-05	-0.02162	-9.287e-05	0.05774	-5.508e-05	-0.06217	3.45e-06	-0.17612	-7.004e-05	-0.06247	-0.0001537	0.05387
-0.65	0.00010865	0.06394	-2.212e-05	-0.01855	-0.0001557	-0.31408	-1.081e-05	-0.05249	6.32e-06	0.0228	-0.0001006	0.05001	-3.154e-05	-0.03863	3.37e-05	-0.14587	-5.465e-05	-0.04708	-0.0001172	0.09037
-0.625	0.00012471	0.08	-4.332e-05	-0.03975	-0.00019707	-0.35545	-6.173e-05	-0.10341	4.081e-05	0.05729	-9.732e-05	0.05329	7.57e-06	0.00048	5.081e-05	-0.12876	-4.033e-05	-0.03276	-8.726e-05	0.12031
-0.6	0.0001082	0.06349	-6.878e-05	-0.06521	-0.00021528	-0.37366	-9.496e-05	-0.13664	4.767e-05	0.06415	-8.187e-05	0.06874	5.743e-05	0.05034	4.864e-05	-0.13093	-4.371e-05	-0.03614	-5.507e-05	0.1525
-0.575	5.491e-05	0.0102	-9.296e-05	-0.08939	-0.00020861	-0.36699	-0.00010308	-0.14476	2.853e-05	0.04501	-6.213e-05	0.08848	9.309e-05	0.086	2.01e-05	-0.15947	-6.409e-05	-0.05652	-3.697e-05	0.1706
-0.55	-4.55e-06	-0.04926	-0.0001042	-0.10063	-0.00018943	-0.34781	-0.00010232	-0.144	-1.838e-05	-0.0019	-3.527e-05	0.11534	8.608e-05	0.07899	-1.973e-05	-0.1993	-9.635e-05	-0.08878	-4.263e-05	0.16494
-0.525	-3.954e-05	-0.08425	-9.817e-05	-0.0946	-0.00017607	-0.33445	-0.00010753	-0.14921	-7.337e-05	-0.05689	-3.23e-06	0.14738	4.529e-05	0.0382	-4.528e-05	-0.22485	-0.00011393	-0.10636	-6.283e-05	0.14474
-0.5	-4.625e-05	-0.09096	-7.982e-05	-0.07625	-0.00017006	-0.32844	-0.00013193	-0.17361	-0.00012111	-0.10463	3.657e-05	0.18718	-9.6e-06	-0.01669	-5.606e-05	-0.23563	-0.00012101	-0.11344	-9.796e-05	0.10961
-0.475	-4.499e-05	-0.0897	-6.872e-05	-0.06515	-0.00016198	-0.32036	-0.00017732	-0.219	-0.00015978	-0.1433	7.012e-05	0.22073	-6.355e-05	-0.07064	-5.774e-05	-0.23731	-0.00011264	-0.10507	-0.00013325	0.07432
-0.45	-5.218e-05	-0.09689	-7.895e-05	-0.07538	-0.00015126	-0.30964	-0.00023626	-0.27794	-0.00019858	-0.1821	8.334e-05	0.23395	-9.903e-05	-0.10612	-6.267e-05	-0.24224	-9.22e-05	-0.08463	-0.00015629	0.05128
-0.425	-7.4e-05	-0.11871	-0.00010425	-0.10068	-0.00012977	-0.28815	-0.00028684	-0.32852	-0.00021824	-0.20176	7.419e-05	0.2248	-9.402e-05	-0.10111	-6.409e-05	-0.24366	-5.93e-05	-0.05173	-0.00016053	0.04704
-0.4	-9.688e-05	-0.14159	-0.00014157	-0.138	-9.912e-05	-0.2575	-0.00031219	-0.35387	-0.00020758	-0.1911	4.268e-05	0.19329	-4.531e-05	-0.0524	-6.134e-05	-0.24091	-1.785e-05	-0.01028	-0.00014934	0.05823
-0.375	-0.0001106	-0.15531	-0.0001753	-0.17173	-6.753e-05	-0.22591	-0.00030952	-0.3512	-0.000177	-0.16052	2.86e-06	0.15347	1.253e-05	0.00544	-5.298e-05	-0.23255	2.512e-05	0.03269	-0.00013815	0.06942
-0.35	-0.0001112	-0.15591	-0.00018124	-0.17767	-3.772e-05	-0.1961	-0.00029076	-0.33244	-0.00014478	-0.1283	-3.119e-05	0.11942	5.174e-05	0.04465	-4.336e-05	-0.22293	6.08e-05	0.06837	-0.0001477	0.05987
-0.325	-9.847e-05	-0.14318	-0.00014994	-0.14637	-2.111e-05	-0.17949	-0.00027406	-0.31574	-0.00011976	-0.10328	-5.907e-05	0.09154	5.297e-05	0.04588	-4.239e-05	-0.22196	9.35e-05	0.10107	-0.00017133	0.03624
-0.3	-7.685e-05	-0.12156	-0.00010178	-0.09821	-9.39e-06	-0.16777	-0.00025064	-0.29232	-8.796e-05	-0.07148	-8.565e-05	0.06496	3.024e-05	0.02315	-3.657e-05	-0.21614	0.00012721	0.13478	-0.00018169	0.02588
-0.275	-5.875e-05	-0.10346	-7.309e-05	-0.06952	-7.36e-06	-0.16574	-0.00020689	-0.24857	-3.615e-05	-0.01967	-0.00010373	0.04688	-3.67e-06	-0.01076	-1.964e-05	-0.19921	0.00013927	0.14684	-0.00016687	0.0407
-0.25	-4.154e-05	-0.08625	-8.258e-05	-0.07901	-1.538e-05	-0.17376	-0.00014119	-0.18287	1.775e-05	0.03423	-0.00012491	0.0257	-4.424e-05	-0.05133	-1.285e-05	-0.19242	0.00012646	0.13403	-0.00013508	0.07249
-0.225	-3.177e-05	-0.07648	-0.00010642	-0.10285	-4.374e-05	-0.20212	-7.291e-05	-0.11459	5.488e-05	0.07136	-0.00014206	0.00855	-6.646e-05	-0.07355	-1.854e-05	-0.19811	9.425e-05	0.10182	-0.00011431	0.09326
-0.2	-3.536e-05	-0.08007	-0.00011344	-0.10987	-9.175e-05	-0.25013	-2.639e-05	-0.06807	5.829e-05	0.07477	-0.00013584	0.01477	-5.789e-05	-0.06498	-4.204e-05	-0.22161	5.729e-05	0.06486	-0.00011757	0.09
-0.175	-5.816e-05	-0.10287	-9.452e-05	-0.09095	-0.0001676	-0.32598	-8.5e-07	-0.04253	1.48e-05	0.03128	-0.00010454	0.04607	-2.406e-05	-0.03115	-7.257e-05	-0.25214	3.493e-05	0.0425	-0.00013162	0.07595
-0.15	-8.893e-05	-0.13364	-5.323e-05	-0.04966	-0.00024423	-0.40261	3.74e-06	-0.03794	-4.559e-05	-0.02911	-6.938e-05	0.08123	1.225e-05	0.00516	-0.00011185	-0.29142	1.756e-05	0.02513	-0.0001476	0.05997
-0.125	-0.00010466	-0.14937	-1.306e-05	-0.00949	-0.00028968	-0.44806	-4.32e-06	-0.046	-9.654e-05	-0.08006	-5.303e-05	0.09758	4.062e-05	0.03353	-0.00014094	-0.32051	5.83e-06	0.0134	-0.00016603	0.04154
-0.1	-9.989e-05	-0.1446	1.9e-05	0.02257	-0.00029745	-0.45583	-1.527e-05	-0.05695	-0.00012542	-0.10894	-6.48e-05	0.08581	6.374e-05	0.05665	-0.00015182	-0.33139	3.83e-06	0.0114	-0.0001807	0.02687
-0.075	-0.00010023	-0.14494	4.667e-05	0.05024	-0.00028369	-0.44207	-1.067e-05	-0.05235	-0.00012863	-0.11215	-9.191e-05	0.0587	7.527e-05	0.06818	-0.00015377	-0.33334	1.483e-05	0.0224	-0.00018866	0.01891
-0.05	-0.00011997	-0.16468	7.553e-05	0.0791	-0.00025697	-0.41535	3.42e-06	-0.03826	-8.907e-05	-0.07259	-0.00011878	0.03183	7.591e-05	0.06882	-0.00013975	-0.31932	3.387e-05	0.04144	-0.00018823	0.01934
-0.025	-0.00015658	-0.20129	9.949e-05	0.10306	-0.00022779	-0.38617	2.175e-05	-0.01993	-2.173e-05	-0.00525	-0.00013066	0.01995	5.826e-05	0.05117	-0.00011123	-0.2908	5.479e-05	0.06236	-0.00017299	0.03458
0	-0.00020814	-0.25285	0.00011362	0.11719	-0.00021706	-0.37544	2.091e-05	-0.02077	4.863e-05	0.06511	-0.00013964	0.01097	2.046e-05	0.01337	-7.815e-05	-0.25772	4.879e-05	0.05636	-0.00014613	0.06144
0.025	-0.00024709	-0.2918	0.00013204	0.13561	-0.00022029	-0.37867	3.03e-06	-0.03865	8.853e-05	0.10501	-0.00016302	-0.01241	-6.43e-06	-0.01352	-5.408e-05	-0.23365	2.883e-05	0.0364	-0.00011974	0.08783
0.05	-0.00025217	-0.29688	0.00014036	0.14393	-0.00022461	-0.38299	-1.548e-05	-0.05716	8.9e-05	0.10548	-0.00019218	-0.04157	-7.12e-06	-0.01421	-5.207e-05	-0.23164	1.395e-05	0.02152	-9.084e-05	0.11673
0.075	-0.00023376	-0.27847	0.00013518	0.13875	-0.00022136	-0.37974	-2.881e-05	-0.07049	7.398e-05	0.09046	-0.00021703	-0.06642	5.42e-06	-0.00167	-7.469e-05	-0.25426	8.56e-06	0.01613	-5.182e-05	0.15575
0.1	-0.00021001	-0.25472	0.00011116	0.11473	-0.00021116	-0.36954	-4.055e-05	-0.08223	5.213e-05	0.06861	-0.00023884	-0.08823	1.316e-05	0.00607	-0.0001093	-0.28887	1.229e-05	0.01986	-2.866e-05	0.17891
0.125	-0.00018972	-0.23443	7.666e-05	0.08023	-0.00019865	-0.35703	-6.591e-05	-0.10759	4.096e-05	0.05744	-0.00026274	-0.11213	5.17e-06	-0.00192	-0.00014415	-0.32372	1.513e-05	0.0227	-2.593e-05	0.18164
0.15	-0.00018037	-0.22508	5.389e-05	0.05746	-0.00019084	-0.34922	-0.00010129	-0.14297	4.386e-05	0.06034	-0.0002787	-0.12809	-1.412e-05	-0.02121	-0.00016941	-0.34898	1.21e-05	0.01967	-3.576e-05	0.17181
0.175	-0.00017894	-0.22365	4.458e-05	0.04815	-0.0001977	-0.35608	-0.00012772	-0.1694	5.937e-05	0.07585	-0.00027878	-0.12817	-3.239e-05	-0.03948	-0.00018242	-0.36199	-4.54e-06	0.00303	-4.85e-05	0.15907
0.2	-0.00019072	-0.23543	5.393e-05	0.0575	-0.00021387	-0.37225	-0.00012623	-0.16791	7.048e-05	0.08696	-0.00025328	-0.10267	-4.649e-05	-0.05358	-0.00018586	-0.36543	-3.722e-05	-0.02965	-6.634e-05	0.14123
0.225	-0.00020312	-0.24783	7.24e-05	0.07597	-0.00022137	-0.37975	-0.00011382	-0.1555	6.199e-05	0.07847	-0.00021979	-0.06918	-6.47e-05	-0.07179	-0.00018489	-0.36446	-8.141e-05	-0.07384	-8.297e-05	0.1246
0.25	-0.00020992	-0.25463	7.843e-05	0.082	-0.00019709	-0.35547	-0.00011337	-0.15505	4.189e-05	0.05837	-0.00020638	-0.05577	-7.866e-05	-0.08575	-0.00017899	-0.35856	-0.00010928	-0.10171	-7.881e-05	0.12876
0.275	-0.00021027	-0.25498	6.985e-05	0.07342	-0.00014036	-0.29874	-0.00012395	-0.16563	1.953e-05	0.03601	-0.00020505	-0.05444	-8.087e-05	-0.08796	-0.00017182	-0.35139	-0.00010855	-0.10098	-6.426e-05	0.14331
0.3	-0.00021836	-0.26307	4.445e-05	0.04802	-7.778e-05	-0.23616	-0.00014333	-0.18501	9.64e-06	0.02612	-0.0001949	-0.04429	-7.365e-05	-0.08074	-0.00016894	-0.34851	-8.357e-05	-0.076	-4.282e-05	0.16475
0.325	-0.00023733	-0.28204	5.93e-06	0.0095	-2.425e-05	-0.18263	-0.00016068	-0.20236	1.723e-05	0.03371	-0.00017532	-0.02471	-6.12e-05	-0.06829	-0.00016505	-0.34462	-5.994e-05	-0.05237	-2.01e-05	0.18747
0.35	-0.00025935	-0.30406	-3.893e-05	-0.03536	-3.72e-06	-0.1621	-0.00016947	-0.21115	4.085e-05	0.05733	-0.00015526	-0.00465	-4.278e-05	-0.04987	-0.00016193	-0.3415	-6.198e-05	-0.05441	4.8e-07	0.20805
0.375	-0.00028507	-0.32978	-8.14e-05	-0.07783	-1.052e-05	-0.1689	-0.00016547	-0.20715	7.167e-05	0.08815	-0.00013468	0.01593	-7.25e-06	-0.01434	-0.00017585	-0.35542	-9.541e-05	-0.08784	2.217e-05	0.22974
0.4	-0.0003034	-0.34811	-0.00010207	-0.0985	-4.967e-05	-0.20805	-0.0001577	-0.19938	9.875e-05	0.11523	-0.00013534	0.01527	3.406e-05	0.02697	-0.0001938	-0.37337	-0.00014033	-0.13276	4.435e-05	0.25192
0.425	-0.00030652	-0.35123	-9.795e-05	-0.09438	-0.00010063	-0.25901	-0.00015181	-0.19349	0.00011076	0.12724	-0.00015299	-0.00238	7.182e-05	0.06473	-0.00020217	-0.38174	-0.00017521	-0.16764	6.666e-05	0.27423
0.45	-0.00029144	-0.33615	-8.143e-05	-0.07786	-0.00014452	-0.3029	-0.0001581	-0.19978	0.00010883	0.12531	-0.0001779	-0.02729	8.795e-05	0.08086	-0.00020562	-0.38519	-0.00018782	-0.18025	8.797e-05	0.29554
0.475	-0.00026105	-0.30576	-6.961e-05	-0.06604	-0.00016989	-0.32827	-0.00017733	-0.21901	0.00010038	0.11686	-0.00020139	-0.05078	8.602e-05	0.07893	-0.00020262	-0.38219	-0.00016898	-0.16141	9.09e-05	0.29847
0.5	-0.00022998	-0.27469	-8.169e-05	-0.07812	-0.00017629	-0.33467	-0.00019018	-0.23186	8.635e-05	0.10283	-0.00019665	-0.04604	8.373e-05	0.07664	-0.00018699	-0.36656	-0.00013846	-0.13089	7.43e-05	0.28187
0.525	-0.00020255	-0.24726	-0.00012257	-0.119	-0.00015924	-0.31762	-0.0001901	-0.23178	6.789e-05	0.08437	-0.00016591	-0.0153	8.732e-05	0.08023	-0.00015734	-0.33691	-0.0001115	-0.10393	3.993e-05	0.2475
0.55	-0.0001731	-0.21781	-0.00018674	-0.18317	-0.00011044	-0.26882	-0.00017704	-0.21872	4.373e-05	0.06021	-0.00012579	0.02482	7.582e-05	0.06873	-0.0001308	-0.31037	-9.782e-05	-0.09025	2.34e-06	0.20991
0.575	-0.00013653	-0.18124	-0.00025476	-0.25119	-3.384e-05	-0.19222	-0.00014393	-0.18561	1.622e-05	0.0327	-9.161e-05	0.059	3.384e-05	0.02675	-0.00010806	-0.28763	-9.07e-05	-0.08313	-2.608e-05	0.18149
0.6	-9.633e-05	-0.14104	-0.00030338	-0.29981	5.362e-05	-0.10476	-9.832e-05	-0.14	-1.209e-05	0.00439	-6.937e-05	0.08124	-3.87e-05	-0.04579	-0.00010058	-0.28015	-8.314e-05	-0.07557	-2.459e-05	0.18298
0.625	-6.533e-05	-0.11004	-0.00031888	-0.31531	0.00013097	-0.02741	-5.459e-05	-0.09627	-3.563e-05	-0.01915	-5.862e-05	0.09199	-0.00013251	-0.1396	-0.00011995	-0.29952	-7.363e-05	-0.06606	1.261e-05	0.22018
0.65	-5.424e-05	-0.09895	-0.00030057	-0.297	0.00018547	0.02709	-3.334e-05	-0.07502	-5.572e-05	-0.03924	-4.818e-05	0.10243	-0.00021078	-0.21787	-0.00016279	-0.34236	-6.27e-05	-0.05513	5.83e-05	0.26587
0.675	-6.77e-05	-0.11241	-0.00026204	-0.25847	0.00020443	0.04605	-3.659e-05	-0.07827	-6.798e-05	-0.0515	-4.597e-05	0.10464	-0.00025648	-0.26357	-0.00020374	-0.38331	-5.279e-05	-0.04522	8.917e-05	0.29674
0.7	-9.576e-05	-0.14047	-0.0002372	-0.23363	0.00019359	0.03521	-6.52e-05	-0.10688	-8.147e-05	-0.06499	-5.651e-05	0.0941	-0.00027462	-0.28171	-0.00023191	-0.41148	-3.381e-05	-0.02624	8.496e-05	0.29253
0.725	-0.00012242	-0.16713	-0.00023772	-0.23415	0.00017602	0.01764	-0.00011725	-0.15893	-0.00010371	-0.08723	-7.379e-05	0.07682	-0.00027054	-0.27763	-0.00024563	-0.4252	2.9e-06	0.01047	6.787e-05	0.27544
0.75	-0.00013636	-0.18107	-0.00024454	-0.24097	0.00017075	0.01237	-0.00017182	-0.2135	-0.00012688	-0.1104	-9.598e-05	0.05463	-0.00025044	-0.25753	-0.00024945	-0.42902	4.984e-05	0.05741	6.564e-05	0.27321
0.775	-0.00014953	-0.19424	-0.00021922	-0.21565	0.00017282	0.01444	-0.00020679	-0.24847	-0.00014001	-0.12353	-0.0001147	0.03591	-0.00022072	-0.22781	-0.00024566	-0.42523	8.411e-05	0.09168	8.076e-05	0.28833
0.8	-0.00017063	-0.21534	-0.00016252	-0.15895	0.00016836	0.00998	-0.0002169	-0.25858	-0.00014419	-0.12771	-0.00012061	0.03	-0.0002074	-0.21449	-0.00024001	-0.41958	9.091e-05	0.09848	0.0001021	0.30967
0.825	-0.0001928	-0.23751	-9.266e-05	-0.08909	0.00015957	0.00119	-0.00019233	-0.23401	-0.00013556	-0.11908	-0.00011049	0.04012	-0.00021346	-0.22055	-0.0002373	-0.41687	7.514e-05	0.08271	0.00010202	0.30959
0.85	-0.00019748	-0.24219	-3.506e-05	-0.03149	0.00015535	-0.00303	-0.00013828	-0.17996	-0.00011475	-0.09827	-9.189e-05	0.05872	-0.00022865	-0.23574	-0.00024235	-0.42192	5.965e-05	0.06722	7.658e-05	0.28415
0.875	-0.00017667	-0.22138	-4.85e-06	-0.00128	0.00014631	-0.01207	-7.241e-05	-0.11409	-9.413e-05	-0.07765	-8.125e-05	0.06936	-0.00024567	-0.25276	-0.00025518	-0.43475	5.785e-05	0.06542	3.853e-05	0.2461
0.9	-0.0001436	-0.18831	-9.54e-06	-0.00597	0.00013566	-0.02272	-2.612e-05	-0.0678	-9.532e-05	-0.07884	-8.563e-05	0.06498	-0.00025033	-0.25742	-0.00027209	-0.45166	6.387e-05	0.07144	2.97e-06	0.21054
0.925	-0.00010133	-0.14604	-5.382e-05	-0.05025	0.00012798	-0.0304	-2e-05	-0.06168	-0.00012386	-0.10738	-9.562e-05	0.05499	-0.00022475	-0.23184	-0.00028506	-0.46463	8.385e-05	0.09142	-2.317e-05	0.1844
0.95	-5.025e-05	-0.09496	-0.00010889	-0.10532	0.00010988	-0.0485	-5.437e-05	-0.09605	-0.00016256	-0.14608	-9.737e-05	0.05324	-0.00018232	-0.18941	-0.00028697	-0.46654	0.00011414	0.12171	-3.478e-05	0.17279
0.975	2.696e-05	-0.01775	-0.00013429	-0.13072	7.653e-05	-0.08185	-0.00010358	-0.14526	-0.0001905	-0.17402	-9.341e-05	0.0572	-0.00013625	-0.14334	-0.00027763	-0.4572	0.00014443	0.152	-4.582e-05	0.16175
1	0.00014196	0.09725	-0.00010861	-0.10504	2.301e-05	-0.13537	-0.00013505	-0.17673	-0.00019819	-0.18171	-0.00010144	0.04917	-9.959e-05	-0.10668	-0.00025687	-0.43644	0.00016851	0.17608	-5.612e-05	0.15145
1.025	0.00028953	0.24482	-5.848e-05	-0.05491	-4.023e-05	-0.19861	-0.00012816	-0.16984	-0.0001792	-0.16272	-0.00012082	0.02979	-7.782e-05	-0.08491	-0.00022375	-0.40332	0.00017583	0.1834	-5.691e-05	0.15066
1.05	0.00045439	0.40968	-4.25e-06	-0.00068	-9.897e-05	-0.25735	-8.7e-05	-0.12868	-0.00014335	-0.12687	-0.00014035	0.01026	-7.031e-05	-0.0774	-0.00017802	-0.35759	0.00016724	0.17481	-6.359e-05	0.14398
1.075	0.00061184	0.56713	3.797e-05	0.04154	-0.00013982	-0.2982	-3.674e-05	-0.07842	-0.00011151	-0.09503	-0.00015658	-0.00597	-6.658e-05	-0.07367	-0.00012641	-0.30598	0.00015261	0.16018	-7.203e-05	0.13554
1.1	0.00073589	0.69118	6.947e-05	0.07304	-0.00014378	-0.30216	6.99e-06	-0.03469	-8.761e-05	-0.07113	-0.000166	-0.01539	-5.583e-05	-0.06292	-8.454e-05	-0.26411	0.00013803	0.1456	-9.517e-05	0.1124
1.125	0.00079954	0.75483	0.00011203	0.1156	-0.00011273	-0.27111	4.095e-05	-0.00073	-7.401e-05	-0.05753	-0.00015427	-0.00366	-3.81e-05	-0.04519	-4.706e-05	-0.22663	0.00012402	0.13159	-0.00012982	0.07775
1.15	0.00079467	0.74996	0.00017077	0.17434	-5.805e-05	-0.21643	7.133e-05	0.02965	-5.772e-05	-0.04124	-0.00012955	0.02106	-1.833e-05	-0.02542	-2.924e-05	-0.20881	0.00011348	0.12105	-0.00016438	0.04319
1.175	0.00074131	0.6966	0.00025193	0.2555	2.205e-05	-0.13633	9.431e-05	0.05263	-3.87e-05	-0.02222	-0.00011547	0.03514	-1.106e-05	-0.01815	-4.442e-05	-0.22399	0.00010218	0.10975	-0.00017718	0.03039
1.2	0.00067039	0.62568	0.00034994	0.35351	0.0001249	-0.03348	0.00011702	0.07534	-2.751e-05	-0.01103	-0.00010177	0.04884	-1.464e-05	-0.02173	-7.541e-05	-0.25498	8.932e-05	0.09689	-0.00014983	0.05774
1.225	0.00058718	0.54247	0.00043613	0.4397	0.00025244	0.09406	0.00015553	0.11385	-1.9e-05	-0.00252	-7.61e-05	0.07451	-2.332e-05	-0.03041	-0.00010451	-0.28408	6.924e-05	0.07681	-9.258e-05	0.11499
1.25	0.00049148	0.44677	0.0004759	0.47947	0.00038981	0.23143	0.00021819	0.17651	-1.984e-05	-0.00336	-2.961e-05	0.121	-3.463e-05	-0.04172	-0.00013215	-0.31172	5.197e-05	0.05954	-4.516e-05	0.16241
1.275	0.00037745	0.33274	0.000472	0.47557	0.00051459	0.35621	0.00031422	0.27254	-2.225e-05	-0.00577	3.306e-05	0.18367	-5.911e-05	-0.0662	-0.00015808	-0.33765	5.323e-05	0.0608	-1.447e-05	0.1931
1.3	0.00024615	0.20144	0.00043739	0.44096	0.00060247	0.44409	0.00042043	0.37875	-2.337e-05	-0.00689	9.925e-05	0.24986	-9.368e-05	-0.10077	-0.00017215	-0.35172	7.359e-05	0.08116	-8.11e-06	0.19946
1.325	9.932e-05	0.05461	0.00038061	0.38418	0.00063817	0.47979	0.00048464	0.44296	-2.434e-05	-0.00786	0.00016859	0.3192	-0.00011352	-0.12061	-0.00018063	-0.3602	0.00011426	0.12183	-1.659e-05	0.19098
1.35	-4.68e-05	-0.09151	0.00031199	0.31556	0.00063937	0.48099	0.00048733	0.44565	-1.782e-05	-0.00134	0.00023789	0.3885	-0.00011754	-0.12463	-0.00019393	-0.3735	0.00015121	0.15878	-3.598e-05	0.17159
1.375	-0.00017528	-0.21999	0.00022613	0.2297	0.00062447	0.46609	0.00041025	0.36857	6.54e-06	0.02302	0.00030107	0.45168	-0.00010976	-0.11685	-0.00021932	-0.39889	0.00016186	0.16943	-5.282e-05	0.15475
1.4	-0.0002772	-0.32191	0.00012792	0.13149	0.00059279	0.43441	0.00028635	0.24467	5.048e-05	0.06696	0.00035373	0.50434	-8.851e-05	-0.0956	-0.00025349	-0.43306	0.00014608	0.15365	-6.351e-05	0.14406
1.425	-0.00034539	-0.3901	3.196e-05	0.03553	0.00053964	0.38126	0.00015291	0.11123	0.00011453	0.13101	0.00039368	0.54429	-6.807e-05	-0.07516	-0.00027895	-0.45852	0.0001195	0.12707	-6.343e-05	0.14414
1.45	-0.00037372	-0.41843	-5.462e-05	-0.05105	0.00046939	0.31101	3.48e-05	-0.00688	0.00018946	0.20594	0.00041739	0.568	-6.036e-05	-0.06745	-0.00029559	-0.47516	9.509e-05	0.10266	-5.744e-05	0.15013
1.475	-0.00036869	-0.4134	-0.00012478	-0.12121	0.00037801	0.21963	-6.008e-05	-0.10176	0.00025156	0.26804	0.00042211	0.57272	-6.71e-05	-0.07419	-0.00028422	-0.46379	8.188e-05	0.08945	-4.805e-05	0.15952
1.5	-0.00035439	-0.3991	-0.00018439	-0.18082	0.00027148	0.1131	-0.0001381	-0.17978	0.00028541	0.30189	0.00041459	0.5652	-8.972e-05	-0.09681	-0.00025583	-0.4354	8.79e-05	0.09547	-3.622e-05	0.17135
1.525	-0.00035743	-0.40214	-0.00023029	-0.22672	0.00015651	-0.00187	-0.0002126	-0.25428	0.00029624	0.31272	0.00038294	0.53355	-0.00010868	-0.11577	-0.00022353	-0.4031	0.00010137	0.10894	-1.558e-05	0.19199
1.55	-0.00038508	-0.42979	-0.00026613	-0.26256	4.199e-05	-0.11639	-0.00027452	-0.3162	0.00030111	0.31759	0.00031137	0.46198	-0.00011096	-0.11805	-0.00019794	-0.37751	0.00011897	0.12654	1.435e-05	0.22192
1.575	-0.00042648	-0.47119	-0.00029881	-0.29524	-5.194e-05	-0.21032	-0.00031886	-0.36054	0.00030347	0.31995	0.00021394	0.36455	-9.955e-05	-0.10664	-0.00018034	-0.35991	0.00012698	0.13455	4.902e-05	0.25659
1.6	-0.00045434	-0.49905	-0.00033428	-0.33071	-0.00012088	-0.27926	-0.00035602	-0.3977	0.000295	0.31148	0.00011101	0.26162	-8.133e-05	-0.08842	-0.00016225	-0.34182	0.00011678	0.12435	8.459e-05	0.29216
1.625	-0.00044048	-0.48519	-0.00037487	-0.3713	-0.00016135	-0.31973	-0.00038575	-0.42743	0.00026558	0.28206	1.953e-05	0.17014	-4.932e-05	-0.05641	-0.00013998	-0.31955	9.419e-05	0.10176	0.00010365	0.31122
1.65	-0.00037572	-0.42043	-0.00041542	-0.41185	-0.00018337	-0.34175	-0.00040508	-0.44676	0.00022139	0.23787	-5.047e-05	0.10014	-9.83e-06	-0.01692	-0.00011369	-0.29326	6.47e-05	0.07227	8.189e-05	0.28946
1.675	-0.00026346	-0.30817	-0.00044058	-0.43701	-0.0001996	-0.35798	-0.00041735	-0.45903	0.00016434	0.18082	-9.918e-05	0.05143	2.448e-05	0.01739	-8.632e-05	-0.26589	3.335e-05	0.04092	2.394e-05	0.23151
1.7	-0.00012211	-0.16682	-0.00042005	-0.41648	-0.00022878	-0.38716	-0.00041562	-0.4573	0.00010379	0.12027	-0.00013741	0.0132	3.886e-05	0.03177	-7.177e-05	-0.25134	-5.8e-07	0.00699	-4.644e-05	0.16113
1.725	2.281e-05	-0.0219	-0.00034726	-0.34369	-0.00025219	-0.41057	-0.00040614	-0.44782	4.31e-05	0.05958	-0.00018756	-0.03695	5.213e-05	0.04504	-7.309e-05	-0.25266	-5.156e-05	-0.04399	-0.00010884	0.09873
1.75	0.00015582	0.11111	-0.00024178	-0.23821	-0.00025231	-0.41069	-0.00039788	-0.43956	-1.963e-05	-0.00315	-0.00026762	-0.11701	7.089e-05	0.0638	-9.049e-05	-0.27006	-0.00010931	-0.10174	-0.00014433	0.06324
1.775	0.00026486	0.22015	-0.00013355	-0.12998	-0.00021299	-0.37137	-0.00038127	-0.42295	-6.944e-05	-0.05296	-0.0003471	-0.19649	9.642e-05	0.08933	-0.00012135	-0.30092	-0.00015719	-0.14962	-0.00016099	0.04658
1.8	0.00033333	0.28862	-2.459e-05	-0.02102	-0.00014036	-0.29874	-0.0003513	-0.39298	-0.00010208	-0.0856	-0.00040277	-0.25216	0.0001299	0.12281	-0.00016073	-0.3403	-0.00018132	-0.17375	-0.00015565	0.05192
1.825	0.00034882	0.30411	7.104e-05	0.07461	-6.56e-05	-0.22398	-0.0003016	-0.34328	-0.00011979	-0.10331	-0.00041978	-0.26917	0.0001731	0.16601	-0.00019224	-0.37181	-0.00017878	-0.17121	-0.00014429	0.06328
1.85	0.00031908	0.27437	0.00016139	0.16496	-1.863e-05	-0.17701	-0.00022863	-0.27031	-0.0001298	-0.11332	-0.00039432	-0.24371	0.00021248	0.20539	-0.00019947	-0.37904	-0.00015277	-0.1452	-0.00012805	0.07952
1.875	0.00027437	0.22966	0.00023844	0.24201	-1.004e-05	-0.16842	-0.00015099	-0.19267	-0.00013804	-0.12156	-0.00033582	-0.18521	0.00023319	0.2261	-0.00018177	-0.36134	-0.00011403	-0.10646	-0.00010503	0.10254
1.9	0.00023701	0.1923	0.00029151	0.29508	-1.864e-05	-0.17702	-8.796e-05	-0.12964	-0.00015767	-0.14119	-0.00025502	-0.10441	0.00022571	0.21862	-0.00016563	-0.3452	-8.352e-05	-0.07595	-7.765e-05	0.12992
1.925	0.00020814	0.16343	0.00032134	0.32491	-1.527e-05	-0.17365	-3.978e-05	-0.08146	-0.00019206	-0.17558	-0.00016215	-0.01154	0.00019828	0.19119	-0.00016727	-0.34684	-6.859e-05	-0.06102	-6.479e-05	0.14278
1.95	0.00016574	0.12103	0.00032127	0.32484	2.741e-05	-0.13097	1.303e-05	-0.02865	-0.00022493	-0.20845	-8.26e-05	0.06801	0.00016597	0.15888	-0.00019651	-0.37608	-6.829e-05	-0.06072	-6.034e-05	0.14723
1.975	0.00011148	0.06677	0.00028674	0.29031	9.825e-05	-0.06013	7.078e-05	0.0291	-0.0002502	-0.23372	-1.715e-05	0.13346	0.00014344	0.13635	-0.00023133	-0.4109	-6.586e-05	-0.05829	-6.701e-05	0.14056
2	5.33e-05	0.00859	0.00022284	0.22641	0.00017849	0.02011	0.00013207	0.09039	-0.00025716	-0.24068	3.153e-05	0.18214	0.00013839	0.1313	-0.00025102	-0.43059	-5.507e-05	-0.0475	-9.205e-05	0.11552
2.025	4.63e-06	-0.04008	0.00015435	0.15792	0.00025008	0.0917	0.0001779	0.13622	-0.00023701	-0.22053	8.146e-05	0.23207	0.00014067	0.13358	-0.00025148	-0.43105	-4.543e-05	-0.03786	-0.00012964	0.07793
2.05	-5.03e-06	-0.04974	0.000105	0.10857	0.00028877	0.13039	0.00019647	0.15479	-0.00019216	-0.17568	0.0001502	0.30081	0.00013509	0.128	-0.00022142	-0.40099	-5.086e-05	-0.04329	-0.00016648	0.04109
2.075	3.385e-05	-0.01086	7.784e-05	0.08141	0.00029674	0.13836	0.00018414	0.14246	-0.00012707	-0.11059	0.00023581	0.38642	0.00011639	0.1093	-0.00018035	-0.35992	-7.211e-05	-0.06454	-0.00020196	0.00561
2.1	8.724e-05	0.04253	6.181e-05	0.06538	0.00029067	0.13229	0.0001565	0.11482	-6.355e-05	-0.04707	0.00030891	0.45952	8.44e-05	0.07731	-0.00013684	-0.31641	-0.00010309	-0.09552	-0.00023649	-0.02892
2.125	0.00012785	0.08314	4.285e-05	0.04642	0.00026749	0.10911	0.00011326	0.07158	-2.765e-05	-0.01117	0.00034792	0.49853	5.256e-05	0.04547	-0.00010817	-0.28774	-0.00013863	-0.13106	-0.00026751	-0.05994
2.15	0.00014505	0.10034	1.5e-05	0.01857	0.00022956	0.07118	7.625e-05	0.03457	-1.834e-05	-0.00186	0.00035711	0.50772	2.156e-05	0.01447	-9.849e-05	-0.27806	-0.00016294	-0.15537	-0.00027731	-0.06974
2.175	0.00014983	0.10512	-2.038e-05	-0.01681	0.00019514	0.03676	5.448e-05	0.0128	-2.571e-05	-0.00923	0.00035109	0.5017	-1.153e-05	-0.01862	-9.581e-05	-0.27538	-0.00016457	-0.157	-0.00025306	-0.04549
2.2	0.00014813	0.10342	-4.238e-05	-0.03881	0.00016442	0.00604	4.856e-05	0.00688	-1.714e-05	-0.00066	0.00033245	0.48306	-5.35e-05	-0.06059	-8.947e-05	-0.26904	-0.00014236	-0.13479	-0.00019953	0.00804
2.225	0.00015575	0.11104	-2.961e-05	-0.02604	0.0001359	-0.02248	4.614e-05	0.00446	2.304e-05	0.03952	0.00030202	0.45263	-0.00010197	-0.10906	-7.862e-05	-0.25819	-0.00010866	-0.10109	-0.00013703	0.07054
2.25	0.0001801	0.13539	5.15e-06	0.00872	0.0001152	-0.04318	4.59e-05	0.00422	8.164e-05	0.09812	0.00026291	0.41352	-0.00014638	-0.15347	-7.646e-05	-0.25603	-7.432e-05	-0.06675	-8.417e-05	0.1234
2.275	0.00020139	0.15668	4.144e-05	0.04501	0.00011131	-0.04707	5.109e-05	0.00941	0.00013502	0.1515	0.00022995	0.38056	-0.00017462	-0.18171	-8.537e-05	-0.26494	-4.97e-05	-0.04213	-4.287e-05	0.1647
2.3	0.00020449	0.15978	7.033e-05	0.0739	0.00012665	-0.03173	5.276e-05	0.01108	0.00016383	0.18031	0.00020471	0.35532	-0.00017552	-0.18261	-0.0001073	-0.28687	-2.127e-05	-0.0137	-1.765e-05	0.18992
2.325	0.00018466	0.13995	9.766e-05	0.10123	0.0001435	-0.01488	5.484e-05	0.01316	0.00016682	0.1833	0.00018255	0.33316	-0.00014844	-0.15553	-0.00012717	-0.30674	2.14e-06	0.00971	-1.14e-06	0.20643
2.35	0.00015198	0.10727	0.00012056	0.12413	0.0001616	0.00322	5.828e-05	0.0166	0.00015429	0.17077	0.00016653	0.31714	-0.00010022	-0.10731	-0.00014132	-0.32089	8.9e-06	0.01647	1.713e-05	0.2247
2.375	0.00012656	0.08185	0.00014138	0.14495	0.00016933	0.01095	5.776e-05	0.01608	0.00013892	0.1554	0.00015292	0.30353	-4.632e-05	-0.05341	-0.00015223	-0.3318	-1.29e-05	-0.00533	4.424e-05	0.25181
2.4	0.00010786	0.06315	0.00015088	0.15445	0.00016284	0.00446	6.053e-05	0.01885	0.00014318	0.15966	0.00012517	0.27578	1.322e-05	0.00613	-0.00015315	-0.33272	-5.315e-05	-0.04558	7.85e-05	0.28607
2.425	0.00010412	0.05941	0.00014299	0.14656	0.00014774	-0.01064	6.74e-05	0.02572	0.00016864	0.18512	8.326e-05	0.23387	6.077e-05	0.05368	-0.00013872	-0.31829	-9.088e-05	-0.08331	0.00011697	0.32454
2.45	0.0001176	0.07289	0.00012433	0.1279	0.00013032	-0.02806	7.427e-05	0.03259	0.0002183	0.23478	3.748e-05	0.18809	8.22e-05	0.07511	-0.00012226	-0.30183	-0.00010326	-0.09569	0.00015678	0.36435
2.475	0.00014359	0.09888	0.00010116	0.10473	0.0001151	-0.04328	7.23e-05	0.03062	0.00027068	0.28716	3.24e-06	0.15385	9.144e-05	0.08435	-0.00011759	-0.29716	-8.801e-05	-0.08044	0.00018771	0.39528
2.5	0.0001794	0.13469	7.894e-05	0.08251	0.00011151	-0.04687	6.312e-05	0.02144	0.00030396	0.32044	-1.298e-05	0.13763	9.992e-05	0.09283	-0.00014088	-0.32045	-6.029e-05	-0.05272	0.00020589	0.41346
2.525	0.00021522	0.17051	5.487e-05	0.05844	0.00011555	-0.04283	5.278e-05	0.0111	0.0003137	0.33018	-1.456e-05	0.13605	9.774e-05	0.09065	-0.00018953	-0.3691	-4.017e-05	-0.0326	0.00020488	0.41245
2.55	0.00024445	0.19974	3.378e-05	0.03735	0.00011804	-0.04034	6.674e-05	0.02506	0.00030997	0.32645	-9.16e-06	0.14145	8.615e-05	0.07906	-0.00024815	-0.42772	-1.983e-05	-0.01226	0.00019109	0.39866
2.575	0.00026447	0.21976	1.867e-05	0.02224	0.00012541	-0.03297	9.881e-05	0.05713	0.00030687	0.32335	-3.9e-07	0.15022	7.828e-05	0.07119	-0.00029122	-0.47079	4.66e-06	0.01223	0.00015867	0.36624
2.6	0.00028001	0.2353	1.536e-05	0.01893	0.00014092	-0.01746	0.00011996	0.07828	0.00031378	0.33026	1.698e-05	0.16759	7.508e-05	0.06799	-0.00031225	-0.49182	3.09e-05	0.03847	0.00011211	0.31968
2.625	0.00028113	0.23642	4.268e-05	0.04625	0.00017054	0.01216	0.00011332	0.07164	0.00031652	0.333	5.219e-05	0.2028	7.715e-05	0.07006	-0.00031464	-0.49421	4.538e-05	0.05295	7.188e-05	0.27945
2.65	0.00027629	0.23158	0.00010074	0.10431	0.00021306	0.05468	9.411e-05	0.05243	0.00031448	0.33096	9.275e-05	0.24336	7.971e-05	0.07262	-0.00031192	-0.49149	5.524e-05	0.06281	4.055e-05	0.24812
2.675	0.000265	0.22029	0.00017006	0.17363	0.00026805	0.10967	7.815e-05	0.03647	0.00029562	0.3121	0.00011387	0.26448	8.047e-05	0.07338	-0.00031521	-0.49478	6.744e-05	0.07501	1.731e-05	0.22488
2.7	0.00024465	0.19994	0.00021203	0.2156	0.0003197	0.16132	9.351e-05	0.05183	0.00025038	0.26686	0.00011329	0.2639	9.358e-05	0.08649	-0.00031762	-0.49719	8.397e-05	0.09154	7.21e-06	0.21478
2.725	0.00021589	0.17118	0.00021692	0.22049	0.00035309	0.19471	0.00013024	0.08856	0.00018569	0.20217	0.000117	0.26761	0.00012059	0.1135	-0.00030162	-0.48119	0.00012521	0.13278	2.382e-05	0.23139
2.75	0.00018079	0.13608	0.00020651	0.21008	0.00037475	0.21637	0.00016274	0.12106	0.00011066	0.12714	0.00013068	0.28129	0.0001485	0.14141	-0.00028149	-0.46106	0.00017742	0.18499	5.928e-05	0.26685
2.775	0.00013488	0.09017	0.00018231	0.18588	0.00038699	0.22861	0.00017515	0.13347	4.682e-05	0.0633	0.00015161	0.30222	0.00017956	0.17247	-0.0002767	-0.45627	0.00020873	0.2163	0.00010251	0.31008
2.8	8.984e-05	0.04513	0.0001446	0.14817	0.00037597	0.21759	0.0001509	0.10922	-6.5e-07	0.01583	0.0001674	0.31801	0.0002028	0.19571	-0.00029396	-0.47353	0.00020722	0.21479	0.00014255	0.35012
2.825	6.117e-05	0.01646	9.492e-05	0.09849	0.00033559	0.17721	9.413e-05	0.05245	-2.643e-05	-0.00995	0.00017357	0.32418	0.000217	0.20991	-0.00030358	-0.48315	0.00017144	0.17901	0.00016861	0.37618
2.85	5.978e-05	0.01507	3.751e-05	0.04108	0.00028152	0.12314	1.949e-05	-0.02219	-3.85e-05	-0.02202	0.00017201	0.32262	0.00021665	0.20956	-0.00028713	-0.4667	0.00010791	0.11548	0.0001757	0.38327
2.875	8.538e-05	0.04067	-2.009e-05	-0.01652	0.000223	0.06462	-5.609e-05	-0.09777	-4.698e-05	-0.0305	0.00018245	0.33306	0.00019669	0.1896	-0.00024436	-0.42393	2.458e-05	0.03215	0.00016238	0.36995
2.9	0.00013803	0.09332	-6.611e-05	-0.06254	0.00015591	-0.00247	-0.00011401	-0.15569	-5.637e-05	-0.03989	0.00020201	0.35262	0.00017009	0.163	-0.0001862	-0.36577	-6.426e-05	-0.05669	0.0001525	0.36007
2.925	0.00020701	0.1623	-8.78e-05	-0.08423	7.47e-05	-0.08368	-0.00014393	-0.18561	-6.028e-05	-0.0438	0.00021956	0.37017	0.00016251	0.15542	-0.00014709	-0.32666	-0.00011886	-0.11129	0.00015987	0.36744
2.95	0.00027976	0.23505	-8.012e-05	-0.07655	-1.079e-05	-0.16917	-0.00014392	-0.1856	-5.294e-05	-0.03646	0.00022421	0.37482	0.00018059	0.1735	-0.0001377	-0.31727	-0.00011481	-0.10724	0.00018385	0.39142
2.975	0.00033803	0.29332	-4.808e-05	-0.04451	-8.139e-05	-0.23977	-0.00012868	-0.17036	-2.207e-05	-0.00559	0.00021688	0.36749	0.00019443	0.18734	-0.00015207	-0.33164	-6.382e-05	-0.05625	0.0001955	0.40307
3	0.00038397	0.33926	2.42e-06	0.00599	-0.00011491	-0.27329	-0.00010682	-0.1485	3.281e-05	0.04929	0.00019621	0.34682	0.00018261	0.17552	-0.00016343	-0.343	9.8e-07	0.00855	0.00017419	0.38176
3.025	0.00043312	0.38841	6.215e-05	0.06572	-0.00011701	-0.27539	-7.626e-05	-0.11794	0.00010402	0.1205	0.00016592	0.31653	0.00014252	0.13543	-0.00015697	-0.33654	5.491e-05	0.06248	0.00012283	0.3304
3.05	0.00048515	0.44044	0.00011987	0.12344	-0.00010275	-0.26113	-4.256e-05	-0.08424	0.00016165	0.17813	0.00012702	0.27763	8.862e-05	0.08153	-0.00012741	-0.30698	9.568e-05	0.10325	5.27e-05	0.26027
3.075	0.00053896	0.49425	0.00016739	0.17096	-9.573e-05	-0.25411	-9.39e-06	-0.05107	0.0001841	0.20058	9.883e-05	0.24944	3.144e-05	0.02435	-8.098e-05	-0.26055	0.00013215	0.13972	-1.761e-05	0.18996
3.1	0.00058995	0.54524	0.00019413	0.1977	-0.00012057	-0.27895	3.964e-05	-0.00204	0.00016682	0.1833	7.882e-05	0.22943	-1.509e-05	-0.02218	-1.447e-05	-0.19404	0.00017705	0.18462	-6.197e-05	0.1456
3.125	0.00063699	0.59228	0.00020334	0.20691	-0.00016624	-0.32462	0.00011732	0.07564	0.00011219	0.12867	7.693e-05	0.22754	-4.448e-05	-0.05157	4.295e-05	-0.13662	0.0002237	0.23127	-6.477e-05	0.1428
3.15	0.00067957	0.63486	0.000192	0.19557	-0.00020359	-0.36197	0.00021584	0.17416	4.785e-05	0.06433	9.053e-05	0.24114	-4.176e-05	-0.04885	6.021e-05	-0.11936	0.00024902	0.25659	-4.937e-05	0.1582
3.175	0.00071356	0.66885	0.00016842	0.17199	-0.00020881	-0.36719	0.00031634	0.27466	-6.88e-06	0.0096	0.00010697	0.25758	-8.89e-06	-0.01598	2.974e-05	-0.14983	0.00024747	0.25504	-4.783e-05	0.15974
3.2	0.00072823	0.68352	0.00014826	0.15183	-0.00017361	-0.33199	0.00038925	0.34757	-3.372e-05	-0.01724	0.00012738	0.27799	3.55e-05	0.02841	-3.807e-05	-0.21764	0.00022346	0.23103	-6e-05	0.14757
3.225	0.00072067	0.67596	0.00016087	0.16444	-0.00010061	-0.25899	0.00042891	0.38723	-3.653e-05	-0.02005	0.00014815	0.29876	6.315e-05	0.05606	-0.00011132	-0.29089	0.00020536	0.21293	-6.732e-05	0.14025
3.25	0.00070067	0.65596	0.00021077	0.21434	-5.87e-06	-0.16425	0.00043483	0.39315	-2.431e-05	-0.00783	0.00015317	0.30378	6.217e-05	0.05508	-0.0001613	-0.34087	0.00019622	0.20379	-5.484e-05	0.15273
3.275	0.00068549	0.64078	0.00028615	0.28972	9.227e-05	-0.06611	0.00041718	0.3755	-1.256e-05	0.00392	0.00013953	0.29014	3.592e-05	0.02883	-0.00018098	-0.36055	0.00018941	0.19698	-2.464e-05	0.18293
3.3	0.00067617	0.63146	0.00036081	0.36438	0.00017305	0.01467	0.00039587	0.35419	-1.026e-05	0.00622	0.0001363	0.28691	1.61e-06	-0.00548	-0.00016655	-0.34612	0.00019099	0.19856	1.54e-05	0.22297
3.325	0.00067194	0.62723	0.00042429	0.42786	0.00023951	0.08113	0.00038502	0.34334	-3.382e-05	-0.01734	0.0001621	0.31271	-3.231e-05	-0.0394	-0.00012798	-0.30755	0.00018914	0.19671	4.615e-05	0.25372
3.35	0.00066261	0.6179	0.00047519	0.47876	0.00029202	0.13364	0.00038943	0.34775	-6.725e-05	-0.05077	0.00021366	0.36427	-6.856e-05	-0.07565	-8.55e-05	-0.26507	0.00018265	0.19022	5.526e-05	0.26283
3.375	0.00065613	0.61142	0.0005265	0.53007	0.00032033	0.16195	0.00040226	0.36058	-8.676e-05	-0.07028	0.00027073	0.42134	-0.00010427	-0.11136	-6.744e-05	-0.24701	0.00017407	0.18164	4.536e-05	0.25293
3.4	0.00066342	0.61871	0.00057921	0.58278	0.00032997	0.17159	0.00041221	0.37053	-9.285e-05	-0.07637	0.00030572	0.45633	-0.0001398	-0.14689	-8.129e-05	-0.26086	0.0001671	0.17467	2.546e-05	0.23303
3.425	0.00068853	0.64382	0.0006352	0.63877	0.00032021	0.16183	0.00040635	0.36467	-7.719e-05	-0.06071	0.00030732	0.45793	-0.00016635	-0.17344	-0.00011067	-0.29024	0.00016012	0.16769	3.41e-06	0.21098
3.45	0.00071798	0.67327	0.0006983	0.70187	0.00029193	0.13355	0.00039634	0.35466	-4.754e-05	-0.03106	0.00027723	0.42784	-0.00017778	-0.18487	-0.00013668	-0.31625	0.00014604	0.15361	-4.91e-06	0.20266
3.475	0.00073175	0.68704	0.00074845	0.75202	0.00026043	0.10205	0.00040274	0.36106	-8.9e-07	0.01559	0.00022468	0.37529	-0.0001632	-0.17029	-0.00015241	-0.33198	0.00013354	0.14111	-3.2e-06	0.20437
3.5	0.00071581	0.6711	0.00078645	0.79002	0.00022372	0.06534	0.00044274	0.40106	5.895e-05	0.07543	0.00017856	0.32917	-0.00012219	-0.12928	-0.00016099	-0.34056	0.00010779	0.11536	-4.2e-07	0.20715
3.525	0.00067693	0.63222	0.00081099	0.81456	0.00020781	0.04943	0.00051519	0.47351	0.0001167	0.13318	0.00015722	0.30783	-6.134e-05	-0.06843	-0.00017519	-0.35476	7.61e-05	0.08367	-9.3e-07	0.20664
3.55	0.0006234	0.57869	0.00081793	0.8215	0.00023007	0.07169	0.00058947	0.54779	0.00015802	0.1745	0.0001721	0.32271	-6.89e-06	-0.01398	-0.00019808	-0.37765	6.671e-05	0.07428	-1.269e-05	0.19488
3.575	0.00056113	0.51642	0.00079003	0.7936	0.00027719	0.11881	0.00064301	0.60133	0.00018907	0.20555	0.00021176	0.36237	1.328e-05	0.00619	-0.00021944	-0.39901	8.955e-05	0.09712	-2.241e-05	0.18516
3.6	0.00048727	0.44256	0.00071647	0.72004	0.00033367	0.17529	0.00066676	0.62508	0.00021458	0.23106	0.00025506	0.40567	1.14e-06	-0.00595	-0.00020787	-0.38744	0.00012126	0.12883	-2.851e-05	0.17906
3.625	0.00041061	0.3659	0.00061736	0.62093	0.00039924	0.24086	0.00066298	0.6213	0.00023697	0.25345	0.00030079	0.4514	-3.652e-05	-0.04361	-0.00016217	-0.34174	0.00014168	0.14925	-3.574e-05	0.17183
3.65	0.00032652	0.28181	0.00051044	0.51401	0.00046157	0.30319	0.00062207	0.58039	0.00026386	0.28034	0.00034979	0.5004	-7.288e-05	-0.07997	-0.00010324	-0.28281	0.00014163	0.1492	-4.968e-05	0.15789
3.675	0.00023365	0.18894	0.00040684	0.41041	0.00051759	0.35921	0.00054952	0.50784	0.00030239	0.31887	0.00039651	0.54712	-9.205e-05	-0.09914	-5.54e-05	-0.23497	0.00013343	0.141	-7.091e-05	0.13666
3.7	0.00012655	0.08184	0.0003047	0.30827	0.00054727	0.38889	0.00046757	0.42589	0.00034871	0.36519	0.00044307	0.59368	-7.555e-05	-0.08264	-3.594e-05	-0.21551	0.00011676	0.12433	-9.291e-05	0.11466
3.725	1.626e-05	-0.02845	0.00020842	0.21199	0.00054972	0.39134	0.00038781	0.34613	0.0003931	0.40958	0.0004726	0.62321	-3.87e-05	-0.04579	-4.259e-05	-0.22216	9.655e-05	0.10412	-0.00012237	0.0852
3.75	-9.245e-05	-0.13716	0.00012529	0.12886	0.00053239	0.37401	0.00031801	0.27633	0.00041471	0.43119	0.00046643	0.61704	4.71e-06	-0.00238	-6.338e-05	-0.24295	8.654e-05	0.09411	-0.00015905	0.04852
3.775	-0.00019485	-0.23956	6.763e-05	0.0712	0.00050712	0.34874	0.00024844	0.20676	0.00041317	0.42965	0.00042616	0.57677	4.898e-05	0.04189	-8.163e-05	-0.2612	8.599e-05	0.09356	-0.00018521	0.02236
3.8	-0.00028013	-0.32484	1.563e-05	0.0192	0.00046098	0.3026	0.00018532	0.14364	0.00040459	0.42107	0.00037535	0.52596	9.367e-05	0.08658	-8.099e-05	-0.26056	9.982e-05	0.10739	-0.00020684	0.00073
3.825	-0.0003281	-0.37281	-4.381e-05	-0.04024	0.00038849	0.23011	0.00011547	0.07379	0.00040417	0.42065	0.00033401	0.48462	0.00012749	0.1204	-6.201e-05	-0.24158	0.00012339	0.13096	-0.00021909	-0.01152
3.85	-0.00034213	-0.38684	-0.00010503	-0.10146	0.00031552	0.15714	3.687e-05	-0.00481	0.00039865	0.41513	0.00030882	0.45943	0.00015097	0.14388	-2.057e-05	-0.20014	0.00014428	0.15185	-0.00022343	-0.01586
3.875	-0.00033467	-0.37938	-0.00016794	-0.16437	0.00024711	0.08873	-4.415e-05	-0.08583	0.00038656	0.40304	0.00029914	0.44975	0.000173	0.16591	2.559e-05	-0.15398	0.00016219	0.16976	-0.0002263	-0.01873
3.9	-0.0003141	-0.35881	-0.00022158	-0.21801	0.00018416	0.02578	-0.00012202	-0.1637	0.00036755	0.38403	0.00029102	0.44163	0.00020246	0.19537	5.499e-05	-0.12458	0.00019142	0.19899	-0.0002194	-0.01183
3.925	-0.00028347	-0.32818	-0.00024052	-0.23695	0.0001257	-0.03268	-0.00018033	-0.22201	0.00035125	0.36773	0.00027413	0.42474	0.00024441	0.23732	6.871e-05	-0.11086	0.00022823	0.2358	-0.00020837	-0.0008
3.95	-0.00025537	-0.30008	-0.00021276	-0.20919	6.33e-05	-0.09508	-0.0002031	-0.24478	0.00034801	0.36449	0.00025085	0.40146	0.00028333	0.27624	7.34e-05	-0.10617	0.00024246	0.25003	-0.00018708	0.02049
3.975	-0.0002282	-0.27291	-0.00014767	-0.1441	5.62e-06	-0.15276	-0.00019551	-0.23719	0.00035936	0.37584	0.00023262	0.38323	0.00030282	0.29573	6.666e-05	-0.11291	0.00022108	0.22865	-0.0001555	0.05207
4	-0.00019338	-0.23809	-6.917e-05	-0.0656	-2.826e-05	-0.18664	-0.00016973	-0.21141	0.00037629	0.39277	0.00020916	0.35977	0.0002979	0.29081	4.631e-05	-0.13326	0.00018615	0.19372	-0.00013054	0.07703
4.025	-0.00014317	-0.18788	-4.54e-06	-0.00097	-4.816e-05	-0.20654	-0.00013222	-0.1739	0.00037673	0.39321	0.00018237	0.33298	0.00028686	0.27977	2.11e-05	-0.15847	0.00014419	0.15176	-9.64e-05	0.11117
4.05	-8.988e-05	-0.13459	2.891e-05	0.03248	-6.546e-05	-0.22384	-9.302e-05	-0.1347	0.00035097	0.36745	0.00014605	0.29666	0.00028738	0.28029	-6.59e-06	-0.18616	0.00011909	0.12666	-4.369e-05	0.16388
4.075	-2.467e-05	-0.06938	3.378e-05	0.03735	-0.0001013	-0.25968	-6.911e-05	-0.11079	0.00028924	0.30572	9.354e-05	0.24415	0.00031469	0.3076	-4.69e-05	-0.22647	0.00010713	0.1147	9.89e-06	0.21746
4.1	6.176e-05	0.01705	2.292e-05	0.02649	-0.0001617	-0.32008	-6.287e-05	-0.10455	0.0002048	0.22128	3.102e-05	0.18163	0.00034998	0.34289	-9.728e-05	-0.27685	9.227e-05	0.09984	5.217e-05	0.25974
4.125	0.00016226	0.11755	1.324e-05	0.01681	-0.00022864	-0.38702	-7.791e-05	-0.11959	0.00011584	0.13232	-1.814e-05	0.13247	0.00039687	0.38978	-0.00012566	-0.30523	5.838e-05	0.06595	7.729e-05	0.28486
4.15	0.00027133	0.22662	2.133e-05	0.0249	-0.00028106	-0.43944	-0.00010354	-0.14522	5.685e-05	0.07333	-3.189e-05	0.11872	0.00045282	0.44573	-0.00012108	-0.30065	1.451e-05	0.02208	8.06e-05	0.28817
4.175	0.00038051	0.3358	2.158e-05	0.02515	-0.00029893	-0.45731	-0.00012286	-0.16454	3.989e-05	0.05637	-6.79e-06	0.14382	0.00048553	0.47844	-9.253e-05	-0.2721	-2.139e-05	-0.01382	5.858e-05	0.26615
4.2	0.00047102	0.42631	1.363e-05	0.0172	-0.00028608	-0.44446	-0.00012387	-0.16555	4.389e-05	0.06037	4.514e-05	0.19575	0.0004934	0.48631	-4.615e-05	-0.22572	-3.293e-05	-0.02536	1.856e-05	0.22613
4.225	0.00053102	0.48631	1.06e-05	0.01417	-0.00025738	-0.41576	-0.00010076	-0.14244	4.25e-05	0.05898	0.00010534	0.25595	0.00046869	0.4616	2.4e-07	-0.17933	-1.25e-05	-0.00493	-2.465e-05	0.18292
4.25	0.00055296	0.50825	3.743e-05	0.041	-0.00021117	-0.36955	-5.557e-05	-0.09725	1.626e-05	0.03274	0.00015261	0.30322	0.00042594	0.41885	3.938e-05	-0.14019	2.67e-05	0.03427	-5.772e-05	0.14985
4.275	0.0005564	0.51169	0.00010769	0.11126	-0.00014883	-0.30721	5.34e-06	-0.03634	-4.081e-05	-0.02433	0.00017186	0.32247	0.00037983	0.37274	6.031e-05	-0.11926	6.205e-05	0.06962	-7.489e-05	0.13268
4.3	0.00054952	0.50481	0.00020489	0.20846	-8.269e-05	-0.24107	6.411e-05	0.02243	-0.00012606	-0.10958	0.00016749	0.3181	0.0003381	0.33101	5.4e-05	-0.12557	8.389e-05	0.09146	-7.615e-05	0.13142
4.325	0.00053884	0.49413	0.00028705	0.29062	-2.105e-05	-0.17943	9.913e-05	0.05745	-0.00021377	-0.19729	0.00017002	0.32063	0.00029879	0.2917	1.777e-05	-0.1618	0.00010408	0.11165	-5.772e-05	0.14985
4.35	0.00052845	0.48374	0.00032368	0.32725	1.942e-05	-0.13896	0.00010782	0.06614	-0.00027263	-0.25615	0.00019221	0.34282	0.00024745	0.24036	-2.141e-05	-0.20098	0.00012205	0.12962	-1.075e-05	0.19682
4.375	0.00051498	0.47027	0.00031267	0.31624	3.468e-05	-0.1237	0.000105	0.06332	-0.00029558	-0.2791	0.00022977	0.38038	0.0001968	0.18971	-4.06e-05	-0.22017	0.00013071	0.13828	4.046e-05	0.24803
4.4	0.00049651	0.4518	0.00026778	0.27135	3.361e-05	-0.12477	0.00011895	0.07727	-0.00027474	-0.25826	0.00026361	0.41422	0.00015743	0.15034	-2.937e-05	-0.20894	0.00011869	0.12626	6.639e-05	0.27396
4.425	0.00047869	0.43398	0.00021757	0.22114	2.993e-05	-0.12845	0.00014605	0.10437	-0.00023098	-0.2145	0.00029169	0.4423	0.00012527	0.11818	-1.127e-05	-0.19084	9.041e-05	0.09798	7.254e-05	0.28011
4.45	0.00045888	0.41417	0.00017939	0.18296	2.896e-05	-0.12942	0.00017598	0.1343	-0.00018148	-0.165	0.0003175	0.46811	9.343e-05	0.08634	1.553e-05	-0.16404	6.294e-05	0.07051	6.903e-05	0.2766
4.475	0.00043465	0.38994	0.00015549	0.15906	4.551e-05	-0.11287	0.00020349	0.16181	-0.00014148	-0.125	0.00036135	0.51196	5.799e-05	0.0509	5.217e-05	-0.1274	4.941e-05	0.05698	6.991e-05	0.27748
4.5	0.00040114	0.35643	0.00013021	0.13378	8.369e-05	-0.07469	0.00022604	0.18436	-0.00011069	-0.09421	0.00041829	0.5689	1.457e-05	0.00748	9.328e-05	-0.08629	4.991e-05	0.05748	9.143e-05	0.299
4.525	0.00036059	0.31588	0.00010114	0.10471	0.00012987	-0.02851	0.00024776	0.20608	-8.194e-05	-0.06546	0.00047835	0.62896	-3.125e-05	-0.03834	0.00012704	-0.05253	4.593e-05	0.0535	0.00012232	0.32989
4.55	0.00032519	0.28048	7.677e-05	0.08034	0.00017674	0.01836	0.0002702	0.22852	-6.02e-05	-0.04372	0.00052105	0.67166	-7.847e-05	-0.08556	0.0001458	-0.03377	2.923e-05	0.0368	0.00015089	0.35846
4.575	0.00029465	0.24994	5.87e-05	0.06227	0.00021137	0.05299	0.00029112	0.24944	-5.118e-05	-0.0347	0.00053584	0.68645	-0.0001194	-0.12649	0.00014369	-0.03588	1.68e-05	0.02437	0.00015659	0.36416
4.6	0.00025392	0.20921	3.879e-05	0.04236	0.00022129	0.06291	0.00032121	0.27953	-2.961e-05	-0.01313	0.00051381	0.66442	-0.00015219	-0.15928	0.00011302	-0.06655	2.345e-05	0.03102	0.00014455	0.35212
4.625	0.00020096	0.15625	2.521e-05	0.02878	0.00022024	0.06186	0.00036448	0.3228	2.028e-05	0.03676	0.0004613	0.61191	-0.00018174	-0.18883	5.732e-05	-0.12225	4.117e-05	0.04874	0.00012169	0.32926
4.65	0.00013953	0.09482	2.243e-05	0.026	0.0002097	0.05132	0.00040321	0.36153	9.424e-05	0.11072	0.00040771	0.55832	-0.00019837	-0.20546	-9.6e-06	-0.18917	5.642e-05	0.06399	9.884e-05	0.30641
4.675	7.5e-05	0.03029	2.615e-05	0.02972	0.00019092	0.03254	0.00042161	0.37993	0.00017611	0.19259	0.00036124	0.51185	-0.00019244	-0.19953	-7.627e-05	-0.25584	7.348e-05	0.08105	9.976e-05	0.30733
4.7	1.427e-05	-0.03044	3.853e-05	0.0421	0.00016669	0.00831	0.00042391	0.38223	0.00023391	0.25039	0.00031999	0.4706	-0.00017332	-0.18041	-0.00011526	-0.29483	0.00010462	0.11219	0.00012256	0.33013
4.725	-4.249e-05	-0.0872	6.017e-05	0.06374	0.00013402	-0.02436	0.00040447	0.36279	0.00025618	0.27266	0.00027106	0.42167	-0.00015799	-0.16508	-0.00010968	-0.28925	0.00014467	0.15224	0.00014138	0.34895
4.75	-9.773e-05	-0.14244	7.621e-05	0.07978	8.89e-05	-0.06948	0.00036595	0.32427	0.00024762	0.2641	0.00023155	0.38216	-0.00014811	-0.1552	-6.715e-05	-0.24672	0.00019488	0.20245	0.00014027	0.34784
4.775	-0.00015282	-0.19753	7.422e-05	0.07779	4.338e-05	-0.115	0.00031753	0.27585	0.00022142	0.2379	0.0002177	0.36831	-0.00013069	-0.13778	-2.28e-05	-0.20237	0.00025768	0.26525	0.00011201	0.31958
4.8	-0.00020213	-0.24684	4.902e-05	0.05259	2.04e-05	-0.13798	0.00025768	0.216	0.00019789	0.21437	0.00022647	0.37708	-8.112e-05	-0.08821	7.33e-06	-0.17224	0.0003061	0.31367	6.735e-05	0.27492
4.825	-0.00024483	-0.28954	6.37e-06	0.00994	2.443e-05	-0.13395	0.00019123	0.14955	0.00018765	0.20413	0.00024	0.39061	-1.655e-05	-0.02364	5.93e-06	-0.17364	0.00032966	0.33723	1.566e-05	0.22323
4.85	-0.0002743	-0.31901	-3.117e-05	-0.0276	4.271e-05	-0.11567	0.00011879	0.07711	0.00019018	0.20666	0.00024978	0.40039	4.395e-05	0.03686	-7.12e-06	-0.18669	0.00033108	0.33865	-2.733e-05	0.18024
4.875	-0.00028889	-0.3336	-6.177e-05	-0.0582	5.206e-05	-0.10632	4.809e-05	0.00641	0.0001821	0.19858	0.00022451	0.37512	7.058e-05	0.06349	-3.145e-05	-0.21102	0.00033118	0.33875	-4.996e-05	0.15761
4.9	-0.00030113	-0.34584	-8.407e-05	-0.0805	5.418e-05	-0.1042	-1.403e-05	-0.05571	0.00014602	0.1625	0.00016837	0.31898	7.335e-05	0.06626	-5.921e-05	-0.23878	0.00034011	0.34768	-5.466e-05	0.15291
4.925	-0.00031761	-0.36232	-9.292e-05	-0.08935	4.621e-05	-0.11217	-7.279e-05	-0.11447	8.377e-05	0.10025	0.00010269	0.2533	8.055e-05	0.07346	-7.404e-05	-0.25361	0.00033801	0.34558	-5.073e-05	0.15684
4.95	-0.00034959	-0.3943	-0.00010329	-0.09972	3.238e-05	-0.126	-0.00012684	-0.16852	2.202e-05	0.0385	3.834e-05	0.18895	0.00011313	0.10604	-7.313e-05	-0.2527	0.00031344	0.32101	-4.173e-05	0.16584
4.975	-0.00039568	-0.44039	-0.00011966	-0.11609	1.292e-05	-0.14546	-0.00017933	-0.22101	-2.846e-05	-0.01198	3.16e-06	0.15377	0.00014561	0.13852	-5.907e-05	-0.23864	0.00026563	0.2732	-2.687e-05	0.1807
5	-0.00043263	-0.47734	-0.00012865	-0.12508	-2.365e-05	-0.18203	-0.0002222	-0.26388	-6.454e-05	-0.04806	-1.004e-05	0.14057	0.00014825	0.14116	-2.794e-05	-0.20751	0.00020447	0.21204	-1.227e-05	0.1953
5.025	-0.00044077	-0.48548	-0.00011757	-0.114	-5.934e-05	-0.21772	-0.00024544	-0.28712	-7.229e-05	-0.05581	-1.146e-05	0.13915	0.00013345	0.12636	3.087e-05	-0.1487	0.00012916	0.13673	-1.083e-05	0.19674
5.05	-0.00042554	-0.47025	-8.798e-05	-0.08441	-8.102e-05	-0.2394	-0.00024204	-0.28372	-6.597e-05	-0.04949	-1.881e-05	0.1318	0.00012711	0.12002	0.00010472	-0.07485	5.117e-05	0.05874	-3.404e-05	0.17353
5.075	-0.00040567	-0.45038	-4.952e-05	-0.04595	-9.706e-05	-0.25544	-0.00020311	-0.24479	-6.363e-05	-0.04715	-2.784e-05	0.12277	0.00015292	0.14583	0.00017819	-0.00138	-2.43e-05	-0.01673	-7.993e-05	0.12764
5.1	-0.00038935	-0.43406	-1.761e-05	-0.01404	-0.00010789	-0.26627	-0.00013915	-0.18083	-7.442e-05	-0.05794	-3.871e-05	0.1119	0.0002142	0.20711	0.00022988	0.05031	-8.722e-05	-0.07965	-0.00012852	0.07905
5.125	-0.00038432	-0.42903	5.05e-06	0.00862	-0.00012792	-0.2863	-6.922e-05	-0.1109	-9.609e-05	-0.07961	-4.48e-05	0.10581	0.00028342	0.27633	0.00023108	0.05151	-0.00011623	-0.10866	-0.00016762	0.03995
5.15	-0.00037542	-0.42013	1.381e-05	0.01738	-0.00016852	-0.3269	-1.052e-05	-0.0522	-0.00011086	-0.09438	-4.807e-05	0.10254	0.000335	0.32791	0.00018987	0.0103	-0.00011092	-0.10335	-0.00018276	0.02481
5.175	-0.00034907	-0.39378	1.354e-05	0.01711	-0.00021536	-0.37374	3.175e-05	-0.00993	-0.00010125	-0.08477	-5.356e-05	0.09705	0.000361	0.35391	0.00012225	-0.05732	-8.857e-05	-0.081	-0.00017716	0.03041
5.2	-0.00030809	-0.3528	1.168e-05	0.01525	-0.000242	-0.40038	5.987e-05	0.01819	-6.911e-05	-0.05263	-6.571e-05	0.0849	0.00036091	0.35382	4.887e-05	-0.1307	-7.107e-05	-0.0635	-0.00015923	0.04834
5.225	-0.00024942	-0.29413	1.141e-05	0.01498	-0.00023614	-0.39452	8.312e-05	0.04144	-3.335e-05	-0.01687	-9.023e-05	0.06038	0.00032989	0.3228	-6.63e-06	-0.1862	-7.015e-05	-0.06258	-0.00014423	0.06334
5.25	-0.00018052	-0.22523	2.267e-05	0.02624	-0.00020324	-0.36162	9.814e-05	0.05646	-1.647e-05	1e-05	-0.0001155	0.03511	0.00027069	0.2636	-4.69e-05	-0.22647	-8.182e-05	-0.07425	-0.00012828	0.07929
5.275	-0.00011379	-0.1585	4.455e-05	0.04812	-0.00015756	-0.31594	0.00011967	0.07799	-1.843e-05	-0.00195	-0.00011571	0.0349	0.0002017	0.19461	-7.358e-05	-0.25315	-8.226e-05	-0.07469	-0.00011219	0.09538
5.3	-7.258e-05	-0.11729	8.166e-05	0.08523	-0.00012677	-0.28515	0.00013617	0.09449	-2.904e-05	-0.01256	-8.722e-05	0.06339	0.0001554	0.14831	-0.00011501	-0.29458	-7.635e-05	-0.06878	-0.00010099	0.10658
5.325	-5.724e-05	-0.10195	0.00012219	0.12576	-0.0001206	-0.27898	0.00015277	0.11109	-3.512e-05	-0.01864	-3.595e-05	0.11466	0.00014031	0.13322	-0.00016958	-0.34915	-6.648e-05	-0.05891	-9.495e-05	0.11262
5.35	-6.969e-05	-0.1144	0.00015554	0.15911	-0.00013631	-0.29469	0.00019057	0.14889	-2.664e-05	-0.01016	1.378e-05	0.16439	0.00013981	0.13272	-0.00022316	-0.40273	-5.172e-05	-0.04415	-9.107e-05	0.1165
5.375	-9.962e-05	-0.14433	0.00017726	0.18083	-0.00016007	-0.31845	0.00024053	0.19885	-1.218e-05	0.0043	4.266e-05	0.19327	0.00012869	0.1216	-0.00024016	-0.41973	-3.277e-05	-0.0252	-8.658e-05	0.12099
5.4	-0.00013	-0.17471	0.00017747	0.18104	-0.00016987	-0.32825	0.00027981	0.23813	-6.11e-06	0.01037	4.657e-05	0.19718	9.374e-05	0.08665	-0.00021341	-0.39298	-6.58e-06	0.00099	-7.192e-05	0.13565
5.425	-0.00013601	-0.18072	0.00016479	0.16836	-0.00014694	-0.30532	0.00030131	0.25963	-3.066e-05	-0.01418	4.982e-05	0.20043	4.579e-05	0.0387	-0.00017255	-0.35212	2.071e-05	0.02828	-4.35e-05	0.16407
5.45	-0.00011315	-0.15786	0.00015915	0.16272	-0.00011277	-0.27115	0.00032164	0.27996	-7.833e-05	-0.06185	5.116e-05	0.20177	6.22e-06	-0.00087	-0.00013049	-0.31006	5.14e-05	0.05897	-2.98e-06	0.20459
5.475	-7.809e-05	-0.1228	0.00016094	0.16451	-9.592e-05	-0.2543	0.00033624	0.29456	-0.00012035	-0.10387	4.093e-05	0.19154	-1.563e-05	-0.02272	-0.0001071	-0.28667	8.11e-05	0.08867	3.386e-05	0.24143
5.5	-5.488e-05	-0.09959	0.00017814	0.18171	-0.00011957	-0.27795	0.00033484	0.29316	-0.00013394	-0.11746	2.397e-05	0.17458	-2.439e-05	-0.03148	-0.00010115	-0.28072	0.00011687	0.12444	5.851e-05	0.26608
5.525	-5.257e-05	-0.09728	0.00021228	0.21585	-0.00016422	-0.3226	0.00031911	0.27743	-0.00010691	-0.09043	5.6e-06	0.15621	-3.316e-05	-0.04025	-0.00010189	-0.28146	0.00015412	0.16169	4.824e-05	0.25581
5.55	-7.517e-05	-0.11988	0.00025829	0.26186	-0.000203	-0.36138	0.00029118	0.2495	-5.897e-05	-0.04249	-6.94e-06	0.14367	-5.207e-05	-0.05916	-9.904e-05	-0.27861	0.00018077	0.18834	5.42e-06	0.21299
5.575	-0.00012648	-0.17119	0.00030209	0.30566	-0.00021839	-0.37677	0.00026287	0.22119	-2.036e-05	-0.00388	-2.9e-07	0.15032	-7.293e-05	-0.08002	-8.966e-05	-0.26923	0.00019026	0.19783	-5.446e-05	0.15311
5.6	-0.00019125	-0.23596	0.00032185	0.32542	-0.00020477	-0.36315	0.00021846	0.17678	-1.941e-05	-0.00293	2.325e-05	0.17386	-8.643e-05	-0.09352	-8.379e-05	-0.26336	0.00019212	0.19969	-9.54e-05	0.11217
5.625	-0.00024806	-0.29277	0.00029777	0.30134	-0.00017885	-0.33723	0.00016938	0.1277	-4.954e-05	-0.03306	5.093e-05	0.20154	-8.265e-05	-0.08974	-7.233e-05	-0.2519	0.00019894	0.20651	-0.00010683	0.10074
5.65	-0.0002909	-0.33561	0.00024378	0.24735	-0.00015185	-0.31023	0.00012101	0.07933	-9.376e-05	-0.07728	6.872e-05	0.21933	-7.331e-05	-0.0804	-5.008e-05	-0.22965	0.00021426	0.22183	-9.265e-05	0.11492
5.675	-0.0003134	-0.35811	0.00019168	0.19525	-0.0001148	-0.27318	6.886e-05	0.02718	-0.00013592	-0.11944	5.924e-05	0.20985	-6.636e-05	-0.07345	-1.224e-05	-0.19181	0.00021927	0.22684	-7.217e-05	0.1354
5.7	-0.00031196	-0.35667	0.00016427	0.16784	-6.322e-05	-0.2216	2.693e-05	-0.01475	-0.00015321	-0.13673	2.686e-05	0.17747	-7.553e-05	-0.08262	4.286e-05	-0.13671	0.00020529	0.21286	-6.873e-05	0.13884
5.725	-0.00029588	-0.34059	0.00016013	0.1637	1.49e-06	-0.15689	6.85e-06	-0.03483	-0.0001606	-0.14412	3.99e-06	0.1546	-9.156e-05	-0.09865	0.0001015	-0.07807	0.00017594	0.18351	-7.572e-05	0.13185
5.75	-0.00027797	-0.32268	0.000161	0.16457	6.113e-05	-0.09725	2.32e-06	-0.03936	-0.00017504	-0.15856	3.71e-06	0.15432	-0.00010187	-0.10896	0.00013907	-0.0405	0.00012673	0.1343	-7.838e-05	0.12919
5.775	-0.00026454	-0.30925	0.0001479	0.15147	9.599e-05	-0.06239	1.043e-05	-0.03125	-0.00019045	-0.17397	5.79e-06	0.1564	-0.00010229	-0.10938	0.0001438	-0.03577	6.306e-05	0.07063	-7.639e-05	0.13118
5.8	-0.00025799	-0.3027	0.00011874	0.12231	9.235e-05	-0.06603	2.69e-05	-0.01478	-0.00019635	-0.17987	1.68e-05	0.16741	-8.503e-05	-0.09212	0.00012975	-0.04982	-4.7e-06	0.00287	-7.806e-05	0.12951
5.825	-0.00027184	-0.31655	8.387e-05	0.08744	5.825e-05	-0.10013	3.875e-05	-0.00293	-0.00018476	-0.16828	3.442e-05	0.18503	-5.707e-05	-0.06416	0.0001125	-0.06707	-5.77e-05	-0.05013	-0.00010441	0.10316
5.85	-0.00031565	-0.36036	5.315e-05	0.05672	2.007e-05	-0.13831	3.073e-05	-0.01095	-0.0001462	-0.12972	6.027e-05	0.21088	-3.245e-05	-0.03954	0.00011009	-0.06948	-9.229e-05	-0.08472	-0.00015802	0.04955
5.875	-0.00038457	-0.42928	2.586e-05	0.02943	-9.53e-06	-0.16791	-5.69e-06	-0.04737	-8.248e-05	-0.066	8.676e-05	0.23737	-2.144e-05	-0.02853	0.00011427	-0.0653	-8.474e-05	-0.07717	-0.00023057	-0.023
5.9	-0.00046295	-0.50766	8.1e-07	0.00438	-2.108e-05	-0.17946	-5.92e-05	-0.10088	-1.611e-05	0.00037	0.00010042	0.25103	-1.583e-05	-0.02292	0.00010823	-0.07134	-3.821e-05	-0.03064	-0.00031239	-0.10482
5.925	-0.00052311	-0.56782	-2.202e-05	-0.01845	-3.826e-05	-0.19664	-0.00011507	-0.15675	3.221e-05	0.04869	9.581e-05	0.24642	-6.59e-06	-0.01368	7.967e-05	-0.0999	1.788e-05	0.02545	-0.00036375	-0.15618
5.95	-0.00055608	-0.60079	-4.597e-05	-0.0424	-5.135e-05	-0.20973	-0.00016664	-0.20832	5.612e-05	0.0726	8.192e-05	0.23253	8.83e-06	0.00174	3.624e-05	-0.14333	5.857e-05	0.06614	-0.00036548	-0.15791
5.975	-0.00057517	-0.61988	-8.309e-05	-0.07952	-5.971e-05	-0.21809	-0.00019518	-0.23686	5.685e-05	0.07333	6.632e-05	0.21693	2.779e-05	0.0207	-1.047e-05	-0.19004	7.027e-05	0.07784	-0.00031765	-0.11008
6	-0.00059434	-0.63905	-0.00013419	-0.13062	-7.631e-05	-0.23469	-0.0001962	-0.23788	4.599e-05	0.06247	4.055e-05	0.19116	4.301e-05	0.03592	-4.949e-05	-0.22906	8.607e-05	0.09364	-0.00024535	-0.03778
6.025	-0.00060638	-0.65109	-0.00018854	-0.18497	-0.00010109	-0.25947	-0.00016037	-0.20205	3.335e-05	0.04983	6.53e-06	0.15714	4.296e-05	0.03587	-6.69e-05	-0.24647	0.00011084	0.11841	-0.00016937	0.0382
6.05	-0.00059837	-0.64308	-0.00022786	-0.22429	-0.0001141	-0.27248	-0.00011556	-0.15724	2.505e-05	0.04153	-2.564e-05	0.12497	3.388e-05	0.02679	-6.019e-05	-0.23976	0.00013801	0.14558	-0.00010673	0.10084
6.075	-0.00057127	-0.61598	-0.00024501	-0.24144	-0.00011192	-0.2703	-7.605e-05	-0.11773	2.523e-05	0.04171	-4.093e-05	0.10968	2.608e-05	0.01899	-5.073e-05	-0.2303	0.00015835	0.16592	-7.013e-05	0.13744
6.1	-0.00054564	-0.59035	-0.00024099	-0.23742	-9.497e-05	-0.25335	-5.369e-05	-0.09537	4.093e-05	0.05741	-3.117e-05	0.11944	2.767e-05	0.02058	-5.123e-05	-0.2308	0.00017242	0.17999	-5.53e-05	0.15227
6.125	-0.00053903	-0.58374	-0.00021737	-0.2138	-6.911e-05	-0.22749	-5.321e-05	-0.09489	5.364e-05	0.07012	-8.71e-06	0.1419	3.531e-05	0.02822	-7.014e-05	-0.24971	0.00018672	0.19429	-6.053e-05	0.14704
6.15	-0.00055693	-0.60164	-0.0001877	-0.18413	-3.924e-05	-0.19762	-7.627e-05	-0.11795	4.801e-05	0.06449	3.35e-06	0.15396	5.143e-05	0.04434	-9.045e-05	-0.27002	0.00018878	0.19635	-7.57e-05	0.13187
6.175	-0.00058688	-0.63159	-0.00015501	-0.15144	-2.498e-05	-0.18336	-0.0001044	-0.14608	3.054e-05	0.04702	-1.49e-05	0.13571	8.028e-05	0.07319	-9.211e-05	-0.27168	0.00018041	0.18798	-8.962e-05	0.11795
6.2	-0.00060997	-0.65468	-0.0001089	-0.10533	-2.851e-05	-0.18689	-0.00011943	-0.16111	2.066e-05	0.03714	-6.666e-05	0.08395	0.00011095	0.10386	-7.093e-05	-0.2505	0.00016553	0.1731	-9.592e-05	0.11165
6.225	-0.00060916	-0.65387	-6.159e-05	-0.05802	-4.847e-05	-0.20685	-0.00011055	-0.15223	1.028e-05	0.02676	-0.00013392	0.01669	0.00012937	0.12228	-3.233e-05	-0.2119	0.00016045	0.16802	-9.569e-05	0.11188
6.25	-0.00061558	-0.66029	-1.875e-05	-0.01518	-7.878e-05	-0.23716	-8.322e-05	-0.1249	-1.161e-05	0.00487	-0.00019879	-0.04818	0.00013075	0.12366	8.47e-06	-0.1711	0.00016868	0.17625	-9.719e-05	0.11038
6.275	-0.00060958	-0.65429	1.308e-05	0.01665	-0.0001	-0.25838	-5.717e-05	-0.09885	-3.378e-05	-0.0173	-0.00026429	-0.11368	0.00010723	0.10014	4.192e-05	-0.13765	0.00018847	0.19604	-0.00010595	0.10162
6.3	-0.00058609	-0.6308	3.401e-05	0.03758	-9.869e-05	-0.25707	-3.938e-05	-0.08106	-5.128e-05	-0.0348	-0.00031784	-0.16723	7.838e-05	0.07129	8.265e-05	-0.09692	0.00020765	0.21522	-0.00011634	0.09123
6.325	-0.00055557	-0.60028	3.575e-05	0.03932	-6.531e-05	-0.22369	-3.223e-05	-0.07391	-9.393e-05	-0.07745	-0.00034123	-0.19062	5.726e-05	0.05017	0.000111	-0.06857	0.00023846	0.24603	-0.00011276	0.09481
6.35	-0.00052651	-0.57122	2.27e-05	0.02627	-1.864e-05	-0.17702	-3.034e-05	-0.07202	-0.00015652	-0.14004	-0.00031703	-0.16642	4.215e-05	0.03506	0.0001277	-0.05187	0.00027804	0.28561	-8.614e-05	0.12143
6.375	-0.00051182	-0.55653	1.02e-05	0.01377	2.643e-05	-0.13195	-2.649e-05	-0.06817	-0.00021874	-0.20226	-0.00025013	-0.09952	3.563e-05	0.02854	0.0001315	-0.04807	0.00031092	0.31849	-4.538e-05	0.16219
6.4	-0.0005275	-0.57221	-3.06e-06	0.00051	4.52e-05	-0.11318	-2.099e-05	-0.06267	-0.00026093	-0.24445	-0.00017137	-0.02076	5.064e-05	0.04355	0.00011987	-0.0597	0.00034159	0.34916	-7.39e-06	0.20018
6.425	-0.00056801	-0.61272	-2.041e-05	-0.01684	2.274e-05	-0.13564	-3.674e-05	-0.07842	-0.00027883	-0.26235	-0.00012342	0.02719	8.361e-05	0.07652	9.406e-05	-0.08551	0.00036641	0.37398	1.718e-05	0.22475
6.45	-0.00061787	-0.66258	-4.243e-05	-0.03886	-2.42e-05	-0.18258	-7.328e-05	-0.11496	-0.00028076	-0.26428	-0.00013428	0.01633	0.00011978	0.11269	6.331e-05	-0.11626	0.00037306	0.38063	1.999e-05	0.22756
6.475	-0.00065325	-0.69796	-7.12e-05	-0.06763	-7.313e-05	-0.23151	-0.0001182	-0.15988	-0.00026417	-0.24769	-0.00018878	-0.03817	0.00015108	0.14399	3.789e-05	-0.14168	0.0003601	0.36767	1.49e-06	0.20906
6.5	-0.00066177	-0.70648	-0.00010157	-0.098	-0.00010299	-0.26137	-0.00014729	-0.18897	-0.00024357	-0.22709	-0.00025489	-0.10428	0.00016673	0.15964	3.018e-05	-0.14939	0.00032441	0.33198	-3.598e-05	0.17159
6.525	-0.00065423	-0.69894	-0.00012229	-0.11872	-9.085e-05	-0.24923	-0.00014291	-0.18459	-0.00022328	-0.2068	-0.00030257	-0.15196	0.00016059	0.1535	3.884e-05	-0.14073	0.0002749	0.28247	-8.668e-05	0.12089
6.55	-0.00063846	-0.68317	-0.00012935	-0.12578	-5.39e-05	-0.21228	-0.00011975	-0.16143	-0.0002005	-0.18402	-0.00032815	-0.17754	0.00014033	0.13324	4.9e-05	-0.13057	0.00022503	0.2326	-0.00013605	0.07152
6.575	-0.00060624	-0.65095	-0.00012148	-0.11791	-2.279e-05	-0.18117	-9.545e-05	-0.13713	-0.00017915	-0.16267	-0.00033297	-0.18236	0.000109	0.10191	4.48e-05	-0.13477	0.0001776	0.18517	-0.00017008	0.03749
6.6	-0.00056234	-0.60705	-9.524e-05	-0.09167	6.9e-06	-0.15148	-8.301e-05	-0.12469	-0.00016942	-0.15294	-0.0003316	-0.18099	5.37e-05	0.04661	3.319e-05	-0.14638	0.00014455	0.15212	-0.00017631	0.03126
6.625	-0.00051563	-0.56034	-4.714e-05	-0.04357	3.974e-05	-0.11864	-8.641e-05	-0.12809	-0.00018092	-0.16444	-0.00033143	-0.18082	-8.17e-06	-0.01526	1.169e-05	-0.16788	0.00011916	0.12673	-0.000153	0.05457
6.65	-0.00048088	-0.52559	1.5e-06	0.00507	6.442e-05	-0.09396	-0.00010777	-0.14945	-0.000222	-0.20552	-0.00032274	-0.17213	-7.562e-05	-0.08271	-1.519e-05	-0.19476	0.00011176	0.11933	-0.00012276	0.08481
6.675	-0.000458	-0.50271	4.871e-05	0.05228	6.174e-05	-0.09664	-0.00015361	-0.19529	-0.00028173	-0.26525	-0.00030769	-0.15708	-0.00013455	-0.14164	-4.56e-05	-0.22517	0.00010577	0.11334	-9.741e-05	0.11016
6.7	-0.00042634	-0.47105	8.752e-05	0.09109	1.489e-05	-0.14349	-0.00019796	-0.23964	-0.00035378	-0.3373	-0.00029984	-0.14923	-0.00017084	-0.17793	-7.317e-05	-0.25274	9.545e-05	0.10302	-7.536e-05	0.13221
6.725	-0.00039079	-0.4355	0.00012798	0.13155	-5.541e-05	-0.21379	-0.0002341	-0.27578	-0.00042067	-0.40419	-0.00029874	-0.14813	-0.00018673	-0.19382	-9.303e-05	-0.2726	7.032e-05	0.07789	-5.645e-05	0.15112
6.75	-0.00035289	-0.3976	0.00018241	0.18598	-0.00011208	-0.27046	-0.00024152	-0.2832	-0.00046047	-0.44399	-0.00031164	-0.16103	-0.00018619	-0.19328	-0.00010876	-0.28833	4.58e-05	0.05337	-4.564e-05	0.16193
6.775	-0.00031831	-0.36302	0.00024392	0.24749	-0.00015014	-0.30852	-0.00022341	-0.26509	-0.00048197	-0.46549	-0.00033101	-0.1804	-0.00018407	-0.19116	-0.00013059	-0.31016	5.417e-05	0.06174	-5.122e-05	0.15635
6.8	-0.00028835	-0.33306	0.00028197	0.28554	-0.00017855	-0.33693	-0.00018309	-0.22477	-0.00049505	-0.47857	-0.00033545	-0.18484	-0.0001941	-0.20119	-0.00016424	-0.34381	9.908e-05	0.10665	-8.753e-05	0.12004
6.825	-0.00025794	-0.30265	0.00027779	0.28136	-0.00020185	-0.36023	-0.0001368	-0.17848	-0.0004973	-0.48082	-0.00031927	-0.16866	-0.00021724	-0.22433	-0.00020592	-0.38549	0.00016151	0.16908	-0.00013815	0.06942
6.85	-0.00022658	-0.27129	0.00023143	0.235	-0.0002021	-0.36048	-0.00010286	-0.14454	-0.00047564	-0.45916	-0.00028402	-0.13341	-0.00024963	-0.25672	-0.00023668	-0.41625	0.00021285	0.22042	-0.00018509	0.02248
6.875	-0.00019255	-0.23726	0.00016788	0.17145	-0.00017271	-0.33109	-8.799e-05	-0.12967	-0.00042799	-0.41151	-0.00023951	-0.0889	-0.00029067	-0.29776	-0.00025691	-0.43648	0.00023884	0.24641	-0.00022021	-0.01264
6.9	-0.00015826	-0.20297	0.0001224	0.12597	-0.0001127	-0.27108	-9.486e-05	-0.13654	-0.00037083	-0.35435	-0.00018925	-0.03864	-0.00033359	-0.34068	-0.00026058	-0.44015	0.00025488	0.26245	-0.00022809	-0.02052
6.925	-0.0001345	-0.17921	0.00010806	0.11163	-4.454e-05	-0.20292	-0.00010862	-0.1503	-0.00031712	-0.30064	-0.0001341	0.01651	-0.00036987	-0.37696	-0.00023998	-0.41955	0.00027896	0.28653	-0.00020294	0.00463
6.95	-0.00013495	-0.17966	0.00012619	0.12976	1.467e-05	-0.14371	-0.00012412	-0.1658	-0.00027801	-0.26153	-8.838e-05	0.06223	-0.00038405	-0.39114	-0.00020374	-0.38331	0.00030304	0.31061	-0.00017013	0.03744
6.975	-0.00015079	-0.1955	0.00016843	0.172	4.73e-05	-0.11108	-0.00013778	-0.17946	-0.00025734	-0.24086	-5.145e-05	0.09916	-0.00036915	-0.37624	-0.00016283	-0.3424	0.00030282	0.31039	-0.00014245	0.06512
7	-0.00014945	-0.19416	0.00020806	0.21163	5.654e-05	-0.10184	-0.00014964	-0.19132	-0.00025142	-0.23494	-2.137e-05	0.12924	-0.00034035	-0.34744	-0.00013752	-0.31709	0.00027659	0.28416	-0.00014219	0.06538
7.025	-0.00012658	-0.17129	0.00022469	0.22826	4.321e-05	-0.11517	-0.00014535	-0.18703	-0.00026373	-0.24725	4.54e-06	0.15515	-0.00030467	-0.31176	-0.00013421	-0.31378	0.00024545	0.25302	-0.00015919	0.04838
7.05	-9.477e-05	-0.13948	0.0002166	0.22017	1.78e-05	-0.14058	-0.00012416	-0.16584	-0.00028045	-0.26397	2.213e-05	0.17274	-0.00028387	-0.29096	-0.00013234	-0.31191	0.00023403	0.2416	-0.00017307	0.0345
7.075	-6.24e-05	-0.10711	0.00019214	0.19571	-2.52e-06	-0.1609	-9.665e-05	-0.13833	-0.00029767	-0.28119	3.239e-05	0.183	-0.00027382	-0.28091	-0.0001212	-0.30077	0.00022833	0.2359	-0.00016439	0.04318
7.1	-3.588e-05	-0.08059	0.00015796	0.16153	-5.19e-06	-0.16357	-8.347e-05	-0.12515	-0.00030152	-0.28504	5.362e-05	0.20423	-0.00025754	-0.26463	-8.803e-05	-0.2676	0.00022671	0.23428	-0.00014	0.06757
7.125	-2.336e-05	-0.06807	0.0001075	0.11107	-5.59e-06	-0.16397	-0.00010427	-0.14595	-0.00027627	-0.25979	6.888e-05	0.21949	-0.00022553	-0.23262	-3.764e-05	-0.21721	0.00022829	0.23586	-0.00010422	0.10335
7.15	-2.76e-05	-0.07231	5.483e-05	0.0584	1.4e-07	-0.15824	-0.0001434	-0.18508	-0.00022395	-0.20747	5.913e-05	0.20974	-0.0001861	-0.19319	1.532e-05	-0.16425	0.00022324	0.23081	-6.63e-05	0.14127
7.175	-5.865e-05	-0.10336	3.072e-05	0.03429	1.334e-05	-0.14504	-0.00016735	-0.20903	-0.00016338	-0.1469	2.569e-05	0.1763	-0.00015827	-0.16536	5.956e-05	-0.12001	0.00020742	0.21499	-4.295e-05	0.16462
7.2	-0.00010302	-0.14773	4.355e-05	0.04712	1.822e-05	-0.14016	-0.00015736	-0.19904	-0.00010546	-0.08898	-1.35e-05	0.13711	-0.00014336	-0.15045	7.599e-05	-0.10358	0.00019043	0.198	-3.329e-05	0.17428
7.225	-0.00014088	-0.18559	8.691e-05	0.09048	6.6e-06	-0.15178	-0.00012911	-0.17079	-5.861e-05	-0.04213	-4.881e-05	0.1018	-0.00014536	-0.15245	5.075e-05	-0.12882	0.00017344	0.18101	-5.213e-05	0.15544
7.25	-0.00015653	-0.20124	0.00011468	0.11825	-1.667e-05	-0.17505	-0.00011074	-0.15242	-2.262e-05	-0.00614	-7.725e-05	0.07336	-0.00014372	-0.15081	1.7e-07	-0.1794	0.00015129	0.15886	-8.857e-05	0.119
7.275	-0.00014774	-0.19245	9.908e-05	0.10265	-3.432e-05	-0.1927	-0.00011791	-0.15959	1.287e-05	0.02935	-0.0001134	0.03721	-0.00014774	-0.15483	-5.016e-05	-0.22973	0.00013144	0.13901	-0.00013119	0.07638
7.3	-0.00012101	-0.16572	3.6e-05	0.03957	-4.812e-05	-0.2065	-0.00014031	-0.18199	5.217e-05	0.06865	-0.0001467	0.00391	-0.00016309	-0.17018	-6.691e-05	-0.24648	0.0001135	0.12107	-0.00016066	0.04691
7.325	-9.83e-05	-0.14301	-4.332e-05	-0.03975	-5.413e-05	-0.21251	-0.00017088	-0.21256	0.00010075	0.11723	-0.000146	0.00461	-0.00017587	-0.18296	-4.303e-05	-0.2226	9.747e-05	0.10504	-0.00018512	0.02245
7.35	-9.299e-05	-0.1377	-0.00011126	-0.10769	-5.616e-05	-0.21454	-0.00021183	-0.25351	0.00015466	0.17114	-0.00011075	0.03986	-0.00016628	-0.17337	1.294e-05	-0.16663	9.258e-05	0.10015	-0.00021324	-0.00567
7.375	-0.00010653	-0.15124	-0.00015798	-0.15441	-5.971e-05	-0.21809	-0.00026799	-0.30967	0.00020224	0.21872	-5.601e-05	0.0946	-0.00012136	-0.12845	8.394e-05	-0.09563	9.579e-05	0.10336	-0.00024428	-0.03671
7.4	-0.00013367	-0.17838	-0.00018657	-0.183	-7.383e-05	-0.23221	-0.00031901	-0.36069	0.00022871	0.24519	-7.87e-06	0.14274	-5.173e-05	-0.05882	0.00015496	-0.02461	9.646e-05	0.10403	-0.00027392	-0.06635
7.425	-0.00018134	-0.22605	-0.00019689	-0.19332	-9.848e-05	-0.25686	-0.00033884	-0.38052	0.0002303	0.24678	5.73e-06	0.15634	3.33e-06	-0.00376	0.00021004	0.03047	8.317e-05	0.09074	-0.0003003	-0.09273
7.45	-0.00022372	-0.26843	-0.00019279	-0.18922	-0.00012502	-0.2834	-0.00032245	-0.36413	0.00021367	0.23015	-2.951e-05	0.1211	1.718e-05	0.01009	0.00023793	0.05836	6.553e-05	0.0731	-0.0003191	-0.11153
7.475	-0.00024624	-0.29095	-0.00016961	-0.16604	-0.00014737	-0.30575	-0.00028332	-0.325	0.00019541	0.21189	-8.974e-05	0.06087	-7.9e-06	-0.01499	0.00023311	0.05354	5.457e-05	0.06214	-0.00034021	-0.13264
7.5	-0.00025463	-0.29934	-0.00012534	-0.12177	-0.00017276	-0.33114	-0.0002277	-0.26938	0.00017392	0.1904	-0.0001398	0.01081	-4.653e-05	-0.05362	0.00021165	0.03208	4.975e-05	0.05732	-0.00035276	-0.14519
7.525	-0.00027189	-0.3166	-7.621e-05	-0.07264	-0.00020472	-0.3631	-0.00016133	-0.20301	0.00015058	0.16706	-0.0001661	-0.01549	-7.111e-05	-0.0782	0.0001779	-0.00167	4.075e-05	0.04832	-0.00036025	-0.15268
7.55	-0.00030242	-0.34713	-5.409e-05	-0.05052	-0.000236	-0.39438	-0.000104	-0.14568	0.00012266	0.13914	-0.00017261	-0.022	-6.264e-05	-0.06973	0.00013515	-0.04442	2.901e-05	0.03658	-0.0003583	-0.15073
7.575	-0.00033929	-0.384	-6.135e-05	-0.05778	-0.00026531	-0.42369	-8.236e-05	-0.12404	8.524e-05	0.10172	-0.00015262	-0.00201	-2.648e-05	-0.03357	8.56e-05	-0.09397	1.65e-05	0.02407	-0.00033377	-0.1262
7.6	-0.00036194	-0.40665	-8.149e-05	-0.07792	-0.00028173	-0.44011	-0.00010343	-0.14511	3.625e-05	0.05273	-0.00011858	0.03203	1.375e-05	0.00666	3.272e-05	-0.14685	8.96e-06	0.01653	-0.00028971	-0.08214
7.625	-0.00037195	-0.41666	-9.937e-05	-0.0958	-0.00029055	-0.44893	-0.00014463	-0.18631	-1.936e-05	-0.00288	-8.282e-05	0.06779	4.796e-05	0.04087	-2.01e-06	-0.18158	1.874e-05	0.02631	-0.00023905	-0.03148
7.65	-0.00037543	-0.42014	-0.00011306	-0.10949	-0.0002909	-0.44928	-0.00018539	-0.22707	-7.02e-05	-0.05372	-5.225e-05	0.09836	7.466e-05	0.06757	-1.99e-05	-0.19947	3.118e-05	0.03875	-0.00018545	0.02212
7.675	-0.00038196	-0.42667	-0.00011649	-0.11292	-0.0002856	-0.44398	-0.00022085	-0.26253	-0.00010591	-0.08943	-2.261e-05	0.128	9.061e-05	0.08352	-3.236e-05	-0.21193	3.725e-05	0.04482	-0.00014237	0.0652
7.7	-0.00039235	-0.43706	-0.00010414	-0.10057	-0.00027104	-0.42942	-0.00025046	-0.29214	-0.0001117	-0.09522	-1.447e-05	0.13614	9.124e-05	0.08415	-5.092e-05	-0.23049	5.175e-05	0.05932	-0.00010998	0.09759
7.725	-0.00039944	-0.44415	-7.423e-05	-0.07066	-0.00024782	-0.4062	-0.00026894	-0.31062	-9.442e-05	-0.07794	-4.41e-05	0.10651	7.024e-05	0.06315	-6.808e-05	-0.24765	6.334e-05	0.07091	-7.798e-05	0.12959
7.75	-0.00040241	-0.44712	-3.403e-05	-0.03046	-0.00022997	-0.38835	-0.00027729	-0.31897	-7.539e-05	-0.05891	-8.917e-05	0.06144	3.816e-05	0.03107	-8.983e-05	-0.2694	7.86e-05	0.08617	-6.061e-05	0.14696
7.775	-0.00040344	-0.44815	1.133e-05	0.0149	-0.00021493	-0.37331	-0.00028327	-0.32495	-7.795e-05	-0.06147	-0.00011683	0.03378	1.773e-05	0.01064	-0.00011556	-0.29513	9.341e-05	0.10098	-6.426e-05	0.14331
7.8	-0.0004042	-0.44891	4.572e-05	0.04929	-0.00021005	-0.36843	-0.00028089	-0.32257	-0.00010531	-0.08883	-0.00012162	0.02899	1.383e-05	0.00674	-0.00014432	-0.32389	8.975e-05	0.09732	-7.789e-05	0.12968
7.825	-0.00040802	-0.45273	6.224e-05	0.06581	-0.00020502	-0.3634	-0.00027267	-0.31435	-0.00013779	-0.12131	-0.0001151	0.03551	2.265e-05	0.01556	-0.00017282	-0.35239	6.675e-05	0.07432	-7.84e-05	0.12917
7.85	-0.00041382	-0.45853	5.599e-05	0.05956	-0.00019313	-0.35151	-0.00026177	-0.30345	-0.00016235	-0.14587	-9.726e-05	0.05335	3.516e-05	0.02807	-0.00019974	-0.37931	1.703e-05	0.0246	-6.694e-05	0.14063
7.875	-0.00042075	-0.46546	2.787e-05	0.03144	-0.00018073	-0.33911	-0.00025669	-0.29837	-0.00016944	-0.15296	-8.829e-05	0.06232	3.855e-05	0.03146	-0.00020417	-0.38374	-4.372e-05	-0.03615	-4.951e-05	0.15806
7.9	-0.00044053	-0.48524	-2.234e-05	-0.01877	-0.00017363	-0.33201	-0.0002542	-0.29588	-0.00016124	-0.14476	-0.00010406	0.04655	2.892e-05	0.02183	-0.00018332	-0.36289	-9.371e-05	-0.08614	-3.553e-05	0.17204
7.925	-0.00047253	-0.51724	-8.418e-05	-0.08061	-0.00017783	-0.33621	-0.00025539	-0.29707	-0.00013953	-0.12305	-0.00014932	0.00129	1.191e-05	0.00482	-0.00015166	-0.33123	-0.00010879	-0.10122	-2.901e-05	0.17856
7.95	-0.00050046	-0.54517	-0.00013325	-0.12968	-0.00018524	-0.34362	-0.00026586	-0.30754	-0.00011841	-0.10193	-0.00019744	-0.04683	5.44e-06	-0.00165	-0.00012066	-0.30023	-8.829e-05	-0.08072	-2.115e-05	0.18642
7.975	-0.00050975	-0.55446	-0.00015237	-0.1488	-0.00018112	-0.3395	-0.00029236	-0.33404	-0.00010813	-0.09165	-0.00023003	-0.07942	5e-06	-0.00209	-0.00010257	-0.28214	-5.329e-05	-0.04572	-2.122e-05	0.18635
8	-0.00048312	-0.52783	-0.00013518	-0.13161	-0.00016532	-0.3237	-0.00032166	-0.36334	-0.00011268	-0.0962	-0.00023352	-0.08291	4.66e-06	-0.00243	-9.303e-05	-0.2726	-1.926e-05	-0.01169	-3.485e-05	0.17272
8.025	-0.0004218	-0.46651	-9.63e-05	-0.09273	-0.00013797	-0.29635	-0.00035053	-0.39221	-0.00013472	-0.11824	-0.00021319	-0.06258	-1.705e-05	-0.02414	-8.534e-05	-0.26491	8.35e-06	0.01592	-4.609e-05	0.16148
8.05	-0.00034859	-0.3933	-7.102e-05	-0.06745	-9.964e-05	-0.25802	-0.0003608	-0.40248	-0.00017292	-0.15644	-0.00019342	-0.04281	-6.001e-05	-0.0671	-7.102e-05	-0.25059	4.098e-05	0.04855	-4.249e-05	0.16508
8.075	-0.00028889	-0.3336	-7.11e-05	-0.06753	-6.2e-05	-0.22038	-0.00035337	-0.39505	-0.00019527	-0.17879	-0.00019038	-0.03977	-0.000105	-0.11209	-4.304e-05	-0.22261	8.777e-05	0.09534	-2.838e-05	0.17919
8.1	-0.00025292	-0.29763	-9.127e-05	-0.0877	-4.43e-05	-0.20268	-0.00033306	-0.37474	-0.0001899	-0.17342	-0.00020126	-0.05065	-0.0001262	-0.13329	-1.69e-05	-0.19647	0.00013137	0.13894	-2.716e-05	0.18041
8.125	-0.00024842	-0.29313	-0.0001072	-0.10363	-5.04e-05	-0.20878	-0.00029646	-0.33814	-0.00016866	-0.15218	-0.00021489	-0.06428	-0.00012305	-0.13014	4.33e-06	-0.17524	0.00016168	0.16925	-2.952e-05	0.17805
8.15	-0.00026943	-0.31414	-0.00010742	-0.10385	-6.839e-05	-0.22677	-0.00025001	-0.29169	-0.00013886	-0.12238	-0.00022695	-0.07634	-0.00011596	-0.12305	2.045e-05	-0.15912	0.00017741	0.18498	-3.194e-05	0.17563
8.175	-0.00030056	-0.34527	-8.997e-05	-0.0864	-0.00010483	-0.26321	-0.00020832	-0.25	-0.00010663	-0.09015	-0.00022929	-0.07868	-0.00012015	-0.12724	1.875e-05	-0.16082	0.00019674	0.20431	-4.694e-05	0.16063
8.2	-0.00032281	-0.36752	-5.867e-05	-0.0551	-0.00015594	-0.31432	-0.00018487	-0.22655	-7.688e-05	-0.0604	-0.00022573	-0.07512	-0.00012559	-0.13268	-5.06e-06	-0.18463	0.00021258	0.22015	-8.386e-05	0.12371
8.225	-0.00032519	-0.3699	-2.443e-05	-0.02086	-0.00020907	-0.36745	-0.00016804	-0.20972	-5.269e-05	-0.03621	-0.00023011	-0.0795	-0.00012174	-0.12883	-2.965e-05	-0.20922	0.00022081	0.22838	-0.0001323	0.07527
8.25	-0.00030731	-0.35202	-6.31e-06	-0.00274	-0.0002473	-0.40568	-0.00015659	-0.19827	-3.108e-05	-0.0146	-0.00025214	-0.10153	-0.00012556	-0.13265	-5.368e-05	-0.23325	0.00022055	0.22812	-0.00017499	0.03258
8.275	-0.00028749	-0.3322	-1.521e-05	-0.01164	-0.00026335	-0.42173	-0.00016484	-0.20652	-1.297e-05	0.00351	-0.00029091	-0.1403	-0.00012973	-0.13682	-9.019e-05	-0.26976	0.00021769	0.22526	-0.00019658	0.01099
8.3	-0.0003007	-0.34541	-4.67e-05	-0.04313	-0.00025812	-0.4165	-0.00020339	-0.24507	5.9e-07	0.01707	-0.00032566	-0.17505	-0.00012955	-0.13664	-0.00013782	-0.31739	0.00020626	0.21383	-0.00019684	0.01073
8.325	-0.00034311	-0.38782	-8.768e-05	-0.08411	-0.00023539	-0.39377	-0.00025406	-0.29574	-1.47e-06	0.01501	-0.00033518	-0.18457	-0.00011134	-0.11843	-0.00018566	-0.36523	0.00017758	0.18515	-0.00018863	0.01894
8.35	-0.00037926	-0.42397	-0.00013056	-0.12699	-0.00020877	-0.36715	-0.00027873	-0.32041	-2.301e-05	-0.00653	-0.00030859	-0.15798	-8.37e-05	-0.09079	-0.00022081	-0.40038	0.00014165	0.14922	-0.00018453	0.02304
8.375	-0.00040411	-0.44882	-0.00016693	-0.16336	-0.00020333	-0.36171	-0.00027642	-0.3181	-7.402e-05	-0.05754	-0.0002691	-0.11849	-6.799e-05	-0.07508	-0.00022982	-0.40939	0.0001109	0.11847	-0.00019667	0.0109
8.4	-0.00039045	-0.43516	-0.00019455	-0.19098	-0.00022266	-0.38104	-0.00026115	-0.30283	-0.00013343	-0.11695	-0.00024233	-0.09172	-7.85e-05	-0.08559	-0.0002117	-0.39127	0.00010044	0.10801	-0.00024062	-0.03305
8.425	-0.00033433	-0.37904	-0.00020703	-0.20346	-0.00025772	-0.4161	-0.00025324	-0.29492	-0.00019639	-0.17991	-0.00022504	-0.07443	-0.00011622	-0.12331	-0.00017877	-0.35834	0.0001056	0.11317	-0.00029565	-0.08808
8.45	-0.00026142	-0.30613	-0.0002103	-0.20673	-0.00029393	-0.45231	-0.00024747	-0.28915	-0.00026006	-0.24358	-0.00021993	-0.06932	-0.00015898	-0.16607	-0.00016011	-0.33968	0.00012729	0.13486	-0.0003354	-0.12783
8.475	-0.00018842	-0.23313	-0.00020468	-0.20111	-0.00031351	-0.47189	-0.00022967	-0.27135	-0.00030873	-0.29225	-0.00022422	-0.07361	-0.00018261	-0.1897	-0.00016367	-0.34324	0.00015154	0.15911	-0.00033215	-0.12458
8.5	-0.00012171	-0.16642	-0.00019436	-0.19079	-0.00031561	-0.47399	-0.00021422	-0.2559	-0.00034176	-0.32528	-0.00022387	-0.07326	-0.00018466	-0.19175	-0.00018241	-0.36198	0.00015856	0.16613	-0.00028601	-0.07844
8.525	-8.239e-05	-0.1271	-0.00018411	-0.18054	-0.00029737	-0.45575	-0.00021282	-0.2545	-0.00036151	-0.34503	-0.00021096	-0.06035	-0.00017957	-0.18666	-0.00019939	-0.37896	0.00015643	0.164	-0.00021674	-0.00917
8.55	-7.968e-05	-0.12439	-0.00017525	-0.17168	-0.00026241	-0.42079	-0.00020939	-0.25107	-0.0003661	-0.34962	-0.00018985	-0.03924	-0.00017374	-0.18083	-0.00020256	-0.38213	0.00014986	0.15743	-0.00014571	0.06186
8.575	-0.00011642	-0.16113	-0.00017976	-0.17619	-0.00022776	-0.38614	-0.00019727	-0.23895	-0.00035481	-0.33833	-0.00016019	-0.00958	-0.00015802	-0.16511	-0.00019442	-0.37399	0.00015842	0.16599	-0.00010775	0.09982
8.6	-0.0001742	-0.21891	-0.00020938	-0.20581	-0.000204	-0.36238	-0.00018054	-0.22222	-0.00032705	-0.31057	-0.00011547	0.03514	-0.00013761	-0.1447	-0.00017311	-0.35268	0.00018811	0.19568	-0.00011495	0.09262
8.625	-0.0002412	-0.28591	-0.00025158	-0.24801	-0.00018852	-0.3469	-0.00017494	-0.21662	-0.00030148	-0.285	-6.266e-05	0.08795	-0.00011846	-0.12555	-0.00015832	-0.33789	0.00021795	0.22552	-0.00015248	0.05509
8.65	-0.00030293	-0.34764	-0.00027852	-0.27495	-0.00017291	-0.33129	-0.00018278	-0.22446	-0.00028585	-0.26937	-8.88e-06	0.14173	-0.00010649	-0.11358	-0.00015803	-0.3376	0.00023911	0.24668	-0.0001861	0.02147
8.675	-0.00035609	-0.4008	-0.00027182	-0.26825	-0.00016059	-0.31897	-0.00021436	-0.25604	-0.00027829	-0.26181	3.394e-05	0.18455	-0.00010924	-0.11633	-0.00017966	-0.35923	0.00024405	0.25162	-0.00019666	0.01091
8.7	-0.00039409	-0.4388	-0.0002357	-0.23213	-0.00015702	-0.3154	-0.0002755	-0.31718	-0.00026903	-0.25255	5.346e-05	0.20407	-0.00011895	-0.12604	-0.00021068	-0.39025	0.00023661	0.24418	-0.00018165	0.02592
8.725	-0.00041365	-0.45836	-0.00019581	-0.19224	-0.00017261	-0.33099	-0.00035893	-0.40061	-0.00025574	-0.23926	3.426e-05	0.18487	-0.00013036	-0.13745	-0.00022449	-0.40406	0.00021388	0.22145	-0.00014426	0.06331
8.75	-0.00041494	-0.45965	-0.00016847	-0.1649	-0.00019926	-0.35764	-0.0004354	-0.47708	-0.00024157	-0.22509	-1.283e-05	0.13778	-0.00014019	-0.14728	-0.00022151	-0.40108	0.00017183	0.1794	-8.821e-05	0.11936
8.775	-0.00040141	-0.44612	-0.00015567	-0.1521	-0.00021216	-0.37054	-0.00048604	-0.52772	-0.00023104	-0.21456	-6.078e-05	0.08983	-0.00015556	-0.16265	-0.0002056	-0.38517	0.00011693	0.1245	-3.326e-05	0.17431
8.8	-0.00038636	-0.43107	-0.00014503	-0.14146	-0.00021556	-0.37394	-0.00050539	-0.54707	-0.00022394	-0.20746	-8.341e-05	0.0672	-0.00017865	-0.18574	-0.0001909	-0.37047	6.107e-05	0.06864	-5.59e-06	0.20198
8.825	-0.00037428	-0.41899	-0.00013588	-0.13231	-0.00021751	-0.37589	-0.00048529	-0.52697	-0.00023056	-0.21408	-8.392e-05	0.06669	-0.00020907	-0.21616	-0.00017664	-0.35621	2.665e-05	0.03422	-1.76e-06	0.20581
8.85	-0.00038279	-0.4275	-0.00014836	-0.14479	-0.00021819	-0.37657	-0.00045302	-0.4947	-0.00024445	-0.22797	-7.006e-05	0.08055	-0.00024093	-0.24802	-0.00016035	-0.33992	2.575e-05	0.03332	-2.076e-05	0.18681
8.875	-0.00042196	-0.46667	-0.0001936	-0.19003	-0.00022105	-0.37943	-0.00042439	-0.46607	-0.00025741	-0.24093	-5.192e-05	0.09869	-0.00026813	-0.27522	-0.00014818	-0.32775	4.1e-05	0.04857	-5.325e-05	0.15432
8.9	-0.00047479	-0.5195	-0.0002572	-0.25363	-0.00022487	-0.38325	-0.0004017	-0.44338	-0.00026281	-0.24633	-2.506e-05	0.12555	-0.0002759	-0.28299	-0.00014317	-0.32274	4.812e-05	0.05569	-9.311e-05	0.11446
8.925	-0.00051396	-0.55867	-0.0003236	-0.32003	-0.00023796	-0.39634	-0.00038755	-0.42923	-0.00026917	-0.25269	-2.31e-06	0.1483	-0.00026471	-0.2718	-0.00013332	-0.31289	3.196e-05	0.03953	-0.00013688	0.07069
8.95	-0.00053059	-0.5753	-0.00038195	-0.37838	-0.00025866	-0.41704	-0.00038864	-0.43032	-0.00027923	-0.26275	1.012e-05	0.16073	-0.00026081	-0.2679	-0.00011648	-0.29605	1.803e-05	0.0256	-0.00017775	0.02982
8.975	-0.00052773	-0.57244	-0.00042977	-0.4262	-0.00028357	-0.44195	-0.000407	-0.44868	-0.00028587	-0.26939	5.61e-06	0.15622	-0.00028173	-0.28882	-9.897e-05	-0.27854	2.113e-05	0.0287	-0.00020953	-0.00196
9	-0.00050421	-0.54892	-0.00046841	-0.46484	-0.00030795	-0.46633	-0.00043119	-0.47287	-0.00027324	-0.25676	-1.034e-05	0.14027	-0.00032772	-0.33481	-8.342e-05	-0.26299	3.1e-05	0.03857	-0.00021458	-0.00701
9.025	-0.00048573	-0.53044	-0.00048656	-0.48299	-0.00032971	-0.48809	-0.00045137	-0.49305	-0.00023594	-0.21946	-2.655e-05	0.12406	-0.00038633	-0.39342	-7.454e-05	-0.25411	4.143e-05	0.049	-0.00019591	0.01166
9.05	-0.00047541	-0.52012	-0.00047532	-0.47175	-0.00034655	-0.50493	-0.00045887	-0.50055	-0.00019579	-0.17931	-3.291e-05	0.1177	-0.00043916	-0.44625	-6.989e-05	-0.24946	4.358e-05	0.05115	-0.00017004	0.03753
9.075	-0.00046823	-0.51294	-0.00045619	-0.45262	-0.000361	-0.51938	-0.00045942	-0.5011	-0.00017302	-0.15654	-2.904e-05	0.12157	-0.00047351	-0.4806	-6.785e-05	-0.24742	3.057e-05	0.03814	-0.00015282	0.05475
9.1	-0.0004688	-0.51351	-0.00044266	-0.43909	-0.00037868	-0.53706	-0.00046457	-0.50625	-0.00017885	-0.16237	-3.289e-05	0.11772	-0.00047421	-0.4813	-7.393e-05	-0.2535	6.64e-06	0.01421	-0.00014386	0.06371
9.125	-0.00045347	-0.49818	-0.00043539	-0.43182	-0.00040305	-0.56143	-0.0004624	-0.50408	-0.00019414	-0.17766	-5.597e-05	0.09464	-0.00045089	-0.45798	-8.429e-05	-0.26386	-2.026e-05	-0.01269	-0.00013769	0.06988
9.15	-0.00042493	-0.46964	-0.00042336	-0.41979	-0.00042503	-0.58341	-0.00045645	-0.49813	-0.00019747	-0.18099	-0.00010265	0.04796	-0.00042544	-0.43253	-0.00010156	-0.28113	-2.549e-05	-0.01792	-0.0001191	0.08847
9.175	-0.00038937	-0.43408	-0.00038443	-0.38086	-0.00041859	-0.57697	-0.00044892	-0.4906	-0.00018334	-0.16686	-0.0001551	-0.00449	-0.00040785	-0.41494	-0.00012454	-0.30411	-2.126e-05	-0.01369	-8.881e-05	0.11876
9.2	-0.00035199	-0.3967	-0.00030307	-0.2995	-0.00038155	-0.53993	-0.00043611	-0.47779	-0.00014844	-0.13196	-0.00019568	-0.04507	-0.00039124	-0.39833	-0.00013947	-0.31904	-1.287e-05	-0.0053	-5.946e-05	0.14811
9.225	-0.0003055	-0.35021	-0.00019677	-0.1932	-0.00031917	-0.47755	-0.00041744	-0.45912	-8.843e-05	-0.07195	-0.00021544	-0.06483	-0.00034671	-0.3538	-0.00013079	-0.31036	-3.04e-06	0.00453	-4.638e-05	0.16119
9.25	-0.00026305	-0.30776	-9.227e-05	-0.0887	-0.00024816	-0.40654	-0.0004046	-0.44628	-1.717e-05	-0.00069	-0.00022216	-0.07155	-0.00027166	-0.27875	-0.00010168	-0.28125	2.167e-05	0.02924	-5.121e-05	0.15636
9.275	-0.0002339	-0.27861	-3.295e-05	-0.02938	-0.00019839	-0.35677	-0.00039649	-0.43817	5.637e-05	0.07285	-0.00022818	-0.07757	-0.00019666	-0.20375	-7.034e-05	-0.24991	6.442e-05	0.07199	-7.324e-05	0.13433
9.3	-0.00020493	-0.24964	-2.701e-05	-0.02344	-0.00016846	-0.32684	-0.00038707	-0.42875	0.00011168	0.12816	-0.000242	-0.09139	-0.00014346	-0.15055	-4.706e-05	-0.22663	0.00011084	0.11841	-9.856e-05	0.10901
9.325	-0.00016799	-0.2127	-6.042e-05	-0.05685	-0.00014264	-0.30102	-0.00037268	-0.41436	0.00013106	0.14754	-0.00028173	-0.13112	-0.00011092	-0.11801	-3.874e-05	-0.21831	0.00013254	0.14011	-0.00010886	0.09871
9.35	-0.00012483	-0.16954	-0.00011716	-0.11359	-0.00012991	-0.28829	-0.00036337	-0.40505	0.00011099	0.12747	-0.00034281	-0.1922	-9.111e-05	-0.0982	-3.977e-05	-0.21934	0.00012054	0.12811	-8.787e-05	0.1197
9.375	-9.971e-05	-0.14442	-0.0001838	-0.18023	-0.00014105	-0.29943	-0.00036381	-0.40549	7.017e-05	0.08665	-0.00039059	-0.23998	-6.532e-05	-0.07241	-3.241e-05	-0.21198	7.65e-05	0.08407	-6.2e-05	0.14557
9.4	-0.00010193	-0.14664	-0.00024566	-0.24209	-0.000173	-0.33138	-0.00037258	-0.41426	3.002e-05	0.0465	-0.00041209	-0.26148	-3.351e-05	-0.0406	-1.098e-05	-0.19055	2.356e-05	0.03113	-5.355e-05	0.15402
9.425	-0.00011329	-0.158	-0.00028814	-0.28457	-0.00022216	-0.38054	-0.00038325	-0.42493	2.86e-06	0.01934	-0.0004139	-0.26329	-1.302e-05	-0.02011	1.921e-05	-0.16036	-1.716e-05	-0.00959	-5.951e-05	0.14806
9.45	-0.00011005	-0.15476	-0.00030381	-0.30024	-0.00027067	-0.42905	-0.00039067	-0.43235	-1.001e-05	0.00647	-0.00040878	-0.25817	-1.331e-05	-0.0204	4.59e-05	-0.13367	-3.017e-05	-0.0226	-7.809e-05	0.12948
9.475	-9.497e-05	-0.13968	-0.00028951	-0.28594	-0.00030607	-0.46445	-0.0003934	-0.43508	-1.329e-05	0.00319	-0.00040369	-0.25308	-2.488e-05	-0.03197	5.903e-05	-0.12054	-3.437e-05	-0.0268	-8.8e-05	0.11957
9.5	-7.835e-05	-0.12306	-0.00026159	-0.25802	-0.00031587	-0.47425	-0.00038689	-0.42857	-1.54e-05	0.00108	-0.00039857	-0.24796	-4.54e-05	-0.05249	5.461e-05	-0.12496	-4.969e-05	-0.04212	-8.282e-05	0.12475
9.525	-7.414e-05	-0.11885	-0.00022561	-0.22204	-0.00031467	-0.47305	-0.00036848	-0.41016	-2.596e-05	-0.00948	-0.00039836	-0.24775	-6.664e-05	-0.07373	4.296e-05	-0.13661	-7.482e-05	-0.06725	-6.243e-05	0.14514
9.55	-9.134e-05	-0.13605	-0.00018405	-0.18048	-0.00031852	-0.4769	-0.00032324	-0.36492	-4.657e-05	-0.03009	-0.00039069	-0.24008	-8.617e-05	-0.09326	3.105e-05	-0.14852	-0.00010281	-0.09524	-3.902e-05	0.16855
9.575	-0.000112	-0.15671	-0.00014259	-0.13902	-0.00031887	-0.47725	-0.00026346	-0.30514	-7.492e-05	-0.05844	-0.00036454	-0.21393	-0.00010112	-0.10821	9.16e-06	-0.17041	-0.00012076	-0.11319	-2.874e-05	0.17883
9.6	-0.00011649	-0.1612	-0.00011668	-0.11311	-0.00029194	-0.45032	-0.00020422	-0.2459	-9.722e-05	-0.08074	-0.00032066	-0.17005	-0.00011779	-0.12488	-2.313e-05	-0.2027	-0.00012147	-0.1139	-3.899e-05	0.16858
9.625	-9.921e-05	-0.14392	-0.00010485	-0.10128	-0.00022991	-0.38829	-0.00015773	-0.19941	-9.907e-05	-0.08259	-0.00026976	-0.11915	-0.00012476	-0.13185	-5.873e-05	-0.2383	-0.00010417	-0.0966	-7.387e-05	0.1337
9.65	-8.242e-05	-0.12713	-0.00011407	-0.1105	-0.00015932	-0.3177	-0.00013243	-0.17411	-8.717e-05	-0.07069	-0.00022542	-0.07481	-0.00010014	-0.10723	-9.122e-05	-0.27079	-8.263e-05	-0.07506	-0.00011953	0.08804
9.675	-8.887e-05	-0.13358	-0.00014363	-0.14006	-0.00011855	-0.27693	-0.00013136	-0.17304	-7.826e-05	-0.06178	-0.0002027	-0.05209	-5.753e-05	-0.06462	-0.0001164	-0.29597	-5.868e-05	-0.05111	-0.00016543	0.04214
9.7	-0.0001186	-0.16331	-0.00018543	-0.18186	-0.00010861	-0.26699	-0.00013455	-0.17623	-7.569e-05	-0.05921	-0.00020524	-0.05463	-1.121e-05	-0.0183	-0.0001287	-0.30827	-3.132e-05	-0.02375	-0.00020043	0.00714
9.725	-0.00014604	-0.19075	-0.00021835	-0.21478	-0.00012273	-0.28111	-0.00012708	-0.16876	-8.33e-05	-0.06682	-0.00020748	-0.05687	9.66e-06	0.00257	-0.00011547	-0.29504	-1.18e-05	-0.00423	-0.00021755	-0.00998
9.75	-0.00016135	-0.20606	-0.00022674	-0.22317	-0.0001548	-0.31318	-0.00010866	-0.15034	-0.00010424	-0.08776	-0.00021181	-0.0612	-2.11e-06	-0.0092	-8.175e-05	-0.26132	3.69e-06	0.01126	-0.00021569	-0.00812
9.775	-0.00016998	-0.21469	-0.00022485	-0.22128	-0.00018422	-0.3426	-8.766e-05	-0.12934	-0.00013057	-0.11409	-0.00023079	-0.08018	-2.536e-05	-0.03245	-3.372e-05	-0.21329	2.935e-05	0.03692	-0.00019471	0.01286
9.8	-0.00017048	-0.21519	-0.00021592	-0.21235	-0.00019967	-0.35805	-9.614e-05	-0.13782	-0.00015595	-0.13947	-0.00026421	-0.1136	-5.955e-05	-0.06664	-2.87e-06	-0.18244	6.546e-05	0.07303	-0.00016369	0.04388
9.825	-0.00015534	-0.20005	-0.00020716	-0.20359	-0.0001998	-0.35818	-0.00014152	-0.1832	-0.00016679	-0.15031	-0.00029882	-0.14821	-9.176e-05	-0.09885	-2.08e-06	-0.18165	8.224e-05	0.08981	-0.00012934	0.07823
9.85	-0.00011217	-0.15688	-0.00020249	-0.19892	-0.00019165	-0.35003	-0.00020929	-0.25097	-0.00017216	-0.15568	-0.00031344	-0.16283	-0.00012102	-0.12811	-3.048e-05	-0.21005	7.888e-05	0.08645	-0.00010435	0.10322
9.875	-5.906e-05	-0.10377	-0.00021782	-0.21425	-0.00019108	-0.34946	-0.00027182	-0.3135	-0.00017701	-0.16053	-0.0002975	-0.14689	-0.00014576	-0.15285	-7.502e-05	-0.25459	6.348e-05	0.07105	-0.00010372	0.10385
9.9	-1.995e-05	-0.06466	-0.00025041	-0.24684	-0.00019547	-0.35385	-0.00030185	-0.34353	-0.00018313	-0.16665	-0.00025278	-0.10217	-0.00016514	-0.17223	-0.00011219	-0.29176	4.613e-05	0.0537	-0.00012349	0.08408
9.925	-1.658e-05	-0.06129	-0.00029135	-0.28778	-0.00020154	-0.35992	-0.0003127	-0.35438	-0.00020555	-0.18907	-0.00020097	-0.05036	-0.0001762	-0.18329	-0.00013687	-0.31644	4.055e-05	0.04812	-0.00014329	0.06428
9.95	-5.125e-05	-0.09596	-0.00032401	-0.32044	-0.00019912	-0.3575	-0.00032068	-0.36236	-0.00024378	-0.2273	-0.0001691	-0.01849	-0.00017552	-0.18261	-0.00014703	-0.3266	5.886e-05	0.06643	-0.00015135	0.05622
9.975	-0.00010198	-0.14669	-0.00034159	-0.33802	-0.00019098	-0.34936	-0.0003308	-0.37248	-0.00028531	-0.26883	-0.00018015	-0.02954	-0.00017814	-0.18523	-0.00014604	-0.32561	9.441e-05	0.10198	-0.00013388	0.07369
10	-0.00015447	-0.19918	-0.00034075	-0.33718	-0.00018325	-0.34163	-0.00034195	-0.38363	-0.00032301	-0.30653	-0.00022463	-0.07402	-0.00019046	-0.19755	-0.00013943	-0.319	0.00013353	0.1411	-0.00010198	0.10559
10.025	-0.00019702	-0.24173	-0.0003356	-0.33203	-0.00017877	-0.33715	-0.00035583	-0.39751	-0.0003595	-0.34302	-0.00027745	-0.12684	-0.00021977	-0.22686	-0.00012983	-0.3094	0.00015581	0.16338	-8.005e-05	0.12752
10.05	-0.00022144	-0.26615	-0.00033342	-0.32985	-0.0001694	-0.32778	-0.00038436	-0.42604	-0.00038253	-0.36605	-0.00029876	-0.14815	-0.00026099	-0.26808	-0.00010664	-0.28621	0.00016413	0.1717	-7.995e-05	0.12762
10.075	-0.00023345	-0.27816	-0.00032372	-0.32015	-0.00015368	-0.31206	-0.00041814	-0.45982	-0.00038937	-0.37289	-0.00028422	-0.13361	-0.00029597	-0.30306	-7.403e-05	-0.2536	0.00016116	0.16873	-9.255e-05	0.11502
10.1	-0.00023719	-0.2819	-0.00030812	-0.30455	-0.00015236	-0.31074	-0.00044763	-0.48931	-0.00038649	-0.37001	-0.00026017	-0.10956	-0.00031181	-0.3189	-5.579e-05	-0.23536	0.00015068	0.15825	-0.00010556	0.10201
10.125	-0.00022449	-0.2692	-0.00029681	-0.29324	-0.0001803	-0.33868	-0.00046833	-0.51001	-0.00036932	-0.35284	-0.00024566	-0.09505	-0.0003074	-0.31449	-4.409e-05	-0.22366	0.00012886	0.13643	-0.0001186	0.08897
10.15	-0.00020338	-0.24809	-0.00030576	-0.30219	-0.00022824	-0.38662	-0.00048243	-0.52411	-0.00034382	-0.32734	-0.00024538	-0.09477	-0.00029106	-0.29815	-4.115e-05	-0.22072	0.00010744	0.11501	-0.00013584	0.07173
10.175	-0.00020023	-0.24494	-0.00034028	-0.33671	-0.00027279	-0.43117	-0.00047602	-0.5177	-0.00032872	-0.31224	-0.00026186	-0.11125	-0.00026751	-0.2746	-2.812e-05	-0.20769	8.314e-05	0.09071	-0.00015194	0.05563
10.2	-0.00022139	-0.2661	-0.00038051	-0.37694	-0.00028769	-0.44607	-0.00043726	-0.47894	-0.0003388	-0.32232	-0.00028615	-0.13554	-0.00024383	-0.25092	-1.533e-05	-0.1949	5.902e-05	0.06659	-0.00016876	0.03881
10.225	-0.00026044	-0.30515	-0.00040968	-0.40611	-0.00027931	-0.43769	-0.00037243	-0.41411	-0.00037884	-0.36236	-0.00030366	-0.15305	-0.00023684	-0.24393	-1.093e-05	-0.1905	4.655e-05	0.05412	-0.0001692	0.03837
10.25	-0.00029178	-0.33649	-0.00041546	-0.41189	-0.00026328	-0.42166	-0.00031055	-0.35223	-0.00041573	-0.39925	-0.00030605	-0.15544	-0.0002561	-0.26319	-2.639e-05	-0.20596	4.949e-05	0.05706	-0.00015543	0.05214
10.275	-0.00030893	-0.35364	-0.00039384	-0.39027	-0.00025789	-0.41627	-0.00026196	-0.30364	-0.00041423	-0.39775	-0.0002927	-0.14209	-0.00029889	-0.30598	-5.709e-05	-0.23666	6.416e-05	0.07173	-0.00013173	0.07584
10.3	-0.0003004	-0.34511	-0.00034434	-0.34077	-0.00027292	-0.4313	-0.00022965	-0.27133	-0.00036674	-0.35026	-0.00026983	-0.11922	-0.0003333	-0.34039	-9.79e-05	-0.27747	8.014e-05	0.08771	-0.00010999	0.09758
10.325	-0.00027543	-0.32014	-0.00028202	-0.27845	-0.00030271	-0.46109	-0.0002059	-0.24758	-0.00029486	-0.27838	-0.0002439	-0.09329	-0.00035743	-0.36452	-0.00014571	-0.32528	0.00010299	0.11056	-0.00010165	0.10592
10.35	-0.00023827	-0.28298	-0.00022242	-0.21885	-0.00033382	-0.4922	-0.00019503	-0.23671	-0.0002251	-0.20862	-0.00021642	-0.06581	-0.00036494	-0.37203	-0.00018836	-0.36793	0.00013598	0.14355	-0.00010732	0.10025
10.375	-0.00020998	-0.25469	-0.000167	-0.16343	-0.00036705	-0.52543	-0.00019739	-0.23907	-0.00017383	-0.15735	-0.00018351	-0.0329	-0.00037264	-0.37973	-0.00021845	-0.39802	0.00014467	0.15224	-0.00011531	0.09226
10.4	-0.00020656	-0.25127	-0.00011198	-0.10841	-0.0003831	-0.54148	-0.0002163	-0.25798	-0.00016132	-0.14484	-0.00015018	0.00043	-0.00038232	-0.38941	-0.00021709	-0.39666	0.00012572	0.13329	-0.00012189	0.08568
10.425	-0.00021983	-0.26454	-8.063e-05	-0.07706	-0.00036369	-0.52207	-0.00023243	-0.27411	-0.00017528	-0.1588	-0.00013108	0.01953	-0.00038859	-0.39568	-0.00018763	-0.3672	9.448e-05	0.10205	-0.0001208	0.08677
10.45	-0.00024417	-0.28888	-8.039e-05	-0.07682	-0.00031166	-0.47004	-0.00022901	-0.27069	-0.00020128	-0.1848	-0.00012192	0.02869	-0.00038344	-0.39053	-0.00014328	-0.32285	8.487e-05	0.09244	-0.00012626	0.08131
10.475	-0.00027574	-0.32045	-0.00010599	-0.10242	-0.00024848	-0.40686	-0.00020286	-0.24454	-0.00022191	-0.20543	-0.0001144	0.03621	-0.00035753	-0.36462	-9.529e-05	-0.27486	9.756e-05	0.10513	-0.00014537	0.0622
10.5	-0.00030796	-0.35267	-0.0001446	-0.14103	-0.0002019	-0.36028	-0.00017385	-0.21553	-0.00021991	-0.20343	-0.00011594	0.03467	-0.0003066	-0.31369	-4.365e-05	-0.22322	0.00011463	0.1222	-0.00016453	0.04304
10.525	-0.00033056	-0.37527	-0.00018265	-0.17908	-0.00018784	-0.34622	-0.00015189	-0.19357	-0.00020546	-0.18898	-0.00010834	0.04227	-0.00024265	-0.24974	-7.76e-06	-0.18733	0.0001255	0.13307	-0.00016282	0.04475
10.55	-0.00034116	-0.38587	-0.0001995	-0.19593	-0.00019551	-0.35389	-0.00014131	-0.18299	-0.00019399	-0.17751	-8.786e-05	0.06275	-0.00019517	-0.20226	1.439e-05	-0.16518	0.00012038	0.12795	-0.00014879	0.05878
10.575	-0.00034183	-0.38654	-0.00019752	-0.19395	-0.00020455	-0.36293	-0.00014215	-0.18383	-0.00020043	-0.18395	-5.94e-05	0.09121	-0.00017745	-0.18454	3.532e-05	-0.14425	9.72e-05	0.10477	-0.00012724	0.08033
10.6	-0.00034825	-0.39296	-0.00018959	-0.18602	-0.00020736	-0.36574	-0.00015022	-0.1919	-0.00021714	-0.20066	-2.992e-05	0.12069	-0.00017752	-0.18461	6.896e-05	-0.11061	6.764e-05	0.07521	-0.0001109	0.09667
10.625	-0.00037576	-0.42047	-0.00019288	-0.18931	-0.00020723	-0.36561	-0.00016126	-0.20294	-0.0002392	-0.22272	-1.695e-05	0.13366	-0.00017359	-0.18068	0.00010356	-0.07601	3.796e-05	0.04553	-0.00010659	0.10098
10.65	-0.00041958	-0.46429	-0.0002161	-0.21253	-0.00021524	-0.37362	-0.00016569	-0.20737	-0.00026502	-0.24854	-1.573e-05	0.13488	-0.00015254	-0.15963	0.00012777	-0.0518	2.7e-05	0.03457	-0.00011887	0.0887
10.675	-0.00047124	-0.51595	-0.00025255	-0.24898	-0.00023964	-0.39802	-0.00016256	-0.20424	-0.00026206	-0.24558	-2.948e-05	0.12113	-0.00012867	-0.13576	0.00013753	-0.04204	3.694e-05	0.04451	-0.00014613	0.06144
10.7	-0.0005024	-0.54711	-0.00028704	-0.28347	-0.00027457	-0.43295	-0.00015333	-0.19501	-0.00022646	-0.20998	-6.237e-05	0.08824	-0.00011788	-0.12497	0.00013004	-0.04953	5.495e-05	0.06252	-0.00017328	0.03429
10.725	-0.0005021	-0.54681	-0.00030787	-0.3043	-0.00030382	-0.4622	-0.0001349	-0.17658	-0.00016986	-0.15338	-0.00011029	0.04032	-0.00012634	-0.13343	0.00011428	-0.06529	8.176e-05	0.08933	-0.00018232	0.02525
10.75	-0.00048105	-0.52576	-0.00031684	-0.31327	-0.00031451	-0.47289	-0.00011635	-0.15803	-0.00012256	-0.10608	-0.00015774	-0.00713	-0.00015588	-0.16297	0.00011198	-0.06759	0.00010927	0.11684	-0.00016817	0.0394
10.775	-0.00044563	-0.49034	-0.00030529	-0.30172	-0.00030391	-0.46229	-0.00010794	-0.14962	-9.948e-05	-0.083	-0.00018814	-0.03753	-0.00018839	-0.19548	0.00012849	-0.05108	0.00014055	0.14812	-0.00013383	0.07374

## Sheet: 8kHz
Time (ms)	8kHz 10dB Atten	8kHz 10dB Atten, normalised	8kHz 20dB Atten	8kHz 20dB Atten, normalised	8kHz 30dB Atten	8kHz 30dB Atten, normalised	8kHz 40dB Atten	8kHz 40dB Atten, normalised	8kHz 50dB Atten	8kHz 50dB Atten, normalised	8kHz 45dB Atten	8kHz 45dB Atten, normalised	8kHz 55dB Atten	8kHz 55dB Atten, normalised	8kHz 60dB Atten	8kHz 60dB Atten, normalised	8kHz 70dB Atten	8kHz 70dB Atten, normalised
-2	0.00014779	0	0.0002852	0	-2.514e-05	0	-1.004e-05	0	-0.00012002	0	-4.69e-05	0	-9.098e-05	0	3.722e-05	0	0.00034511	0
-1.975	0.00015916	0.01137	0.00031029	0.02509	-3.286e-05	-0.00772	-4.156e-05	-0.03152	-0.00013381	-0.01379	-9.236e-05	-0.04546	-0.00011582	-0.02484	3.124e-05	-0.00598	0.00033308	-0.01203
-1.95	0.00014127	-0.00652	0.00032108	0.03588	-4.332e-05	-0.01818	-5.255e-05	-0.04251	-0.00014456	-0.02454	-0.00013606	-0.08916	-0.00013095	-0.03997	5.291e-05	0.01569	0.0003257	-0.01941
-1.925	0.00010374	-0.04405	0.00032285	0.03765	-5.721e-05	-0.03207	-4.127e-05	-0.03123	-0.00014292	-0.0229	-0.00017484	-0.12794	-0.00013299	-0.04201	7.208e-05	0.03486	0.00033375	-0.01136
-1.9	5.505e-05	-0.09274	0.00033576	0.05056	-6.833e-05	-0.04319	-2.026e-05	-0.01022	-0.00013406	-0.01404	-0.000207	-0.1601	-0.00012619	-0.03521	6.994e-05	0.03272	0.00034421	-0.0009
-1.875	2.41e-06	-0.14538	0.00034305	0.05785	-7.63e-05	-0.05116	-4.73e-06	0.00531	-0.00012247	-0.00245	-0.00022428	-0.17738	-0.0001112	-0.02022	6.931e-05	0.03209	0.00034032	-0.00479
-1.85	-4.061e-05	-0.1884	0.00033332	0.04812	-7.956e-05	-0.05442	-9.11e-06	0.00093	-0.00010367	0.01635	-0.00021622	-0.16932	-7.304e-05	0.01794	8.083e-05	0.04361	0.00031725	-0.02786
-1.825	-5.117e-05	-0.19896	0.00031965	0.03445	-7.677e-05	-0.05163	-2.916e-05	-0.01912	-6.54e-05	0.05462	-0.0001961	-0.1492	-3.64e-06	0.08734	0.00010178	0.06456	0.00029238	-0.05273
-1.8	-3.181e-05	-0.1796	0.00028601	0.00081	-6.825e-05	-0.04311	-3.778e-05	-0.02774	-1.53e-05	0.10472	-0.00018403	-0.13713	6.823e-05	0.15921	0.00013114	0.09392	0.00032715	-0.01796
-1.775	9e-06	-0.13879	0.00023645	-0.04875	-4.942e-05	-0.02428	-3.182e-05	-0.02178	1.962e-05	0.13964	-0.00017505	-0.12815	0.00011311	0.20409	0.00015683	0.11961	0.00041174	0.06663
-1.75	5.334e-05	-0.09445	0.00018069	-0.10451	-1.376e-05	0.01138	-2.726e-05	-0.01722	3.71e-05	0.15712	-0.00015922	-0.11232	0.00011383	0.20481	0.00017512	0.1379	0.00049578	0.15067
-1.725	9.143e-05	-0.05636	0.00012555	-0.15965	2.878e-05	0.05392	-3.473e-05	-0.02469	4.303e-05	0.16305	-0.00014592	-0.09902	7.773e-05	0.16871	0.00019505	0.15783	0.00054959	0.20448
-1.7	0.0001219	-0.02589	7.716e-05	-0.20804	5.872e-05	0.08386	-4.168e-05	-0.03164	4.965e-05	0.16967	-0.0001347	-0.0878	2.018e-05	0.11116	0.00021879	0.18157	0.00057085	0.22574
-1.675	0.00013773	-0.01006	4.403e-05	-0.24117	6.501e-05	0.09015	-4.582e-05	-0.03578	5.758e-05	0.1776	-0.00012755	-0.08065	-5.256e-05	0.03842	0.00020953	0.17231	0.00055924	0.21413
-1.65	0.00012854	-0.01925	4.755e-05	-0.23765	5.864e-05	0.08378	-3.966e-05	-0.02962	5.867e-05	0.17869	-0.00013685	-0.08995	-0.00013215	-0.04117	0.00016544	0.12822	0.00054031	0.1952
-1.625	0.00010315	-0.04464	8.077e-05	-0.20443	4.167e-05	0.06681	-4.202e-05	-0.03198	5.112e-05	0.17114	-0.00016771	-0.12081	-0.00018523	-0.09425	0.0001107	0.07348	0.0005224	0.17729
-1.6	7.544e-05	-0.07235	0.00011723	-0.16797	1.939e-05	0.04453	-4.473e-05	-0.03469	4.552e-05	0.16554	-0.00021012	-0.16322	-0.00020224	-0.11126	7.407e-05	0.03685	0.00049874	0.15363
-1.575	5.07e-05	-0.09709	0.00012846	-0.15674	-3.91e-06	0.02123	-6.319e-05	-0.05315	5.23e-05	0.17232	-0.00025674	-0.20984	-0.00018677	-0.09579	9.343e-05	0.05621	0.00047197	0.12686
-1.55	3.111e-05	-0.11668	0.00012084	-0.16436	-1.412e-05	0.01102	-0.00010344	-0.0934	5.609e-05	0.17611	-0.00029003	-0.24313	-0.00015887	-0.06789	0.00012954	0.09232	0.00048798	0.14287
-1.525	1.94e-05	-0.12839	0.00010443	-0.18077	-1.117e-05	0.01397	-0.00013293	-0.12289	5.219e-05	0.17221	-0.00029016	-0.24326	-0.00012927	-0.03829	0.00016023	0.12301	0.00050688	0.16177
-1.5	2.442e-05	-0.12337	9.233e-05	-0.19287	-7.28e-06	0.01786	-0.00013269	-0.12265	3.122e-05	0.15124	-0.00026317	-0.21627	-9.836e-05	-0.00738	0.0001919	0.15468	0.00053582	0.19071
-1.475	4.224e-05	-0.10555	9.414e-05	-0.19106	-1.086e-05	0.01428	-0.00011807	-0.10803	-6.26e-06	0.11376	-0.00022561	-0.17871	-7.281e-05	0.01817	0.00023439	0.19717	0.00053791	0.1928
-1.45	5.716e-05	-0.09063	0.00011575	-0.16945	-2.295e-05	0.00219	-9.303e-05	-0.08299	-4.213e-05	0.07789	-0.00018817	-0.14127	-3.628e-05	0.0547	0.00024996	0.21274	0.0004898	0.14469
-1.425	6.157e-05	-0.08622	0.00014339	-0.14181	-4.543e-05	-0.02029	-9.031e-05	-0.08027	-6.173e-05	0.05829	-0.0001621	-0.1152	-9.12e-06	0.08186	0.00023113	0.19391	0.00040879	0.06368
-1.4	6.676e-05	-0.08103	0.00015755	-0.12765	-6.7e-05	-0.04186	-9.973e-05	-0.08969	-5.611e-05	0.06391	-0.00015881	-0.11191	8.29e-06	0.09927	0.00017055	0.13333	0.00036169	0.01658
-1.375	8.131e-05	-0.06648	0.00014423	-0.14097	-8.016e-05	-0.05502	-0.00011303	-0.10299	-4.243e-05	0.07759	-0.00017553	-0.12863	1.073e-05	0.10171	0.00010619	0.06897	0.00038327	0.03816
-1.35	9.709e-05	-0.0507	0.00010074	-0.18446	-8.826e-05	-0.06312	-0.00011872	-0.10868	-4.839e-05	0.07163	-0.00019144	-0.14454	-5.8e-06	0.08518	7.699e-05	0.03977	0.00042396	0.07885
-1.325	0.0001073	-0.04049	5.471e-05	-0.23049	-8.843e-05	-0.06329	-0.00011522	-0.10518	-7.773e-05	0.04229	-0.00018348	-0.13658	-2.828e-05	0.0627	7.223e-05	0.03501	0.00043175	0.08664
-1.3	0.00011063	-0.03716	1.845e-05	-0.26675	-7.54e-05	-0.05026	-9.928e-05	-0.08924	-0.00010234	0.01768	-0.00016901	-0.12211	-4.271e-05	0.04827	6.511e-05	0.02789	0.00042086	0.07575
-1.275	0.00011374	-0.03405	-1.56e-06	-0.28676	-5.4e-05	-0.02886	-8.474e-05	-0.0747	-0.00010733	0.01269	-0.00016664	-0.11974	-3.816e-05	0.05282	4.242e-05	0.0052	0.00041468	0.06957
-1.25	0.00012002	-0.02777	-5.1e-06	-0.2903	-3.316e-05	-0.00802	-7.344e-05	-0.0634	-0.00010536	0.01466	-0.00018505	-0.13815	-2.17e-05	0.06928	-7.6e-07	-0.03798	0.00038546	0.04035
-1.225	0.00012054	-0.02725	-4.48e-06	-0.28968	-1.588e-05	0.00926	-5.999e-05	-0.04995	-0.0001054	0.01462	-0.00022268	-0.17578	-2e-06	0.08898	-4.449e-05	-0.08171	0.00036101	0.0159
-1.2	0.00012077	-0.02702	-7.11e-06	-0.29231	3.32e-06	0.02846	-3.82e-05	-0.02816	-0.00010606	0.01396	-0.00024634	-0.19944	7.87e-06	0.09885	-4.729e-05	-0.08451	0.00036937	0.02426
-1.175	0.00011752	-0.03027	-1.147e-05	-0.29667	9.83e-06	0.03497	-9.43e-06	0.00061	-0.00010083	0.01919	-0.00024395	-0.19705	-8.3e-06	0.08268	-1.656e-05	-0.05378	0.00039032	0.04521
-1.15	0.00011188	-0.03591	-9.03e-06	-0.29423	-3.22e-06	0.02192	1.08e-05	0.02084	-8.811e-05	0.03191	-0.0002119	-0.165	-4.542e-05	0.04556	2.619e-05	-0.01103	0.00042929	0.08418
-1.125	9.333e-05	-0.05446	1.482e-05	-0.27038	-1.82e-05	0.00694	1.141e-05	0.02145	-7.412e-05	0.0459	-0.00016458	-0.11768	-8.592e-05	0.00506	3.678e-05	-0.00044	0.0004697	0.12459
-1.1	5.234e-05	-0.09545	6.269e-05	-0.22251	-2.963e-05	-0.00449	-1.521e-05	-0.00517	-6.499e-05	0.05503	-0.00012661	-0.07971	-0.00011715	-0.02617	2.916e-05	-0.00806	0.0004991	0.15399
-1.075	8.68e-06	-0.13911	0.00011914	-0.16606	-4.368e-05	-0.01854	-4.19e-05	-0.03186	-6.16e-05	0.05842	-0.00012215	-0.07525	-0.00013826	-0.04728	2.3e-05	-0.01422	0.00049578	0.15067
-1.05	-1.59e-05	-0.16369	0.00016471	-0.12049	-6.946e-05	-0.04432	-2.16e-05	-0.01156	-5.913e-05	0.06089	-0.0001539	-0.107	-0.00013205	-0.04107	-3.92e-06	-0.04114	0.00047223	0.12712
-1.025	-1.225e-05	-0.16004	0.00019718	-0.08802	-0.00012015	-0.09501	4.534e-05	0.05538	-4.988e-05	0.07014	-0.00021745	-0.17055	-9.653e-05	-0.00555	-3.331e-05	-0.07053	0.00048007	0.13496
-1	2.035e-05	-0.12744	0.00021997	-0.06523	-0.00018357	-0.15843	0.00012213	0.13217	-3.62e-05	0.08382	-0.00028775	-0.24085	-4.191e-05	0.04907	-2.284e-05	-0.06006	0.00052762	0.18251
-0.975	6.777e-05	-0.08002	0.00023738	-0.04782	-0.00024132	-0.21618	0.00018591	0.19595	-1.942e-05	0.1006	-0.0003463	-0.2994	1.372e-05	0.1047	-5.31e-06	-0.04253	0.0005706	0.22549
-0.95	0.00011583	-0.03196	0.00024302	-0.04218	-0.00027511	-0.24997	0.00021403	0.22407	7.4e-07	0.12076	-0.0003717	-0.3248	5.883e-05	0.14981	3.518e-05	-0.00204	0.00058294	0.23783
-0.925	0.0001557	0.00791	0.00022212	-0.06308	-0.00028254	-0.2574	0.00020791	0.21795	2.098e-05	0.141	-0.00036109	-0.31419	8.695e-05	0.17793	5.82e-05	0.02098	0.00057025	0.22514
-0.9	0.00017936	0.03157	0.00016124	-0.12396	-0.00026291	-0.23777	0.00016762	0.17766	3.111e-05	0.15113	-0.00032121	-0.27431	0.00010661	0.19759	5.988e-05	0.02266	0.00053792	0.19281
-0.875	0.00018115	0.03336	7.784e-05	-0.20736	-0.0002318	-0.20666	0.00010777	0.11781	2.516e-05	0.14518	-0.00028173	-0.23483	0.00011725	0.20823	6.835e-05	0.03113	0.00051552	0.17041
-0.85	0.00016845	0.02066	4e-07	-0.2848	-0.00021386	-0.18872	5.463e-05	0.06467	1.509e-05	0.13511	-0.00026094	-0.21404	0.00012336	0.21434	7.516e-05	0.03794	0.00052906	0.18395
-0.825	0.00014352	-0.00427	-5.203e-05	-0.33723	-0.00020843	-0.18329	2.059e-05	0.03063	1.437e-05	0.13439	-0.00025114	-0.20424	0.0001204	0.21138	8.082e-05	0.0436	0.00057562	0.23051
-0.8	0.00010928	-0.03851	-7.091e-05	-0.35611	-0.00020316	-0.17802	1.601e-05	0.02605	1.831e-05	0.13833	-0.00024695	-0.20005	0.00010266	0.19364	6.328e-05	0.02606	0.00059384	0.24873
-0.775	6.632e-05	-0.08147	-6.75e-05	-0.3527	-0.00019146	-0.16632	3.621e-05	0.04625	1.452e-05	0.13454	-0.00022966	-0.18276	6.778e-05	0.15876	-1.137e-05	-0.04859	0.00058713	0.24202
-0.75	1.712e-05	-0.13067	-5.917e-05	-0.34437	-0.00015618	-0.13104	5.671e-05	0.06675	-6.25e-06	0.11377	-0.00018813	-0.14123	3.443e-05	0.12541	-0.00010384	-0.14106	0.00058008	0.23497
-0.725	-3.742e-05	-0.18521	-5.772e-05	-0.34292	-9.213e-05	-0.06699	7.263e-05	0.08267	-3.37e-05	0.08632	-0.00013152	-0.08462	3.24e-06	0.09422	-0.0001751	-0.21232	0.00055956	0.21445
-0.7	-7.841e-05	-0.2262	-6.806e-05	-0.35326	-1.262e-05	0.01252	7.191e-05	0.08195	-5.053e-05	0.06949	-6.701e-05	-0.02011	-2.233e-05	0.06865	-0.00020572	-0.24294	0.00054046	0.19535
-0.675	-8.746e-05	-0.23525	-8.093e-05	-0.36613	5.124e-05	0.07638	6.097e-05	0.07101	-5.194e-05	0.06808	-1.207e-05	0.03483	-4.567e-05	0.04531	-0.00023623	-0.27345	0.0005251	0.17999
-0.65	-6.237e-05	-0.21016	-8.199e-05	-0.36719	7.437e-05	0.09951	4.962e-05	0.05966	-4.234e-05	0.07768	1.824e-05	0.06514	-6.539e-05	0.02559	-0.00026193	-0.29915	0.00053654	0.19143
-0.625	-2.625e-05	-0.17404	-7.371e-05	-0.35891	5.898e-05	0.08412	2.62e-05	0.03624	-2.221e-05	0.09781	1.83e-05	0.0652	-8.519e-05	0.00579	-0.00029737	-0.33459	0.00054135	0.19624
-0.6	-1.395e-05	-0.16174	-6.3e-05	-0.3482	1.791e-05	0.04305	1.291e-05	0.02295	-3.38e-06	0.11664	-5.53e-06	0.04137	-9.981e-05	-0.00883	-0.00031174	-0.34896	0.00055008	0.20497
-0.575	-3.111e-05	-0.1789	-6.441e-05	-0.34961	-1.922e-05	0.00592	-2.09e-06	0.00795	3.36e-06	0.12338	-4.13e-05	0.0056	-0.00010439	-0.01341	-0.00027953	-0.31675	0.00054966	0.20455
-0.55	-6.599e-05	-0.21378	-8.062e-05	-0.36582	-3.587e-05	-0.01073	-1.707e-05	-0.00703	-1e-07	0.11992	-6.634e-05	-0.01944	-9.188e-05	-0.0009	-0.00023805	-0.27527	0.00048942	0.14431
-0.525	-0.00010179	-0.24958	-9.783e-05	-0.38303	-2.857e-05	-0.00343	-3.578e-05	-0.02574	-1.676e-05	0.10326	-7.259e-05	-0.02569	-6.307e-05	0.02791	-0.00019182	-0.22904	0.00041365	0.06854
-0.5	-0.00011741	-0.2652	-9.368e-05	-0.37888	-6.49e-06	0.01865	-5.151e-05	-0.04147	-4.351e-05	0.07651	-5.915e-05	-0.01225	-3.243e-05	0.05855	-0.00016573	-0.20295	0.00035743	0.01232
-0.475	-0.00012047	-0.26826	-6.337e-05	-0.34857	1.815e-05	0.04329	-6.28e-05	-0.05276	-6.912e-05	0.0509	-3.866e-05	0.00824	-9.73e-06	0.08125	-0.00016157	-0.19879	0.00035168	0.00657
-0.45	-0.00010211	-0.2499	-1.874e-05	-0.30394	3.711e-05	0.06225	-8.051e-05	-0.07047	-8.749e-05	0.03253	-3.107e-05	0.01583	-1.2e-06	0.08978	-0.00018919	-0.22641	0.00037384	0.02873
-0.425	-7.538e-05	-0.22317	1.111e-05	-0.27409	3.267e-05	0.05781	-9.897e-05	-0.08893	-0.00010512	0.0149	-2.838e-05	0.01852	2.31e-06	0.09329	-0.00021918	-0.2564	0.00038838	0.04327
-0.4	-4.786e-05	-0.19565	2.19e-05	-0.2633	1.007e-05	0.03521	-0.00011095	-0.10091	-0.00011975	0.00027	-2.178e-05	0.02512	1.81e-05	0.10908	-0.0002303	-0.26752	0.00039132	0.04621
-0.375	-1.379e-05	-0.16158	2.508e-05	-0.26012	-2.633e-05	-0.00119	-0.00011504	-0.105	-0.00012567	-0.00565	-1.942e-05	0.02748	5.582e-05	0.1468	-0.00021789	-0.25511	0.00036837	0.02326
-0.35	3.479e-05	-0.113	3.174e-05	-0.25346	-5.992e-05	-0.03478	-0.00012759	-0.11755	-0.00012577	-0.00575	-2.188e-05	0.02502	9.716e-05	0.18814	-0.00020897	-0.24619	0.00031836	-0.02675
-0.325	8.71e-05	-0.06069	4.045e-05	-0.24475	-7.584e-05	-0.0507	-0.00012541	-0.11537	-0.00010856	0.01146	-3.027e-05	0.01663	0.00011454	0.20552	-0.00021814	-0.25536	0.000291	-0.05411
-0.3	0.00012909	-0.0187	5.685e-05	-0.22835	-7.352e-05	-0.04838	-0.00011364	-0.1036	-8.085e-05	0.03917	-4.029e-05	0.00661	0.00010079	0.19177	-0.00020977	-0.24699	0.00027643	-0.06868
-0.275	0.00015225	0.00446	6.77e-05	-0.2175	-6.729e-05	-0.04215	-0.00010231	-0.09227	-5.31e-05	0.06692	-3.857e-05	0.00833	7.935e-05	0.17033	-0.00020383	-0.24105	0.00025907	-0.08604
-0.25	0.00015528	0.00749	5.48e-05	-0.2304	-6.448e-05	-0.03934	-0.00010267	-0.09263	-4.084e-05	0.07918	-1.839e-05	0.02851	6.666e-05	0.15764	-0.00019315	-0.23037	0.00021899	-0.12612
-0.225	0.00014368	-0.00411	9.76e-06	-0.27544	-6.537e-05	-0.04023	-0.00011491	-0.10487	-4.319e-05	0.07683	9.26e-06	0.05616	8.349e-05	0.17447	-0.00017697	-0.21419	0.00019969	-0.14542
-0.2	0.00012663	-0.02116	-6.184e-05	-0.34704	-7.657e-05	-0.05143	-0.00012997	-0.11993	-4.23e-05	0.07772	3.133e-05	0.07823	0.00013121	0.22219	-0.00012855	-0.16577	0.00018446	-0.16065
-0.175	0.00010919	-0.0386	-0.0001211	-0.4063	-0.00010189	-0.07675	-0.00013149	-0.12145	-3.451e-05	0.08551	3.416e-05	0.08106	0.00018348	0.27446	-5.447e-05	-0.09169	0.0001709	-0.17421
-0.15	0.00010719	-0.0406	-0.00015083	-0.43603	-0.00012484	-0.0997	-0.00010563	-0.09559	-1.66e-05	0.10342	7.1e-06	0.054	0.00021602	0.307	-2.47e-06	-0.03969	0.00015958	-0.18553
-0.125	0.00011122	-0.03657	-0.00015055	-0.43575	-0.00013906	-0.11392	-7.97e-05	-0.06966	7.64e-06	0.12766	-4.333e-05	0.00357	0.00021415	0.30513	4.628e-05	0.00906	0.00017274	-0.17237
-0.1	0.00012211	-0.02568	-0.00012512	-0.41032	-0.00013416	-0.10902	-7.228e-05	-0.06224	2.308e-05	0.1431	-9.346e-05	-0.04656	0.00017517	0.26615	0.00012286	0.08564	0.00019247	-0.15264
-0.075	0.00013635	-0.01144	-9.305e-05	-0.37825	-0.00011643	-0.09129	-7.629e-05	-0.06625	2.336e-05	0.14338	-0.00012118	-0.07428	0.00012149	0.21247	0.00023418	0.19696	0.00018845	-0.15666
-0.05	0.00013728	-0.01051	-5.923e-05	-0.34443	-9.793e-05	-0.07279	-6.912e-05	-0.05908	5.1e-06	0.12512	-0.00011402	-0.06712	6.472e-05	0.1557	0.0003541	0.31688	0.00017633	-0.16878
-0.025	0.00011426	-0.03353	-2.586e-05	-0.31106	-7.617e-05	-0.05103	-6.798e-05	-0.05794	-3.009e-05	0.08993	-7.245e-05	-0.02555	2.497e-05	0.11595	0.00045656	0.41934	0.00020835	-0.13676
0	6.625e-05	-0.08154	-4.01e-06	-0.28921	-4.807e-05	-0.02293	-9.199e-05	-0.08195	-5.923e-05	0.06079	-2.888e-05	0.01802	6.92e-06	0.0979	0.00050921	0.47199	0.0002673	-0.07781
0.025	1.008e-05	-0.13771	-1.45e-06	-0.28665	-1.436e-05	0.01078	-0.00014183	-0.13179	-6.429e-05	0.05573	-4.47e-06	0.04243	1.947e-05	0.11045	0.00052789	0.49067	0.00032663	-0.01848
0.05	-2.485e-05	-0.17264	-5.22e-06	-0.29042	2.171e-05	0.04685	-0.00020197	-0.19193	-3.209e-05	0.08793	-4.5e-07	0.04645	5.064e-05	0.14162	0.00053311	0.49589	0.0003775	0.03239
0.075	-3.163e-05	-0.17942	-2.25e-05	-0.3077	6.184e-05	0.08698	-0.000266	-0.25596	1.978e-05	0.1398	-1.452e-05	0.03238	6.658e-05	0.15756	0.00055374	0.51652	0.0004263	0.08119
0.1	-2.276e-05	-0.17055	-3.861e-05	-0.32381	8.244e-05	0.10758	-0.00032585	-0.31581	6.867e-05	0.18869	-3.173e-05	0.01517	6.591e-05	0.15689	0.00056543	0.52821	0.00045591	0.1108
0.125	-7.01e-06	-0.1548	-4.991e-05	-0.33511	7.531e-05	0.10045	-0.00036176	-0.35172	0.00010409	0.22411	-4.015e-05	0.00675	6.32e-05	0.15418	0.00057165	0.53443	0.00049183	0.14672
0.15	6.89e-06	-0.1409	-5.857e-05	-0.34377	5.312e-05	0.07826	-0.00034351	-0.33347	0.0001144	0.23442	-3.792e-05	0.00898	6.552e-05	0.1565	0.00057386	0.53664	0.00052366	0.17855
0.175	1.902e-05	-0.12877	-6.039e-05	-0.34559	3.221e-05	0.05735	-0.00029829	-0.28825	0.00010706	0.22708	-3.825e-05	0.00865	7.476e-05	0.16574	0.00058327	0.54605	0.00053801	0.1929
0.2	3.087e-05	-0.11692	-5.477e-05	-0.33997	3.212e-05	0.05726	-0.00025831	-0.24827	8.338e-05	0.2034	-4.569e-05	0.00121	8.616e-05	0.17714	0.00055865	0.52143	0.00052865	0.18354
0.225	3.427e-05	-0.11352	-5.088e-05	-0.33608	6.027e-05	0.08541	-0.00023308	-0.22304	4.95e-05	0.16952	-5.627e-05	-0.00937	9.109e-05	0.18207	0.00052507	0.48785	0.00050575	0.16064
0.25	3.068e-05	-0.11711	-4.49e-05	-0.3301	9.179e-05	0.11693	-0.00021058	-0.20054	1.346e-05	0.13348	-5.448e-05	-0.00758	8.655e-05	0.17753	0.00046991	0.43269	0.00045327	0.10816
0.275	2.984e-05	-0.11795	-3.415e-05	-0.31935	0.00011595	0.14109	-0.00019738	-0.18734	-8.92e-06	0.1111	-4.541e-05	0.00149	7.135e-05	0.16233	0.0004571	0.41988	0.00041124	0.06613
0.3	2.87e-05	-0.11909	-1.499e-05	-0.30019	0.00012156	0.1467	-0.00019631	-0.18627	-1.675e-05	0.10327	-2.88e-05	0.0181	6.091e-05	0.15189	0.00047346	0.43624	0.00040644	0.06133
0.325	2.582e-05	-0.12197	1.083e-05	-0.27437	0.00010466	0.1298	-0.00020383	-0.19379	-2.057e-05	0.09945	-1.065e-05	0.03625	5.72e-05	0.14818	0.00046639	0.42917	0.00040876	0.06365
0.35	3.59e-06	-0.1442	3.808e-05	-0.24712	6.234e-05	0.08748	-0.00019956	-0.18952	-2.879e-05	0.09123	1.214e-05	0.05904	4.449e-05	0.13547	0.00044103	0.40381	0.00041339	0.06828
0.375	-4.819e-05	-0.19598	5.014e-05	-0.23506	7.85e-06	0.03299	-0.00017771	-0.16767	-4.212e-05	0.0779	4.242e-05	0.08932	1.14e-06	0.09212	0.0004113	0.37408	0.00040572	0.06061
0.4	-0.0001053	-0.25309	3.931e-05	-0.24589	-3.16e-05	-0.00646	-0.00013774	-0.1277	-6.052e-05	0.0595	7.355e-05	0.12045	-6.007e-05	0.03091	0.00040557	0.36835	0.00040339	0.05828
0.425	-0.000155	-0.30279	1.011e-05	-0.27509	-4.382e-05	-0.01868	-0.00010731	-0.09727	-8.144e-05	0.03858	8.426e-05	0.13116	-0.00011365	-0.02267	0.00040188	0.36466	0.00039106	0.04595
0.45	-0.00018697	-0.33476	-1.25e-05	-0.2977	-3.892e-05	-0.01378	-9.392e-05	-0.08388	-9.821e-05	0.02181	6.453e-05	0.11143	-0.00014964	-0.05866	0.00037645	0.33923	0.00036745	0.02234
0.475	-0.00019483	-0.34262	-2.045e-05	-0.30565	-1.755e-05	0.00759	-0.00010326	-0.09322	-0.00010366	0.01636	2.662e-05	0.07352	-0.0001653	-0.07432	0.00035673	0.31951	0.00032903	-0.01608
0.5	-0.00018772	-0.33551	-2.05e-05	-0.3057	1.398e-05	0.03912	-0.00011595	-0.10591	-9.075e-05	0.02927	4.12e-06	0.05102	-0.00016809	-0.07711	0.0003645	0.32728	0.00030014	-0.04497
0.525	-0.00016893	-0.31672	-2.136e-05	-0.30656	5.285e-05	0.07799	-0.00010727	-0.09723	-6.181e-05	0.05821	2.16e-06	0.04906	-0.00014196	-0.05098	0.00037925	0.34203	0.00026521	-0.0799
0.55	-0.00015129	-0.29908	-2.13e-05	-0.3065	8.854e-05	0.11368	-0.00010297	-0.09293	-2.959e-05	0.09043	5.86e-06	0.05276	-9.703e-05	-0.00605	0.00040458	0.36736	0.00024054	-0.10457
0.575	-0.00014635	-0.29414	-9.78e-06	-0.29498	0.00011084	0.13598	-0.00011742	-0.10738	-1.205e-05	0.10797	-1.066e-05	0.03624	-5.489e-05	0.03609	0.0003861	0.34888	0.00028178	-0.06333
0.6	-0.00014154	-0.28933	9.78e-06	-0.27542	0.00012519	0.15033	-0.00013674	-0.1267	-6.22e-06	0.1138	-4.535e-05	0.00155	-3.718e-05	0.0538	0.00035473	0.31751	0.00030998	-0.03513
0.625	-0.0001104	-0.25819	3.994e-05	-0.24526	0.00013488	0.16002	-0.00011816	-0.10812	-9.81e-06	0.11021	-8.004e-05	-0.03314	-4.169e-05	0.04929	0.0003146	0.27738	0.00028427	-0.06084
0.65	-3.53e-05	-0.18309	8.601e-05	-0.19919	0.00014294	0.16808	-9.016e-05	-0.08012	-1.628e-05	0.10374	-9.748e-05	-0.05058	-6.312e-05	0.02786	0.00029417	0.25695	0.00027137	-0.07374
0.675	5.251e-05	-0.09528	0.00013918	-0.14602	0.00014557	0.17071	-7.723e-05	-0.06719	-2.053e-05	0.09949	-9.164e-05	-0.04474	-8.461e-05	0.00637	0.00029143	0.25421	0.00028671	-0.0584
0.7	0.000103	-0.04479	0.00018194	-0.10326	0.00014491	0.17005	-6.598e-05	-0.05594	-2.275e-05	0.09727	-8.105e-05	-0.03415	-8.803e-05	0.00295	0.00030228	0.26506	0.00030178	-0.04333
0.725	9.922e-05	-0.04857	0.00019042	-0.09478	0.00012068	0.14582	-5.535e-05	-0.04531	-1.091e-05	0.10911	-8.917e-05	-0.04227	-6.819e-05	0.02279	0.00031254	0.27532	0.0003203	-0.02481
0.75	7.927e-05	-0.06852	0.00016091	-0.12429	7.752e-05	0.10266	-2.83e-05	-0.01826	1.695e-05	0.13697	-0.00010962	-0.06272	-3.163e-05	0.05935	0.00030105	0.26383	0.00035752	0.01241
0.775	9.005e-05	-0.05774	0.00011201	-0.17319	4.108e-05	0.06622	1.817e-05	0.02821	4.239e-05	0.16241	-0.00014857	-0.10167	7.94e-06	0.09892	0.00028473	0.24751	0.00038608	0.04097
0.8	0.00012564	-0.02215	6.994e-05	-0.21526	2.405e-05	0.04919	8.083e-05	0.09087	5.169e-05	0.17171	-0.00018743	-0.14053	3.457e-05	0.12555	0.00027562	0.2384	0.00040954	0.06443
0.825	0.00012838	-0.01941	4.138e-05	-0.24382	2.336e-05	0.0485	0.00011856	0.1286	5.326e-05	0.17328	-0.00022098	-0.17408	3.095e-05	0.12193	0.0002715	0.23428	0.00040823	0.06312
0.85	7.47e-05	-0.07309	3.453e-05	-0.25067	2.178e-05	0.04692	0.000117	0.12704	6.523e-05	0.18525	-0.00024393	-0.19703	6.36e-06	0.09734	0.00024161	0.20439	0.00038318	0.03807
0.875	4.97e-06	-0.14282	5.671e-05	-0.22849	4.6e-07	0.0256	7.018e-05	0.08022	0.00010282	0.22284	-0.00025858	-0.21168	-2.387e-05	0.06711	0.00020921	0.17199	0.00033611	-0.009
0.9	-3.185e-05	-0.17964	0.00011915	-0.16605	-2.495e-05	0.00019	5.51e-06	0.01555	0.00015239	0.27241	-0.00025939	-0.21249	-4.559e-05	0.04539	0.00017519	0.13797	0.00028885	-0.05626
0.925	-2.519e-05	-0.17298	0.00019147	-0.09373	-4.294e-05	-0.0178	-6.305e-05	-0.05301	0.0002037	0.32372	-0.00023106	-0.18416	-4.659e-05	0.04439	0.00011296	0.07574	0.0002566	-0.08851
0.95	-2.131e-05	-0.1691	0.00022477	-0.06043	-5.256e-05	-0.02742	-0.00012451	-0.11447	0.00024432	0.36434	-0.00018277	-0.13587	-3.162e-05	0.05936	2.999e-05	-0.00723	0.00022749	-0.11762
0.975	-3.363e-05	-0.18142	0.00021387	-0.07133	-4.566e-05	-0.02052	-0.00017489	-0.16485	0.0002693	0.38932	-0.0001247	-0.0778	-4.5e-06	0.08648	-3.037e-05	-0.06759	0.00019837	-0.14674
1	-1.936e-05	-0.16715	0.00019045	-0.09475	-1.911e-05	0.00603	-0.00020736	-0.19732	0.00027905	0.39907	-7.645e-05	-0.02955	1.626e-05	0.10724	-7.251e-05	-0.10973	0.00019432	-0.15079
1.025	6.586e-05	-0.08193	0.0001949	-0.0903	1.804e-05	0.04318	-0.00019441	-0.18437	0.00027211	0.39213	-4.956e-05	-0.00266	2.776e-05	0.11874	-9.921e-05	-0.13643	0.00022596	-0.11915
1.05	0.0002026	0.05481	0.00022488	-0.06032	5.714e-05	0.08228	-0.0001412	-0.13116	0.00025268	0.3727	-3.47e-05	0.0122	2.982e-05	0.1208	-0.00011739	-0.15461	0.00028399	-0.06112
1.075	0.00031572	0.16793	0.00024457	-0.04063	8.856e-05	0.1137	-7.737e-05	-0.06733	0.00022305	0.34307	-8.26e-06	0.03864	2.114e-05	0.11212	-0.0001096	-0.14682	0.00029546	-0.04965
1.1	0.0003688	0.22101	0.00022776	-0.05744	0.00012022	0.14536	-4.512e-05	-0.03508	0.00019109	0.31111	2.971e-05	0.07661	-6.68e-06	0.0843	-0.00010439	-0.14161	0.00027583	-0.06928
1.125	0.00041148	0.26369	0.00020875	-0.07645	0.00015907	0.18421	-6.627e-05	-0.05623	0.00016597	0.28599	6.767e-05	0.11457	-5.822e-05	0.03276	-9.978e-05	-0.137	0.00026583	-0.07928
1.15	0.0005289	0.38111	0.00023495	-0.05025	0.0001996	0.22474	-0.00011533	-0.10529	0.00015617	0.27619	0.0001023	0.1492	-0.0001204	-0.02942	-9.013e-05	-0.12735	0.00029459	-0.05052
1.175	0.00072148	0.57369	0.00033511	0.04991	0.00022265	0.24779	-0.00016079	-0.15075	0.00016535	0.28537	0.00012802	0.17492	-0.0001634	-0.07242	-8.274e-05	-0.11996	0.00034419	-0.00092
1.2	0.00091053	0.76274	0.00047561	0.19041	0.00022121	0.24635	-0.00018296	-0.17292	0.0001716	0.29162	0.00014771	0.19461	-0.00016229	-0.07131	-5.726e-05	-0.09448	0.00040307	0.05796
1.225	0.00104761	0.89982	0.00060771	0.32251	0.00021727	0.24241	-0.00018914	-0.1791	0.00015171	0.27173	0.00016452	0.21142	-0.00011961	-0.02863	-3.328e-05	-0.0705	0.00044659	0.10148
1.25	0.00118022	1.03243	0.00072371	0.43851	0.00022578	0.25092	-0.0001681	-0.15806	0.00011301	0.23303	0.00018248	0.22938	-6.54e-05	0.02558	1.998e-05	-0.01724	0.00046781	0.1227
1.275	0.00137469	1.2269	0.00084561	0.56041	0.00026044	0.28558	-0.00010693	-0.09689	7.014e-05	0.19016	0.0001995	0.2464	-2.643e-05	0.06455	7.766e-05	0.04044	0.00050633	0.16122
1.3	0.00162917	1.48138	0.00099747	0.71227	0.00032565	0.35079	-3.659e-05	-0.02655	3.738e-05	0.1574	0.00021248	0.25938	-1.026e-05	0.08072	0.00013942	0.1022	0.00053776	0.19265
1.325	0.00186164	1.71385	0.00115458	0.86938	0.0004198	0.44494	2.806e-05	0.0381	2.099e-05	0.14101	0.00021414	0.26104	-1.887e-05	0.07211	0.00020927	0.17205	0.00055717	0.21206
1.35	0.00201186	1.86407	0.00129173	1.00653	0.00053982	0.56496	9.236e-05	0.1024	3.103e-05	0.15105	0.0002073	0.2542	-4.51e-05	0.04588	0.00028136	0.24414	0.00055295	0.20784
1.375	0.00211095	1.96316	0.00140712	1.12192	0.00069508	0.72022	0.00017569	0.18573	6.954e-05	0.18956	0.00019531	0.24221	-8.291e-05	0.00807	0.00033019	0.29297	0.00053224	0.18713
1.4	0.00218434	2.03655	0.00151299	1.22779	0.00088402	0.90916	0.00027434	0.28438	0.00012734	0.24736	0.0001864	0.2333	-0.00011877	-0.02779	0.00037634	0.33912	0.00050654	0.16143
1.425	0.00221586	2.06807	0.00160623	1.32103	0.00107486	1.1	0.00037601	0.38605	0.00018544	0.30546	0.00019146	0.23836	-0.00013229	-0.04131	0.00040236	0.36514	0.00049561	0.1505
1.45	0.00215637	2.00858	0.00163519	1.34999	0.00122343	1.24857	0.00046487	0.47491	0.00022509	0.34511	0.00022169	0.26859	-0.00012173	-0.03075	0.00042021	0.38299	0.00048665	0.14154
1.475	0.0019941	1.84631	0.00158543	1.30023	0.00129996	1.3251	0.00055291	0.56295	0.00024639	0.36641	0.00028354	0.33044	-9.297e-05	-0.00199	0.00043889	0.40167	0.00049033	0.14522
1.5	0.00178556	1.63777	0.00148391	1.19871	0.00129869	1.32383	0.00064072	0.65076	0.00025383	0.37385	0.00037426	0.42116	-5.001e-05	0.04097	0.00046194	0.42472	0.00052383	0.17872
1.525	0.00158372	1.43593	0.00138646	1.10126	0.00123215	1.25729	0.00071861	0.72865	0.00027176	0.39178	0.00048204	0.52894	6.55e-06	0.09753	0.00049732	0.4601	0.00056149	0.21638
1.55	0.00139974	1.25195	0.00127614	0.99094	0.00111444	1.13958	0.00078479	0.79483	0.00031101	0.43103	0.00058019	0.62709	8.269e-05	0.17367	0.00053055	0.49333	0.000584	0.23889
1.575	0.00120793	1.06014	0.00111769	0.83249	0.00096548	0.99062	0.00081652	0.82656	0.00037917	0.49919	0.00065879	0.70569	0.0001723	0.26328	0.00054741	0.51019	0.00058182	0.23671
1.6	0.00097425	0.82646	0.00091544	0.63024	0.00079078	0.81592	0.00079931	0.80935	0.00047149	0.59151	0.00071001	0.75691	0.00026622	0.3572	0.00053694	0.49972	0.00058131	0.2362
1.625	0.00074043	0.59264	0.00069598	0.41078	0.00060331	0.62845	0.00073361	0.74365	0.00057721	0.69723	0.00074023	0.78713	0.00036743	0.45841	0.00051272	0.4755	0.00059231	0.2472
1.65	0.00056503	0.41724	0.00049902	0.21382	0.00041349	0.43863	0.00062665	0.63669	0.00067704	0.79706	0.00075291	0.79981	0.00047864	0.56962	0.0004805	0.44328	0.00059255	0.24744
1.675	0.00046305	0.31526	0.00034615	0.06095	0.00023802	0.26316	0.00050466	0.5147	0.00075114	0.87116	0.00073126	0.77816	0.00058292	0.6739	0.00046439	0.42717	0.00057906	0.23395
1.7	0.00038707	0.23928	0.00021181	-0.07339	0.00011032	0.13546	0.00039463	0.40467	0.00078549	0.90551	0.00066686	0.71376	0.00065408	0.74506	0.00047866	0.44144	0.00055723	0.21212
1.725	0.00030935	0.16156	8.037e-05	-0.20483	3.79e-05	0.06304	0.00029983	0.30987	0.00077358	0.8936	0.00056235	0.60925	0.00069289	0.78387	0.00050021	0.46299	0.00049932	0.15421
1.75	0.00027259	0.1248	-6.58e-06	-0.29178	-4.14e-06	0.021	0.00021848	0.22852	0.00072976	0.84978	0.00043149	0.47839	0.00069836	0.78934	0.00053022	0.493	0.00045757	0.11246
1.775	0.00032153	0.17374	-6.98e-06	-0.29218	-3.495e-05	-0.00981	0.00013092	0.14096	0.00067065	0.79067	0.00029161	0.33851	0.00066582	0.7568	0.00056043	0.52321	0.00046506	0.11995
1.8	0.00045053	0.30274	7.994e-05	-0.20526	-6.474e-05	-0.0396	2.607e-05	0.03611	0.00058795	0.70797	0.0001572	0.2041	0.00060374	0.69472	0.00060192	0.5647	0.00048853	0.14342
1.825	0.00057931	0.43152	0.00020661	-0.07859	-9.5e-05	-0.06986	-7.141e-05	-0.06137	0.00046988	0.5899	3.509e-05	0.08199	0.00052121	0.61219	0.00065072	0.6135	0.00049796	0.15285
1.85	0.00065632	0.50853	0.00032709	0.04189	-0.00012246	-0.09732	-0.00015179	-0.14175	0.00030782	0.42784	-7.811e-05	-0.03121	0.00043557	0.52655	0.00071774	0.68052	0.0004924	0.14729
1.875	0.0007114	0.56361	0.00042457	0.13937	-0.00012531	-0.10017	-0.00020733	-0.19729	0.00011502	0.23504	-0.00017578	-0.12888	0.00034806	0.43904	0.00080731	0.77009	0.00049841	0.1533
1.9	0.00078548	0.63769	0.00051594	0.23074	-7.928e-05	-0.05414	-0.00024876	-0.23872	-6.283e-05	0.05719	-0.00024746	-0.20056	0.00025859	0.34957	0.00088167	0.84445	0.00050024	0.15513
1.925	0.00088374	0.73595	0.00060991	0.32471	1.999e-05	0.04513	-0.00028587	-0.27583	-0.00018661	-0.06659	-0.00029512	-0.24822	0.00016257	0.25355	0.00087623	0.83901	0.00051747	0.17236
1.95	0.00094325	0.79546	0.00069322	0.40802	0.00015761	0.18275	-0.00031837	-0.30833	-0.00025369	-0.13367	-0.00032535	-0.27845	5.163e-05	0.14261	0.00077616	0.73894	0.0005557	0.21059
1.975	0.0009389	0.79111	0.0007295	0.4443	0.0003061	0.33124	-0.0003347	-0.32466	-0.00028725	-0.16723	-0.00033819	-0.29129	-5.846e-05	0.03252	0.00057854	0.54132	0.00061673	0.27162
2	0.00090663	0.75884	0.00074314	0.45794	0.00045887	0.48401	-0.00032219	-0.31215	-0.00029758	-0.17756	-0.0003271	-0.2802	-0.0001607	-0.06972	0.00038253	0.34531	0.00064255	0.29744
2.025	0.00090484	0.75705	0.00076976	0.48456	0.00061973	0.64487	-0.00027193	-0.26189	-0.00029004	-0.17002	-0.00029428	-0.24738	-0.00024459	-0.15361	0.00024792	0.2107	0.0006475	0.30239
2.05	0.00094151	0.79372	0.00082037	0.53517	0.00077308	0.79822	-0.00018075	-0.17071	-0.00025947	-0.13945	-0.0002377	-0.1908	-0.00030539	-0.21441	0.00013696	0.09974	0.00065644	0.31133
2.075	0.00094961	0.80182	0.00086727	0.58207	0.00089408	0.91922	-7.936e-05	-0.06932	-0.00021642	-0.0964	-0.00016253	-0.11563	-0.00033465	-0.24367	3.733e-05	0.00011	0.00069167	0.34656
2.1	0.00089798	0.75019	0.00087005	0.58485	0.000979	1.00414	-3.87e-06	0.00617	-0.00018391	-0.06389	-7.747e-05	-0.03057	-0.00033466	-0.24368	-4.692e-05	-0.08414	0.00071437	0.36926
2.125	0.00083781	0.69002	0.00083569	0.55049	0.00102244	1.04758	6.137e-05	0.07141	-0.00015471	-0.03469	2.92e-05	0.0761	-0.00029346	-0.20248	-0.00010315	-0.14037	0.00069257	0.34746
2.15	0.00082579	0.678	0.00078695	0.50175	0.00102341	1.04855	0.00015161	0.16165	-0.00010693	0.01309	0.00014865	0.19555	-0.00021613	-0.12515	-0.00014352	-0.18074	0.0006557	0.31059
2.175	0.00088758	0.73979	0.00074109	0.45589	0.0009913	1.01644	0.00025365	0.26369	-6e-06	0.11402	0.00026245	0.30935	-0.00010698	-0.016	-0.0001727	-0.20992	0.00062988	0.28477
2.2	0.00096472	0.81693	0.00067871	0.39351	0.00093034	0.95548	0.00033624	0.34628	0.00013991	0.25993	0.00035947	0.40637	1.234e-05	0.10332	-0.00017685	-0.21407	0.00060962	0.26451
2.225	0.00099898	0.85119	0.00059317	0.30797	0.00084691	0.87205	0.00040191	0.41195	0.00030202	0.42204	0.00043684	0.48374	0.00011852	0.2095	-0.000158	-0.19522	0.00060678	0.26167
2.25	0.00101339	0.8656	0.00051073	0.22553	0.00077466	0.7998	0.00045972	0.46976	0.00045199	0.57201	0.0004997	0.5466	0.00020642	0.2974	-0.00010913	-0.14635	0.00060353	0.25842
2.275	0.00106801	0.92022	0.00045835	0.17315	0.00071	0.73514	0.0005	0.51004	0.00056906	0.68908	0.00055201	0.59891	0.00027943	0.37041	-8.299e-05	-0.12021	0.00057155	0.22644
2.3	0.00118746	1.03967	0.00043985	0.15465	0.00064193	0.66707	0.00049519	0.50523	0.00063606	0.75608	0.00060959	0.65649	0.00033554	0.42652	-7.734e-05	-0.11456	0.00053611	0.191
2.325	0.001328	1.18021	0.00044622	0.16102	0.00055831	0.58345	0.00046166	0.4717	0.00064378	0.7638	0.00065397	0.70087	0.00038909	0.48007	-5.131e-05	-0.08853	0.00052517	0.18006
2.35	0.00142863	1.28084	0.00046001	0.17481	0.00046335	0.48849	0.00041216	0.4222	0.00061942	0.73944	0.00066168	0.70858	0.00044695	0.53793	2.73e-06	-0.03449	0.00052202	0.17691
2.375	0.00150052	1.35273	0.00049115	0.20595	0.00037988	0.40502	0.00035948	0.36952	0.0005865	0.70652	0.00062946	0.67636	0.00049416	0.58514	4.869e-05	0.01147	0.00051158	0.16647
2.4	0.0015657	1.41791	0.00057366	0.28846	0.00033254	0.35768	0.00030936	0.3194	0.00055175	0.67177	0.00057759	0.62449	0.00051931	0.61029	7.853e-05	0.04131	0.00051328	0.16817
2.425	0.0016133	1.46551	0.00068745	0.40225	0.00031638	0.34152	0.00028383	0.29387	0.00051047	0.63049	0.00052635	0.57325	0.00051988	0.61086	9.417e-05	0.05695	0.00051104	0.16593
2.45	0.00161512	1.46733	0.00078002	0.49482	0.000308	0.33314	0.00028213	0.29217	0.00046261	0.58263	0.00047358	0.52048	0.00051079	0.60177	0.00010413	0.06691	0.00052094	0.17583
2.475	0.00153335	1.38556	0.00082349	0.53829	0.0002963	0.32144	0.00027939	0.28943	0.00041127	0.53129	0.00042574	0.47264	0.00050988	0.60086	0.00010436	0.06714	0.00053904	0.19393
2.5	0.00139977	1.25198	0.00081713	0.53193	0.000293	0.31814	0.00025962	0.26966	0.00036067	0.48069	0.00038123	0.42813	0.00051557	0.60655	8.257e-05	0.04535	0.0005447	0.19959
2.525	0.00127406	1.12627	0.00079355	0.50835	0.00030624	0.33138	0.00022657	0.23661	0.00033677	0.45679	0.00033907	0.38597	0.00051169	0.60267	7.186e-05	0.03464	0.00053505	0.18994
2.55	0.0011773	1.02951	0.00076885	0.48365	0.00034276	0.3679	0.000197	0.20704	0.0003335	0.45352	0.00030481	0.35171	0.00047391	0.56489	7.286e-05	0.03564	0.00054799	0.20288
2.575	0.00107645	0.92866	0.00073821	0.45301	0.00038996	0.4151	0.000174	0.18404	0.00033348	0.4535	0.00027986	0.32676	0.00040003	0.49101	0.00010423	0.06701	0.00057004	0.22493
2.6	0.00094361	0.79582	0.0007079	0.4227	0.00044008	0.46522	0.00015522	0.16526	0.00032276	0.44278	0.00024861	0.29551	0.00030192	0.3929	0.00016686	0.12964	0.00055834	0.21323
2.625	0.00082173	0.67394	0.00068875	0.40355	0.00048512	0.51026	0.00013381	0.14385	0.00030758	0.4276	0.00019603	0.24293	0.00019979	0.29077	0.00022455	0.18733	0.00052311	0.178
2.65	0.00076786	0.62007	0.00069527	0.41007	0.00051726	0.5424	0.00012046	0.1305	0.00028177	0.40179	0.00011911	0.16601	0.00010556	0.19654	0.00026689	0.22967	0.00047165	0.12654
2.675	0.00080345	0.65566	0.00070884	0.42364	0.00051935	0.54449	0.00011537	0.12541	0.00024422	0.36424	3.531e-05	0.08221	3.962e-05	0.1306	0.00028927	0.25205	0.00042349	0.07838
2.7	0.00086755	0.71976	0.00071195	0.42675	0.00049494	0.52008	0.00010869	0.11873	0.00019855	0.31857	-3.639e-05	0.01051	-2.23e-06	0.08875	0.00030897	0.27175	0.0003845	0.03939
2.725	0.00091138	0.76359	0.00068328	0.39808	0.00046337	0.48851	9.194e-05	0.10198	0.00015786	0.27788	-9.614e-05	-0.04924	-7.34e-06	0.08364	0.00032946	0.29224	0.00036709	0.02198
2.75	0.000941	0.79321	0.00066817	0.38297	0.00045068	0.47582	5.828e-05	0.06832	0.0001387	0.25872	-0.0001411	-0.0942	2.266e-05	0.11364	0.00034501	0.30779	0.0003843	0.03919
2.775	0.00099161	0.84382	0.00070256	0.41736	0.00046951	0.49465	1.818e-05	0.02822	0.00014106	0.26108	-0.00017019	-0.12329	7.296e-05	0.16394	0.00034654	0.30932	0.00042395	0.07884
2.8	0.00107264	0.92485	0.00079392	0.50872	0.00052082	0.54596	-1.51e-06	0.00853	0.0001442	0.26422	-0.000167	-0.1201	0.00010946	0.20044	0.00030716	0.26994	0.00046202	0.11691
2.825	0.00113279	0.985	0.00088117	0.59597	0.00057755	0.60269	2.29e-06	0.01233	0.00014746	0.26748	-0.00014866	-0.10176	0.00011061	0.20159	0.00025446	0.21724	0.0005101	0.16499
2.85	0.0011306	0.98281	0.00089914	0.61394	0.00062571	0.65085	2.807e-05	0.03811	0.00013594	0.25596	-0.00013278	-0.08588	7.422e-05	0.1652	0.00019609	0.15887	0.0005445	0.19939
2.875	0.00109243	0.94464	0.00085681	0.57161	0.00067244	0.69758	7.353e-05	0.08357	0.00010931	0.22933	-0.00011753	-0.07063	2.112e-05	0.1121	0.00014218	0.10496	0.00054316	0.19805
2.9	0.00107614	0.92835	0.00082699	0.54179	0.00071626	0.7414	0.00011754	0.12758	8.224e-05	0.20226	-0.00010213	-0.05523	-3.21e-05	0.05888	0.00010032	0.0631	0.00052532	0.18021
2.925	0.00108695	0.93916	0.00084963	0.56443	0.00073462	0.75976	0.00016029	0.17033	5.998e-05	0.18	-8.843e-05	-0.04153	-7.767e-05	0.01331	9.499e-05	0.05777	0.00050483	0.15972
2.95	0.00107835	0.93056	0.00089449	0.60929	0.00074605	0.77119	0.00020355	0.21359	3.76e-05	0.15762	-6.045e-05	-0.01355	-0.00011412	-0.02314	0.00011642	0.0792	0.00045925	0.11414
2.975	0.00101286	0.86507	0.00090907	0.62387	0.00076847	0.79361	0.0002502	0.26024	2.314e-05	0.14316	-1.281e-05	0.03409	-0.00013659	-0.04561	0.00014708	0.10986	0.00038769	0.04258
3	0.00092496	0.77717	0.00088095	0.59575	0.00080285	0.82799	0.00029634	0.30638	3.126e-05	0.15128	5.649e-05	0.10339	-0.00014073	-0.04975	0.00017272	0.1355	0.00032233	-0.02278
3.025	0.00087886	0.73107	0.0008216	0.5364	0.00084372	0.86886	0.00033427	0.34431	7.172e-05	0.19174	0.00012662	0.17352	-0.00013298	-0.042	0.00016949	0.13227	0.0002768	-0.06831
3.05	0.00088228	0.73449	0.00075932	0.47412	0.00086372	0.88886	0.00037525	0.38529	0.0001256	0.24562	0.00018947	0.23637	-0.00011885	-0.02787	0.00015592	0.1187	0.00026353	-0.08158
3.075	0.00088272	0.73493	0.00068856	0.40336	0.00084206	0.8672	0.00042167	0.43171	0.00017874	0.29876	0.00024127	0.28817	-9.928e-05	-0.0083	0.000146	0.10878	0.00026783	-0.07728
3.1	0.00084484	0.69705	0.00060588	0.32068	0.00079292	0.81806	0.00046819	0.47823	0.00023215	0.35217	0.00029524	0.34214	-8.311e-05	0.00787	0.00016779	0.13057	0.00028124	-0.06387
3.125	0.00078664	0.63885	0.00052365	0.23845	0.00074314	0.76828	0.00048885	0.49889	0.00029304	0.41306	0.00035073	0.39763	-6.969e-05	0.02129	0.00018211	0.14489	0.00030118	-0.04393
3.15	0.00077249	0.6247	0.00048496	0.19976	0.00071844	0.74358	0.00047788	0.48792	0.0003448	0.46482	0.00040442	0.45132	-5.208e-05	0.0389	0.00020928	0.17206	0.00032372	-0.02139
3.175	0.00082193	0.67414	0.00050506	0.21986	0.0007	0.72514	0.00046738	0.47742	0.00037429	0.49431	0.00043743	0.48433	-3.567e-05	0.05531	0.00021379	0.17657	0.00031422	-0.03089
3.2	0.00089784	0.75005	0.00056458	0.27938	0.00065239	0.67753	0.00046457	0.47461	0.00039652	0.51654	0.00045762	0.50452	8.3e-07	0.09181	0.00017277	0.13555	0.00029561	-0.0495
3.225	0.00094116	0.79337	0.00061462	0.32942	0.00056894	0.59408	0.00045619	0.46623	0.00042999	0.55001	0.00047095	0.51785	7.421e-05	0.16519	8.7e-05	0.04978	0.00030701	-0.0381
3.25	0.00094954	0.80175	0.00066672	0.38152	0.00047223	0.49737	0.00044022	0.45026	0.00047059	0.59061	0.00049406	0.54096	0.00017046	0.26144	2.745e-05	-0.00977	0.00033491	-0.0102
3.275	0.00097358	0.82579	0.00074784	0.46264	0.00039619	0.42133	0.00044194	0.45198	0.00051017	0.63019	0.00052462	0.57152	0.00026479	0.35577	2.709e-05	-0.01013	0.00034791	0.0028
3.3	0.0010279	0.88011	0.00083889	0.55369	0.000362	0.38714	0.00046908	0.47912	0.00053818	0.6582	0.00053962	0.58652	0.00032475	0.41573	3.549e-05	-0.00173	0.00033985	-0.00526
3.325	0.001068	0.92021	0.00090065	0.61545	0.00036879	0.39393	0.00050056	0.5106	0.00054272	0.66274	0.00051579	0.56269	0.00032662	0.4176	2.971e-05	-0.00751	0.00031618	-0.02893
3.35	0.0010448	0.89701	0.00091229	0.62709	0.00040045	0.42559	0.00050371	0.51375	0.0005253	0.64532	0.00045984	0.50674	0.00028781	0.37879	1.643e-05	-0.02079	0.00029265	-0.05246
3.375	0.00098358	0.83579	0.00089377	0.60857	0.00044207	0.46721	0.00047532	0.48536	0.00049568	0.6157	0.00041191	0.45881	0.00025628	0.34726	3.414e-05	-0.00308	0.00027141	-0.0737
3.4	0.00093879	0.791	0.00089319	0.60799	0.00048954	0.51468	0.00042623	0.43627	0.0004656	0.58562	0.00038781	0.43471	0.00024357	0.33455	6.546e-05	0.02824	0.00026047	-0.08464
3.425	0.00094185	0.79406	0.00092554	0.64034	0.00052947	0.55461	0.00036291	0.37295	0.00042972	0.54974	0.00037176	0.41866	0.00026706	0.35804	9.647e-05	0.05925	0.00026283	-0.08228
3.45	0.00095222	0.80443	0.00095739	0.67219	0.00055611	0.58125	0.00029607	0.30611	0.00039724	0.51726	0.00034546	0.39236	0.00032718	0.41816	0.00013613	0.09891	0.00029456	-0.05055
3.475	0.00093418	0.78639	0.00094224	0.65704	0.00055464	0.57978	0.00024397	0.25401	0.00038232	0.50234	0.00031779	0.36469	0.00039461	0.48559	0.00018791	0.15069	0.00033102	-0.01409
3.5	0.00088834	0.74055	0.00087836	0.59316	0.00054388	0.56902	0.00021992	0.22996	0.00039575	0.51577	0.00030382	0.35072	0.00044433	0.53531	0.00023561	0.19839	0.00037821	0.0331
3.525	0.00086066	0.71287	0.00081786	0.53266	0.00053499	0.56013	0.00023269	0.24273	0.0004204	0.54042	0.00030372	0.35062	0.00046393	0.55491	0.00025611	0.21889	0.00042277	0.07766
3.55	0.00085404	0.70625	0.00078286	0.49766	0.00050607	0.53121	0.00026458	0.27462	0.00043703	0.55705	0.00031326	0.36016	0.00045647	0.54745	0.00026979	0.23257	0.00045634	0.11123
3.575	0.0008328	0.68501	0.00075939	0.47419	0.00046077	0.48591	0.00031069	0.32073	0.00043498	0.555	0.00032857	0.37547	0.00043287	0.52385	0.0003241	0.28688	0.00048805	0.14294
3.6	0.00074694	0.59915	0.00070342	0.41822	0.00040238	0.42752	0.00035426	0.3643	0.00041959	0.53961	0.00033983	0.38673	0.00041198	0.50296	0.00039183	0.35461	0.00055815	0.21304
3.625	0.00063593	0.48814	0.00060267	0.31747	0.00034959	0.37473	0.0003827	0.39274	0.00038172	0.50174	0.00035508	0.40198	0.00039106	0.48204	0.00045683	0.41961	0.00064313	0.29802
3.65	0.00057177	0.42398	0.00049772	0.21252	0.00029589	0.32103	0.00038777	0.39781	0.0003322	0.45222	0.00037122	0.41812	0.00036566	0.45664	0.00050718	0.46996	0.00066861	0.3235
3.675	0.00057437	0.42658	0.00042807	0.14287	0.00023514	0.26028	0.00037963	0.38967	0.00027873	0.39875	0.00036934	0.41624	0.00033392	0.4249	0.00053411	0.49689	0.00065449	0.30938
3.7	0.0005996	0.45181	0.00036954	0.08434	0.00016598	0.19112	0.00034846	0.3585	0.0002261	0.34612	0.00035198	0.39888	0.00029807	0.38905	0.00052783	0.49061	0.0006363	0.29119
3.725	0.00058826	0.44047	0.00029502	0.00982	9.951e-05	0.12465	0.00029549	0.30553	0.00017926	0.29928	0.0003117	0.3586	0.00024799	0.33897	0.00050923	0.47201	0.00064304	0.29793
3.75	0.00054148	0.39369	0.00020238	-0.08282	6.417e-05	0.08931	0.00022945	0.23949	0.00014947	0.26949	0.00023681	0.28371	0.00018956	0.28054	0.00048281	0.44559	0.0006937	0.34859
3.775	0.00051518	0.36739	0.00012283	-0.16237	6.756e-05	0.0927	0.0001626	0.17264	0.0001346	0.25462	0.0001451	0.192	0.00013419	0.22517	0.00045564	0.41842	0.00073039	0.38528
3.8	0.0005302	0.38241	8.179e-05	-0.20341	0.00010734	0.13248	8.599e-05	0.09603	0.00011489	0.23491	6.475e-05	0.11165	8.496e-05	0.17594	0.00042006	0.38284	0.00072341	0.3783
3.825	0.00053389	0.3861	6.188e-05	-0.22332	0.0001499	0.17504	-6.01e-06	0.00403	8.929e-05	0.20931	1.333e-05	0.06023	3.971e-05	0.13069	0.00036044	0.32322	0.00070024	0.35513
3.85	0.00048293	0.33514	3.971e-05	-0.24549	0.00017424	0.19938	-6.477e-05	-0.05473	5.357e-05	0.17359	-6.18e-06	0.04072	2.83e-06	0.09381	0.00028279	0.24557	0.00067421	0.3291
3.875	0.00039648	0.24869	1.639e-05	-0.26881	0.00018902	0.21416	-8.168e-05	-0.07164	6.35e-06	0.12637	-3.93e-06	0.04297	-2.297e-05	0.06801	0.00020316	0.16594	0.00063558	0.29047
3.9	0.00034696	0.19917	1.819e-05	-0.26701	0.00019085	0.21599	-5.96e-05	-0.04956	-3.041e-05	0.08961	1.844e-05	0.06534	-3.752e-05	0.05346	0.00014096	0.10374	0.000578	0.23289
3.925	0.0003684	0.22061	5.843e-05	-0.22677	0.00017592	0.20106	-1.791e-05	-0.00787	-5.393e-05	0.06609	3.85e-05	0.0854	-3.859e-05	0.05239	9.086e-05	0.05364	0.00054762	0.20251
3.95	0.00040603	0.25824	0.00010131	-0.18389	0.00014595	0.17109	2.164e-05	0.03168	-6.451e-05	0.05551	3.482e-05	0.08172	-4.127e-05	0.04971	3.272e-05	-0.0045	0.00054478	0.19967
3.975	0.00039451	0.24672	0.00012456	-0.16064	0.00011008	0.13522	3.59e-05	0.04594	-7.008e-05	0.04994	1.067e-05	0.05757	-4.841e-05	0.04257	-3.605e-05	-0.07327	0.00052802	0.18291
4	0.00034604	0.19825	0.00013989	-0.14531	0.00010197	0.12711	1.841e-05	0.02845	-7.743e-05	0.04259	-2.029e-05	0.02661	-5.754e-05	0.03344	-0.0001093	-0.14652	0.00048972	0.14461
4.025	0.00032488	0.17709	0.00017041	-0.11479	0.00014037	0.16551	-4.71e-06	0.00533	-9.145e-05	0.02857	-4.653e-05	0.00037	-5.363e-05	0.03735	-0.00015994	-0.19716	0.00046457	0.11946
4.05	0.00034839	0.2006	0.00021689	-0.06831	0.00020782	0.23296	-2.696e-05	-0.01692	-0.00012147	-0.00145	-6.758e-05	-0.02068	-2.393e-05	0.06705	-0.00018975	-0.22697	0.00047698	0.13187
4.075	0.00037634	0.22855	0.00025043	-0.03477	0.0002634	0.28854	-4.852e-05	-0.03848	-0.00016105	-0.04103	-8.578e-05	-0.03888	1.192e-05	0.1029	-0.00021912	-0.25634	0.00049877	0.15366
4.1	0.00037476	0.22697	0.00025776	-0.02744	0.0002843	0.30944	-6.662e-05	-0.05658	-0.00019388	-0.07386	-9.953e-05	-0.05263	3.15e-05	0.12248	-0.00023381	-0.27103	0.00053442	0.18931
4.125	0.00035729	0.2095	0.00026852	-0.01668	0.00027325	0.29839	-7.351e-05	-0.06347	-0.00020244	-0.08242	-9.948e-05	-0.05258	2.63e-05	0.11728	-0.00024656	-0.28378	0.00056478	0.21967
4.15	0.00036795	0.22016	0.00031937	0.03417	0.0002481	0.27324	-6.58e-05	-0.05576	-0.00018504	-0.06502	-8.391e-05	-0.03701	-8.5e-07	0.09013	-0.00023826	-0.27548	0.00057096	0.22585
4.175	0.00041576	0.26797	0.00041733	0.13213	0.00022851	0.25365	-5.757e-05	-0.04753	-0.00013931	-0.01929	-5.11e-05	-0.0042	-3.894e-05	0.05204	-0.00023488	-0.2721	0.00055273	0.20762
4.2	0.00045015	0.30236	0.00052485	0.23965	0.00022024	0.24538	-5.887e-05	-0.04883	-6.333e-05	0.05669	-1.974e-05	0.02716	-7.809e-05	0.01289	-0.00023297	-0.27019	0.00051428	0.16917
4.225	0.00042702	0.27923	0.00058806	0.30286	0.00023668	0.26182	-5.058e-05	-0.04054	1.224e-05	0.13226	9.6e-07	0.04786	-9.737e-05	-0.00639	-0.00024862	-0.28584	0.00048472	0.13961
4.25	0.00034926	0.20147	0.00059435	0.30915	0.00029162	0.31676	-1.132e-05	-0.00128	4.636e-05	0.16638	2.183e-05	0.06873	-9.806e-05	-0.00708	-0.00027008	-0.3073	0.00048538	0.14027
4.275	0.00028941	0.14162	0.00057827	0.29307	0.00037327	0.39841	4.216e-05	0.0522	3.308e-05	0.1531	5.284e-05	0.09974	-9.175e-05	-0.00077	-0.00027973	-0.31695	0.00050989	0.16478
4.3	0.00028829	0.1405	0.00057029	0.28509	0.00044886	0.474	9.294e-05	0.10298	-4.56e-06	0.11546	0.00010977	0.15667	-0.00010243	-0.01145	-0.00028603	-0.32325	0.0005222	0.17709
4.325	0.00032629	0.1785	0.0005593	0.2741	0.00047698	0.50212	0.00011914	0.12918	-3.392e-05	0.0861	0.00018371	0.23061	-0.00013519	-0.04421	-0.00031268	-0.3499	0.00050858	0.16347
4.35	0.00036205	0.21426	0.00052628	0.24108	0.00046589	0.49103	0.00010849	0.11853	-4.159e-05	0.07843	0.0002501	0.297	-0.00017432	-0.08334	-0.00032042	-0.35764	0.00045896	0.11385
4.375	0.00039175	0.24396	0.00048375	0.19855	0.00042308	0.44822	7.155e-05	0.08159	-3.633e-05	0.08369	0.00029862	0.34552	-0.00021862	-0.12764	-0.00032697	-0.36419	0.00040488	0.05977
4.4	0.00044066	0.29287	0.00045825	0.17305	0.00037298	0.39812	3.963e-05	0.04967	-3.567e-05	0.08435	0.00032193	0.36883	-0.00024917	-0.15819	-0.00032195	-0.35917	0.00036834	0.02323
4.425	0.00049633	0.34854	0.00045568	0.17048	0.00031777	0.34291	3.208e-05	0.04212	-4.371e-05	0.07631	0.00033159	0.37849	-0.00024792	-0.15694	-0.00032525	-0.36247	0.00034448	-0.00063
4.45	0.00051077	0.36298	0.00044262	0.15742	0.00026663	0.29177	4.465e-05	0.05469	-6.113e-05	0.05889	0.00034133	0.38823	-0.00021472	-0.12374	-0.00031477	-0.35199	0.00032084	-0.02427
4.475	0.00046327	0.31548	0.00038334	0.09814	0.00022721	0.25235	7.171e-05	0.08175	-7.641e-05	0.04361	0.00034148	0.38838	-0.00015321	-0.06223	-0.00027133	-0.30855	0.00030995	-0.03516
4.5	0.00038831	0.24052	0.00029112	0.00592	0.00021483	0.23997	9.658e-05	0.10662	-9.204e-05	0.02798	0.00032699	0.37389	-8.816e-05	0.00282	-0.00020721	-0.24443	0.00031843	-0.02668
4.525	0.00035173	0.20394	0.00021215	-0.07305	0.00022254	0.24768	0.00010308	0.11312	-9.614e-05	0.02388	0.00030709	0.35399	-3.54e-05	0.05558	-0.00012573	-0.16295	0.00035573	0.01062
4.55	0.00037295	0.22516	0.00017643	-0.10877	0.00021946	0.2446	7.289e-05	0.08293	-9.377e-05	0.02625	0.00028249	0.32939	-4.22e-06	0.08676	-4.82e-05	-0.08542	0.00038934	0.04423
4.575	0.00039283	0.24504	0.00016595	-0.11925	0.00019717	0.22231	1.218e-05	0.02222	-9.757e-05	0.02245	0.00024507	0.29197	8e-06	0.09898	2.042e-05	-0.0168	0.00041046	0.06535
4.6	0.00034859	0.2008	0.00014132	-0.14388	0.00015626	0.1814	-6.243e-05	-0.05239	-0.00011346	0.00656	0.00019668	0.24358	-7.78e-06	0.0832	3.649e-05	-0.00073	0.00044018	0.09507
4.625	0.00023449	0.0867	8.554e-05	-0.19966	0.00011256	0.1377	-0.00011144	-0.1014	-0.00014914	-0.02912	0.00016289	0.20979	-4.295e-05	0.04803	2.01e-06	-0.03521	0.00050931	0.1642
4.65	0.00011312	-0.03467	2.808e-05	-0.25712	7.017e-05	0.09531	-0.00011819	-0.10815	-0.00018347	-0.06345	0.00015179	0.19869	-8.199e-05	0.00899	-1.459e-05	-0.05181	0.00058647	0.24136
4.675	3.164e-05	-0.11615	-1.093e-05	-0.29613	3.324e-05	0.05838	-7.929e-05	-0.06925	-0.00020125	-0.08123	0.00014747	0.19437	-0.00010933	-0.01835	-1.715e-05	-0.05437	0.0006333	0.28819
4.7	-3.785e-05	-0.18564	-2.793e-05	-0.31313	1.727e-05	0.04241	-3.379e-05	-0.02375	-0.00018992	-0.0699	0.00013431	0.18121	-0.00011853	-0.02755	-3.68e-06	-0.0409	0.00061232	0.26721
4.725	-0.00012741	-0.2752	-5.563e-05	-0.34083	1.353e-05	0.03867	-1.691e-05	-0.00687	-0.00016159	-0.04157	9.748e-05	0.14438	-0.00010852	-0.01754	-7.6e-07	-0.03798	0.00056872	0.22361
4.75	-0.00022919	-0.37698	-9.113e-05	-0.37633	1.442e-05	0.03956	-1.675e-05	-0.00671	-0.00013089	-0.01087	4.703e-05	0.09393	-9.112e-05	-0.00014	-1.546e-05	-0.05268	0.00052768	0.18257
4.775	-0.00031188	-0.45967	-0.00011419	-0.39939	4.43e-06	0.02957	-2.587e-05	-0.01583	-0.0001255	-0.00548	5.11e-06	0.05201	-8.998e-05	0.001	-4.209e-05	-0.07931	0.00048518	0.14007
4.8	-0.00035651	-0.5043	-0.00010706	-0.39226	-2.345e-05	0.00169	-3.869e-05	-0.02865	-0.00014684	-0.02682	-1.126e-05	0.03564	-0.00012115	-0.03017	-6.434e-05	-0.10156	0.00045583	0.11072
4.825	-0.00039511	-0.5429	-7.819e-05	-0.36339	-8.37e-05	-0.05856	-4.355e-05	-0.03351	-0.00017893	-0.05891	3.91e-06	0.05081	-0.00016979	-0.07881	-9.896e-05	-0.13618	0.00047397	0.12886
4.85	-0.00045761	-0.6054	-5.392e-05	-0.33912	-0.00016415	-0.13901	-2.203e-05	-0.01199	-0.00020616	-0.08614	4.364e-05	0.09054	-0.00020905	-0.11807	-0.0001425	-0.17972	0.00053862	0.19351
4.875	-0.0005462	-0.69399	-4.519e-05	-0.33039	-0.00023878	-0.21364	3.79e-06	0.01383	-0.00021717	-0.09715	7.387e-05	0.12077	-0.00021925	-0.12827	-0.00019053	-0.22775	0.00058218	0.23707
4.9	-0.00062872	-0.77651	-5.23e-05	-0.3375	-0.00030271	-0.27757	2.243e-05	0.03247	-0.00021646	-0.09644	7.264e-05	0.11954	-0.00018722	-0.09624	-0.00020804	-0.24526	0.0005941	0.24899
4.925	-0.00066298	-0.81077	-7.499e-05	-0.36019	-0.00035527	-0.33013	1.775e-05	0.02779	-0.00021985	-0.09983	4.881e-05	0.09571	-0.00013025	-0.03927	-0.00021751	-0.25473	0.00060648	0.26137
4.95	-0.0006485	-0.79629	-0.00010366	-0.38886	-0.0004074	-0.38226	8.39e-06	0.01843	-0.00022903	-0.10901	2.354e-05	0.07044	-8.009e-05	0.01089	-0.00023737	-0.27459	0.00062534	0.28023
4.975	-0.00061048	-0.75827	-0.00012785	-0.41305	-0.00047462	-0.44948	-1.75e-05	-0.00746	-0.0002427	-0.12268	1.607e-05	0.06297	-4.864e-05	0.04234	-0.00025731	-0.29453	0.00061512	0.27001
5	-0.00057502	-0.72281	-0.00014571	-0.43091	-0.00053909	-0.51395	-3.809e-05	-0.02805	-0.00026173	-0.14171	1.637e-05	0.06327	-2.997e-05	0.06101	-0.00023447	-0.27169	0.00060739	0.26228
5.025	-0.00056192	-0.70971	-0.00015203	-0.43723	-0.00057604	-0.5509	-4.709e-05	-0.03705	-0.00027696	-0.15694	1.168e-05	0.05858	-1.919e-05	0.07179	-0.00013961	-0.17683	0.00061792	0.27281
5.05	-0.00057814	-0.72593	-0.0001449	-0.4301	-0.00056965	-0.54451	-5.737e-05	-0.04733	-0.00027558	-0.15556	6.6e-06	0.0535	-2.016e-05	0.07082	-9.97e-06	-0.04719	0.00062095	0.27584
5.075	-0.00060841	-0.7562	-0.00013207	-0.41727	-0.00051801	-0.49287	-7.144e-05	-0.0614	-0.0002584	-0.13838	7.45e-06	0.05435	-2.63e-05	0.06468	7.023e-05	0.03301	0.00061501	0.2699
5.1	-0.00066154	-0.80933	-0.0001295	-0.4147	-0.00042296	-0.39782	-0.00010019	-0.09015	-0.0002223	-0.10228	1.328e-05	0.06018	-1.773e-05	0.07325	7.799e-05	0.04077	0.00059746	0.25235
5.125	-0.0007386	-0.88639	-0.00013835	-0.42355	-0.00031087	-0.28573	-0.00012608	-0.11604	-0.00017253	-0.05251	2.27e-05	0.0696	5.29e-06	0.09627	6.271e-05	0.02549	0.00057108	0.22597
5.15	-0.00082693	-0.97472	-0.00015915	-0.44435	-0.00021827	-0.19313	-0.00014311	-0.13307	-0.00011811	0.00191	2.605e-05	0.07295	3.159e-05	0.12257	6.266e-05	0.02544	0.00053237	0.18726
5.175	-0.00089096	-1.03875	-0.00019196	-0.47716	-0.00015823	-0.13309	-0.00014615	-0.13611	-7.012e-05	0.0499	1.425e-05	0.06115	4.62e-05	0.13718	0.00010047	0.06325	0.00047934	0.13423
5.2	-0.00091943	-1.06722	-0.00022184	-0.50704	-0.00012574	-0.1006	-0.00015332	-0.14328	-4.942e-05	0.0706	-2.563e-05	0.02127	4.198e-05	0.13296	0.00016584	0.12862	0.00043128	0.08617
5.225	-0.00092078	-1.06857	-0.0002458	-0.531	-0.00010886	-0.08372	-0.00017218	-0.16214	-5.052e-05	0.0695	-8.628e-05	-0.03938	2.169e-05	0.11267	0.00023816	0.20094	0.00039549	0.05038
5.25	-0.00091789	-1.06568	-0.00025699	-0.54219	-9.817e-05	-0.07303	-0.00017991	-0.16987	-4.453e-05	0.07549	-0.00015145	-0.10455	-7.78e-06	0.0832	0.00029171	0.25449	0.00034897	0.00386
5.275	-0.00093538	-1.08317	-0.0002477	-0.5329	-7.71e-05	-0.05196	-0.00017579	-0.16575	-2.528e-05	0.09474	-0.00021046	-0.16356	-3.726e-05	0.05372	0.00032918	0.29196	0.00029078	-0.05433
5.3	-0.00096123	-1.10902	-0.00022477	-0.50997	-4.703e-05	-0.02189	-0.00016702	-0.15698	-1.607e-05	0.10395	-0.00025834	-0.21144	-6.283e-05	0.02815	0.00035561	0.31839	0.00024014	-0.10497
5.325	-0.00098179	-1.12958	-0.00020365	-0.48885	-8.56e-06	0.01658	-0.00016441	-0.15437	-3.908e-05	0.08094	-0.00028679	-0.23989	-9.084e-05	0.00014	0.00038975	0.35253	0.00022107	-0.12404
5.35	-0.00098512	-1.13291	-0.00020096	-0.48616	2.811e-05	0.05325	-0.00016281	-0.15277	-7.792e-05	0.0421	-0.00028771	-0.24081	-0.00011571	-0.02473	0.00040396	0.36674	0.00022871	-0.1164
5.375	-0.00097257	-1.12036	-0.0002208	-0.506	5.228e-05	0.07742	-0.00016158	-0.15154	-0.00011822	0.0018	-0.00026427	-0.21737	-0.00012578	-0.0348	0.0004118	0.37458	0.00025593	-0.08918
5.4	-0.00094718	-1.09497	-0.00024783	-0.53303	4.661e-05	0.07175	-0.0001679	-0.15786	-0.00015033	-0.03031	-0.00022485	-0.17795	-0.00012067	-0.02969	0.00039701	0.35979	0.00031643	-0.02868
5.425	-0.00092279	-1.07058	-0.00026415	-0.54935	3.01e-06	0.02815	-0.00017908	-0.16904	-0.0001812	-0.06118	-0.00018022	-0.13332	-0.00011616	-0.02518	0.00036162	0.3244	0.00040259	0.05748
5.45	-0.0009041	-1.05189	-0.0002523	-0.5375	-7.292e-05	-0.04778	-0.00019524	-0.1852	-0.00020397	-0.08395	-0.00015587	-0.10897	-0.00011892	-0.02794	0.00032466	0.28744	0.00048572	0.14061
5.475	-0.00087949	-1.02728	-0.00022533	-0.51053	-0.00016168	-0.13654	-0.0002008	-0.19076	-0.00022876	-0.10874	-0.00015293	-0.10603	-0.00010715	-0.01617	0.00028347	0.24625	0.00053652	0.19141
5.5	-0.00084674	-0.99453	-0.00020414	-0.48934	-0.00025401	-0.22887	-0.00019895	-0.18891	-0.00024955	-0.12953	-0.00017041	-0.12351	-7.877e-05	0.01221	0.00024647	0.20925	0.00057613	0.23102
5.525	-0.00081059	-0.95838	-0.0002018	-0.487	-0.00033112	-0.30598	-0.00018272	-0.17268	-0.00027083	-0.15081	-0.00018661	-0.13971	-3.325e-05	0.05773	0.00023141	0.19419	0.00059775	0.25264
5.55	-0.00078929	-0.93708	-0.00020868	-0.49388	-0.00039043	-0.36529	-0.00015149	-0.14145	-0.00029973	-0.17971	-0.0001895	-0.1426	-3.33e-06	0.08765	0.00022633	0.18911	0.00062188	0.27677
5.575	-0.00078292	-0.93071	-0.00020598	-0.49118	-0.0004278	-0.40266	-0.00012309	-0.11305	-0.00033863	-0.21861	-0.00016949	-0.12259	-1.499e-05	0.07599	0.00021139	0.17417	0.00065273	0.30762
5.6	-0.00077722	-0.92501	-0.00018137	-0.46657	-0.00044694	-0.4218	-0.0001122	-0.10216	-0.00037035	-0.25033	-0.00012242	-0.07552	-5.965e-05	0.03133	0.00019855	0.16133	0.00065947	0.31436
5.625	-0.00075924	-0.90703	-0.00016144	-0.44664	-0.00046723	-0.44209	-0.0001322	-0.12216	-0.00039055	-0.27053	-5.918e-05	-0.01228	-0.00010571	-0.01473	0.00024201	0.20479	0.0006197	0.27459
5.65	-0.00073099	-0.87878	-0.00016416	-0.44936	-0.00049367	-0.46853	-0.00017446	-0.16442	-0.00039107	-0.27105	-1.018e-05	0.03672	-0.00014463	-0.05365	0.00029403	0.25681	0.00059094	0.24583
5.675	-0.00069878	-0.84657	-0.00019918	-0.48438	-0.00053023	-0.50509	-0.00022139	-0.21135	-0.00037355	-0.25353	3.78e-06	0.05068	-0.00017018	-0.0792	0.00032948	0.29226	0.00061067	0.26556
5.7	-0.00066624	-0.81403	-0.00027015	-0.55535	-0.00056522	-0.54008	-0.0002483	-0.23826	-0.00033512	-0.2151	-2.429e-05	0.02261	-0.00018357	-0.09259	0.00035652	0.3193	0.00065643	0.31132
5.725	-0.00064093	-0.78872	-0.00035914	-0.64434	-0.00058539	-0.56025	-0.0002456	-0.23556	-0.00028188	-0.16186	-8.941e-05	-0.04251	-0.00019189	-0.10091	0.00034081	0.30359	0.00069298	0.34787
5.75	-0.00061769	-0.76548	-0.00043752	-0.72272	-0.00059648	-0.57134	-0.00024511	-0.23507	-0.00022409	-0.10407	-0.00016686	-0.11996	-0.0001971	-0.10612	0.00030882	0.2716	0.00069805	0.35294
5.775	-0.00058459	-0.73238	-0.00050545	-0.79065	-0.00060878	-0.58364	-0.00025472	-0.24468	-0.00016549	-0.04547	-0.0002367	-0.1898	-0.00020062	-0.10964	0.00031466	0.27744	0.00069179	0.34668
5.8	-0.00054311	-0.6909	-0.00057625	-0.86145	-0.00062445	-0.59931	-0.00027508	-0.26504	-0.00012384	-0.00382	-0.00028698	-0.24008	-0.00020593	-0.11495	0.00032499	0.28777	0.00072195	0.37684
5.825	-0.00049818	-0.64597	-0.00066487	-0.95007	-0.00064083	-0.61569	-0.00029734	-0.2873	-0.0001148	0.00522	-0.00031687	-0.26997	-0.00020716	-0.11618	0.00030668	0.26946	0.00076824	0.42313
5.85	-0.00046107	-0.60886	-0.00078155	-1.06675	-0.00065214	-0.627	-0.00032794	-0.3179	-0.00015508	-0.03506	-0.00031469	-0.26779	-0.00020728	-0.1163	0.00027218	0.23496	0.00077507	0.42996
5.875	-0.00045071	-0.5985	-0.00091422	-1.19942	-0.00065444	-0.6293	-0.00035615	-0.34611	-0.00024287	-0.12285	-0.0002866	-0.2397	-0.00021721	-0.12623	0.00026437	0.22715	0.00073597	0.39086
5.9	-0.00047251	-0.6203	-0.00103563	-1.32083	-0.00065235	-0.62721	-0.00036508	-0.35504	-0.00034128	-0.22126	-0.00025834	-0.21144	-0.00023227	-0.14129	0.00029061	0.25339	0.00067516	0.33005
5.925	-0.00051698	-0.66477	-0.0011425	-1.4277	-0.00064644	-0.6213	-0.00035205	-0.34201	-0.0004118	-0.29178	-0.00024395	-0.19705	-0.00023574	-0.14476	0.00030769	0.27047	0.000618	0.27289
5.95	-0.000569	-0.71679	-0.00122221	-1.50741	-0.00063777	-0.61263	-0.00033012	-0.32008	-0.00043718	-0.31716	-0.00025013	-0.20323	-0.00022724	-0.13626	0.00029555	0.25833	0.00058775	0.24264
5.975	-0.00061233	-0.76012	-0.00128091	-1.56611	-0.00061528	-0.59014	-0.00029439	-0.28435	-0.00042682	-0.3068	-0.00027391	-0.22701	-0.00022408	-0.1331	0.00027029	0.23307	0.00056659	0.22148
6	-0.000648	-0.79579	-0.0013111	-1.5963	-0.0005865	-0.56136	-0.00026535	-0.25531	-0.00039881	-0.27879	-0.00031366	-0.26676	-0.00023379	-0.14281	0.00024852	0.2113	0.00054412	0.19901
6.025	-0.00069034	-0.83813	-0.00131287	-1.59807	-0.00056173	-0.53659	-0.00025278	-0.24274	-0.00036897	-0.24895	-0.00036139	-0.31449	-0.00024275	-0.15177	0.00023784	0.20062	0.00052342	0.17831
6.05	-0.00073727	-0.88506	-0.00128949	-1.57469	-0.00055081	-0.52567	-0.00023636	-0.22632	-0.0003446	-0.22458	-0.00040626	-0.35936	-0.00024653	-0.15555	0.00025749	0.22027	0.00050485	0.15974
6.075	-0.0007793	-0.92709	-0.00123542	-1.52062	-0.00054102	-0.51588	-0.00021405	-0.20401	-0.00032112	-0.2011	-0.00044854	-0.40164	-0.00024673	-0.15575	0.00027977	0.24255	0.00050736	0.16225
6.1	-0.00079876	-0.94655	-0.00114482	-1.43002	-0.00053087	-0.50573	-0.00019203	-0.18199	-0.00029747	-0.17745	-0.00047928	-0.43238	-0.00024291	-0.15193	0.00029763	0.26041	0.00048648	0.14137
6.125	-0.00079237	-0.94016	-0.00102617	-1.31137	-0.00052119	-0.49605	-0.0001778	-0.16776	-0.00027756	-0.15754	-0.00049172	-0.44482	-0.00023057	-0.13959	0.00033348	0.29626	0.00046187	0.11676
6.15	-0.00077829	-0.92608	-0.00087961	-1.16481	-0.00051256	-0.48742	-0.00017943	-0.16939	-0.00027563	-0.15561	-0.00049042	-0.44352	-0.00021098	-0.12	0.00037561	0.33839	0.00043533	0.09022
6.175	-0.00076876	-0.91655	-0.00071559	-1.00079	-0.00049996	-0.47482	-0.00018316	-0.17312	-0.00030006	-0.18004	-0.00048685	-0.43995	-0.00018458	-0.0936	0.0004203	0.38308	0.00041962	0.07451
6.2	-0.00075555	-0.90334	-0.0005536	-0.8388	-0.00048863	-0.46349	-0.00016645	-0.15641	-0.00034762	-0.2276	-0.00048688	-0.43998	-0.00017105	-0.08007	0.0004601	0.42288	0.00042194	0.07683
6.225	-0.00072521	-0.873	-0.00041403	-0.69923	-0.00047031	-0.44517	-0.00013217	-0.12213	-0.00040624	-0.28622	-0.00048643	-0.43953	-0.00017569	-0.08471	0.00046148	0.42426	0.00042234	0.07723
6.25	-0.00064556	-0.79335	-0.00030089	-0.58609	-0.00044113	-0.41599	-0.00010085	-0.09081	-0.00045395	-0.33393	-0.00048316	-0.43626	-0.00019381	-0.10283	0.0004128	0.37558	0.00040365	0.05854
6.275	-0.00053485	-0.68264	-0.00019448	-0.47968	-0.00039395	-0.36881	-9.72e-05	-0.08716	-0.00047721	-0.35719	-0.00047614	-0.42924	-0.00020982	-0.11884	0.0003702	0.33298	0.00038132	0.03621
6.3	-0.0004107	-0.55849	-8.369e-05	-0.36889	-0.00034108	-0.31594	-9.558e-05	-0.08554	-0.00048145	-0.36143	-0.00047072	-0.42382	-0.00021883	-0.12785	0.00030313	0.26591	0.00035478	0.00967
6.325	-0.00028307	-0.43086	4.269e-05	-0.24251	-0.00028593	-0.26079	-7.999e-05	-0.06995	-0.00046486	-0.34484	-0.000472	-0.4251	-0.00022602	-0.13504	0.00023214	0.19492	0.00035335	0.00824
6.35	-0.00013528	-0.28307	0.00016436	-0.12084	-0.00022768	-0.20254	-5.314e-05	-0.0431	-0.00043959	-0.31957	-0.00048211	-0.43521	-0.00023313	-0.14215	0.00014458	0.10736	0.00037822	0.03311
6.375	1.519e-05	-0.1326	0.00025742	-0.02778	-0.00017933	-0.15419	-1.783e-05	-0.00779	-0.00041304	-0.29302	-0.00049408	-0.44718	-0.00023493	-0.14395	9.73e-05	0.06008	0.000422	0.07689
6.4	0.00012972	-0.01807	0.00030904	0.02384	-0.00014738	-0.12224	3.74e-06	0.01378	-0.00040224	-0.28222	-0.00051585	-0.46895	-0.00023148	-0.1405	8.858e-05	0.05136	0.00046342	0.11831
6.425	0.00017666	0.02887	0.00031722	0.03202	-0.00013024	-0.1051	-1.057e-05	-0.00053	-0.00041278	-0.29276	-0.00053623	-0.48933	-0.00022941	-0.13843	5.338e-05	0.01616	0.00049346	0.14835
6.45	0.00013868	-0.00911	0.00029743	0.01223	-0.0001388	-0.11366	-6.523e-05	-0.05519	-0.00044557	-0.32555	-0.00054351	-0.49661	-0.00023557	-0.14459	1.056e-05	-0.02666	0.00050107	0.15596
6.475	3.281e-05	-0.11498	0.00024915	-0.03605	-0.00016031	-0.13517	-0.00014329	-0.13325	-0.000484	-0.36398	-0.00052086	-0.47396	-0.00025803	-0.16705	-3.814e-05	-0.07536	0.00048606	0.14095
6.5	-0.00011685	-0.26464	0.00017318	-0.11202	-0.00019455	-0.16941	-0.00021355	-0.20351	-0.00050742	-0.3874	-0.00047334	-0.42644	-0.00029525	-0.20427	-3.373e-05	-0.07095	0.00047746	0.13235
6.525	-0.0002898	-0.43759	6.465e-05	-0.22055	-0.00024851	-0.22337	-0.00028188	-0.27184	-0.0005016	-0.38158	-0.00042373	-0.37683	-0.00033457	-0.24359	-2.8e-07	-0.0375	0.00048919	0.14408
6.55	-0.00046835	-0.61614	-6.603e-05	-0.35123	-0.00031246	-0.28732	-0.00031767	-0.30763	-0.00047787	-0.35785	-0.00038347	-0.33657	-0.00036132	-0.27034	4.295e-05	0.00573	0.00051349	0.16838
6.575	-0.00062597	-0.77376	-0.00018658	-0.47178	-0.00037534	-0.3502	-0.00031511	-0.30507	-0.00045031	-0.33029	-0.00035223	-0.30533	-0.00037905	-0.28807	5.748e-05	0.02026	0.00055119	0.20608
6.6	-0.00076627	-0.91406	-0.00028275	-0.56795	-0.00041696	-0.39182	-0.00028198	-0.27194	-0.00042623	-0.30621	-0.00032935	-0.28245	-0.00039034	-0.29936	2.682e-05	-0.0104	0.00058949	0.24438
6.625	-0.00088737	-1.03516	-0.0003403	-0.6255	-0.00044632	-0.42118	-0.00023533	-0.22529	-0.00039288	-0.27286	-0.00031118	-0.26428	-0.00039657	-0.30559	2.27e-05	-0.01452	0.00062975	0.28464
6.65	-0.00098786	-1.13565	-0.00037498	-0.66018	-0.00047584	-0.4507	-0.00017392	-0.16388	-0.00035052	-0.2305	-0.0002884	-0.2415	-0.00040048	-0.3095	6.944e-05	0.03222	0.00067042	0.32531
6.675	-0.00106441	-1.2122	-0.00039954	-0.68474	-0.00050491	-0.47977	-0.00010633	-0.09629	-0.00031234	-0.19232	-0.00025573	-0.20883	-0.00040175	-0.31077	0.00012648	0.08926	0.00070338	0.35827
6.7	-0.00110519	-1.25298	-0.00042387	-0.70907	-0.0005371	-0.51196	-4.95e-05	-0.03946	-0.00028756	-0.16754	-0.00022543	-0.17853	-0.00040705	-0.31607	0.00016894	0.13172	0.00068833	0.34322
6.725	-0.00111179	-1.25958	-0.00045086	-0.73606	-0.00056713	-0.54199	-4.314e-05	-0.0331	-0.00027248	-0.15246	-0.00021115	-0.16425	-0.000418	-0.32702	0.00018532	0.1481	0.00065983	0.31472
6.75	-0.00108808	-1.23587	-0.00047475	-0.75995	-0.00058293	-0.55779	-8.879e-05	-0.07875	-0.00026613	-0.14611	-0.00023279	-0.18589	-0.00042917	-0.33819	0.00019935	0.16213	0.0006286	0.28349
6.775	-0.00105791	-1.2057	-0.00047986	-0.76506	-0.00059119	-0.56605	-0.00015748	-0.14744	-0.00026725	-0.14723	-0.00028083	-0.23393	-0.000431	-0.34002	0.00018599	0.14877	0.00060197	0.25686
6.8	-0.00103608	-1.18387	-0.00045761	-0.74281	-0.00060551	-0.58037	-0.00023515	-0.22511	-0.00028033	-0.16031	-0.00034594	-0.29904	-0.00040503	-0.31405	0.00015333	0.11611	0.00056993	0.22482
6.825	-0.00101301	-1.1608	-0.00041217	-0.69737	-0.00062089	-0.59575	-0.00031922	-0.30918	-0.00030407	-0.18405	-0.00040774	-0.36084	-0.00033755	-0.24657	0.00010016	0.06294	0.00057909	0.23398
6.85	-0.00097282	-1.12061	-0.0003568	-0.642	-0.00063524	-0.6101	-0.00037892	-0.36888	-0.00034045	-0.22043	-0.00044779	-0.40089	-0.00025381	-0.16283	7.538e-05	0.03816	0.0006053	0.26019
6.875	-0.00091814	-1.06593	-0.00031431	-0.59951	-0.00064587	-0.62073	-0.00041295	-0.40291	-0.00038322	-0.2632	-0.00044729	-0.40039	-0.00016938	-0.0784	8.846e-05	0.05124	0.00060463	0.25952
6.9	-0.00087039	-1.01818	-0.00028469	-0.56989	-0.00064938	-0.62424	-0.00041437	-0.40433	-0.0004261	-0.30608	-0.00041948	-0.37258	-0.00011293	-0.02195	9.277e-05	0.05555	0.00058007	0.23496
6.925	-0.00083234	-0.98013	-0.00026201	-0.54721	-0.00063799	-0.61285	-0.0004181	-0.40806	-0.00045953	-0.33951	-0.00038252	-0.33562	-9.68e-05	-0.00582	7.882e-05	0.0416	0.0005457	0.20059
6.95	-0.00079654	-0.94433	-0.00024422	-0.52942	-0.00061195	-0.58681	-0.00042395	-0.41391	-0.00047997	-0.35995	-0.00035381	-0.30691	-0.00010473	-0.01375	0.000102	0.06478	0.00051061	0.1655
6.975	-0.00078829	-0.93608	-0.00024505	-0.53025	-0.00056482	-0.53968	-0.00041682	-0.40678	-0.00048805	-0.36803	-0.00033076	-0.28386	-0.00011225	-0.02127	0.00015987	0.12265	0.00049572	0.15061
7	-0.00081338	-0.96117	-0.00026053	-0.54573	-0.00050092	-0.47578	-0.00037408	-0.36404	-0.00047923	-0.35921	-0.00031428	-0.26738	-0.00012319	-0.03221	0.00021342	0.1762	0.00050238	0.15727
7.025	-0.00084425	-0.99204	-0.00026083	-0.54603	-0.00043461	-0.40947	-0.00030002	-0.28998	-0.00044908	-0.32906	-0.00030204	-0.25514	-0.00014239	-0.05141	0.00022056	0.18334	0.00053857	0.19346
7.05	-0.00085663	-1.00442	-0.00023756	-0.52276	-0.00039244	-0.3673	-0.00022242	-0.21238	-0.00040074	-0.28072	-0.00029205	-0.24515	-0.00017578	-0.0848	0.00019324	0.15602	0.00058237	0.23726
7.075	-0.00084474	-0.99253	-0.0002035	-0.4887	-0.00037215	-0.34701	-0.00016036	-0.15032	-0.00034628	-0.22626	-0.0002856	-0.2387	-0.00021294	-0.12196	0.00018011	0.14289	0.0005804	0.23529
7.1	-0.00080958	-0.95737	-0.00018355	-0.46875	-0.00036248	-0.33734	-0.00011011	-0.10007	-0.00030845	-0.18843	-0.0002845	-0.2376	-0.00024769	-0.15671	0.0001512	0.11398	0.00055524	0.21013
7.125	-0.00076669	-0.91448	-0.00018753	-0.47273	-0.00035473	-0.32959	-8.378e-05	-0.07374	-0.00029864	-0.17862	-0.00028744	-0.24054	-0.00026842	-0.17744	0.00011214	0.07492	0.0005466	0.20149
7.15	-0.00072791	-0.8757	-0.00020414	-0.48934	-0.00033769	-0.31255	-9.024e-05	-0.0802	-0.00031262	-0.1926	-0.00029479	-0.24789	-0.0002754	-0.18442	8.567e-05	0.04845	0.00058934	0.24423
7.175	-0.00070255	-0.85034	-0.00022572	-0.51092	-0.00032685	-0.30171	-0.00013457	-0.12453	-0.00033173	-0.21171	-0.00031053	-0.26363	-0.00026956	-0.17858	7.368e-05	0.03646	0.00066962	0.32451
7.2	-0.00069828	-0.84607	-0.0002405	-0.5257	-0.00032794	-0.3028	-0.00018737	-0.17733	-0.00032788	-0.20786	-0.00032818	-0.28128	-0.00025153	-0.16055	9.78e-05	0.06058	0.00074316	0.39805
7.225	-0.00071631	-0.8641	-0.00025594	-0.54114	-0.0003338	-0.30866	-0.00023852	-0.22848	-0.00029564	-0.17562	-0.0003446	-0.2977	-0.00021683	-0.12585	0.00010207	0.06485	0.00075791	0.4128
7.25	-0.00073847	-0.88626	-0.00028374	-0.56894	-0.00033749	-0.31235	-0.00028395	-0.27391	-0.00025005	-0.13003	-0.00035053	-0.30363	-0.00017745	-0.08647	6.943e-05	0.03221	0.00072077	0.37566
7.275	-0.00076494	-0.91273	-0.00033333	-0.61853	-0.00032799	-0.30285	-0.00032191	-0.31187	-0.00022053	-0.10051	-0.00035238	-0.30548	-0.00014492	-0.05394	5.628e-05	0.01906	0.0006734	0.32829
7.3	-0.00078882	-0.93661	-0.00039094	-0.67614	-0.00029961	-0.27447	-0.00033503	-0.32499	-0.00022695	-0.10693	-0.00034635	-0.29945	-0.00014238	-0.0514	6.017e-05	0.02295	0.00063631	0.2912
7.325	-0.00080348	-0.95127	-0.00043433	-0.71953	-0.00025339	-0.22825	-0.00033428	-0.32424	-0.0002596	-0.13958	-0.00035008	-0.30318	-0.00016558	-0.0746	2.296e-05	-0.01426	0.00060908	0.26397
7.35	-0.00082245	-0.97024	-0.00043833	-0.72353	-0.00021052	-0.18538	-0.00032509	-0.31505	-0.0003044	-0.18438	-0.00037157	-0.32467	-0.0001981	-0.10712	-8.43e-06	-0.04565	0.00060613	0.26102
7.375	-0.00083466	-0.98245	-0.0003938	-0.679	-0.00018827	-0.16313	-0.00031072	-0.30068	-0.00033813	-0.21811	-0.00040163	-0.35473	-0.00022803	-0.13705	-3.643e-05	-0.07365	0.00063075	0.28564
7.4	-0.0008309	-0.97869	-0.0003087	-0.5939	-0.00019001	-0.16487	-0.00029444	-0.2844	-0.00035215	-0.23213	-0.00042394	-0.37704	-0.00025747	-0.16649	-2.589e-05	-0.06311	0.0006457	0.30059
7.425	-0.00082217	-0.96996	-0.00021307	-0.49827	-0.00020629	-0.18115	-0.00026938	-0.25934	-0.00034244	-0.22242	-0.00042357	-0.37667	-0.00028659	-0.19561	8.25e-06	-0.02897	0.0006267	0.28159
7.45	-0.00082919	-0.97698	-0.00013176	-0.41696	-0.0002015	-0.17636	-0.00024414	-0.2341	-0.00031642	-0.1964	-0.00040127	-0.35437	-0.00030389	-0.21291	4.123e-05	0.00401	0.00058413	0.23902
7.475	-0.00084159	-0.98938	-7.062e-05	-0.35582	-0.000159	-0.13386	-0.00020989	-0.19985	-0.00029915	-0.17913	-0.00036464	-0.31774	-0.00030154	-0.21056	4.218e-05	0.00496	0.00052334	0.17823
7.5	-0.00084256	-0.99035	-2.475e-05	-0.30995	-0.00010013	-0.07499	-0.00015776	-0.14772	-0.0002966	-0.17658	-0.00032589	-0.27899	-0.00028557	-0.19459	3.566e-05	-0.00156	0.00050825	0.16314
7.525	-0.0008216	-0.96939	-1.65e-06	-0.28685	-5.09e-05	-0.02576	-9.89e-05	-0.08886	-0.0002865	-0.16648	-0.00030032	-0.25342	-0.00028083	-0.18985	3.606e-05	-0.00116	0.00050452	0.15941
7.55	-0.00077464	-0.92243	-2.402e-05	-0.30922	-2.825e-05	-0.00311	-5.949e-05	-0.04945	-0.00027108	-0.15106	-0.00029048	-0.24358	-0.00029603	-0.20505	5.133e-05	0.01411	0.00050696	0.16185
7.575	-0.00071035	-0.85814	-8.915e-05	-0.37435	-3.786e-05	-0.01272	-4.368e-05	-0.03364	-0.00024742	-0.1274	-0.00029333	-0.24643	-0.00031907	-0.22809	7.051e-05	0.03329	0.00049538	0.15027
7.6	-0.00062994	-0.77773	-0.00015922	-0.44442	-6.869e-05	-0.04355	-5.296e-05	-0.04292	-0.00022206	-0.10204	-0.00030121	-0.25431	-0.00032294	-0.23196	8.945e-05	0.05223	0.00047228	0.12717
7.625	-0.00054911	-0.6969	-0.00018086	-0.46606	-0.00010323	-0.07809	-6.349e-05	-0.05345	-0.00020306	-0.08304	-0.00029489	-0.24799	-0.00029727	-0.20629	7.663e-05	0.03941	0.00042826	0.08315
7.65	-0.00047837	-0.62616	-0.00013837	-0.42357	-0.00012839	-0.10325	-6.375e-05	-0.05371	-0.00018736	-0.06734	-0.00027591	-0.22901	-0.00024608	-0.1551	2.355e-05	-0.01367	0.0003798	0.03469
7.675	-0.00041955	-0.56734	-5.019e-05	-0.33539	-0.00014898	-0.12384	-6.398e-05	-0.05394	-0.00017402	-0.054	-0.00025118	-0.20428	-0.00017675	-0.08577	-4.309e-05	-0.08031	0.00033515	-0.00996
7.7	-0.00036554	-0.51333	4.134e-05	-0.24386	-0.00015901	-0.13387	-6.084e-05	-0.0508	-0.00016442	-0.0444	-0.0002404	-0.1935	-0.00011015	-0.01917	-9.553e-05	-0.13275	0.00028964	-0.05547
7.725	-0.00030389	-0.45168	9.645e-05	-0.18875	-0.00015823	-0.13309	-4.805e-05	-0.03801	-0.00016878	-0.04876	-0.00025042	-0.20352	-5.635e-05	0.03463	-0.00010275	-0.13997	0.00024031	-0.1048
7.75	-0.00023489	-0.38268	0.00010829	-0.17691	-0.00015272	-0.12758	-3.478e-05	-0.02474	-0.00018501	-0.06499	-0.00027635	-0.22945	-1.52e-05	0.07578	-0.00011021	-0.14743	0.00021168	-0.13343
7.775	-0.0001551	-0.30289	8.277e-05	-0.20243	-0.00013896	-0.11382	-3.05e-05	-0.02046	-0.00019198	-0.07196	-0.00029866	-0.25176	2.354e-05	0.11452	-0.00014558	-0.1828	0.00022635	-0.11876
7.8	-6.835e-05	-0.21614	4.629e-05	-0.23891	-0.00013122	-0.10608	-3.222e-05	-0.02218	-0.00018761	-0.06759	-0.00031087	-0.26397	5.992e-05	0.1509	-0.00019738	-0.2346	0.00026389	-0.08122
7.825	1.888e-05	-0.12891	2.196e-05	-0.26324	-0.0001259	-0.10076	-3.247e-05	-0.02243	-0.00017278	-0.05276	-0.00030705	-0.26015	9.466e-05	0.18564	-0.00023097	-0.26819	0.00029657	-0.04854
7.85	9.445e-05	-0.05334	6.63e-06	-0.27857	-0.00011525	-0.09011	-4.712e-05	-0.03708	-0.00015723	-0.03721	-0.00027635	-0.22945	0.00012294	0.21392	-0.00025567	-0.29289	0.00032429	-0.02082
7.875	0.00014626	-0.00153	-8.93e-06	-0.29413	-9.512e-05	-0.06998	-7.698e-05	-0.06694	-0.00014941	-0.02939	-0.00021093	-0.16403	0.00013251	0.22349	-0.00025514	-0.29236	0.0003661	0.02099
7.9	0.00017494	0.02715	-2.894e-05	-0.31414	-8.173e-05	-0.05659	-0.00011544	-0.1054	-0.00014551	-0.02549	-0.00013634	-0.08944	0.00011915	0.21013	-0.00022411	-0.26133	0.0004087	0.06359
7.925	0.00019864	0.05085	-4.563e-05	-0.33083	-9.186e-05	-0.06672	-0.00015987	-0.14983	-0.00015487	-0.03485	-8.506e-05	-0.03816	8.764e-05	0.17862	-0.00018385	-0.22107	0.00044776	0.10265
7.95	0.00021616	0.06837	-5.339e-05	-0.33859	-0.00012457	-0.09943	-0.00018777	-0.17773	-0.00018598	-0.06596	-7.153e-05	-0.02463	5.004e-05	0.14102	-0.00015871	-0.19593	0.00049141	0.1463
7.975	0.00022372	0.07593	-6.017e-05	-0.34537	-0.00016939	-0.14425	-0.00019642	-0.18638	-0.00023032	-0.1103	-9.184e-05	-0.04494	2.546e-05	0.11644	-0.00013328	-0.1705	0.00052205	0.17694
8	0.00021618	0.06839	-6.29e-05	-0.3481	-0.00021265	-0.18751	-0.00018798	-0.17794	-0.00027679	-0.15677	-0.00013533	-0.08843	2.103e-05	0.11201	-9.658e-05	-0.1338	0.00052194	0.17683
8.025	0.00018205	0.03426	-7.235e-05	-0.35755	-0.00023877	-0.21363	-0.00018325	-0.17321	-0.00029869	-0.17867	-0.00017702	-0.13012	3.945e-05	0.13043	-5.92e-05	-0.09642	0.00051998	0.17487
8.05	0.00011972	-0.02807	-9.72e-05	-0.3824	-0.00023768	-0.21254	-0.00017253	-0.16249	-0.00029044	-0.17042	-0.00020711	-0.16021	5.54e-05	0.14638	-4.031e-05	-0.07753	0.00053494	0.18983
8.075	5.062e-05	-0.09717	-0.00013092	-0.41612	-0.00021732	-0.19218	-0.00014977	-0.13973	-0.0002551	-0.13508	-0.000221	-0.1741	4.851e-05	0.13949	-4.043e-05	-0.07765	0.00055452	0.20941
8.1	7.63e-06	-0.14016	-0.0001658	-0.451	-0.00018581	-0.16067	-0.0001164	-0.10636	-0.00021122	-0.0912	-0.00021051	-0.16361	3.055e-05	0.12153	-2.076e-05	-0.05798	0.00057404	0.22893
8.125	8.92e-06	-0.13887	-0.00018396	-0.46916	-0.0001539	-0.12876	-8.096e-05	-0.07092	-0.00017842	-0.0584	-0.00016986	-0.12296	2.109e-05	0.11207	1.041e-05	-0.02681	0.00057525	0.23014
8.15	4.412e-05	-0.10367	-0.00018862	-0.47382	-0.00013562	-0.11048	-7.218e-05	-0.06214	-0.00016992	-0.0499	-0.00010375	-0.05685	3.611e-05	0.12709	1.94e-05	-0.01782	0.00058906	0.24395
8.175	0.00010543	-0.04236	-0.0001921	-0.4773	-0.00013546	-0.11032	-8.522e-05	-0.07518	-0.00017887	-0.05885	-3.784e-05	0.00906	5.323e-05	0.14421	3.983e-05	0.00261	0.00059327	0.24816
8.2	0.00016627	0.01848	-0.00020568	-0.49088	-0.00014945	-0.12431	-0.00011852	-0.10848	-0.0001847	-0.06468	2.92e-06	0.04982	5.7e-05	0.14798	4.328e-05	0.00606	0.00060287	0.25776
8.225	0.00020607	0.05828	-0.00022368	-0.50888	-0.00018081	-0.15567	-0.00013401	-0.12397	-0.00017113	-0.05111	6.65e-06	0.05355	4.474e-05	0.13572	3.212e-05	-0.0051	0.00062152	0.27641
8.25	0.00021816	0.07037	-0.00022891	-0.51411	-0.00022236	-0.19722	-0.00012582	-0.11578	-0.00014642	-0.0264	-1.36e-05	0.0333	3.369e-05	0.12467	5.339e-05	0.01617	0.00064915	0.30404
8.275	0.00020485	0.05706	-0.00020558	-0.49078	-0.00025752	-0.23238	-0.00012621	-0.11617	-0.00013092	-0.0109	-3.989e-05	0.00701	3.021e-05	0.12119	0.00011743	0.08021	0.00068111	0.336
8.3	0.00017933	0.03154	-0.00016426	-0.44946	-0.00027425	-0.24911	-0.00014769	-0.13765	-0.00013208	-0.01206	-4.372e-05	0.00318	3.262e-05	0.1236	0.00016573	0.12851	0.00069493	0.34982
8.325	0.00014119	-0.0066	-0.00011581	-0.40101	-0.00026844	-0.2433	-0.00017773	-0.16769	-0.00014317	-0.02315	-9.67e-06	0.03723	4.407e-05	0.13505	0.00016088	0.12366	0.00070479	0.35968
8.35	0.0001041	-0.04369	-7.536e-05	-0.36056	-0.00024515	-0.22001	-0.00022089	-0.21085	-0.00015038	-0.03036	4.443e-05	0.09133	5.21e-05	0.14308	0.00014042	0.1032	0.00070695	0.36184
8.375	8.844e-05	-0.05935	-4.613e-05	-0.33133	-0.00022304	-0.1979	-0.0002589	-0.24886	-0.00013993	-0.01991	8.499e-05	0.13189	4.413e-05	0.13511	0.00012185	0.08463	0.00067831	0.3332
8.4	9.034e-05	-0.05745	-2.993e-05	-0.31513	-0.00021166	-0.18652	-0.00026837	-0.25833	-0.0001242	-0.00418	9.377e-05	0.14067	1.801e-05	0.10899	8.779e-05	0.05057	0.00062889	0.28378
8.425	8.256e-05	-0.06523	-2.845e-05	-0.31365	-0.00022513	-0.19999	-0.00024064	-0.2306	-0.0001149	0.00512	7.431e-05	0.12121	-1.568e-05	0.0753	5.433e-05	0.01711	0.00058344	0.23833
8.45	5.304e-05	-0.09475	-3.171e-05	-0.31691	-0.00025848	-0.23334	-0.00020131	-0.19127	-0.0001099	0.01012	3.586e-05	0.08276	-4.835e-05	0.04263	4.163e-05	0.00441	0.00053772	0.19261
8.475	3.8e-06	-0.14399	-2.898e-05	-0.31418	-0.00029315	-0.26801	-0.00017958	-0.16954	-0.00010733	0.01269	-2.006e-05	0.02684	-7.116e-05	0.01982	3.459e-05	-0.00263	0.00047231	0.1272
8.5	-3.888e-05	-0.18667	-1.392e-05	-0.29912	-0.00032287	-0.29773	-0.00018797	-0.17793	-0.00011294	0.00708	-7.925e-05	-0.03235	-7.946e-05	0.01152	6.188e-05	0.02466	0.00041515	0.07004
8.525	-4.88e-05	-0.19659	4.63e-06	-0.28057	-0.0003535	-0.32836	-0.0002178	-0.20776	-0.00012992	-0.0099	-0.00012276	-0.07586	-7.395e-05	0.01703	0.00011158	0.07436	0.00040824	0.06313
8.55	-3.481e-05	-0.1826	2.236e-05	-0.26284	-0.00037983	-0.35469	-0.00025516	-0.24512	-0.00015341	-0.03339	-0.00015137	-0.10447	-6.129e-05	0.02969	0.00016333	0.12611	0.00045294	0.10783
8.575	-3.707e-05	-0.18486	4.028e-05	-0.24492	-0.00038646	-0.36132	-0.00028236	-0.27232	-0.00016451	-0.04449	-0.00015225	-0.10535	-4.764e-05	0.04334	0.00018918	0.15196	0.00053161	0.1865
8.6	-6.063e-05	-0.20842	5.862e-05	-0.22658	-0.00037395	-0.34881	-0.00030058	-0.29054	-0.00016013	-0.04011	-0.00011966	-0.07276	-2.959e-05	0.06139	0.00019858	0.16136	0.00059365	0.24854
8.625	-9.831e-05	-0.2461	7.911e-05	-0.20609	-0.00035942	-0.33428	-0.0003043	-0.29426	-0.00015091	-0.03089	-8.295e-05	-0.03605	2.25e-06	0.09323	0.00019018	0.15296	0.00064784	0.30273
8.65	-0.0001299	-0.27769	9.199e-05	-0.19321	-0.00033757	-0.31243	-0.00029154	-0.2815	-0.00014311	-0.02309	-7.24e-05	-0.0255	3.94e-05	0.13038	0.00018386	0.14664	0.00069995	0.35484
8.675	-0.00012613	-0.27392	9.455e-05	-0.19065	-0.00031831	-0.29317	-0.00029021	-0.28017	-0.00013387	-0.01385	-8.938e-05	-0.04248	7.262e-05	0.1636	0.00019435	0.15713	0.00070052	0.35541
8.7	-8.887e-05	-0.23666	8.965e-05	-0.19555	-0.00031466	-0.28952	-0.00029959	-0.28955	-0.00013095	-0.01093	-0.00011666	-0.06976	9.385e-05	0.18483	0.00022619	0.18897	0.00067078	0.32567
8.725	-5.307e-05	-0.20086	8.211e-05	-0.20309	-0.00033126	-0.30612	-0.00031985	-0.30981	-0.00014057	-0.02055	-0.00012963	-0.08273	9.634e-05	0.18732	0.0002516	0.21438	0.00066274	0.31763
8.75	-5.878e-05	-0.20657	7.884e-05	-0.20636	-0.00035636	-0.33122	-0.00033822	-0.32818	-0.00015524	-0.03522	-0.00013179	-0.08489	7.767e-05	0.16865	0.00025358	0.21636	0.00066923	0.32412
8.775	-0.00010605	-0.25384	7.419e-05	-0.21101	-0.00037437	-0.34923	-0.00036082	-0.35078	-0.00018088	-0.06086	-0.00013092	-0.08402	4.303e-05	0.13401	0.00022724	0.19002	0.0006789	0.33379
8.8	-0.00015856	-0.30635	6.358e-05	-0.22162	-0.00037296	-0.34782	-0.0003837	-0.37366	-0.00020964	-0.08962	-0.00013127	-0.08437	4.09e-06	0.09507	0.00017556	0.13834	0.00070646	0.36135
8.825	-0.00019716	-0.34495	3.947e-05	-0.24573	-0.00034377	-0.31863	-0.00038334	-0.3733	-0.00022882	-0.1088	-0.00012792	-0.08102	-2.732e-05	0.06366	9.232e-05	0.0551	0.00076816	0.42305
8.85	-0.00021838	-0.36617	5.77e-06	-0.27943	-0.00030788	-0.28274	-0.00034262	-0.33258	-0.00022016	-0.10014	-0.00012138	-0.07448	-4.753e-05	0.04345	1.41e-05	-0.02312	0.00086223	0.51712
8.875	-0.00022455	-0.37234	-2.714e-05	-0.31234	-0.00028035	-0.25521	-0.00027193	-0.26189	-0.00017732	-0.0573	-0.00011518	-0.06828	-4.807e-05	0.04291	-4.755e-05	-0.08477	0.00095419	0.60908
8.9	-0.0002187	-0.36649	-4.933e-05	-0.33453	-0.00027372	-0.24858	-0.00019794	-0.1879	-0.00010957	0.01045	-0.00010808	-0.06118	-2.895e-05	0.06203	-7.749e-05	-0.11471	0.00103763	0.69252
8.925	-0.00021405	-0.36184	-5.633e-05	-0.34153	-0.00029192	-0.26678	-0.00013681	-0.12677	-3.943e-05	0.08059	-0.00010091	-0.05401	1.307e-05	0.10405	-8.197e-05	-0.11919	0.00106622	0.72111
8.95	-0.00021223	-0.36002	-5.91e-05	-0.3443	-0.00031339	-0.28825	-0.00010889	-0.09885	-3.16e-06	0.11686	-9.889e-05	-0.05199	6.477e-05	0.15575	-8.622e-05	-0.12344	0.0010529	0.70779
8.975	-0.00021144	-0.35923	-6.603e-05	-0.35123	-0.00032645	-0.30131	-0.00011682	-0.10678	-1.703e-05	0.10299	-0.00011273	-0.06583	0.00011188	0.20286	-9.7e-05	-0.13422	0.00103174	0.68663
9	-0.00020714	-0.35493	-7.791e-05	-0.36311	-0.00032452	-0.29938	-0.00014516	-0.13512	-6.959e-05	0.05043	-0.00012102	-0.07412	0.00014474	0.23572	-0.0001107	-0.14792	0.0010176	0.67249
9.025	-0.00020146	-0.34925	-0.00010011	-0.38531	-0.00031543	-0.29029	-0.00018143	-0.17139	-0.00014409	-0.02407	-0.00010649	-0.05959	0.00016497	0.25595	-0.00011833	-0.15555	0.00100764	0.66253
9.05	-0.00020477	-0.35256	-0.00013064	-0.41584	-0.00031197	-0.28683	-0.00022686	-0.21682	-0.00020911	-0.08909	-6.747e-05	-0.02057	0.00017648	0.26746	-0.00013427	-0.17149	0.00098695	0.64184
9.075	-0.00022061	-0.3684	-0.00015419	-0.43939	-0.00033607	-0.31093	-0.0002593	-0.24926	-0.00024147	-0.12145	-2.187e-05	0.02503	0.00017189	0.26287	-0.00019547	-0.23269	0.000946	0.60089
9.1	-0.00025502	-0.40281	-0.00017583	-0.46103	-0.00039344	-0.3683	-0.00028257	-0.27253	-0.00024366	-0.12364	1.473e-05	0.06163	0.00016098	0.25196	-0.00023084	-0.26806	0.00090676	0.56165
9.125	-0.00029842	-0.44621	-0.00020916	-0.49436	-0.00046685	-0.44171	-0.00028307	-0.27303	-0.00022685	-0.10683	3.525e-05	0.08215	0.00015124	0.24222	-0.00023112	-0.26834	0.00087733	0.53222
9.15	-0.00032938	-0.47717	-0.00026383	-0.54903	-0.00052081	-0.49567	-0.00027213	-0.26209	-0.00020011	-0.08009	3.772e-05	0.08462	0.00013227	0.22325	-0.00021885	-0.25607	0.0008405	0.49539
9.175	-0.00033343	-0.48122	-0.00031716	-0.60236	-0.0005495	-0.52436	-0.00025769	-0.24765	-0.00016168	-0.04166	3.08e-05	0.0777	0.00010346	0.19444	-0.00023746	-0.27468	0.00081404	0.46893
9.2	-0.00029211	-0.4399	-0.0003644	-0.6496	-0.00055292	-0.52778	-0.00025025	-0.24021	-0.0001286	-0.00858	2.286e-05	0.06976	5.925e-05	0.15023	-0.00024275	-0.27997	0.00080047	0.45536
9.225	-0.00022939	-0.37718	-0.00039484	-0.68004	-0.00053207	-0.50693	-0.00024211	-0.23207	-0.0001022	0.01782	1.936e-05	0.06626	1.94e-06	0.09292	-0.00023957	-0.27679	0.0007871	0.44199
9.25	-0.00017842	-0.32621	-0.00039805	-0.68325	-0.00049447	-0.46933	-0.00022407	-0.21403	-8.883e-05	0.03119	1.682e-05	0.06372	-5.605e-05	0.03493	-0.0002387	-0.27592	0.00078251	0.4374
9.275	-0.00015938	-0.30717	-0.00036833	-0.65353	-0.00045346	-0.42832	-0.00018537	-0.17533	-9.172e-05	0.0283	5.28e-06	0.05218	-9.794e-05	-0.00696	-0.00022947	-0.26669	0.00075521	0.4101
9.3	-0.0001684	-0.31619	-0.00031769	-0.60289	-0.00042709	-0.40195	-0.00012058	-0.11054	-0.00012273	-0.00271	-1.691e-05	0.02999	-0.00010696	-0.01598	-0.00018976	-0.22698	0.0007033	0.35819
9.325	-0.00019534	-0.34313	-0.00027027	-0.55547	-0.00040257	-0.37743	-4.072e-05	-0.03068	-0.00016755	-0.04753	-4.354e-05	0.00336	-9.138e-05	-0.0004	-0.00015013	-0.18735	0.00066219	0.31708
9.35	-0.00024597	-0.39376	-0.00025733	-0.54253	-0.00037582	-0.35068	2.211e-05	0.03215	-0.00019924	-0.07922	-6.959e-05	-0.02269	-5.535e-05	0.03563	-0.00012726	-0.16448	0.00066116	0.31605
9.375	-0.00030102	-0.44881	-0.00026885	-0.55405	-0.00035105	-0.32591	4.366e-05	0.0537	-0.00020128	-0.08126	-8.735e-05	-0.04045	-2.253e-05	0.06845	-0.00010924	-0.14646	0.00067576	0.33065
9.4	-0.00034176	-0.48955	-0.00028953	-0.57473	-0.00034542	-0.32028	3.038e-05	0.04042	-0.00018407	-0.06405	-8.71e-05	-0.0402	-2.091e-05	0.07007	-0.00011543	-0.15265	0.00069397	0.34886
9.425	-0.00035605	-0.50384	-0.00030633	-0.59153	-0.00034708	-0.32194	-1.62e-06	0.00842	-0.00016122	-0.0412	-7.536e-05	-0.02846	-5.01e-05	0.04088	-0.00010384	-0.14106	0.00072882	0.38371
9.45	-0.00034598	-0.49377	-0.00033379	-0.61899	-0.0003424	-0.31726	-4.555e-05	-0.03551	-0.0001335	-0.01348	-7.67e-05	-0.0298	-9.94e-05	-0.00842	-9.956e-05	-0.13678	0.00075918	0.41407
9.475	-0.00033298	-0.48077	-0.00036688	-0.65208	-0.00032234	-0.2972	-9.896e-05	-0.08892	-0.00011288	0.00714	-9.127e-05	-0.04437	-0.00015365	-0.06267	-0.00011698	-0.1542	0.00075397	0.40886
9.5	-0.00032443	-0.47222	-0.0003849	-0.6701	-0.0002871	-0.26196	-0.00016213	-0.15209	-9.599e-05	0.02403	-0.00011031	-0.06341	-0.00020595	-0.11497	-0.00014494	-0.18216	0.0007001	0.35499
9.525	-0.00031178	-0.45957	-0.00037192	-0.65712	-0.00025923	-0.23409	-0.00021182	-0.20178	-6.893e-05	0.05109	-0.00012798	-0.08108	-0.00023637	-0.14539	-0.00016966	-0.20688	0.00065321	0.3081
9.55	-0.00028267	-0.43046	-0.00034002	-0.62522	-0.00026467	-0.23953	-0.00022636	-0.21632	-2.819e-05	0.09183	-0.00014839	-0.10149	-0.00023169	-0.14071	-0.00017949	-0.21671	0.00063383	0.28872
9.575	-0.00025221	-0.4	-0.00031184	-0.59704	-0.00027984	-0.2547	-0.00020521	-0.19517	2.96e-06	0.12298	-0.00015898	-0.11208	-0.00019391	-0.10293	-0.00017464	-0.21186	0.00063281	0.2877
9.6	-0.00023219	-0.37998	-0.00031074	-0.59594	-0.00028952	-0.26438	-0.0001621	-0.15206	7.86e-06	0.12788	-0.0001532	-0.1063	-0.00013842	-0.04744	-0.00017593	-0.21315	0.00061933	0.27422
9.625	-0.00022595	-0.37374	-0.00032844	-0.61364	-0.00027206	-0.24692	-0.00011856	-0.10852	-2.569e-05	0.09433	-0.00013397	-0.08707	-8.086e-05	0.01012	-0.00017986	-0.21708	0.00058348	0.23837
9.65	-0.00024298	-0.39077	-0.00035473	-0.63993	-0.00023899	-0.21385	-8.809e-05	-0.07805	-8.658e-05	0.03344	-0.00011186	-0.06496	-3.925e-05	0.05173	-0.00017141	-0.20863	0.00051775	0.17264
9.675	-0.00027836	-0.42615	-0.00038845	-0.67365	-0.00021931	-0.19417	-7.53e-05	-0.06526	-0.00015035	-0.03033	-8.326e-05	-0.03636	-1.1e-05	0.07998	-0.00015288	-0.1901	0.00045589	0.11078
9.7	-0.00032585	-0.47364	-0.00041079	-0.69599	-0.00022648	-0.20134	-6.914e-05	-0.0591	-0.00018494	-0.06492	-4.991e-05	-0.00301	2.092e-05	0.1119	-0.00013614	-0.17336	0.00043677	0.09166
9.725	-0.00037293	-0.52072	-0.00041459	-0.69979	-0.00025936	-0.23422	-6.553e-05	-0.05549	-0.00018786	-0.06784	-2.035e-05	0.02655	5.526e-05	0.14624	-0.00014103	-0.17825	0.00043585	0.09074
9.75	-0.00041555	-0.56334	-0.00038384	-0.66904	-0.00032297	-0.29783	-5.116e-05	-0.04112	-0.00018012	-0.0601	-6e-08	0.04684	7.753e-05	0.16851	-0.00015674	-0.19396	0.00044527	0.10016
9.775	-0.00045046	-0.59825	-0.00033736	-0.62256	-0.00039521	-0.37007	-1.617e-05	-0.00613	-0.00018677	-0.06675	4.05e-06	0.05095	7.835e-05	0.16933	-0.00013938	-0.1766	0.00044418	0.09907
9.8	-0.00047651	-0.6243	-0.00028785	-0.57305	-0.00045365	-0.42851	1.85e-05	0.02854	-0.00020579	-0.08577	-4.4e-06	0.0425	5.965e-05	0.15063	-8.592e-05	-0.12314	0.00042975	0.08464
9.825	-0.0004862	-0.63399	-0.0002485	-0.5337	-0.00048114	-0.456	5.095e-05	0.06099	-0.00022678	-0.10676	-1.248e-05	0.03442	3.518e-05	0.12616	-2.601e-05	-0.06323	0.00042622	0.08111
9.85	-0.00048126	-0.62905	-0.00022482	-0.51002	-0.00046834	-0.4432	6.386e-05	0.0739	-0.00023958	-0.11956	-1.21e-05	0.0348	2.007e-05	0.11105	2.928e-05	-0.00794	0.00040843	0.06332
9.875	-0.00045893	-0.60672	-0.00020916	-0.49436	-0.00042345	-0.39831	6.165e-05	0.07169	-0.00023583	-0.11581	-3.76e-06	0.04314	1.8e-05	0.10898	7.123e-05	0.03401	0.00039438	0.04927
9.9	-0.00043071	-0.5785	-0.00018989	-0.47509	-0.00038284	-0.3577	4.603e-05	0.05607	-0.00022041	-0.10039	-1.04e-06	0.04586	3.275e-05	0.12373	5.927e-05	0.02205	0.00038581	0.0407
9.925	-0.00041961	-0.5674	-0.00016893	-0.45413	-0.00037909	-0.35395	1.928e-05	0.02932	-0.00020942	-0.0894	-1.262e-05	0.03428	4.131e-05	0.13229	2.098e-05	-0.01624	0.00036963	0.02452
9.95	-0.00042752	-0.57531	-0.00014725	-0.43245	-0.00040468	-0.37954	-2.67e-05	-0.01666	-0.00020464	-0.08462	-4.439e-05	0.00251	3.631e-05	0.12729	-1.31e-06	-0.03853	0.00036809	0.02298
9.975	-0.00044587	-0.59366	-0.00012889	-0.41409	-0.00043793	-0.41279	-7.646e-05	-0.06642	-0.00019869	-0.07867	-8.453e-05	-0.03763	3.465e-05	0.12563	2.21e-06	-0.03501	0.0003953	0.05019
10	-0.0004744	-0.62219	-0.00011193	-0.39713	-0.00045319	-0.42805	-0.00010582	-0.09578	-0.00019576	-0.07574	-0.00011711	-0.07021	4.574e-05	0.13672	5.301e-05	0.01579	0.00041238	0.06727
10.025	-0.00050517	-0.65296	-0.00010209	-0.38729	-0.00043505	-0.40991	-0.00011781	-0.10777	-0.00019501	-0.07499	-0.00013574	-0.08884	7.585e-05	0.16683	0.00015789	0.12067	0.0004077	0.06259
10.05	-0.00052238	-0.67017	-9.7e-05	-0.3822	-0.00039011	-0.36497	-0.00011085	-0.10081	-0.0001968	-0.07678	-0.00014111	-0.09421	0.00011874	0.20972	0.00026086	0.22364	0.00042274	0.07763
10.075	-0.00052529	-0.67308	-8.788e-05	-0.37308	-0.00032726	-0.30212	-9.361e-05	-0.08357	-0.0002074	-0.08738	-0.00015357	-0.10667	0.00015597	0.24695	0.00032892	0.2917	0.00043109	0.08598
10.1	-0.00049934	-0.64713	-6.815e-05	-0.35335	-0.00027598	-0.25084	-8.125e-05	-0.07121	-0.00023276	-0.11274	-0.00016956	-0.12266	0.00017194	0.26292	0.00035893	0.32171	0.00041789	0.07278
10.125	-0.000458	-0.60579	-3.072e-05	-0.31592	-0.00025511	-0.22997	-7.586e-05	-0.06582	-0.00025846	-0.13844	-0.00017228	-0.12538	0.00016435	0.25533	0.00037239	0.33517	0.00039244	0.04733
10.15	-0.00042271	-0.5705	9.32e-06	-0.27588	-0.00026258	-0.23744	-7.622e-05	-0.06618	-0.00026305	-0.14303	-0.00015821	-0.11131	0.00014354	0.23452	0.00039716	0.35994	0.00038805	0.04294
10.175	-0.00042564	-0.57343	4.457e-05	-0.24063	-0.00029285	-0.26771	-7.578e-05	-0.06574	-0.00025186	-0.13184	-0.00012933	-0.08243	0.00012119	0.21217	0.00044925	0.41203	0.00040643	0.06132
10.2	-0.00043915	-0.58694	6.535e-05	-0.21985	-0.00033292	-0.30778	-7.928e-05	-0.06924	-0.0002441	-0.12408	-9.312e-05	-0.04622	9.995e-05	0.19093	0.00049904	0.46182	0.0004468	0.10169
10.225	-0.00045192	-0.59971	6.583e-05	-0.21937	-0.00035934	-0.3342	-9.274e-05	-0.0827	-0.00023692	-0.1169	-6.519e-05	-0.01829	8.107e-05	0.17205	0.0005511	0.51388	0.00047324	0.12813
10.25	-0.00043997	-0.58776	4.805e-05	-0.23715	-0.00035129	-0.32615	-0.00010672	-0.09668	-0.00022645	-0.10643	-6.385e-05	-0.01695	5.319e-05	0.14417	0.00057459	0.53737	0.00047605	0.13094
10.275	-0.00039817	-0.54596	2.238e-05	-0.26282	-0.00031005	-0.28491	-0.00011062	-0.10058	-0.00022043	-0.10041	-8.832e-05	-0.04142	1.055e-05	0.10153	0.00055063	0.51341	0.00045083	0.10572
10.3	-0.00034264	-0.49043	6.02e-06	-0.27918	-0.00025397	-0.22883	-0.00011798	-0.10794	-0.00022122	-0.1012	-0.00012467	-0.07777	-3.38e-05	0.05718	0.00050945	0.47223	0.00042265	0.07754
10.325	-0.00029447	-0.44226	4.92e-06	-0.28028	-0.00020084	-0.1757	-0.00014551	-0.13547	-0.00021574	-0.09572	-0.00015005	-0.10315	-6.265e-05	0.02833	0.00047972	0.4425	0.00039872	0.05361
10.35	-0.00026114	-0.40893	2.184e-05	-0.26336	-0.00015251	-0.12737	-0.00019959	-0.18955	-0.00018249	-0.06247	-0.00015676	-0.10986	-6.538e-05	0.0256	0.00043576	0.39854	0.00038317	0.03806
10.375	-0.00025706	-0.40485	4.663e-05	-0.23857	-0.00011306	-0.08792	-0.00023283	-0.22279	-0.00011909	0.00093	-0.0001437	-0.0968	-4.386e-05	0.04712	0.00039643	0.35921	0.00039719	0.05208
10.4	-0.00026919	-0.41698	7.91e-05	-0.2061	-9.625e-05	-0.07111	-0.00022913	-0.21909	-5.166e-05	0.06836	-0.00012798	-0.08108	-1.839e-05	0.07259	0.00036131	0.32409	0.00041933	0.07422
10.425	-0.0002832	-0.43099	0.00011262	-0.17258	-0.00010102	-0.07588	-0.00019355	-0.18351	-1.189e-05	0.10813	-0.00011434	-0.06744	-9.28e-06	0.0817	0.00035322	0.316	0.00045089	0.10578
10.45	-0.00030198	-0.44977	0.00013779	-0.14741	-0.00012246	-0.09732	-0.00016841	-0.15837	-1.422e-05	0.1058	-9.702e-05	-0.05012	-7.93e-06	0.08305	0.00035293	0.31571	0.0004883	0.14319
10.475	-0.0003104	-0.45819	0.00015079	-0.13441	-0.00015765	-0.13251	-0.00016971	-0.15967	-4.698e-05	0.07304	-7.519e-05	-0.02829	-1.295e-05	0.07803	0.00034618	0.30896	0.00053959	0.19448
10.5	-0.00030033	-0.44812	0.00014812	-0.13708	-0.00020145	-0.17631	-0.00019063	-0.18059	-8.798e-05	0.03204	-5.735e-05	-0.01045	-3.056e-05	0.06042	0.00033923	0.30201	0.0006012	0.25609
10.525	-0.00028546	-0.43325	0.00012965	-0.15555	-0.00024062	-0.21548	-0.00021721	-0.20717	-0.00012456	-0.00454	-5.075e-05	-0.00385	-5.047e-05	0.04051	0.00032543	0.28821	0.00067119	0.32608
10.55	-0.00026561	-0.4134	0.00010138	-0.18382	-0.00027244	-0.2473	-0.00024532	-0.23528	-0.00015263	-0.03261	-4.333e-05	0.00357	-5.83e-05	0.03268	0.00033101	0.29379	0.00072626	0.38115
10.575	-0.00023237	-0.38016	7.039e-05	-0.21481	-0.00028477	-0.25963	-0.00027114	-0.2611	-0.00016039	-0.04037	-2.385e-05	0.02305	-5.05e-05	0.04048	0.00032282	0.2856	0.000747	0.40189
10.6	-0.00019553	-0.34332	4.292e-05	-0.24228	-0.00028128	-0.25614	-0.00029908	-0.28904	-0.00014318	-0.02316	-1.413e-05	0.03277	-3.699e-05	0.05399	0.00030569	0.26847	0.00073864	0.39353
10.625	-0.00016694	-0.31473	2.006e-05	-0.26514	-0.00027009	-0.24495	-0.00030603	-0.29599	-0.00011499	0.00503	-2.571e-05	0.02119	-3.608e-05	0.0549	0.00029715	0.25993	0.00072192	0.37681
10.65	-0.00016084	-0.30863	-1.6e-06	-0.2868	-0.00025741	-0.23227	-0.00027571	-0.26567	-9.602e-05	0.024	-7.108e-05	-0.02418	-5.51e-05	0.03588	0.00033009	0.29287	0.00072471	0.3796
10.675	-0.00016313	-0.31092	-2.896e-05	-0.31416	-0.000249	-0.22386	-0.00023343	-0.22339	-0.00010886	0.01116	-0.0001278	-0.0809	-8.455e-05	0.00643	0.00036029	0.32307	0.00073444	0.38933
10.7	-0.00015215	-0.29994	-6.522e-05	-0.35042	-0.00025088	-0.22574	-0.00019053	-0.18049	-0.00014552	-0.0255	-0.0001748	-0.1279	-0.00011408	-0.0231	0.00041399	0.37677	0.00074837	0.40326
10.725	-0.00011763	-0.26542	-9.239e-05	-0.37759	-0.00025383	-0.22869	-0.0001479	-0.13786	-0.00017521	-0.05519	-0.00018444	-0.13754	-0.00014229	-0.05131	0.0004567	0.41948	0.00075732	0.41221
10.75	-6.581e-05	-0.2136	-9.394e-05	-0.37914	-0.00024053	-0.21539	-0.00010484	-0.0948	-0.00018604	-0.06602	-0.00016494	-0.11804	-0.00015851	-0.06753	0.00043855	0.40133	0.00074412	0.39901
10.775	-1.44e-05	-0.16219	-7.988e-05	-0.36508	-0.00022064	-0.1955	-6.341e-05	-0.05337	-0.00018541	-0.06539	-0.00013673	-0.08983	-0.00015963	-0.06865	0.00038255	0.34533	0.00072194	0.37683

## Sheet: 16kHz
Time (ms)	16kHz 10dB atten	16khz 10dB atten, normalised	16kHz 20dB atten	16khz 20dB atten, normalised	16kHz 30dB atten	16khz 30dB atten, normalised	16kHz 40dB atten	16khz 40dB atten, normalised	16kHz 50dB atten	16khz 50dB atten, normalised	16kHz 60dB atten	16khz 60dB atten, normalised	16kHz 70dB atten	16khz 70dB atten, normalised	16kHz 65dB atten	16khz 65dB atten, normalised	16kHz 80dB atten	16khz 80dB atten, normalised
-2	-0.00010223	0	-5.27e-06	0	0.0001416	0	-0.00011974	0	-3.41e-06	0	-6.322e-05	0	0.00030213	0	-0.00014599	0	-1.768e-05	0
-1.975	-0.00013936	-0.03713	-8.93e-06	-0.00366	0.00013977	-0.00183	-0.00013	-0.01026	-2.28e-05	-0.01939	-4.27e-05	0.02052	0.00035733	0.0552	-9.962e-05	0.04637	-4.96e-06	0.01272
-1.95	-0.00018158	-0.07935	-1.96e-05	-0.01433	0.00012168	-0.01992	-0.0001154	0.00434	-1.565e-05	-0.01224	-7.5e-07	0.06247	0.00038552	0.08339	-5.193e-05	0.09406	3.403e-05	0.05171
-1.925	-0.00020473	-0.1025	-2.681e-05	-0.02154	8.872e-05	-0.05288	-7.694e-05	0.0428	1.527e-05	0.01868	4.151e-05	0.10473	0.00039645	0.09432	-2.074e-05	0.12525	7.345e-05	0.09113
-1.9	-0.00020032	-0.09809	-1.794e-05	-0.01267	4.538e-05	-0.09622	-2.061e-05	0.09913	6.878e-05	0.07219	6.662e-05	0.12984	0.00041179	0.10966	-1.353e-05	0.13246	9.602e-05	0.1137
-1.875	-0.0001814	-0.07917	2.57e-06	0.00784	3.34e-06	-0.13826	2.998e-05	0.14972	0.00013379	0.1372	5.113e-05	0.11435	0.00043884	0.13671	-2.251e-05	0.12348	0.00010729	0.12497
-1.85	-0.00014737	-0.04514	2.722e-05	0.03249	-2.194e-05	-0.16354	6.684e-05	0.18658	0.00018541	0.18882	-3.7e-07	0.06285	0.00046681	0.16468	-3.326e-05	0.11273	0.00010786	0.12554
-1.825	-0.00010954	-0.00731	5.259e-05	0.05786	-4.094e-05	-0.18254	7.493e-05	0.19467	0.00021582	0.21923	-5.475e-05	0.00847	0.0004847	0.18257	-6.814e-05	0.07785	8.938e-05	0.10706
-1.8	-7.059e-05	0.03164	6.911e-05	0.07438	-6.445e-05	-0.20605	4.687e-05	0.16661	0.0002163	0.21971	-8.101e-05	-0.01779	0.00048496	0.18283	-0.00012124	0.02475	6.196e-05	0.07964
-1.775	-4.773e-05	0.0545	7.607e-05	0.08134	-8.657e-05	-0.22817	4.3e-07	0.12017	0.00018945	0.19286	-7.989e-05	-0.01667	0.00047375	0.17162	-0.00018144	-0.03545	4.457e-05	0.06225
-1.75	-4.744e-05	0.05479	7.523e-05	0.0805	-0.00010218	-0.24378	-3.678e-05	0.08296	0.00015304	0.15645	-5.941e-05	0.00381	0.00045951	0.15738	-0.00023272	-0.08673	5.008e-05	0.06776
-1.725	-5.727e-05	0.04496	7.045e-05	0.07572	-0.0001166	-0.2582	-6.543e-05	0.05431	0.00011907	0.12248	-2.965e-05	0.03357	0.00043396	0.13183	-0.00026629	-0.1203	6.181e-05	0.07949
-1.7	-6.984e-05	0.03239	6.649e-05	0.07176	-0.00013183	-0.27343	-8.913e-05	0.03061	9.08e-05	0.09421	3.98e-06	0.0672	0.00039421	0.09208	-0.00026567	-0.11968	6.496e-05	0.08264
-1.675	-7.648e-05	0.02575	7.82e-05	0.08347	-0.0001472	-0.2888	-0.00010179	0.01795	6.1e-05	0.06441	4.163e-05	0.10485	0.00034636	0.04423	-0.00022736	-0.08137	5.33e-05	0.07098
-1.65	-6.267e-05	0.03956	9.81e-05	0.10337	-0.0001682	-0.3098	-9.612e-05	0.02362	3.266e-05	0.03607	8.086e-05	0.14408	0.00030558	0.00345	-0.00016091	-0.01492	4.537e-05	0.06305
-1.625	-3.255e-05	0.06968	0.0001053	0.11057	-0.00018293	-0.32453	-7.194e-05	0.0478	1.719e-05	0.0206	0.00011353	0.17675	0.00029537	-0.00676	-9.118e-05	0.05481	6.232e-05	0.08
-1.6	-1.018e-05	0.09205	9.032e-05	0.09559	-0.00019413	-0.33573	-3.944e-05	0.0803	3.298e-05	0.03639	0.00011993	0.18315	0.00032194	0.01981	-4.27e-05	0.10329	0.00011188	0.12956
-1.575	1.15e-06	0.10338	5.657e-05	0.06184	-0.00019866	-0.34026	-2.551e-05	0.09423	8.347e-05	0.08688	0.00010566	0.16888	0.00037023	0.0681	-2.586e-05	0.12013	0.00016979	0.18747
-1.55	6.6e-06	0.10883	1.284e-05	0.01811	-0.00019965	-0.34125	-3.077e-05	0.08897	0.00016064	0.16405	9.311e-05	0.15633	0.00041672	0.11459	-4.35e-05	0.10249	0.0001924	0.21008
-1.525	1.6e-05	0.11823	-2.336e-05	-0.01809	-0.00019463	-0.33623	-5.058e-05	0.06916	0.00023187	0.23528	9.629e-05	0.15951	0.0004452	0.14307	-6.225e-05	0.08374	0.00017563	0.19331
-1.5	2.74e-05	0.12963	-3.944e-05	-0.03417	-0.0001781	-0.3197	-7.709e-05	0.04265	0.00026989	0.2733	0.00010757	0.17079	0.00044564	0.14351	-6.184e-05	0.08415	0.00013244	0.15012
-1.475	2.336e-05	0.12559	-3.032e-05	-0.02505	-0.00015161	-0.29321	-0.00010169	0.01805	0.00025532	0.25873	0.00011497	0.17819	0.00042685	0.12472	-4.768e-05	0.09831	8.677e-05	0.10445
-1.45	1.823e-05	0.12046	-1.796e-05	-0.01269	-0.0001205	-0.2621	-0.00011758	0.00216	0.00019671	0.20012	0.00011869	0.18191	0.00040744	0.10531	-2.195e-05	0.12404	5.165e-05	0.06933
-1.425	1.766e-05	0.11989	-2.225e-05	-0.01698	-9.569e-05	-0.23729	-0.00011662	0.00312	0.00012299	0.1264	0.00011452	0.17774	0.00040297	0.10084	4.89e-06	0.15088	2.788e-05	0.04556
-1.4	2.805e-05	0.13028	-3.269e-05	-0.02742	-8.108e-05	-0.22268	-0.00011133	0.00841	6.282e-05	0.06623	9.413e-05	0.15735	0.00041631	0.11418	2.735e-05	0.17334	1.018e-05	0.02786
-1.375	3.191e-05	0.13414	-2.518e-05	-0.01991	-7.322e-05	-0.21482	-0.0001065	0.01324	3.444e-05	0.03785	6.673e-05	0.12995	0.00043073	0.1286	4.367e-05	0.18966	-9.32e-06	0.00836
-1.35	3.668e-05	0.13891	1.07e-05	0.01597	-5.43e-05	-0.1959	-8.675e-05	0.03299	4.191e-05	0.04532	4.792e-05	0.11114	0.00042082	0.11869	5.086e-05	0.19685	-3.45e-05	-0.01682
-1.325	4.029e-05	0.14252	5.474e-05	0.06001	-1.913e-05	-0.16073	-5.672e-05	0.06302	7.984e-05	0.08325	3.643e-05	0.09965	0.000373	0.07087	5.249e-05	0.19848	-7.167e-05	-0.05399
-1.3	4.075e-05	0.14298	9.561e-05	0.10088	7.59e-06	-0.13401	-3.266e-05	0.08708	0.00012471	0.12812	1.987e-05	0.08309	0.00030147	-0.00066	5.874e-05	0.20473	-0.00011369	-0.09601
-1.275	4.432e-05	0.14655	0.00012753	0.1328	3.29e-06	-0.13831	-3.418e-05	0.08556	0.00015964	0.16305	-1.155e-05	0.05167	0.00023978	-0.06235	6.744e-05	0.21343	-0.00014366	-0.12598
-1.25	5.663e-05	0.15886	0.00014985	0.15512	-2.502e-05	-0.16662	-7.115e-05	0.04859	0.00017136	0.17477	-4.477e-05	0.01845	0.00020594	-0.09619	7.269e-05	0.21868	-0.00014926	-0.13158
-1.225	6.358e-05	0.16581	0.00016435	0.16962	-5.222e-05	-0.19382	-0.00012219	-0.00245	0.00015392	0.15733	-6.298e-05	0.00024	0.00020143	-0.1007	6.125e-05	0.20724	-0.00014805	-0.13037
-1.2	5.732e-05	0.15955	0.00016881	0.17408	-6.282e-05	-0.20442	-0.00014796	-0.02822	0.00011491	0.11832	-6.142e-05	0.0018	0.00021756	-0.08457	3.268e-05	0.17867	-0.0001459	-0.12822
-1.175	4.361e-05	0.14584	0.00016394	0.16921	-4.408e-05	-0.18568	-0.00013783	-0.01809	6.375e-05	0.06716	-3.739e-05	0.02583	0.0002308	-0.07133	-4.42e-06	0.14157	-0.00014259	-0.12491
-1.15	2.827e-05	0.1305	0.00015838	0.16365	-1.536e-05	-0.15696	-9.789e-05	0.02185	-1.21e-06	0.0022	-7e-07	0.06252	0.00023402	-0.06811	-4.399e-05	0.102	-0.00012798	-0.1103
-1.125	2.847e-05	0.1307	0.00016297	0.16824	-9e-07	-0.1425	-4.936e-05	0.07038	-7.044e-05	-0.06703	2.962e-05	0.09284	0.00023458	-0.06755	-8.038e-05	0.06561	-0.00011247	-0.09479
-1.1	3.946e-05	0.14169	0.000177	0.18227	-1.351e-05	-0.15511	-1.349e-05	0.10625	-0.0001308	-0.12739	4.075e-05	0.10397	0.00024375	-0.05838	-0.00011504	0.03095	-0.00010315	-0.08547
-1.075	6.688e-05	0.16911	0.00018975	0.19502	-4.294e-05	-0.18454	6.17e-06	0.12591	-0.00017214	-0.16873	4.422e-05	0.10744	0.00025153	-0.0506	-0.00014047	0.00552	-0.00011637	-0.09869
-1.05	9.238e-05	0.19461	0.00019137	0.19664	-6.85e-05	-0.2101	2.248e-05	0.14222	-0.00019449	-0.19108	3.873e-05	0.10195	0.00026877	-0.03336	-0.00015171	-0.00572	-0.00014834	-0.13066
-1.025	8.936e-05	0.19159	0.00017475	0.18002	-8.114e-05	-0.22274	3.985e-05	0.15959	-0.00020119	-0.19778	3.229e-05	0.09551	0.00030097	-0.00116	-0.00014281	0.00318	-0.00018612	-0.16844
-1	5.722e-05	0.15945	0.00012836	0.13363	-7.461e-05	-0.21621	5.35e-05	0.17324	-0.00020099	-0.19758	3.192e-05	0.09514	0.00033886	0.03673	-0.00012458	0.02141	-0.00020421	-0.18653
-0.975	2.302e-05	0.12525	5.576e-05	0.06103	-5.574e-05	-0.19734	5.322e-05	0.17296	-0.00020656	-0.20315	3.425e-05	0.09747	0.00037002	0.06789	-9.952e-05	0.04647	-0.00020091	-0.18323
-0.95	1.2e-07	0.10235	-2.348e-05	-0.01821	-3.587e-05	-0.17747	4.004e-05	0.15978	-0.00020756	-0.20415	3.796e-05	0.10118	0.00037378	0.07165	-6.886e-05	0.07713	-0.0001853	-0.16762
-0.925	-2.31e-06	0.09992	-7.892e-05	-0.07365	-2.27e-05	-0.1643	1.683e-05	0.13657	-0.00018855	-0.18514	3.848e-05	0.1017	0.00035806	0.05593	-3.75e-05	0.10849	-0.00017074	-0.15306
-0.9	-1.696e-05	0.08527	-0.00010179	-0.09652	-1.783e-05	-0.15943	-1.343e-05	0.10631	-0.00014008	-0.13667	5.497e-05	0.11819	0.00033359	0.03146	-9.96e-06	0.13603	-0.00016014	-0.14246
-0.875	-3.203e-05	0.0702	-0.00010999	-0.10472	-1.954e-05	-0.16114	-3.904e-05	0.0807	-7.778e-05	-0.07437	8.144e-05	0.14466	0.00031913	0.017	-5.61e-06	0.14038	-0.00014732	-0.12964
-0.85	-2.468e-05	0.07755	-0.00010916	-0.10389	-2.138e-05	-0.16298	-5.28e-05	0.06694	-1.856e-05	-0.01515	0.0001244	0.18762	0.00032127	0.01914	-1.223e-05	0.13376	-0.0001223	-0.10462
-0.825	1.366e-05	0.11589	-0.0001071	-0.10183	-1.025e-05	-0.15185	-3.781e-05	0.08193	2.705e-05	0.03046	0.00016601	0.22923	0.00034584	0.04371	-1.9e-06	0.14409	-8.729e-05	-0.06961
-0.8	5.087e-05	0.1531	-0.00011292	-0.10765	1.827e-05	-0.12333	-7.61e-06	0.11213	4.794e-05	0.05135	0.00020312	0.26634	0.00037876	0.07663	1.948e-05	0.16547	-6.461e-05	-0.04693
-0.775	7.115e-05	0.17338	-0.00011656	-0.11129	5.696e-05	-0.08464	2.554e-05	0.14528	3.545e-05	0.03886	0.00024632	0.30954	0.00040686	0.10473	3.067e-05	0.17666	-7.373e-05	-0.05605
-0.75	7.384e-05	0.17607	-0.00010816	-0.10289	9.715e-05	-0.04445	5.667e-05	0.17641	-2.45e-06	0.00096	0.00028704	0.35026	0.00042239	0.12026	2.437e-05	0.17036	-9.495e-05	-0.07727
-0.725	7.94e-05	0.18163	-0.00010331	-0.09804	0.00012586	-0.01574	8.463e-05	0.20437	-4.885e-05	-0.04544	0.00031148	0.3747	0.00043129	0.12916	6.18e-06	0.15217	-0.00012293	-0.10525
-0.7	8.681e-05	0.18904	-0.00010019	-0.09492	0.00013105	-0.01055	0.00011867	0.23841	-8.569e-05	-0.08228	0.00032673	0.38995	0.00043803	0.1359	-3.54e-06	0.14245	-0.00014714	-0.12946
-0.675	8.133e-05	0.18356	-9.163e-05	-0.08636	0.00010413	-0.03747	0.00014384	0.26358	-9.711e-05	-0.0937	0.00033058	0.3938	0.00044188	0.13975	-6.83e-06	0.13916	-0.000168	-0.15032
-0.65	4.88e-05	0.15103	-7.616e-05	-0.07089	6.836e-05	-0.07324	0.00015055	0.27029	-7.63e-05	-0.07289	0.00033728	0.4005	0.00043195	0.12982	-1.949e-05	0.1265	-0.00017274	-0.15506
-0.625	-1.51e-05	0.08713	-4.534e-05	-0.04007	3.562e-05	-0.10598	0.00013613	0.25587	-4.185e-05	-0.03844	0.00034003	0.40325	0.00040409	0.10196	-4.166e-05	0.10433	-0.00015623	-0.13855
-0.6	-9.023e-05	0.012	-6.95e-06	-0.00168	8.9e-06	-0.1327	9.81e-05	0.21784	-3.94e-06	-0.00053	0.00034188	0.4051	0.00035014	0.04801	-6.488e-05	0.08111	-0.0001225	-0.10482
-0.575	-0.00015117	-0.04894	2.388e-05	0.02915	-3.94e-06	-0.14554	5.016e-05	0.1699	3.581e-05	0.03922	0.00033841	0.40163	0.00028437	-0.01776	-8.382e-05	0.06217	-7.781e-05	-0.06013
-0.55	-0.00017629	-0.07406	3.649e-05	0.04176	-6.52e-06	-0.14812	2.9e-06	0.12264	5.525e-05	0.05866	0.00032416	0.38738	0.00022885	-0.07328	-8.879e-05	0.0572	-2.029e-05	-0.00261
-0.525	-0.00015529	-0.05306	4.441e-05	0.04968	1.117e-05	-0.13043	-4.409e-05	0.07565	5.266e-05	0.05607	0.0002898	0.35302	0.00018009	-0.12204	-6.209e-05	0.0839	4.591e-05	0.06359
-0.5	-9.339e-05	0.00884	6.297e-05	0.06824	4.669e-05	-0.09491	-7.3e-05	0.04674	3.266e-05	0.03607	0.00023906	0.30228	0.00015356	-0.14857	-2.026e-05	0.12573	9.949e-05	0.11717
-0.475	-9.82e-06	0.09241	0.00010303	0.1083	8.619e-05	-0.05541	-7.527e-05	0.04447	4.54e-06	0.00795	0.00018239	0.24561	0.00015407	-0.14806	2.535e-05	0.17134	0.0001261	0.14378
-0.45	5.652e-05	0.15875	0.00014972	0.15499	0.00011666	-0.02494	-6.248e-05	0.05726	-2.449e-05	-0.02108	0.00013649	0.19971	0.00016347	-0.13866	4.705e-05	0.19304	0.00012689	0.14457
-0.425	8.478e-05	0.18701	0.0001889	0.19417	0.00012629	-0.01531	-4.604e-05	0.0737	-4.458e-05	-0.04117	0.00011605	0.17927	0.000165	-0.13713	5.016e-05	0.19615	0.00010857	0.12625
-0.4	7.996e-05	0.18219	0.00021132	0.21659	0.00011189	-0.02971	-2.037e-05	0.09937	-5.176e-05	-0.04835	0.00012724	0.19046	0.00015648	-0.14565	5.82e-05	0.20419	8.552e-05	0.1032
-0.375	6.278e-05	0.16501	0.00021088	0.21615	9.001e-05	-0.05159	-4.4e-07	0.1193	-4.125e-05	-0.03784	0.00015369	0.21691	0.00015458	-0.14755	8.349e-05	0.22948	6.606e-05	0.08374
-0.35	7.038e-05	0.17261	0.00018345	0.18872	7.189e-05	-0.06971	1.211e-05	0.13185	-2.542e-05	-0.02201	0.00017514	0.23836	0.00018114	-0.12099	0.00011355	0.25954	4.873e-05	0.06641
-0.325	9.941e-05	0.20164	0.00014201	0.14728	5.723e-05	-0.08437	2.056e-05	0.1403	-6.46e-06	-0.00305	0.00018303	0.24625	0.00022696	-0.07517	0.00011777	0.26376	2.975e-05	0.04743
-0.3	0.00013581	0.23804	0.00011268	0.11795	4.061e-05	-0.10099	2.516e-05	0.1449	1.665e-05	0.02006	0.00017414	0.23736	0.0002694	-0.03273	0.00010112	0.24711	6.63e-06	0.02431
-0.275	0.00018061	0.28284	9.973e-05	0.105	2.167e-05	-0.11993	1.631e-05	0.13605	3.192e-05	0.03533	0.00015286	0.21608	0.00029552	-0.00661	7.081e-05	0.2168	-1.496e-05	0.00272
-0.25	0.00021408	0.31631	8.908e-05	0.09435	-9.17e-06	-0.15077	-7.36e-06	0.11238	4.072e-05	0.04413	0.00013184	0.19506	0.00029442	-0.00771	5.56e-05	0.20159	-2.535e-05	-0.00767
-0.225	0.00020927	0.3115	7.819e-05	0.08346	-5.652e-05	-0.19812	-2.802e-05	0.09172	4.881e-05	0.05222	0.00012206	0.18528	0.00028087	-0.02126	5.601e-05	0.202	-3.045e-05	-0.01277
-0.2	0.0001802	0.28243	6.505e-05	0.07032	-0.00011888	-0.26048	-4.106e-05	0.07868	5.631e-05	0.05972	0.00012211	0.18533	0.00027905	-0.02308	6.55e-05	0.21149	-2.472e-05	-0.00704
-0.175	0.00014133	0.24356	5.273e-05	0.058	-0.00017803	-0.31963	-4.675e-05	0.07299	6.589e-05	0.0693	0.00010776	0.17098	0.00029681	-0.00532	7.101e-05	0.217	-2.162e-05	-0.00394
-0.15	9.374e-05	0.19597	4.692e-05	0.05219	-0.00020083	-0.34243	-5.163e-05	0.06811	7.931e-05	0.08272	6.765e-05	0.13087	0.00031916	0.01703	6.483e-05	0.21082	-2.478e-05	-0.0071
-0.125	4.246e-05	0.14469	4.595e-05	0.05122	-0.00018908	-0.33068	-6.715e-05	0.05259	8.828e-05	0.09169	9.21e-06	0.07243	0.00033196	0.02983	4.409e-05	0.19008	-2.937e-05	-0.01169
-0.1	5.46e-06	0.10769	3.067e-05	0.03594	-0.0001562	-0.2978	-8.883e-05	0.03091	8.253e-05	0.08594	-4.433e-05	0.01889	0.00033199	0.02986	1.431e-05	0.1603	-4.515e-05	-0.02747
-0.075	-1.405e-05	0.08818	-3.1e-07	0.00496	-0.00012446	-0.26606	-0.00011328	0.00646	6.626e-05	0.06967	-7.355e-05	-0.01033	0.00031986	0.01773	-1.635e-05	0.12964	-8.081e-05	-0.06313
-0.05	1.14e-06	0.10337	-4.119e-05	-0.03592	-0.00010468	-0.24628	-0.00014146	-0.02172	4.473e-05	0.04814	-7.342e-05	-0.0102	0.00029868	-0.00345	-3.97e-05	0.10629	-0.00012683	-0.10915
-0.025	4.726e-05	0.14949	-7.004e-05	-0.06477	-0.00010004	-0.24164	-0.00015916	-0.03942	2.725e-05	0.03066	-5.529e-05	0.00793	0.00026565	-0.03648	-4.821e-05	0.09778	-0.00016431	-0.14663
0	9.976e-05	0.20199	-7.776e-05	-0.07249	-9.859e-05	-0.24019	-0.00014569	-0.02595	3.1e-07	0.00372	-3.626e-05	0.02696	0.00021961	-0.08252	-4.812e-05	0.09787	-0.00018897	-0.17129
0.025	0.00012954	0.23177	-5.737e-05	-0.0521	-9.192e-05	-0.23352	-0.00010744	0.0123	-2.901e-05	-0.0256	-2.036e-05	0.04286	0.00016583	-0.1363	-4.733e-05	0.09866	-0.00018838	-0.1707
0.05	0.00013141	0.23364	-2.243e-05	-0.01716	-8.228e-05	-0.22388	-6.297e-05	0.05677	-5.943e-05	-0.05602	1.255e-05	0.07577	9.379e-05	-0.20834	-4.493e-05	0.10106	-0.00015369	-0.13601
0.075	0.00012007	0.2223	8.6e-07	0.00613	-9.669e-05	-0.23829	-2.608e-05	0.09366	-8.621e-05	-0.0828	4.844e-05	0.11166	2.484e-05	-0.27729	-4.595e-05	0.10004	-0.00010529	-0.08761
0.1	0.00010153	0.20376	-5.13e-06	0.00014	-0.00014434	-0.28594	-1.97e-06	0.11777	-9.999e-05	-0.09658	8.304e-05	0.14626	-2.336e-05	-0.32549	-4.765e-05	0.09834	-6.507e-05	-0.04739
0.125	8.454e-05	0.18677	-2.639e-05	-0.02112	-0.00019361	-0.33521	1.974e-05	0.13948	-0.00011132	-0.10791	0.00011283	0.17605	-3.479e-05	-0.33692	-5.671e-05	0.08928	-4.321e-05	-0.02553
0.15	8.012e-05	0.18235	-4.219e-05	-0.03692	-0.00021539	-0.35699	4.606e-05	0.1658	-0.00012884	-0.12543	0.00013989	0.20311	-1.428e-05	-0.31641	-6.487e-05	0.08112	-3.309e-05	-0.01541
0.175	8.781e-05	0.19004	-4.049e-05	-0.03522	-0.00020428	-0.34588	7.98e-05	0.19954	-0.00015086	-0.14745	0.00016958	0.2328	2.478e-05	-0.27735	-5.861e-05	0.08738	-1.454e-05	0.00314
0.2	9.592e-05	0.19815	-3.212e-05	-0.02685	-0.00017272	-0.31432	9.998e-05	0.21972	-0.0001659	-0.16249	0.00019365	0.25687	5.601e-05	-0.24612	-3.345e-05	0.11254	8.86e-06	0.02654
0.225	9.174e-05	0.19397	-2.946e-05	-0.02419	-0.00013269	-0.27429	8.398e-05	0.20372	-0.0001533	-0.14989	0.00021044	0.27366	7.08e-05	-0.23133	3.03e-06	0.14902	3.854e-05	0.05622
0.25	8.43e-05	0.18653	-4.811e-05	-0.04284	-9.235e-05	-0.23395	4.072e-05	0.16046	-0.00010077	-0.09736	0.00021663	0.27985	7.457e-05	-0.22756	5.439e-05	0.20038	6.713e-05	0.08481
0.275	8.004e-05	0.18227	-7.427e-05	-0.069	-6.31e-05	-0.2047	-1.059e-05	0.10915	-2.58e-05	-0.02239	0.0002162	0.27942	9.006e-05	-0.21207	0.0001136	0.25959	7.402e-05	0.0917
0.3	7.59e-05	0.17813	-0.00010133	-0.09606	-6.337e-05	-0.20497	-4.5e-05	0.07474	5.008e-05	0.05349	0.00021159	0.27481	0.0001213	-0.18083	0.00016722	0.31321	6.141e-05	0.07909
0.325	5.213e-05	0.15436	-0.00011943	-0.11416	-8.661e-05	-0.22821	-3.464e-05	0.0851	0.00010207	0.10548	0.00020197	0.26519	0.00015132	-0.15081	0.00019746	0.34345	3.77e-05	0.05538
0.35	3.352e-05	0.13575	-0.00014098	-0.13571	-0.00012233	-0.26393	8.85e-06	0.12859	0.00011613	0.11954	0.00018703	0.25025	0.00016216	-0.13997	0.00020426	0.35025	2.018e-05	0.03786
0.375	3.023e-05	0.13246	-0.00015059	-0.14532	-0.0001553	-0.2969	4.691e-05	0.16665	0.00010366	0.10707	0.00017637	0.23959	0.00015328	-0.14885	0.00018103	0.32702	5.94e-06	0.02362
0.4	4.523e-05	0.14746	-0.0001451	-0.13983	-0.00017094	-0.31254	7.235e-05	0.19209	7.935e-05	0.08276	0.00016678	0.23	0.00013478	-0.16735	0.00013118	0.27717	-7.04e-06	0.01064
0.425	6.003e-05	0.16226	-0.00012648	-0.12121	-0.00017869	-0.32029	8.341e-05	0.20315	4.639e-05	0.0498	0.00017282	0.23604	0.00012551	-0.17662	6.919e-05	0.21518	-1.951e-05	-0.00183
0.45	5.107e-05	0.1533	-0.0001045	-0.09923	-0.00018041	-0.32201	8.251e-05	0.20225	1.489e-05	0.0183	0.00018567	0.24889	0.00013236	-0.16977	1.03e-06	0.14702	-3.345e-05	-0.01577
0.475	1.814e-05	0.12037	-8.817e-05	-0.0829	-0.00018886	-0.33046	7.377e-05	0.19351	-6.02e-06	-0.00261	0.00017067	0.23389	0.00015939	-0.14274	-6.767e-05	0.07832	-5.588e-05	-0.0382
0.5	-4.28e-06	0.09795	-8.475e-05	-0.07948	-0.0002029	-0.3445	6.779e-05	0.18753	-9.4e-06	-0.00599	0.00012107	0.18429	0.0001978	-0.10433	-0.00011618	0.02981	-8.487e-05	-0.06719
0.525	-1.95e-06	0.10028	-9.115e-05	-0.08588	-0.0002028	-0.3444	5.962e-05	0.17936	-1.42e-06	0.00199	4.536e-05	0.10858	0.00024041	-0.06172	-0.00014274	0.00325	-0.00010218	-0.0845
0.55	2.11e-05	0.12333	-9.843e-05	-0.09316	-0.00019154	-0.33314	3.313e-05	0.15287	5.27e-06	0.00868	-2.432e-05	0.0389	0.00026798	-0.03415	-0.00016669	-0.0207	-0.00010434	-0.08666
0.575	5.711e-05	0.15934	-8.69e-05	-0.08163	-0.00016906	-0.31066	-9e-07	0.11884	6.6e-06	0.01001	-6.175e-05	0.00147	0.0002663	-0.03583	-0.00020363	-0.05764	-0.00011027	-0.09259
0.6	0.00010102	0.20325	-6.459e-05	-0.05932	-0.00013803	-0.27963	-3.659e-05	0.08315	5.41e-06	0.00882	-7.532e-05	-0.0121	0.00024743	-0.0547	-0.0002296	-0.08361	-0.00013074	-0.11306
0.625	0.00014652	0.24875	-5.827e-05	-0.053	-0.00010682	-0.24842	-5.982e-05	0.05992	5.94e-06	0.00935	-6.444e-05	-0.00122	0.00022293	-0.0792	-0.00022989	-0.0839	-0.00016325	-0.14557
0.65	0.00018561	0.28784	-6.552e-05	-0.06025	-6.028e-05	-0.20188	-5.443e-05	0.06531	8.37e-06	0.01178	-3.148e-05	0.03174	0.00020915	-0.09298	-0.00021012	-0.06413	-0.00018262	-0.16494
0.675	0.00022753	0.32976	-6.959e-05	-0.06432	-3.1e-07	-0.14191	-2.724e-05	0.0925	-6.5e-07	0.00276	1.018e-05	0.0734	0.00020072	-0.10141	-0.00017733	-0.03134	-0.00018433	-0.16665
0.7	0.00026649	0.36872	-5.432e-05	-0.04905	6.84e-05	-0.0732	1.213e-05	0.13187	-2.281e-05	-0.0194	4.321e-05	0.10643	0.00019964	-0.10249	-0.00014503	0.00096	-0.00017049	-0.15281
0.725	0.00029036	0.39259	-1.728e-05	-0.01201	0.00012642	-0.01518	5.265e-05	0.17239	-5.867e-05	-0.05526	5.316e-05	0.11638	0.00020732	-0.09481	-0.00012481	0.02118	-0.00014984	-0.13216
0.75	0.00030558	0.40781	3.487e-05	0.04014	0.0001546	0.013	9.604e-05	0.21578	-9.702e-05	-0.09361	3.575e-05	0.09897	0.00023323	-0.0689	-0.00012473	0.02126	-0.00013814	-0.12046
0.775	0.0003216	0.42383	9.13e-05	0.09657	0.00016226	0.02066	0.00013889	0.25863	-0.0001166	-0.11319	-3.23e-06	0.05999	0.00026647	-0.03566	-0.00012836	0.01763	-0.00014066	-0.12298
0.8	0.00033255	0.43478	0.0001457	0.15097	0.00016327	0.02167	0.00017953	0.29927	-0.00011246	-0.10905	-5.021e-05	0.01301	0.00027975	-0.02238	-0.00012448	0.02151	-0.00015043	-0.13275
0.825	0.00035487	0.4571	0.00018727	0.19254	0.00016353	0.02193	0.00020547	0.32521	-9.78e-05	-0.09439	-8.254e-05	-0.01932	0.00026528	-0.03685	-0.00011874	0.02725	-0.00015906	-0.14138
0.85	0.0003936	0.49583	0.0002162	0.22147	0.00017214	0.03054	0.00021168	0.33142	-7.792e-05	-0.07451	-8.949e-05	-0.02627	0.00022694	-0.07519	-0.00012608	0.01991	-0.00015242	-0.13474
0.875	0.00044384	0.54607	0.00023642	0.24169	0.00019072	0.04912	0.00019042	0.31016	-4.295e-05	-0.03954	-7.646e-05	-0.01324	0.00018345	-0.11868	-0.00014285	0.00314	-0.00012274	-0.10506
0.9	0.0005012	0.60343	0.00026045	0.26572	0.00019991	0.05831	0.00015477	0.27451	-3.25e-06	0.00016	-5.706e-05	0.00616	0.00015867	-0.14346	-0.00015323	-0.00724	-8.662e-05	-0.06894
0.925	0.00056955	0.67178	0.00030164	0.30691	0.00019181	0.05021	0.00012704	0.24678	3.477e-05	0.03818	-3.239e-05	0.03083	0.00015483	-0.1473	-0.00013354	0.01245	-5.677e-05	-0.03909
0.95	0.00068238	0.78461	0.00036525	0.37052	0.00017657	0.03497	8.935e-05	0.20909	5.777e-05	0.06118	-1.105e-05	0.05217	0.00017349	-0.12864	-8.112e-05	0.06487	-5.339e-05	-0.03571
0.975	0.00084789	0.95012	0.00045098	0.45625	0.00017204	0.03044	4.679e-05	0.16653	5.883e-05	0.06224	4.51e-06	0.06773	0.00019766	-0.10447	-1.485e-05	0.13114	-7.387e-05	-0.05619
1	0.00106586	1.16809	0.00056912	0.57439	0.0002073	0.0657	1.981e-05	0.13955	5.389e-05	0.0573	7.21e-06	0.07043	0.00021212	-0.09001	3.901e-05	0.185	-9.107e-05	-0.07339
1.025	0.0013234	1.42563	0.00073218	0.73745	0.00029061	0.14901	1.742e-05	0.13716	4.775e-05	0.05116	6.5e-07	0.06387	0.00021782	-0.08431	6.849e-05	0.21448	-9.905e-05	-0.08137
1.05	0.00161376	1.71599	0.00092845	0.93372	0.00042014	0.27854	6.136e-05	0.1811	4.308e-05	0.04649	-1.468e-05	0.04854	0.00022305	-0.07908	8.033e-05	0.22632	-0.00010576	-0.08808
1.075	0.00191698	2.01921	0.00114195	1.14722	0.00057554	0.43394	0.00014687	0.26661	2.857e-05	0.03198	-4.528e-05	0.01794	0.00023376	-0.06837	8.69e-05	0.23289	-0.00011943	-0.10175
1.1	0.00222324	2.32547	0.00136083	1.3661	0.00073132	0.58972	0.0002559	0.37564	3.1e-05	0.03441	-8.55e-05	-0.02228	0.00023435	-0.06778	0.00011	0.25599	-0.00013803	-0.12035
1.125	0.00250011	2.60234	0.00156446	1.56973	0.00087949	0.73789	0.0003823	0.50204	7.023e-05	0.07364	-0.00011744	-0.05422	0.00021405	-0.08808	0.00016045	0.30644	-0.00016173	-0.14405
1.15	0.00270741	2.80964	0.00176591	1.77118	0.00100577	0.86417	0.00053142	0.65116	0.0001387	0.14211	-0.0001107	-0.04748	0.00016377	-0.13836	0.00022356	0.36955	-0.00018579	-0.16811
1.175	0.00286791	2.97014	0.00196127	1.96654	0.00112394	0.98234	0.00069344	0.81318	0.00022197	0.22538	-6.37e-05	-0.00048	9.132e-05	-0.21081	0.00027153	0.41752	-0.00020925	-0.19157
1.2	0.00300912	3.11135	0.00215518	2.16045	0.00125868	1.11708	0.00086108	0.98082	0.00031047	0.31388	-9.65e-06	0.05357	3.114e-05	-0.27099	0.00029124	0.43723	-0.00023	-0.21232
1.225	0.00314021	3.24244	0.00233857	2.34384	0.00142361	1.28201	0.00101652	1.13626	0.00040344	0.40685	4.202e-05	0.10524	-2.92e-06	-0.30505	0.0002929	0.43889	-0.00025129	-0.23361
1.25	0.00323668	3.33891	0.00249075	2.49602	0.00162356	1.48196	0.00116566	1.2854	0.00051034	0.51375	9.087e-05	0.15409	4.71e-06	-0.29742	0.00028681	0.4328	-0.0002801	-0.26242
1.275	0.00329219	3.39442	0.00260937	2.61464	0.00183479	1.69319	0.00131116	1.4309	0.00062544	0.62885	0.00012532	0.18854	5.157e-05	-0.25056	0.00027752	0.42351	-0.00030755	-0.28987
1.3	0.00330343	3.40566	0.0026862	2.69147	0.00201808	1.87648	0.00144328	1.56302	0.00073863	0.74204	0.00014576	0.20898	0.00011019	-0.19194	0.0002633	0.40929	-0.0003164	-0.29872
1.325	0.00328384	3.38607	0.00272387	2.72914	0.00216475	2.02315	0.00156448	1.68422	0.00084169	0.8451	0.00015401	0.21723	0.00015992	-0.14221	0.00024733	0.39332	-0.00030786	-0.29018
1.35	0.00322012	3.32235	0.0027058	2.71107	0.00224201	2.10041	0.0016711	1.79084	0.00092895	0.93236	0.00016812	0.23134	0.000185	-0.11713	0.00025852	0.40451	-0.00029287	-0.27519
1.375	0.00310415	3.20638	0.00263636	2.64163	0.00225482	2.11322	0.00175301	1.87275	0.00100901	1.01242	0.00019994	0.26316	0.00019847	-0.10366	0.00030156	0.44755	-0.00027543	-0.25775
1.4	0.00290719	3.00942	0.00251998	2.52525	0.0021868	2.0452	0.00179968	1.91942	0.00108113	1.08454	0.0002486	0.31182	0.00020697	-0.09516	0.0003647	0.51069	-0.00026205	-0.24437
1.425	0.00264408	2.74631	0.00234664	2.35191	0.00202949	1.88789	0.00179335	1.91309	0.00114369	1.1471	0.00031843	0.38165	0.00021933	-0.0828	0.00042985	0.57584	-0.00025185	-0.23417
1.45	0.00233084	2.43307	0.00212336	2.12863	0.00180739	1.66579	0.00172771	1.84745	0.00117986	1.18327	0.00040056	0.46378	0.00023511	-0.06702	0.00048007	0.62606	-0.0002374	-0.21972
1.475	0.00197914	2.08137	0.00184151	1.84678	0.00155002	1.40842	0.00161045	1.73019	0.00118392	1.18733	0.00049225	0.55547	0.00025284	-0.04929	0.00051534	0.66133	-0.00021457	-0.19689
1.5	0.0015759	1.67813	0.00151816	1.52343	0.00126855	1.12695	0.00144885	1.56859	0.00115668	1.16009	0.00059148	0.6547	0.00026507	-0.03706	0.00055008	0.69607	-0.00018682	-0.16914
1.525	0.00112909	1.23132	0.00116961	1.17488	0.00097164	0.83004	0.00125859	1.37833	0.00110499	1.1084	0.00069293	0.75615	0.00027901	-0.02312	0.00058282	0.72881	-0.00015984	-0.14216
1.55	0.00064842	0.75065	0.00080816	0.81343	0.00067066	0.52906	0.00105173	1.17147	0.00103821	1.04162	0.00078154	0.84476	0.00031082	0.00869	0.00060575	0.75174	-0.00013606	-0.11838
1.575	0.0001691	0.27133	0.00046827	0.47354	0.00037706	0.23546	0.00083501	0.95475	0.00094221	0.94562	0.00084579	0.90901	0.00035273	0.0506	0.00060068	0.74667	-0.00010989	-0.09221
1.6	-0.00026796	-0.16573	0.0001808	0.18607	0.0001088	-0.0328	0.00059447	0.71421	0.00081952	0.82293	0.00086805	0.93127	0.00039624	0.09411	0.00056464	0.71063	-9.331e-05	-0.07563
1.625	-0.00064566	-0.54343	-1.884e-05	-0.01357	-0.00012106	-0.26266	0.0003503	0.47004	0.00066829	0.6717	0.00084779	0.91101	0.00043999	0.13786	0.00051355	0.65954	-8.208e-05	-0.0644
1.65	-0.00094503	-0.8428	-0.00014248	-0.13721	-0.00030523	-0.44683	0.00011262	0.23236	0.00050343	0.50684	0.0007945	0.85772	0.00047103	0.1689	0.00044035	0.58634	-7.124e-05	-0.05356
1.675	-0.00116445	-1.06222	-0.00022081	-0.21554	-0.00043797	-0.57957	-0.00010845	0.01129	0.00033877	0.34218	0.00072719	0.79041	0.00048833	0.1862	0.00035401	0.5	-6.15e-05	-0.04382
1.7	-0.00130223	-1.2	-0.00028206	-0.27679	-0.0005212	-0.6628	-0.00030099	-0.18125	0.00018416	0.18757	0.00064498	0.7082	0.00049717	0.19504	0.00026992	0.41591	-5.545e-05	-0.03777
1.725	-0.00135695	-1.25472	-0.00033669	-0.33142	-0.00057011	-0.71171	-0.00045876	-0.33902	3.617e-05	0.03958	0.00054964	0.61286	0.00052663	0.2245	0.00019456	0.34055	-3.92e-05	-0.02152
1.75	-0.00132317	-1.22094	-0.00036565	-0.36038	-0.00058246	-0.72406	-0.00057132	-0.45158	-9.52e-05	-0.09179	0.00043278	0.496	0.00056224	0.26011	0.00012638	0.27237	-9.45e-06	0.00823
1.775	-0.00120269	-1.10046	-0.00034801	-0.34274	-0.00053864	-0.68024	-0.00064864	-0.5289	-0.00020774	-0.20433	0.00031333	0.37655	0.0005825	0.28037	7.355e-05	0.21954	3.145e-05	0.04913
1.8	-0.00097711	-0.87488	-0.00027067	-0.2654	-0.000422	-0.5636	-0.00068091	-0.56117	-0.00030561	-0.3022	0.00020432	0.26754	0.00056849	0.26636	2.878e-05	0.17477	7.733e-05	0.09501
1.825	-0.00067406	-0.57183	-0.00013957	-0.1343	-0.00022517	-0.36677	-0.00064422	-0.52448	-0.00038777	-0.38436	9.911e-05	0.16233	0.00050644	0.20431	-1.879e-05	0.1272	0.00011456	0.13224
1.85	-0.00035443	-0.2522	2.883e-05	0.0341	2.096e-05	-0.12064	-0.00053016	-0.41042	-0.00045293	-0.44952	-6.66e-06	0.05656	0.00040888	0.10675	-7.406e-05	0.07193	0.00012769	0.14537
1.875	-5.378e-05	0.04845	0.00020823	0.2135	0.00027944	0.13784	-0.00034789	-0.22815	-0.00049783	-0.49442	-0.00011966	-0.05644	0.0002996	-0.00253	-0.00013645	0.00954	0.00012688	0.14456
1.9	0.0001907	0.29293	0.00036735	0.37262	0.00053221	0.39061	-0.00011844	0.0013	-0.00050003	-0.49662	-0.00022922	-0.166	0.00019818	-0.10395	-0.00019822	-0.05223	0.00011718	0.13486
1.925	0.00038707	0.4893	0.00048153	0.4868	0.00073211	0.59051	0.00012407	0.24381	-0.00044065	-0.43724	-0.00031964	-0.25642	0.00011568	-0.18645	-0.00026181	-0.11582	9.869e-05	0.11637
1.95	0.00056829	0.67052	0.00053513	0.5404	0.00085445	0.71285	0.00036119	0.48093	-0.00031889	-0.31548	-0.00036464	-0.30142	4.765e-05	-0.25448	-0.00031896	-0.17297	7.636e-05	0.09404
1.975	0.00074057	0.8428	0.00053621	0.54148	0.00088368	0.74208	0.00056873	0.68847	-0.00015654	-0.15313	-0.00036049	-0.29727	-9.6e-07	-0.30309	-0.0003592	-0.21321	5.114e-05	0.06882
2	0.00090474	1.00697	0.00051033	0.5156	0.00084632	0.70472	0.00072907	0.84881	8.51e-06	0.01192	-0.00033069	-0.26747	-3.695e-05	-0.33908	-0.0003651	-0.21911	8.15e-06	0.02583
2.025	0.00105034	1.15257	0.00049188	0.49715	0.00076846	0.62686	0.00085016	0.9699	0.00016136	0.16477	-0.00028772	-0.2245	-6.401e-05	-0.36614	-0.00032824	-0.18225	-4.754e-05	-0.02986
2.05	0.00117007	1.2723	0.00049272	0.49799	0.00068349	0.54189	0.00093721	1.05695	0.00031441	0.31782	-0.00024283	-0.17961	-7.888e-05	-0.38101	-0.0002616	-0.11561	-0.00010335	-0.08567
2.075	0.00129875	1.40098	0.00049963	0.5049	0.00061191	0.47031	0.00098579	1.10553	0.00047681	0.48022	-0.00019087	-0.12765	-8.665e-05	-0.38878	-0.00018051	-0.03452	-0.00015349	-0.13581
2.1	0.00144323	1.54546	0.00051012	0.51539	0.00057079	0.42919	0.00098796	1.1077	0.00062723	0.63064	-0.00013009	-0.06687	-0.00010719	-0.40932	-9.233e-05	0.05366	-0.00017944	-0.16176
2.125	0.00161766	1.71989	0.00053958	0.54485	0.00055861	0.41701	0.0009369	1.05664	0.00072626	0.72967	-5.597e-05	0.00725	-0.00013071	-0.43284	-1.492e-05	0.13107	-0.00018225	-0.16457
2.15	0.00180666	1.90889	0.00058984	0.59511	0.00056607	0.42447	0.00085316	0.9729	0.00076436	0.76777	2.595e-05	0.08917	-0.00015055	-0.45268	5.004e-05	0.19603	-0.00017901	-0.16133
2.175	0.00198889	2.09112	0.00069491	0.70018	0.00059888	0.45728	0.00077043	0.89017	0.0007425	0.74591	9.662e-05	0.15984	-0.00015098	-0.45311	0.00010316	0.24915	-0.00018037	-0.16269
2.2	0.00214221	2.24444	0.00086139	0.86666	0.00064128	0.49968	0.00071174	0.83148	0.00070555	0.70896	0.00015047	0.21369	-0.00011868	-0.42081	0.00013741	0.2834	-0.00018617	-0.16849
2.225	0.00223682	2.33905	0.00107452	1.07979	0.00068174	0.54014	0.00068315	0.80289	0.0006786	0.68201	0.00018821	0.25143	-5.916e-05	-0.36129	0.00015486	0.30085	-0.00018196	-0.16428
2.25	0.00225507	2.3573	0.00130474	1.31001	0.00072332	0.58172	0.00067837	0.79811	0.00066514	0.66855	0.00021245	0.27567	7.1e-06	-0.29503	0.00016432	0.31031	-0.00016389	-0.14621
2.275	0.00220322	2.30545	0.00150157	1.50684	0.00074919	0.60759	0.0006975	0.81724	0.00065293	0.65634	0.00022466	0.28788	7.451e-05	-0.22762	0.00018054	0.32653	-0.00013688	-0.1192
2.3	0.00210205	2.20428	0.0016593	1.66457	0.00077789	0.63629	0.00071999	0.83973	0.00064138	0.64479	0.00022686	0.29008	0.0001413	-0.16083	0.00020436	0.35035	-0.00010091	-0.08323
2.325	0.0019773	2.07953	0.00177464	1.77991	0.00082431	0.68271	0.00073901	0.85875	0.00064012	0.64353	0.0002123	0.27552	0.00019429	-0.10784	0.00023459	0.38058	-5.912e-05	-0.04144
2.35	0.00183948	1.94171	0.0018507	1.85597	0.0008931	0.7515	0.00075261	0.87235	0.00064024	0.64365	0.00019349	0.25671	0.00024154	-0.06059	0.00026369	0.40968	-3.278e-05	-0.0151
2.375	0.00168194	1.78417	0.00187944	1.88471	0.00097918	0.83758	0.00076515	0.88489	0.00064126	0.64467	0.00018796	0.25118	0.00028774	-0.01439	0.00029502	0.44101	-2.78e-05	-0.01012
2.4	0.00148255	1.58478	0.00183678	1.84205	0.00105639	0.91479	0.00077518	0.89492	0.00064298	0.64639	0.00020121	0.26443	0.00033142	0.02929	0.00032747	0.47346	-4.262e-05	-0.02494
2.425	0.00125391	1.35614	0.00173352	1.73879	0.00111671	0.97511	0.00078804	0.90778	0.00065401	0.65742	0.00022745	0.29067	0.00036234	0.06021	0.00034339	0.48938	-6.468e-05	-0.047
2.45	0.00105059	1.15282	0.0015824	1.58767	0.00115929	1.01769	0.00080848	0.92822	0.00067271	0.67612	0.00023976	0.30298	0.00036308	0.06095	0.00033751	0.4835	-8.87e-05	-0.07102
2.475	0.00091024	1.01247	0.00142411	1.42938	0.00116151	1.01991	0.0008274	0.94714	0.00068499	0.6884	0.00024088	0.3041	0.00035175	0.04962	0.00032365	0.46964	-9.9e-05	-0.08132
2.5	0.00083481	0.93704	0.00128774	1.29301	0.00111225	0.97065	0.000835	0.95474	0.00069531	0.69872	0.00023444	0.29766	0.00034542	0.04329	0.00031497	0.46096	-9.177e-05	-0.07409
2.525	0.00081692	0.91915	0.00117613	1.1814	0.00100677	0.86517	0.00081461	0.93435	0.00071224	0.71565	0.00023706	0.30028	0.00034811	0.04598	0.00032565	0.47164	-7.095e-05	-0.05327
2.55	0.0008434	0.94563	0.00110431	1.10958	0.00087561	0.73401	0.00077598	0.89572	0.0007377	0.74111	0.00024184	0.30506	0.00036255	0.06042	0.0003379	0.48389	-6.22e-05	-0.04452
2.575	0.00090203	1.00426	0.00106378	1.06905	0.00075699	0.61539	0.00072656	0.8463	0.00074398	0.74739	0.00023228	0.2955	0.0003907	0.08857	0.00033763	0.48362	-6.962e-05	-0.05194
2.6	0.00099441	1.09664	0.00105622	1.06149	0.00065692	0.51532	0.0006776	0.79734	0.00071294	0.71635	0.00021531	0.27853	0.0004256	0.12347	0.00032576	0.47175	-8.067e-05	-0.06299
2.625	0.00110939	1.21162	0.00106202	1.06729	0.00058924	0.44764	0.00063433	0.75407	0.00064751	0.65092	0.00020599	0.26921	0.00045686	0.15473	0.00030927	0.45526	-9.231e-05	-0.07463
2.65	0.0012208	1.32303	0.00106557	1.07084	0.0005447	0.4031	0.00058922	0.70896	0.00057043	0.57384	0.00020707	0.27029	0.00048844	0.18631	0.00030337	0.44936	-0.00011122	-0.09354
2.675	0.00130603	1.40826	0.00107443	1.0797	0.00052693	0.38533	0.00054522	0.66496	0.00048497	0.48838	0.00022049	0.28371	0.00053796	0.23583	0.00030497	0.45096	-0.00012509	-0.10741
2.7	0.00134415	1.44638	0.00109165	1.09692	0.00054666	0.40506	0.00050878	0.62852	0.00040095	0.40436	0.00023709	0.30031	0.00058725	0.28512	0.00029723	0.44322	-0.00013297	-0.11529
2.725	0.00132783	1.43006	0.00110785	1.11312	0.00059894	0.45734	0.00048253	0.60227	0.00032973	0.33314	0.0002345	0.29772	0.00061743	0.3153	0.00029264	0.43863	-0.00012865	-0.11097
2.75	0.00124583	1.34806	0.00111465	1.11992	0.00067826	0.53666	0.00046598	0.58572	0.00028136	0.28477	0.0001919	0.25512	0.00061488	0.31275	0.00027761	0.4236	-0.0001132	-0.09552
2.775	0.00108863	1.19086	0.00108851	1.09378	0.00076303	0.62143	0.00045789	0.57763	0.00025532	0.25873	0.0001116	0.17482	0.00057211	0.26998	0.00024427	0.39026	-0.00010375	-0.08607
2.8	0.00087339	0.97562	0.00101417	1.01944	0.0008377	0.6961	0.00047303	0.59277	0.00024318	0.24659	1.679e-05	0.08001	0.00050326	0.20113	0.00018756	0.33355	-8.814e-05	-0.07046
2.825	0.00063712	0.73935	0.00089802	0.90329	0.00089938	0.75778	0.00051274	0.63248	0.00023327	0.23668	-6.859e-05	-0.00537	0.00044087	0.13874	0.00012742	0.27341	-6.261e-05	-0.04493
2.85	0.00040362	0.50585	0.00076548	0.77075	0.00094445	0.80285	0.00057721	0.69695	0.00022351	0.22692	-0.00012343	-0.06021	0.00040883	0.1067	7.546e-05	0.22145	-2.967e-05	-0.01199
2.875	0.00020391	0.30614	0.0006457	0.65097	0.00098267	0.84107	0.00064136	0.7611	0.00021525	0.21866	-0.00013042	-0.0672	0.00040454	0.10241	3.505e-05	0.18104	8.6e-07	0.01854
2.9	5.303e-05	0.15526	0.00053895	0.54422	0.00099949	0.85789	0.00068059	0.80033	0.0002057	0.20911	-0.00010816	-0.04494	0.00040996	0.10783	2.48e-06	0.14847	6.81e-06	0.02449
2.925	-6.238e-05	0.03985	0.00043055	0.43582	0.00097369	0.83209	0.00069045	0.81019	0.00021639	0.2198	-8.174e-05	-0.01852	0.00040477	0.10264	-1.662e-05	0.12937	2.74e-06	0.02042
2.95	-0.00014183	-0.0396	0.00030698	0.31225	0.00088913	0.74753	0.00068247	0.80221	0.00026813	0.27154	-6.314e-05	8e-05	0.00037552	0.07339	-2.274e-05	0.12325	8.05e-06	0.02573
2.975	-0.00017688	-0.07465	0.00017865	0.18392	0.000776	0.6344	0.00067848	0.79822	0.00035206	0.35547	-6.635e-05	-0.00313	0.00032079	0.01866	-2.597e-05	0.12002	3.226e-05	0.04994
3	-0.00015307	-0.05084	7.801e-05	0.08328	0.00066119	0.51959	0.00069152	0.81126	0.00044621	0.44962	-8.341e-05	-0.02019	0.00025405	-0.04808	-3.982e-05	0.10617	7.073e-05	0.08841
3.025	-7.148e-05	0.03075	1.872e-05	0.02399	0.00055617	0.41457	0.00071544	0.83518	0.00051361	0.51702	-9.793e-05	-0.03471	0.00020024	-0.10189	-6.297e-05	0.08302	0.00011484	0.13252
3.05	7.362e-05	0.17585	1.179e-05	0.01706	0.0004557	0.3141	0.00074047	0.86021	0.00053538	0.53879	-0.00010336	-0.04014	0.00017008	-0.13205	-7.762e-05	0.06837	0.00015376	0.17144
3.075	0.00025829	0.36052	4.65e-05	0.05177	0.00036487	0.22327	0.00075617	0.87591	0.00052845	0.53186	-8.882e-05	-0.0256	0.00016333	-0.1388	-8.415e-05	0.06184	0.00019138	0.20906
3.1	0.00045237	0.5546	0.00011731	0.12258	0.00030234	0.16074	0.0007465	0.86624	0.00050626	0.50967	-4.665e-05	0.01657	0.00017522	-0.12691	-7.43e-05	0.07169	0.00022729	0.24497
3.125	0.00065112	0.75335	0.00021574	0.22101	0.00027297	0.13137	0.00070147	0.82121	0.00048269	0.4861	1.835e-05	0.08157	0.00021323	-0.0889	-5.743e-05	0.08856	0.00023849	0.25617
3.15	0.00082021	0.92244	0.00032398	0.32925	0.00026615	0.12455	0.00062137	0.74111	0.00047379	0.4772	9.294e-05	0.15616	0.00025946	-0.04267	-4.725e-05	0.09874	0.00020615	0.22383
3.175	0.00095105	1.05328	0.00042416	0.42943	0.00028311	0.14151	0.00053034	0.65008	0.00047257	0.47598	0.00015196	0.21518	0.00029021	-0.01192	-3.564e-05	0.11035	0.00012919	0.14687
3.2	0.00103513	1.13736	0.00050843	0.5137	0.00033269	0.19109	0.00045735	0.57709	0.00047313	0.47654	0.00018321	0.24643	0.00028455	-0.01758	-6e-07	0.14539	3.343e-05	0.05111
3.225	0.00108673	1.18896	0.00059875	0.60402	0.00041086	0.26926	0.00041669	0.53643	0.00048215	0.48556	0.00020315	0.26637	0.00024683	-0.0553	6.601e-05	0.212	-5.343e-05	-0.03575
3.25	0.00111387	1.2161	0.00070766	0.71293	0.00049462	0.35302	0.00040416	0.5239	0.00050192	0.50533	0.00020314	0.26636	0.00021333	-0.0888	0.00014283	0.28882	-0.00010053	-0.08285
3.275	0.00112821	1.23044	0.00082526	0.83053	0.00057838	0.43678	0.00041709	0.53683	0.00052593	0.52934	0.00019116	0.25438	0.00021195	-0.09018	0.00021152	0.35751	-9.828e-05	-0.0806
3.3	0.00114206	1.24429	0.00093594	0.94121	0.00065272	0.51112	0.00044157	0.56131	0.0005688	0.57221	0.00017715	0.24037	0.00024126	-0.06087	0.0002593	0.40529	-6.139e-05	-0.04371
3.325	0.00115524	1.25747	0.0010111	1.01637	0.00073112	0.58952	0.00046113	0.58087	0.00062871	0.63212	0.00016843	0.23165	0.00028266	-0.01947	0.00027606	0.42205	-2.124e-05	-0.00356
3.35	0.00115455	1.25678	0.00102448	1.02975	0.00082486	0.68326	0.00048667	0.60641	0.00069231	0.69572	0.00018259	0.24581	0.00031636	0.01423	0.00026925	0.41524	-6.8e-06	0.01088
3.375	0.00114405	1.24628	0.00100318	1.00845	0.0009188	0.7772	0.00052477	0.64451	0.00074175	0.74516	0.00022048	0.2837	0.00033459	0.03246	0.00026798	0.41397	-2.304e-05	-0.00536
3.4	0.0011338	1.23603	0.00097302	0.97829	0.00099767	0.85607	0.00057603	0.69577	0.00076315	0.76656	0.00027262	0.33584	0.00034184	0.03971	0.00028319	0.42918	-6.122e-05	-0.04354
3.425	0.00113868	1.24091	0.0009449	0.95017	0.00104403	0.90243	0.00065072	0.77046	0.00076089	0.7643	0.00033987	0.40309	0.00033461	0.03248	0.00030508	0.45107	-9.976e-05	-0.08208
3.45	0.0011652	1.26743	0.00091957	0.92484	0.00105638	0.91478	0.00074701	0.86675	0.00074045	0.74386	0.0004069	0.47012	0.00031794	0.01581	0.00032401	0.47	-0.00013377	-0.11609
3.475	0.00119273	1.29496	0.00088964	0.89491	0.00103516	0.89356	0.00084981	0.96955	0.00069644	0.69985	0.00045603	0.51925	0.00029565	-0.00648	0.00034634	0.49233	-0.00015361	-0.13593
3.5	0.00119858	1.30081	0.0008624	0.86767	0.00097855	0.83695	0.00093619	1.05593	0.00063637	0.63978	0.00049974	0.56296	0.00027241	-0.02972	0.0003816	0.52759	-0.00014844	-0.13076
3.525	0.00116915	1.27138	0.0008285	0.83377	0.00090012	0.75852	0.00099582	1.11556	0.00057118	0.57459	0.00054764	0.61086	0.00026535	-0.03678	0.00042889	0.57488	-0.00010925	-0.09157
3.55	0.00108988	1.19211	0.0007813	0.78657	0.00082548	0.68388	0.0010139	1.13364	0.00051113	0.51454	0.00058826	0.65148	0.00028387	-0.01826	0.00047937	0.62536	-4.28e-05	-0.02512
3.575	0.00096625	1.06848	0.0007258	0.73107	0.00077607	0.63447	0.00097815	1.09789	0.00046307	0.46648	0.00061264	0.67586	0.0003163	0.01417	0.00051143	0.65742	3.406e-05	0.05174
3.6	0.00082453	0.92676	0.00067111	0.67638	0.00075649	0.61489	0.0009012	1.02094	0.00044094	0.44435	0.00061985	0.68307	0.00036151	0.05938	0.00051497	0.66096	0.00010339	0.12107
3.625	0.00069841	0.80064	0.00062111	0.62638	0.00076451	0.62291	0.00081327	0.93301	0.00044362	0.44703	0.00059619	0.65941	0.00042175	0.11962	0.00048398	0.62997	0.00013368	0.15136
3.65	0.00059747	0.6997	0.00057296	0.57823	0.00077965	0.63805	0.00073047	0.85021	0.00046217	0.46558	0.00055603	0.61925	0.00049039	0.18826	0.00043472	0.58071	0.00012331	0.14099
3.675	0.00050601	0.60824	0.00052258	0.52785	0.00078158	0.63998	0.00066282	0.78256	0.00048961	0.49302	0.00051818	0.5814	0.00055798	0.25585	0.00038193	0.52792	7.735e-05	0.09503
3.7	0.00040903	0.51126	0.00046241	0.46768	0.00075703	0.61543	0.00061244	0.73218	0.00051391	0.51732	0.00048314	0.54636	0.0006105	0.30837	0.00033078	0.47677	1.553e-05	0.03321
3.725	0.00031109	0.41332	0.00038976	0.39503	0.00069244	0.55084	0.0005709	0.69064	0.00052531	0.52872	0.00045696	0.52018	0.00064209	0.33996	0.00029585	0.44184	-3.9e-05	-0.02132
3.75	0.00020091	0.30314	0.00030992	0.31519	0.00061009	0.46849	0.00052865	0.64839	0.0005243	0.52771	0.0004344	0.49762	0.000649	0.34687	0.00028444	0.43043	-5.717e-05	-0.03949
3.775	5.562e-05	0.15785	0.00024528	0.25055	0.00051956	0.37796	0.00047698	0.59672	0.00051017	0.51358	0.00042396	0.48718	0.00063849	0.33636	0.00029822	0.44421	-3.668e-05	-0.019
3.8	-0.00012452	-0.02229	0.00020586	0.21113	0.00043362	0.29202	0.00043095	0.55069	0.00047987	0.48328	0.00041804	0.48126	0.00064119	0.33906	0.00033742	0.48341	2.254e-05	0.04022
3.825	-0.00031356	-0.21133	0.00018248	0.18775	0.00036177	0.22017	0.0003955	0.51524	0.00043637	0.43978	0.00040375	0.46697	0.00064884	0.34671	0.00038537	0.53136	8.515e-05	0.10283
3.85	-0.00048833	-0.3861	0.00015184	0.15711	0.00029472	0.15312	0.00034975	0.46949	0.00038554	0.38895	0.00037191	0.43513	0.00063811	0.33598	0.00041567	0.56166	0.00012931	0.14699
3.875	-0.00061856	-0.51633	0.00011663	0.1219	0.00021458	0.07298	0.00028421	0.40395	0.00034711	0.35052	0.00032823	0.39145	0.00059541	0.29328	0.00041671	0.5627	0.00014368	0.16136
3.9	-0.00069859	-0.59636	8.021e-05	0.08548	0.00011199	-0.02961	0.00020789	0.32763	0.0003316	0.33501	0.00028602	0.34924	0.0005308	0.22867	0.00039119	0.53718	0.0001358	0.15348
3.925	-0.00074019	-0.63796	3.41e-05	0.03937	-2.066e-05	-0.16226	0.00013389	0.25363	0.00032792	0.33133	0.00025147	0.31469	0.00046254	0.16041	0.00035124	0.49723	0.00012959	0.14727
3.95	-0.00075542	-0.65319	-2.144e-05	-0.01617	-0.00016235	-0.30395	7.885e-05	0.19859	0.0003224	0.32581	0.00021902	0.28224	0.00038531	0.08318	0.00029391	0.4399	0.00014319	0.16087
3.975	-0.00075493	-0.6527	-8.503e-05	-0.07976	-0.00029021	-0.43181	5.846e-05	0.1782	0.00030494	0.30835	0.0001921	0.25532	0.00030219	6e-05	0.00023163	0.37762	0.00017509	0.19277
4	-0.00073827	-0.63604	-0.0001462	-0.14093	-0.00038556	-0.52716	6.222e-05	0.18196	0.00027529	0.2787	0.00015287	0.21609	0.00022471	-0.07742	0.00017826	0.32425	0.00020549	0.22317
4.025	-0.00072152	-0.61929	-0.00017933	-0.17406	-0.00042866	-0.57026	6.395e-05	0.18369	0.00023139	0.2348	9.268e-05	0.1559	0.0001759	-0.12623	0.00013829	0.28428	0.00022234	0.24002
4.05	-0.00069784	-0.59561	-0.00016709	-0.16182	-0.00042319	-0.56479	6.27e-05	0.18244	0.00017759	0.181	1.354e-05	0.07676	0.00015393	-0.1482	0.00010966	0.25565	0.00022546	0.24314
4.075	-0.00065071	-0.54848	-0.00010711	-0.10184	-0.00037658	-0.51818	5.84e-05	0.17814	0.00010573	0.10914	-6.881e-05	-0.00559	0.00013069	-0.17144	7.003e-05	0.21602	0.00021448	0.23216
4.1	-0.00057178	-0.46955	-2.461e-05	-0.01934	-0.00029741	-0.43901	7.108e-05	0.19082	1.644e-05	0.01985	-0.00013873	-0.07551	0.00010959	-0.19254	2.701e-05	0.173	0.00019813	0.21581
4.125	-0.00046837	-0.36614	5.499e-05	0.06026	-0.00021201	-0.35361	9.961e-05	0.21935	-6.617e-05	-0.06276	-0.00019187	-0.12865	8.816e-05	-0.21397	-5.46e-06	0.14053	0.00016971	0.18739
4.15	-0.00033879	-0.23656	0.00014686	0.15213	-0.00013465	-0.27625	0.00012411	0.24385	-0.00012444	-0.12103	-0.00022127	-0.15805	8.559e-05	-0.21654	-3.341e-05	0.11258	0.00015114	0.16882
4.175	-0.00021454	-0.11231	0.00027446	0.27973	-6.888e-05	-0.21048	0.00012195	0.24169	-0.00014738	-0.14397	-0.00022524	-0.16202	0.00010066	-0.20147	-7e-05	0.07599	0.00015215	0.16983
4.2	-0.00012367	-0.02144	0.00044047	0.44574	-6.58e-06	-0.14818	9.629e-05	0.21603	-0.00013945	-0.13604	-0.00021494	-0.15172	0.000126	-0.17613	-0.00010877	0.03722	0.00017348	0.19116
4.225	-7.812e-05	0.02411	0.00060675	0.61202	5.124e-05	-0.09036	5.835e-05	0.17809	-0.00011602	-0.11261	-0.00021057	-0.14735	0.00014056	-0.16157	-0.00014563	0.00036	0.00019985	0.21753
4.25	-9.112e-05	0.01111	0.00074299	0.74826	0.0001181	-0.0235	2.777e-05	0.14751	-9.907e-05	-0.09566	-0.00022276	-0.15954	0.00013451	-0.16762	-0.00017323	-0.02724	0.00021133	0.22901
4.275	-0.0001443	-0.04207	0.00082881	0.83408	0.00020923	0.06763	2.133e-05	0.14107	-9.334e-05	-0.08993	-0.00024997	-0.18675	0.00010626	-0.19587	-0.00017851	-0.03252	0.00019583	0.21351
4.3	-0.00021249	-0.11026	0.00085762	0.86289	0.00031303	0.17143	4.745e-05	0.16719	-7.66e-05	-0.07319	-0.0002795	-0.21628	6.247e-05	-0.23966	-0.00016924	-0.02325	0.00017051	0.18819
4.325	-0.00028784	-0.18561	0.00086122	0.86649	0.00040166	0.26006	0.00011232	0.23206	-2.541e-05	-0.022	-0.00029256	-0.22934	1.973e-05	-0.2824	-0.00014871	-0.00272	0.00016228	0.17996
4.35	-0.00037672	-0.27449	0.00085209	0.85736	0.00046009	0.31849	0.00020578	0.32552	6.313e-05	0.06654	-0.00027178	-0.20856	-2.839e-05	-0.33052	-0.00013162	0.01437	0.00017414	0.19182
4.375	-0.0004835	-0.38127	0.00082446	0.82973	0.00049422	0.35262	0.00031023	0.42997	0.00017297	0.17638	-0.00021448	-0.15126	-7.395e-05	-0.37608	-0.00012901	0.01698	0.00018018	0.19786
4.4	-0.00059753	-0.4953	0.00076137	0.76664	0.00051682	0.37522	0.0004066	0.52634	0.00028766	0.29107	-0.00015033	-0.08711	-0.00011701	-0.41914	-0.00013248	0.01351	0.00017025	0.18793
4.425	-0.00071731	-0.61508	0.00065545	0.66072	0.00054015	0.39855	0.00049703	0.61677	0.00038198	0.38539	-9.891e-05	-0.03569	-0.00015529	-0.45742	-0.00011598	0.03001	0.00013984	0.15752
4.45	-0.00083181	-0.72958	0.00050757	0.51284	0.00056158	0.41998	0.00056696	0.6867	0.00045291	0.45632	-6.842e-05	-0.0052	-0.00018973	-0.49186	-8.939e-05	0.0566	0.00011227	0.12995
4.475	-0.00094627	-0.84404	0.00033068	0.33595	0.00057299	0.43139	0.00058922	0.70896	0.0005027	0.50611	-5.745e-05	0.00577	-0.00022958	-0.53171	-6.34e-05	0.08259	9.915e-05	0.11683
4.5	-0.00105847	-0.95624	0.0001527	0.15797	0.00055764	0.41604	0.00055418	0.67392	0.00053401	0.53742	-5.617e-05	0.00705	-0.00026536	-0.56749	-3.787e-05	0.10812	0.0001016	0.11928
4.525	-0.00118169	-1.07946	1.3e-07	0.0054	0.00051943	0.37783	0.0004819	0.60164	0.0005566	0.56001	-4.951e-05	0.01371	-0.00026966	-0.57179	5.12e-06	0.15111	0.00010681	0.12449
4.55	-0.0012942	-1.19197	-0.00010742	-0.10215	0.00047663	0.33503	0.00040479	0.52453	0.00056619	0.5696	-3.437e-05	0.02885	-0.00021422	-0.51635	7.806e-05	0.22405	0.00010658	0.12426
4.575	-0.00140127	-1.29904	-0.00016185	-0.15658	0.0004343	0.2927	0.00034185	0.46159	0.00055002	0.55343	6.03e-06	0.06925	-0.00012283	-0.42496	0.00016729	0.31328	9.812e-05	0.1158
4.6	-0.00149224	-1.39001	-0.00017877	-0.1735	0.00039103	0.24943	0.00029944	0.41918	0.00051996	0.52337	7.77e-05	0.14092	-3.518e-05	-0.33731	0.00023852	0.38451	8.361e-05	0.10129
4.625	-0.00158985	-1.48762	-0.00018712	-0.18185	0.00033783	0.19623	0.00027071	0.39045	0.00047151	0.47492	0.00016715	0.23037	1.779e-05	-0.28434	0.00027661	0.4226	6.836e-05	0.08604
4.65	-0.00169177	-1.58954	-0.00020526	-0.19999	0.00026901	0.12741	0.00025917	0.37891	0.0004151	0.41851	0.00025233	0.31555	2.744e-05	-0.27469	0.00027392	0.41991	5.094e-05	0.06862
4.675	-0.00178552	-1.68329	-0.0002167	-0.21143	0.00019226	0.05066	0.00024821	0.36795	0.00035355	0.35696	0.00031631	0.37953	2.21e-06	-0.29992	0.00024577	0.39176	4.063e-05	0.05831
4.7	-0.00188445	-1.78222	-0.0002016	-0.19633	0.00011062	-0.03098	0.00023004	0.34978	0.00029848	0.30189	0.0003416	0.40482	-3.448e-05	-0.33661	0.00020717	0.35316	5.23e-05	0.06998
4.725	-0.00199286	-1.89063	-0.00014796	-0.14269	3.882e-05	-0.10278	0.00019942	0.31916	0.00026535	0.26876	0.00034498	0.4082	-8.301e-05	-0.38514	0.00016596	0.31195	9.075e-05	0.10843
4.75	-0.0020998	-1.99757	-7.976e-05	-0.07449	-2.534e-05	-0.16694	0.00015964	0.27938	0.00026342	0.26683	0.00034257	0.40579	-0.00012789	-0.43002	0.00012302	0.26901	0.00013765	0.15533
4.775	-0.00219425	-2.09202	-2.843e-05	-0.02316	-8.265e-05	-0.22425	0.00011897	0.23871	0.00028743	0.29084	0.00034353	0.40675	-0.00015081	-0.45294	8.062e-05	0.22661	0.00017329	0.19097
4.8	-0.00225393	-2.1517	-3.8e-07	0.00489	-0.00013797	-0.27957	6.244e-05	0.18218	0.00031601	0.31942	0.00035378	0.417	-0.0001482	-0.45033	5.558e-05	0.20157	0.00017862	0.1963
4.825	-0.00230791	-2.20568	-8.44e-06	-0.00317	-0.00017562	-0.31722	-9.93e-06	0.10981	0.00033246	0.33587	0.00036354	0.42676	-0.00012486	-0.42699	5.481e-05	0.2008	0.00014965	0.16733
4.85	-0.00238279	-2.28056	-3.455e-05	-0.02928	-0.00018876	-0.33036	-6.392e-05	0.05582	0.00031455	0.31796	0.00036241	0.42563	-7.45e-05	-0.37663	8.072e-05	0.22671	0.00011734	0.13502
4.875	-0.00249101	-2.38878	-6.536e-05	-0.06009	-0.00019708	-0.33868	-9.311e-05	0.02663	0.00024472	0.24813	0.00033286	0.39608	-1.859e-05	-0.32072	0.00010899	0.25498	0.00011471	0.13239
4.9	-0.00263002	-2.52779	-9.734e-05	-0.09207	-0.00021975	-0.36135	-0.00011216	0.00758	0.00014216	0.14557	0.00027964	0.34286	2.187e-05	-0.28026	0.000126	0.27199	0.00014715	0.16483
4.925	-0.00278059	-2.67836	-0.00014374	-0.13847	-0.00026065	-0.40225	-0.00013001	-0.01027	3.972e-05	0.04313	0.00022043	0.28365	4.312e-05	-0.25901	0.00013442	0.28041	0.00019385	0.21153
4.95	-0.00293551	-2.83328	-0.00020903	-0.20376	-0.00031421	-0.45581	-0.00015658	-0.03684	-2.646e-05	-0.02305	0.0001758	0.23902	5.87e-05	-0.24343	0.00013444	0.28043	0.00024028	0.25796
4.975	-0.00307951	-2.97728	-0.0002878	-0.28253	-0.00036571	-0.50731	-0.00018795	-0.06821	-6.67e-05	-0.06329	0.0001563	0.21952	7.444e-05	-0.22769	0.000124	0.26999	0.00028208	0.29976
5	-0.00323795	-3.13572	-0.00037043	-0.36516	-0.0003996	-0.5412	-0.00022806	-0.10832	-9.471e-05	-0.0913	0.00014941	0.21263	8.284e-05	-0.21929	0.00010004	0.24603	0.00031903	0.33671
5.025	-0.00341488	-3.31265	-0.00045752	-0.45225	-0.0004278	-0.5694	-0.00027554	-0.1558	-0.00012643	-0.12302	0.00014473	0.20795	8.997e-05	-0.21216	6.826e-05	0.21425	0.00034884	0.36652
5.05	-0.00360436	-3.50213	-0.00055941	-0.55414	-0.00046064	-0.60224	-0.00032548	-0.20574	-0.00017648	-0.17307	0.00012867	0.19189	8.267e-05	-0.21946	3.75e-05	0.18349	0.00037189	0.38957
5.075	-0.00375155	-3.64932	-0.00068059	-0.67532	-0.000501	-0.6426	-0.00036669	-0.24695	-0.00024815	-0.24474	0.00010166	0.16488	5.766e-05	-0.24447	-4.19e-06	0.1418	0.00038333	0.40101
5.1	-0.00383806	-3.73583	-0.00079911	-0.79384	-0.00054905	-0.69065	-0.00038915	-0.26941	-0.00032772	-0.32431	7.339e-05	0.13661	6.07e-06	-0.29606	-5.016e-05	0.09583	0.00037545	0.39313
5.125	-0.00390909	-3.80686	-0.00088943	-0.88416	-0.00059096	-0.73256	-0.00040142	-0.28168	-0.0004045	-0.40109	3.354e-05	0.09676	-5.515e-05	-0.35728	-9.962e-05	0.04637	0.0003546	0.37228
5.15	-0.00397907	-3.87684	-0.0009497	-0.94443	-0.00062926	-0.77086	-0.00040332	-0.28358	-0.00046339	-0.45998	-1.931e-05	0.04391	-0.0001081	-0.41023	-0.00014936	-0.00337	0.00033915	0.35683
5.175	-0.00403675	-3.93452	-0.00099741	-0.99214	-0.00067048	-0.81208	-0.0003993	-0.27956	-0.00049287	-0.48946	-8.202e-05	-0.0188	-0.00013948	-0.44161	-0.00019779	-0.0518	0.00033544	0.35312
5.2	-0.00409973	-3.9975	-0.00104416	-1.03889	-0.00071258	-0.85418	-0.0003965	-0.27676	-0.00049897	-0.49556	-0.00013676	-0.07354	-0.00015288	-0.45501	-0.00025218	-0.10619	0.00033046	0.34814
5.225	-0.00416902	-4.06679	-0.00109625	-1.09098	-0.00074322	-0.88482	-0.00040163	-0.28189	-0.00049485	-0.49144	-0.00017919	-0.11597	-0.00014426	-0.44639	-0.00030283	-0.15684	0.00031678	0.33446
5.25	-0.00422094	-4.11871	-0.00114366	-1.13839	-0.00076498	-0.90658	-0.00041482	-0.29508	-0.00049085	-0.48744	-0.00020356	-0.14034	-0.00011359	-0.41572	-0.00031984	-0.17385	0.00029869	0.31637
5.275	-0.00422076	-4.11853	-0.00118562	-1.18035	-0.00078557	-0.92717	-0.00042453	-0.30479	-0.00048831	-0.4849	-0.00019409	-0.13087	-8.443e-05	-0.38656	-0.00030022	-0.15423	0.00028082	0.2985
5.3	-0.0041949	-4.09267	-0.00120582	-1.20055	-0.00081838	-0.95998	-0.00042586	-0.30612	-0.00047933	-0.47592	-0.00015666	-0.09344	-6.129e-05	-0.36342	-0.00026118	-0.11519	0.00026367	0.28135
5.325	-0.00415764	-4.05541	-0.00120675	-1.20148	-0.00085844	-1.00004	-0.00042805	-0.30831	-0.00046053	-0.45712	-0.00010906	-0.04584	-5.552e-05	-0.35765	-0.00023695	-0.09096	0.00025378	0.27146
5.35	-0.00410864	-4.00641	-0.00120109	-1.19582	-0.00089937	-1.04097	-0.00044471	-0.32497	-0.00044469	-0.44128	-6.474e-05	-0.00152	-5.525e-05	-0.35738	-0.0002488	-0.10281	0.00026934	0.28702
5.375	-0.00403318	-3.93095	-0.00118374	-1.17847	-0.00093937	-1.08097	-0.00046039	-0.34065	-0.00043946	-0.43605	-4.328e-05	0.01994	-6.931e-05	-0.37144	-0.00029189	-0.1459	0.00029273	0.31041
5.4	-0.0039468	-3.84457	-0.00116338	-1.15811	-0.00097376	-1.11536	-0.0004611	-0.34136	-0.00044584	-0.44243	-5.27e-05	0.01052	-0.00010194	-0.40407	-0.00034811	-0.20212	0.00030158	0.31926
5.425	-0.00383322	-3.73099	-0.00115185	-1.14658	-0.00100507	-1.14667	-0.00044256	-0.32282	-0.0004674	-0.46399	-8.509e-05	-0.02187	-0.00014032	-0.44245	-0.0003921	-0.24611	0.00029231	0.30999
5.45	-0.00371825	-3.61602	-0.00114636	-1.14109	-0.00102437	-1.16597	-0.0004001	-0.28036	-0.00049118	-0.48777	-0.00013691	-0.07369	-0.00018347	-0.4856	-0.00041556	-0.26957	0.00025789	0.27557
5.475	-0.00359774	-3.49551	-0.00113786	-1.13259	-0.00104277	-1.18437	-0.00033268	-0.21294	-0.00050779	-0.50438	-0.00020427	-0.14105	-0.00021475	-0.51688	-0.00044101	-0.29502	0.00019717	0.21485
5.5	-0.00347598	-3.37375	-0.00112162	-1.11635	-0.00105577	-1.19737	-0.00025847	-0.13873	-0.00051957	-0.51616	-0.00027458	-0.21136	-0.00023169	-0.53382	-0.00046666	-0.32067	0.00011998	0.13766
5.525	-0.0033241	-3.22187	-0.0010996	-1.09433	-0.00105563	-1.19723	-0.00021737	-0.09763	-0.00051547	-0.51206	-0.00033381	-0.27059	-0.00023043	-0.53256	-0.00049445	-0.34846	5.415e-05	0.07183
5.55	-0.00313666	-3.03443	-0.00108624	-1.08097	-0.00103987	-1.18147	-0.00023372	-0.11398	-0.00050355	-0.50014	-0.00037051	-0.30729	-0.00021138	-0.51351	-0.00051861	-0.37262	1.629e-05	0.03397
5.575	-0.00288881	-2.78658	-0.00108477	-1.0795	-0.00101934	-1.16094	-0.00030033	-0.18059	-0.00048544	-0.48203	-0.0003822	-0.31898	-0.00019371	-0.49584	-0.00052851	-0.38252	6.21e-06	0.02389
5.6	-0.00260127	-2.49904	-0.00108507	-1.0798	-0.00100561	-1.14721	-0.00038107	-0.26133	-0.00045284	-0.44943	-0.00036551	-0.30229	-0.00017534	-0.47747	-0.00053407	-0.38808	2.058e-05	0.03826
5.625	-0.00227573	-2.1735	-0.00107803	-1.07276	-0.00101428	-1.15588	-0.00044899	-0.32925	-0.0004088	-0.40539	-0.00034667	-0.28345	-0.00014659	-0.44872	-0.00053777	-0.39178	3.634e-05	0.05402
5.65	-0.00195093	-1.8487	-0.00106365	-1.05838	-0.00104844	-1.19004	-0.00050016	-0.38042	-0.00037744	-0.37403	-0.00032395	-0.26073	-0.00010387	-0.406	-0.00054191	-0.39592	3.04e-05	0.04808
5.675	-0.00163478	-1.53255	-0.00104421	-1.03894	-0.00109668	-1.23828	-0.00053261	-0.41287	-0.00037604	-0.37263	-0.00029446	-0.23124	-6.151e-05	-0.36364	-0.00053016	-0.38417	9.52e-06	0.0272
5.7	-0.00130945	-1.20722	-0.00103155	-1.02628	-0.00114518	-1.28678	-0.00054576	-0.42602	-0.00040479	-0.40138	-0.00025657	-0.19335	-3.554e-05	-0.33767	-0.00049845	-0.35246	-1.111e-05	0.00657
5.725	-0.00098461	-0.88238	-0.00102408	-1.01881	-0.00118716	-1.32876	-0.00054344	-0.4237	-0.00045176	-0.44835	-0.00022203	-0.15881	-4.628e-05	-0.34841	-0.00046061	-0.31462	-2.665e-05	-0.00897
5.75	-0.00064007	-0.53784	-0.00101746	-1.01219	-0.00121292	-1.35452	-0.00053805	-0.41831	-0.00049813	-0.49472	-0.00020749	-0.14427	-8.892e-05	-0.39105	-0.00043935	-0.29336	-3.807e-05	-0.02039
5.775	-0.0002957	-0.19347	-0.00100873	-1.00346	-0.00121	-1.3516	-0.00055069	-0.43095	-0.00052873	-0.52532	-0.00021511	-0.15189	-0.00014848	-0.45061	-0.00044088	-0.29489	-4.908e-05	-0.0314
5.8	2.723e-05	0.12946	-0.00100251	-0.99724	-0.0011813	-1.3229	-0.00059413	-0.47439	-0.0005342	-0.53079	-0.00024505	-0.18183	-0.00020232	-0.50445	-0.00044548	-0.29949	-5.994e-05	-0.04226
5.825	0.00032182	0.42405	-0.00101304	-1.00777	-0.00114218	-1.28378	-0.00065569	-0.53595	-0.00051901	-0.5156	-0.00027287	-0.20965	-0.00022305	-0.52518	-0.00042894	-0.28295	-7.108e-05	-0.0534
5.85	0.00056268	0.66491	-0.00104589	-1.04062	-0.00111329	-1.25489	-0.0007019	-0.58216	-0.00049563	-0.49222	-0.00028665	-0.22343	-0.00020525	-0.50738	-0.00037872	-0.23273	-8.95e-05	-0.07182
5.875	0.00076741	0.86964	-0.00107708	-1.07181	-0.00110358	-1.24518	-0.00070659	-0.58685	-0.00047046	-0.46705	-0.000295	-0.23178	-0.00017857	-0.4807	-0.00032384	-0.17785	-0.00011639	-0.09871
5.9	0.00095592	1.05815	-0.00107641	-1.07114	-0.00109652	-1.23812	-0.00067006	-0.55032	-0.00045598	-0.45257	-0.00029805	-0.23483	-0.00015968	-0.46181	-0.0002757	-0.12971	-0.0001545	-0.13682
5.925	0.00113334	1.23557	-0.00103527	-1.03	-0.00108644	-1.22804	-0.00061647	-0.49673	-0.00045619	-0.45278	-0.00029532	-0.2321	-0.0001416	-0.44373	-0.00024693	-0.10094	-0.00019357	-0.17589
5.95	0.00130738	1.40961	-0.00097192	-0.96665	-0.0010819	-1.2235	-0.00057595	-0.45621	-0.00046409	-0.46068	-0.00027635	-0.21313	-0.00010905	-0.41118	-0.00024752	-0.10153	-0.00022213	-0.20445
5.975	0.0014602	1.56243	-0.00091048	-0.90521	-0.00109343	-1.23503	-0.00055984	-0.4401	-0.00047194	-0.46853	-0.00023783	-0.17461	-6.637e-05	-0.3685	-0.00026651	-0.12052	-0.00024078	-0.2231
6	0.00155373	1.65596	-0.00086876	-0.86349	-0.00110415	-1.24575	-0.00057446	-0.45472	-0.00047753	-0.47412	-0.00019998	-0.13676	-3.257e-05	-0.3347	-0.00028412	-0.13813	-0.00023452	-0.21684
6.025	0.00161284	1.71507	-0.00085024	-0.84497	-0.00110203	-1.24363	-0.00061181	-0.49207	-0.00046203	-0.45862	-0.00019182	-0.1286	-3.005e-05	-0.33218	-0.00028973	-0.14374	-0.00020409	-0.18641
6.05	0.0016472	1.74943	-0.00084703	-0.84176	-0.00108484	-1.22644	-0.00064759	-0.52785	-0.00042189	-0.41848	-0.00022705	-0.16383	-5.898e-05	-0.36111	-0.00028383	-0.13784	-0.00016313	-0.14545
6.075	0.00167157	1.7738	-0.00085601	-0.85074	-0.00104812	-1.18972	-0.00066648	-0.54674	-0.00037616	-0.37275	-0.00028386	-0.22064	-9.713e-05	-0.39926	-0.00026099	-0.115	-0.00013427	-0.11659
6.1	0.00170377	1.806	-0.00088245	-0.87718	-0.00099077	-1.13237	-0.00066048	-0.54074	-0.00034398	-0.34057	-0.00034147	-0.27825	-0.00011387	-0.416	-0.00023325	-0.08726	-0.00011029	-0.09261
6.125	0.00176339	1.86562	-0.00091709	-0.91182	-0.00091807	-1.05967	-0.00065498	-0.53524	-0.00034953	-0.34612	-0.00038331	-0.32009	-0.00010858	-0.41071	-0.00021538	-0.06939	-8.112e-05	-0.06344
6.15	0.0018362	1.93843	-0.00093916	-0.93389	-0.00083008	-0.97168	-0.00065916	-0.53942	-0.00039568	-0.39227	-0.00040439	-0.34117	-0.0001001	-0.40223	-0.00021625	-0.07026	-4.425e-05	-0.02657
6.175	0.00188945	1.99168	-0.00093824	-0.93297	-0.0007482	-0.8898	-0.00067777	-0.55803	-0.00045486	-0.45145	-0.00040436	-0.34114	-9.385e-05	-0.39598	-0.00022427	-0.07828	-1.292e-05	0.00476
6.2	0.00191225	2.01448	-0.0009271	-0.92183	-0.00069767	-0.83927	-0.00070705	-0.58731	-0.00051006	-0.50665	-0.00038092	-0.3177	-9.156e-05	-0.39369	-0.00022879	-0.0828	1.183e-05	0.02951
6.225	0.00191698	2.01921	-0.00090289	-0.89762	-0.00068807	-0.82967	-0.00073603	-0.61629	-0.00054206	-0.53865	-0.00033597	-0.27275	-8.566e-05	-0.38779	-0.00022965	-0.08366	3.012e-05	0.0478
6.25	0.00192435	2.02658	-0.00085674	-0.85147	-0.00071297	-0.85457	-0.00075398	-0.63424	-0.00055744	-0.55403	-0.0002847	-0.22148	-6.501e-05	-0.36714	-0.00022942	-0.08343	5.424e-05	0.07192
6.275	0.00192604	2.02827	-0.00079467	-0.7894	-0.00074828	-0.88988	-0.00074253	-0.62279	-0.00055151	-0.5481	-0.00024753	-0.18431	-3.942e-05	-0.34155	-0.0002334	-0.08741	7.24e-05	0.09008
6.3	0.00189283	1.99506	-0.00072843	-0.72316	-0.00077573	-0.91733	-0.00069695	-0.57721	-0.00052903	-0.52562	-0.00022658	-0.16336	-2.688e-05	-0.32901	-0.00024293	-0.09694	8.463e-05	0.10231
6.325	0.00186687	1.9691	-0.00065655	-0.65128	-0.00078174	-0.92334	-0.00063486	-0.51512	-0.0005012	-0.49779	-0.00022336	-0.16014	-2.75e-05	-0.32963	-0.00025291	-0.10692	8.656e-05	0.10424
6.35	0.0018472	1.94943	-0.00057864	-0.57337	-0.00076304	-0.90464	-0.00056528	-0.44554	-0.00047315	-0.46974	-0.00022915	-0.16593	-3.244e-05	-0.33457	-0.00025331	-0.10732	9.154e-05	0.10922
6.375	0.00181882	1.92105	-0.00049196	-0.48669	-0.00073349	-0.87509	-0.00050256	-0.38282	-0.00044578	-0.44237	-0.00022754	-0.16432	-3.874e-05	-0.34087	-0.00024242	-0.09643	9.687e-05	0.11455
6.4	0.00175296	1.85519	-0.00040351	-0.39824	-0.00070342	-0.84502	-0.00046201	-0.34227	-0.00041204	-0.40863	-0.00020915	-0.14593	-5.566e-05	-0.35779	-0.00021909	-0.0731	0.0001086	0.12628
6.425	0.00167661	1.77884	-0.0003267	-0.32143	-0.00068424	-0.82584	-0.00044113	-0.32139	-0.00037425	-0.37084	-0.00018786	-0.12464	-9.676e-05	-0.39889	-0.00018259	-0.0366	0.00012335	0.14103
6.45	0.00162067	1.7229	-0.00027858	-0.27331	-0.00067957	-0.82117	-0.0004307	-0.31096	-0.00034143	-0.33802	-0.00016311	-0.09989	-0.00013979	-0.44192	-0.00014586	0.00013	0.00012149	0.13917
6.475	0.00156439	1.66662	-0.00025835	-0.25308	-0.00068016	-0.82176	-0.00042272	-0.30298	-0.00033094	-0.32753	-0.00012722	-0.064	-0.0001676	-0.46973	-0.00011045	0.03554	9.704e-05	0.11472
6.5	0.00149858	1.60081	-0.00025034	-0.24507	-0.00066517	-0.80677	-0.0004077	-0.28796	-0.00034757	-0.34416	-7.552e-05	-0.0123	-0.00017707	-0.4792	-8.379e-05	0.0622	4.955e-05	0.06723
6.525	0.00140999	1.51222	-0.00023773	-0.23246	-0.00063793	-0.77953	-0.00038762	-0.26788	-0.00036612	-0.36271	-2.471e-05	0.03851	-0.00016483	-0.46696	-7.136e-05	0.07463	-2.5e-06	0.01518
6.55	0.00128998	1.39221	-0.00021516	-0.20989	-0.00061717	-0.75877	-0.00036026	-0.24052	-0.00036634	-0.36293	4.13e-06	0.06735	-0.00013835	-0.44048	-7.162e-05	0.07437	-4.053e-05	-0.02285
6.575	0.00114424	1.24647	-0.00018547	-0.1802	-0.00061736	-0.75896	-0.00032429	-0.20455	-0.00034908	-0.34567	-2.46e-06	0.06076	-0.00010753	-0.40966	-7.846e-05	0.06753	-4.179e-05	-0.02411
6.6	0.00096898	1.07121	-0.00015202	-0.14675	-0.00063001	-0.77161	-0.00028868	-0.16894	-0.00034995	-0.34654	-2.393e-05	0.03929	-8.521e-05	-0.38734	-9.461e-05	0.05138	-2.046e-05	-0.00278
6.625	0.00076987	0.8721	-0.00011995	-0.11468	-0.00064139	-0.78299	-0.00025933	-0.13959	-0.00036805	-0.36464	-4.398e-05	0.01924	-7.81e-05	-0.38023	-0.00012108	0.02491	4.61e-06	0.02229
6.65	0.00052414	0.62637	-8.963e-05	-0.08436	-0.00063259	-0.77419	-0.00022869	-0.10895	-0.00040303	-0.39962	-6.017e-05	0.00305	-9.596e-05	-0.39809	-0.00016473	-0.01874	1.818e-05	0.03586
6.675	0.00027106	0.37329	-6.673e-05	-0.06146	-0.00059263	-0.73423	-0.00019728	-0.07754	-0.00042658	-0.42317	-7.575e-05	-0.01253	-0.00014164	-0.44377	-0.0002181	-0.07211	4.44e-06	0.02212
6.7	3.383e-05	0.13606	-7.477e-05	-0.0695	-0.00053674	-0.67834	-0.00017712	-0.05738	-0.0004196	-0.41619	-8.703e-05	-0.02381	-0.00020392	-0.50605	-0.00026825	-0.12226	-3.492e-05	-0.01724
6.725	-0.00018805	-0.08582	-0.00012743	-0.12216	-0.00049362	-0.63522	-0.00017838	-0.05864	-0.00038982	-0.38641	-0.00010547	-0.04225	-0.00026423	-0.56636	-0.00031037	-0.16438	-7.996e-05	-0.06228
6.75	-0.0003606	-0.25837	-0.00021006	-0.20479	-0.00047527	-0.61687	-0.00019948	-0.07974	-0.00035899	-0.35558	-0.00012852	-0.0653	-0.00029642	-0.59855	-0.00033843	-0.19244	-0.00012858	-0.1109
6.775	-0.00047781	-0.37558	-0.0003158	-0.31053	-0.00047977	-0.62137	-0.00022483	-0.10509	-0.00033759	-0.33418	-0.00016713	-0.10391	-0.00028798	-0.59011	-0.00035166	-0.20567	-0.00017337	-0.15569
6.8	-0.0005557	-0.45347	-0.00043095	-0.42568	-0.00049578	-0.63738	-0.00025016	-0.13042	-0.00032571	-0.3223	-0.00021892	-0.1557	-0.00023106	-0.53319	-0.0003494	-0.20341	-0.00020414	-0.18646
6.825	-0.00060323	-0.501	-0.00052883	-0.52356	-0.00052776	-0.66936	-0.00027315	-0.15341	-0.0003226	-0.31919	-0.00026721	-0.20399	-0.00014916	-0.45129	-0.00034249	-0.1965	-0.0002157	-0.19802
6.85	-0.00061957	-0.51734	-0.00058958	-0.58431	-0.00058256	-0.72416	-0.00027696	-0.15722	-0.00032771	-0.3243	-0.00030104	-0.23782	-7.164e-05	-0.37377	-0.00033987	-0.19388	-0.00021477	-0.19709
6.875	-0.00061872	-0.51649	-0.00060202	-0.59675	-0.00063234	-0.77394	-0.00026163	-0.14189	-0.00033285	-0.32944	-0.00032825	-0.26503	-2.245e-05	-0.32458	-0.00033904	-0.19305	-0.00018488	-0.1672
6.9	-0.00061683	-0.5146	-0.00058715	-0.58188	-0.00064737	-0.78897	-0.00023552	-0.11578	-0.00033271	-0.3293	-0.00036787	-0.30465	-8.65e-06	-0.31078	-0.00032605	-0.18006	-0.00013436	-0.11668
6.925	-0.00059519	-0.49296	-0.0005636	-0.55833	-0.00061804	-0.75964	-0.00021344	-0.0937	-0.00032888	-0.32547	-0.00042188	-0.35866	-1.598e-05	-0.31811	-0.00030139	-0.1554	-0.00010125	-0.08357
6.95	-0.00056497	-0.46274	-0.000541	-0.53573	-0.00055513	-0.69673	-0.00021538	-0.09564	-0.00033422	-0.33081	-0.00047834	-0.41512	-3.702e-05	-0.33915	-0.00026473	-0.11874	-0.00011757	-0.09989
6.975	-0.00052261	-0.42038	-0.00051974	-0.51447	-0.0004924	-0.634	-0.00023517	-0.11543	-0.00036232	-0.35891	-0.00051669	-0.45347	-5.322e-05	-0.35535	-0.00022148	-0.07549	-0.00018061	-0.16293
7	-0.00047879	-0.37656	-0.00051685	-0.51158	-0.00045257	-0.59417	-0.00026965	-0.14991	-0.0003999	-0.39649	-0.00052926	-0.46604	-5.928e-05	-0.36141	-0.00019505	-0.04906	-0.00025725	-0.23957
7.025	-0.00043023	-0.328	-0.00053544	-0.53017	-0.00041502	-0.55662	-0.00030563	-0.18589	-0.00044166	-0.43825	-0.00051933	-0.45611	-5.493e-05	-0.35706	-0.00019525	-0.04926	-0.00030807	-0.29039
7.05	-0.00036821	-0.26598	-0.00056255	-0.55728	-0.00037708	-0.51868	-0.00033477	-0.21503	-0.00046544	-0.46203	-0.00050647	-0.44325	-4.192e-05	-0.34405	-0.00021963	-0.07364	-0.00030832	-0.29064
7.075	-0.00030937	-0.20714	-0.00056313	-0.55786	-0.00036019	-0.50179	-0.00034813	-0.22839	-0.00046768	-0.46427	-0.00049554	-0.43232	-1.583e-05	-0.31796	-0.00025285	-0.10686	-0.0002747	-0.25702
7.1	-0.0002516	-0.14937	-0.00054584	-0.54057	-0.0003653	-0.5069	-0.00034389	-0.22415	-0.00044947	-0.44606	-0.00047623	-0.41301	4.55e-06	-0.29758	-0.00027565	-0.12966	-0.00023385	-0.21617
7.125	-0.00022923	-0.127	-0.00052891	-0.52364	-0.00038192	-0.52352	-0.00032345	-0.20371	-0.00042774	-0.42433	-0.00045423	-0.39101	9.9e-06	-0.29223	-0.00029268	-0.14669	-0.00020858	-0.1909
7.15	-0.00021393	-0.1117	-0.00053347	-0.5282	-0.0003937	-0.5353	-0.00029106	-0.17132	-0.000413	-0.40959	-0.00044029	-0.37707	9.37e-06	-0.29276	-0.00031224	-0.16625	-0.00020652	-0.18884
7.175	-0.00021295	-0.11072	-0.00057462	-0.56935	-0.00040408	-0.54568	-0.00025618	-0.13644	-0.00041926	-0.41585	-0.00043275	-0.36953	-4.82e-06	-0.30695	-0.00032779	-0.1818	-0.00021337	-0.19569
7.2	-0.00020057	-0.09834	-0.00063067	-0.6254	-0.00042553	-0.56713	-0.00022276	-0.10302	-0.00044921	-0.4458	-0.00043858	-0.37536	-2.959e-05	-0.33172	-0.00033759	-0.1916	-0.00021499	-0.19731
7.225	-0.00019897	-0.09674	-0.00067112	-0.66585	-0.00046204	-0.60364	-0.00019475	-0.07501	-0.0004835	-0.48009	-0.00045277	-0.38955	-5.835e-05	-0.36048	-0.00034705	-0.20106	-0.00020414	-0.18646
7.25	-0.00023126	-0.12903	-0.00067023	-0.66496	-0.00049894	-0.64054	-0.00018236	-0.06262	-0.00049583	-0.49242	-0.00047257	-0.40935	-8.308e-05	-0.38521	-0.00036424	-0.21825	-0.00017139	-0.15371
7.275	-0.00026375	-0.16152	-0.00065249	-0.64722	-0.00053389	-0.67549	-0.00018526	-0.06552	-0.00046556	-0.46215	-0.00047497	-0.41175	-0.00010571	-0.40784	-0.00036584	-0.21985	-0.00012415	-0.10647
7.3	-0.00030913	-0.2069	-0.00064894	-0.64367	-0.00056265	-0.70425	-0.00021156	-0.09182	-0.00040304	-0.39963	-0.00044894	-0.38572	-0.00012592	-0.42805	-0.00033967	-0.19368	-6.558e-05	-0.0479
7.325	-0.00035914	-0.25691	-0.00067231	-0.66704	-0.00058824	-0.72984	-0.00027201	-0.15227	-0.0003348	-0.33139	-0.00039482	-0.3316	-0.00012268	-0.42481	-0.00029869	-0.1527	-2.12e-06	0.01556
7.35	-0.00040224	-0.30001	-0.00070722	-0.70195	-0.00061748	-0.75908	-0.00035358	-0.23384	-0.00028872	-0.28531	-0.00033512	-0.2719	-0.00011846	-0.42059	-0.00026134	-0.11535	6.854e-05	0.08622
7.375	-0.0004486	-0.34637	-0.00074642	-0.74115	-0.00064586	-0.78746	-0.00043006	-0.31032	-0.00026595	-0.26254	-0.00029773	-0.23451	-0.00013625	-0.43838	-0.00024101	-0.09502	0.00012046	0.13814
7.4	-0.00051378	-0.41155	-0.00077522	-0.76995	-0.00066652	-0.80812	-0.00048715	-0.36741	-0.00026425	-0.26084	-0.0002867	-0.22348	-0.0001699	-0.47203	-0.00023963	-0.09364	0.00014056	0.15824
7.425	-0.00058363	-0.4814	-0.00078913	-0.78386	-0.00068335	-0.82495	-0.00053485	-0.41511	-0.00027439	-0.27098	-0.00028456	-0.22134	-0.0001924	-0.49453	-0.000255	-0.10901	0.00012078	0.13846
7.45	-0.00063783	-0.5356	-0.00079277	-0.7875	-0.000701	-0.8426	-0.00057027	-0.45053	-0.00029506	-0.29165	-0.00026992	-0.2067	-0.00016694	-0.46907	-0.00027449	-0.1285	7.192e-05	0.0896
7.475	-0.0006758	-0.57357	-0.00078358	-0.77831	-0.00071739	-0.85899	-0.00058959	-0.46985	-0.00031991	-0.3165	-0.00023846	-0.17524	-9.647e-05	-0.3986	-0.00029082	-0.14483	1.583e-05	0.03351
7.5	-0.00069887	-0.59664	-0.00076307	-0.7578	-0.00073279	-0.87439	-0.00058413	-0.46439	-0.00034125	-0.33784	-0.00020351	-0.14029	-2.49e-05	-0.32703	-0.00029912	-0.15313	-3.19e-05	-0.01422
7.525	-0.00070916	-0.60693	-0.00073629	-0.73102	-0.0007431	-0.8847	-0.00056612	-0.44638	-0.00034985	-0.34644	-0.00017442	-0.1112	1.526e-05	-0.28687	-0.00030347	-0.15748	-7.227e-05	-0.05459
7.55	-0.00071123	-0.609	-0.00069642	-0.69115	-0.00074436	-0.88596	-0.00055352	-0.43378	-0.00033686	-0.33345	-0.00015023	-0.08701	2.292e-05	-0.27921	-0.00031134	-0.16535	-0.00011764	-0.09996
7.575	-0.00072346	-0.62123	-0.0006363	-0.63103	-0.00073432	-0.87592	-0.00054889	-0.42915	-0.00029931	-0.2959	-0.00013801	-0.07479	2.409e-05	-0.27804	-0.0003178	-0.17181	-0.00016592	-0.14824
7.6	-0.0007659	-0.66367	-0.00056139	-0.55612	-0.00071704	-0.85864	-0.00053945	-0.41971	-0.00024914	-0.24573	-0.00014047	-0.07725	3.17e-05	-0.27043	-0.00030098	-0.15499	-0.00020362	-0.18594
7.625	-0.00082876	-0.72653	-0.0004856	-0.48033	-0.00068557	-0.82717	-0.00051297	-0.39323	-0.00020812	-0.20471	-0.00014626	-0.08304	3.609e-05	-0.26604	-0.00025763	-0.11164	-0.00022501	-0.20733
7.65	-0.00089452	-0.79229	-0.00041844	-0.41317	-0.00064497	-0.78657	-0.00047524	-0.3555	-0.00019654	-0.19313	-0.00014916	-0.08594	2.407e-05	-0.27806	-0.00019793	-0.05194	-0.00023152	-0.21384
7.675	-0.00095521	-0.85298	-0.00037665	-0.37138	-0.00061456	-0.75616	-0.00042664	-0.3069	-0.00020926	-0.20585	-0.00015051	-0.08729	-2.51e-06	-0.30464	-0.00013586	0.01013	-0.00021743	-0.19975
7.7	-0.00099641	-0.89418	-0.00036681	-0.36154	-0.00060387	-0.74547	-0.0003757	-0.25596	-0.0002208	-0.21739	-0.00016438	-0.10116	-3.157e-05	-0.3337	-8.851e-05	0.05748	-0.00019324	-0.17556
7.725	-0.00103467	-0.93244	-0.00037871	-0.37344	-0.00061661	-0.75821	-0.00033561	-0.21587	-0.00021784	-0.21443	-0.0001897	-0.12648	-4.858e-05	-0.35071	-6.455e-05	0.08144	-0.00015671	-0.13903
7.75	-0.00103998	-0.93775	-0.00038382	-0.37855	-0.00063881	-0.78041	-0.00031619	-0.19645	-0.00019595	-0.19254	-0.00021464	-0.15142	-4.615e-05	-0.34828	-5.055e-05	0.09544	-9.869e-05	-0.08101
7.775	-0.00102322	-0.92099	-0.00036881	-0.36354	-0.00065364	-0.79524	-0.00032839	-0.20865	-0.00016679	-0.16338	-0.00022206	-0.15884	-1.471e-05	-0.31684	-3.741e-05	0.10858	-3.92e-05	-0.02152
7.8	-0.00100243	-0.9002	-0.00032891	-0.32364	-0.00065769	-0.79929	-0.00035994	-0.2402	-0.00013667	-0.13326	-0.00020591	-0.14269	3.816e-05	-0.26397	-1.516e-05	0.13083	-2e-08	0.01766
7.825	-0.00096311	-0.86088	-0.00028588	-0.28061	-0.00064676	-0.78836	-0.00039107	-0.27133	-0.00010636	-0.10295	-0.00017351	-0.11029	0.00010247	-0.19966	1.814e-05	0.16413	2.96e-06	0.02064
7.85	-0.00090346	-0.80123	-0.00025369	-0.24842	-0.00061946	-0.76106	-0.00040357	-0.28383	-8.131e-05	-0.0779	-0.00014561	-0.08239	0.00015747	-0.14466	5.859e-05	0.20458	-3.421e-05	-0.01653
7.875	-0.00082132	-0.71909	-0.00023267	-0.2274	-0.00057451	-0.71611	-0.0003867	-0.26696	-5.874e-05	-0.05533	-0.00013588	-0.07266	0.000197	-0.10513	9.571e-05	0.2417	-8.358e-05	-0.0659
7.9	-0.00072185	-0.61962	-0.00020744	-0.20217	-0.00052417	-0.66577	-0.00034053	-0.22079	-4.465e-05	-0.04124	-0.00013874	-0.07552	0.00021157	-0.09056	0.00012425	0.27024	-0.00012782	-0.11014
7.925	-0.00060967	-0.50744	-0.0001672	-0.16193	-0.00048226	-0.62386	-0.00027978	-0.16004	-3.57e-05	-0.03229	-0.00015793	-0.09471	0.00019056	-0.11157	0.00013645	0.28244	-0.00016546	-0.14778
7.95	-0.0005114	-0.40917	-0.00011712	-0.11185	-0.0004485	-0.5901	-0.00022645	-0.10671	-2.802e-05	-0.02461	-0.00018749	-0.12427	0.00015318	-0.14895	0.00014495	0.29094	-0.00019599	-0.17831
7.975	-0.00043358	-0.33135	-6.503e-05	-0.05976	-0.00041379	-0.55539	-0.00019987	-0.08013	-1.93e-05	-0.01589	-0.00021347	-0.15025	0.00010637	-0.19576	0.00014471	0.2907	-0.0002156	-0.19792
8	-0.00034886	-0.24663	-3.486e-05	-0.02959	-0.00038869	-0.53029	-0.00020103	-0.08129	-7.25e-06	-0.00384	-0.0002301	-0.16688	6.128e-05	-0.24085	0.00013003	0.27602	-0.00021966	-0.20198
8.025	-0.00025769	-0.15546	-4.058e-05	-0.03531	-0.00036182	-0.50342	-0.00021802	-0.09828	1.373e-05	0.01714	-0.00024083	-0.17761	2.991e-05	-0.27222	0.00010211	0.2481	-0.00021093	-0.19325
8.05	-0.00012875	-0.02652	-8.086e-05	-0.07559	-0.00033075	-0.47235	-0.00024231	-0.12257	3.473e-05	0.03814	-0.00024848	-0.18526	1.2e-05	-0.29013	6.708e-05	0.21307	-0.00019609	-0.17841
8.075	9.14e-06	0.11137	-0.0001416	-0.13633	-0.00030307	-0.44467	-0.00024683	-0.12709	4.946e-05	0.05287	-0.00025537	-0.19215	1.361e-05	-0.28852	2.956e-05	0.17555	-0.00018316	-0.16548
8.1	0.00015025	0.25248	-0.00018951	-0.18424	-0.00027121	-0.41281	-0.00022432	-0.10458	5.794e-05	0.06135	-0.00025512	-0.1919	2.252e-05	-0.27961	-1.289e-05	0.1331	-0.00018139	-0.16371
8.125	0.00027653	0.37876	-0.0001986	-0.19333	-0.00023674	-0.37834	-0.00020412	-0.08438	4.957e-05	0.05298	-0.00024265	-0.17943	1.773e-05	-0.2844	-5.454e-05	0.09145	-0.00019398	-0.1763
8.15	0.00038981	0.49204	-0.00017056	-0.16529	-0.00020946	-0.35106	-0.0001918	-0.07206	2.765e-05	0.03106	-0.00021761	-0.15439	-7.4e-06	-0.30953	-9.588e-05	0.05011	-0.00020388	-0.1862
8.175	0.00048121	0.58344	-0.000118	-0.11273	-0.00020748	-0.34908	-0.00017774	-0.058	4.14e-06	0.00755	-0.00017931	-0.11609	-4.504e-05	-0.34717	-0.00012611	0.01988	-0.00019172	-0.17404
8.2	0.00060082	0.70305	-7.586e-05	-0.07059	-0.00022825	-0.36985	-0.00017256	-0.05282	-4.74e-06	-0.00133	-0.0001465	-0.08328	-8e-05	-0.38213	-0.00014122	0.00477	-0.00016418	-0.1465
8.225	0.0007386	0.84083	-6.392e-05	-0.05865	-0.00023598	-0.37758	-0.00017095	-0.05121	7.63e-06	0.01104	-0.00014788	-0.08466	-9.621e-05	-0.39834	-0.00014159	0.0044	-0.00014444	-0.12676
8.25	0.00086591	0.96814	-7.403e-05	-0.06876	-0.00022453	-0.36613	-0.00016173	-0.04199	3.013e-05	0.03354	-0.00018958	-0.12636	-8.658e-05	-0.38871	-0.00012791	0.01808	-0.00013613	-0.11845
8.275	0.00099062	1.09285	-7.808e-05	-0.07281	-0.00021363	-0.35523	-0.000151	-0.03126	4.949e-05	0.0529	-0.00023969	-0.17647	-6.171e-05	-0.36384	-0.00011833	0.02766	-0.00013217	-0.11449
8.3	0.00111107	1.2133	-5.204e-05	-0.04677	-0.00022449	-0.36609	-0.00014677	-0.02703	5.475e-05	0.05816	-0.00026771	-0.20449	-3.048e-05	-0.33261	-0.00011746	0.02853	-0.00012445	-0.10677
8.325	0.00121632	1.31855	-8.17e-06	-0.0029	-0.0002602	-0.4018	-0.00014865	-0.02891	5.543e-05	0.05884	-0.0002453	-0.18208	1.15e-06	-0.30098	-0.00012502	0.02097	-0.00010715	-0.08947
8.35	0.00128251	1.38474	3.344e-05	0.03871	-0.00029579	-0.43739	-0.00014859	-0.02885	5.836e-05	0.06177	-0.00016875	-0.10553	1.767e-05	-0.28446	-0.00012257	0.02342	-8.455e-05	-0.06687
8.375	0.00130344	1.40567	5.583e-05	0.0611	-0.00032325	-0.46485	-0.00015403	-0.03429	6.82e-05	0.07161	-7.783e-05	-0.01461	7.48e-06	-0.29465	-0.00011532	0.03067	-6.998e-05	-0.0523
8.4	0.0013084	1.41063	5.455e-05	0.05982	-0.00034112	-0.48272	-0.00016112	-0.04138	8.454e-05	0.08795	-1.371e-05	0.04951	-1.549e-05	-0.31762	-9.195e-05	0.05404	-6.077e-05	-0.04309
8.425	0.00131345	1.41568	4.288e-05	0.04815	-0.00035241	-0.49401	-0.00015516	-0.03542	8.595e-05	0.08936	6.15e-06	0.06937	-4.311e-05	-0.34524	-4.714e-05	0.09885	-5.535e-05	-0.03767
8.45	0.00132763	1.42986	2.245e-05	0.02772	-0.00035917	-0.50077	-0.00013153	-0.01179	7.294e-05	0.07635	-7.45e-06	0.05577	-5.658e-05	-0.35871	-4.39e-06	0.1416	-5.306e-05	-0.03538
8.475	0.00135631	1.45854	-1.37e-06	0.0039	-0.00034303	-0.48463	-9.322e-05	0.02652	6.129e-05	0.0647	-2.593e-05	0.03729	-4.519e-05	-0.34732	1.385e-05	0.15984	-4.55e-05	-0.02782
8.5	0.00139768	1.49991	-2.195e-05	-0.01668	-0.00028796	-0.42956	-5.14e-05	0.06834	6.273e-05	0.06614	-2.774e-05	0.03548	-1.138e-05	-0.31351	-1e-08	0.14598	-2.595e-05	-0.00827
8.525	0.00146644	1.56867	-5.205e-05	-0.04678	-0.00022122	-0.36282	-1.668e-05	0.10306	8.295e-05	0.08636	-1.225e-05	0.05097	2.408e-05	-0.27805	-4.499e-05	0.101	-2.11e-06	0.01557
8.55	0.00155034	1.65257	-9.042e-05	-0.08515	-0.00018164	-0.32324	8.96e-06	0.1287	9.951e-05	0.10292	2.88e-06	0.0661	4.717e-05	-0.25496	-0.00010808	0.03791	8.5e-06	0.02618
8.575	0.00162674	1.72897	-0.00013151	-0.12624	-0.00018656	-0.32816	2.948e-05	0.14922	8.85e-05	0.09191	-3.63e-06	0.05959	5.939e-05	-0.24274	-0.00016056	-0.01457	-1.314e-05	0.00454
8.6	0.0016676	1.76983	-0.00018477	-0.1795	-0.00022188	-0.36348	3.396e-05	0.1537	3.164e-05	0.03505	-3.343e-05	0.02979	5.786e-05	-0.24427	-0.00018124	-0.03525	-5.71e-05	-0.03942
8.625	0.00167792	1.78015	-0.00025213	-0.24686	-0.000257	-0.3986	1.152e-05	0.13126	-4.998e-05	-0.04657	-8.217e-05	-0.01895	7.396e-05	-0.22817	-0.00016053	-0.01454	-9.883e-05	-0.08115
8.65	0.00166863	1.77086	-0.00031377	-0.3085	-0.00027286	-0.41446	-2.825e-05	0.09149	-0.00013321	-0.1298	-0.0001283	-0.06508	0.00010497	-0.19716	-0.00010973	0.03626	-0.00011539	-0.09771
8.675	0.00164413	1.74636	-0.00035795	-0.35268	-0.00026933	-0.41093	-7.312e-05	0.04662	-0.00019286	-0.18945	-0.00015806	-0.09484	0.00014368	-0.15845	-6.419e-05	0.0818	-0.00010447	-0.08679
8.7	0.00160315	1.70538	-0.0003798	-0.37453	-0.00024526	-0.38686	-0.00011278	0.00696	-0.00021517	-0.21176	-0.00015996	-0.09674	0.00018023	-0.1219	-3.55e-05	0.11049	-7.273e-05	-0.05505
8.725	0.00154235	1.64458	-0.00036901	-0.36374	-0.00020396	-0.34556	-0.00012806	-0.00832	-0.00021765	-0.21424	-0.00013972	-0.0765	0.00021014	-0.09199	-1.783e-05	0.12816	-3.929e-05	-0.02161
8.75	0.00148179	1.58402	-0.00033669	-0.33142	-0.00016799	-0.30959	-0.00011679	0.00295	-0.00020701	-0.2036	-0.0001166	-0.05338	0.00022892	-0.07321	7.33e-06	0.15332	-1.342e-05	0.00426
8.775	0.00142713	1.52936	-0.00030066	-0.29539	-0.00015708	-0.29868	-9.514e-05	0.0246	-0.00019634	-0.19293	-0.00011189	-0.04867	0.00023353	-0.0686	2.735e-05	0.17334	1.504e-05	0.03272
8.8	0.00138783	1.49006	-0.00026994	-0.26467	-0.0001871	-0.3287	-9.519e-05	0.02455	-0.0001968	-0.19339	-0.00013425	-0.07103	0.00023217	-0.06996	2.919e-05	0.17518	5.416e-05	0.07184
8.825	0.00136651	1.46874	-0.00024627	-0.241	-0.00025293	-0.39453	-0.00014184	-0.0221	-0.00021073	-0.20732	-0.00017603	-0.11281	0.00023796	-0.06417	9.36e-06	0.15535	8.857e-05	0.10625
8.85	0.00137617	1.4784	-0.0002278	-0.22253	-0.00032977	-0.47137	-0.00022039	-0.10065	-0.00024097	-0.23756	-0.00021035	-0.14713	0.00024112	-0.06101	-3.66e-05	0.10939	9.303e-05	0.11071
8.875	0.00140053	1.50276	-0.00021571	-0.21044	-0.00039285	-0.53445	-0.00029331	-0.17357	-0.00027782	-0.27441	-0.00023092	-0.1677	0.00022866	-0.07347	-9.352e-05	0.05247	5.597e-05	0.07365
8.9	0.00140991	1.51214	-0.00020407	-0.1988	-0.00041778	-0.55938	-0.00034092	-0.22118	-0.00030565	-0.30224	-0.00022686	-0.16364	0.00019627	-0.10586	-0.00013222	0.01377	-3.11e-06	0.01457
8.925	0.00139453	1.49676	-0.00019392	-0.18865	-0.0004203	-0.5619	-0.00036428	-0.24454	-0.00030974	-0.30633	-0.00020422	-0.141	0.00016042	-0.14171	-0.00015821	-0.01222	-6.76e-05	-0.04992
8.95	0.00135434	1.45657	-0.00019671	-0.19144	-0.00040768	-0.54928	-0.0003701	-0.25036	-0.00029244	-0.28903	-0.00017616	-0.11294	0.00014653	-0.1556	-0.00016625	-0.02026	-0.00011367	-0.09599
8.975	0.00128967	1.3919	-0.00021395	-0.20868	-0.00038397	-0.52557	-0.0003724	-0.25266	-0.00024554	-0.24213	-0.00015265	-0.08943	0.00015881	-0.14332	-0.00015171	-0.00572	-0.00012823	-0.11055
9	0.00120694	1.30917	-0.00024218	-0.23691	-0.00035498	-0.49658	-0.00036744	-0.2477	-0.00017912	-0.17571	-0.00013869	-0.07547	0.000175	-0.12713	-0.00012163	0.02436	-0.00013071	-0.11303
9.025	0.00113659	1.23882	-0.0002835	-0.27823	-0.00030703	-0.44863	-0.00035138	-0.23164	-0.00011671	-0.1133	-0.00013234	-0.06912	0.00017236	-0.12977	-6.941e-05	0.07658	-0.00013851	-0.12083
9.05	0.00107446	1.17669	-0.00033137	-0.3261	-0.0002409	-0.3825	-0.00032775	-0.20801	-7.701e-05	-0.0736	-0.0001301	-0.06688	0.0001557	-0.14643	-6.9e-06	0.13909	-0.00014841	-0.13073
9.075	0.00099355	1.09578	-0.0003626	-0.35733	-0.00017822	-0.31982	-0.00031281	-0.19307	-5.928e-05	-0.05587	-0.0001143	-0.05108	0.0001217	-0.18043	3.244e-05	0.17843	-0.00015843	-0.14075
9.1	0.00091632	1.01855	-0.00036695	-0.36168	-0.00013535	-0.27695	-0.00031645	-0.19671	-7.247e-05	-0.06906	-8.823e-05	-0.02501	7.507e-05	-0.22706	2.803e-05	0.17402	-0.00016043	-0.14275
9.125	0.00082365	0.92588	-0.00034488	-0.33961	-0.00011635	-0.25795	-0.00033232	-0.21258	-0.00011255	-0.10914	-6.743e-05	-0.00421	3.632e-05	-0.26581	-9.38e-06	0.13661	-0.00015106	-0.13338
9.15	0.00072356	0.82579	-0.00031102	-0.30575	-0.00012065	-0.26225	-0.00036868	-0.24894	-0.00016188	-0.15847	-6.995e-05	-0.00673	5.19e-06	-0.29694	-5.57e-05	0.09029	-0.00013079	-0.11311
9.175	0.00064434	0.74657	-0.00028898	-0.28371	-0.00014371	-0.28531	-0.00040626	-0.28652	-0.00020285	-0.19944	-0.00010016	-0.03694	-1.589e-05	-0.31802	-9.291e-05	0.05308	-0.00011308	-0.0954
9.2	0.00060469	0.70692	-0.00029153	-0.28626	-0.0001836	-0.3252	-0.00043404	-0.3143	-0.00021921	-0.2158	-0.00014579	-0.08257	-1.94e-05	-0.32153	-0.0001089	0.03709	-0.00011308	-0.0954
9.225	0.00059776	0.69999	-0.0003107	-0.30543	-0.00023642	-0.37802	-0.00043289	-0.31315	-0.00020237	-0.19896	-0.00018901	-0.12579	1.7e-06	-0.30043	-0.00010785	0.03814	-0.00012693	-0.10925
9.25	0.00060036	0.70259	-0.00033477	-0.3295	-0.00029195	-0.43355	-0.00040306	-0.28332	-0.00016363	-0.16022	-0.00020757	-0.14435	4.089e-05	-0.26124	-9.762e-05	0.04837	-0.00015689	-0.13921
9.275	0.00058537	0.6876	-0.00035512	-0.34985	-0.00032244	-0.46404	-0.00034703	-0.22729	-0.00011141	-0.108	-0.00019618	-0.13296	9.107e-05	-0.21106	-8.98e-05	0.05619	-0.00019767	-0.17999
9.3	0.0005404	0.64263	-0.00036779	-0.36252	-0.00031877	-0.46037	-0.00028112	-0.16138	-5.049e-05	-0.04708	-0.00015834	-0.09512	0.00014183	-0.1603	-0.00010043	0.04556	-0.00022946	-0.21178
9.325	0.00047998	0.58221	-0.00036834	-0.36307	-0.0002938	-0.4354	-0.00021363	-0.09389	-7.95e-06	-0.00454	-0.00011806	-0.05484	0.00017916	-0.12297	-0.0001253	0.02069	-0.0002457	-0.22802
9.35	0.00042538	0.52761	-0.00035296	-0.34769	-0.00026676	-0.40836	-0.00014826	-0.02852	1.18e-06	0.00459	-8.513e-05	-0.02191	0.00020421	-0.09792	-0.00014038	0.00561	-0.00025277	-0.23509
9.375	0.00037066	0.47289	-0.00033008	-0.32481	-0.00025198	-0.39358	-9.525e-05	0.02449	-1.81e-05	-0.01469	-5.68e-05	0.00642	0.00022079	-0.08134	-0.00013911	0.00688	-0.00025491	-0.23723
9.4	0.00032164	0.42387	-0.00029474	-0.28947	-0.00026467	-0.40627	-6.472e-05	0.05502	-5.223e-05	-0.04882	-3.805e-05	0.02517	0.00023654	-0.06559	-0.00012014	0.02585	-0.0002577	-0.24002
9.425	0.00028347	0.3857	-0.00024784	-0.24257	-0.00030014	-0.44174	-4.996e-05	0.06978	-9.088e-05	-0.08747	-2.277e-05	0.04045	0.00023467	-0.06746	-8.708e-05	0.05891	-0.00026399	-0.24631
9.45	0.00024886	0.35109	-0.00019691	-0.19164	-0.0003374	-0.479	-3.685e-05	0.08289	-0.00012754	-0.12413	-9.46e-06	0.05376	0.0002181	-0.08403	-4.537e-05	0.10062	-0.00026344	-0.24576
9.475	0.00021024	0.31247	-0.00016161	-0.15634	-0.00035708	-0.49868	-2.705e-05	0.09269	-0.00016744	-0.16403	5.27e-06	0.06849	0.00020282	-0.09931	3.47e-06	0.14946	-0.00025082	-0.23314
9.5	0.00015569	0.25792	-0.00015369	-0.14842	-0.00034271	-0.48431	-2.953e-05	0.09021	-0.00019653	-0.19312	2.407e-05	0.08729	0.0001842	-0.11793	4.784e-05	0.19383	-0.00022976	-0.21208
9.525	0.00010579	0.20802	-0.00017082	-0.16555	-0.00030358	-0.44518	-5.02e-05	0.06954	-0.00020642	-0.20301	4.502e-05	0.10824	0.00017886	-0.12327	7.188e-05	0.21787	-0.00022207	-0.20439
9.55	8.093e-05	0.18316	-0.00020214	-0.19687	-0.00026703	-0.40863	-6.765e-05	0.05209	-0.00020724	-0.20383	5.736e-05	0.12058	0.00017887	-0.12326	8.455e-05	0.23054	-0.00022334	-0.20566
9.575	7.826e-05	0.18049	-0.00022319	-0.21792	-0.00024042	-0.38202	-7.15e-05	0.04824	-0.00019962	-0.19621	4.639e-05	0.10961	0.00018163	-0.1205	8.974e-05	0.23573	-0.00022426	-0.20658
9.6	8.51e-05	0.18733	-0.00023048	-0.22521	-0.0002125	-0.3541	-6.64e-05	0.05334	-0.00018793	-0.18452	1.36e-05	0.07682	0.00018232	-0.11981	8.19e-05	0.22789	-0.00021393	-0.19625
9.625	8.06e-05	0.18283	-0.0002349	-0.22963	-0.0001694	-0.311	-5.154e-05	0.0682	-0.00017249	-0.16908	-1.907e-05	0.04415	0.00018408	-0.11805	5.886e-05	0.20485	-0.00018222	-0.16454
9.65	6.157e-05	0.1638	-0.00023916	-0.23389	-0.00010328	-0.24488	-3.313e-05	0.08661	-0.00016559	-0.16218	-3.934e-05	0.02388	0.0001818	-0.12033	6.6e-06	0.15259	-0.00014683	-0.12915
9.675	2.907e-05	0.1313	-0.00024749	-0.24222	-3.729e-05	-0.17889	-1.073e-05	0.10901	-0.00016351	-0.1601	-4.79e-05	0.01532	0.000169	-0.13313	-7.098e-05	0.07501	-0.00012277	-0.10509
9.7	-8.6e-06	0.09363	-0.00027034	-0.26507	1.71e-06	-0.13989	2.053e-05	0.14027	-0.00016087	-0.15746	-4.159e-05	0.02163	0.00015708	-0.14505	-0.00013952	0.00647	-0.00010766	-0.08998
9.725	-4.936e-05	0.05287	-0.00029385	-0.28858	6.36e-06	-0.13524	5.301e-05	0.17275	-0.000147	-0.14359	-2.139e-05	0.04183	0.00015516	-0.14697	-0.0001727	-0.02671	-9.375e-05	-0.07607
9.75	-8.27e-05	0.01953	-0.00029547	-0.2902	-1.849e-05	-0.16009	7.128e-05	0.19102	-0.00012598	-0.12257	8.37e-06	0.07159	0.00015774	-0.14439	-0.00017854	-0.03255	-8.208e-05	-0.0644
9.775	-0.00011151	-0.00928	-0.00026397	-0.2587	-5.6e-05	-0.1976	7.986e-05	0.1996	-0.0001049	-0.10149	3.046e-05	0.09368	0.00016412	-0.13801	-0.00018334	-0.03735	-7.51e-05	-0.05742
9.8	-0.00012079	-0.01856	-0.00021625	-0.21098	-7.942e-05	-0.22102	9.428e-05	0.21402	-7.676e-05	-0.07335	5.019e-05	0.11341	0.00016983	-0.1323	-0.00019111	-0.04512	-7.475e-05	-0.05707
9.825	-0.00010369	-0.00146	-0.0001888	-0.18353	-9.012e-05	-0.23172	0.00011345	0.23319	-4.833e-05	-0.04492	5.962e-05	0.12284	0.00018143	-0.1207	-0.00019577	-0.04978	-7.879e-05	-0.06111
9.85	-8.329e-05	0.01894	-0.00019795	-0.19268	-0.00010664	-0.24824	0.00012146	0.2412	-2.6e-05	-0.02259	6.307e-05	0.12629	0.00018103	-0.1211	-0.00018803	-0.04204	-7.95e-05	-0.06182
9.875	-7.015e-05	0.03208	-0.00024356	-0.23829	-0.00012739	-0.26899	0.00011077	0.23051	-2.157e-05	-0.01816	5.457e-05	0.11779	0.00016785	-0.13428	-0.00018419	-0.0382	-7.595e-05	-0.05827
9.9	-6.818e-05	0.03405	-0.00030869	-0.30342	-0.00014457	-0.28617	8.916e-05	0.2089	-3.697e-05	-0.03356	3.164e-05	0.09486	0.00013918	-0.16295	-0.00020019	-0.0542	-7.662e-05	-0.05894
9.925	-8.134e-05	0.02089	-0.00037669	-0.37142	-0.00014282	-0.28442	6.194e-05	0.18168	-5.507e-05	-0.05166	6.79e-06	0.07001	0.00012357	-0.17856	-0.00023334	-0.08735	-8.477e-05	-0.06709
9.95	-0.00010242	-0.00019	-0.00042377	-0.4185	-0.00014228	-0.28388	1.974e-05	0.13948	-7.463e-05	-0.07122	-2.14e-05	0.04182	0.00014185	-0.16028	-0.00027265	-0.12666	-9.908e-05	-0.0814
9.975	-0.00013035	-0.02812	-0.00043942	-0.43415	-0.00014153	-0.28313	-4.185e-05	0.07789	-9.71e-05	-0.09369	-4.636e-05	0.01686	0.00018431	-0.11782	-0.00030081	-0.15482	-0.0001046	-0.08692
10	-0.00016023	-0.058	-0.00042987	-0.4246	-0.00013779	-0.27939	-0.0001076	0.01214	-0.00011919	-0.11578	-5.658e-05	0.00664	0.00024303	-0.0591	-0.0003118	-0.16581	-9.457e-05	-0.07689
10.025	-0.00019486	-0.09263	-0.00041295	-0.40768	-0.00012823	-0.26983	-0.00015582	-0.03608	-0.00013965	-0.13624	-4.595e-05	0.01727	0.00030757	0.00544	-0.00030211	-0.15612	-7.425e-05	-0.05657
10.05	-0.00024035	-0.13812	-0.00038165	-0.37638	-0.00013276	-0.27436	-0.00017175	-0.05201	-0.00014735	-0.14394	-3.126e-05	0.03196	0.00035737	0.05524	-0.00028003	-0.13404	-6.11e-05	-0.04342
10.075	-0.00030483	-0.2026	-0.00033224	-0.32697	-0.00016176	-0.30336	-0.00014836	-0.02862	-0.00014491	-0.1415	-2.579e-05	0.03743	0.00038583	0.0837	-0.00026367	-0.11768	-4.12e-05	-0.02352
10.1	-0.00036705	-0.26482	-0.00026261	-0.25734	-0.00020041	-0.34201	-0.00010102	0.01872	-0.00014683	-0.14342	-3.633e-05	0.02689	0.00038803	0.0859	-0.00025394	-0.10795	-1.9e-05	-0.00132
10.125	-0.00041069	-0.30846	-0.00019298	-0.18771	-0.00022735	-0.36895	-4.582e-05	0.07392	-0.00015524	-0.15183	-6.935e-05	-0.00613	0.00037677	0.07464	-0.00024671	-0.10072	8.8e-07	0.01856
10.15	-0.00042518	-0.32295	-0.00015098	-0.14571	-0.00024388	-0.38548	-1.391e-05	0.10583	-0.0001721	-0.16869	-0.00011475	-0.05153	0.00036268	0.06055	-0.00022562	-0.07963	7.82e-06	0.0255
10.175	-0.00040108	-0.29885	-0.00015711	-0.15184	-0.00024552	-0.38712	-2.406e-05	0.09568	-0.0001891	-0.18569	-0.00016376	-0.10054	0.0003434	0.04127	-0.00018448	-0.03849	-9.66e-06	0.00802
10.2	-0.00036521	-0.26298	-0.00019628	-0.19101	-0.00022796	-0.36956	-5.428e-05	0.06546	-0.00020702	-0.20361	-0.00020031	-0.13709	0.00033244	0.03031	-0.00013584	0.01015	-3.602e-05	-0.01834
10.225	-0.0003298	-0.22757	-0.00026132	-0.25605	-0.00020361	-0.34521	-9.291e-05	0.02683	-0.0002372	-0.23379	-0.00020448	-0.14126	0.00033321	0.03108	-0.00010192	0.04407	-5.971e-05	-0.04203
10.25	-0.00030942	-0.20719	-0.00034103	-0.33576	-0.00017402	-0.31562	-0.00013721	-0.01747	-0.00025858	-0.25517	-0.00018466	-0.12144	0.00034301	0.04088	-9.801e-05	0.04798	-7.886e-05	-0.06118
10.275	-0.00030906	-0.20683	-0.00042149	-0.41622	-0.00015409	-0.29569	-0.00017276	-0.05302	-0.00025922	-0.25581	-0.00015506	-0.09184	0.00035536	0.05323	-0.00012097	0.02502	-9.027e-05	-0.07259
10.3	-0.00029858	-0.19635	-0.00047585	-0.47058	-0.00015014	-0.29174	-0.00018658	-0.06684	-0.0002493	-0.24589	-0.00011961	-0.05639	0.00036864	0.06651	-0.00014527	0.00072	-8.171e-05	-0.06403
10.325	-0.00027398	-0.17175	-0.00048822	-0.48295	-0.00016547	-0.30707	-0.00018553	-0.06579	-0.00022828	-0.22487	-8.867e-05	-0.02545	0.00037714	0.07501	-0.00014472	0.00127	-4.777e-05	-0.03009
10.35	-0.00024923	-0.147	-0.00046645	-0.46118	-0.00018139	-0.32299	-0.00017682	-0.05708	-0.00020619	-0.20278	-6.808e-05	-0.00486	0.00038125	0.07912	-0.00011301	0.03298	-1.563e-05	0.00205
10.375	-0.00025792	-0.15569	-0.00043237	-0.4271	-0.00019232	-0.33392	-0.00015684	-0.0371	-0.00018593	-0.18252	-6.479e-05	-0.00157	0.00037423	0.0721	-6.05e-05	0.08549	-1.46e-06	0.01622
10.4	-0.00029868	-0.19645	-0.00041807	-0.4128	-0.00019625	-0.33785	-0.00013906	-0.01932	-0.0001674	-0.16399	-8.339e-05	-0.02017	0.00035012	0.04799	-1.875e-05	0.12724	-1.79e-06	0.01589
10.425	-0.00036973	-0.2675	-0.00041754	-0.41227	-0.00020434	-0.34594	-0.00013946	-0.01972	-0.0001402	-0.13679	-0.00010965	-0.04643	0.00031991	0.01778	-7.82e-06	0.13817	-9.35e-06	0.00833
10.45	-0.00045423	-0.352	-0.00040966	-0.40439	-0.00021056	-0.35216	-0.00016035	-0.04061	-0.00011787	-0.11446	-0.00012378	-0.06056	0.0002783	-0.02383	-2.255e-05	0.12344	-2.573e-05	-0.00805
10.475	-0.00052814	-0.42591	-0.00039733	-0.39206	-0.0001999	-0.3415	-0.00019937	-0.07963	-0.00011165	-0.10824	-0.00012606	-0.06284	0.00023859	-0.06354	-4.984e-05	0.09615	-5.599e-05	-0.03831
10.5	-0.00058416	-0.48193	-0.00039141	-0.38614	-0.00017832	-0.31992	-0.00022691	-0.10717	-0.00013394	-0.13053	-0.00011594	-0.05272	0.0002158	-0.08633	-7.517e-05	0.07082	-8.971e-05	-0.07203
10.525	-0.00061079	-0.50856	-0.00041148	-0.40621	-0.00015697	-0.29857	-0.00022237	-0.10263	-0.00019653	-0.19312	-0.00010202	-0.0388	0.00021111	-0.09102	-8.258e-05	0.06341	-0.0001038	-0.08612
10.55	-0.00060038	-0.49815	-0.00045021	-0.44494	-0.00013984	-0.28144	-0.0001951	-0.07536	-0.00027166	-0.26825	-8.517e-05	-0.02195	0.00022253	-0.0796	-7.602e-05	0.06997	-8.945e-05	-0.07177
10.575	-0.00054641	-0.44418	-0.0004926	-0.48733	-0.00013223	-0.27383	-0.0001514	-0.03166	-0.00032436	-0.32095	-6.797e-05	-0.00475	0.00023517	-0.06696	-6.036e-05	0.08563	-6.37e-05	-0.04602
10.6	-0.00048632	-0.38409	-0.00052885	-0.52358	-0.00014079	-0.28239	-0.00010911	0.01063	-0.0003461	-0.34269	-6.492e-05	-0.0017	0.00022638	-0.07575	-3.95e-05	0.10649	-5.148e-05	-0.0338
10.625	-0.00043556	-0.33333	-0.00055158	-0.54631	-0.00015635	-0.29795	-7.503e-05	0.04471	-0.00034196	-0.33855	-7.568e-05	-0.01246	0.0001959	-0.10623	-1.586e-05	0.13013	-6.038e-05	-0.0427
10.65	-0.00040411	-0.30188	-0.00056609	-0.56082	-0.00015922	-0.30082	-6.383e-05	0.05591	-0.00032199	-0.31858	-0.00011169	-0.04847	0.00016477	-0.13736	-2.31e-06	0.14368	-7.424e-05	-0.05656
10.675	-0.00039409	-0.29186	-0.00056728	-0.56201	-0.00015326	-0.29486	-8.392e-05	0.03582	-0.00030187	-0.29846	-0.0001551	-0.09188	0.00014159	-0.16054	1.289e-05	0.15888	-8.429e-05	-0.06661
10.7	-0.00040567	-0.30344	-0.00054543	-0.54016	-0.00013645	-0.27805	-0.00012724	-0.0075	-0.00028553	-0.28212	-0.00017798	-0.11476	0.00013552	-0.16661	3.963e-05	0.18562	-9.237e-05	-0.07469
10.725	-0.0004497	-0.34747	-0.00050719	-0.50192	-0.00012125	-0.26285	-0.00018301	-0.06327	-0.00027239	-0.26898	-0.00016743	-0.10421	0.00014706	-0.15507	5.681e-05	0.2028	-8.871e-05	-0.07103
10.75	-0.00051276	-0.41053	-0.00045899	-0.45372	-0.00012278	-0.26438	-0.0002213	-0.10156	-0.00025008	-0.24667	-0.00013616	-0.07294	0.00016713	-0.135	6.433e-05	0.21032	-8.082e-05	-0.06314
10.775	-0.00055751	-0.45528	-0.00041864	-0.41337	-0.00014378	-0.28538	-0.00021994	-0.1002	-0.00021388	-0.21047	-0.00010064	-0.03742	0.00018562	-0.11651	6.084e-05	0.20683	-7.915e-05	-0.06147

## Sheet: 24kHz
Time	Time (ms)	24kHz 10dB atten	24kHz 10dB Atten, normalised	24kHz 20dB atten	24kHz 20dB Atten, normalised	24kHz 10dB atten	24kHz 10dB Atten, normalised	24kHz 30dB atten	24kHz 30dB Atten, normalised	24kHz 40dB atten	24kHz 40dB Atten, normalised	24kHz 50dB atten	24kHz 50dB Atten, normalised	24kHz 60dB atten	24kHz 60dB Atten, normalised	24kHz 65dB atten	24kHz 65dB Atten, normalised	24kHz 70dB atten	24kHz 70dB Atten, normalised	24kHz 55dB atten	24kHz 55dB Atten, normalised	24kHz 80dB atten	24kHz 80dB Atten, normalised
-0.002	-2	-3.037e-05	0	-4.184e-05	0	5.551e-05	0	-5.026e-05	0	-7.766e-05	0	5.614e-05	0	2.636e-05	0	-9.528e-05	0	-3.629e-05	0	2.813e-05	0	-5.107e-05	0
-0.001975	-1.975	-4.605e-05	-0.01568	-6.735e-05	-0.02551	8.046e-05	0.02495	-3.651e-05	0.01375	-3.264e-05	0.04502	8.458e-05	0.02844	1.266e-05	-0.0137	-9.389e-05	0.00139	-1.817e-05	0.01812	1.735e-05	-0.01078	-6.67e-05	-0.01563
-0.00195	-1.95	-6.016e-05	-0.02979	-0.0001013	-0.05946	0.00012733	0.07182	-3.682e-05	0.01344	-6.59e-06	0.07107	0.00011763	0.06149	-1.38e-05	-0.04016	-0.00010144	-0.00616	-1.578e-05	0.02051	-8.49e-06	-0.03662	-8.128e-05	-0.03021
-0.001925	-1.925	-6.812e-05	-0.03775	-0.00014948	-0.10764	0.00018886	0.13335	-4.934e-05	0.00092	-1.168e-05	0.06598	0.00013796	0.08182	-4.17e-05	-0.06806	-0.00011933	-0.02405	-3.456e-05	0.00173	-5.189e-05	-0.08002	-9.339e-05	-0.04232
-0.0019	-1.9	-6.053e-05	-0.03016	-0.00019918	-0.15734	0.00024957	0.19406	-6.76e-05	-0.01734	-5.118e-05	0.02648	0.00014318	0.08704	-8.281e-05	-0.10917	-0.0001317	-0.03642	-7.402e-05	-0.03773	-0.00011458	-0.14271	-0.00010119	-0.05012
-0.001875	-1.875	-3.639e-05	-0.00602	-0.00021672	-0.17488	0.00029225	0.23674	-8.478e-05	-0.03452	-0.00011219	-0.03453	0.00013735	0.08121	-0.00013488	-0.16124	-0.00011959	-0.02431	-0.00011314	-0.07685	-0.00018294	-0.21107	-8.993e-05	-0.03886
-0.00185	-1.85	-4.5e-07	0.02992	-0.00018459	-0.14275	0.00029387	0.23836	-0.00010477	-0.05451	-0.00016571	-0.08805	0.00011933	0.06319	-0.00018189	-0.20825	-8.092e-05	0.01436	-0.00013369	-0.0974	-0.0002403	-0.26843	-6.747e-05	-0.0164
-0.001825	-1.825	3.647e-05	0.06684	-0.00012689	-0.08505	0.000256	0.20049	-0.00012052	-0.07026	-0.00020106	-0.1234	0.00010081	0.04467	-0.00020754	-0.2339	-3.6e-05	0.05928	-0.00012507	-0.08878	-0.00027546	-0.30359	-3.69e-05	0.01417
-0.0018	-1.8	5.872e-05	0.08909	-8.085e-05	-0.03901	0.00018927	0.13376	-0.00013019	-0.07993	-0.00020639	-0.12873	8.648e-05	0.03034	-0.00020512	-0.23148	-7.18e-06	0.0881	-9.438e-05	-0.05809	-0.00028906	-0.31719	1.67e-06	0.05274
-0.001775	-1.775	5.247e-05	0.08284	-5.949e-05	-0.01765	0.00011211	0.0566	-0.00013351	-0.08325	-0.00017961	-0.10195	6.309e-05	0.00695	-0.00018407	-0.21043	-2e-05	0.07528	-6.893e-05	-0.03264	-0.00028803	-0.31616	4.473e-05	0.0958
-0.00175	-1.75	1.878e-05	0.04915	-6.633e-05	-0.02449	4.519e-05	-0.01032	-0.00012551	-0.07525	-0.00014003	-0.06237	3.656e-05	-0.01958	-0.00015876	-0.18512	-7.483e-05	0.02045	-5.709e-05	-0.0208	-0.00027331	-0.30144	8.738e-05	0.13845
-0.001725	-1.725	-3.128e-05	-0.00091	-9.314e-05	-0.0513	1.5e-07	-0.05536	-0.00010449	-0.05423	-0.00011135	-0.03369	1.815e-05	-0.03799	-0.00013933	-0.16569	-0.00015207	-0.05679	-5.895e-05	-0.02266	-0.00025755	-0.28568	0.00010741	0.15848
-0.0017	-1.7	-9.517e-05	-0.0648	-0.00012585	-0.08401	-1.455e-05	-0.07006	-7.62e-05	-0.02594	-0.00010801	-0.03035	2.557e-05	-0.03057	-0.00012766	-0.15402	-0.00022225	-0.12697	-6.951e-05	-0.03322	-0.00024426	-0.27239	9.713e-05	0.1482
-0.001675	-1.675	-0.00015163	-0.12126	-0.00013394	-0.0921	-8.81e-06	-0.06432	-4.595e-05	0.00431	-0.0001315	-0.05384	5.374e-05	-0.0024	-0.0001337	-0.16006	-0.00025238	-0.1571	-7.647e-05	-0.04018	-0.00022557	-0.2537	6.762e-05	0.11869
-0.00165	-1.65	-0.00019267	-0.1623	-0.00010081	-0.05897	-8.64e-06	-0.06415	-2.816e-05	0.0221	-0.00016702	-0.08936	9.044e-05	0.0343	-0.00015218	-0.17854	-0.00023255	-0.13727	-6.935e-05	-0.03306	-0.00019095	-0.21908	4.116e-05	0.09223
-0.001625	-1.625	-0.0002202	-0.18983	-3.411e-05	0.00773	-2.815e-05	-0.08366	-3e-05	0.02026	-0.00019446	-0.1168	0.000119	0.06286	-0.00017383	-0.20019	-0.00017949	-0.08421	-4.779e-05	-0.0115	-0.00014219	-0.17032	2.277e-05	0.07384
-0.0016	-1.6	-0.00023609	-0.20572	4.047e-05	0.08231	-5.639e-05	-0.1119	-5.708e-05	-0.00682	-0.00019234	-0.11468	0.0001284	0.07226	-0.00019535	-0.22171	-0.00012819	-0.03291	-2.277e-05	0.01352	-9.042e-05	-0.11855	8.17e-06	0.05924
-0.001575	-1.575	-0.00024487	-0.2145	8.952e-05	0.13136	-7.951e-05	-0.13502	-8.65e-05	-0.03624	-0.0001641	-0.08644	0.00012872	0.07258	-0.00020264	-0.229	-0.00011035	-0.01507	-8.94e-06	0.02735	-5.748e-05	-0.08561	-2.29e-06	0.04878
-0.00155	-1.55	-0.00025157	-0.2212	0.00010565	0.14749	-9.694e-05	-0.15245	-0.00011131	-0.06105	-0.00012198	-0.04432	0.00013735	0.08121	-0.00019471	-0.22107	-0.00013393	-0.03865	8.9e-07	0.03718	-5.269e-05	-0.08082	-1.186e-05	0.03921
-0.001525	-1.525	-0.00026227	-0.2319	9.344e-05	0.13528	-0.00011596	-0.17147	-0.00013142	-0.08116	-8.135e-05	-0.00369	0.0001544	0.09826	-0.00017857	-0.20493	-0.00018029	-0.08501	1.14e-05	0.04769	-6.305e-05	-0.09118	-1.822e-05	0.03285
-0.0015	-1.5	-0.00027581	-0.24544	6.556e-05	0.1074	-0.000134	-0.18951	-0.00014543	-0.09517	-5.386e-05	0.0238	0.00017344	0.1173	-0.00016249	-0.18885	-0.00021393	-0.11865	3.074e-05	0.06703	-7.198e-05	-0.10011	-5.31e-06	0.04576
-0.001475	-1.475	-0.00028141	-0.25104	3.432e-05	0.07616	-0.0001329	-0.18841	-0.0001594	-0.10914	-4.917e-05	0.02849	0.00018734	0.1312	-0.0001542	-0.18056	-0.00020948	-0.1142	6.793e-05	0.10422	-6.99e-05	-0.09803	3.896e-05	0.09003
-0.00145	-1.45	-0.00026851	-0.23814	5.57e-06	0.04741	-0.00010443	-0.15994	-0.00017486	-0.1246	-5.987e-05	0.01779	0.00019404	0.1379	-0.00014279	-0.16915	-0.00017825	-0.08297	0.00010396	0.14025	-4.964e-05	-0.07777	0.00010346	0.15453
-0.001425	-1.425	-0.00022265	-0.19228	-2.098e-05	0.02086	-4.558e-05	-0.10109	-0.00017626	-0.126	-6.987e-05	0.00779	0.00020338	0.14724	-0.00013652	-0.16288	-0.00015577	-0.06049	0.00012804	0.16433	-1.632e-05	-0.04445	0.00015582	0.20689
-0.0014	-1.4	-0.00016544	-0.13507	-4.484e-05	-0.003	4.036e-05	-0.01515	-0.00015692	-0.10666	-7.717e-05	0.00049	0.00022167	0.16553	-0.0001313	-0.15766	-0.00015454	-0.05926	0.00013063	0.16692	1.402e-05	-0.01411	0.00018047	0.23154
-0.001375	-1.375	-0.00013286	-0.10249	-5.202e-05	-0.01018	0.00012656	0.07105	-0.00012481	-0.07455	-7.594e-05	0.00172	0.00024725	0.19111	-0.00012134	-0.1477	-0.0001721	-0.07682	0.00012267	0.15896	3.061e-05	0.00248	0.00018482	0.23589
-0.00135	-1.35	-0.00014082	-0.11045	-3.821e-05	0.00363	0.00019078	0.13527	-8.834e-05	-0.03808	-6.803e-05	0.00963	0.00026404	0.2079	-0.00010004	-0.1264	-0.00018783	-0.09255	0.00012155	0.15784	2.826e-05	0.00013	0.00017193	0.223
-0.001325	-1.325	-0.00016691	-0.13654	-1.218e-05	0.02966	0.00020718	0.15167	-6.48e-05	-0.01454	-6.185e-05	0.01581	0.00024857	0.19243	-7.626e-05	-0.10262	-0.00018733	-0.09205	0.00012829	0.16458	1.342e-05	-0.01471	0.00014175	0.19282
-0.0013	-1.3	-0.00018755	-0.15718	1.744e-05	0.05928	0.00017935	0.12384	-6.458e-05	-0.01432	-6.998e-05	0.00768	0.00020437	0.14823	-6.786e-05	-0.09422	-0.00017087	-0.07559	0.0001306	0.16689	-1.922e-05	-0.04735	0.00010986	0.16093
-0.001275	-1.275	-0.00018931	-0.15894	4.19e-05	0.08374	0.00014097	0.08546	-8.221e-05	-0.03195	-8.614e-05	-0.00848	0.00014293	0.08679	-8.016e-05	-0.10652	-0.0001579	-0.06262	0.00011745	0.15374	-7.109e-05	-0.09922	9.773e-05	0.1488
-0.00125	-1.25	-0.00017769	-0.14732	5.228e-05	0.09412	0.00012108	0.06557	-0.00010606	-0.0558	-0.00010674	-0.02908	7.85e-05	0.02236	-9.8e-05	-0.12436	-0.0001696	-0.07432	8.466e-05	0.12095	-0.0001252	-0.15333	9.925e-05	0.15032
-0.001225	-1.225	-0.00016617	-0.1358	4.579e-05	0.08763	0.00012945	0.07394	-0.00012603	-0.07577	-0.00011564	-0.03798	2.641e-05	-0.02973	-0.00011629	-0.14265	-0.00020036	-0.10508	2.901e-05	0.0653	-0.00017842	-0.20655	0.00010456	0.15563
-0.0012	-1.2	-0.00015526	-0.12489	3.79e-05	0.07974	0.00014707	0.09156	-0.00014157	-0.09131	-0.00010115	-0.02349	-1.836e-05	-0.0745	-0.0001274	-0.15376	-0.00023755	-0.14227	-3.54e-05	0.00089	-0.00022191	-0.25004	0.00010373	0.1548
-0.001175	-1.175	-0.00014381	-0.11344	3.409e-05	0.07593	0.00016166	0.10615	-0.00015936	-0.1091	-7.37e-05	0.00396	-6.225e-05	-0.11839	-0.00012952	-0.15588	-0.00026043	-0.16515	-8.656e-05	-0.05027	-0.00025152	-0.27965	9.611e-05	0.14718
-0.00115	-1.15	-0.00012505	-0.09468	4.042e-05	0.08226	0.00017573	0.12022	-0.00018478	-0.13452	-4.685e-05	0.03081	-9.857e-05	-0.15471	-0.00012707	-0.15343	-0.00025596	-0.16068	-0.00010595	-0.06966	-0.00026219	-0.29032	8.227e-05	0.13334
-0.001125	-1.125	-0.00010164	-0.07127	4.434e-05	0.08618	0.00018915	0.13364	-0.00021	-0.15974	-3.822e-05	0.03944	-0.00012139	-0.17753	-0.0001128	-0.13916	-0.00022551	-0.13023	-9.551e-05	-0.05922	-0.00024996	-0.27809	6.544e-05	0.11651
-0.0011	-1.1	-8.013e-05	-0.04976	3.058e-05	0.07242	0.00019562	0.14011	-0.00021951	-0.16925	-4.281e-05	0.03485	-0.00011879	-0.17493	-8.632e-05	-0.11268	-0.0001746	-0.07932	-8.414e-05	-0.04785	-0.00021455	-0.24268	5.606e-05	0.10713
-0.001075	-1.075	-5.131e-05	-0.02094	9.94e-06	0.05178	0.00018691	0.1314	-0.00020487	-0.15461	-4.836e-05	0.0293	-8.415e-05	-0.14029	-6.311e-05	-0.08947	-0.00012582	-0.03054	-7.426e-05	-0.03797	-0.00016413	-0.19226	5.768e-05	0.10875
-0.00105	-1.05	-9.23e-06	0.02114	2.52e-06	0.04436	0.00015809	0.10258	-0.00018074	-0.13048	-3.521e-05	0.04245	-3.46e-05	-0.09074	-4.786e-05	-0.07422	-0.00010771	-0.01243	-6.187e-05	-0.02558	-0.00010126	-0.12939	6.417e-05	0.11524
-0.001025	-1.025	4.226e-05	0.07263	1.069e-05	0.05253	0.00011391	0.0584	-0.00016525	-0.11499	5.07e-06	0.08273	1.356e-05	-0.04258	-4.127e-05	-0.06763	-0.00011806	-0.02278	-5.637e-05	-0.02008	-3.48e-05	-0.06293	6.481e-05	0.11588
-0.001	-1	9.037e-05	0.12074	3.308e-05	0.07492	7.674e-05	0.02123	-0.0001603	-0.11004	5.578e-05	0.13344	4.897e-05	-0.00717	-3.804e-05	-0.0644	-0.00013543	-0.04015	-5.444e-05	-0.01815	1.642e-05	-0.01171	6.146e-05	0.11253
-0.000975	-0.975	0.00011419	0.14456	6.319e-05	0.10503	6.311e-05	0.0076	-0.00016134	-0.11108	9.832e-05	0.17598	5.62e-05	6e-05	-3.66e-05	-0.06296	-0.0001349	-0.03962	-5.026e-05	-0.01397	3.364e-05	0.00551	5.382e-05	0.10489
-0.00095	-0.95	9.816e-05	0.12853	8.079e-05	0.12263	6.947e-05	0.01396	-0.00016191	-0.11165	0.00011283	0.19049	3.321e-05	-0.02293	-3.737e-05	-0.06373	-0.00011576	-0.02048	-4.143e-05	-0.00514	2.814e-05	1e-05	4.957e-05	0.10064
-0.000925	-0.925	5.369e-05	0.08406	8.577e-05	0.12761	7.771e-05	0.0222	-0.00015759	-0.10733	9.099e-05	0.16865	-5.62e-06	-0.06176	-4.686e-05	-0.07322	-9.211e-05	0.00317	-1.345e-05	0.02284	9.2e-06	-0.01893	5.667e-05	0.10774
-0.0009	-0.9	3.2e-06	0.03357	9.628e-05	0.13812	7.314e-05	0.01763	-0.00014636	-0.0961	3.664e-05	0.1143	-3.607e-05	-0.09221	-5.059e-05	-0.07695	-7.287e-05	0.02241	3.438e-05	0.07067	-1.194e-05	-0.04007	6.841e-05	0.11948
-0.000875	-0.875	-3.866e-05	-0.00829	0.00010904	0.15088	5.484e-05	-0.00067	-0.00012357	-0.07331	-3.43e-05	0.04336	-3.635e-05	-0.09249	-4.275e-05	-0.06911	-5.224e-05	0.04304	8.333e-05	0.11962	-3.029e-05	-0.05842	8.421e-05	0.13528
-0.00085	-0.85	-6.58e-05	-0.03543	0.00011727	0.15911	3.423e-05	-0.02128	-9.411e-05	-0.04385	-0.00010221	-0.02455	-1.015e-05	-0.06629	-2.938e-05	-0.05574	-2.942e-05	0.06586	0.00012907	0.16536	-5.231e-05	-0.08044	8.968e-05	0.14075
-0.000825	-0.825	-9.094e-05	-0.06057	0.00010729	0.14913	2.962e-05	-0.02589	-6.182e-05	-0.01156	-0.00014855	-0.07089	3.206e-05	-0.02408	-3.429e-05	-0.06065	-2.034e-05	0.07494	0.00016961	0.2059	-6.855e-05	-0.09668	8.713e-05	0.1382
-0.0008	-0.8	-0.00011854	-0.08817	8.493e-05	0.12677	5.306e-05	-0.00245	-3.626e-05	0.014	-0.00016225	-0.08459	7.311e-05	0.01697	-5.893e-05	-0.08529	-3.334e-05	0.06194	0.00019375	0.23004	-7.391e-05	-0.10204	9.657e-05	0.14764
-0.000775	-0.775	-0.00014413	-0.11376	5.437e-05	0.09621	9.338e-05	0.03787	-2.504e-05	0.02522	-0.00014281	-0.06515	0.00010123	0.04509	-9.859e-05	-0.12495	-6.783e-05	0.02745	0.0001885	0.22479	-7.495e-05	-0.10308	0.00012218	0.17325
-0.00075	-0.75	-0.0001634	-0.13303	2.315e-05	0.06499	0.00012049	0.06498	-3.465e-05	0.01561	-0.00010586	-0.0282	0.0001144	0.05826	-0.00014275	-0.16911	-0.00011869	-0.02341	0.00016091	0.1972	-6.475e-05	-0.09288	0.0001569	0.20797
-0.000725	-0.725	-0.0001718	-0.14143	1.54e-05	0.05724	0.00011035	0.05484	-5.391e-05	-0.00365	-5.748e-05	0.02018	0.00012238	0.06624	-0.00017464	-0.201	-0.00016478	-0.0695	0.00012781	0.1641	-4.257e-05	-0.0707	0.00017762	0.22869
-0.0007	-0.7	-0.0001749	-0.14453	2.845e-05	0.07029	6.48e-05	0.00929	-6.955e-05	-0.01929	2.6e-07	0.07792	0.00013514	0.079	-0.00018247	-0.20883	-0.00018958	-0.0943	0.00010061	0.1369	-4.64e-06	-0.03277	0.00018213	0.2332
-0.000675	-0.675	-0.0001851	-0.15473	4.45e-05	0.08634	1.69e-05	-0.03861	-7.524e-05	-0.02498	5.941e-05	0.13707	0.00015655	0.10041	-0.00016176	-0.18812	-0.00018603	-0.09075	8.208e-05	0.11837	3.016e-05	0.00203	0.00017705	0.22812
-0.00065	-0.65	-0.00020727	-0.1769	4.035e-05	0.08219	-1.351e-05	-0.06902	-6.595e-05	-0.01569	9.631e-05	0.17397	0.00017803	0.12189	-0.0001285	-0.15486	-0.00014978	-0.0545	7.74e-05	0.11369	4.43e-05	0.01617	0.00016799	0.21906
-0.000625	-0.625	-0.00023452	-0.20415	1.577e-05	0.05761	-2.072e-05	-0.07623	-4.728e-05	0.00298	9.537e-05	0.17303	0.00018562	0.12948	-0.00010388	-0.13024	-9.934e-05	-0.00406	8.408e-05	0.12037	3.834e-05	0.01021	0.00015341	0.20448
-0.0006	-0.6	-0.00025708	-0.22671	-1.409e-05	0.02775	-1.972e-05	-0.07523	-3.744e-05	0.01282	5.837e-05	0.13603	0.00015819	0.10205	-0.00010232	-0.12868	-4.669e-05	0.04859	9.323e-05	0.12952	1.564e-05	-0.01249	0.00013173	0.1828
-0.000575	-0.575	-0.00025501	-0.22464	-4.021e-05	0.00163	-1.489e-05	-0.0704	-4.094e-05	0.00932	-1.06e-05	0.06706	9.732e-05	0.04118	-0.0001142	-0.14056	-9.27e-06	0.08601	8.367e-05	0.11996	-9.6e-06	-0.03773	0.00010865	0.15972
-0.00055	-0.55	-0.00023198	-0.20161	-6.082e-05	-0.01898	-1.188e-05	-0.06739	-6.421e-05	-0.01395	-0.00010193	-0.02427	3.832e-05	-0.01782	-0.00013539	-0.16175	-8.7e-07	0.09441	5.828e-05	0.09457	-2.307e-05	-0.0512	8.614e-05	0.13721
-0.000525	-0.525	-0.00019235	-0.16198	-7.044e-05	-0.0286	-1.083e-05	-0.06634	-0.00010283	-0.05257	-0.00019414	-0.11648	2.98e-06	-0.05316	-0.00016376	-0.19012	-2.867e-05	0.06661	2.719e-05	0.06348	-1.979e-05	-0.04792	7.13e-05	0.12237
-0.0005	-0.5	-0.00015845	-0.12808	-7.185e-05	-0.03001	-9.4e-07	-0.05645	-0.00014669	-0.09643	-0.00027214	-0.19448	-9.7e-07	-0.05711	-0.00019403	-0.22039	-8.318e-05	0.0121	5.21e-06	0.0415	-6.16e-06	-0.03429	6.12e-05	0.11227
-0.000475	-0.475	-0.00014761	-0.11724	-7.291e-05	-0.03107	1.227e-05	-0.04324	-0.00019338	-0.14312	-0.00031574	-0.23808	1.114e-05	-0.045	-0.00021692	-0.24328	-0.0001399	-0.04462	-1.439e-05	0.0219	4.51e-06	-0.02362	4.39e-05	0.09497
-0.00045	-0.45	-0.00014972	-0.11935	-7.781e-05	-0.03597	2.328e-05	-0.03223	-0.00022758	-0.17732	-0.00031918	-0.24152	2.691e-05	-0.02923	-0.00021504	-0.2414	-0.0001722	-0.07692	-3.364e-05	0.00265	1.11e-05	-0.01703	1.359e-05	0.06466
-0.000425	-0.425	-0.00014544	-0.11507	-9.087e-05	-0.04903	1.743e-05	-0.03808	-0.0002359	-0.18564	-0.00030061	-0.22295	4.224e-05	-0.0139	-0.00018267	-0.20903	-0.00016776	-0.07248	-6.207e-05	-0.02578	1.547e-05	-0.01266	-1.238e-05	0.03869
-0.0004	-0.4	-0.00012817	-0.0978	-0.00011493	-0.07309	-4.41e-06	-0.05992	-0.0002137	-0.16344	-0.00027007	-0.19241	5.689e-05	0.00075	-0.00013088	-0.15724	-0.00014868	-0.0534	-9.12e-05	-0.05491	2.517e-05	-0.00296	-2.023e-05	0.03084
-0.000375	-0.375	-0.00011256	-0.08219	-0.00014499	-0.10315	-3.464e-05	-0.09015	-0.00016694	-0.11668	-0.00023325	-0.15559	8.065e-05	0.02451	-7.993e-05	-0.10629	-0.00012449	-0.02921	-0.00010507	-0.06878	4.668e-05	0.01855	-1.058e-05	0.04049
-0.00035	-0.35	-0.00010064	-0.07027	-0.00017192	-0.13008	-5.771e-05	-0.11322	-0.00012	-0.06974	-0.00019884	-0.12118	9.739e-05	0.04125	-4.482e-05	-0.07118	-9.687e-05	-0.00159	-0.00010379	-0.0675	7.734e-05	0.04921	1.331e-05	0.06438
-0.000325	-0.325	-8.775e-05	-0.05738	-0.00018824	-0.1464	-6.751e-05	-0.12302	-8.848e-05	-0.03822	-0.00017117	-0.09351	9.017e-05	0.03403	-3.309e-05	-0.05945	-5.956e-05	0.03572	-9.856e-05	-0.06227	9.446e-05	0.06633	5.229e-05	0.10336
-0.0003	-0.3	-7.912e-05	-0.04875	-0.0001842	-0.14236	-5.866e-05	-0.11417	-6.902e-05	-0.01876	-0.00014949	-0.07183	4.532e-05	-0.01082	-5.194e-05	-0.0783	-2.007e-05	0.07521	-9.103e-05	-0.05474	9.794e-05	0.06981	9.444e-05	0.14551
-0.000275	-0.275	-7.419e-05	-0.04382	-0.00015745	-0.11561	-3.131e-05	-0.08682	-5.891e-05	-0.00865	-0.00012961	-0.05195	-2.637e-05	-0.08251	-9.583e-05	-0.12219	2.91e-06	0.09819	-7.435e-05	-0.03806	9.094e-05	0.06281	0.00012841	0.17948
-0.00025	-0.25	-7.754e-05	-0.04717	-0.00011911	-0.07727	1.06e-06	-0.05445	-5.872e-05	-0.00846	-0.00010278	-0.02512	-8.044e-05	-0.13658	-0.00013868	-0.16504	1.149e-05	0.10677	-3.695e-05	-0.00066	8.377e-05	0.05564	0.00014848	0.19955
-0.000225	-0.225	-7.885e-05	-0.04848	-7.702e-05	-0.03518	9.26e-06	-0.04625	-7.045e-05	-0.02019	-8.102e-05	-0.00336	-9.688e-05	-0.15302	-0.00015717	-0.18353	1.448e-05	0.10976	1.968e-05	0.05597	9.282e-05	0.06469	0.0001537	0.20477
-0.0002	-0.2	-7.481e-05	-0.04444	-3.767e-05	0.00417	-8.77e-06	-0.06428	-8.718e-05	-0.03692	-6.574e-05	0.01192	-8.529e-05	-0.14143	-0.00015861	-0.18497	1.554e-05	0.11082	7.258e-05	0.10887	0.00011818	0.09005	0.0001489	0.19997
-0.000175	-0.175	-7.323e-05	-0.04286	-4.47e-06	0.03737	-3.12e-05	-0.08671	-0.00010232	-0.05206	-5.712e-05	0.02054	-5.558e-05	-0.11172	-0.00014712	-0.17348	8.91e-06	0.10419	9.853e-05	0.13482	0.00015376	0.12563	0.0001424	0.19347
-0.00015	-0.15	-6.899e-05	-0.03862	9.31e-06	0.05115	-2.893e-05	-0.08444	-0.00011681	-0.06655	-4.557e-05	0.03209	-1.929e-05	-0.07543	-0.00013708	-0.16344	-9.84e-06	0.08544	9.811e-05	0.1344	0.00018478	0.15665	0.00013888	0.18995
-0.000125	-0.125	-5.655e-05	-0.02618	6.2e-07	0.04246	-6e-06	-0.06151	-0.00014226	-0.092	-3.675e-05	0.04091	1.18e-05	-0.04434	-0.0001381	-0.16446	-4.392e-05	0.05136	9.104e-05	0.12733	0.00020325	0.17512	0.00014962	0.20069
-0.0001	-0.1	-4.597e-05	-0.0156	-1.674e-05	0.0251	7.72e-06	-0.04779	-0.00018558	-0.13532	-4.547e-05	0.03219	2.956e-05	-0.02658	-0.00015273	-0.17909	-8.42e-05	0.01108	9.504e-05	0.13133	0.00021	0.18187	0.00017835	0.22942
-7.5e-05	-0.075	-4.836e-05	-0.01799	-2.899e-05	0.01285	-8.82e-06	-0.06433	-0.00023585	-0.18559	-7.535e-05	0.00231	3.266e-05	-0.02348	-0.0001687	-0.19506	-0.00011621	-0.02093	0.00011442	0.15071	0.00020457	0.17644	0.00022106	0.27213
-5e-05	-0.05	-7.742e-05	-0.04705	-2.88e-05	0.01304	-5.425e-05	-0.10976	-0.00026942	-0.21916	-0.00010867	-0.03101	2.858e-05	-0.02756	-0.00017355	-0.19991	-0.00012683	-0.03155	0.00015195	0.18824	0.00018398	0.15585	0.00026934	0.32041
-2.5e-05	-0.025	-0.00011947	-0.0891	-2.55e-05	0.01634	-0.00011135	-0.16686	-0.00026316	-0.2129	-0.00012386	-0.0462	1.674e-05	-0.0394	-0.00016859	-0.19495	-0.00011108	-0.0158	0.00020949	0.24578	0.0001455	0.11737	0.00031092	0.36199
0	0	-0.00015614	-0.12577	-2.373e-05	0.01811	-0.0001659	-0.22141	-0.00021635	-0.16609	-0.00011977	-0.04211	7.94e-06	-0.0482	-0.00016333	-0.18969	-9.243e-05	0.00285	0.00026849	0.30478	0.0001006	0.07247	0.00033	0.38107
2.5e-05	0.025	-0.00017328	-0.14291	-1.983e-05	0.02201	-0.00019585	-0.25136	-0.00016078	-0.11052	-0.00010484	-0.02718	5.18e-06	-0.05096	-0.00016941	-0.19577	-7.76e-05	0.01768	0.00031404	0.35033	7.511e-05	0.04698	0.00032367	0.37474
5e-05	0.05	-0.00016255	-0.13218	-7.61e-06	0.03423	-0.00018361	-0.23912	-0.00011444	-0.06418	-9.071e-05	-0.01305	1.476e-05	-0.04138	-0.0001974	-0.22376	-6.334e-05	0.03194	0.00032811	0.3644	8.444e-05	0.05631	0.00029162	0.34269
7.5e-05	0.075	-0.00013729	-0.10692	-8.4e-07	0.041	-0.0001349	-0.19041	-8.877e-05	-0.03851	-8.476e-05	-0.0071	2.341e-05	-0.03273	-0.0002464	-0.27276	-3.636e-05	0.05892	0.00030015	0.33644	0.0001281	0.09997	0.00023193	0.283
0.0001	0.1	-0.00012096	-0.09059	5.36e-06	0.0472	-5.925e-05	-0.11476	-8.146e-05	-0.0312	-8.291e-05	-0.00525	1.658e-05	-0.03956	-0.00030213	-0.32849	-9.5e-07	0.09433	0.00023985	0.27614	0.00018904	0.16091	0.00016218	0.21325
0.000125	0.125	-0.0001188	-0.08843	1.481e-05	0.05665	1.878e-05	-0.03673	-7.659e-05	-0.02633	-7.798e-05	-0.00032	-2.02e-06	-0.05816	-0.00033341	-0.35977	3.129e-05	0.12657	0.00017084	0.20713	0.00024487	0.21674	0.00010416	0.15523
0.00015	0.15	-0.00012885	-0.09848	1.856e-05	0.0604	8.294e-05	0.02743	-6.296e-05	-0.0127	-5.725e-05	0.02041	-2.18e-05	-0.07794	-0.00032284	-0.3492	5.613e-05	0.15141	0.00011958	0.15587	0.00027379	0.24566	5.795e-05	0.10902
0.000175	0.175	-0.00014667	-0.1163	2.398e-05	0.06582	0.00012198	0.06647	-2.805e-05	0.02221	-2.451e-05	0.05315	-2.835e-05	-0.08449	-0.00027796	-0.30432	6.414e-05	0.15942	0.00010388	0.14017	0.00027082	0.24269	1.679e-05	0.06786
0.0002	0.2	-0.00016583	-0.13546	1.791e-05	0.05975	0.00012278	0.06727	1.657e-05	0.06683	5.63e-06	0.08329	-1.839e-05	-0.07453	-0.00021769	-0.24405	5.818e-05	0.15346	0.0001199	0.15619	0.0002419	0.21377	-1.525e-05	0.03582
0.000225	0.225	-0.00017452	-0.14415	-2.87e-06	0.03897	8.616e-05	0.03065	4.625e-05	0.09651	1.058e-05	0.08824	2e-06	-0.05414	-0.00015206	-0.17842	3.553e-05	0.13081	0.00015485	0.19114	0.00020166	0.17353	-4.22e-05	0.00887
0.00025	0.25	-0.00016961	-0.13924	-3.555e-05	0.00629	3.03e-05	-0.02521	3.41e-05	0.08436	-1.484e-05	0.06282	2.268e-05	-0.03346	-9.839e-05	-0.12475	1.282e-05	0.1081	0.00018913	0.22542	0.00016643	0.1383	-4.324e-05	0.00783
0.000275	0.275	-0.00014358	-0.11321	-7.525e-05	-0.03341	-2.506e-05	-0.08057	-2.39e-05	0.02636	-6.137e-05	0.01629	4.276e-05	-0.01338	-5.912e-05	-0.08548	-5.5e-06	0.08978	0.00021278	0.24907	0.00015025	0.12212	-9.85e-06	0.04122
0.0003	0.3	-0.00010256	-0.07219	-9.852e-05	-0.05668	-5.878e-05	-0.11429	-0.0001082	-0.05794	-0.00011586	-0.0382	5.976e-05	0.00362	-2.999e-05	-0.05635	-2.588e-05	0.0694	0.00021722	0.25351	0.00015421	0.12608	4.84e-05	0.09947
0.000325	0.325	-5.767e-05	-0.0273	-0.0001002	-0.05836	-6.571e-05	-0.12122	-0.0001937	-0.14344	-0.0001672	-0.08954	6.883e-05	0.01269	-9.7e-06	-0.03606	-3.773e-05	0.05755	0.0002031	0.23939	0.00015827	0.13014	0.00011469	0.16576
0.00035	0.35	-2.785e-05	0.00252	-8.087e-05	-0.03903	-4.492e-05	-0.10043	-0.00026863	-0.21837	-0.00020331	-0.12565	6.737e-05	0.01123	4.85e-06	-0.02151	-1.81e-05	0.07718	0.00017013	0.20642	0.00014893	0.1208	0.00016419	0.21526
0.000375	0.375	-2.132e-05	0.00905	-5.217e-05	-0.01033	-8.82e-06	-0.06433	-0.00032623	-0.27597	-0.00020604	-0.12838	6.307e-05	0.00693	1.663e-05	-0.00973	2.525e-05	0.12053	0.00012162	0.15791	0.0001239	0.09577	0.00017361	0.22468
0.0004	0.4	-4.229e-05	-0.01192	-3.179e-05	0.01005	2.432e-05	-0.03119	-0.0003581	-0.30784	-0.00018376	-0.1061	6.261e-05	0.00647	2.277e-05	-0.00359	6.132e-05	0.1566	6.347e-05	0.09976	9.315e-05	0.06502	0.00013709	0.18816
0.000425	0.425	-8.11e-05	-0.05073	-2.926e-05	0.01258	4.827e-05	-0.00724	-0.00035423	-0.30397	-0.00014976	-0.0721	5.945e-05	0.00331	2.71e-05	0.00074	7.355e-05	0.16883	1.22e-05	0.04849	7.606e-05	0.04793	8.723e-05	0.1383
0.00045	0.45	-0.00012379	-0.09342	-4.092e-05	0.00092	7.76e-05	0.02209	-0.00030431	-0.25405	-0.00011289	-0.03523	3.918e-05	-0.01696	2.853e-05	0.00217	6.599e-05	0.16127	-1.375e-05	0.02254	7.404e-05	0.04591	5.21e-05	0.10317
0.000475	0.475	-0.00015193	-0.12156	-5.385e-05	-0.01201	0.0001069	0.05139	-0.00020744	-0.15718	-7.803e-05	-0.00037	4.79e-06	-0.05135	2.981e-05	0.00345	4.198e-05	0.13726	-8.52e-06	0.02777	9.125e-05	0.06312	3.816e-05	0.08923
0.0005	0.5	-0.00015686	-0.12649	-6.293e-05	-0.02109	0.00013021	0.0747	-9.657e-05	-0.04631	-4.527e-05	0.03239	-4.371e-05	-0.09985	3.382e-05	0.00746	2.135e-05	0.11663	1.353e-05	0.04982	0.00011717	0.08904	3.254e-05	0.08361
0.000525	0.525	-0.00013025	-0.09988	-7.007e-05	-0.02823	0.00013108	0.07557	-1.574e-05	0.03452	-1.875e-05	0.05891	-0.00010199	-0.15813	4.196e-05	0.0156	2.22e-05	0.11748	3.894e-05	0.07523	0.00014376	0.11563	1.451e-05	0.06558
0.00055	0.55	-7.706e-05	-0.04669	-7.228e-05	-0.03044	0.00010662	0.05111	1.126e-05	0.06152	-9.5e-07	0.07671	-0.00015332	-0.20946	4.315e-05	0.01679	3.759e-05	0.13287	6.669e-05	0.10298	0.00015576	0.12763	-1.757e-05	0.0335
0.000575	0.575	-1.389e-05	0.01648	-5.955e-05	-0.01771	7.362e-05	0.01811	-1.592e-05	0.03434	-1.71e-06	0.07595	-0.00019277	-0.24891	2.473e-05	-0.00163	5.223e-05	0.14751	9.324e-05	0.12953	0.00013684	0.10871	-4.654e-05	0.00453
0.0006	0.6	4.515e-05	0.07552	-2.826e-05	0.01358	6.096e-05	0.00545	-6.175e-05	-0.01149	-1.661e-05	0.06105	-0.0002023	-0.25844	-1.117e-05	-0.03753	5.549e-05	0.15077	9.668e-05	0.13297	9.76e-05	0.06947	-6.571e-05	-0.01464
0.000625	0.625	8.721e-05	0.11758	2.379e-05	0.06563	7.384e-05	0.01833	-9.35e-05	-0.04324	-4.428e-05	0.03338	-0.00017845	-0.23459	-6.243e-05	-0.08879	4.09e-05	0.13618	7.591e-05	0.1122	6.229e-05	0.03416	-7.004e-05	-0.01897
0.00065	0.65	0.000102	0.13237	8.835e-05	0.13019	0.00010274	0.04723	-9.901e-05	-0.04875	-8.375e-05	-0.00609	-0.00013661	-0.19275	-0.00012064	-0.147	2.017e-05	0.11545	4.452e-05	0.08081	4.701e-05	0.01888	-4.825e-05	0.00282
0.000675	0.675	9.402e-05	0.12439	0.00015185	0.19369	0.00013333	0.07782	-8.514e-05	-0.03488	-0.00013146	-0.0538	-9.27e-05	-0.14884	-0.00019211	-0.21847	8.72e-06	0.104	2.851e-05	0.0648	6.207e-05	0.03394	1.114e-05	0.06221
0.0007	0.7	8.266e-05	0.11303	0.00018897	0.23081	0.00015349	0.09798	-7.493e-05	-0.02467	-0.00017144	-0.09378	-6.048e-05	-0.11662	-0.00027221	-0.29857	1.602e-05	0.1113	3.902e-05	0.07531	0.00010633	0.0782	9.237e-05	0.14344
0.000725	0.725	8.335e-05	0.11372	0.00018554	0.22738	0.00015495	0.09944	-7.54e-05	-0.02514	-0.00019257	-0.11491	-4.606e-05	-0.1022	-0.0003319	-0.35826	3.336e-05	0.12864	6.174e-05	0.09803	0.00016848	0.14035	0.00017833	0.2294
0.00075	0.75	0.00010416	0.13453	0.00015374	0.19558	0.00014292	0.08741	-8.72e-05	-0.03694	-0.00019029	-0.11263	-4.489e-05	-0.10103	-0.00035525	-0.38161	3.76e-05	0.13288	7.387e-05	0.11016	0.00022967	0.20154	0.00024482	0.29589
0.000775	0.775	0.00014753	0.1779	0.00011752	0.15936	0.00014722	0.09171	-0.00010204	-0.05178	-0.00016827	-0.09061	-4.348e-05	-0.09962	-0.00034252	-0.36888	2.651e-05	0.12179	5.855e-05	0.09484	0.00026982	0.24169	0.00026665	0.31772
0.0008	0.8	0.00018799	0.21836	9.633e-05	0.13817	0.00016387	0.10836	-0.00010901	-0.05875	-0.00013746	-0.0598	-3.786e-05	-0.094	-0.00031118	-0.33754	1.151e-05	0.10679	3.244e-05	0.06873	0.00027196	0.24383	0.00023242	0.28349
0.000825	0.825	0.00021028	0.24065	0.0001053	0.14714	0.00019051	0.135	-9.98e-05	-0.04954	-0.00011824	-0.04058	-3.418e-05	-0.09032	-0.00027424	-0.3006	2.72e-06	0.098	1.22e-06	0.03751	0.00023424	0.20611	0.00016157	0.21264
0.00085	0.85	0.0002166	0.24697	0.00013784	0.17968	0.00023435	0.17884	-8.031e-05	-0.03005	-0.00012767	-0.05001	-3.153e-05	-0.08767	-0.00023497	-0.26133	-5.84e-06	0.08944	-2.234e-05	0.01395	0.00017179	0.14366	9.505e-05	0.14612
0.000875	0.875	0.00022265	0.25302	0.00018745	0.22929	0.00028662	0.23111	-5.369e-05	-0.00343	-0.00016404	-0.08638	-2.016e-05	-0.0763	-0.00018952	-0.21588	-1.742e-05	0.07786	-2.739e-05	0.0089	0.0001089	0.08077	5.885e-05	0.10992
0.0009	0.9	0.0002338	0.26417	0.00024568	0.28752	0.00033091	0.2754	-2.188e-05	0.02838	-0.000219	-0.14134	-1.49e-06	-0.05763	-0.00014986	-0.17622	-3.395e-05	0.06133	-1.403e-05	0.02226	6.456e-05	0.03643	4.277e-05	0.09384
0.000925	0.925	0.00026711	0.29748	0.00030858	0.35042	0.00037401	0.3185	-6.88e-06	0.04338	-0.00025558	-0.17792	1.331e-05	-0.04283	-0.0001288	-0.15516	-4.356e-05	0.05172	7.64e-06	0.04393	4.427e-05	0.01614	2.359e-05	0.07466
0.00095	0.95	0.00033718	0.36755	0.00037559	0.41743	0.00043037	0.37486	-4.69e-06	0.04557	-0.00024723	-0.16957	2.256e-05	-0.03358	-0.00012632	-0.15268	-3.735e-05	0.05793	2.024e-05	0.05653	4.232e-05	0.01419	1.99e-06	0.05306
0.000975	0.975	0.0004457	0.47607	0.00044262	0.48446	0.00050926	0.45375	-5.32e-06	0.04494	-0.00020007	-0.12241	2.501e-05	-0.03113	-0.00012823	-0.15459	-1.495e-05	0.08033	1.589e-05	0.05218	4.94e-05	0.02127	-8.53e-06	0.04254
0.001	1	0.00060261	0.63298	0.00051689	0.55873	0.00062371	0.5682	5.09e-06	0.05535	-0.00013127	-0.05361	9.11e-06	-0.04703	-0.00011702	-0.14338	1.405e-05	0.10933	9.46e-06	0.04575	6.36e-05	0.03547	-2.8e-06	0.04827
0.001025	1.025	0.00079324	0.82361	0.00060521	0.64705	0.00078733	0.73182	2.974e-05	0.08	-5.65e-05	0.02116	-1.18e-05	-0.06794	-9.987e-05	-0.12623	4.982e-05	0.1451	-1.95e-06	0.03434	8.146e-05	0.05333	1.827e-05	0.06934
0.00105	1.05	0.00099806	1.02843	0.00069785	0.73969	0.00098328	0.92777	5.243e-05	0.10269	5.82e-06	0.08348	-2.211e-05	-0.07825	-9.488e-05	-0.12124	8.443e-05	0.17971	-2.31e-05	0.01319	9.62e-05	0.06807	5.23e-05	0.10337
0.001075	1.075	0.00120647	1.23684	0.00079168	0.83352	0.0011988	1.14329	7.607e-05	0.12633	4.241e-05	0.12007	-1.97e-05	-0.07584	-0.00012549	-0.15185	0.00011469	0.20997	-5.331e-05	-0.01702	0.00010706	0.07893	8.673e-05	0.1378
0.0011	1.1	0.0014151	1.44547	0.00090855	0.95039	0.00141546	1.35995	0.00011137	0.16163	5.497e-05	0.13263	-2.376e-05	-0.0799	-0.00018584	-0.2122	0.00013529	0.23057	-7.564e-05	-0.03935	0.00012024	0.09211	0.0001123	0.16337
0.001125	1.125	0.00161959	1.64996	0.00105164	1.09348	0.00162109	1.56558	0.00016956	0.21982	5.815e-05	0.13581	-5.028e-05	-0.10642	-0.00024997	-0.27633	0.00013476	0.23004	-6.86e-05	-0.03231	0.00013456	0.10643	0.00012537	0.17644
0.00115	1.15	0.00181642	1.84679	0.00121987	1.26171	0.0017978	1.74229	0.00024081	0.29107	6.651e-05	0.14417	-8.475e-05	-0.14089	-0.00029499	-0.32135	0.0001112	0.20648	-3.94e-05	-0.00311	0.00013609	0.10796	0.00012734	0.17841
0.001175	1.175	0.00198721	2.01758	0.0014063	1.44814	0.00194986	1.89435	0.00032903	0.37929	7.962e-05	0.15728	-0.00010625	-0.16239	-0.00031357	-0.33993	7.434e-05	0.16962	-1.05e-06	0.03524	0.00012283	0.0947	0.00011681	0.16788
0.0012	1.2	0.00212499	2.15536	0.00159763	1.63947	0.00208691	2.0314	0.00044636	0.49662	9.7e-05	0.17466	-0.00010071	-0.15685	-0.00030272	-0.32908	4.695e-05	0.14223	3.443e-05	0.07072	0.00010528	0.07715	9.795e-05	0.14902
0.001225	1.225	0.00223431	2.26468	0.00175683	1.79867	0.00221727	2.16176	0.00060642	0.65668	0.00010896	0.18662	-7.141e-05	-0.12755	-0.00026835	-0.29471	3.818e-05	0.13346	5.553e-05	0.09182	9.225e-05	0.06412	8.225e-05	0.13332
0.00125	1.25	0.00231587	2.34624	0.00186798	1.90982	0.00232808	2.27257	0.00079536	0.84562	0.00011347	0.19113	-3.293e-05	-0.08907	-0.00022342	-0.24978	2.718e-05	0.12246	5.97e-05	0.09599	9.792e-05	0.06979	8.212e-05	0.13319
0.001275	1.275	0.00238828	2.41865	0.00194371	1.98555	0.00241734	2.36183	0.00099134	1.0416	0.00012406	0.20172	1.25e-06	-0.05489	-0.00018952	-0.21588	1.045e-05	0.10573	4.298e-05	0.07927	0.0001184	0.09027	9.769e-05	0.14876
0.0013	1.3	0.0024338	2.46417	0.00198884	2.03068	0.00245856	2.40305	0.00115377	1.20403	0.00016257	0.24023	1.616e-05	-0.03998	-0.00016889	-0.19525	1.38e-06	0.09666	8.1e-06	0.04439	0.00013288	0.10475	0.00011317	0.16424
0.001325	1.325	0.00245053	2.4809	0.00201588	2.05772	0.00245941	2.4039	0.00126374	1.314	0.00023986	0.31752	8.14e-06	-0.048	-0.00014816	-0.17452	1.631e-05	0.11159	-3.959e-05	-0.0033	0.00012253	0.0944	0.0001169	0.16797
0.00135	1.35	0.00243638	2.46675	0.00203096	2.0728	0.00244067	2.38516	0.00132838	1.37864	0.00034305	0.42071	-1.449e-05	-0.07063	-0.00012727	-0.15363	4.781e-05	0.14309	-8.511e-05	-0.04882	8.691e-05	0.05878	0.00010599	0.15706
0.001375	1.375	0.00242654	2.45691	0.00204155	2.08339	0.00242273	2.36722	0.00135879	1.40905	0.00044309	0.52075	-2.931e-05	-0.08545	-0.00012246	-0.14882	7.228e-05	0.16756	-0.00011789	-0.0816	4.785e-05	0.01972	9.268e-05	0.14375
0.0014	1.4	0.00241177	2.44214	0.00204286	2.0847	0.00241051	2.355	0.00136447	1.41473	0.00052512	0.60278	-1.046e-05	-0.0666	-0.00014182	-0.16818	9.038e-05	0.18566	-0.00012776	-0.09147	2.99e-05	0.00177	9.203e-05	0.1431
0.001425	1.425	0.00240576	2.43613	0.00203606	2.0779	0.00241105	2.35554	0.00136147	1.41173	0.00059722	0.67488	4.761e-05	-0.00853	-0.00016537	-0.19173	0.00010205	0.19733	-0.0001186	-0.08231	4.21e-05	0.01397	0.00012519	0.17626
0.00145	1.45	0.00238737	2.41774	0.00202221	2.06405	0.00241087	2.35536	0.00135331	1.40357	0.00068203	0.75969	0.00012327	0.06713	-0.00017897	-0.20533	0.00011536	0.21064	-0.00010868	-0.07239	6.91e-05	0.04097	0.00016964	0.22071
0.001475	1.475	0.00234079	2.37116	0.00200159	2.04343	0.00238873	2.33322	0.0013358	1.38606	0.00077864	0.8563	0.00019379	0.13765	-0.00017214	-0.1985	0.00013812	0.2334	-0.00010686	-0.07057	9.385e-05	0.06572	0.00018867	0.23974
0.0015	1.5	0.00227902	2.30939	0.00197139	2.01323	0.00233395	2.27844	0.00131664	1.3669	0.00086383	0.94149	0.00025733	0.20119	-0.00013812	-0.16448	0.00016387	0.25915	-0.00011938	-0.08309	0.0001115	0.08337	0.00016992	0.22099
0.001525	1.525	0.0021928	2.22317	0.00193296	1.9748	0.00224348	2.18797	0.00130246	1.35272	0.00091848	0.99614	0.00032543	0.26929	-7.968e-05	-0.10604	0.00017755	0.27283	-0.00013837	-0.10208	0.00012938	0.10125	0.00012257	0.17364
0.00155	1.55	0.0020647	2.09507	0.00188722	1.92906	0.002074	2.01849	0.00129164	1.3419	0.00093888	1.01654	0.00040787	0.35173	-6.57e-06	-0.03293	0.00017527	0.27055	-0.00015037	-0.11408	0.00015575	0.12762	6.732e-05	0.11839
0.001575	1.575	0.00187407	1.90444	0.0018219	1.86374	0.00183648	1.78097	0.00128063	1.33089	0.00094925	1.02691	0.00050953	0.45339	5.853e-05	0.03217	0.00016513	0.26041	-0.00014753	-0.11124	0.00020065	0.17252	1.953e-05	0.0706
0.0016	1.6	0.00162214	1.65251	0.00172204	1.76388	0.00154394	1.48843	0.00126959	1.31985	0.00096189	1.03955	0.00061633	0.56019	9.836e-05	0.072	0.00016143	0.25671	-0.00013177	-0.09548	0.00025866	0.23053	-2.015e-05	0.03092
0.001625	1.625	0.00130216	1.33253	0.00156385	1.60569	0.00120745	1.15194	0.00124499	1.29525	0.00096957	1.04723	0.00070201	0.64587	0.00010839	0.08203	0.00016842	0.2637	-0.00010778	-0.07149	0.00031481	0.28668	-4.521e-05	0.00586
0.00165	1.65	0.00094069	0.97106	0.00132985	1.37169	0.00085686	0.80135	0.00119458	1.24484	0.00098547	1.06313	0.00075608	0.69994	0.00011451	0.08815	0.00018278	0.27806	-7.511e-05	-0.03882	0.00037068	0.34255	-5.015e-05	0.00092
0.001675	1.675	0.00059484	0.62521	0.0010529	1.09474	0.00055452	0.49901	0.00110922	1.15948	0.00101509	1.09275	0.00078489	0.72875	0.00014041	0.11405	0.00020488	0.30016	-4.034e-05	-0.00405	0.00043143	0.4033	-3.924e-05	0.01183
0.0017	1.7	0.00029751	0.32788	0.00076898	0.81082	0.00031859	0.26308	0.00098755	1.03781	0.00104105	1.11871	0.00079378	0.73764	0.0001777	0.15134	0.00023569	0.33097	-1.513e-05	0.02116	0.00049462	0.46649	-1.509e-05	0.03598
0.001725	1.725	7.21e-05	0.10247	0.00049561	0.53745	0.00012725	0.07174	0.00081707	0.86733	0.00105303	1.13069	0.00079939	0.74325	0.00022489	0.19853	0.00026537	0.36065	-6.68e-06	0.02961	0.00055967	0.53154	2.093e-05	0.072
0.00175	1.75	-5.871e-05	-0.02834	0.00027432	0.31616	-2.631e-05	-0.08182	0.00059803	0.64829	0.00103902	1.11668	0.00081538	0.75924	0.00027955	0.25319	0.00028428	0.37956	-1.226e-05	0.02403	0.00061263	0.5845	5.236e-05	0.10343
0.001775	1.775	-0.00010746	-0.07709	0.00012972	0.17156	-0.00012843	-0.18394	0.0003443	0.39456	0.00097689	1.05455	0.00084682	0.79068	0.00034298	0.31662	0.00028975	0.38503	-2.349e-05	0.0128	0.0006514	0.62327	5.626e-05	0.10733
0.0018	1.8	-0.00010605	-0.07568	3.821e-05	0.08005	-0.00018857	-0.24408	8.273e-05	0.13299	0.00088803	0.96569	0.00087731	0.82117	0.00040532	0.37896	0.0002858	0.38108	-2.907e-05	0.00722	0.00069469	0.66656	3.722e-05	0.08829
0.001825	1.825	-6.574e-05	-0.03537	-2.246e-05	0.01938	-0.0002134	-0.26891	-0.0001476	-0.09734	0.00077023	0.84789	0.00087897	0.82283	0.00044852	0.42216	0.00027709	0.37237	-1.924e-05	0.01705	0.00075071	0.72258	9.16e-06	0.06023
0.00185	1.85	-3e-08	0.03034	-6.731e-05	-0.02547	-0.00020618	-0.26169	-0.00030555	-0.25529	0.00063577	0.71343	0.0008349	0.77876	0.00047154	0.44518	0.00027008	0.36536	7.69e-06	0.04398	0.00080771	0.77958	-1.608e-05	0.03499
0.001875	1.875	6.805e-05	0.09842	-0.00010466	-0.06282	-0.00017449	-0.23	-0.00037991	-0.32965	0.00049364	0.5713	0.00075385	0.69771	0.00048017	0.45381	0.000267	0.36228	5.112e-05	0.08741	0.00084772	0.81959	-3.596e-05	0.01511
0.0019	1.9	0.00013787	0.16824	-0.00013925	-0.09741	-0.00010785	-0.16336	-0.00038447	-0.33421	0.00034144	0.4191	0.00064626	0.59012	0.0004753	0.44894	0.00027382	0.3691	8.818e-05	0.12447	0.0008633	0.83517	-5.124e-05	-0.00017
0.001925	1.925	0.00023641	0.26678	-0.0001484	-0.10656	1.129e-05	-0.04422	-0.00034875	-0.29849	0.00018109	0.25875	0.0005338	0.47766	0.00045803	0.43167	0.00029519	0.39047	0.00010648	0.14277	0.00084516	0.81703	-6.385e-05	-0.01278
0.00195	1.95	0.00037004	0.40041	-0.00010868	-0.06684	0.00017828	0.12277	-0.00029842	-0.24816	2.464e-05	0.1023	0.00043407	0.37793	0.00043217	0.40581	0.00032391	0.41919	0.0001051	0.14139	0.00079685	0.76872	-7.239e-05	-0.02132
0.001975	1.975	0.00056148	0.59185	-2.699e-05	0.01485	0.00037836	0.32285	-0.00023727	-0.18701	-0.00011343	-0.03577	0.000346	0.28986	0.00041033	0.38397	0.00035707	0.45235	8.777e-05	0.12406	0.00072899	0.70086	-7.445e-05	-0.02338
0.002	2	0.00083669	0.86706	0.00010533	0.14717	0.00060515	0.54964	-0.00015404	-0.10378	-0.00021367	-0.13601	0.00026111	0.20497	0.0004019	0.37554	0.00038671	0.48199	5.827e-05	0.09456	0.00064507	0.61694	-8.411e-05	-0.03304
0.002025	2.025	0.00116432	1.19469	0.00029008	0.33192	0.00084321	0.7877	-5.676e-05	-0.0065	-0.00027494	-0.19728	0.00017518	0.11904	0.0004119	0.38554	0.00041492	0.5102	2.221e-05	0.0585	0.00055941	0.53128	-0.00011113	-0.06006
0.00205	2.05	0.00148396	1.51433	0.00051454	0.55638	0.00107027	1.01476	4.004e-05	0.0903	-0.00030028	-0.22262	8.514e-05	0.029	0.00043083	0.40447	0.00044073	0.53601	-1.347e-05	0.02282	0.00047007	0.44194	-0.00014022	-0.08915
0.002075	2.075	0.00174717	1.77754	0.00076922	0.81106	0.00129086	1.23535	0.0001386	0.18886	-0.00030211	-0.22445	-1.56e-06	-0.0577	0.00044535	0.41899	0.00045725	0.55253	-3.209e-05	0.0042	0.00037667	0.34854	-0.0001426	-0.09153
0.0021	2.1	0.00192979	1.96016	0.00103355	1.07539	0.00150514	1.44963	0.00025768	0.30794	-0.00029066	-0.213	-8.292e-05	-0.13906	0.00045273	0.42637	0.00047496	0.57024	-1.797e-05	0.01832	0.00028615	0.25802	-0.00010909	-0.05802
0.002125	2.125	0.00203308	2.06345	0.00128037	1.32221	0.00169048	1.63497	0.00040576	0.45602	-0.00026741	-0.18975	-0.00015337	-0.20951	0.0004449	0.41854	0.00049385	0.58913	2.795e-05	0.06424	0.00020021	0.17208	-5.49e-05	-0.00383
0.00215	2.15	0.00206672	2.09709	0.00149251	1.53435	0.00182972	1.77421	0.00058688	0.63714	-0.00021582	-0.13816	-0.00020115	-0.25729	0.00041906	0.3927	0.0005097	0.60498	9.061e-05	0.1269	0.00010988	0.08175	-7.28e-06	0.04379
0.002175	2.175	0.00206058	2.09095	0.00166197	1.70381	0.00192022	1.86471	0.00079701	0.84727	-0.0001345	-0.05684	-0.00021973	-0.27587	0.00037752	0.35116	0.00052238	0.61766	0.00015148	0.18777	1.427e-05	-0.01386	1.208e-05	0.06315
0.0022	2.2	0.00204106	2.07143	0.00177592	1.81776	0.00196826	1.91275	0.00102047	1.07073	-2.188e-05	0.05578	-0.00021725	-0.27339	0.00033757	0.31121	0.00051811	0.61339	0.00022514	0.26143	-7.549e-05	-0.10362	6e-07	0.05167
0.002225	2.225	0.00202249	2.05286	0.00184536	1.8872	0.00198717	1.93166	0.00123664	1.2869	0.00010117	0.17883	-0.00021061	-0.26675	0.00030371	0.27735	0.00048848	0.58376	0.00029211	0.3284	-0.00014554	-0.17367	-2.8e-05	0.02307
0.00225	2.25	0.00203065	2.06102	0.00189293	1.93477	0.00200697	1.95146	0.00142107	1.47133	0.0002195	0.29716	-0.00020081	-0.25695	0.00027946	0.2531	0.00045334	0.54862	0.00034196	0.37825	-0.00019821	-0.22634	-5.899e-05	-0.00792
0.002275	2.275	0.00204682	2.07719	0.00193834	1.98018	0.0020309	1.97539	0.00155283	1.60309	0.0003238	0.40146	-0.0001803	-0.23644	0.00026108	0.23472	0.00041636	0.51164	0.00036171	0.398	-0.00021391	-0.24204	-6.32e-05	-0.01213
0.0023	2.3	0.00202956	2.05993	0.00197468	2.01652	0.00202507	1.96956	0.00162763	1.67789	0.00041406	0.49172	-0.00013951	-0.19565	0.00024901	0.22265	0.00037054	0.46582	0.00035145	0.38774	-0.00019459	-0.22272	-4.041e-05	0.01066
0.002325	2.325	0.00198649	2.01686	0.00200483	2.04667	0.00198997	1.93446	0.00165491	1.70517	0.00050032	0.57798	-7.113e-05	-0.12727	0.00024057	0.21421	0.00029903	0.39431	0.00032518	0.36147	-0.00013835	-0.16648	-1.059e-05	0.04048
0.00235	2.35	0.00193029	1.96066	0.00203994	2.08178	0.00194755	1.89204	0.00163778	1.68804	0.00058559	0.66325	2.082e-05	-0.03532	0.00022631	0.19995	0.0002102	0.30548	0.00028933	0.32562	-5.199e-05	-0.08012	1.356e-05	0.06463
0.002375	2.375	0.00186249	1.89286	0.00206972	2.11156	0.0018734	1.81789	0.00159218	1.64244	0.00065369	0.73135	0.00012601	0.06987	0.00019906	0.1727	0.00012725	0.22253	0.00025924	0.29553	4.172e-05	0.01359	2.981e-05	0.08088
0.0024	2.4	0.00180044	1.83081	0.0020837	2.12554	0.00176539	1.70988	0.001563	1.61326	0.00068839	0.76605	0.00022017	0.16403	0.0001515	0.12514	6.883e-05	0.16411	0.00023422	0.27051	0.00013421	0.10608	4.136e-05	0.09243
0.002425	2.425	0.00174338	1.77375	0.0020734	2.11524	0.00163721	1.5817	0.00156078	1.61104	0.0006943	0.77196	0.00029157	0.23543	8.45e-05	0.05814	3.635e-05	0.13163	0.00022616	0.26245	0.00022099	0.19286	4.225e-05	0.09332
0.00245	2.45	0.00167589	1.70626	0.00203567	2.07751	0.00152102	1.46551	0.00156704	1.6173	0.00070821	0.78587	0.00033086	0.27472	7.51e-06	-0.01885	1.234e-05	0.10762	0.00023936	0.27565	0.00030605	0.27792	4.41e-05	0.09517
0.002475	2.475	0.00158156	1.61193	0.00196776	2.0096	0.00143504	1.37953	0.0015655	1.61576	0.00076104	0.8387	0.0003317	0.27556	-5.245e-05	-0.07881	-1.107e-05	0.08421	0.00026836	0.30465	0.00038783	0.3597	4.568e-05	0.09675
0.0025	2.5	0.00145407	1.48444	0.00187042	1.91226	0.0013816	1.32609	0.00155479	1.60505	0.00087215	0.94981	0.00030783	0.25169	-7.339e-05	-0.09975	-3.144e-05	0.06384	0.00029151	0.3278	0.00045011	0.42198	5.028e-05	0.10135
0.002525	2.525	0.00131698	1.34735	0.00175835	1.80019	0.00134074	1.28523	0.00153171	1.58197	0.00102815	1.10581	0.00027871	0.22257	-5.062e-05	-0.07698	-3.295e-05	0.06233	0.00028704	0.32333	0.00049075	0.46262	5.456e-05	0.10563
0.00255	2.55	0.00119091	1.22128	0.00162845	1.67029	0.00129377	1.23826	0.00149291	1.54317	0.00118646	1.26412	0.00026471	0.20857	-5.85e-06	-0.03221	-1.278e-05	0.0825	0.0002541	0.29039	0.00052036	0.49223	5.731e-05	0.10838
0.002575	2.575	0.00111212	1.14249	0.00147707	1.51891	0.00122866	1.17315	0.00144775	1.49801	0.00130391	1.38157	0.00029206	0.23592	4.193e-05	0.01557	4.81e-06	0.10009	0.00020458	0.24087	0.00054228	0.51415	5.82e-05	0.10927
0.0026	2.6	0.00108255	1.11292	0.00131623	1.35807	0.00115737	1.10186	0.00139051	1.44077	0.00137182	1.44948	0.00036334	0.3072	7.877e-05	0.05241	5.42e-06	0.1007	0.0001452	0.18149	0.00055199	0.52386	5.933e-05	0.1104
0.002625	2.625	0.00109619	1.12656	0.00115491	1.19675	0.00109571	1.0402	0.00129789	1.34815	0.0013925	1.47016	0.00044664	0.3905	0.00010616	0.0798	-7.7e-07	0.09451	8.301e-05	0.1193	0.00056137	0.53324	5.583e-05	0.1069
0.00265	2.65	0.00115408	1.18445	0.00100249	1.04433	0.00105747	1.00196	0.00117448	1.22474	0.0013862	1.46386	0.00051818	0.46204	0.00014244	0.11608	2.44e-06	0.09772	2.841e-05	0.0647	0.00057107	0.54294	4.769e-05	0.09876
0.002675	2.675	0.00123612	1.26649	0.00087896	0.9208	0.00105792	1.00241	0.00102275	1.07301	0.00137424	1.4519	0.00056801	0.51187	0.00019102	0.16466	2.393e-05	0.11921	-1.206e-05	0.02423	0.00057345	0.54532	4.832e-05	0.09939
0.0027	2.7	0.00129585	1.32622	0.00078403	0.82587	0.00107475	1.01924	0.00086209	0.91235	0.00135519	1.43285	0.00060649	0.55035	0.00024867	0.22231	6.827e-05	0.16355	-4.275e-05	-0.00646	0.00056534	0.53721	6.263e-05	0.1137
0.002725	2.725	0.00132678	1.35715	0.00070693	0.74877	0.00108873	1.03322	0.00071838	0.76864	0.00131413	1.39179	0.00065371	0.59757	0.00030031	0.27395	0.00012437	0.21965	-5.5e-05	-0.01871	0.0005427	0.51457	9.097e-05	0.14204
0.00275	2.75	0.00131891	1.34928	0.00065266	0.6945	0.00108377	1.02826	0.00059533	0.64559	0.0012652	1.34286	0.00070904	0.6529	0.00032592	0.29956	0.00017779	0.27307	-3.989e-05	-0.0036	0.00049734	0.46921	0.00012596	0.17703
0.002775	2.775	0.00126487	1.29524	0.00062092	0.66276	0.00105799	1.00248	0.00048067	0.53093	0.00118921	1.26687	0.00075951	0.70337	0.00032124	0.29488	0.00021445	0.30973	-2.4e-07	0.03605	0.00044353	0.4154	0.0001554	0.20647
0.0028	2.8	0.00118513	1.2155	0.00059367	0.63551	0.00101658	0.96107	0.00037687	0.42713	0.00108763	1.16529	0.0007935	0.73736	0.00029868	0.27232	0.00023222	0.3275	4.174e-05	0.07803	0.00041054	0.38241	0.00017192	0.22299
0.002825	2.825	0.00112175	1.15212	0.00057409	0.61593	0.00096219	0.90668	0.00029417	0.34443	0.00097214	1.0498	0.0008089	0.75276	0.00028486	0.2585	0.00023866	0.33394	6.442e-05	0.10071	0.00041734	0.38921	0.0001687	0.21977
0.00285	2.85	0.00109883	1.1292	0.00056713	0.60897	0.00090964	0.85413	0.00022459	0.27485	0.00086597	0.94363	0.00080804	0.7519	0.00029819	0.27183	0.00024747	0.34275	6.081e-05	0.0971	0.00046275	0.43462	0.00013437	0.18544
0.002875	2.875	0.00110617	1.13654	0.00055746	0.5993	0.00086102	0.80551	0.00015305	0.20331	0.00077913	0.85679	0.00079016	0.73402	0.00034077	0.31441	0.00027661	0.37189	4.739e-05	0.08368	0.00052293	0.4948	8.021e-05	0.13128
0.0029	2.9	0.0011421	1.17247	0.00055103	0.59287	0.00082272	0.76721	7.99e-05	0.13016	0.00070617	0.78383	0.00075893	0.70279	0.00038578	0.35942	0.00032206	0.41734	2.855e-05	0.06484	0.00058024	0.55211	2.652e-05	0.07759
0.002925	2.925	0.00118673	1.2171	0.00056735	0.60919	0.00081973	0.76422	1.75e-05	0.06776	0.00063859	0.71625	0.0007232	0.66706	0.00042607	0.39971	0.00036526	0.46054	5.94e-06	0.04223	0.00062343	0.5953	-1.764e-05	0.03343
0.00295	2.95	0.00121596	1.24633	0.00061689	0.65873	0.00085527	0.79976	-1.938e-05	0.03088	0.00056633	0.64399	0.00069645	0.64031	0.00045133	0.42497	0.00037207	0.46735	-1.451e-05	0.02178	0.00064435	0.61622	-4.723e-05	0.00384
0.002975	2.975	0.00123426	1.26463	0.00069623	0.73807	0.0009209	0.86539	-2.398e-05	0.02628	0.00047543	0.55309	0.0006882	0.63206	0.00046294	0.43658	0.00033698	0.43226	-3.532e-05	0.00097	0.00063563	0.6075	-5.671e-05	-0.00564
0.003	3	0.00125592	1.28629	0.0008072	0.84904	0.00100064	0.94513	3.4e-06	0.05366	0.00038099	0.45865	0.00069135	0.63521	0.00048273	0.45637	0.00029457	0.38985	-4.412e-05	-0.00783	0.00061536	0.58723	-3.858e-05	0.01249
0.003025	3.025	0.00127136	1.30173	0.00094033	0.98217	0.00106796	1.01245	4.791e-05	0.09817	0.00030143	0.37909	0.00067829	0.62215	0.00051301	0.48665	0.00026946	0.36474	-3.228e-05	0.00401	0.00059485	0.56672	3.55e-06	0.05462
0.00305	3.05	0.0012671	1.29747	0.00107297	1.11481	0.0010876	1.03209	0.00010612	0.15638	0.0002397	0.31736	0.00061909	0.56295	0.00052102	0.49466	0.00026964	0.36492	-8.52e-06	0.02777	0.00058402	0.55589	4.073e-05	0.0918
0.003075	3.075	0.00124178	1.27215	0.00119195	1.23379	0.00104869	0.99318	0.00017738	0.22764	0.00018356	0.26122	0.00051042	0.45428	0.00049522	0.46886	0.00030403	0.39931	1.394e-05	0.05023	0.00057872	0.55059	5.503e-05	0.1061
0.0031	3.1	0.00117076	1.20113	0.00127446	1.3163	0.00097041	0.9149	0.00025055	0.30081	0.00013002	0.20768	0.00037301	0.31687	0.00044085	0.41449	0.00035691	0.45219	2.962e-05	0.06591	0.0005751	0.54697	3.408e-05	0.08515
0.003125	3.125	0.00105329	1.08366	0.00131259	1.35443	0.00086779	0.81228	0.00032349	0.37375	7.877e-05	0.15643	0.00023966	0.18352	0.00038418	0.35782	0.00040745	0.50273	3.459e-05	0.07088	0.00055817	0.53004	-1.227e-05	0.0388
0.00315	3.15	0.00090997	0.94034	0.00131935	1.36119	0.0007437	0.68819	0.00040358	0.45384	3.434e-05	0.112	0.00013421	0.07807	0.00035096	0.3246	0.00045151	0.54679	3.26e-05	0.06889	0.00051212	0.48399	-6.086e-05	-0.00979
0.003175	3.175	0.00076319	0.79356	0.00130985	1.35169	0.0006084	0.55289	0.000481	0.53126	-3.12e-06	0.07454	5.823e-05	0.00209	0.00034862	0.32226	0.00048524	0.58052	3.303e-05	0.06932	0.0004502	0.42207	-8.525e-05	-0.03418
0.0032	3.2	0.00061416	0.64453	0.00128024	1.32208	0.00048051	0.425	0.00053907	0.58933	-2.303e-05	0.05463	-7.9e-07	-0.05693	0.0003689	0.34254	0.00050167	0.59695	4.192e-05	0.07821	0.00039164	0.36351	-6.808e-05	-0.01701
0.003225	3.225	0.00047182	0.50219	0.00121409	1.25593	0.00037081	0.3153	0.00058346	0.63372	-8.5e-06	0.06916	-5.065e-05	-0.10679	0.00039086	0.3645	0.00048889	0.58417	4.854e-05	0.08483	0.00033828	0.31015	-2.324e-05	0.02783
0.00325	3.25	0.00035019	0.38056	0.00110708	1.14892	0.00030716	0.25165	0.00061285	0.66311	3.176e-05	0.10942	-9.057e-05	-0.14671	0.00040143	0.37507	0.00046257	0.55785	3.538e-05	0.07167	0.00027984	0.25171	2.485e-05	0.07592
0.003275	3.275	0.00024	0.27037	0.00098973	1.03157	0.00028519	0.22968	0.00063217	0.68243	8.729e-05	0.16495	-0.00013373	-0.18987	0.00039677	0.37041	0.00043656	0.53184	6.13e-06	0.04242	0.00021203	0.1839	5.029e-05	0.10136
0.0033	3.3	0.00015262	0.18299	0.00088041	0.92225	0.00027846	0.22295	0.00064575	0.69601	0.00014735	0.22501	-0.00017842	-0.23456	0.00038214	0.35578	0.00041924	0.51452	-1.091e-05	0.02538	0.00014004	0.11191	3.588e-05	0.08695
0.003325	3.325	9.282e-05	0.12319	0.00080396	0.8458	0.00026274	0.20723	0.00065067	0.70093	0.00020701	0.28467	-0.00021436	-0.2705	0.000355	0.32864	0.00039957	0.49485	1.26e-06	0.03755	7.901e-05	0.05088	-1.11e-06	0.04996
0.00335	3.35	5.393e-05	0.0843	0.00077089	0.81273	0.00023976	0.18425	0.00065371	0.70397	0.00026461	0.34227	-0.00023086	-0.287	0.00031793	0.29157	0.00036058	0.45586	3.289e-05	0.06918	4.012e-05	0.01199	-1.971e-05	0.03136
0.003375	3.375	5.503e-05	0.0854	0.00075789	0.79973	0.00021741	0.1619	0.00065436	0.70462	0.00031229	0.38995	-0.00022442	-0.28056	0.00027301	0.24665	0.000305	0.40028	6.407e-05	0.10036	1.652e-05	-0.01161	1.352e-05	0.06459
0.0034	3.4	0.00011805	0.14842	0.00074953	0.79137	0.00022648	0.17097	0.00064768	0.69794	0.00034404	0.4217	-0.00019854	-0.25468	0.00021896	0.1926	0.00025315	0.34843	8.958e-05	0.12587	-9.79e-06	-0.03792	6.996e-05	0.12103
0.003425	3.425	0.0002404	0.27077	0.00075173	0.79357	0.00028179	0.22628	0.00064016	0.69042	0.0003629	0.44056	-0.00015559	-0.21173	0.00015696	0.1306	0.00022631	0.32159	0.00011084	0.14713	-4.088e-05	-0.06901	0.00011461	0.16568
0.00345	3.45	0.0004141	0.44447	0.0007599	0.80174	0.0003541	0.29859	0.00064677	0.69703	0.00038159	0.45925	-9.893e-05	-0.15507	0.0001009	0.07454	0.00021764	0.31292	0.00013165	0.16794	-5.932e-05	-0.08745	0.0001279	0.17897
0.003475	3.475	0.00063065	0.66102	0.00076552	0.80736	0.00042779	0.37228	0.00067157	0.72183	0.00040713	0.48479	-2.743e-05	-0.08357	6.18e-05	0.03544	0.00020261	0.29789	0.00013704	0.17333	-4.896e-05	-0.07709	0.00011037	0.16144
0.0035	3.5	0.00086177	0.89214	0.0007722	0.81404	0.00051997	0.46446	0.00072875	0.77901	0.00044295	0.52061	3.064e-05	-0.0255	3.565e-05	0.00929	0.00016045	0.25573	0.00011791	0.1542	-7.13e-06	-0.03526	6.652e-05	0.11759
0.003525	3.525	0.00107237	1.10274	0.00078596	0.8278	0.0006511	0.59559	0.00081599	0.86625	0.0004897	0.56736	5.738e-05	0.00124	1.853e-05	-0.00783	0.00010805	0.20333	8.2e-05	0.11829	6.444e-05	0.03631	2e-07	0.05127
0.00355	3.55	0.00125548	1.28585	0.00080498	0.84682	0.00080552	0.75001	0.00091435	0.96461	0.00054493	0.62259	4.234e-05	-0.0138	7.73e-06	-0.01863	6.649e-05	0.16177	4.18e-05	0.07809	0.00014333	0.1152	-6.385e-05	-0.01278
0.003575	3.575	0.00140059	1.43096	0.00083164	0.87348	0.00097631	0.9208	0.00099285	1.04311	0.00059854	0.6762	1.579e-05	-0.04035	6.8e-07	-0.02568	4.818e-05	0.14346	1.33e-05	0.04959	0.00020289	0.17476	-0.00011207	-0.061
0.0036	3.6	0.00149923	1.5296	0.00087654	0.91838	0.00114316	1.08765	0.00103657	1.08683	0.00064627	0.72393	8.33e-06	-0.04781	-1.825e-05	-0.04461	4.03e-05	0.13558	6.73e-06	0.04302	0.00022435	0.19622	-0.00012685	-0.07578
0.003625	3.625	0.00157393	1.6043	0.00094136	0.9832	0.00127504	1.21953	0.00105297	1.10323	0.00069206	0.76972	3.545e-05	-0.02069	-4.39e-05	-0.07026	3.393e-05	0.12921	2.771e-05	0.064	0.00021619	0.18806	-0.00010287	-0.0518
0.00365	3.65	0.00164219	1.67256	0.00101558	1.05742	0.00138146	1.32595	0.00107215	1.12241	0.00073701	0.81467	0.00010668	0.05054	-6.936e-05	-0.09572	3.296e-05	0.12824	7.625e-05	0.11254	0.00020805	0.17992	-5.843e-05	-0.00736
0.003675	3.675	0.00168662	1.71699	0.001078	1.11984	0.00146759	1.41208	0.0011155	1.16576	0.00078754	0.8652	0.00020283	0.14669	-7.622e-05	-0.10258	2.878e-05	0.12406	0.00013649	0.17278	0.00021235	0.18422	-1.198e-05	0.03909
0.0037	3.7	0.0016949	1.72527	0.00110579	1.14763	0.00152713	1.47162	0.00116888	1.21914	0.00082433	0.90199	0.00029685	0.24071	-5.225e-05	-0.07861	1.498e-05	0.11026	0.00018455	0.22084	0.00021415	0.18602	1.997e-05	0.07104
0.003725	3.725	0.00167816	1.70853	0.0010947	1.13654	0.00155064	1.49513	0.0012136	1.26386	0.00083279	0.91045	0.00037911	0.32297	-2.018e-05	-0.04654	5.6e-07	0.09584	0.00019251	0.2288	0.00022028	0.19215	2.335e-05	0.07442
0.00375	3.75	0.00164955	1.67992	0.00107348	1.11532	0.00155016	1.49465	0.00123995	1.29021	0.00082179	0.89945	0.00044398	0.38784	7.9e-07	-0.02557	-1.07e-05	0.08458	0.00015476	0.19105	0.00023944	0.21131	4.53e-06	0.0556
0.003775	3.775	0.00161751	1.64788	0.00106748	1.10932	0.00151537	1.45986	0.00124002	1.29028	0.00081255	0.89021	0.00049978	0.44364	1.503e-05	-0.01133	-2.452e-05	0.07076	9.129e-05	0.12758	0.00028286	0.25473	-9.53e-06	0.04154
0.0038	3.8	0.00157522	1.60559	0.00107016	1.112	0.00144454	1.38903	0.00122334	1.2736	0.00080513	0.88279	0.00053759	0.48145	1.928e-05	-0.00708	-4.864e-05	0.04664	3.361e-05	0.0699	0.00035198	0.32385	-5.11e-06	0.04596
0.003825	3.825	0.00150971	1.54008	0.00106739	1.10923	0.00134576	1.29025	0.0011948	1.24506	0.00080012	0.87778	0.00057486	0.51872	1.578e-05	-0.01058	-8.088e-05	0.0144	-5.24e-06	0.03105	0.00042084	0.39271	1.123e-05	0.0623
0.00385	3.85	0.00140327	1.43364	0.00104741	1.08925	0.00122937	1.17386	0.00114317	1.19343	0.00080152	0.87918	0.00061865	0.56251	1.371e-05	-0.01265	-0.00011088	-0.0156	-2.264e-05	0.01365	0.00047962	0.45149	3.266e-05	0.08373
0.003875	3.875	0.00125474	1.28511	0.00100451	1.04635	0.00108511	1.0296	0.00106812	1.11838	0.00080516	0.88282	0.000663	0.60686	1.868e-05	-0.00768	-0.00013747	-0.04219	-2.168e-05	0.01461	0.00052702	0.49889	4.294e-05	0.09401
0.0039	3.9	0.00110189	1.13226	0.00094221	0.98405	0.00092372	0.86821	0.00097136	1.02162	0.00080923	0.88689	0.00070623	0.65009	3.029e-05	0.00393	-0.00015373	-0.05845	-1.858e-05	0.01771	0.00056389	0.53576	2.872e-05	0.07979
0.003925	3.925	0.00095119	0.98156	0.00086668	0.90852	0.00076213	0.70662	0.00085057	0.90083	0.00081082	0.88848	0.00075052	0.69438	5.882e-05	0.03246	-0.00014266	-0.04738	-2.573e-05	0.01056	0.00058129	0.55316	-1.338e-05	0.03769
0.00395	3.95	0.00080852	0.83889	0.00077908	0.82092	0.00059497	0.53946	0.0007183	0.76856	0.00078957	0.86723	0.00080469	0.74855	0.00010487	0.07851	-9.981e-05	-0.00453	-3.956e-05	-0.00327	0.00057733	0.5492	-6.606e-05	-0.01499
0.003975	3.975	0.00067428	0.70465	0.00068424	0.72608	0.00043283	0.37732	0.00059928	0.64954	0.00073544	0.8131	0.00087708	0.82094	0.00015417	0.12781	-4.809e-05	0.04719	-4.741e-05	-0.01112	0.00056881	0.54068	-0.00010302	-0.05195
0.004	4	0.00053705	0.56742	0.00059446	0.6363	0.00030359	0.24808	0.00050575	0.55601	0.00066726	0.74492	0.00094731	0.89117	0.00019618	0.16982	-1.125e-05	0.08403	-4.365e-05	-0.00736	0.00056603	0.5379	-0.00010324	-0.05217
0.004025	4.025	0.00038284	0.41321	0.00050394	0.54578	0.00020101	0.1455	0.00043218	0.48244	0.00059911	0.67677	0.00099936	0.94322	0.00023283	0.20647	6e-08	0.09534	-3.377e-05	0.00252	0.00058286	0.55473	-6.854e-05	-0.01747
0.00405	4.05	0.00021254	0.24291	0.00039157	0.43341	0.00010265	0.04714	0.00035525	0.40551	0.00054273	0.62039	0.00102577	0.96963	0.00027164	0.24528	-1.512e-05	0.08016	-2.493e-05	0.01136	0.00060785	0.57972	-2.107e-05	0.03
0.004075	4.075	3.787e-05	0.06824	0.00025489	0.29673	1.384e-05	-0.04167	0.00026868	0.31894	0.00049891	0.57657	0.0010369	0.98076	0.00032112	0.29476	-3.926e-05	0.05602	-1.28e-05	0.02349	0.00063736	0.60923	1.456e-05	0.06563
0.0041	4.1	-0.00013641	-0.10604	0.00010618	0.14802	-5.822e-05	-0.11373	0.00018404	0.2343	0.00045015	0.52781	0.00105414	0.998	0.00038847	0.36211	-5.556e-05	0.03972	3.93e-06	0.04022	0.00066051	0.63238	2.778e-05	0.07885
0.004125	4.125	-0.00028677	-0.2564	-3.749e-05	0.00435	-0.00011868	-0.17419	9.541e-05	0.14567	0.00037428	0.45194	0.00106664	1.0105	0.00046056	0.4342	-4.797e-05	0.04731	3e-05	0.06629	0.00067822	0.65009	1.568e-05	0.06675
0.00415	4.15	-0.00039311	-0.36274	-0.00015195	-0.11011	-0.00016294	-0.21845	-6.3e-06	0.04396	0.00026479	0.34245	0.00106109	1.00495	0.00052268	0.49632	-2.542e-05	0.06986	6.855e-05	0.10484	0.00069804	0.66991	-2.177e-05	0.0293
0.004175	4.175	-0.00046	-0.42963	-0.00022164	-0.1798	-0.00019812	-0.25363	-0.00012957	-0.07931	0.00014306	0.22072	0.00102621	0.97007	0.0005607	0.53434	7.89e-06	0.10317	0.00011113	0.14742	0.00070556	0.67743	-6.837e-05	-0.0173
0.0042	4.2	-0.00049637	-0.466	-0.00025573	-0.21389	-0.00025639	-0.3119	-0.00026412	-0.21386	3.455e-05	0.11221	0.00096336	0.90722	0.00056556	0.5392	3.67e-05	0.13198	0.00015043	0.18672	0.00069959	0.67146	-0.00010301	-0.05194
0.004225	4.225	-0.00048359	-0.45322	-0.00026526	-0.22342	-0.00034143	-0.39694	-0.00037459	-0.32433	-4.679e-05	0.03087	0.00088119	0.82505	0.00054479	0.51843	5.645e-05	0.15173	0.00017628	0.21257	0.00068598	0.65785	-0.00010731	-0.05624
0.00425	4.25	-0.00043432	-0.40395	-0.00023704	-0.1952	-0.00042018	-0.47569	-0.0004417	-0.39144	-0.00011113	-0.03347	0.00079711	0.74097	0.00052857	0.50221	7.368e-05	0.16896	0.00017675	0.21304	0.0006695	0.64137	-8.574e-05	-0.03467
0.004275	4.275	-0.00038713	-0.35676	-0.0001706	-0.12876	-0.00047732	-0.53283	-0.0004653	-0.41504	-0.00017077	-0.09311	0.00071285	0.65671	0.00054442	0.51806	9.385e-05	0.18913	0.0001567	0.19299	0.00064535	0.61722	-5.06e-05	0.00047
0.0043	4.3	-0.00035216	-0.32179	-9.644e-05	-0.0546	-0.00052148	-0.57699	-0.0004538	-0.40354	-0.00021575	-0.13809	0.00062978	0.57364	0.00058523	0.55887	0.00012071	0.21599	0.00013057	0.16686	0.00059923	0.5711	-1.002e-05	0.04105
0.004325	4.325	-0.00032565	-0.29528	-3.382e-05	0.00802	-0.00051795	-0.57346	-0.00042236	-0.3721	-0.00024297	-0.16531	0.00054728	0.49114	0.00061777	0.59141	0.00015381	0.24909	0.00010973	0.14602	0.0005344	0.50627	1.734e-05	0.06841
0.00435	4.35	-0.0003133	-0.28293	9.1e-06	0.05094	-0.00046098	-0.51649	-0.00039326	-0.343	-0.00026304	-0.18538	0.00045148	0.39534	0.00062335	0.59699	0.0001893	0.28458	0.00010572	0.14201	0.00045396	0.42583	2.245e-05	0.07352
0.004375	4.375	-0.00029044	-0.26007	1.881e-05	0.06065	-0.00037027	-0.42578	-0.00037159	-0.32133	-0.00029113	-0.21347	0.00032836	0.27222	0.00059765	0.57129	0.00022647	0.32175	0.00010953	0.14582	0.0003663	0.33817	4.89e-06	0.05596
0.0044	4.4	-0.00022773	-0.19736	9.51e-06	0.05135	-0.0002513	-0.30681	-0.00036091	-0.31065	-0.00032769	-0.25003	0.00018875	0.13261	0.00055838	0.53202	0.00026554	0.36082	0.00010417	0.14046	0.0002757	0.24757	-2.423e-05	0.02684
0.004425	4.425	-0.00012768	-0.09731	1.618e-05	0.05802	-0.0001147	-0.17021	-0.00036074	-0.31048	-0.00036571	-0.28805	6.249e-05	0.00635	0.00052134	0.49498	0.00030033	0.39561	9.007e-05	0.12636	0.00018109	0.15296	-3.972e-05	0.01135
0.00445	4.45	-6.76e-06	0.02361	5.32e-05	0.09504	7.59e-06	-0.04792	-0.00034955	-0.29929	-0.00039804	-0.32038	-4.289e-05	-0.09903	0.00049319	0.46683	0.00031735	0.41263	8.028e-05	0.11657	7.503e-05	0.0469	-3.993e-05	0.01114
0.004475	4.475	0.0001223	0.15267	0.00011328	0.15512	0.00010446	0.04895	-0.00030361	-0.25335	-0.00042828	-0.35062	-0.0001281	-0.18424	0.00047216	0.4458	0.00031185	0.40713	8.3e-05	0.11929	-2.189e-05	-0.05002	-2.985e-05	0.02122
0.0045	4.5	0.00024943	0.2798	0.00018642	0.22826	0.00019363	0.13812	-0.00021794	-0.16768	-0.00045576	-0.3781	-0.00019785	-0.25399	0.00045186	0.4255	0.00029019	0.38547	0.00010135	0.13764	-9.543e-05	-0.12356	-2.379e-05	0.02728
0.004525	4.525	0.00037684	0.40721	0.00025845	0.30029	0.00027651	0.221	-0.00010352	-0.05326	-0.00047134	-0.39368	-0.00025814	-0.31428	0.00042346	0.3971	0.00027735	0.37263	0.00013109	0.16738	-0.00013682	-0.16495	-3.478e-05	0.01629
0.00455	4.55	0.00051886	0.54923	0.00031839	0.36023	0.00034336	0.28785	1.845e-05	0.06871	-0.00045733	-0.37967	-0.00030243	-0.35857	0.00037527	0.34891	0.00028128	0.37656	0.00015971	0.196	-0.00015633	-0.18446	-5.231e-05	-0.00124
0.004575	4.575	0.00065053	0.6809	0.00037805	0.41989	0.00041229	0.35678	0.00011737	0.16763	-0.00040584	-0.32818	-0.00032897	-0.38511	0.00031361	0.28725	0.00028971	0.38499	0.00018654	0.22283	-0.0001771	-0.20523	-7.639e-05	-0.02532
0.0046	4.6	0.00074873	0.7791	0.00044841	0.49025	0.00049716	0.44165	0.00017157	0.22183	-0.0003266	-0.24894	-0.00034962	-0.40576	0.00023534	0.20898	0.00029397	0.38925	0.00021263	0.24892	-0.00020307	-0.2312	-0.00010183	-0.05076
0.004625	4.625	0.00080756	0.83793	0.00051127	0.55311	0.00058928	0.53377	0.0001971	0.24736	-0.00024366	-0.166	-0.00037784	-0.43398	0.00014398	0.11762	0.00029253	0.38781	0.00024504	0.28133	-0.00023697	-0.2651	-0.00011129	-0.06022
0.00465	4.65	0.00082529	0.85566	0.00057554	0.61738	0.0006815	0.62599	0.00022642	0.27668	-0.00017383	-0.09617	-0.00042031	-0.47645	5.292e-05	0.02656	0.00028597	0.38125	0.00027604	0.31233	-0.0002733	-0.30143	-0.00010796	-0.05689
0.004675	4.675	0.00080264	0.83301	0.00064706	0.6889	0.00076036	0.70485	0.00026982	0.32008	-0.00010344	-0.02578	-0.00046207	-0.51821	-2.88e-05	-0.05516	0.00026946	0.36474	0.00031067	0.34696	-0.00030135	-0.32948	-9.283e-05	-0.04176
0.0047	4.7	0.00075646	0.78683	0.00071239	0.75423	0.00079492	0.73941	0.00031697	0.36723	-3.254e-05	0.04512	-0.00047529	-0.53143	-9.28e-05	-0.11916	0.00024235	0.33763	0.00035111	0.3874	-0.00031948	-0.34761	-8.154e-05	-0.03047
0.004725	4.725	0.00069905	0.72942	0.00075813	0.79997	0.00077455	0.71904	0.0003622	0.41246	4.762e-05	0.12528	-0.00044422	-0.50036	-0.00013208	-0.15844	0.000216	0.31128	0.00039117	0.42746	-0.00033786	-0.36599	-6.94e-05	-0.01833
0.00475	4.75	0.00060867	0.63904	0.00078393	0.82577	0.00071887	0.66336	0.00040734	0.4576	0.00014591	0.22357	-0.00037986	-0.436	-0.00014379	-0.17015	0.00019155	0.28683	0.00040512	0.44141	-0.00035994	-0.38807	-5.556e-05	-0.00449
0.004775	4.775	0.00048263	0.513	0.00080058	0.84242	0.00063907	0.58356	0.00045391	0.50417	0.00025331	0.33097	-0.00030148	-0.35762	-0.00013468	-0.16104	0.00016546	0.26074	0.00038485	0.42114	-0.00038882	-0.41695	-4.341e-05	0.00766
0.0048	4.8	0.00035047	0.38084	0.00079755	0.83939	0.00054801	0.4925	0.00050415	0.55441	0.00034477	0.42243	-0.00022821	-0.28435	-0.00012995	-0.15631	0.00013231	0.22759	0.00033677	0.37306	-0.00042258	-0.45071	-4.115e-05	0.00992
0.004825	4.825	0.00023195	0.26232	0.00077744	0.81928	0.00045965	0.40414	0.00055574	0.606	0.00041767	0.49533	-0.00016259	-0.21873	-0.00015168	-0.17804	9.253e-05	0.18781	0.00026895	0.30524	-0.00045235	-0.48048	-3.838e-05	0.01269
0.00485	4.85	0.00012332	0.15369	0.00074669	0.78853	0.00036459	0.30908	0.00059973	0.64999	0.00047644	0.5541	-9.821e-05	-0.15435	-0.00019468	-0.22104	6.738e-05	0.16266	0.0002034	0.23969	-0.00046822	-0.49635	-2.931e-05	0.02176
0.004875	4.875	1.578e-05	0.04615	0.00068941	0.73125	0.00025306	0.19755	0.00063216	0.68242	0.00053072	0.60838	-3.391e-05	-0.09005	-0.000238	-0.26436	7.615e-05	0.17143	0.00015696	0.19325	-0.00046631	-0.49444	-7.99e-06	0.04308
0.0049	4.9	-0.00010315	-0.07278	0.00059893	0.64077	0.00010665	0.05114	0.00065028	0.70054	0.00058468	0.66234	2.946e-05	-0.02668	-0.00026698	-0.29334	0.00010582	0.2011	0.00014235	0.17864	-0.00045103	-0.47916	1.509e-05	0.06616
0.004925	4.925	-0.0002517	-0.22133	0.00049829	0.54013	-6.347e-05	-0.11898	0.00065115	0.70141	0.00064305	0.72071	8.496e-05	0.02882	-0.00028099	-0.30735	0.00013608	0.23136	0.00015082	0.18711	-0.00040525	-0.43338	3.106e-05	0.08213
0.00495	4.95	-0.00042121	-0.39084	0.00039601	0.43785	-0.00024903	-0.30454	0.00064316	0.69342	0.00069664	0.7743	0.00013687	0.08073	-0.00028278	-0.30914	0.00015936	0.25464	0.00016875	0.20504	-0.00034031	-0.36844	4.079e-05	0.09186
0.004975	4.975	-0.00058926	-0.55889	0.00029308	0.33492	-0.00043495	-0.49046	0.00062827	0.67853	0.00073515	0.81281	0.00018409	0.12795	-0.00027956	-0.30592	0.00016655	0.26183	0.00017996	0.21625	-0.00027868	-0.30681	5.847e-05	0.10954
0.005	5	-0.00075515	-0.72478	0.00020496	0.2468	-0.00059032	-0.64583	0.00060072	0.65098	0.00074082	0.81848	0.00023203	0.17589	-0.00026399	-0.29035	0.00016069	0.25597	0.00017801	0.2143	-0.00022783	-0.25596	9.836e-05	0.14943
0.005025	5.025	-0.00091799	-0.88762	0.00013816	0.18	-0.00071537	-0.77088	0.00056661	0.61687	0.00070785	0.78551	0.00028358	0.22744	-0.00023328	-0.25964	0.00015057	0.24585	0.00015814	0.19443	-0.00018234	-0.21047	0.00015195	0.20302
0.00505	5.05	-0.00106224	-1.03187	7.481e-05	0.11665	-0.00082975	-0.88526	0.0005167	0.56696	0.00063574	0.7134	0.00033448	0.27834	-0.0001971	-0.22346	0.00014352	0.2388	0.00012164	0.15793	-0.00012732	-0.15545	0.00018183	0.2329
0.005075	5.075	-0.00120225	-1.17188	1.116e-05	0.053	-0.00094349	-0.999	0.00043348	0.48374	0.00053547	0.61313	0.00038252	0.32638	-0.00015823	-0.18459	0.00011605	0.21133	7.168e-05	0.10797	-5.398e-05	-0.08211	0.00016233	0.2134
0.0051	5.1	-0.00134787	-1.3175	-5.313e-05	-0.01129	-0.00105744	-1.11295	0.00031277	0.36303	0.00042199	0.49965	0.00043999	0.38385	-0.00012124	-0.1476	5.732e-05	0.1526	2.989e-05	0.06618	3.147e-05	0.00334	0.00010955	0.16062
0.005125	5.125	-0.00147904	-1.44867	-0.00013086	-0.08902	-0.00117347	-1.22898	0.00016455	0.21481	0.00031105	0.38871	0.00050475	0.44861	-8.374e-05	-0.1101	-1.644e-05	0.07884	-8.13e-06	0.02816	0.00010947	0.08134	6.193e-05	0.113
0.00515	5.15	-0.00157867	-1.5483	-0.00022375	-0.18191	-0.00126478	-1.32029	1.519e-05	0.06545	0.00021597	0.29363	0.00057181	0.51567	-4.311e-05	-0.06947	-7.319e-05	0.02209	-6.099e-05	-0.0247	0.00018327	0.15514	4.182e-05	0.09289
0.005175	5.175	-0.00165842	-1.62805	-0.00032058	-0.27874	-0.00133214	-1.38765	-0.00011929	-0.06903	0.00014801	0.22567	0.00063722	0.58108	-6.26e-06	-0.03262	-9.879e-05	-0.00351	-0.000131	-0.09471	0.00024683	0.2187	5.52e-05	0.10627
0.0052	5.2	-0.00172762	-1.69725	-0.00042281	-0.38097	-0.00140183	-1.45734	-0.0002246	-0.17434	0.00010472	0.18238	0.00067786	0.62172	1.518e-05	-0.01118	-9.057e-05	0.00471	-0.00019233	-0.15604	0.00030902	0.28089	9.121e-05	0.14228
0.005225	5.225	-0.00179047	-1.7601	-0.00051969	-0.47785	-0.00146789	-1.5234	-0.00030168	-0.25142	8.132e-05	0.15898	0.00067635	0.62021	3.162e-05	0.00526	-6.582e-05	0.02946	-0.00021539	-0.1791	0.00037207	0.34394	0.00012494	0.17601
0.00525	5.25	-0.00185378	-1.82341	-0.00059802	-0.55618	-0.00151833	-1.57384	-0.00036239	-0.31213	5.467e-05	0.13233	0.00064701	0.59087	4.841e-05	0.02205	-4.828e-05	0.047	-0.00019429	-0.158	0.00041584	0.38771	0.00014612	0.19719
0.005275	5.275	-0.00191465	-1.88428	-0.00065313	-0.61129	-0.00155915	-1.61466	-0.00042531	-0.37505	-9.3e-07	0.07673	0.00059001	0.53387	7.404e-05	0.04768	-5.227e-05	0.04301	-0.00015528	-0.11899	0.00042796	0.39983	0.00015523	0.2063
0.0053	5.3	-0.00195981	-1.92944	-0.00068636	-0.64452	-0.00159817	-1.65368	-0.00049378	-0.44352	-7.356e-05	0.0041	0.00051421	0.45807	0.00011714	0.09078	-6.647e-05	0.02881	-0.00011776	-0.08147	0.00042399	0.39586	0.00015614	0.20721
0.005325	5.325	-0.00200136	-1.97099	-0.00068947	-0.64763	-0.00164422	-1.69973	-0.00055559	-0.50533	-0.000151	-0.07334	0.00042406	0.36792	0.00018535	0.15899	-8.153e-05	0.01375	-9.099e-05	-0.0547	0.00041613	0.388	0.00014943	0.2005
0.00535	5.35	-0.00205232	-2.02195	-0.00067056	-0.62872	-0.00168973	-1.74524	-0.00060902	-0.55876	-0.00022374	-0.14608	0.00033516	0.27902	0.00028537	0.25901	-8.496e-05	0.01032	-8.055e-05	-0.04426	0.00039526	0.36713	0.00013617	0.18724
0.005375	5.375	-0.00210919	-2.07882	-0.00064711	-0.60527	-0.0017282	-1.78371	-0.00064694	-0.59668	-0.00029127	-0.21361	0.00026019	0.20405	0.00040325	0.37689	-7.296e-05	0.02232	-9.506e-05	-0.05877	0.0003662	0.33807	0.00012836	0.17943
0.0054	5.4	-0.0021423	-2.11193	-0.00062285	-0.58101	-0.00174074	-1.79625	-0.00066155	-0.61129	-0.00035361	-0.27595	0.00020616	0.15002	0.0005105	0.48414	-5.512e-05	0.04016	-0.00011879	-0.0825	0.00033725	0.30912	0.0001227	0.17377
0.005425	5.425	-0.0021662	-2.13583	-0.00058743	-0.54559	-0.00172895	-1.78446	-0.00065067	-0.60041	-0.00041392	-0.33626	0.00016392	0.10778	0.00058046	0.5541	-2.644e-05	0.06884	-0.00012733	-0.09104	0.00029488	0.26675	0.00010834	0.15941
0.00545	5.45	-0.00216577	-2.1354	-0.00054922	-0.50738	-0.00171947	-1.77498	-0.00062402	-0.57376	-0.00047009	-0.39243	0.00012856	0.07242	0.00060332	0.57696	4.41e-06	0.09969	-0.00011792	-0.08163	0.0002252	0.19707	8.115e-05	0.13222
0.005475	5.475	-0.00213625	-2.10588	-0.00052128	-0.47944	-0.00173579	-1.7913	-0.00059353	-0.54327	-0.00052351	-0.44585	9.76e-05	0.04146	0.00059002	0.56366	3.246e-05	0.12774	-9.586e-05	-0.05957	0.00011867	0.09054	5.069e-05	0.10176
0.0055	5.5	-0.00211593	-2.08556	-0.00050649	-0.46465	-0.00178692	-1.84243	-0.0005668	-0.51654	-0.0005721	-0.49444	6.805e-05	0.01191	0.00055445	0.52809	6.066e-05	0.15594	-7.966e-05	-0.04337	-1.383e-05	-0.04196	2.38e-05	0.07487
0.005525	5.525	-0.00210656	-2.07619	-0.00051552	-0.47368	-0.0018663	-1.92181	-0.00053816	-0.4879	-0.00061826	-0.5406	3.451e-05	-0.02163	0.00051206	0.4857	9.161e-05	0.18689	-6.942e-05	-0.03313	-0.0001398	-0.16793	-4.83e-06	0.04624
0.00555	5.55	-0.00210713	-2.07676	-0.00054824	-0.5064	-0.00196139	-2.0169	-0.00051026	-0.46	-0.00066653	-0.58887	-1.718e-05	-0.07332	0.00047521	0.44885	0.00011197	0.20725	-5.683e-05	-0.02054	-0.00022516	-0.25329	-3.162e-05	0.01945
0.005575	5.575	-0.00214563	-2.11526	-0.00057775	-0.53591	-0.00205305	-2.10856	-0.00048445	-0.43419	-0.00071018	-0.63252	-8.96e-05	-0.14574	0.00044713	0.42077	0.000136	0.23128	-4.232e-05	-0.00603	-0.00026005	-0.28818	-4.683e-05	0.00424
0.0056	5.6	-0.0022149	-2.18453	-0.00059106	-0.54922	-0.0021285	-2.18401	-0.00045968	-0.40942	-0.0007452	-0.66754	-0.00017653	-0.23267	0.00043095	0.40459	0.00017147	0.26675	-4.742e-05	-0.01113	-0.0002618	-0.28993	-3.813e-05	0.01294
0.005625	5.625	-0.00229363	-2.26326	-0.00059372	-0.55188	-0.00219264	-2.24815	-0.00042583	-0.37557	-0.00077324	-0.69558	-0.00026241	-0.31855	0.0004189	0.39254	0.00021042	0.3057	-6.855e-05	-0.03226	-0.00024412	-0.27225	-7.93e-06	0.04314
0.00565	5.65	-0.00238423	-2.35386	-0.00059489	-0.55305	-0.00224437	-2.29988	-0.00038179	-0.33153	-0.00078831	-0.71065	-0.00034166	-0.3978	0.00039781	0.37145	0.00023367	0.32895	-9.631e-05	-0.06002	-0.00021783	-0.24596	2.801e-05	0.07908
0.005675	5.675	-0.00248544	-2.45507	-0.00059692	-0.55508	-0.00228291	-2.33842	-0.0003372	-0.28694	-0.00079181	-0.71415	-0.00041062	-0.46676	0.00035858	0.33222	0.0002404	0.33568	-0.00011193	-0.07564	-0.0002053	-0.23343	5.345e-05	0.10452
0.0057	5.7	-0.00257825	-2.54788	-0.00060854	-0.5667	-0.00233121	-2.38672	-0.00030079	-0.25053	-0.00078184	-0.70418	-0.00047081	-0.52695	0.00030789	0.28153	0.00023636	0.33164	-0.00010173	-0.06544	-0.00022078	-0.24891	5.382e-05	0.10489
0.005725	5.725	-0.00268904	-2.65867	-0.00062717	-0.58533	-0.0024206	-2.47611	-0.0002662	-0.21594	-0.00075611	-0.67845	-0.00051999	-0.57613	0.00025107	0.22471	0.00021836	0.31364	-4.926e-05	-0.01297	-0.00025734	-0.28547	2.899e-05	0.08006
0.00575	5.75	-0.00283406	-2.80369	-0.00064156	-0.59972	-0.0025423	-2.59781	-0.00024123	-0.19097	-0.00072013	-0.64247	-0.00055116	-0.6073	0.00019317	0.16681	0.00018958	0.28486	3.192e-05	0.06821	-0.00030052	-0.32865	-4.74e-06	0.04633
0.005775	5.775	-0.00300048	-2.97011	-0.0006336	-0.59176	-0.00268506	-2.74057	-0.00022447	-0.17421	-0.00069263	-0.61497	-0.00055182	-0.60796	0.00013717	0.11081	0.00015753	0.25281	0.00011038	0.14667	-0.00034401	-0.37214	-4.167e-05	0.0094
0.0058	5.8	-0.00312982	-3.09945	-0.00059409	-0.55225	-0.00283307	-2.88858	-0.00019386	-0.1436	-0.00068438	-0.60672	-0.00052493	-0.58107	8.063e-05	0.05427	0.00014231	0.23759	0.00015508	0.19137	-0.00038656	-0.41469	-6.603e-05	-0.01496
0.005825	5.825	-0.0032355	-3.20513	-0.00051541	-0.47357	-0.00295293	-3.00844	-0.00016336	-0.1131	-0.00067701	-0.59935	-0.00047266	-0.5288	2.304e-05	-0.00332	0.00015576	0.25104	0.00016101	0.1973	-0.0004315	-0.45963	-7.529e-05	-0.02422
0.00585	5.85	-0.00334042	-3.31005	-0.00041764	-0.3758	-0.0030334	-3.08891	-0.0001484	-0.09814	-0.00065059	-0.57293	-0.00040488	-0.46102	-3.184e-05	-0.0582	0.00019177	0.28705	0.00012843	0.16472	-0.0004676	-0.49573	-7.485e-05	-0.02378
0.005875	5.875	-0.00344418	-3.41381	-0.00033252	-0.29068	-0.00309525	-3.15076	-0.00015695	-0.10669	-0.00061092	-0.53326	-0.00033558	-0.39172	-7.183e-05	-0.09819	0.00022871	0.32399	7.461e-05	0.1109	-0.0004888	-0.51693	-7.47e-05	-0.02363
0.0059	5.9	-0.00355651	-3.52614	-0.00027548	-0.23364	-0.00315317	-3.20868	-0.00019122	-0.14096	-0.00055328	-0.47562	-0.00027844	-0.33458	-9.172e-05	-0.11808	0.00024171	0.33699	3.615e-05	0.07244	-0.00050071	-0.52884	-9.297e-05	-0.0419
0.005925	5.925	-0.00366186	-3.63149	-0.00025322	-0.21138	-0.003204	-3.25951	-0.00023587	-0.18561	-0.00047706	-0.3994	-0.00024233	-0.29847	-9.389e-05	-0.12025	0.00022084	0.31612	3.323e-05	0.06952	-0.00050974	-0.53787	-0.00013257	-0.0815
0.00595	5.95	-0.00371791	-3.68754	-0.00026846	-0.22662	-0.00327242	-3.32793	-0.00027792	-0.22766	-0.00040124	-0.32358	-0.00023727	-0.29341	-9.164e-05	-0.118	0.00017411	0.26939	6.75e-05	0.10379	-0.00051728	-0.54541	-0.00017757	-0.1265
0.005975	5.975	-0.00372729	-3.69692	-0.00030669	-0.26485	-0.00337074	-3.42625	-0.00030678	-0.25652	-0.00034126	-0.2636	-0.00025716	-0.3133	-0.00010736	-0.13372	0.0001159	0.21118	0.00012347	0.15976	-0.00052164	-0.54977	-0.00020759	-0.15652
0.006	6	-0.00371721	-3.68684	-0.00035232	-0.31048	-0.00345706	-3.51257	-0.00031608	-0.26582	-0.00029675	-0.21909	-0.00028841	-0.34455	-0.00013939	-0.16575	5.653e-05	0.15181	0.00017979	0.21608	-0.00052031	-0.54844	-0.00021225	-0.16118
0.006025	6.025	-0.0037009	-3.67053	-0.00039714	-0.3553	-0.00351831	-3.57382	-0.00031402	-0.26376	-0.00025328	-0.17562	-0.00031469	-0.37083	-0.00019492	-0.22128	-4.94e-06	0.09034	0.00020837	0.24466	-0.00051665	-0.54478	-0.0001987	-0.14763
0.00605	6.05	-0.00370486	-3.67449	-0.00044476	-0.40292	-0.00356203	-3.61754	-0.0003094	-0.25914	-0.00020216	-0.1245	-0.00032933	-0.38547	-0.00026748	-0.29384	-7.067e-05	0.02461	0.00019492	0.23121	-0.00050541	-0.53354	-0.00017748	-0.12641
0.006075	6.075	-0.00373716	-3.70679	-0.00048575	-0.44391	-0.00357673	-3.63224	-0.00030628	-0.25602	-0.0001439	-0.06624	-0.00033371	-0.38985	-0.00033614	-0.3625	-0.00012925	-0.03397	0.00014097	0.17726	-0.00048269	-0.51082	-0.00017413	-0.12306
0.0061	6.1	-0.00378863	-3.75826	-0.00052544	-0.4836	-0.00357331	-3.62882	-0.00029823	-0.24797	-9.318e-05	-0.01552	-0.00033158	-0.38772	-0.00037752	-0.40388	-0.00018279	-0.08751	6.412e-05	0.10041	-0.00044985	-0.47798	-0.00018754	-0.13647
0.006125	6.125	-0.00381615	-3.78578	-0.00057381	-0.53197	-0.00355415	-3.60966	-0.00027782	-0.22756	-8.038e-05	-0.00272	-0.00032754	-0.38368	-0.0003875	-0.41386	-0.00023255	-0.13727	-1.329e-05	0.023	-0.00041336	-0.44149	-0.00019987	-0.1488
0.00615	6.15	-0.00377301	-3.74264	-0.00061698	-0.57514	-0.00351302	-3.56853	-0.00024545	-0.19519	-0.00010149	-0.02383	-0.00031925	-0.37539	-0.00036756	-0.39392	-0.00027282	-0.17754	-7.084e-05	-0.03455	-0.00037634	-0.40447	-0.00020432	-0.15325
0.006175	6.175	-0.0036894	-3.65903	-0.00063752	-0.59568	-0.00344032	-3.49583	-0.00021953	-0.16927	-0.00015482	-0.07716	-0.000309	-0.36514	-0.0003517	-0.37806	-0.00029736	-0.20208	-9.411e-05	-0.05782	-0.00033579	-0.36392	-0.00019398	-0.14291
0.0062	6.2	-0.00357604	-3.54567	-0.00063867	-0.59683	-0.00335465	-3.41016	-0.00020965	-0.15939	-0.00022828	-0.15062	-0.00030097	-0.35711	-0.0003393	-0.36566	-0.00030882	-0.21354	-9.17e-05	-0.05541	-0.00028894	-0.31707	-0.00016972	-0.11865
0.006225	6.225	-0.00344915	-3.41878	-0.00063471	-0.59287	-0.00326735	-3.32286	-0.00022743	-0.17717	-0.00030524	-0.22758	-0.00030257	-0.35871	-0.00033923	-0.36559	-0.00031474	-0.21946	-7.355e-05	-0.03726	-0.00023104	-0.25917	-0.00013405	-0.08298
0.00625	6.25	-0.00333989	-3.30952	-0.00062907	-0.58723	-0.00317938	-3.23489	-0.00028189	-0.23163	-0.00036852	-0.29086	-0.00030996	-0.3661	-0.00034341	-0.36977	-0.00031795	-0.22267	-4.154e-05	-0.00525	-0.00017353	-0.20166	-0.00010177	-0.0507
0.006275	6.275	-0.00321156	-3.18119	-0.0006325	-0.59066	-0.00307831	-3.13382	-0.00035695	-0.30669	-0.00038871	-0.31105	-0.00031548	-0.37162	-0.0003449	-0.37126	-0.00031682	-0.22154	-2.45e-06	0.03384	-0.00013813	-0.16626	-7.738e-05	-0.02631
0.0063	6.3	-0.00305744	-3.02707	-0.00065202	-0.61018	-0.00295515	-3.01066	-0.00043058	-0.38032	-0.00035682	-0.27916	-0.0003092	-0.36534	-0.00034511	-0.37147	-0.0002961	-0.20082	2.962e-05	0.06591	-0.00014215	-0.17028	-5.54e-05	-0.00433
0.006325	6.325	-0.00291145	-2.88108	-0.00066589	-0.62405	-0.00282612	-2.88163	-0.00049929	-0.44903	-0.00029913	-0.22147	-0.00030101	-0.35715	-0.0003442	-0.37056	-0.00025005	-0.15477	3.52e-05	0.07149	-0.00017376	-0.20189	-3.592e-05	0.01515
0.00635	6.35	-0.00276169	-2.73132	-0.00067039	-0.62855	-0.0026823	-2.73781	-0.00055203	-0.50177	-0.0002545	-0.17684	-0.000304	-0.36014	-0.00034235	-0.36871	-0.00018763	-0.09235	4.12e-06	0.04041	-0.0002109	-0.23903	-9.78e-06	0.04129
0.006375	6.375	-0.00258984	-2.55947	-0.00067872	-0.63688	-0.0025318	-2.58731	-0.00058302	-0.53276	-0.00024109	-0.16343	-0.00031948	-0.37562	-0.00034933	-0.37569	-0.00013106	-0.03578	-5.547e-05	-0.01918	-0.0002449	-0.27303	1.209e-05	0.06316
0.0064	6.4	-0.00240777	-2.3774	-0.00069265	-0.65081	-0.00239872	-2.45423	-0.00058981	-0.53955	-0.000252	-0.17434	-0.00033225	-0.38839	-0.00036898	-0.39534	-9.914e-05	-0.00386	-0.00011198	-0.07569	-0.00027778	-0.30591	2.366e-05	0.07473
0.006425	6.425	-0.00220222	-2.17185	-0.00070672	-0.66488	-0.00226244	-2.31795	-0.00057698	-0.52672	-0.00028708	-0.20942	-0.00032789	-0.38403	-0.00038642	-0.41278	-9.088e-05	0.0044	-0.0001302	-0.09391	-0.00029053	-0.31866	2.076e-05	0.07183
0.00645	6.45	-0.00196556	-1.93519	-0.00071062	-0.66878	-0.0021188	-2.17431	-0.00056034	-0.51008	-0.00034625	-0.26859	-0.00030195	-0.35809	-0.0003814	-0.40776	-8.842e-05	0.00686	-0.00010615	-0.06986	-0.00027795	-0.30608	7.86e-06	0.05893
0.006475	6.475	-0.00169434	-1.66397	-0.00070499	-0.66315	-0.00198217	-2.03768	-0.00055081	-0.50055	-0.00042025	-0.34259	-0.0002598	-0.31594	-0.00035913	-0.38549	-8.735e-05	0.00793	-5.605e-05	-0.01976	-0.00024357	-0.2717	-2.47e-06	0.0486
0.0065	6.5	-0.00142692	-1.39655	-0.00069938	-0.65754	-0.00183306	-1.88857	-0.00055227	-0.50201	-0.00047361	-0.39595	-0.00021161	-0.26775	-0.00031598	-0.34234	-6.684e-05	0.02844	-1.34e-05	0.02289	-0.00021339	-0.24152	-1.582e-05	0.03525
0.006525	6.525	-0.00118879	-1.15842	-0.00069555	-0.65371	-0.00167385	-1.72936	-0.00055038	-0.50012	-0.00047655	-0.39889	-0.00017793	-0.23407	-0.00024432	-0.27068	-2.247e-05	0.07281	6.43e-06	0.04272	-0.00019765	-0.22578	-4.322e-05	0.00785
0.00655	6.55	-0.00097341	-0.94304	-0.0006923	-0.65046	-0.00150666	-1.56217	-0.00053861	-0.48835	-0.00042251	-0.34485	-0.00018077	-0.23691	-0.00015167	-0.17803	2.633e-05	0.12161	2.93e-06	0.03922	-0.00019695	-0.22508	-7.641e-05	-0.02534
0.006575	6.575	-0.000792	-0.76163	-0.0006874	-0.64556	-0.00133999	-1.3955	-0.00052703	-0.47677	-0.00034723	-0.26957	-0.00022371	-0.27985	-5.027e-05	-0.07663	4.917e-05	0.14445	-1.741e-05	0.01888	-0.00020223	-0.23036	-9.888e-05	-0.04781
0.0066	6.6	-0.00063306	-0.60269	-0.00068522	-0.64338	-0.00118949	-1.245	-0.00051306	-0.4628	-0.00028297	-0.20531	-0.00028998	-0.34612	3.051e-05	0.00415	3.861e-05	0.13389	-7.599e-05	-0.0397	-0.00021263	-0.24076	-0.00010875	-0.05768
0.006625	6.625	-0.00048881	-0.45844	-0.0006844	-0.64256	-0.00104696	-1.10247	-0.00049138	-0.44112	-0.00023396	-0.1563	-0.00035565	-0.41179	7.155e-05	0.04519	1.77e-05	0.11298	-0.00016977	-0.13348	-0.00022989	-0.25802	-0.00010976	-0.05869
0.00665	6.65	-0.00034719	-0.31682	-0.0006723	-0.63046	-0.00090836	-0.96387	-0.00045463	-0.40437	-0.00019838	-0.12072	-0.00040817	-0.46431	7.918e-05	0.05282	3.28e-06	0.09856	-0.00027623	-0.23994	-0.00024626	-0.27439	-0.00010796	-0.05689
0.006675	6.675	-0.00020858	-0.17821	-0.00065201	-0.61017	-0.0007706	-0.82611	-0.00040469	-0.35443	-0.00017753	-0.09987	-0.00044746	-0.5036	7.428e-05	0.04792	-4.83e-06	0.09045	-0.00036233	-0.32604	-0.00025527	-0.2834	-0.00010394	-0.05287
0.0067	6.7	-7.383e-05	-0.04346	-0.00063891	-0.59707	-0.00064469	-0.7002	-0.00034051	-0.29025	-0.00018419	-0.10653	-0.00047848	-0.53462	6.654e-05	0.04018	-1.235e-05	0.08293	-0.00038704	-0.35075	-0.00025492	-0.28305	-9.054e-05	-0.03947
0.006725	6.725	3.054e-05	0.06091	-0.0006406	-0.59876	-0.0005492	-0.60471	-0.00028425	-0.23399	-0.00021389	-0.13623	-0.00049763	-0.55377	6.456e-05	0.0382	-2.713e-05	0.06815	-0.0003585	-0.32221	-0.00024059	-0.26872	-7.393e-05	-0.02286
0.00675	6.75	0.00010171	0.13208	-0.00065748	-0.61564	-0.0004537	-0.50921	-0.00024474	-0.19448	-0.00025232	-0.17466	-0.0005078	-0.56394	6.176e-05	0.0354	-4.951e-05	0.04577	-0.00031016	-0.27387	-0.00021899	-0.24712	-6.09e-05	-0.00983
0.006775	6.775	0.00015038	0.18075	-0.00068308	-0.64124	-0.0003446	-0.40011	-0.00022526	-0.175	-0.00028321	-0.20555	-0.00051574	-0.57188	5.497e-05	0.02861	-6.965e-05	0.02563	-0.00027108	-0.23479	-0.00021195	-0.24008	-5.767e-05	-0.0066
0.0068	6.8	0.00019974	0.23011	-0.00071484	-0.673	-0.00023655	-0.29206	-0.00022461	-0.17435	-0.00029146	-0.2138	-0.00051918	-0.57532	3.651e-05	0.01015	-9.216e-05	0.00312	-0.00024221	-0.20592	-0.00023499	-0.26312	-6.887e-05	-0.0178
0.006825	6.825	0.00025865	0.28902	-0.00073693	-0.69509	-0.00013561	-0.19112	-0.00022135	-0.17109	-0.00027721	-0.19955	-0.00051113	-0.56727	2.86e-06	-0.0235	-0.00011739	-0.02211	-0.00021634	-0.18005	-0.00027349	-0.30162	-7.925e-05	-0.02818
0.00685	6.85	0.00032804	0.35841	-0.00074613	-0.70429	-5.921e-05	-0.11472	-0.00021116	-0.1609	-0.00026258	-0.18492	-0.00049604	-0.55218	-4.628e-05	-0.07264	-0.00014769	-0.05241	-0.00019353	-0.15724	-0.00031125	-0.33938	-8.573e-05	-0.03466
0.006875	6.875	0.000424	0.45437	-0.0007557	-0.71386	-2.116e-05	-0.07667	-0.00019727	-0.14701	-0.00025854	-0.18088	-0.0004716	-0.52774	-0.00010338	-0.12974	-0.00019479	-0.09951	-0.00016882	-0.13253	-0.0003439	-0.37203	-9.951e-05	-0.04844
0.0069	6.9	0.0005416	0.57197	-0.00075838	-0.71654	-2.252e-05	-0.07803	-0.00019623	-0.14597	-0.00026369	-0.18603	-0.0004412	-0.49734	-0.0001576	-0.18396	-0.00024424	-0.14896	-0.00013793	-0.10164	-0.00037325	-0.40138	-0.00013133	-0.08026
0.006925	6.925	0.00065115	0.68152	-0.0007387	-0.69686	-3.432e-05	-0.08983	-0.00021031	-0.16005	-0.00026373	-0.18607	-0.00042402	-0.48016	-0.00020659	-0.23295	-0.00028675	-0.19147	-0.00010177	-0.06548	-0.00038807	-0.4162	-0.00017211	-0.12104
0.00695	6.95	0.00077027	0.80064	-0.00069316	-0.65132	-3.198e-05	-0.08749	-0.00023226	-0.182	-0.00025477	-0.17711	-0.00042618	-0.48232	-0.00025083	-0.27719	-0.00030575	-0.21047	-7.173e-05	-0.03544	-0.00039185	-0.41998	-0.0002057	-0.15463
0.006975	6.975	0.00086788	0.89825	-0.00065102	-0.60918	3.37e-06	-0.05214	-0.00025198	-0.20172	-0.00024598	-0.16832	-0.00043277	-0.48891	-0.00028657	-0.31293	-0.00029163	-0.19635	-5.271e-05	-0.01642	-0.00038103	-0.40916	-0.00022488	-0.17381
0.007	7	0.00093759	0.96796	-0.00062671	-0.58487	8.091e-05	0.0254	-0.00026332	-0.21306	-0.00025359	-0.17593	-0.00044176	-0.4979	-0.00030741	-0.33377	-0.00025914	-0.16386	-3.951e-05	-0.00322	-0.00035853	-0.38666	-0.00024074	-0.18967
0.007025	7.025	0.00101354	1.04391	-0.00062599	-0.58415	0.00018504	0.12953	-0.00026305	-0.21279	-0.00027398	-0.19632	-0.00043874	-0.49488	-0.00030829	-0.33465	-0.0002203	-0.12502	-3.496e-05	0.00133	-0.00033305	-0.36118	-0.00025153	-0.20046
0.00705	7.05	0.00109586	1.12623	-0.00065182	-0.60998	0.00030707	0.25156	-0.00026316	-0.2129	-0.00029314	-0.21548	-0.00041987	-0.47601	-0.00029577	-0.32213	-0.00018905	-0.09377	-4.531e-05	-0.00902	-0.0003197	-0.34783	-0.00025061	-0.19954
0.007075	7.075	0.00116433	1.1947	-0.00067874	-0.6369	0.00043696	0.38145	-0.00027789	-0.22763	-0.00030153	-0.22387	-0.00039206	-0.4482	-0.00027753	-0.30389	-0.00017744	-0.08216	-7.293e-05	-0.03664	-0.0003298	-0.35793	-0.0002437	-0.19263
0.0071	7.1	0.00123072	1.26109	-0.00069139	-0.64955	0.00053552	0.48001	-0.00030618	-0.25592	-0.00030016	-0.2225	-0.00036889	-0.42503	-0.00026877	-0.29513	-0.00019302	-0.09774	-0.00011123	-0.07494	-0.00036098	-0.38911	-0.00023131	-0.18024
0.007125	7.125	0.00130073	1.3311	-0.00069193	-0.65009	0.00060483	0.54932	-0.00034334	-0.29308	-0.00029977	-0.22211	-0.00035672	-0.41286	-0.00026618	-0.29254	-0.00022652	-0.13124	-0.00015638	-0.12009	-0.00040849	-0.43662	-0.00020616	-0.15509
0.00715	7.15	0.00137593	1.4063	-0.00068232	-0.64048	0.00065062	0.59511	-0.00037891	-0.32865	-0.00029326	-0.2156	-0.00035421	-0.41035	-0.00025375	-0.28011	-0.00027209	-0.17681	-0.00017922	-0.14293	-0.00043642	-0.46455	-0.00016879	-0.11772
0.007175	7.175	0.00146979	1.50016	-0.00067069	-0.62885	0.0006973	0.64179	-0.00039757	-0.34731	-0.00028882	-0.21116	-0.00035528	-0.41142	-0.00023794	-0.2643	-0.00032202	-0.22674	-0.00016839	-0.1321	-0.00043141	-0.45954	-0.0001275	-0.07643
0.0072	7.2	0.00158378	1.61415	-0.00068025	-0.63841	0.00074526	0.68975	-0.00039082	-0.34056	-0.0002948	-0.21714	-0.00035586	-0.412	-0.0002325	-0.25886	-0.00036904	-0.27376	-0.00013161	-0.09532	-0.00041051	-0.43864	-9.897e-05	-0.0479
0.007225	7.225	0.00167232	1.70269	-0.00071039	-0.66855	0.00079535	0.73984	-0.00036245	-0.31219	-0.00030699	-0.22933	-0.00035636	-0.4125	-0.00023775	-0.26411	-0.00040301	-0.30773	-8.942e-05	-0.05313	-0.0003834	-0.41153	-9.314e-05	-0.04207
0.00725	7.25	0.00174588	1.77625	-0.00074479	-0.70295	0.00085647	0.80096	-0.00032293	-0.27267	-0.00031315	-0.23549	-0.00034748	-0.40362	-0.0002614	-0.28776	-0.00042513	-0.32985	-5.98e-05	-0.02351	-0.00035559	-0.38372	-0.00010921	-0.05814
0.007275	7.275	0.00183271	1.86308	-0.00078896	-0.74712	0.00093809	0.88258	-0.00027921	-0.22895	-0.00031021	-0.23255	-0.00033122	-0.38736	-0.00030965	-0.33601	-0.000429	-0.33372	-3.415e-05	0.00214	-0.0003421	-0.37023	-0.00014453	-0.09346
0.0073	7.3	0.00189211	1.92248	-0.00084319	-0.80135	0.00104251	0.987	-0.00024227	-0.19201	-0.00029809	-0.22043	-0.0003348	-0.39094	-0.00037076	-0.39712	-0.00040851	-0.31323	-2.048e-05	0.01581	-0.00033553	-0.36366	-0.00018565	-0.13458
0.007325	7.325	0.00194544	1.97581	-0.00088684	-0.845	0.00116131	1.1058	-0.00020587	-0.15561	-0.00028614	-0.20848	-0.00037261	-0.42875	-0.00042121	-0.44757	-0.00036845	-0.27317	-2.759e-05	0.0087	-0.00031545	-0.34358	-0.00021306	-0.16199
0.00735	7.35	0.00199123	2.0216	-0.00090928	-0.86744	0.00129471	1.2392	-0.00017141	-0.12115	-0.00026826	-0.1906	-0.000435	-0.49114	-0.00044556	-0.47192	-0.00032865	-0.23337	-6.175e-05	-0.02546	-0.00028973	-0.31786	-0.00022259	-0.17152
0.007375	7.375	0.00204568	2.07605	-0.00090088	-0.85904	0.00141787	1.36236	-0.00014255	-0.09229	-0.00024349	-0.16583	-0.00049601	-0.55215	-0.00043572	-0.46208	-0.00029945	-0.20417	-0.00010199	-0.0657	-0.00027311	-0.30124	-0.00021911	-0.16804
0.0074	7.4	0.00208914	2.11951	-0.00086474	-0.8229	0.00151509	1.45958	-0.0001256	-0.07534	-0.00022174	-0.14408	-0.00053093	-0.58707	-0.00040595	-0.43231	-0.0002952	-0.19992	-0.00013736	-0.10107	-0.00027128	-0.29941	-0.00021834	-0.16727
0.007425	7.425	0.0021106	2.14097	-0.0008082	-0.76636	0.00158414	1.52863	-0.0001216	-0.07134	-0.00021216	-0.1345	-0.00051499	-0.57113	-0.00037412	-0.40048	-0.00030566	-0.21038	-0.00015493	-0.11864	-0.00028033	-0.30846	-0.00022016	-0.16909
0.00745	7.45	0.00212429	2.15466	-0.00074702	-0.70518	0.00162372	1.56821	-0.00013326	-0.083	-0.00022329	-0.14563	-0.00045248	-0.50862	-0.00034879	-0.37515	-0.00033191	-0.23663	-0.00015421	-0.11792	-0.00029146	-0.31959	-0.00021909	-0.16802
0.007475	7.475	0.002136	2.16637	-0.00069394	-0.6521	0.00166562	1.61011	-0.000159	-0.10874	-0.00024712	-0.16946	-0.00037977	-0.43591	-0.00033332	-0.35968	-0.00036504	-0.26976	-0.00014412	-0.10783	-0.00030457	-0.3327	-0.00020639	-0.15532
0.0075	7.5	0.00213287	2.16324	-0.00063994	-0.5981	0.00171455	1.65904	-0.00019396	-0.1437	-0.0002566	-0.17894	-0.00032668	-0.38282	-0.00032925	-0.35561	-0.00039076	-0.29548	-0.00013249	-0.0962	-0.00032425	-0.35238	-0.00017866	-0.12759
0.007525	7.525	0.0021081	2.13847	-0.00060728	-0.56544	0.00175476	1.69925	-0.00021805	-0.16779	-0.00024133	-0.16367	-0.00029956	-0.3557	-0.00033859	-0.36495	-0.00040165	-0.30637	-0.0001212	-0.08491	-0.00036099	-0.38912	-0.00014325	-0.09218
0.00755	7.55	0.00206552	2.09589	-0.0005991	-0.55726	0.00179035	1.73484	-0.00022571	-0.17545	-0.00021758	-0.13992	-0.00029785	-0.35399	-0.00035757	-0.38393	-0.00040268	-0.3074	-0.00011914	-0.08285	-0.00040518	-0.43331	-0.00011008	-0.05901
0.007575	7.575	0.00202572	2.05609	-0.0005914	-0.54956	0.00182614	1.77063	-0.00022605	-0.17579	-0.00019936	-0.1217	-0.00032137	-0.37751	-0.00038423	-0.41059	-0.00039617	-0.30089	-0.00013414	-0.09785	-0.00044352	-0.47165	-8.495e-05	-0.03388
0.0076	7.6	0.00200387	2.03424	-0.00056244	-0.5206	0.0018599	1.80439	-0.00022327	-0.17301	-0.00018934	-0.11168	-0.00036761	-0.42375	-0.00041206	-0.43842	-0.00037588	-0.2806	-0.00016578	-0.12949	-0.00045633	-0.48446	-8.036e-05	-0.02929
0.007625	7.625	0.00198765	2.01802	-0.0005156	-0.47376	0.00189127	1.83576	-0.00021932	-0.16906	-0.00018934	-0.11168	-0.00042567	-0.48181	-0.00043399	-0.46035	-0.00035663	-0.26135	-0.00019887	-0.16258	-0.0004304	-0.45853	-9.183e-05	-0.04076
0.00765	7.65	0.00196966	2.00003	-0.00046503	-0.42319	0.00191094	1.85543	-0.00021658	-0.16632	-0.00021527	-0.13761	-0.00047988	-0.53602	-0.00044869	-0.47505	-0.00034062	-0.24534	-0.00022296	-0.18667	-0.00037176	-0.39989	-0.00012192	-0.07085
0.007675	7.675	0.00195622	1.98659	-0.00042692	-0.38508	0.00191468	1.85917	-0.00022043	-0.17017	-0.00025963	-0.18197	-0.00050925	-0.56539	-0.00045879	-0.48515	-0.00032339	-0.22811	-0.00024864	-0.21235	-0.00029281	-0.32094	-0.00017052	-0.11945
0.0077	7.7	0.00193781	1.96818	-0.0004177	-0.37586	0.00189211	1.8366	-0.00021753	-0.16727	-0.00029642	-0.21876	-0.00049429	-0.55043	-0.00044958	-0.47594	-0.00030351	-0.20823	-0.00028276	-0.24647	-0.00021241	-0.24054	-0.00021844	-0.16737
0.007725	7.725	0.00189732	1.92769	-0.00042479	-0.38295	0.00184756	1.79205	-0.00019621	-0.14595	-0.0003161	-0.23844	-0.00044724	-0.50338	-0.00040809	-0.43445	-0.00028198	-0.1867	-0.00030545	-0.26916	-0.00014868	-0.17681	-0.00024329	-0.19222
0.00775	7.75	0.00183253	1.8629	-0.00043467	-0.39283	0.00177291	1.7174	-0.00015374	-0.10348	-0.00032947	-0.25181	-0.00038535	-0.44149	-0.00033102	-0.35738	-0.00026189	-0.16661	-0.00029798	-0.26169	-0.00011481	-0.14294	-0.00024886	-0.19779
0.007775	7.775	0.00174096	1.77133	-0.00045428	-0.41244	0.00167739	1.62188	-9.651e-05	-0.04625	-0.00034836	-0.2707	-0.00032342	-0.37956	-0.00024062	-0.26698	-0.00024645	-0.15117	-0.00026099	-0.2247	-0.00010039	-0.12852	-0.00024577	-0.1947
0.0078	7.8	0.00163701	1.66738	-0.00047806	-0.43622	0.00155631	1.5008	-5.155e-05	-0.00129	-0.00036438	-0.28672	-0.00028158	-0.33772	-0.00015556	-0.18192	-0.00023889	-0.14361	-0.00021784	-0.18155	-0.0001087	-0.13683	-0.0002417	-0.19063
0.007825	7.825	0.00152023	1.5506	-0.00048322	-0.44138	0.00142951	1.374	-4.362e-05	0.00664	-0.000373	-0.29534	-0.00027034	-0.32648	-9.07e-05	-0.11706	-0.00023813	-0.14285	-0.00018286	-0.14657	-0.00013724	-0.16537	-0.00023319	-0.18212
0.00785	7.85	0.00142841	1.45878	-0.00047101	-0.42917	0.0012988	1.24329	-7.011e-05	-0.01985	-0.00037819	-0.30053	-0.00028755	-0.34369	-5.776e-05	-0.08412	-0.00024944	-0.15416	-0.00015029	-0.114	-0.00016023	-0.18836	-0.00022563	-0.17456
0.007875	7.875	0.001362	1.39237	-0.00045444	-0.4126	0.00115678	1.10127	-0.00011672	-0.06646	-0.00039334	-0.31568	-0.00031494	-0.37108	-5.369e-05	-0.08005	-0.00027262	-0.17734	-0.00012264	-0.08635	-0.00017644	-0.20457	-0.00021921	-0.16814
0.0079	7.9	0.00125928	1.28965	-0.00043442	-0.39258	0.00101322	0.95771	-0.00017027	-0.12001	-0.00040877	-0.33111	-0.00031502	-0.37116	-5.983e-05	-0.08619	-0.00028447	-0.18919	-0.00011807	-0.08178	-0.00018384	-0.21197	-0.00021623	-0.16516
0.007925	7.925	0.00114245	1.17282	-0.00041539	-0.37355	0.0008811	0.82559	-0.00021699	-0.16673	-0.00040756	-0.3299	-0.00028794	-0.34408	-5.289e-05	-0.07925	-0.00027772	-0.18244	-0.00014877	-0.11248	-0.00017573	-0.20386	-0.00022377	-0.1727
0.00795	7.95	0.00099563	1.026	-0.00040658	-0.36474	0.00077117	0.71566	-0.00024731	-0.19705	-0.00038009	-0.30243	-0.00025822	-0.31436	-2.357e-05	-0.04993	-0.00025227	-0.15699	-0.00020509	-0.1688	-0.00015	-0.17813	-0.00023771	-0.18664
0.007975	7.975	0.00081906	0.84943	-0.0004115	-0.36966	0.00070359	0.64808	-0.00026277	-0.21251	-0.00032984	-0.25218	-0.00024966	-0.3058	9.39e-06	-0.01697	-0.00021738	-0.1221	-0.00025542	-0.21913	-0.00010622	-0.13435	-0.0002477	-0.19663
0.008	8	0.0006335	0.66387	-0.00041875	-0.37691	0.0006572	0.60169	-0.00027247	-0.22221	-0.00028084	-0.20318	-0.00026837	-0.32451	2.571e-05	-0.00065	-0.00018598	-0.0907	-0.00027914	-0.24285	-6.01e-05	-0.08823	-0.00025421	-0.20314
0.008025	8.025	0.0004576	0.48797	-0.00043733	-0.39549	0.00060196	0.54645	-0.00028047	-0.23021	-0.00025095	-0.17329	-0.00030079	-0.35693	2.021e-05	-0.00615	-0.00016695	-0.07167	-0.00027406	-0.23777	-3.07e-05	-0.05883	-0.00025979	-0.20872
0.00805	8.05	0.00028445	0.31482	-0.00046332	-0.42148	0.00052561	0.4701	-0.00028852	-0.23826	-0.0002415	-0.16384	-0.00033079	-0.38693	-4.42e-06	-0.03078	-0.00015465	-0.05937	-0.00025654	-0.22025	-3.342e-05	-0.06155	-0.00027507	-0.224
0.008075	8.075	0.00013209	0.16246	-0.0004736	-0.43176	0.00043859	0.38308	-0.00028343	-0.23317	-0.00024679	-0.16913	-0.00034543	-0.40157	-4.021e-05	-0.06657	-0.00014066	-0.04538	-0.00023265	-0.19636	-7.672e-05	-0.10485	-0.00028706	-0.23599
0.0081	8.1	8.57e-06	0.03894	-0.00045719	-0.41535	0.00031779	0.26228	-0.00025068	-0.20042	-0.00026264	-0.18498	-0.00034578	-0.40192	-7.952e-05	-0.10588	-0.00013104	-0.03576	-0.00021201	-0.17572	-0.00015311	-0.18124	-0.00028349	-0.23242
0.008125	8.125	-0.0001209	-0.09053	-0.00041555	-0.37371	0.00015844	0.10293	-0.00020077	-0.15051	-0.00028057	-0.20291	-0.00034845	-0.40459	-0.00010664	-0.133	-0.00014038	-0.0451	-0.00019336	-0.15707	-0.00022879	-0.25692	-0.00026705	-0.21598
0.00815	8.15	-0.00028696	-0.25659	-0.00035293	-0.31109	-9.6e-06	-0.06511	-0.00015441	-0.10415	-0.00029828	-0.22062	-0.0003509	-0.40704	-0.00011399	-0.14035	-0.0001693	-0.07402	-0.00017421	-0.13792	-0.00027182	-0.29995	-0.00024148	-0.19041
0.008175	8.175	-0.00046497	-0.4346	-0.00028945	-0.24761	-0.0001575	-0.21301	-0.00012572	-0.07546	-0.00031042	-0.23276	-0.00035476	-0.4109	-0.00010011	-0.12647	-0.00019608	-0.1008	-0.00015827	-0.12198	-0.000275	-0.30313	-0.00021826	-0.16719
0.0082	8.2	-0.00063093	-0.60056	-0.00025242	-0.21058	-0.00026822	-0.32373	-0.00011166	-0.0614	-0.0003234	-0.24574	-0.00035074	-0.40688	-6.529e-05	-0.09165	-0.00020593	-0.11065	-0.00013579	-0.0995	-0.000257	-0.28513	-0.00020866	-0.15759
0.008225	8.225	-0.00077224	-0.74187	-0.00024257	-0.20073	-0.00035618	-0.41169	-0.00011204	-0.06178	-0.00033413	-0.25647	-0.00033913	-0.39527	-1.857e-05	-0.04493	-0.0001987	-0.10342	-0.00010104	-0.06475	-0.000244	-0.27213	-0.00021909	-0.16802
0.00825	8.25	-0.00089974	-0.86937	-0.00024922	-0.20738	-0.00045199	-0.5075	-0.00011799	-0.06773	-0.00034027	-0.26261	-0.00033905	-0.39519	2.753e-05	0.00117	-0.00018755	-0.09227	-5.302e-05	-0.01673	-0.00024277	-0.2709	-0.00023196	-0.18089
0.008275	8.275	-0.00101878	-0.98841	-0.000262	-0.22016	-0.00057635	-0.63186	-0.00012303	-0.07277	-0.00033613	-0.25847	-0.00036421	-0.42035	5.322e-05	0.02686	-0.00018118	-0.0859	3.13e-06	0.03942	-0.0002462	-0.27433	-0.00023479	-0.18372
0.0083	8.3	-0.00116702	-1.13665	-0.00027711	-0.23527	-0.00070106	-0.75657	-0.00011936	-0.0691	-0.00031833	-0.24067	-0.00039858	-0.45472	5.945e-05	0.03309	-0.00018863	-0.09335	5.519e-05	0.09148	-0.00024614	-0.27427	-0.00022352	-0.17245
0.008325	8.325	-0.00134272	-1.31235	-0.00028776	-0.24592	-0.00078807	-0.84358	-0.00010209	-0.05183	-0.00028753	-0.20987	-0.00041371	-0.46985	4.817e-05	0.02181	-0.00020398	-0.1087	8.631e-05	0.1226	-0.00024479	-0.27292	-0.00019358	-0.14251
0.00835	8.35	-0.00151507	-1.4847	-0.00028957	-0.24773	-0.00085168	-0.90719	-7.352e-05	-0.02326	-0.00024504	-0.16738	-0.00039551	-0.45165	2.257e-05	-0.00379	-0.00022713	-0.13185	9.118e-05	0.12747	-0.00024712	-0.27525	-0.00014775	-0.09668
0.008375	8.375	-0.00168104	-1.65067	-0.00028822	-0.24638	-0.00089925	-0.95476	-5.328e-05	-0.00302	-0.00020766	-0.13	-0.00034458	-0.40072	-9.92e-06	-0.03628	-0.00025739	-0.16211	7.307e-05	0.10936	-0.00025655	-0.28468	-0.00010089	-0.04982
0.0084	8.4	-0.00182972	-1.79935	-0.00027442	-0.23258	-0.00094172	-0.99723	-4.832e-05	0.00194	-0.0001878	-0.11014	-0.00028352	-0.33966	-5.045e-05	-0.07681	-0.00028122	-0.18594	4.543e-05	0.08172	-0.00027066	-0.29879	-6.33e-05	-0.01223
0.008425	8.425	-0.00194791	-1.91754	-0.00025735	-0.21551	-0.00098467	-1.04018	-4.721e-05	0.00305	-0.00018217	-0.10451	-0.00024257	-0.29871	-0.00010752	-0.13388	-0.00027845	-0.18317	1.612e-05	0.05241	-0.0002859	-0.31403	-4.073e-05	0.01034
0.00845	8.45	-0.00204505	-2.01468	-0.00024121	-0.19937	-0.0010279	-1.08341	-4.275e-05	0.00751	-0.00017734	-0.09968	-0.00023542	-0.29156	-0.0001766	-0.20296	-0.00024618	-0.1509	-1.362e-05	0.02267	-0.00030208	-0.33021	-4.234e-05	0.00873
0.008475	8.475	-0.00214889	-2.11852	-0.00021553	-0.17369	-0.00105543	-1.11094	-4.316e-05	0.0071	-0.00016584	-0.08818	-0.00025785	-0.31399	-0.00024448	-0.27084	-0.00018881	-0.09353	-4.599e-05	-0.0097	-0.00032114	-0.34927	-6.672e-05	-0.01565
0.0085	8.5	-0.00225415	-2.22378	-0.00017866	-0.13682	-0.0010633	-1.11881	-3.685e-05	0.01341	-0.00015593	-0.07827	-0.00029743	-0.35357	-0.00029822	-0.32458	-0.00012474	-0.02946	-7.897e-05	-0.04268	-0.00034667	-0.3748	-0.00010044	-0.04937
0.008525	8.525	-0.00233121	-2.30084	-0.00013652	-0.09468	-0.00108181	-1.13732	-3.022e-05	0.02004	-0.00014804	-0.07038	-0.0003354	-0.39154	-0.00033063	-0.35699	-6.766e-05	0.02762	-0.00011304	-0.07675	-0.00037348	-0.40161	-0.00013529	-0.08422
0.00855	8.55	-0.00239123	-2.36086	-9.031e-05	-0.04847	-0.00111203	-1.16754	-2.096e-05	0.0293	-0.00013744	-0.05978	-0.00035426	-0.4104	-0.00034803	-0.37439	-2.052e-05	0.07476	-0.00014318	-0.10689	-0.00038511	-0.41324	-0.00017108	-0.12001
0.008575	8.575	-0.00242353	-2.39316	-4.772e-05	-0.00588	-0.00112629	-1.1818	6.4e-07	0.0509	-0.00011765	-0.03999	-0.00035696	-0.4131	-0.00035549	-0.38185	8.35e-06	0.10363	-0.0001553	-0.11901	-0.00036945	-0.39758	-0.00020354	-0.15247
0.0086	8.6	-0.0024202	-2.38983	-2.975e-05	0.01209	-0.00114121	-1.19672	3.709e-05	0.08735	-8.896e-05	-0.0113	-0.00034941	-0.40555	-0.00034704	-0.3734	2.409e-05	0.11937	-0.00015103	-0.11474	-0.00033199	-0.36012	-0.00022897	-0.1779
0.008625	8.625	-0.00241547	-2.3851	-5.687e-05	-0.01503	-0.00113404	-1.18955	8.357e-05	0.13383	-5.555e-05	0.02211	-0.00034057	-0.39671	-0.00032238	-0.34874	4.006e-05	0.13534	-0.00013058	-0.09429	-0.00029035	-0.31848	-0.0002464	-0.19533
0.00865	8.65	-0.00240757	-2.3772	-0.0001056	-0.06376	-0.00111856	-1.17407	0.00012733	0.17759	-2.589e-05	0.05177	-0.00033903	-0.39517	-0.00028783	-0.31419	4.555e-05	0.14083	-9.485e-05	-0.05856	-0.00025549	-0.28362	-0.00024095	-0.18988
0.008675	8.675	-0.00237393	-2.34356	-0.00013581	-0.09397	-0.00109768	-1.15319	0.00016934	0.2196	-3.33e-06	0.07433	-0.00035083	-0.40697	-0.0002522	-0.27856	3.075e-05	0.12603	-4.384e-05	-0.00755	-0.0002371	-0.26523	-0.00021552	-0.16445
0.0087	8.7	-0.0023149	-2.28453	-0.0001411	-0.09926	-0.00107541	-1.13092	0.00020742	0.25768	-7.3e-07	0.07693	-0.00035614	-0.41228	-0.00022676	-0.25312	-1.489e-05	0.08039	1.061e-05	0.0469	-0.00024339	-0.27152	-0.00017959	-0.12852
0.008725	8.725	-0.00225782	-2.22745	-0.00012148	-0.07964	-0.00105785	-1.11336	0.00021959	0.26985	-1.593e-05	0.06173	-0.00033976	-0.3959	-0.00022448	-0.25084	-8.215e-05	0.01313	5.339e-05	0.08968	-0.00027328	-0.30141	-0.00014123	-0.09016
0.00875	8.75	-0.00220703	-2.17666	-9.52e-05	-0.05336	-0.00105895	-1.11446	0.00019311	0.24337	-2.604e-05	0.05162	-0.00031376	-0.3699	-0.00024658	-0.27294	-0.00014886	-0.05358	6.795e-05	0.10424	-0.0003194	-0.34753	-9.617e-05	-0.0451
0.008775	8.775	-0.00216306	-2.13269	-8.632e-05	-0.04448	-0.00108097	-1.13648	0.00014635	0.19661	-1.754e-05	0.06012	-0.00030197	-0.35811	-0.00027147	-0.29783	-0.00019592	-0.10064	6.238e-05	0.09867	-0.00035847	-0.3866	-4.15e-05	0.00957
0.0088	8.8	-0.00212723	-2.09686	-8.255e-05	-0.04071	-0.00111173	-1.16724	9.784e-05	0.1481	1.589e-05	0.09355	-0.00030969	-0.36583	-0.00028405	-0.31041	-0.00022908	-0.1338	5.088e-05	0.08717	-0.00037532	-0.40345	3.56e-06	0.05463
0.008825	8.825	-0.00207562	-2.04525	-7.073e-05	-0.02889	-0.00113983	-1.19534	6.506e-05	0.11532	6.993e-05	0.14759	-0.0003236	-0.37974	-0.00028018	-0.30654	-0.00025335	-0.15807	5.654e-05	0.09283	-0.00035989	-0.38802	2.112e-05	0.07219
0.00885	8.85	-0.00199909	-1.96872	-4.212e-05	-0.00028	-0.00115484	-1.21035	6.035e-05	0.11061	0.000125	0.20266	-0.00031697	-0.37311	-0.0002718	-0.29816	-0.00026283	-0.16755	7.553e-05	0.11182	-0.00032655	-0.35468	7.6e-07	0.05183
0.008875	8.875	-0.00189724	-1.86687	-3.86e-06	0.03798	-0.00115001	-1.20552	9.267e-05	0.14293	0.00017064	0.2483	-0.00027609	-0.33223	-0.00027003	-0.29639	-0.00026168	-0.1664	9.889e-05	0.13518	-0.00029871	-0.32684	-4.067e-05	0.0104
0.0089	8.9	-0.00176076	-1.73039	4.772e-05	0.08956	-0.00111398	-1.16949	0.00015103	0.20129	0.00019239	0.27005	-0.00021611	-0.27225	-0.00026846	-0.29482	-0.00023944	-0.14416	0.00010942	0.14571	-0.00028495	-0.31308	-8.025e-05	-0.02918
0.008925	8.925	-0.00159772	-1.56735	0.00010008	0.14192	-0.00106125	-1.11676	0.00021279	0.26305	0.00019936	0.27702	-0.00017206	-0.2282	-0.00025962	-0.28598	-0.00018917	-0.09389	9.287e-05	0.12916	-0.00028782	-0.31595	-9.846e-05	-0.04739
0.00895	8.95	-0.00144774	-1.41737	0.00014374	0.18558	-0.00100498	-1.06049	0.00026102	0.31128	0.00019649	0.27415	-0.0001565	-0.21264	-0.00024966	-0.27602	-0.00012816	-0.03288	5.25e-05	0.08879	-0.00029636	-0.32449	-8.488e-05	-0.03381
0.008975	8.975	-0.00132034	-1.28997	0.00016285	0.20469	-0.00094437	-0.99988	0.00028512	0.33538	0.00018986	0.26752	-0.00016559	-0.22173	-0.00024049	-0.26685	-9.378e-05	0.0015	6.22e-06	0.04251	-0.00028641	-0.31454	-4.363e-05	0.00744
0.009	9	-0.00121326	-1.18289	0.00015517	0.19701	-0.00088543	-0.94094	0.00028617	0.33643	0.00019394	0.2716	-0.00018274	-0.23888	-0.00023005	-0.25641	-8.985e-05	0.00543	-1.236e-05	0.02393	-0.00025902	-0.28715	1.791e-05	0.06898
0.009025	9.025	-0.00111437	-1.084	0.00012473	0.16657	-0.00083827	-0.89378	0.00026668	0.31694	0.00021918	0.29684	-0.00019806	-0.2542	-0.00021664	-0.243	-0.00011219	-0.01691	9.14e-06	0.04543	-0.00022383	-0.25196	7.339e-05	0.12446
0.00905	9.05	-0.0010159	-0.98553	8.918e-05	0.13102	-0.00081154	-0.86705	0.00022767	0.27793	0.00026126	0.33892	-0.00020569	-0.26183	-0.00019654	-0.2229	-0.0001512	-0.05592	5.324e-05	0.08953	-0.00018566	-0.21379	9.909e-05	0.15016
0.009075	9.075	-0.00090255	-0.87218	4.748e-05	0.08932	-0.00078058	-0.83609	0.00018495	0.23521	0.00029368	0.37134	-0.00020229	-0.25843	-0.0001752	-0.20156	-0.00019897	-0.10369	8.927e-05	0.12556	-0.00014354	-0.17167	8.544e-05	0.13651
0.0091	9.1	-0.00077874	-0.74837	7.28e-06	0.04912	-0.00074532	-0.80083	0.00015892	0.20918	0.00028862	0.36628	-0.00019597	-0.25211	-0.00015683	-0.18319	-0.00024556	-0.15028	9.703e-05	0.13332	-0.00010107	-0.1292	3.856e-05	0.08963
0.009125	9.125	-0.00066278	-0.63241	-2.114e-05	0.0207	-0.00070273	-0.75824	0.00014813	0.19839	0.00024674	0.3244	-0.00020251	-0.25865	-0.00014665	-0.17301	-0.00027276	-0.17748	7.989e-05	0.11618	-5.747e-05	-0.0856	-1.956e-05	0.03151
0.00915	9.15	-0.00056387	-0.5335	-3.62e-05	0.00564	-0.00066345	-0.71896	0.00013152	0.18178	0.00018646	0.26412	-0.00022146	-0.2776	-0.00015042	-0.17678	-0.00026216	-0.16688	3.781e-05	0.0741	-2.094e-05	-0.04907	-6.532e-05	-0.01425
0.009175	9.175	-0.000452	-0.42163	-5.481e-05	-0.01297	-0.0006321	-0.68761	0.000112	0.16226	0.00012951	0.20717	-0.00024035	-0.29649	-0.00016883	-0.19519	-0.00022059	-0.12531	-1.346e-05	0.02283	5.44e-06	-0.02269	-9.392e-05	-0.04285
0.0092	9.2	-0.00032745	-0.29708	-8.148e-05	-0.03964	-0.00062668	-0.68219	9.061e-05	0.14087	8.93e-05	0.16696	-0.00024278	-0.29892	-0.00018754	-0.2139	-0.00016993	-0.07465	-5.429e-05	-0.018	2.975e-05	0.00162	-0.00010406	-0.05299
0.009225	9.225	-0.00021955	-0.18918	-0.00010535	-0.06351	-0.0006233	-0.67881	6.772e-05	0.11798	6.376e-05	0.14142	-0.00022229	-0.27843	-0.00019346	-0.21982	-0.00012149	-0.02621	-6.465e-05	-0.02836	6.273e-05	0.0346	-9.748e-05	-0.04641
0.00925	9.25	-0.00011137	-0.081	-0.00011702	-0.07518	-0.0006004	-0.65591	4.414e-05	0.0944	4.206e-05	0.11972	-0.00018585	-0.24199	-0.00017443	-0.20079	-8.133e-05	0.01395	-3.919e-05	-0.0029	8.954e-05	0.06141	-7.082e-05	-0.01975
0.009275	9.275	-1.083e-05	0.01954	-0.00011321	-0.07137	-0.00057379	-0.6293	2.68e-05	0.07706	1.372e-05	0.09138	-0.00014094	-0.19708	-0.00013909	-0.16545	-5.976e-05	0.03552	1.309e-05	0.04938	8.721e-05	0.05908	-3.144e-05	0.01963
0.0093	9.3	7.449e-05	0.10486	-9.344e-05	-0.0516	-0.00053302	-0.58853	1.652e-05	0.06678	-1.14e-05	0.06626	-0.0001019	-0.15804	-9.364e-05	-0.12	-5.97e-05	0.03558	7.925e-05	0.11554	5.742e-05	0.02929	1.373e-05	0.0648
0.009325	9.325	0.00016614	0.19651	-6.064e-05	-0.0188	-0.00046684	-0.52235	4.37e-06	0.05463	-2.405e-05	0.05361	-8.748e-05	-0.14362	-5.088e-05	-0.07724	-7.135e-05	0.02393	0.0001394	0.17569	2.221e-05	-0.00592	4.243e-05	0.0935
0.00935	9.35	0.00024491	0.27528	-2.079e-05	0.02105	-0.00040744	-0.46295	-1.477e-05	0.03549	-1.884e-05	0.05882	-9.7e-05	-0.15314	-1.196e-05	-0.03832	-0.00010829	-0.01301	0.00017499	0.21128	1.535e-05	-0.01278	3.664e-05	0.08771
0.009375	9.375	0.00028911	0.31948	1.436e-05	0.0562	-0.0003741	-0.42961	-4.337e-05	0.00689	3.08e-06	0.08074	-0.00012251	-0.17865	1.312e-05	-0.01324	-0.00016869	-0.07341	0.00017386	0.21015	4.276e-05	0.01463	3e-07	0.05137
0.0094	9.4	0.00029934	0.32971	2.964e-05	0.07148	-0.00037376	-0.42927	-5.975e-05	-0.00949	2.625e-05	0.10391	-0.00015027	-0.20641	6.84e-06	-0.01952	-0.00023929	-0.14401	0.00013836	0.17465	8.493e-05	0.0568	-4.153e-05	0.00954
0.009425	9.425	0.0002996	0.32997	1.915e-05	0.06099	-0.00038023	-0.43574	-4.97e-05	0.00056	4.851e-05	0.12617	-0.000154	-0.21014	-1.938e-05	-0.04574	-0.00029124	-0.19596	8.979e-05	0.12608	0.00013609	0.10796	-5.164e-05	-0.00057
0.00945	9.45	0.00031749	0.34786	-1.327e-05	0.02857	-0.00038488	-0.44039	-1.248e-05	0.03778	6.131e-05	0.13897	-0.00013783	-0.19397	-4.172e-05	-0.06808	-0.00030223	-0.20695	4.345e-05	0.07974	0.00018301	0.15488	-1.861e-05	0.03246
0.009475	9.475	0.00032724	0.35761	-5.162e-05	-0.00978	-0.00039575	-0.45126	2.698e-05	0.07724	5.489e-05	0.13255	-0.00012672	-0.18286	-5.191e-05	-0.07827	-0.00027093	-0.17565	2.31e-06	0.0386	0.00021123	0.1831	3.662e-05	0.08769
0.0095	9.5	0.00032849	0.35886	-8.12e-05	-0.03936	-0.00040335	-0.45886	4.845e-05	0.09871	1.665e-05	0.09431	-0.00013437	-0.19051	-4.777e-05	-0.07413	-0.00021066	-0.11538	-2.776e-05	0.00853	0.00020119	0.17306	7.987e-05	0.13094
0.009525	9.525	0.00034273	0.3731	-9.583e-05	-0.05399	-0.00040869	-0.4642	5.16e-05	0.10186	-4.354e-05	0.03412	-0.00015903	-0.21517	-4.398e-05	-0.07034	-0.00014016	-0.04488	-5.44e-05	-0.01811	0.00015583	0.1277	0.00010035	0.15142
0.00955	9.55	0.00037454	0.40491	-0.00010437	-0.06253	-0.00037984	-0.43535	4.076e-05	0.09102	-9.528e-05	-0.01762	-0.00018473	-0.24087	-5.726e-05	-0.08362	-8.168e-05	0.0136	-7.775e-05	-0.04146	9.823e-05	0.0701	0.00010261	0.15368
0.009575	9.575	0.00041322	0.44359	-0.00011958	-0.07774	-0.00032044	-0.37595	4.056e-05	0.09082	-0.00011533	-0.03767	-0.00021352	-0.26966	-9.801e-05	-0.12437	-4.295e-05	0.05233	-8.59e-05	-0.04961	4.196e-05	0.01383	9.313e-05	0.1442
0.0096	9.6	0.00046083	0.4912	-0.00014393	-0.10209	-0.00026784	-0.32335	5.946e-05	0.10972	-0.00010859	-0.03093	-0.00024472	-0.30086	-0.00016363	-0.18999	-3.757e-05	0.05771	-6.778e-05	-0.03149	-3.27e-06	-0.0314	7.411e-05	0.12518
0.009625	9.625	0.00050159	0.53196	-0.00016151	-0.11967	-0.00022342	-0.27893	9.559e-05	0.14585	-9.997e-05	-0.02231	-0.00026342	-0.31956	-0.00024247	-0.26883	-6.353e-05	0.03175	-2.559e-05	0.0107	-4.08e-05	-0.06893	5.416e-05	0.10523
0.00965	9.65	0.00053674	0.56711	-0.00016872	-0.12688	-0.00019924	-0.25475	0.00012422	0.17448	-0.00011107	-0.03341	-0.00025696	-0.3131	-0.00030554	-0.3319	-0.00011045	-0.01517	1.47e-05	0.05099	-6.749e-05	-0.09562	5.11e-05	0.10217
[truncated: 45 more rows]

## Sheet: 32kHz
Time (ms)	32kHz 10dB Atten	32kHz 10dB Atten, normalised	32kHz 20dB Atten	32kHz 20dB Atten, normalised	32kHz 30dB Atten	32kHz 30dB Atten, normalised	32kHz 40dB Atten	32kHz 40dB Atten, normalised	32kHz 25dB Atten	32kHz 25dB Atten, normalised	32kHz 35dB Atten	32kHz 35dB Atten, normalised	32kHz 50dB Atten	32kHz 50dB Atten, normalised	32kHz 60dB Atten	32kHz 60dB Atten, normalised	32kHz 70dB Atten	32kHz 70dB Atten, normalised
[truncated: 512 more rows]

[truncated: 1 more sheets: 47.5kHz]
