# Supplementary material for: Physiological and anatomical investigation of the auditory brainstem in the Fat-tailed dunnart (Sminthopsis crassicaudata)
Source: PeerJ. 2019 Sep 30;7:e7773. doi: 10.7717/peerj.7773 (PMC6776069; doi:10.7717/peerj.7773)
Supplement: Data S1 — The data contained in this file represent the individual ABR responses for each fat-tailed dunnart. Each dunnart was tested at multiple frequencies and sound-intensities which are also shown at the top of each column. [file peerj-07-7773-s001.zip › GARRETT et al., SUPPLEMENTAL DATA/ABR DATA/DUNNART G/Dunnart G RAW ABR WAVEFORMS.xlsx]

## Sheet: 4kHz
Time (ms)	4kHz 10dB Atten,	4kHz 10dB Atten, normalised	4kHz 20dB Atten,	4kHz 20dB Atten, normalised	4kHz 30dB Atten,	4kHz 30dB Atten, normalised	4kHz 25dB Atten,	4kHz 25dB Atten, normalised	4kHz 40dB Atten,	4kHz 40dB Atten, normalised	4kHz 50dB Atten,	4kHz 50dB Atten, normalised	4kHz 60dB Atten,	4kHz 60dB Atten, normalised
-2	-4.474e-05	0	0.00010243	0	-7.392e-05	0	0.00015911	0	1.565e-05	0	-0.00010541	0	0.00019491	0
-1.975	-2.808e-05	0.01666	5.834e-05	-0.04409	-5.812e-05	0.0158	0.00011138	-0.04773	-1.258e-05	-0.02823	-0.0001031	0.00231	0.00022358	0.02867
-1.95	-1.097e-05	0.03377	2.349e-05	-0.07894	-5.977e-05	0.01415	8.68e-05	-0.07231	-2.959e-05	-0.04524	-7.532e-05	0.03009	0.00025775	0.06284
-1.925	-2.2e-06	0.04254	-4.71e-06	-0.10714	-7.992e-05	-0.006	7.471e-05	-0.0844	-2.86e-05	-0.04425	-2.293e-05	0.08248	0.0002819	0.08699
-1.9	7.8e-06	0.05254	-3.471e-05	-0.13714	-0.00011787	-0.04395	6.82e-05	-0.09091	-4.88e-06	-0.02053	2.964e-05	0.13505	0.00027791	0.083
-1.875	1.419e-05	0.05893	-6.82e-05	-0.17063	-0.00014839	-0.07447	5.723e-05	-0.10188	1.742e-05	0.00177	6.564e-05	0.17105	0.00024941	0.0545
-1.85	4.89e-06	0.04963	-9.715e-05	-0.19958	-0.00015358	-0.07966	4.449e-05	-0.11462	3.038e-05	0.01473	9.044e-05	0.19585	0.00020701	0.0121
-1.825	-1.236e-05	0.03238	-0.0001183	-0.22073	-0.00014666	-0.07274	3.565e-05	-0.12346	3.425e-05	0.0186	0.00010411	0.20952	0.00017207	-0.02284
-1.8	-3.11e-05	0.01364	-0.00012607	-0.2285	-0.00014177	-0.06785	4.029e-05	-0.11882	2.729e-05	0.01164	9.403e-05	0.19944	0.0001565	-0.03841
-1.775	-3.581e-05	0.00893	-0.00011264	-0.21507	-0.00014223	-0.06831	5.259e-05	-0.10652	6.9e-07	-0.01496	7.242e-05	0.17783	0.00015304	-0.04187
-1.75	-1.01e-05	0.03464	-7.39e-05	-0.17633	-0.0001601	-0.08618	6.109e-05	-0.09802	-1.746e-05	-0.03311	5.115e-05	0.15656	0.00014968	-0.04523
-1.725	4.181e-05	0.08655	-5.88e-06	-0.10831	-0.00019509	-0.12117	5.443e-05	-0.10468	-1.672e-05	-0.03237	3.955e-05	0.14496	0.00013219	-0.06272
-1.7	9.777e-05	0.14251	7.837e-05	-0.02406	-0.00023392	-0.16	4.444e-05	-0.11467	2.08e-06	-0.01357	3.776e-05	0.14317	0.00011337	-0.08154
-1.675	0.00014033	0.18507	0.00014226	0.03983	-0.00026865	-0.19473	3.271e-05	-0.1264	3.325e-05	0.0176	3.095e-05	0.13636	8.89e-05	-0.10601
-1.65	0.0001589	0.20364	0.00018959	0.08716	-0.00031498	-0.24106	4.301e-05	-0.1161	6.568e-05	0.05003	7.82e-06	0.11323	4.875e-05	-0.14616
-1.625	0.00014372	0.18846	0.00022482	0.12239	-0.00036792	-0.294	7.086e-05	-0.08825	9.15e-05	0.07585	-2.303e-05	0.08238	-1.206e-05	-0.20697
-1.6	0.00010079	0.14553	0.00024563	0.1432	-0.00041755	-0.34363	0.00010207	-0.05704	0.00010888	0.09323	-4.46e-05	0.06081	-9.127e-05	-0.28618
-1.575	4.906e-05	0.0938	0.00025987	0.15744	-0.00044088	-0.36696	0.00012866	-0.03045	0.0001223	0.10665	-5.574e-05	0.04967	-0.00016826	-0.36317
-1.55	2.541e-05	0.07015	0.00026746	0.16503	-0.00043447	-0.36055	0.00014206	-0.01705	0.0001375	0.12185	-6.272e-05	0.04269	-0.00022119	-0.4161
-1.525	2.96e-05	0.07434	0.00027258	0.17015	-0.00039002	-0.3161	0.00015072	-0.00839	0.00013932	0.12367	-7.526e-05	0.03015	-0.00024951	-0.44442
-1.5	5.713e-05	0.10187	0.00027605	0.17362	-0.00032669	-0.25277	0.00015507	-0.00404	0.00013143	0.11578	-9.325e-05	0.01216	-0.00024895	-0.44386
-1.475	8.21e-05	0.12684	0.00026533	0.1629	-0.00026004	-0.18612	0.00015176	-0.00735	0.00012519	0.10954	-0.00010627	-0.00086	-0.00023389	-0.4288
-1.45	0.00010614	0.15088	0.00023173	0.1293	-0.00020456	-0.13064	0.00014212	-0.01699	0.0001246	0.10895	-0.00010094	0.00447	-0.00021929	-0.4142
-1.425	0.0001195	0.16424	0.00018121	0.07878	-0.00016545	-0.09153	0.00013955	-0.01956	0.00014113	0.12548	-7.203e-05	0.03338	-0.00020547	-0.40038
-1.4	0.00012708	0.17182	0.00014083	0.0384	-0.00015344	-0.07952	0.00014146	-0.01765	0.00017063	0.15498	-3.284e-05	0.07257	-0.00019242	-0.38733
-1.375	0.00012871	0.17345	0.00010946	0.00703	-0.00016315	-0.08923	0.00013939	-0.01972	0.00020683	0.19118	-4.2e-06	0.10121	-0.00016803	-0.36294
-1.35	0.00012742	0.17216	8.417e-05	-0.01826	-0.00017438	-0.10046	0.00013065	-0.02846	0.00022126	0.20561	1.04e-05	0.11581	-0.00014237	-0.33728
-1.325	0.0001229	0.16764	6.36e-05	-0.03883	-0.00017754	-0.10362	0.00011056	-0.04855	0.00021311	0.19746	2.835e-05	0.13376	-0.00010943	-0.30434
-1.3	0.00012317	0.16791	4.482e-05	-0.05761	-0.00018386	-0.10994	7.646e-05	-0.08265	0.00017502	0.15937	7.048e-05	0.17589	-7.745e-05	-0.27236
-1.275	0.00012492	0.16966	3.619e-05	-0.06624	-0.00020344	-0.12952	3.142e-05	-0.12769	0.00012745	0.1118	0.00012914	0.23455	-4.979e-05	-0.2447
-1.25	0.00012357	0.16831	3.806e-05	-0.06437	-0.00022943	-0.15551	-1.81e-05	-0.17721	7.62e-05	0.06055	0.00017892	0.28433	-3.326e-05	-0.22817
-1.225	0.00012669	0.17143	4.234e-05	-0.06009	-0.00024465	-0.17073	-5.88e-05	-0.21791	2.152e-05	0.00587	0.00019328	0.29869	-2.41e-05	-0.21901
-1.2	0.00014647	0.19121	3.124e-05	-0.07119	-0.00024878	-0.17486	-7.891e-05	-0.23802	-2.142e-05	-0.03707	0.00017297	0.27838	-1.18e-05	-0.20671
-1.175	0.00016726	0.212	-3.47e-06	-0.1059	-0.00023606	-0.16214	-9.237e-05	-0.25148	-4.325e-05	-0.0589	0.0001373	0.24271	9.16e-06	-0.18575
-1.15	0.00016787	0.21261	-3.897e-05	-0.1414	-0.00020449	-0.13057	-9.741e-05	-0.25652	-4.235e-05	-0.058	0.0001096	0.21501	3.034e-05	-0.16457
-1.125	0.00014684	0.19158	-5.585e-05	-0.15828	-0.00016431	-0.09039	-8.787e-05	-0.24698	-2.554e-05	-0.04119	9.097e-05	0.19638	4.015e-05	-0.15476
-1.1	0.00011275	0.15749	-5.041e-05	-0.15284	-0.0001324	-0.05848	-5.943e-05	-0.21854	-1.579e-05	-0.03144	9.006e-05	0.19547	5.035e-05	-0.14456
-1.075	7.025e-05	0.11499	-2.947e-05	-0.1319	-0.00012928	-0.05536	-1.512e-05	-0.17423	-1.643e-05	-0.03208	0.00010546	0.21087	7.084e-05	-0.12407
-1.05	2.676e-05	0.0715	2.25e-06	-0.10018	-0.00014046	-0.06654	2.847e-05	-0.13064	-1.438e-05	-0.03003	0.00013596	0.24137	8.828e-05	-0.10663
-1.025	-1.049e-05	0.03425	2.845e-05	-0.07398	-0.00017805	-0.10413	6.073e-05	-0.09838	7.59e-06	-0.00806	0.00016782	0.27323	8.985e-05	-0.10506
-1	-4.401e-05	0.00073	3.025e-05	-0.07218	-0.00023193	-0.15801	8.226e-05	-0.07685	4.759e-05	0.03194	0.00018829	0.2937	7.129e-05	-0.12362
-0.975	-7.245e-05	-0.02771	1.01e-05	-0.09233	-0.00030234	-0.22842	8.866e-05	-0.07045	9.157e-05	0.07592	0.00019701	0.30242	5.424e-05	-0.14067
-0.95	-9.63e-05	-0.05156	-2.181e-05	-0.12424	-0.00037257	-0.29865	9.58e-05	-0.06331	0.00012396	0.10831	0.00020934	0.31475	2.447e-05	-0.17044
-0.925	-0.00010444	-0.0597	-4.65e-05	-0.14893	-0.00042619	-0.35227	0.00010439	-0.05472	0.00014224	0.12659	0.00022572	0.33113	-2.683e-05	-0.22174
-0.9	-7.069e-05	-0.02595	-5.139e-05	-0.15382	-0.00044608	-0.37216	0.00011345	-0.04566	0.00015336	0.13771	0.00024355	0.34896	-8.202e-05	-0.27693
-0.875	-2.69e-06	0.04205	-3.855e-05	-0.14098	-0.00043021	-0.35629	0.00012383	-0.03528	0.00014752	0.13187	0.00024499	0.3504	-0.00010419	-0.2991
-0.85	7.353e-05	0.11827	-1.63e-05	-0.11873	-0.00038423	-0.31031	0.00013503	-0.02408	0.00012476	0.10911	0.00020991	0.31532	-9.494e-05	-0.28985
-0.825	0.00014126	0.186	3.31e-06	-0.09912	-0.00031	-0.23608	0.00014147	-0.01764	9.686e-05	0.08121	0.00015817	0.26358	-7.5e-05	-0.26991
-0.8	0.00017379	0.21853	-3.09e-06	-0.10552	-0.00023316	-0.15924	0.00014572	-0.01339	7.34e-05	0.05775	0.00010595	0.21136	-6.414e-05	-0.25905
-0.775	0.00017148	0.21622	-2.412e-05	-0.12655	-0.0001799	-0.10598	0.00014541	-0.0137	6.708e-05	0.05143	5.998e-05	0.16539	-7.313e-05	-0.26804
-0.75	0.00016561	0.21035	-4.033e-05	-0.14276	-0.00017331	-0.09939	0.00014175	-0.01736	7.775e-05	0.0621	2.631e-05	0.13172	-8.668e-05	-0.28159
-0.725	0.00017138	0.21612	-3.122e-05	-0.13365	-0.00019222	-0.1183	0.00013619	-0.02292	9.888e-05	0.08323	3.66e-06	0.10907	-9.497e-05	-0.28988
-0.7	0.00018467	0.22941	-1.219e-05	-0.11462	-0.00023554	-0.16162	0.00013876	-0.02035	0.00010831	0.09266	-5.64e-06	0.09977	-8.697e-05	-0.28188
-0.675	0.00018754	0.23228	1.209e-05	-0.09034	-0.00027986	-0.20594	0.00013895	-0.02016	9.544e-05	0.07979	-7.93e-06	0.09748	-0.00010244	-0.29735
-0.65	0.000188	0.23274	3.941e-05	-0.06302	-0.00031326	-0.23934	0.00013284	-0.02627	6.783e-05	0.05218	-6.53e-06	0.09888	-0.00012932	-0.32423
-0.625	0.0001786	0.22334	6.513e-05	-0.0373	-0.00032123	-0.24731	0.0001197	-0.03941	5.535e-05	0.0397	-8.8e-06	0.09661	-0.00015269	-0.3476
-0.6	0.00016282	0.20756	9.279e-05	-0.00964	-0.0003182	-0.24428	0.0001022	-0.05691	4.967e-05	0.03402	-7.88e-06	0.09753	-0.00016816	-0.36307
-0.575	0.00013926	0.184	0.00010158	-0.00085	-0.00029884	-0.22492	8.563e-05	-0.07348	3.615e-05	0.0205	-2.73e-06	0.10268	-0.0001744	-0.36931
-0.55	0.00010524	0.14998	9.506e-05	-0.00737	-0.00026755	-0.19363	7.77e-05	-0.08141	5.23e-06	-0.01042	1.01e-06	0.10642	-0.00017826	-0.37317
-0.525	7.675e-05	0.12149	7.403e-05	-0.0284	-0.00024387	-0.16995	7.939e-05	-0.07972	-3.259e-05	-0.04824	-1.44e-06	0.10397	-0.00017485	-0.36976
-0.5	5.12e-05	0.09594	4.286e-05	-0.05957	-0.00024967	-0.17575	9.109e-05	-0.06802	-6.518e-05	-0.08083	-4.81e-06	0.1006	-0.00015505	-0.34996
-0.475	2.67e-05	0.07144	3.73e-06	-0.0987	-0.00026956	-0.19564	8.779e-05	-0.07132	-9.505e-05	-0.1107	-1.3e-06	0.10411	-0.00012746	-0.32237
-0.45	1.07e-06	0.04581	-2.824e-05	-0.13067	-0.00028921	-0.21529	7.876e-05	-0.08035	-0.0001019	-0.11755	3.131e-05	0.13672	-0.0001107	-0.30561
-0.425	-1.281e-05	0.03193	-4.801e-05	-0.15044	-0.00030942	-0.2355	7.353e-05	-0.08558	-8.125e-05	-0.0969	7.639e-05	0.1818	-0.00010433	-0.29924
-0.4	-1.673e-05	0.02801	-4.33e-05	-0.14573	-0.00033604	-0.26212	8.131e-05	-0.0778	-4.18e-05	-0.05745	9.1e-05	0.19641	-0.00010357	-0.29848
-0.375	-5e-07	0.04424	-2.753e-05	-0.12996	-0.00037492	-0.301	9.165e-05	-0.06746	1.059e-05	-0.00506	8.032e-05	0.18573	-0.00010535	-0.30026
-0.35	2.855e-05	0.07329	-7.83e-06	-0.11026	-0.00042116	-0.34724	0.00010628	-0.05283	4.878e-05	0.03313	5.156e-05	0.15697	-0.000105	-0.29991
-0.325	6.363e-05	0.10837	1.18e-05	-0.09063	-0.0004413	-0.36738	0.00010624	-0.05287	6.982e-05	0.05417	5.45e-06	0.11086	-9.919e-05	-0.2941
-0.3	9.1e-05	0.13574	4.361e-05	-0.05882	-0.00043869	-0.36477	9.198e-05	-0.06713	7.079e-05	0.05514	-3.498e-05	0.07043	-9.173e-05	-0.28664
-0.275	0.00010801	0.15275	7.366e-05	-0.02877	-0.00041552	-0.3416	8.08e-05	-0.07831	7.496e-05	0.05931	-8.203e-05	0.02338	-8.569e-05	-0.2806
-0.25	0.00011454	0.15928	8.933e-05	-0.0131	-0.00037634	-0.30242	7.687e-05	-0.08224	8.182e-05	0.06617	-0.00012486	-0.01945	-7.729e-05	-0.2722
-0.225	0.00012962	0.17436	8.721e-05	-0.01522	-0.00033378	-0.25986	6.972e-05	-0.08939	9.861e-05	0.08296	-0.00015531	-0.0499	-6.163e-05	-0.25654
-0.2	0.00015692	0.20166	7.326e-05	-0.02917	-0.00029512	-0.2212	5.738e-05	-0.10173	0.00013875	0.1231	-0.00016317	-0.05776	-3.612e-05	-0.23103
-0.175	0.00018758	0.23232	5.975e-05	-0.04268	-0.00025321	-0.17929	4.39e-05	-0.11521	0.00017476	0.15911	-0.00014863	-0.04322	-1.747e-05	-0.21238
-0.15	0.00021412	0.25886	5.318e-05	-0.04925	-0.00022221	-0.14829	4.387e-05	-0.11524	0.00018661	0.17096	-0.00012121	-0.0158	2.67e-06	-0.19224
-0.125	0.00022972	0.27446	5.167e-05	-0.05076	-0.00021059	-0.13667	7.514e-05	-0.08397	0.00017806	0.16241	-9.497e-05	0.01044	1.017e-05	-0.18474
-0.1	0.00024093	0.28567	6.9e-05	-0.03343	-0.00023792	-0.164	0.0001348	-0.02431	0.00015451	0.13886	-8.126e-05	0.02415	3.38e-06	-0.19153
-0.075	0.00024541	0.29015	9.493e-05	-0.0075	-0.00029506	-0.22114	0.00020906	0.04995	0.00011492	0.09927	-8.227e-05	0.02314	-2.162e-05	-0.21653
-0.05	0.00025281	0.29755	0.00011074	0.00831	-0.00034374	-0.26982	0.00026604	0.10693	6.35e-05	0.04785	-7.789e-05	0.02752	-4.028e-05	-0.23519
-0.025	0.00026704	0.31178	0.00012794	0.02551	-0.00036618	-0.29226	0.00029201	0.1329	1.033e-05	-0.00532	-4.916e-05	0.05625	-3.823e-05	-0.23314
0	0.00029147	0.33621	0.00015357	0.05114	-0.0003454	-0.27148	0.000278	0.11889	-2.961e-05	-0.04526	8.31e-06	0.11372	-7.44e-06	-0.20235
0.025	0.00031059	0.35533	0.00017783	0.0754	-0.00027264	-0.19872	0.00022925	0.07014	-5.258e-05	-0.06823	7.722e-05	0.18263	3.701e-05	-0.1579
0.05	0.0003079	0.35264	0.00017229	0.06986	-0.00019481	-0.12089	0.00016331	0.0042	-5.602e-05	-0.07167	0.00012635	0.23176	5.429e-05	-0.14062
0.075	0.00029007	0.33481	0.00013771	0.03528	-0.00013361	-0.05969	9.162e-05	-0.06749	-3.395e-05	-0.0496	0.00014286	0.24827	4.024e-05	-0.15467
0.1	0.00027356	0.3183	0.00010208	-0.00035	-0.00011025	-0.03633	4.047e-05	-0.11864	4.79e-06	-0.01086	0.00013878	0.24419	4.52e-06	-0.19039
0.125	0.00024705	0.29179	7.183e-05	-0.0306	-0.00012065	-0.04673	-5.2e-07	-0.15963	4.017e-05	0.02452	0.0001228	0.22821	-3.616e-05	-0.23107
0.15	0.00021778	0.26252	4.288e-05	-0.05955	-0.00015109	-0.07717	-5.23e-05	-0.21141	5.546e-05	0.03981	0.000105	0.21041	-5.576e-05	-0.25067
0.175	0.00018787	0.23261	2.118e-05	-0.08125	-0.0001776	-0.10368	-0.00010298	-0.26209	5.096e-05	0.03531	9.112e-05	0.19653	-4.713e-05	-0.24204
0.2	0.00016951	0.21425	1.911e-05	-0.08332	-0.00016984	-0.09592	-0.00014078	-0.29989	3.718e-05	0.02153	8.682e-05	0.19223	3.69e-06	-0.19122
0.225	0.00015512	0.19986	3.041e-05	-0.07202	-0.00012717	-0.05325	-0.00016279	-0.3219	1.951e-05	0.00386	8.216e-05	0.18757	7.461e-05	-0.1203
0.25	0.00013904	0.18378	6.86e-05	-0.03383	-8.181e-05	-0.00789	-0.00016969	-0.3288	-7.26e-06	-0.02291	8.941e-05	0.19482	0.00013514	-0.05977
0.275	0.00012717	0.17191	0.00013295	0.03052	-5.457e-05	0.01935	-0.00015896	-0.31807	-2.276e-05	-0.03841	0.00011625	0.22166	0.00015338	-0.04153
0.3	0.00013037	0.17511	0.00020156	0.09913	-5.868e-05	0.01524	-0.0001342	-0.29331	-3.313e-05	-0.04878	0.00014017	0.24558	0.00013175	-0.06316
0.325	0.00015089	0.19563	0.00024606	0.14363	-8.968e-05	-0.01576	-9.401e-05	-0.25312	-5.123e-05	-0.06688	0.0001417	0.24711	9.091e-05	-0.104
0.35	0.00016937	0.21411	0.00025642	0.15399	-0.00012642	-0.0525	-4.617e-05	-0.20528	-8.758e-05	-0.10323	0.00011828	0.22369	4.358e-05	-0.15133
0.375	0.0001695	0.21424	0.00025001	0.14758	-0.00016587	-0.09195	-2.111e-05	-0.18022	-0.00012409	-0.13974	8.6e-05	0.19141	-2.54e-06	-0.19745
0.4	0.00015059	0.19533	0.00023792	0.13549	-0.00019569	-0.12177	-2.67e-05	-0.18581	-0.00014787	-0.16352	7.141e-05	0.17682	-4.005e-05	-0.23496
0.425	0.0001258	0.17054	0.00022145	0.11902	-0.0002117	-0.13778	-6.118e-05	-0.22029	-0.0001518	-0.16745	8.631e-05	0.19172	-5.993e-05	-0.25484
0.45	0.00012326	0.168	0.00019792	0.09549	-0.00020982	-0.1359	-9.694e-05	-0.25605	-0.00013934	-0.15499	0.0001174	0.22281	-5.633e-05	-0.25124
0.475	0.00015133	0.19607	0.00014675	0.04432	-0.0001873	-0.11338	-0.00012213	-0.28124	-0.00011996	-0.13561	0.00015108	0.25649	-4.226e-05	-0.23717
0.5	0.0001923	0.23704	7.829e-05	-0.02414	-0.00016495	-0.09103	-0.00012509	-0.2842	-9.737e-05	-0.11302	0.00016279	0.2682	-2.581e-05	-0.22072
0.525	0.00021634	0.26108	1.558e-05	-0.08685	-0.00016153	-0.08761	-0.00010689	-0.266	-6.962e-05	-0.08527	0.00013384	0.23925	-1.574e-05	-0.21065
0.55	0.0002055	0.25024	-2.196e-05	-0.12439	-0.00017383	-0.09991	-8.476e-05	-0.24387	-4.499e-05	-0.06064	7.585e-05	0.18126	-1.967e-05	-0.21458
0.575	0.00017018	0.21492	-2.625e-05	-0.12868	-0.00018601	-0.11209	-7.169e-05	-0.2308	-2.723e-05	-0.04288	6.91e-06	0.11232	-2.963e-05	-0.22454
0.6	0.00013903	0.18377	-1.65e-06	-0.10408	-0.00020346	-0.12954	-6.944e-05	-0.22855	-1.242e-05	-0.02807	-5.253e-05	0.05288	-4.876e-05	-0.24367
0.625	0.00011428	0.15902	3.566e-05	-0.06677	-0.00021241	-0.13849	-6.432e-05	-0.22343	3.09e-06	-0.01256	-8.896e-05	0.01645	-8.951e-05	-0.28442
0.65	8.167e-05	0.12641	6.606e-05	-0.03637	-0.00019852	-0.1246	-6.587e-05	-0.22498	2.138e-05	0.00573	-0.00010378	0.00163	-0.00014993	-0.34484
0.675	4.589e-05	0.09063	8.175e-05	-0.02068	-0.00017439	-0.10047	-8.11e-05	-0.24021	5.859e-05	0.04294	-9.548e-05	0.00993	-0.00021129	-0.4062
0.7	1.534e-05	0.06008	7.563e-05	-0.0268	-0.00015413	-0.08021	-9.481e-05	-0.25392	0.00010976	0.09411	-7.898e-05	0.02643	-0.00023774	-0.43265
0.725	6.28e-06	0.05102	5.744e-05	-0.04499	-0.00014424	-0.07032	-8.393e-05	-0.24304	0.0001595	0.14385	-6.932e-05	0.03609	-0.00022092	-0.41583
0.75	1.785e-05	0.06259	3.627e-05	-0.06616	-0.00014951	-0.07559	-6.236e-05	-0.22147	0.00018625	0.1706	-6.021e-05	0.0452	-0.00016715	-0.36206
0.775	4.368e-05	0.08842	1.613e-05	-0.0863	-0.00015674	-0.08282	-4.849e-05	-0.2076	0.00019965	0.184	-5.18e-05	0.05361	-9.876e-05	-0.29367
0.8	7.485e-05	0.11959	1.7e-07	-0.10226	-0.00017471	-0.10079	-5.089e-05	-0.21	0.00019974	0.18409	-5.046e-05	0.05495	-4.038e-05	-0.23529
0.825	0.00012972	0.17446	-7.2e-06	-0.10963	-0.0002066	-0.13268	-7.674e-05	-0.23585	0.00018752	0.17187	-5.848e-05	0.04693	-6.46e-06	-0.20137
0.85	0.00021359	0.25833	-6.09e-06	-0.10852	-0.00025356	-0.17964	-0.00011662	-0.27573	0.00016809	0.15244	-6.619e-05	0.03922	-8.1e-07	-0.19572
0.875	0.00031427	0.35901	1.488e-05	-0.08755	-0.00031625	-0.24233	-0.00015167	-0.31078	0.00015814	0.14249	-5.902e-05	0.04639	-2.059e-05	-0.2155
0.9	0.00042593	0.47067	5.72e-05	-0.04523	-0.00038145	-0.30753	-0.00018612	-0.34523	0.00016329	0.14764	-1.981e-05	0.0856	-3.712e-05	-0.23203
0.925	0.00055981	0.60455	0.00012162	0.01919	-0.00042533	-0.35141	-0.00022508	-0.38419	0.00015789	0.14224	3.979e-05	0.1452	-3.843e-05	-0.23334
0.95	0.00070584	0.75058	0.00021036	0.10793	-0.00042007	-0.34615	-0.00024946	-0.40857	0.00012835	0.1127	8.4e-05	0.18941	-2.987e-05	-0.22478
0.975	0.00085771	0.90245	0.0003218	0.21937	-0.00037014	-0.29622	-0.00021571	-0.37482	9.703e-05	0.08138	0.00011403	0.21944	-3.508e-05	-0.22999
1	0.00099332	1.03806	0.00043561	0.33318	-0.0003014	-0.22748	-0.00011145	-0.27056	7.932e-05	0.06367	0.00013042	0.23583	-6.313e-05	-0.25804
1.025	0.00108063	1.12537	0.00054035	0.43792	-0.00022887	-0.15495	4.183e-05	-0.11728	7.21e-05	0.05645	0.00012297	0.22838	-0.00011082	-0.30573
1.05	0.00110855	1.15329	0.00062792	0.52549	-0.00016975	-0.09583	0.00020439	0.04528	7.514e-05	0.05949	0.00010375	0.20916	-0.00015168	-0.34659
1.075	0.00108548	1.13022	0.00069399	0.59156	-0.00012117	-0.04725	0.00034193	0.18282	7.453e-05	0.05888	9.217e-05	0.19758	-0.00017011	-0.36502
1.1	0.00101486	1.0596	0.00072642	0.62399	-8.743e-05	-0.01351	0.00045228	0.29317	5.917e-05	0.04352	9.818e-05	0.20359	-0.00016279	-0.3577
1.125	0.00089057	0.93531	0.0007245	0.62207	-6.041e-05	0.01351	0.00052743	0.36832	3.941e-05	0.02376	0.00010296	0.20837	-0.00013427	-0.32918
1.15	0.00072836	0.7731	0.00068677	0.58434	-2.546e-05	0.04846	0.00057415	0.41504	3.46e-05	0.01895	9.862e-05	0.20403	-8.953e-05	-0.28444
1.175	0.00054736	0.5921	0.00062219	0.51976	4.698e-05	0.1209	0.00059087	0.43176	5.791e-05	0.04226	8.838e-05	0.19379	-4.666e-05	-0.24157
1.2	0.00035949	0.40423	0.00053024	0.42781	0.0001312	0.20512	0.00057953	0.42042	9.848e-05	0.08283	8.272e-05	0.18813	-1.356e-05	-0.20847
1.225	0.00016986	0.2146	0.00042518	0.32275	0.00020546	0.27938	0.00053693	0.37782	0.00013867	0.12302	9.081e-05	0.19622	7.61e-06	-0.1873
1.25	-1.83e-05	0.02644	0.00030737	0.20494	0.00026639	0.34031	0.00046007	0.30096	0.00017154	0.15589	0.00011526	0.22067	2.174e-05	-0.17317
1.275	-0.00017772	-0.13298	0.00018045	0.07802	0.00029095	0.36487	0.00034973	0.19062	0.0001901	0.17445	0.00014479	0.2502	1.32e-05	-0.18171
1.3	-0.0003078	-0.26306	6.104e-05	-0.04139	0.0002627	0.33662	0.00022671	0.0676	0.00021055	0.1949	0.00015924	0.26465	-6.85e-06	-0.20176
1.325	-0.00040908	-0.36434	-4.145e-05	-0.14388	0.00018525	0.25917	0.00011317	-0.04594	0.00023066	0.21501	0.00015261	0.25802	-1.441e-05	-0.20932
1.35	-0.00048505	-0.44031	-0.00012136	-0.22379	6.782e-05	0.14174	1.115e-05	-0.14796	0.00025878	0.24313	0.00012954	0.23495	1.19e-06	-0.19372
1.375	-0.00052344	-0.4787	-0.00017677	-0.2792	-3.788e-05	0.03604	-7.373e-05	-0.23284	0.00028115	0.2655	9.936e-05	0.20477	4.585e-05	-0.14906
1.4	-0.00052472	-0.47998	-0.00021106	-0.31349	-0.00011431	-0.04039	-0.00015165	-0.31076	0.00028959	0.27394	7.111e-05	0.17652	0.00011286	-0.08205
1.425	-0.00047204	-0.4273	-0.00022917	-0.3316	-0.00017248	-0.09856	-0.00022815	-0.38726	0.0002841	0.26845	5.951e-05	0.16492	0.0001806	-0.01431
1.45	-0.00036862	-0.32388	-0.00024074	-0.34317	-0.00023349	-0.15957	-0.0002888	-0.44791	0.00027224	0.25659	7.434e-05	0.17975	0.00023624	0.04133
1.475	-0.00022171	-0.17697	-0.0002404	-0.34283	-0.00029556	-0.22164	-0.00032263	-0.48174	0.00027218	0.25653	0.00010785	0.21326	0.00026319	0.06828
1.5	-5.926e-05	-0.01452	-0.00021626	-0.31869	-0.00033944	-0.26552	-0.00033758	-0.49669	0.00029566	0.28001	0.00014844	0.25385	0.00025466	0.05975
1.525	0.00010016	0.1449	-0.00014641	-0.24884	-0.00035174	-0.27782	-0.00032169	-0.4808	0.00032505	0.3094	0.00017167	0.27708	0.00022982	0.03491
1.55	0.00023001	0.27475	-2.488e-05	-0.12731	-0.00036351	-0.28959	-0.00028225	-0.44136	0.00033049	0.31484	0.00017222	0.27763	0.00020716	0.01225
1.575	0.00031299	0.35773	0.00012949	0.02706	-0.00037267	-0.29875	-0.00021264	-0.37175	0.0003035	0.28785	0.00016079	0.2662	0.00018661	-0.0083
1.6	0.00033978	0.38452	0.00027878	0.17635	-0.00038227	-0.30835	-0.00011592	-0.27503	0.00023968	0.22403	0.0001559	0.26131	0.00016559	-0.02932
1.625	0.00033835	0.38309	0.00039102	0.28859	-0.00039102	-0.3171	-7.76e-06	-0.16687	0.00014964	0.13399	0.00017199	0.2774	0.00013616	-0.05875
1.65	0.00032725	0.37199	0.00046156	0.35913	-0.00038273	-0.30881	0.00010976	-0.04935	5.598e-05	0.04033	0.00020432	0.30973	9.702e-05	-0.09789
1.675	0.00031653	0.36127	0.00049934	0.39691	-0.00036093	-0.28701	0.00023977	0.08066	-2.133e-05	-0.03698	0.00023578	0.34119	4.849e-05	-0.14642
1.7	0.00030025	0.34499	0.00052431	0.42188	-0.00033361	-0.25969	0.00035587	0.19676	-5.752e-05	-0.07317	0.00025679	0.3622	-8.05e-06	-0.20296
1.725	0.00029137	0.33611	0.00053329	0.43086	-0.00029438	-0.22046	0.00042375	0.26464	-5.749e-05	-0.07314	0.00025109	0.3565	-5.144e-05	-0.24635
1.75	0.0002939	0.33864	0.00051741	0.41498	-0.00024017	-0.16625	0.0004335	0.27439	-3.346e-05	-0.04911	0.00022091	0.32632	-6.513e-05	-0.26004
1.775	0.00032231	0.36705	0.00046928	0.36685	-0.00018717	-0.11325	0.00039642	0.23731	-9.76e-06	-0.02541	0.00018327	0.28868	-5.781e-05	-0.25272
1.8	0.00036202	0.40676	0.00039187	0.28944	-0.00015226	-0.07834	0.0003418	0.18269	1.839e-05	0.00274	0.00016322	0.26863	-4.485e-05	-0.23976
1.825	0.00037611	0.42085	0.00032658	0.22415	-0.00014265	-0.06873	0.00029385	0.13474	4.298e-05	0.02733	0.00016427	0.26968	-2.878e-05	-0.22369
1.85	0.00036368	0.40842	0.00030216	0.19973	-0.00013913	-0.06521	0.00025746	0.09835	6.24e-05	0.04675	0.00017645	0.28186	-3.92e-06	-0.19883
1.875	0.00034241	0.38715	0.00033951	0.23708	-0.0001441	-0.07018	0.00022447	0.06536	9.178e-05	0.07613	0.00017302	0.27843	2.849e-05	-0.16642
1.9	0.00034992	0.39466	0.00040409	0.30166	-0.00015536	-0.08144	0.00018372	0.02461	0.00014725	0.1316	0.00014996	0.25537	5.975e-05	-0.13516
1.925	0.00038054	0.42528	0.00044778	0.34535	-0.00019156	-0.11764	0.0001393	-0.01981	0.00021111	0.19546	0.00012638	0.23179	7.861e-05	-0.1163
1.95	0.0004185	0.46324	0.00045968	0.35725	-0.00024228	-0.16836	0.00012803	-0.03108	0.00025688	0.24123	0.0001202	0.22561	8.439e-05	-0.11052
1.975	0.00043165	0.47639	0.00047486	0.37243	-0.00029482	-0.2209	0.00014829	-0.01082	0.00026509	0.24944	0.00013641	0.24182	7.081e-05	-0.1241
2	0.00043093	0.47567	0.00049307	0.39064	-0.00033188	-0.25796	0.00018681	0.0277	0.00025131	0.23566	0.00015784	0.26325	4.616e-05	-0.14875
2.025	0.00040067	0.44541	0.00051585	0.41342	-0.00035379	-0.27987	0.00023606	0.07695	0.0002214	0.20575	0.00018382	0.28923	3.035e-05	-0.16456
2.05	0.00034804	0.39278	0.00053245	0.43002	-0.00035196	-0.27804	0.00028632	0.12721	0.00019132	0.17567	0.00020713	0.31254	3.297e-05	-0.16194
2.075	0.00029248	0.33722	0.00053803	0.4356	-0.0003339	-0.25998	0.00032352	0.16441	0.00015089	0.13524	0.00021055	0.31596	5.932e-05	-0.13559
2.1	0.00025259	0.29733	0.000527	0.42457	-0.00030962	-0.2357	0.00033317	0.17406	0.00010284	0.08719	0.00017957	0.28498	7.941e-05	-0.1155
2.125	0.00022737	0.27211	0.0004997	0.39727	-0.00028042	-0.2065	0.00031684	0.15773	5.315e-05	0.0375	0.0001259	0.23131	5.816e-05	-0.13675
2.15	0.00020677	0.25151	0.00044954	0.34711	-0.00025301	-0.17909	0.00029704	0.13793	1.537e-05	-0.00028	7.256e-05	0.17797	5.17e-06	-0.18974
2.175	0.00017675	0.22149	0.00040151	0.29908	-0.00022096	-0.14704	0.00028504	0.12593	6.03e-06	-0.00962	3.138e-05	0.13679	-6.653e-05	-0.26144
2.2	0.00015426	0.199	0.00037629	0.27386	-0.00019025	-0.11633	0.00029861	0.1395	3.57e-05	0.02005	5.86e-06	0.11127	-0.00012393	-0.31884
2.225	0.00015731	0.20205	0.0003747	0.27227	-0.00017699	-0.10307	0.00033409	0.17498	8.877e-05	0.07312	1.424e-05	0.11965	-0.00014605	-0.34096
2.25	0.00017686	0.2216	0.00040661	0.30418	-0.00018492	-0.111	0.00037451	0.2154	0.00013954	0.12389	4.547e-05	0.15088	-0.00015401	-0.34892
2.275	0.00020756	0.2523	0.00044269	0.34026	-0.00019738	-0.12346	0.00040202	0.24291	0.00017099	0.15534	7.275e-05	0.17816	-0.00016753	-0.36244
2.3	0.00024195	0.28669	0.00044259	0.34016	-0.00019081	-0.11689	0.00041974	0.26063	0.00018836	0.17271	7.125e-05	0.17666	-0.00018777	-0.38268
2.325	0.00025964	0.30438	0.00040463	0.3022	-0.00017334	-0.09942	0.00042388	0.26477	0.00020999	0.19434	5.319e-05	0.1586	-0.00021118	-0.40609
2.35	0.00024709	0.29183	0.00033541	0.23298	-0.0001505	-0.07658	0.00041296	0.25385	0.00022931	0.21366	3.939e-05	0.1448	-0.00024443	-0.43934
2.375	0.0002185	0.26324	0.00025971	0.15728	-0.00013843	-0.06451	0.00038887	0.22976	0.00023937	0.22372	4.783e-05	0.15324	-0.00028672	-0.48163
2.4	0.00018619	0.23093	0.00019753	0.0951	-0.00014203	-0.06811	0.00036371	0.2046	0.00024573	0.23008	7.49e-05	0.18031	-0.00031698	-0.51189
2.425	0.00017391	0.21865	0.00015917	0.05674	-0.00015347	-0.07955	0.00033142	0.17231	0.00023609	0.22044	0.00011073	0.21614	-0.00031272	-0.50763
2.45	0.00020572	0.25046	0.00016102	0.05859	-0.00016846	-0.09454	0.00031018	0.15107	0.00021739	0.20174	0.0001436	0.24901	-0.0002636	-0.45851
2.475	0.00027529	0.32003	0.00017663	0.0742	-0.00019553	-0.12161	0.00030634	0.14723	0.0001979	0.18225	0.00014571	0.25112	-0.00017958	-0.37449
2.5	0.00034937	0.39411	0.00019158	0.08915	-0.00023476	-0.16084	0.00031474	0.15563	0.00018251	0.16686	0.00010967	0.21508	-9.866e-05	-0.29357
2.525	0.0004068	0.45154	0.00021045	0.10802	-0.00027371	-0.19979	0.00033477	0.17566	0.00017416	0.15851	6.615e-05	0.17156	-3.532e-05	-0.23023
2.55	0.0004489	0.49364	0.00022844	0.12601	-0.00029799	-0.22407	0.00035935	0.20024	0.00017398	0.15833	3.935e-05	0.14476	1.006e-05	-0.18485
2.575	0.00047842	0.52316	0.00025208	0.14965	-0.0003001	-0.22618	0.00038756	0.22845	0.00017749	0.16184	3.165e-05	0.13706	4.237e-05	-0.15254
2.6	0.00050359	0.54833	0.0002713	0.16887	-0.00028275	-0.20883	0.00041841	0.2593	0.00017294	0.15729	2.842e-05	0.13383	5.13e-05	-0.14361
2.625	0.00053127	0.57601	0.00027695	0.17452	-0.00025798	-0.18406	0.00046604	0.30693	0.00015035	0.1347	1.656e-05	0.12197	3.561e-05	-0.1593
2.65	0.0005614	0.60614	0.00026153	0.1591	-0.00023453	-0.16061	0.00052602	0.36691	0.00012102	0.10537	-1.291e-05	0.0925	3.18e-06	-0.19173
2.675	0.00059031	0.63505	0.00024371	0.14128	-0.00020369	-0.12977	0.00058098	0.42187	9.042e-05	0.07477	-4.573e-05	0.05968	-3.076e-05	-0.22567
2.7	0.0006295	0.67424	0.00022755	0.12512	-0.00016242	-0.0885	0.00061343	0.45432	7.251e-05	0.05686	-7.14e-05	0.03401	-5.121e-05	-0.24612
2.725	0.00070673	0.75147	0.00023909	0.13666	-0.00011406	-0.04014	0.00061937	0.46026	5.915e-05	0.0435	-7.625e-05	0.02916	-5.101e-05	-0.24592
2.75	0.00079636	0.8411	0.00028579	0.18336	-6.112e-05	0.0128	0.00060609	0.44698	4.328e-05	0.02763	-6.791e-05	0.0375	-4.435e-05	-0.23926
2.775	0.00087633	0.92107	0.00034762	0.24519	-1.007e-05	0.06385	0.00061163	0.45252	1.909e-05	0.00344	-5.328e-05	0.05213	-4.27e-05	-0.23761
2.8	0.00092066	0.9654	0.00040252	0.30009	3.53e-05	0.10922	0.00063252	0.47341	-8.38e-06	-0.02403	-2.907e-05	0.07634	-4.897e-05	-0.24388
2.825	0.00091312	0.95786	0.00044381	0.34138	7.393e-05	0.14785	0.00067434	0.51523	-3.764e-05	-0.05329	7.6e-06	0.11301	-5.156e-05	-0.24647
2.85	0.00085254	0.89728	0.0004715	0.36907	9.652e-05	0.17044	0.00072016	0.56105	-5.377e-05	-0.06942	4.464e-05	0.15005	-5.001e-05	-0.24492
2.875	0.00077312	0.81786	0.00049682	0.39439	0.00010313	0.17705	0.00075199	0.59288	-3.489e-05	-0.05054	6.216e-05	0.16757	-4.392e-05	-0.23883
2.9	0.00070771	0.75245	0.00052199	0.41956	0.00010324	0.17716	0.00075732	0.59821	3.561e-05	0.01996	5.29e-05	0.15831	-3.705e-05	-0.23196
2.925	0.00065154	0.69628	0.00054696	0.44453	9.682e-05	0.17074	0.00073588	0.57677	0.00014469	0.12904	3.652e-05	0.14193	-1.94e-05	-0.21431
2.95	0.00060363	0.64837	0.00056506	0.46263	9.264e-05	0.16656	0.00069426	0.53515	0.00026046	0.24481	2.649e-05	0.1319	-1.95e-06	-0.19686
2.975	0.0005462	0.59094	0.00057761	0.47518	0.00010159	0.17551	0.00064412	0.48501	0.00034887	0.33322	3.372e-05	0.13913	-6.97e-06	-0.20188
3	0.0004821	0.52684	0.00058524	0.48281	0.00012119	0.19511	0.00059487	0.43576	0.0003957	0.38005	5.66e-05	0.16201	-5.058e-05	-0.24549
3.025	0.00041672	0.46146	0.00057298	0.47055	0.00013898	0.2129	0.00053964	0.38053	0.00039758	0.38193	0.00010465	0.21006	-0.00010717	-0.30208
3.05	0.00035327	0.39801	0.00053083	0.4284	0.00014484	0.21876	0.00049014	0.33103	0.00037561	0.35996	0.00017033	0.27574	-0.00013949	-0.3344
3.075	0.00030755	0.35229	0.00046664	0.36421	0.0001338	0.20772	0.00046708	0.30797	0.00035182	0.33617	0.00022231	0.32772	-0.00013849	-0.3334
3.1	0.00027183	0.31657	0.0003918	0.28937	0.00010829	0.18221	0.0004817	0.32259	0.00034426	0.32861	0.00023918	0.34459	-0.00012936	-0.32427
3.125	0.00023502	0.27976	0.0003065	0.20407	8.054e-05	0.15446	0.00049839	0.33928	0.00034422	0.32857	0.00023604	0.34145	-0.0001282	-0.32311
3.15	0.00019234	0.23708	0.00021707	0.11464	5.072e-05	0.12464	0.0004848	0.32569	0.00035353	0.33788	0.00023104	0.33645	-0.0001485	-0.34341
3.175	0.00014615	0.19089	0.00014516	0.04273	1.348e-05	0.0874	0.00043711	0.278	0.00037195	0.3563	0.00023884	0.34425	-0.00017663	-0.37154
3.2	9.793e-05	0.14267	0.00010311	0.00068	-1.869e-05	0.05523	0.0003908	0.23169	0.00038767	0.37202	0.00025477	0.36018	-0.0001814	-0.37631
3.225	4.995e-05	0.09469	8.037e-05	-0.02206	-4.796e-05	0.02596	0.00035283	0.19372	0.00039741	0.38176	0.00028337	0.38878	-0.00015429	-0.3492
3.25	1.204e-05	0.05678	5.019e-05	-0.05224	-7.481e-05	-0.00089	0.00030786	0.14875	0.00040122	0.38557	0.00030929	0.4147	-0.00010648	-0.30139
3.275	-9.1e-07	0.04383	1.1e-06	-0.10133	-0.00010187	-0.02795	0.00025438	0.09527	0.00040418	0.38853	0.00030634	0.41175	-7.17e-05	-0.26661
3.3	2.389e-05	0.06863	-3.914e-05	-0.14157	-0.00011867	-0.04475	0.00019648	0.03737	0.00039431	0.37866	0.00028055	0.38596	-6.569e-05	-0.2606
3.325	8.306e-05	0.1278	-5.987e-05	-0.1623	-0.0001259	-0.05198	0.00015341	-0.0057	0.00039102	0.37537	0.00023682	0.34223	-8.976e-05	-0.28467
3.35	0.00015623	0.20097	-6.937e-05	-0.1718	-0.00014633	-0.07241	0.00012203	-0.03708	0.00040936	0.39371	0.00019439	0.2998	-0.000108	-0.30291
3.375	0.00023208	0.27682	-7.377e-05	-0.1762	-0.00018614	-0.11222	0.00010459	-0.05452	0.00043049	0.41484	0.00016946	0.27487	-0.00011593	-0.31084
3.4	0.0002932	0.33794	-6.754e-05	-0.16997	-0.00025048	-0.17656	0.00011076	-0.04835	0.0004399	0.42425	0.00017154	0.27695	-0.00010716	-0.30207
3.425	0.00032978	0.37452	-4.505e-05	-0.14748	-0.00032848	-0.25456	0.00015525	-0.00386	0.00043743	0.42178	0.00020057	0.30598	-9.112e-05	-0.28603
3.45	0.00034711	0.39185	3.69e-06	-0.09874	-0.00040899	-0.33507	0.00022147	0.06236	0.00042213	0.40648	0.00024939	0.3548	-8.056e-05	-0.27547
3.475	0.00036488	0.40962	7.092e-05	-0.03151	-0.0004681	-0.39418	0.00029444	0.13533	0.0003962	0.38055	0.00030497	0.41038	-7.431e-05	-0.26922
3.5	0.00038351	0.42825	0.00013827	0.03584	-0.00047325	-0.39933	0.00035815	0.19904	0.00037239	0.35674	0.00033676	0.44217	-6.102e-05	-0.25593
3.525	0.00041964	0.46438	0.00018609	0.08366	-0.00040565	-0.33173	0.00039774	0.23863	0.00035487	0.33922	0.0003309	0.43631	-2.611e-05	-0.22102
3.55	0.00046883	0.51357	0.00020652	0.10409	-0.00029394	-0.22002	0.00041896	0.25985	0.00033985	0.3242	0.00029336	0.39877	1.73e-05	-0.17761
3.575	0.00053055	0.57529	0.0002257	0.12327	-0.0001879	-0.11398	0.00043111	0.272	0.00033617	0.32052	0.00023766	0.34307	5.408e-05	-0.14083
3.6	0.00059316	0.6379	0.00025775	0.15532	-0.00012093	-0.04701	0.00045613	0.29702	0.0003568	0.34115	0.00019771	0.30312	7.606e-05	-0.11885
3.625	0.0006304	0.67514	0.00028861	0.18618	-7.195e-05	0.00197	0.00049339	0.33428	0.00038246	0.36681	0.00018882	0.29423	8.29e-05	-0.11201
3.65	0.000626	0.67074	0.00033457	0.23214	-3.2e-05	0.04192	0.00053807	0.37896	0.00038315	0.3675	0.00020447	0.30988	7.773e-05	-0.11718
3.675	0.00057297	0.61771	0.00038012	0.27769	-5.44e-06	0.06848	0.00056816	0.40905	0.00035219	0.33654	0.00021471	0.32012	5.708e-05	-0.13783
3.7	0.00050222	0.54696	0.00039756	0.29513	1.877e-05	0.09269	0.0005773	0.41819	0.00030152	0.28587	0.00020754	0.31295	3.006e-05	-0.16485
3.725	0.00042709	0.47183	0.00038867	0.28624	6.289e-05	0.13681	0.00059009	0.43098	0.00025549	0.23984	0.00018888	0.29429	1.306e-05	-0.18185
3.75	0.00037864	0.42338	0.00036911	0.26668	0.00013167	0.20559	0.00061225	0.45314	0.00023043	0.21478	0.00018036	0.28577	1.626e-05	-0.17865
3.775	0.0003613	0.40604	0.00034297	0.24054	0.00020312	0.27704	0.00063395	0.47484	0.00023059	0.21494	0.00019807	0.30348	3.017e-05	-0.16474
3.8	0.00035785	0.40259	0.00032605	0.22362	0.00025412	0.32804	0.00064094	0.48183	0.00026511	0.24946	0.00022658	0.33199	3.69e-05	-0.15801
3.825	0.00035461	0.39935	0.00032158	0.21915	0.00026867	0.34259	0.00062912	0.47001	0.00031874	0.30309	0.0002349	0.34031	2.056e-05	-0.17435
3.85	0.00032369	0.36843	0.00032445	0.22202	0.00022025	0.29417	0.00061634	0.45723	0.00037512	0.35947	0.00021323	0.31864	-7.82e-06	-0.20273
3.875	0.0002813	0.32604	0.00032539	0.22296	0.00014289	0.21681	0.00060977	0.45066	0.00043034	0.41469	0.00016885	0.27426	-3.721e-05	-0.23212
3.9	0.00026522	0.30996	0.00030448	0.20205	7.471e-05	0.14863	0.00061658	0.45747	0.00047124	0.45559	0.00013118	0.23659	-5.922e-05	-0.25413
3.925	0.00027875	0.32349	0.00027193	0.1695	2.787e-05	0.10179	0.0006343	0.47519	0.00049114	0.47549	0.00012914	0.23455	-5.905e-05	-0.25396
3.95	0.00030439	0.34913	0.00022242	0.11999	-1.694e-05	0.05698	0.00063718	0.47807	0.00049186	0.47621	0.00015475	0.26016	-3.825e-05	-0.23316
3.975	0.00031839	0.36313	0.00015557	0.05314	-4.31e-05	0.03082	0.00060554	0.44643	0.00048579	0.47014	0.0001863	0.29171	-9.19e-06	-0.2041
4	0.00032738	0.37212	7.952e-05	-0.02291	-4.898e-05	0.02494	0.00054193	0.38282	0.00049778	0.48213	0.00019627	0.30168	2.008e-05	-0.17483
4.025	0.00032921	0.37395	1.07e-05	-0.09173	-3.363e-05	0.04029	0.00044845	0.28934	0.0005281	0.51245	0.00018671	0.29212	3.092e-05	-0.16399
4.05	0.00032228	0.36702	-3.287e-05	-0.1353	-5.61e-06	0.06831	0.0003459	0.18679	0.00054383	0.52818	0.0001727	0.27811	1.521e-05	-0.1797
4.075	0.00029344	0.33818	-5.993e-05	-0.16236	2.378e-05	0.0977	0.00025516	0.09605	0.00052907	0.51342	0.00016519	0.2706	-8.75e-06	-0.20366
4.1	0.00023997	0.28471	-6.947e-05	-0.1719	3.616e-05	0.11008	0.00019137	0.03226	0.00051214	0.49649	0.00015964	0.26505	-2.923e-05	-0.22414
4.125	0.00016939	0.21413	-6.233e-05	-0.16476	2.43e-05	0.09822	0.00015832	-0.00079	0.00050891	0.49326	0.00016563	0.27104	-3.773e-05	-0.23264
4.15	9.342e-05	0.13816	-4.537e-05	-0.1478	1.544e-05	0.08936	0.00014861	-0.0105	0.00050312	0.48747	0.00016143	0.26684	-2.415e-05	-0.21906
4.175	3.986e-05	0.0846	-3.885e-05	-0.14128	-1.14e-06	0.07278	0.00013861	-0.0205	0.00048097	0.46532	0.00013831	0.24372	7.86e-06	-0.18705
4.2	2.058e-05	0.06532	-4.129e-05	-0.14372	-3.652e-05	0.0374	0.0001267	-0.03241	0.00046144	0.44579	0.00011231	0.21772	3.101e-05	-0.1639
4.225	2.164e-05	0.06638	-2.98e-05	-0.13223	-8.766e-05	-0.01374	0.00012772	-0.03139	0.00044606	0.43041	0.00010739	0.2128	3.681e-05	-0.1581
4.25	1.165e-05	0.05639	-2.8e-06	-0.10523	-0.00015003	-0.07611	0.00014118	-0.01793	0.00043114	0.41549	0.00012568	0.23109	2.389e-05	-0.17102
4.275	-1.173e-05	0.03301	1.641e-05	-0.08602	-0.0001873	-0.11338	0.00016608	0.00697	0.00043036	0.41471	0.00015523	0.26064	1.211e-05	-0.1828
4.3	-3.201e-05	0.01273	9.57e-06	-0.09286	-0.00018395	-0.11003	0.0002121	0.05299	0.00043834	0.42269	0.00017909	0.2845	8.97e-06	-0.18594
4.325	-2.048e-05	0.02426	-2.677e-05	-0.1292	-0.00015193	-0.07801	0.00026891	0.1098	0.00044816	0.43251	0.00018548	0.29089	1e-05	-0.18491
4.35	1.811e-05	0.06285	-5.921e-05	-0.16164	-9.495e-05	-0.02103	0.00032016	0.16105	0.00045369	0.43804	0.00018341	0.28882	1.402e-05	-0.18089
4.375	7.582e-05	0.12056	-7.545e-05	-0.17788	-4.748e-05	0.02644	0.00036066	0.20155	0.0004352	0.41955	0.0001934	0.29881	3.404e-05	-0.16087
4.4	0.00015598	0.20072	-7.874e-05	-0.18117	-3.032e-05	0.0436	0.00036162	0.20251	0.00039561	0.37996	0.00021603	0.32144	5.655e-05	-0.13836
4.425	0.00024505	0.28979	-6.721e-05	-0.16964	-5.082e-05	0.0231	0.00032687	0.16776	0.00034185	0.3262	0.00024904	0.35445	9.322e-05	-0.10169
4.45	0.00032224	0.36698	-3.305e-05	-0.13548	-9.294e-05	-0.01902	0.00028229	0.12318	0.00027926	0.26361	0.0002854	0.39081	0.00014335	-0.05156
4.475	0.00036803	0.41277	1.349e-05	-0.08894	-0.00014749	-0.07357	0.00024041	0.0813	0.00022822	0.21257	0.00029867	0.40408	0.00020332	0.00841
4.5	0.00036867	0.41341	7.374e-05	-0.02869	-0.00020453	-0.13061	0.00022169	0.06258	0.00019632	0.18067	0.00026168	0.36709	0.00027019	0.07528
4.525	0.00033898	0.38372	0.00012878	0.02635	-0.00025454	-0.18062	0.00024047	0.08136	0.00018932	0.17367	0.00017678	0.28219	0.00031953	0.12462
4.55	0.00030285	0.34759	0.00015821	0.05578	-0.00027786	-0.20394	0.00028782	0.12871	0.00018774	0.17209	6.049e-05	0.1659	0.00032771	0.1328
4.575	0.00028087	0.32561	0.00015991	0.05748	-0.00026349	-0.18957	0.00034756	0.18845	0.0001759	0.16025	-5.248e-05	0.05293	0.00027962	0.08471
4.6	0.00028151	0.32625	0.00014815	0.04572	-0.00023111	-0.15719	0.00039365	0.23454	0.00015513	0.13948	-0.00011726	-0.01185	0.00021786	0.02295
4.625	0.00031209	0.35683	0.00013075	0.02832	-0.00017898	-0.10506	0.0003984	0.23929	0.000133	0.11735	-0.0001234	-0.01799	0.00016462	-0.03029
4.65	0.0003518	0.39654	0.00011774	0.01531	-0.00012015	-0.04623	0.00036838	0.20927	0.00012317	0.10752	-8.583e-05	0.01958	0.00015288	-0.04203
4.675	0.00037778	0.42252	0.00010609	0.00366	-6.893e-05	0.00499	0.00032826	0.16915	0.00012852	0.11287	-3.07e-05	0.07471	0.00019114	-0.00377
4.7	0.0003803	0.42504	8.947e-05	-0.01296	-4.436e-05	0.02956	0.0003019	0.14279	0.00013347	0.11782	3.788e-05	0.14329	0.00026432	0.06941
4.725	0.00037111	0.41585	5.671e-05	-0.04572	-4.463e-05	0.02929	0.00028317	0.12406	0.00012656	0.11091	0.0001074	0.21281	0.00033421	0.1393
4.75	0.00035016	0.3949	2.229e-05	-0.08014	-7.219e-05	0.00173	0.00026457	0.10546	0.00011643	0.10078	0.00016287	0.26828	0.00037276	0.17785
4.775	0.00030845	0.35319	-8.3e-06	-0.11073	-0.00011104	-0.03712	0.0002431	0.08399	0.00012551	0.10986	0.00018849	0.2939	0.00037052	0.17561
4.8	0.00024493	0.28967	-3.114e-05	-0.13357	-0.0001475	-0.07358	0.00022876	0.06965	0.00014995	0.1343	0.00020033	0.30574	0.00032437	0.12946
4.825	0.00015749	0.20223	-4.202e-05	-0.14445	-0.00018392	-0.11	0.00021565	0.05654	0.00016965	0.154	0.00020647	0.31188	0.00025636	0.06145
4.85	7.106e-05	0.1158	-3.509e-05	-0.13752	-0.00021961	-0.14569	0.0002092	0.05009	0.00017628	0.16063	0.00019047	0.29588	0.00019452	-0.00039
4.875	-1.514e-05	0.0296	-2.181e-05	-0.12424	-0.00026559	-0.19167	0.00018757	0.02846	0.00017359	0.15794	0.00014068	0.24609	0.0001418	-0.05311
4.9	-9.989e-05	-0.05515	-5.49e-06	-0.10792	-0.0003114	-0.23748	0.00013295	-0.02616	0.00015917	0.14352	6.847e-05	0.17388	0.00010756	-0.08735
4.925	-0.00017734	-0.1326	3.38e-06	-0.09905	-0.0003507	-0.27678	5.111e-05	-0.108	0.00013243	0.11678	-6.31e-06	0.0991	0.00010281	-0.0921
4.95	-0.00022691	-0.18217	1.696e-05	-0.08547	-0.00038938	-0.31546	-3.011e-05	-0.18922	9.106e-05	0.07541	-4.174e-05	0.06367	0.00012485	-0.07006
4.975	-0.00025713	-0.21239	2.112e-05	-0.08131	-0.00041444	-0.34052	-8.723e-05	-0.24634	5.255e-05	0.0369	-4.146e-05	0.06395	0.00015137	-0.04354
5	-0.00027123	-0.22649	1.787e-05	-0.08456	-0.00041191	-0.33799	-0.00011386	-0.27297	4.451e-05	0.02886	-1.705e-05	0.08836	0.00017641	-0.0185
5.025	-0.00027916	-0.23442	7.33e-06	-0.0951	-0.0003728	-0.29888	-0.00011978	-0.27889	7.63e-05	0.06065	5.69e-06	0.1111	0.00018797	-0.00694
5.05	-0.00028033	-0.23559	-5.45e-06	-0.10788	-0.00031205	-0.23813	-0.00012475	-0.28386	0.00013282	0.11717	3.254e-05	0.13795	0.00019685	0.00194
5.075	-0.00028614	-0.2414	-3.721e-05	-0.13964	-0.00026096	-0.18704	-0.00013231	-0.29142	0.00020036	0.18471	7.365e-05	0.17906	0.00022897	0.03406
5.1	-0.00030903	-0.26429	-8.776e-05	-0.19019	-0.00024587	-0.17195	-0.00012547	-0.28458	0.00025972	0.24407	0.00010537	0.21078	0.00026361	0.0687
5.125	-0.00033844	-0.2937	-0.00014199	-0.24442	-0.0002723	-0.19838	-0.00011497	-0.27408	0.00028516	0.26951	0.00011774	0.22315	0.00028261	0.0877
5.15	-0.00035545	-0.31071	-0.00019855	-0.30098	-0.0003235	-0.24958	-0.00011101	-0.27012	0.00026923	0.25358	0.0001208	0.22621	0.00027003	0.07512
5.175	-0.00035182	-0.30708	-0.00024759	-0.35002	-0.0003628	-0.28888	-0.00010929	-0.2684	0.00022151	0.20586	0.00011915	0.22456	0.00024202	0.04711
5.2	-0.00031668	-0.27194	-0.00028142	-0.38385	-0.00037406	-0.30014	-0.00010253	-0.26164	0.00016765	0.152	0.00011818	0.22359	0.00020566	0.01075
5.225	-0.0002617	-0.21696	-0.00029238	-0.39481	-0.00037604	-0.30212	-0.00010378	-0.26289	0.00011825	0.1026	0.0001249	0.23031	0.00017119	-0.02372
5.25	-0.00018976	-0.14502	-0.00025915	-0.36158	-0.00038172	-0.3078	-0.00011401	-0.27312	8.091e-05	0.06526	0.00015073	0.25614	0.00015162	-0.04329
5.275	-0.00013367	-0.08893	-0.00019075	-0.29318	-0.00039374	-0.31982	-0.00013119	-0.2903	4.993e-05	0.03428	0.00016944	0.27485	0.00015801	-0.0369
5.3	-9.522e-05	-0.05048	-0.00011853	-0.22096	-0.00041364	-0.33972	-0.00014818	-0.30729	1.923e-05	0.00358	0.00015639	0.2618	0.00018014	-0.01477
5.325	-6.569e-05	-0.02095	-7.962e-05	-0.18205	-0.00041865	-0.34473	-0.00017301	-0.33212	-6.19e-06	-0.02184	0.00012138	0.22679	0.00021321	0.0183
5.35	-4.991e-05	-0.00517	-8.017e-05	-0.1826	-0.00039756	-0.32364	-0.00021096	-0.37007	-2.211e-05	-0.03776	7.142e-05	0.17683	0.00024464	0.04973
5.375	-3.826e-05	0.00648	-0.00011213	-0.21456	-0.00037794	-0.30402	-0.00025652	-0.41563	-3.143e-05	-0.04708	2.666e-05	0.13207	0.00026195	0.06704
5.4	-1.775e-05	0.02699	-0.00013367	-0.2361	-0.00037856	-0.30464	-0.00030059	-0.4597	-4.097e-05	-0.05662	3.3e-06	0.10871	0.0002703	0.07539
5.425	4.67e-06	0.04941	-0.00013169	-0.23412	-0.00039697	-0.32305	-0.00033536	-0.49447	-5.743e-05	-0.07308	1.29e-05	0.11831	0.0002646	0.06969
5.45	1.708e-05	0.06182	-0.00012724	-0.22967	-0.00041008	-0.33616	-0.00034322	-0.50233	-9.22e-05	-0.10785	5.851e-05	0.16392	0.00026669	0.07178
5.475	1.374e-05	0.05848	-0.00011801	-0.22044	-0.00041934	-0.34542	-0.00031913	-0.47824	-0.00013631	-0.15196	0.00010812	0.21353	0.0002647	0.06979
5.5	1.23e-05	0.05704	-0.00011228	-0.21471	-0.00043453	-0.36061	-0.00027913	-0.43824	-0.00017201	-0.18766	0.00012918	0.23459	0.0002432	0.04829
5.525	2.478e-05	0.06952	-0.00010738	-0.20981	-0.00045235	-0.37843	-0.00023325	-0.39236	-0.00019436	-0.21001	0.00011665	0.22206	0.00021521	0.0203
5.55	4.289e-05	0.08763	-9.225e-05	-0.19468	-0.00047017	-0.39625	-0.00019239	-0.3515	-0.00020046	-0.21611	8.242e-05	0.18783	0.0002037	0.00879
5.575	6.006e-05	0.1048	-5.822e-05	-0.16065	-0.00048843	-0.41451	-0.0001606	-0.31971	-0.00019249	-0.20814	3.286e-05	0.13827	0.00021143	0.01652
5.6	7.088e-05	0.11562	-2.472e-05	-0.12715	-0.00050743	-0.43351	-0.00013703	-0.29614	-0.00019066	-0.20631	-1.48e-05	0.09061	0.00023787	0.04296
5.625	8.715e-05	0.13189	-5.93e-06	-0.10836	-0.00052717	-0.45325	-0.00012772	-0.28683	-0.00019006	-0.20571	-4.502e-05	0.06039	0.00027978	0.08487
5.65	0.00011106	0.1558	3.7e-07	-0.10206	-0.00055074	-0.47682	-0.0001231	-0.28221	-0.00018421	-0.19986	-4.342e-05	0.06199	0.00032634	0.13143
5.675	0.00011773	0.16247	-4.6e-06	-0.10703	-0.00057856	-0.50464	-0.00012936	-0.28847	-0.00016991	-0.18556	-1.589e-05	0.08952	0.0003724	0.17749
5.7	0.00011092	0.15566	-9.45e-06	-0.11188	-0.00060209	-0.52817	-0.00014816	-0.30727	-0.00015935	-0.175	2.698e-05	0.13239	0.00041852	0.22361
5.725	8.369e-05	0.12843	-2.411e-05	-0.12654	-0.00062147	-0.54755	-0.00015472	-0.31383	-0.00014078	-0.15643	6.957e-05	0.17498	0.00046864	0.27373
5.75	3.083e-05	0.07557	-3.324e-05	-0.13567	-0.00062879	-0.55487	-0.00013361	-0.29272	-0.00011973	-0.13538	0.00010369	0.2091	0.00050636	0.31145
5.775	-2.846e-05	0.01628	-3.821e-05	-0.14064	-0.00061012	-0.5362	-9.443e-05	-0.25354	-0.00011369	-0.12934	0.00013621	0.24162	0.00050363	0.30872
5.8	-9.301e-05	-0.04827	-2.839e-05	-0.13082	-0.00056918	-0.49526	-6.557e-05	-0.22468	-0.00011164	-0.12729	0.00015246	0.25787	0.0004496	0.25469
5.825	-0.00015426	-0.10952	-1.729e-05	-0.11972	-0.00052376	-0.44984	-5.034e-05	-0.20945	-0.00010101	-0.11666	0.00014264	0.24805	0.0003746	0.17969
5.85	-0.00020108	-0.15634	-4.56e-06	-0.10699	-0.00048994	-0.41602	-3.661e-05	-0.19572	-6.881e-05	-0.08446	0.00011298	0.21839	0.00030743	0.11252
5.875	-0.000221	-0.17626	2.07e-06	-0.10036	-0.00046339	-0.38947	-6.59e-06	-0.1657	-2.1e-05	-0.03665	8.788e-05	0.19329	0.00025685	0.06194
5.9	-0.00021648	-0.17174	2.225e-05	-0.08018	-0.00043504	-0.36112	2.54e-05	-0.13371	1.864e-05	0.00299	8.197e-05	0.18738	0.00022164	0.02673
5.925	-0.00018703	-0.14229	5.007e-05	-0.05236	-0.00040793	-0.33401	5.801e-05	-0.1011	4.022e-05	0.02457	8.339e-05	0.1888	0.0001799	-0.01501
5.95	-0.0001467	-0.10196	6.865e-05	-0.03378	-0.00039663	-0.32271	6.901e-05	-0.0901	4.732e-05	0.03167	7.841e-05	0.18382	0.00014547	-0.04944
5.975	-0.00012094	-0.0762	7.461e-05	-0.02782	-0.00039912	-0.3252	6.108e-05	-0.09803	3.677e-05	0.02112	7.193e-05	0.17734	0.00012021	-0.0747
6	-0.00010393	-0.05919	6.128e-05	-0.04115	-0.00040992	-0.336	4.666e-05	-0.11245	1.423e-05	-0.00142	6.564e-05	0.17105	0.00010947	-0.08544
6.025	-8.873e-05	-0.04399	1.613e-05	-0.0863	-0.0004142	-0.34028	3.629e-05	-0.12282	-5.34e-06	-0.02099	7.039e-05	0.1758	0.00010122	-0.09369
6.05	-7.197e-05	-0.02723	-5.557e-05	-0.158	-0.00040718	-0.33326	3.086e-05	-0.12825	-2.867e-05	-0.04432	9.114e-05	0.19655	9.843e-05	-0.09648
6.075	-4.904e-05	-0.0043	-0.00012963	-0.23206	-0.00037667	-0.30275	2.895e-05	-0.13016	-5.252e-05	-0.06817	0.00012296	0.22837	0.00010954	-0.08537
6.1	-2.449e-05	0.02025	-0.00017905	-0.28148	-0.00033565	-0.26173	1.718e-05	-0.14193	-6.558e-05	-0.08123	0.00014193	0.24734	0.00012869	-0.06622
6.125	6.98e-06	0.05172	-0.00019874	-0.30117	-0.00029209	-0.21817	-5.73e-06	-0.16484	-7.148e-05	-0.08713	0.00013409	0.2395	0.00016518	-0.02973
6.15	3.616e-05	0.0809	-0.00018072	-0.28315	-0.00025728	-0.18336	-3.084e-05	-0.18995	-8.225e-05	-0.0979	9.636e-05	0.20177	0.00021383	0.01892
6.175	5.785e-05	0.10259	-0.00013461	-0.23704	-0.00022978	-0.15586	-4.425e-05	-0.20336	-0.00010367	-0.11932	4.147e-05	0.14688	0.00025588	0.06097
6.2	7.744e-05	0.12218	-7.824e-05	-0.18067	-0.00022256	-0.14864	-5.735e-05	-0.21646	-0.00012996	-0.14561	-8.16e-06	0.09725	0.00029307	0.09816
6.225	9.64e-05	0.14114	-2.925e-05	-0.13168	-0.00024368	-0.16976	-6.903e-05	-0.22814	-0.00015202	-0.16767	-4.915e-05	0.05626	0.00030159	0.10668
6.25	0.00010815	0.15289	2.55e-06	-0.09988	-0.00027033	-0.19641	-6.647e-05	-0.22558	-0.00015707	-0.17272	-6.824e-05	0.03717	0.00028679	0.09188
6.275	0.00010299	0.14773	3.73e-06	-0.0987	-0.00027841	-0.20449	-4.273e-05	-0.20184	-0.00013501	-0.15066	-6.04e-05	0.04501	0.00027363	0.07872
6.3	7.974e-05	0.12448	-1.563e-05	-0.11806	-0.00025612	-0.1822	-1.692e-05	-0.17603	-8.64e-05	-0.10205	-2.671e-05	0.0787	0.0002674	0.07249
6.325	5.045e-05	0.09519	-5.124e-05	-0.15367	-0.00020628	-0.13236	-1.628e-05	-0.17539	-1.176e-05	-0.02741	1.533e-05	0.12074	0.00023492	0.04001
6.35	2.557e-05	0.07031	-8.815e-05	-0.19058	-0.00015152	-0.0776	-6.339e-05	-0.2225	6.522e-05	0.04957	5.983e-05	0.16524	0.00017107	-0.02384
6.375	8.85e-06	0.05359	-0.00011009	-0.21252	-0.00011096	-0.03704	-0.00011952	-0.27863	0.00011703	0.10138	9.518e-05	0.20059	9.389e-05	-0.10102
6.4	-6.54e-06	0.0382	-9.953e-05	-0.20196	-9.182e-05	-0.0179	-0.00015441	-0.31352	0.0001319	0.11625	0.00010648	0.21189	3.445e-05	-0.16046
6.425	-8.24e-06	0.0365	-6.379e-05	-0.16622	-0.00010052	-0.0266	-0.00014766	-0.30677	0.0001271	0.11145	8.696e-05	0.19237	1.208e-05	-0.18283
6.45	1.736e-05	0.0621	-1.119e-05	-0.11362	-0.00012777	-0.05385	-0.00010834	-0.26745	0.00011504	0.09939	5.754e-05	0.16295	1.076e-05	-0.18415
6.475	7.091e-05	0.11565	1.449e-05	-0.08794	-0.00017509	-0.10117	-6.576e-05	-0.22487	9.206e-05	0.07641	3.883e-05	0.14424	1.61e-05	-0.17881
6.5	0.00012353	0.16827	1.119e-05	-0.09124	-0.00023031	-0.15639	-3.092e-05	-0.19003	7.59e-05	0.06025	4.976e-05	0.15517	3.347e-05	-0.16144
6.525	0.00014255	0.18729	-2.87e-06	-0.1053	-0.00027227	-0.19835	7.03e-06	-0.15208	5.642e-05	0.04077	7.329e-05	0.1787	5.949e-05	-0.13542
6.55	0.00012614	0.17088	-1.374e-05	-0.11617	-0.00027581	-0.20189	5.9e-05	-0.10011	3.151e-05	0.01586	0.00010403	0.20944	8.731e-05	-0.1076
6.575	8.609e-05	0.13083	-3.532e-05	-0.13775	-0.00024594	-0.17202	0.00010822	-0.05089	-4.66e-06	-0.02031	0.00012987	0.23528	0.00011086	-0.08405
6.6	3.422e-05	0.07896	-7.295e-05	-0.17538	-0.00019268	-0.11876	0.00013112	-0.02799	-4.188e-05	-0.05753	0.00014605	0.25146	0.0001425	-0.05241
6.625	-2.914e-05	0.0156	-0.0001042	-0.20663	-0.00012906	-0.05514	0.00013035	-0.02876	-6.602e-05	-0.08167	0.00016023	0.26564	0.00018707	-0.00784
6.65	-8.281e-05	-0.03807	-9.847e-05	-0.2009	-8.826e-05	-0.01434	0.00011112	-0.04799	-7.842e-05	-0.09407	0.00016537	0.27078	0.00022471	0.0298
6.675	-0.00012799	-0.08325	-2.798e-05	-0.13041	-8.443e-05	-0.01051	9.167e-05	-0.06744	-9e-05	-0.10565	0.00015515	0.26056	0.00023391	0.039
6.7	-0.00016729	-0.12255	6.411e-05	-0.03832	-0.00012275	-0.04883	7.464e-05	-0.08447	-9.736e-05	-0.11301	0.00014447	0.24988	0.00022754	0.03263
6.725	-0.00019332	-0.14858	0.00013876	0.03633	-0.00019409	-0.12017	7.034e-05	-0.08877	-9.818e-05	-0.11383	0.00013186	0.23727	0.00021318	0.01827
6.75	-0.00019543	-0.15069	0.00015832	0.05589	-0.00026405	-0.19013	7.212e-05	-0.08699	-9.964e-05	-0.11529	0.00010651	0.21192	0.00018997	-0.00494
6.775	-0.00018247	-0.13773	0.00012868	0.02625	-0.00030964	-0.23572	7.852e-05	-0.08059	-0.00010731	-0.12296	7.587e-05	0.18128	0.00016126	-0.03365
6.8	-0.00017544	-0.1307	6.908e-05	-0.03335	-0.00032182	-0.2479	7.896e-05	-0.08015	-0.00011587	-0.13152	4.582e-05	0.15123	0.0001254	-0.06951
6.825	-0.00016217	-0.11743	7.38e-06	-0.09505	-0.00032433	-0.25041	5.84e-05	-0.10071	-0.00011085	-0.1265	1.892e-05	0.12433	8.556e-05	-0.10935
6.85	-0.00015451	-0.10977	-4.501e-05	-0.14744	-0.00033913	-0.26521	8.91e-06	-0.1502	-7.657e-05	-0.09222	-7.81e-06	0.0976	3.842e-05	-0.15649
6.875	-0.00015048	-0.10574	-8.43e-05	-0.18673	-0.00035856	-0.28464	-4.412e-05	-0.20323	-2.685e-05	-0.0425	-3.212e-05	0.07329	7.16e-06	-0.18775
6.9	-0.00014463	-0.09989	-0.00010963	-0.21206	-0.00038787	-0.31395	-8.036e-05	-0.23947	1.966e-05	0.00401	-3.762e-05	0.06779	2.6e-07	-0.19465
6.925	-0.00014206	-0.09732	-0.00013299	-0.23542	-0.00041313	-0.33921	-8.914e-05	-0.24825	5.172e-05	0.03607	-4.002e-05	0.06539	5.97e-06	-0.18894
6.95	-0.00013359	-0.08885	-0.00015675	-0.25918	-0.00042346	-0.34954	-7.752e-05	-0.23663	7.218e-05	0.05653	-3.898e-05	0.06643	5.57e-06	-0.18934
6.975	-0.00012758	-0.08284	-0.0001716	-0.27403	-0.00041614	-0.34222	-5.618e-05	-0.21529	8.816e-05	0.07251	-4.599e-05	0.05942	6.3e-06	-0.18861
7	-0.00012949	-0.08475	-0.00017776	-0.28019	-0.00039446	-0.32054	-4.201e-05	-0.20112	0.00010446	0.08881	-5.18e-05	0.05361	2.046e-05	-0.17445
7.025	-0.00013635	-0.09161	-0.00019575	-0.29818	-0.00037762	-0.3037	-4.145e-05	-0.20056	0.00011694	0.10129	-4.002e-05	0.06539	4.457e-05	-0.15034
7.05	-0.00013574	-0.091	-0.00022101	-0.32344	-0.00037802	-0.3041	-5.682e-05	-0.21593	0.00012361	0.10796	-1.399e-05	0.09142	7.693e-05	-0.11798
7.075	-0.00013412	-0.08938	-0.00025412	-0.35655	-0.00039728	-0.32336	-9.807e-05	-0.25718	0.00012139	0.10574	1.09e-05	0.11631	0.00012234	-0.07257
7.1	-0.00013655	-0.09181	-0.00029094	-0.39337	-0.00043741	-0.36349	-0.00015973	-0.31884	0.00010965	0.094	9.48e-06	0.11489	0.00017379	-0.02112
7.125	-0.00014296	-0.09822	-0.00031743	-0.41986	-0.00047863	-0.40471	-0.00020728	-0.36639	9.341e-05	0.07776	-1.038e-05	0.09503	0.00021304	0.01813
7.15	-0.00014162	-0.09688	-0.00033379	-0.43622	-0.00050112	-0.4272	-0.00023676	-0.39587	7.459e-05	0.05894	-2.617e-05	0.07924	0.00021361	0.0187
7.175	-0.00013209	-0.08735	-0.00034413	-0.44656	-0.00050279	-0.42887	-0.00024847	-0.40758	4.908e-05	0.03343	-3.663e-05	0.06878	0.00017498	-0.01993
7.2	-0.00010824	-0.0635	-0.00034579	-0.44822	-0.00049499	-0.42107	-0.00023814	-0.39725	1.04e-05	-0.00525	-4.755e-05	0.05786	0.00010407	-0.09084
7.225	-9.166e-05	-0.04692	-0.00033914	-0.44157	-0.00048453	-0.41061	-0.00021819	-0.3773	-3.609e-05	-0.05174	-4.869e-05	0.05672	3.829e-05	-0.15662
7.25	-0.00010653	-0.06179	-0.00032764	-0.43007	-0.00046131	-0.38739	-0.00020732	-0.36643	-8.273e-05	-0.09838	-5.308e-05	0.05233	-4.31e-06	-0.19922
7.275	-0.00013239	-0.08765	-0.00033519	-0.43762	-0.00043603	-0.36211	-0.00021286	-0.37197	-0.00011578	-0.13143	-6.758e-05	0.03783	-2.001e-05	-0.21492
7.3	-0.00014087	-0.09613	-0.00034241	-0.44484	-0.00041545	-0.34153	-0.0002371	-0.39621	-0.00013992	-0.15557	-8.808e-05	0.01733	-2.825e-05	-0.22316
7.325	-0.00011419	-0.06945	-0.00034189	-0.44432	-0.00040193	-0.32801	-0.00027613	-0.43524	-0.00016092	-0.17657	-9.619e-05	0.00922	-2.869e-05	-0.2236
7.35	-6.33e-05	-0.01856	-0.00031575	-0.41818	-0.00039109	-0.31717	-0.00031085	-0.46996	-0.00017309	-0.18874	-7.787e-05	0.02754	-3.262e-05	-0.22753
7.375	7.7e-06	0.05244	-0.00028114	-0.38357	-0.00037611	-0.30219	-0.00032372	-0.48283	-0.00017442	-0.19007	-3.435e-05	0.07106	-4.026e-05	-0.23517
7.4	5.14e-05	0.09614	-0.00026402	-0.36645	-0.00036626	-0.29234	-0.00031969	-0.4788	-0.00017681	-0.19246	1.95e-05	0.12491	-4.908e-05	-0.24399
7.425	4.54e-05	0.09014	-0.00026437	-0.3668	-0.00036531	-0.29139	-0.00030896	-0.46807	-0.00018422	-0.19987	5.737e-05	0.16278	-5.539e-05	-0.2503
7.45	1.421e-05	0.05895	-0.00025178	-0.35421	-0.00036431	-0.29039	-0.0002954	-0.45451	-0.000195	-0.21065	7.327e-05	0.17868	-4.296e-05	-0.23787
7.475	-2.19e-06	0.04255	-0.00020238	-0.30481	-0.00035957	-0.28565	-0.00027338	-0.43249	-0.00020025	-0.2159	8.146e-05	0.18687	-9.68e-06	-0.20459
7.5	4.12e-06	0.04886	-0.00013813	-0.24056	-0.00034384	-0.26992	-0.00024489	-0.404	-0.00020706	-0.22271	8.36e-05	0.18901	2.699e-05	-0.16792
7.525	2.45e-05	0.06924	-7.945e-05	-0.18188	-0.00030135	-0.22743	-0.00021359	-0.3727	-0.00021695	-0.2326	7.895e-05	0.18436	6.111e-05	-0.1338
7.55	4.819e-05	0.09293	-3.641e-05	-0.13884	-0.00023718	-0.16326	-0.00017921	-0.33832	-0.00023315	-0.2488	6.301e-05	0.16842	7.72e-05	-0.11771
7.575	7.021e-05	0.11495	-1.823e-05	-0.12066	-0.00017381	-0.09989	-0.00014011	-0.29922	-0.0002342	-0.24985	3.864e-05	0.14405	7.57e-05	-0.11921
7.6	8.337e-05	0.12811	-6.41e-06	-0.10884	-0.00014226	-0.06834	-0.00010772	-0.26683	-0.00022537	-0.24102	-2.9e-06	0.10251	7.371e-05	-0.1212
7.625	7.159e-05	0.11633	6.43e-06	-0.096	-0.00015229	-0.07837	-7.555e-05	-0.23466	-0.00021249	-0.22814	-4.702e-05	0.05839	7.728e-05	-0.11763
7.65	3.9e-05	0.08374	7.98e-06	-0.09445	-0.00019023	-0.11631	-4.492e-05	-0.20403	-0.00019512	-0.21077	-9.041e-05	0.015	7.942e-05	-0.11549
7.675	-9.7e-07	0.04377	-1.113e-05	-0.11356	-0.00022738	-0.15346	-1.291e-05	-0.17202	-0.00017721	-0.19286	-0.00011804	-0.01263	6.989e-05	-0.12502
7.7	-3.133e-05	0.01341	-3.866e-05	-0.14109	-0.00023407	-0.16015	1.511e-05	-0.144	-0.00015598	-0.17163	-0.000122	-0.01659	4.881e-05	-0.1461
7.725	-4.595e-05	-0.00121	-5.482e-05	-0.15725	-0.00021447	-0.14055	1.995e-05	-0.13916	-0.00012792	-0.14357	-0.00010545	-4e-05	2.127e-05	-0.17364
7.75	-5.385e-05	-0.00911	-5.76e-05	-0.16003	-0.00017793	-0.10401	4.17e-06	-0.15494	-0.0001065	-0.12215	-8.103e-05	0.02438	-1.356e-05	-0.20847
7.775	-4.951e-05	-0.00477	-4.317e-05	-0.1456	-0.00015767	-0.08375	-1.801e-05	-0.17712	-0.00010035	-0.116	-6.697e-05	0.03844	-3.73e-05	-0.23221
7.8	-3.149e-05	0.01325	-3.384e-05	-0.13627	-0.00016618	-0.09226	-4.46e-05	-0.20371	-0.00010315	-0.1188	-6.723e-05	0.03818	-3.996e-05	-0.23487
7.825	-8.89e-06	0.03585	-2.965e-05	-0.13208	-0.00018695	-0.11303	-7.458e-05	-0.23369	-0.00010654	-0.12219	-8.913e-05	0.01628	-3.803e-05	-0.23294
7.85	2.242e-05	0.06716	-2.721e-05	-0.12964	-0.00020736	-0.13344	-9.214e-05	-0.25125	-9.264e-05	-0.10829	-0.00012146	-0.01605	-3.126e-05	-0.22617
7.875	5.331e-05	0.09805	-2.607e-05	-0.1285	-0.00023582	-0.1619	-8.31e-05	-0.24221	-5.467e-05	-0.07032	-0.00014748	-0.04207	-1.335e-05	-0.20826
7.9	7.424e-05	0.11898	-1.994e-05	-0.12237	-0.00027854	-0.20462	-5.389e-05	-0.213	-2.198e-05	-0.03763	-0.00015758	-0.05217	1.339e-05	-0.18152
7.925	9.492e-05	0.13966	8.62e-06	-0.09381	-0.00034048	-0.26656	-8.91e-06	-0.16802	-7.28e-06	-0.02293	-0.00015598	-0.05057	4.039e-05	-0.15452
7.95	0.00011847	0.16321	6.669e-05	-0.03574	-0.0003723	-0.29838	4.489e-05	-0.11422	-4.05e-06	-0.0197	-0.00014702	-0.04161	4.978e-05	-0.14513
7.975	0.0001299	0.17464	0.00012022	0.01779	-0.00037255	-0.29863	7.303e-05	-0.08608	-1.005e-05	-0.0257	-0.00014033	-0.03492	4.014e-05	-0.15477
8	0.00011166	0.1564	0.00014783	0.0454	-0.0003536	-0.27968	5.85e-05	-0.10061	-2.561e-05	-0.04126	-0.00014509	-0.03968	1.548e-05	-0.17943
8.025	7.166e-05	0.1164	0.00015507	0.05264	-0.00031685	-0.24293	1.445e-05	-0.14466	-6.096e-05	-0.07661	-0.00015638	-0.05097	-2.098e-05	-0.21589
8.05	3.21e-05	0.07684	0.00013775	0.03532	-0.00027342	-0.1995	-3.051e-05	-0.18962	-0.00010676	-0.12241	-0.00015617	-0.05076	-5.401e-05	-0.24892
8.075	1.256e-05	0.0573	0.00010926	0.00683	-0.00023419	-0.16027	-5.093e-05	-0.21004	-0.00015224	-0.16789	-0.0001543	-0.04889	-7.518e-05	-0.27009
8.1	1.997e-05	0.06471	8.254e-05	-0.01989	-0.00020116	-0.12724	-4.556e-05	-0.20467	-0.00019242	-0.20807	-0.0001475	-0.04209	-7.553e-05	-0.27044
8.125	5.827e-05	0.10301	5.87e-05	-0.04373	-0.00017906	-0.10514	-4.075e-05	-0.19986	-0.00020862	-0.22427	-0.00012345	-0.01804	-5.375e-05	-0.24866
8.15	8.272e-05	0.12746	4.394e-05	-0.05849	-0.00019113	-0.11721	-4.571e-05	-0.20482	-0.00020175	-0.2174	-8.54e-05	0.02001	-8.6e-06	-0.20351
8.175	8.104e-05	0.12578	3.602e-05	-0.06641	-0.00023112	-0.1572	-6.403e-05	-0.22314	-0.00016941	-0.18506	-5.77e-05	0.04771	3.442e-05	-0.16049
8.2	7.185e-05	0.11659	2.828e-05	-0.07415	-0.00025911	-0.18519	-9.842e-05	-0.25753	-0.00012257	-0.13822	-4.304e-05	0.06237	6.513e-05	-0.12978
8.225	6.054e-05	0.10528	1.072e-05	-0.09171	-0.00025934	-0.18542	-0.0001391	-0.29821	-8.083e-05	-0.09648	-4.756e-05	0.05785	8.183e-05	-0.11308
8.25	3.398e-05	0.07872	-1.499e-05	-0.11742	-0.00024254	-0.16862	-0.00017639	-0.3355	-4.698e-05	-0.06263	-5.878e-05	0.04663	9.433e-05	-0.10058
8.275	-7.9e-06	0.03684	-5.601e-05	-0.15844	-0.00022843	-0.15451	-0.00019318	-0.35229	-2.084e-05	-0.03649	-7.125e-05	0.03416	9.934e-05	-0.09557
8.3	-4.547e-05	-0.00073	-0.00010856	-0.21099	-0.00021127	-0.13735	-0.00019012	-0.34923	-2.12e-06	-0.01777	-7.114e-05	0.03427	0.00010353	-0.09138
8.325	-8.451e-05	-0.03977	-0.00015091	-0.25334	-0.00020718	-0.13326	-0.00017001	-0.32912	6.93e-06	-0.00872	-5.959e-05	0.04582	0.00011978	-0.07513
8.35	-0.00010484	-0.0601	-0.00016846	-0.27089	-0.0002259	-0.15198	-0.00014848	-0.30759	-2.92e-06	-0.01857	-3.827e-05	0.06714	0.00015516	-0.03975
8.375	-0.00010931	-0.06457	-0.00015448	-0.25691	-0.0002625	-0.18858	-0.00013817	-0.29728	-3.597e-05	-0.05162	-2.205e-05	0.08336	0.00019452	-0.00039
8.4	-9.855e-05	-0.05381	-0.0001291	-0.23153	-0.0003116	-0.23768	-0.00015823	-0.31734	-8.676e-05	-0.10241	-2.495e-05	0.08046	0.00021531	0.0204
8.425	-7.273e-05	-0.02799	-0.00010396	-0.20639	-0.00036016	-0.28624	-0.00018808	-0.34719	-0.00013423	-0.14988	-5.006e-05	0.05535	0.00022317	0.02826
8.45	-2.833e-05	0.01641	-7.363e-05	-0.17606	-0.00039035	-0.31643	-0.00020934	-0.36845	-0.00017306	-0.18871	-7.534e-05	0.03007	0.00021589	0.02098
8.475	1.614e-05	0.06088	-4.036e-05	-0.14279	-0.00039858	-0.32466	-0.00021018	-0.36929	-0.00018411	-0.19976	-8.003e-05	0.02538	0.00018629	-0.00862
8.5	5.249e-05	0.09723	-7.11e-06	-0.10954	-0.00037793	-0.30401	-0.00019188	-0.35099	-0.00017277	-0.18842	-7.157e-05	0.03384	0.00016067	-0.03424
8.525	7.223e-05	0.11697	7.35e-06	-0.09508	-0.00033541	-0.26149	-0.0001678	-0.32691	-0.00014911	-0.16476	-7.186e-05	0.03355	0.00016041	-0.0345
8.55	7.717e-05	0.12191	1.688e-05	-0.08555	-0.00029429	-0.22037	-0.00011958	-0.27869	-0.00013494	-0.15059	-8.998e-05	0.01543	0.00018612	-0.00879
8.575	7.002e-05	0.11476	2.89e-05	-0.07353	-0.00025654	-0.18262	-5.861e-05	-0.21772	-0.00014049	-0.15614	-0.00013299	-0.02758	0.0002162	0.02129
8.6	5.825e-05	0.10299	5.704e-05	-0.04539	-0.0002513	-0.17738	-3.21e-06	-0.16232	-0.00016322	-0.17887	-0.00019275	-0.08734	0.00024086	0.04595
8.625	3.917e-05	0.08391	9.673e-05	-0.0057	-0.00028593	-0.21201	3.792e-05	-0.12119	-0.00018579	-0.20144	-0.00025293	-0.14752	0.0002433	0.04839
8.65	1.599e-05	0.06073	0.00014321	0.04078	-0.00034461	-0.27069	6.847e-05	-0.09064	-0.0001878	-0.20345	-0.00028469	-0.17928	0.00022856	0.03365
8.675	-1.283e-05	0.03191	0.00018561	0.08318	-0.00039483	-0.32091	8.552e-05	-0.07359	-0.00017392	-0.18957	-0.00027804	-0.17263	0.00019931	0.0044
8.7	-2.217e-05	0.02257	0.00019904	0.09661	-0.00043214	-0.35822	8.348e-05	-0.07563	-0.0001592	-0.17485	-0.00022341	-0.118	0.00016182	-0.03309
8.725	6.82e-06	0.05156	0.00017405	0.07162	-0.00043705	-0.36313	6.76e-05	-0.09151	-0.0001525	-0.16815	-0.00014381	-0.0384	0.00012345	-0.07146
8.75	6.235e-05	0.10709	0.00011901	0.01658	-0.00041415	-0.34023	3.722e-05	-0.12189	-0.00014797	-0.16362	-5.741e-05	0.048	8.974e-05	-0.10517
8.775	0.00011886	0.1636	5.709e-05	-0.04534	-0.00037314	-0.29922	7.91e-06	-0.1512	-0.0001408	-0.15645	9.97e-06	0.11538	6.155e-05	-0.13336
8.8	0.00016247	0.20721	4.19e-06	-0.09824	-0.00033877	-0.26485	-1.467e-05	-0.17378	-0.00013392	-0.14957	4.043e-05	0.14584	4.708e-05	-0.14783
8.825	0.00019953	0.24427	-3.889e-05	-0.14132	-0.00034088	-0.26696	-3.848e-05	-0.19759	-0.00012748	-0.14313	2.161e-05	0.12702	4.698e-05	-0.14793
8.85	0.00023683	0.28157	-6.534e-05	-0.16777	-0.00039122	-0.3173	-5.498e-05	-0.21409	-0.00012236	-0.13801	-3.164e-05	0.07377	6.048e-05	-0.13443
8.875	0.00026866	0.3134	-8.989e-05	-0.19232	-0.00045743	-0.38351	-5.63e-05	-0.21541	-0.00011811	-0.13376	-9.209e-05	0.01332	9.41e-05	-0.10081
8.9	0.00029142	0.33616	-0.00010448	-0.20691	-0.00050035	-0.42643	-2.944e-05	-0.18855	-0.00012587	-0.14152	-0.0001254	-0.01999	0.00013449	-0.06042
8.925	0.00028956	0.3343	-0.00010953	-0.21196	-0.00050669	-0.43277	1.42e-06	-0.15769	-0.00013055	-0.1462	-0.00013123	-0.02582	0.00017543	-0.01948
8.95	0.00026981	0.31455	-0.0001007	-0.20313	-0.00047512	-0.4012	2.98e-05	-0.12931	-0.00013734	-0.15299	-0.00013205	-0.02664	0.00019446	-0.00045
8.975	0.00023396	0.2787	-7.023e-05	-0.17266	-0.0004148	-0.34088	5.571e-05	-0.1034	-0.00014503	-0.16068	-0.00014697	-0.04156	0.0001901	-0.00481
9	0.00019423	0.23897	-3.037e-05	-0.1328	-0.00033733	-0.26341	7.094e-05	-0.08817	-0.00014143	-0.15708	-0.00017686	-0.07145	0.00017741	-0.0175
9.025	0.00015552	0.20026	1.3e-07	-0.1023	-0.00026296	-0.18904	7.353e-05	-0.08558	-0.00012008	-0.13573	-0.00021495	-0.10954	0.00014189	-0.05302
9.05	0.00012001	0.16475	1.696e-05	-0.08547	-0.00022086	-0.14694	6.218e-05	-0.09693	-8.186e-05	-0.09751	-0.00024449	-0.13908	9.489e-05	-0.10002
9.075	9.224e-05	0.13698	2.473e-05	-0.0777	-0.00022032	-0.1464	3.623e-05	-0.12288	-3.219e-05	-0.04784	-0.00023449	-0.12908	5.053e-05	-0.14438
9.1	6.784e-05	0.11258	3.646e-05	-0.06597	-0.00025451	-0.18059	5.3e-06	-0.15381	2.101e-05	0.00536	-0.000191	-0.08559	3.38e-05	-0.16111
9.125	6.048e-05	0.10522	6.24e-05	-0.04003	-0.00029827	-0.22435	-2.167e-05	-0.18078	4.082e-05	0.02517	-0.00013294	-0.02753	4.81e-05	-0.14681
9.15	7.157e-05	0.11631	0.00010097	-0.00146	-0.00034672	-0.2728	-5.015e-05	-0.20926	1.784e-05	0.00219	-6.665e-05	0.03876	7.423e-05	-0.12068
9.175	9.169e-05	0.13643	0.00014617	0.04374	-0.00038167	-0.30775	-8.313e-05	-0.24224	-2.294e-05	-0.03859	-6.75e-06	0.09866	0.0001005	-0.09441
9.2	0.00011187	0.15661	0.00017897	0.07654	-0.0003842	-0.31028	-0.00010965	-0.26876	-5.182e-05	-0.06747	3.793e-05	0.14334	0.00012177	-0.07314
9.225	0.00013598	0.18072	0.00019952	0.09709	-0.00034985	-0.27593	-0.00012166	-0.28077	-5.744e-05	-0.07309	6.385e-05	0.16926	0.00013716	-0.05775
9.25	0.0001595	0.20424	0.00020285	0.10042	-0.00029432	-0.2204	-0.0001254	-0.28451	-5.371e-05	-0.06936	6.619e-05	0.1716	0.00013773	-0.05718
9.275	0.00016514	0.20988	0.00019091	0.08848	-0.00023839	-0.16447	-0.00012331	-0.28242	-5.628e-05	-0.07193	5.081e-05	0.15622	0.00011724	-0.07767
9.3	0.00012635	0.17109	0.00015571	0.05328	-0.0001948	-0.12088	-0.00011198	-0.27109	-7.709e-05	-0.09274	2.464e-05	0.13005	8.728e-05	-0.10763
9.325	5.619e-05	0.10093	0.00010783	0.0054	-0.00015792	-0.084	-8.573e-05	-0.24484	-0.00010873	-0.12438	2.58e-06	0.10799	8.486e-05	-0.11005
9.35	5.21e-06	0.04995	5.329e-05	-0.04914	-0.0001445	-0.07058	-4.408e-05	-0.20319	-0.00013064	-0.14629	4.4e-06	0.10981	0.00011878	-0.07613
9.375	-2.13e-06	0.04261	2.25e-06	-0.10018	-0.00016973	-0.09581	-1.39e-06	-0.1605	-0.00013149	-0.14714	1.46e-05	0.12001	0.00015323	-0.04168
9.4	3.137e-05	0.07611	-4.194e-05	-0.14437	-0.0002115	-0.13758	4.627e-05	-0.11284	-0.00010771	-0.12336	1.923e-05	0.12464	0.00016472	-0.03019
9.425	8.976e-05	0.1345	-7.051e-05	-0.17294	-0.00024874	-0.17482	9.11e-05	-0.06801	-8.303e-05	-0.09868	1.39e-05	0.11931	0.00014612	-0.04879
9.45	0.00015931	0.20405	-7.935e-05	-0.18178	-0.00027719	-0.20327	0.00011194	-0.04717	-6.765e-05	-0.0833	8.97e-06	0.11438	9.608e-05	-0.09883
9.475	0.00022051	0.26525	-6.498e-05	-0.16741	-0.00030519	-0.23127	0.00010742	-0.05169	-6.333e-05	-0.07898	2.222e-05	0.12763	2.598e-05	-0.16893
9.5	0.00026332	0.30806	-4.498e-05	-0.14741	-0.00034141	-0.26749	9.094e-05	-0.06817	-6.954e-05	-0.08519	4.803e-05	0.15344	-2.711e-05	-0.22202
9.525	0.00027591	0.32065	-2.614e-05	-0.12857	-0.0003795	-0.30558	6.385e-05	-0.09526	-6.885e-05	-0.0845	8.515e-05	0.19056	-3.631e-05	-0.23122
9.55	0.00025248	0.29722	-1.561e-05	-0.11804	-0.00040268	-0.32876	4.679e-05	-0.11232	-5.638e-05	-0.07203	0.00010605	0.21146	-1.381e-05	-0.20872
9.575	0.00020433	0.24907	-2.735e-05	-0.12978	-0.00039915	-0.32523	3.672e-05	-0.12239	-3.472e-05	-0.05037	9.329e-05	0.1987	9.83e-06	-0.18508
9.6	0.00014712	0.19186	-5.557e-05	-0.158	-0.00037325	-0.29933	2.448e-05	-0.13463	-1.779e-05	-0.03344	5.097e-05	0.15638	6.79e-06	-0.18812
9.625	0.0001127	0.15744	-9.09e-05	-0.19333	-0.00036025	-0.28633	-1.065e-05	-0.16976	-2.197e-05	-0.03762	5.32e-06	0.11073	-2.685e-05	-0.22176
9.65	0.00010614	0.15088	-0.00012418	-0.22661	-0.00037031	-0.29639	-8.178e-05	-0.24089	-4.844e-05	-0.06409	-4.013e-05	0.06528	-6.801e-05	-0.26292
9.675	0.00010584	0.15058	-0.0001341	-0.23653	-0.00039675	-0.32283	-0.00018074	-0.33985	-7.548e-05	-0.09113	-7.343e-05	0.03198	-8.173e-05	-0.27664
9.7	9.684e-05	0.14158	-0.00010815	-0.21058	-0.00042973	-0.35581	-0.00028063	-0.43974	-0.00010617	-0.12182	-8.118e-05	0.02423	-4.984e-05	-0.24475
9.725	7.657e-05	0.12131	-4.652e-05	-0.14895	-0.00045136	-0.37744	-0.00033337	-0.49248	-0.00013611	-0.15176	-5.855e-05	0.04686	1.39e-05	-0.18101
9.75	4.247e-05	0.08721	1.486e-05	-0.08757	-0.00044462	-0.3707	-0.00031725	-0.47636	-0.00014869	-0.16434	-1.517e-05	0.09024	7.737e-05	-0.11754
9.775	2.01e-06	0.04675	5.723e-05	-0.0452	-0.00040597	-0.33205	-0.00025674	-0.41585	-0.00015235	-0.168	3.781e-05	0.14322	0.00010747	-0.08744
9.8	-4.677e-05	-0.00203	9.851e-05	-0.00392	-0.00034772	-0.2738	-0.00019167	-0.35078	-0.00015099	-0.16664	7.895e-05	0.18436	0.00011015	-0.08476
9.825	-0.00011352	-0.06878	0.00012311	0.02068	-0.00029325	-0.21933	-0.00014954	-0.30865	-0.00014539	-0.16104	9.12e-05	0.19661	0.00010811	-0.0868
9.85	-0.00019418	-0.14944	0.00010799	0.00556	-0.00026217	-0.18825	-0.00014303	-0.30214	-0.00013248	-0.14813	7.838e-05	0.18379	0.00011304	-0.08187
9.875	-0.00026887	-0.22413	7.217e-05	-0.03026	-0.00026078	-0.18686	-0.00016194	-0.32105	-0.00012262	-0.13827	5e-05	0.15541	0.00012774	-0.06717
9.9	-0.00030935	-0.26461	5.101e-05	-0.05142	-0.00030094	-0.22702	-0.00018628	-0.34539	-0.00012048	-0.13613	1.482e-05	0.12023	0.00014809	-0.04682
9.925	-0.00029277	-0.24803	5.215e-05	-0.05028	-0.00035621	-0.28229	-0.00020391	-0.36302	-0.00012755	-0.1432	-2.071e-05	0.0847	0.00016881	-0.0261
9.95	-0.00022507	-0.18033	5.775e-05	-0.04468	-0.00040299	-0.32907	-0.00021751	-0.37662	-0.00012028	-0.13593	-5.682e-05	0.04859	0.00018201	-0.0129
9.975	-0.00013686	-0.09212	5.357e-05	-0.04886	-0.00042754	-0.35362	-0.00022584	-0.38495	-0.00010411	-0.11976	-8.26e-05	0.02281	0.0001838	-0.01111
10	-7.633e-05	-0.03159	3.667e-05	-0.06576	-0.00042828	-0.35436	-0.000216	-0.37511	-7.952e-05	-0.09517	-7.989e-05	0.02552	0.00017456	-0.02035
10.025	-7.087e-05	-0.02613	3.96e-06	-0.09847	-0.0004111	-0.33718	-0.0001729	-0.33201	-4.456e-05	-0.06021	-5.756e-05	0.04785	0.00014352	-0.05139
10.05	-0.00010897	-0.06423	-4.802e-05	-0.15045	-0.00039115	-0.31723	-9.993e-05	-0.25904	-1.236e-05	-0.02801	-3.685e-05	0.06856	9.396e-05	-0.10095
10.075	-0.00016259	-0.11785	-9.746e-05	-0.19989	-0.00037633	-0.30241	-2.319e-05	-0.1823	9.68e-06	-0.00597	-3.75e-05	0.06791	2.597e-05	-0.16894
10.1	-0.00020912	-0.16438	-0.00012618	-0.22861	-0.00037107	-0.29715	2.406e-05	-0.13505	-1.32e-05	-0.02885	-5.239e-05	0.05302	-4.704e-05	-0.24195
10.125	-0.00023749	-0.19275	-0.00013832	-0.24075	-0.0003586	-0.28468	2.525e-05	-0.13386	-7.321e-05	-0.08886	-6.608e-05	0.03933	-9.586e-05	-0.29077
10.15	-0.00023691	-0.19217	-0.0001503	-0.25273	-0.00031209	-0.23817	4.8e-06	-0.15431	-0.00014072	-0.15637	-7.115e-05	0.03426	-0.00011156	-0.30647
10.175	-0.00020513	-0.16039	-0.00014998	-0.25241	-0.00024051	-0.16659	-2.229e-05	-0.1814	-0.00018134	-0.19699	-7.437e-05	0.03104	-0.00010497	-0.29988
10.2	-0.00016942	-0.12468	-0.00013667	-0.2391	-0.0001748	-0.10088	-4.563e-05	-0.20474	-0.00017532	-0.19097	-8.206e-05	0.02335	-8.187e-05	-0.27678
10.225	-0.00015201	-0.10727	-0.00011361	-0.21604	-0.00014998	-0.07606	-5.834e-05	-0.21745	-0.00012103	-0.13668	-9.759e-05	0.00782	-5.265e-05	-0.24756
10.25	-0.00016223	-0.11749	-7.286e-05	-0.17529	-0.00016924	-0.09532	-5.049e-05	-0.2096	-4.068e-05	-0.05633	-9.991e-05	0.0055	-2.421e-05	-0.21912
10.275	-0.00018757	-0.14283	-2.755e-05	-0.12998	-0.00021111	-0.13719	-3.888e-05	-0.19799	3.103e-05	0.01538	-7.883e-05	0.02658	2.21e-06	-0.1927
10.3	-0.00020575	-0.16101	-1.766e-05	-0.12009	-0.00026836	-0.19444	-3.831e-05	-0.19742	7.007e-05	0.05442	-4.811e-05	0.0573	2.505e-05	-0.16986
10.325	-0.00022654	-0.1818	-4.623e-05	-0.14866	-0.00034153	-0.26761	-5.437e-05	-0.21348	8.362e-05	0.06797	-1.977e-05	0.08564	3.729e-05	-0.15762
10.35	-0.00025083	-0.20609	-9.654e-05	-0.19897	-0.00043184	-0.35792	-7.42e-05	-0.23331	8.039e-05	0.06474	2.03e-06	0.10744	4.82e-05	-0.14671
10.375	-0.00027075	-0.22601	-0.00014733	-0.24976	-0.00050334	-0.42942	-8.543e-05	-0.24454	7.27e-05	0.05705	1.86e-05	0.12401	5.481e-05	-0.1401
10.4	-0.00027118	-0.22644	-0.00020187	-0.3043	-0.00052214	-0.44822	-8.67e-05	-0.24581	6.507e-05	0.04942	2.342e-05	0.12883	5.955e-05	-0.13536
10.425	-0.00025231	-0.20757	-0.00025731	-0.35974	-0.00049294	-0.41902	-8.9e-05	-0.24811	7.93e-05	0.06365	1.575e-05	0.12116	6.543e-05	-0.12948
10.45	-0.00022116	-0.17642	-0.00032321	-0.42564	-0.00045401	-0.38009	-9.904e-05	-0.25815	0.00011154	0.09589	-8.81e-06	0.0966	7.373e-05	-0.12118
10.475	-0.00019029	-0.14555	-0.0003993	-0.50173	-0.00043046	-0.35654	-0.00013523	-0.29434	0.00013952	0.12387	-3.22e-05	0.07321	8.475e-05	-0.11016
10.5	-0.00016617	-0.12143	-0.00046974	-0.57217	-0.00042582	-0.3519	-0.00018735	-0.34646	0.0001405	0.12485	-5.022e-05	0.05519	0.00010246	-0.09245
10.525	-0.000149	-0.10426	-0.00051796	-0.62039	-0.00042977	-0.35585	-0.00023055	-0.38966	0.00010266	0.08701	-6.236e-05	0.04305	0.00011992	-0.07499
10.55	-0.00014217	-0.09743	-0.00053119	-0.63362	-0.00045611	-0.38219	-0.00025598	-0.41509	5.139e-05	0.03574	-5.828e-05	0.04713	0.0001172	-0.07771
10.575	-0.00014388	-0.09914	-0.00051776	-0.62019	-0.00049407	-0.42015	-0.00026539	-0.4245	1.055e-05	-0.0051	-3.87e-05	0.06671	9.596e-05	-0.09895
10.6	-0.00014505	-0.10031	-0.00048295	-0.58538	-0.0005138	-0.43988	-0.00025891	-0.41802	-4.07e-06	-0.01972	-1.073e-05	0.09468	6.285e-05	-0.13206
10.625	-0.00014782	-0.10308	-0.00044107	-0.5435	-0.00051447	-0.44055	-0.00024981	-0.40892	-8.29e-06	-0.02394	4.5e-06	0.10991	2.247e-05	-0.17244
10.65	-0.00016963	-0.12489	-0.00038888	-0.49131	-0.00050788	-0.43396	-0.00023823	-0.39734	-1.917e-05	-0.03482	1.137e-05	0.11678	-1.255e-05	-0.20746
10.675	-0.00020518	-0.16044	-0.00033751	-0.43994	-0.00051681	-0.44289	-0.00022126	-0.38037	-3.142e-05	-0.04707	1.367e-05	0.11908	-3.746e-05	-0.23237
10.7	-0.00024454	-0.1998	-0.00030049	-0.40292	-0.00053922	-0.4653	-0.00020386	-0.36297	-4.299e-05	-0.05864	1.682e-05	0.12223	-5.746e-05	-0.25237
10.725	-0.00028138	-0.23664	-0.00027385	-0.37628	-0.00056016	-0.48624	-0.00019902	-0.35813	-3.645e-05	-0.0521	2.467e-05	0.13008	-7.894e-05	-0.27385
10.75	-0.00031701	-0.27227	-0.00026172	-0.36415	-0.0005617	-0.48778	-0.00020453	-0.36364	-4.82e-06	-0.02047	2.311e-05	0.12852	-0.00010129	-0.2962
10.775	-0.00034053	-0.29579	-0.00026792	-0.37035	-0.00054969	-0.47577	-0.00020488	-0.36399	3.582e-05	0.02017	8.04e-06	0.11345	-0.00012098	-0.31589

## Sheet: 8kHz
	Time (ms)	8kHz 10dB Atten	8kHz 10dB Atten, normalised	8kHz 20dB Atten	8kHz 20dB Atten, normalised	8kHz 30dB Atten	8kHz 30dB Atten, normalised	8kHz 40dB Atten	8kHz 40dB Atten, normalised	8kHz 35dB Atten	8kHz 35dB Atten, normalised	8kHz 50dB Atten	8kHz 50dB Atten, normalised	8kHz 60dB Atten	8kHz 60dB Atten, normalised	8kHz 70dB Atten	8kHz 70dB Atten, normalised	8kHz 80dB Atten	8kHz 80dB Atten, normalised
-0.002	-2	0.00011543	0	2.826e-05	0	0.00013994	0	0.00018651	0	0.00017211	0	1.429e-05	0	-5.95e-05	0	0.00012956	0	4.28e-05	0
-0.001975	-1.975	0.00010458	-0.01085	2.144e-05	-0.00682	0.00013836	-0.00158	0.00020338	0.01687	0.00015676	-0.01535	4.883e-05	0.03454	-4.596e-05	0.01354	0.00010757	-0.02199	5.611e-05	0.01331
-0.00195	-1.95	8.444e-05	-0.03099	1.135e-05	-0.01691	0.00012955	-0.01039	0.00024931	0.0628	0.00013975	-0.03236	8.302e-05	0.06873	-3.157e-05	0.02793	7.878e-05	-0.05078	4.98e-05	0.007
-0.001925	-1.925	6.451e-05	-0.05092	1.016e-05	-0.0181	0.00011028	-0.02966	0.00030087	0.11436	0.0001374	-0.03471	0.00010385	0.08956	-1.743e-05	0.04207	6.043e-05	-0.06913	2.79e-05	-0.0149
-0.0019	-1.9	5.12e-05	-0.06423	1.79e-05	-0.01036	9.989e-05	-0.04005	0.00033736	0.15085	0.00014027	-0.03184	0.000107	0.09271	8.25e-06	0.06775	6.435e-05	-0.06521	-1.13e-06	-0.04393
-0.001875	-1.875	5.407e-05	-0.06136	2.693e-05	-0.00133	0.00010333	-0.03661	0.00035326	0.16675	0.00014409	-0.02802	9.087e-05	0.07658	3.248e-05	0.09198	9.315e-05	-0.03641	-3.348e-05	-0.07628
-0.00185	-1.85	6.536e-05	-0.05007	3.44e-05	0.00614	0.00011841	-0.02153	0.00035597	0.16946	0.00015336	-0.01875	7.805e-05	0.06376	4.586e-05	0.10536	0.00012686	-0.0027	-6.247e-05	-0.10527
-0.001825	-1.825	7.297e-05	-0.04246	5.513e-05	0.02687	0.0001303	-0.00964	0.00034886	0.16235	0.00015463	-0.01748	7.163e-05	0.05734	5.612e-05	0.11562	0.00015302	0.02346	-7.814e-05	-0.12094
-0.0018	-1.8	7.492e-05	-0.04051	7.938e-05	0.05112	0.00013995	1e-05	0.00033051	0.144	0.00015041	-0.0217	6.836e-05	0.05407	6.503e-05	0.12453	0.00018123	0.05167	-7.096e-05	-0.11376
-0.001775	-1.775	8.683e-05	-0.0286	7.487e-05	0.04661	0.00014032	0.00038	0.00029667	0.11016	0.0001208	-0.05131	6.793e-05	0.05364	5.682e-05	0.11632	0.00020579	0.07623	-4.923e-05	-0.09203
-0.00175	-1.75	0.00010972	-0.00571	4.652e-05	0.01826	0.00013445	-0.00549	0.00025318	0.06667	6.415e-05	-0.10796	6.136e-05	0.04707	3.209e-05	0.09159	0.00022379	0.09423	-2.842e-05	-0.07122
-0.001725	-1.725	0.00012796	0.01253	2.441e-05	-0.00385	0.00012733	-0.01261	0.00019967	0.01316	5.8e-07	-0.17153	3.321e-05	0.01892	5.6e-06	0.0651	0.00023588	0.10632	-2.223e-05	-0.06503
-0.0017	-1.7	0.00011261	-0.00282	1.949e-05	-0.00877	0.00013691	-0.00303	0.00015711	-0.0294	-3.613e-05	-0.20824	-8.19e-06	-0.02248	-1.645e-05	0.04305	0.00023181	0.10225	-3.266e-05	-0.07546
-0.001675	-1.675	5.716e-05	-0.05827	1.687e-05	-0.01139	0.00015998	0.02004	0.00012077	-0.06574	-3.389e-05	-0.206	-3.745e-05	-0.05174	-3.951e-05	0.01999	0.00019902	0.06946	-5.556e-05	-0.09836
-0.00165	-1.65	-2.388e-05	-0.13931	5.25e-06	-0.02301	0.00017169	0.03175	9.985e-05	-0.08666	-1.233e-05	-0.18444	-3.815e-05	-0.05244	-6.073e-05	-0.00123	0.00015283	0.02327	-7.023e-05	-0.11303
-0.001625	-1.625	-0.00010228	-0.21771	-1.111e-05	-0.03937	0.00016972	0.02978	8.866e-05	-0.09785	1.1e-07	-0.172	-1.18e-05	-0.02609	-7.238e-05	-0.01288	0.0001086	-0.02096	-8.394e-05	-0.12674
-0.0016	-1.6	-0.00014279	-0.25822	-1.354e-05	-0.0418	0.00016176	0.02182	7.632e-05	-0.11019	-1.148e-05	-0.18359	2.385e-05	0.00956	-7.593e-05	-0.01643	8.068e-05	-0.04888	-9.816e-05	-0.14096
-0.001575	-1.575	-0.00014037	-0.2558	4.29e-06	-0.02397	0.00015511	0.01517	5.927e-05	-0.12724	-4.257e-05	-0.21468	4.729e-05	0.033	-6.473e-05	-0.00523	6.085e-05	-0.06871	-0.00012078	-0.16358
-0.00155	-1.55	-0.00012025	-0.23568	3.393e-05	0.00567	0.00014515	0.00521	5.499e-05	-0.13152	-6.392e-05	-0.23603	4.958e-05	0.03529	-4.17e-05	0.0178	5.705e-05	-0.07251	-0.00014924	-0.19204
-0.001525	-1.525	-0.00010642	-0.22185	6.594e-05	0.03768	0.00013596	-0.00398	7.098e-05	-0.11553	-7.918e-05	-0.25129	4.394e-05	0.02965	-1.416e-05	0.04534	6.502e-05	-0.06454	-0.00015773	-0.20053
-0.0015	-1.5	-0.00010318	-0.21861	8.664e-05	0.05838	0.00012553	-0.01441	0.00010781	-0.0787	-8.736e-05	-0.25947	3.752e-05	0.02323	1.477e-05	0.07427	7.224e-05	-0.05732	-0.00014808	-0.19088
-0.001475	-1.475	-0.00010105	-0.21648	9.076e-05	0.0625	0.00011787	-0.02207	0.00014549	-0.04102	-8.981e-05	-0.26192	4.162e-05	0.02733	1.822e-05	0.07772	6.764e-05	-0.06192	-0.00014211	-0.18491
-0.00145	-1.45	-0.00011564	-0.23107	7.895e-05	0.05069	0.00011002	-0.02992	0.00016866	-0.01785	-8.078e-05	-0.25289	6.352e-05	0.04923	2.63e-06	0.06213	5.603e-05	-0.07353	-0.00014394	-0.18674
-0.001425	-1.425	-0.00014704	-0.26247	5.881e-05	0.03055	0.00010341	-0.03653	0.00016653	-0.01998	-6.309e-05	-0.2352	9.093e-05	0.07664	-9.81e-06	0.04969	4.238e-05	-0.08718	-0.00013872	-0.18152
-0.0014	-1.4	-0.00017689	-0.29232	3.885e-05	0.01059	0.00010148	-0.03846	0.00014673	-0.03978	-4.578e-05	-0.21789	0.00012259	0.1083	-2.55e-06	0.05695	3.864e-05	-0.09092	-0.00010559	-0.14839
-0.001375	-1.375	-0.0002195	-0.33493	2.415e-05	-0.00411	0.00010107	-0.03887	0.00011896	-0.06755	-4.183e-05	-0.21394	0.0001512	0.13691	2.356e-05	0.08306	4.32e-05	-0.08636	-4.878e-05	-0.09158
-0.00135	-1.35	-0.00026488	-0.38031	2.802e-05	-0.00024	0.00010244	-0.0375	9.019e-05	-0.09632	-3.974e-05	-0.21185	0.00016959	0.1553	5.192e-05	0.11142	5.326e-05	-0.0763	7.19e-06	-0.03561
-0.001325	-1.325	-0.00028123	-0.39666	5.643e-05	0.02817	9.507e-05	-0.04487	7.541e-05	-0.1111	-3.987e-05	-0.21198	0.00017528	0.16099	8.098e-05	0.14048	6.965e-05	-0.05991	4.464e-05	0.00184
-0.0013	-1.3	-0.00025734	-0.37277	8.608e-05	0.05782	8.327e-05	-0.05667	6.273e-05	-0.12378	-3.713e-05	-0.20924	0.00016831	0.15402	0.00010316	0.16266	8.915e-05	-0.04041	6.15e-05	0.0187
-0.001275	-1.275	-0.00019583	-0.31126	0.00010694	0.07868	5.595e-05	-0.08399	4.793e-05	-0.13858	-3.678e-05	-0.20889	0.0001537	0.13941	0.00010605	0.16555	0.0001139	-0.01566	6.448e-05	0.02168
-0.00125	-1.25	-0.00012442	-0.23985	0.00011319	0.08493	1.26e-05	-0.12734	3.73e-05	-0.14921	-3.401e-05	-0.20612	0.00013895	0.12466	0.00010101	0.16051	0.00014462	0.01506	6.402e-05	0.02122
-0.001225	-1.225	-4.841e-05	-0.16384	9.533e-05	0.06707	-3.755e-05	-0.17749	2.274e-05	-0.16377	-2.046e-05	-0.19257	0.00011756	0.10327	9.541e-05	0.15491	0.00015805	0.02849	5.097e-05	0.00817
-0.0012	-1.2	8.89e-06	-0.10654	4.816e-05	0.0199	-6.343e-05	-0.20337	5.8e-06	-0.18071	3.32e-06	-0.16879	8.019e-05	0.0659	8.48e-05	0.1443	0.0001417	0.01214	2.186e-05	-0.02094
-0.001175	-1.175	3.397e-05	-0.08146	-9.54e-06	-0.0378	-5.124e-05	-0.19118	2.8e-06	-0.18371	2.288e-05	-0.14923	4.246e-05	0.02817	7.657e-05	0.13607	0.0001042	-0.02536	-9.2e-07	-0.04372
-0.00115	-1.15	3.085e-05	-0.08458	-3.06e-05	-0.05886	-1.068e-05	-0.15062	2.428e-05	-0.16223	2.556e-05	-0.14655	1.457e-05	0.00028	8.061e-05	0.14011	6.636e-05	-0.0632	-1.204e-05	-0.05484
-0.001125	-1.125	9.39e-06	-0.10604	-7.71e-06	-0.03597	3.343e-05	-0.10651	6.276e-05	-0.12375	2.073e-05	-0.15138	8.6e-06	-0.00569	9.973e-05	0.15923	5.138e-05	-0.07818	-1.032e-05	-0.05312
-0.0011	-1.1	-1.534e-05	-0.13077	4.749e-05	0.01923	5.643e-05	-0.08351	0.00010646	-0.08005	4.94e-06	-0.16717	1.56e-05	0.00131	0.00012158	0.18108	6.178e-05	-0.06778	1.284e-05	-0.02996
-0.001075	-1.075	-3.136e-05	-0.14679	0.00010248	0.07422	5.252e-05	-0.08742	0.00013962	-0.04689	-8.1e-06	-0.18021	3.097e-05	0.01668	0.00011964	0.17914	8.471e-05	-0.04485	5.084e-05	0.00804
-0.00105	-1.05	-2.734e-05	-0.14277	0.00013679	0.10853	2.752e-05	-0.11242	0.00014902	-0.03749	-1.034e-05	-0.18245	3.152e-05	0.01723	7.919e-05	0.13869	0.00011435	-0.01521	8.75e-05	0.0447
-0.001025	-1.025	-9.87e-06	-0.1253	0.00014459	0.11633	-8.01e-06	-0.14795	0.00015173	-0.03478	2.202e-05	-0.15009	2.692e-05	0.01263	9.67e-06	0.06917	0.00014364	0.01408	0.00012044	0.07764
-0.001	-1	1.555e-05	-0.09988	0.00012865	0.10039	-4.55e-05	-0.18544	0.00015575	-0.03076	7.718e-05	-0.09493	1.054e-05	-0.00375	-5.902e-05	0.00048	0.00016026	0.0307	0.00014259	0.09979
-0.000975	-0.975	3.559e-05	-0.07984	0.00012417	0.09591	-7.357e-05	-0.21351	0.000154	-0.03251	0.00013883	-0.03328	-7.82e-06	-0.02211	-9.779e-05	-0.03829	0.00016509	0.03553	0.00014503	0.10223
-0.00095	-0.95	4.713e-05	-0.0683	0.00012976	0.1015	-8.635e-05	-0.22629	0.00015186	-0.03465	0.00017786	0.00575	-2.33e-05	-0.03759	-8.887e-05	-0.02937	0.0001684	0.03884	0.00012409	0.08129
-0.000925	-0.925	5.394e-05	-0.06149	0.00014278	0.11452	-9.557e-05	-0.23551	0.00015266	-0.03385	0.00017138	-0.00073	-3.576e-05	-0.05005	-5.688e-05	0.00262	0.00016504	0.03548	8.53e-05	0.0425
-0.0009	-0.9	5.457e-05	-0.06086	0.0001525	0.12424	-9.525e-05	-0.23519	0.00015626	-0.03025	0.00011964	-0.05247	-4.809e-05	-0.06238	-2.731e-05	0.03219	0.00015861	0.02905	5.333e-05	0.01053
-0.000875	-0.875	6.42e-05	-0.05123	0.00016444	0.13618	-9.23e-05	-0.23224	0.00015597	-0.03054	4.406e-05	-0.12805	-5.463e-05	-0.06892	-1.795e-05	0.04155	0.00015133	0.02177	4.58e-05	0.003
-0.00085	-0.85	9.196e-05	-0.02347	0.0001931	0.16484	-7.186e-05	-0.2118	0.00015868	-0.02783	-2.477e-05	-0.19688	-5.524e-05	-0.06953	-1.647e-05	0.04303	0.0001548	0.02524	6.216e-05	0.01936
-0.000825	-0.825	0.00012334	0.00791	0.00022864	0.20038	-2.755e-05	-0.16749	0.00015937	-0.02714	-6.508e-05	-0.23719	-5.482e-05	-0.06911	-1.352e-05	0.04598	0.00014693	0.01737	9.167e-05	0.04887
-0.0008	-0.8	0.00014554	0.03011	0.00025635	0.22809	3.171e-05	-0.10823	0.00016276	-0.02375	-6.421e-05	-0.23632	-4.621e-05	-0.0605	-5.7e-06	0.0538	0.0001231	-0.00646	0.00011971	0.07691
-0.000775	-0.775	0.00014779	0.03236	0.00026887	0.24061	7.171e-05	-0.06823	0.00017219	-0.01432	-3.55e-05	-0.20761	-3.302e-05	-0.04731	5.87e-06	0.06537	8.645e-05	-0.04311	0.00012515	0.08235
-0.00075	-0.75	0.00013451	0.01908	0.00025058	0.22232	7.579e-05	-0.06415	0.00018127	-0.00524	2.066e-05	-0.15145	-1.092e-05	-0.02521	7.72e-06	0.06722	6.406e-05	-0.0655	0.00010308	0.06028
-0.000725	-0.725	0.00010208	-0.01335	0.00021066	0.1824	6.137e-05	-0.07857	0.00018448	-0.00203	8.341e-05	-0.0887	9.66e-06	-0.00463	-1.436e-05	0.04514	6.102e-05	-0.06854	6.249e-05	0.01969
-0.0007	-0.7	6.516e-05	-0.05027	0.00015443	0.12617	4.594e-05	-0.094	0.00018523	-0.00128	0.00013079	-0.04132	3.384e-05	0.01955	-3.095e-05	0.02855	6.817e-05	-0.06139	1.944e-05	-0.02336
-0.000675	-0.675	3.156e-05	-0.08387	0.00011051	0.08225	3.318e-05	-0.10676	0.00018179	-0.00472	0.00015236	-0.01975	7.065e-05	0.05636	-2.738e-05	0.03212	7.476e-05	-0.0548	-7.2e-07	-0.04352
-0.00065	-0.65	5.6e-06	-0.10983	8.512e-05	0.05686	2.311e-05	-0.11683	0.00016888	-0.01763	0.00014128	-0.03083	0.00010915	0.09486	2.06e-06	0.06156	7.11e-05	-0.05846	-4.96e-06	-0.04776
-0.000625	-0.625	-1.494e-05	-0.13037	9.219e-05	0.06393	1.651e-05	-0.12343	0.00015303	-0.03348	0.0001077	-0.06441	0.00013744	0.12315	3.939e-05	0.09889	5.822e-05	-0.07134	-1.585e-05	-0.05865
-0.0006	-0.6	-2.305e-05	-0.13848	0.0001304	0.10214	1.486e-05	-0.12508	0.00013804	-0.04847	7.7e-05	-0.09511	0.00015035	0.13606	8.315e-05	0.14265	3.951e-05	-0.09005	-3.616e-05	-0.07896
-0.000575	-0.575	-1.26e-05	-0.12803	0.00018155	0.15329	1.412e-05	-0.12582	0.00013675	-0.04976	6.337e-05	-0.10874	0.00015848	0.14419	0.00012563	0.18513	8.24e-06	-0.12132	-6.735e-05	-0.11015
-0.00055	-0.55	5.92e-06	-0.10951	0.00022502	0.19676	5.22e-06	-0.13472	0.00015239	-0.03412	7.56e-05	-0.09651	0.00016812	0.15383	0.00015683	0.21633	-1.504e-05	-0.1446	-9.63e-05	-0.1391
-0.000525	-0.525	2.674e-05	-0.08869	0.00023459	0.20633	-6.45e-06	-0.14639	0.0001684	-0.01811	9.696e-05	-0.07515	0.00018375	0.16946	0.00017357	0.23307	-2.999e-05	-0.15955	-0.00011184	-0.15464
-0.0005	-0.5	4.124e-05	-0.07419	0.00020987	0.18161	-1.816e-05	-0.1581	0.00017046	-0.01605	0.00012123	-0.05088	0.00021062	0.19633	0.00017487	0.23437	-2.149e-05	-0.15105	-0.00011476	-0.15756
-0.000475	-0.475	6.569e-05	-0.04974	0.00016788	0.13962	-3.071e-05	-0.17065	0.00016945	-0.01706	0.00015472	-0.01739	0.00023468	0.22039	0.00016161	0.22111	9.2e-07	-0.12864	-0.00011865	-0.16145
-0.00045	-0.45	0.00010669	-0.00874	0.000137	0.10874	-5.519e-05	-0.19513	0.00017118	-0.01533	0.00018619	0.01408	0.00023786	0.22357	0.0001367	0.1962	2.624e-05	-0.10332	-0.00012323	-0.16603
-0.000425	-0.425	0.00014999	0.03456	0.00013367	0.10541	-0.00010413	-0.24407	0.00017221	-0.0143	0.00020109	0.02898	0.00021386	0.19957	9.28e-05	0.1523	4.135e-05	-0.08821	-0.0001192	-0.162
-0.0004	-0.4	0.00017737	0.06194	0.00016142	0.13316	-0.00017488	-0.31482	0.00018671	0.0002	0.0001934	0.02129	0.00017236	0.15807	3.258e-05	0.09208	5.295e-05	-0.07661	-9.906e-05	-0.14186
-0.000375	-0.375	0.00017928	0.06385	0.00020614	0.17788	-0.0002388	-0.37874	0.00021168	0.02517	0.00017255	0.00044	0.00012217	0.10788	-2.784e-05	0.03166	6.69e-05	-0.06266	-6.264e-05	-0.10544
-0.00035	-0.35	0.00016872	0.05329	0.00026458	0.23632	-0.00027038	-0.41032	0.0002277	0.04119	0.00014971	-0.0224	8.665e-05	0.07236	-5.792e-05	0.00158	8.995e-05	-0.03961	-3.534e-05	-0.07814
-0.000325	-0.325	0.00016754	0.05211	0.00032869	0.30043	-0.00026574	-0.40568	0.00022053	0.03402	0.00013336	-0.03875	8.217e-05	0.06788	-4.223e-05	0.01727	0.00011277	-0.01679	-3.116e-05	-0.07396
-0.0003	-0.3	0.00017173	0.0563	0.00038264	0.35438	-0.00022527	-0.36521	0.00018411	-0.0024	0.00012572	-0.04639	0.00011023	0.09594	1.179e-05	0.07129	0.00013342	0.00386	-4.632e-05	-0.08912
-0.000275	-0.275	0.00017239	0.05696	0.00041355	0.38529	-0.00018153	-0.32147	0.00014093	-0.04558	0.00011376	-0.05835	0.00014646	0.13217	6.273e-05	0.12223	0.00012735	-0.00221	-6.356e-05	-0.10636
-0.00025	-0.25	0.00015707	0.04164	0.00042094	0.39268	-0.0001459	-0.28584	0.00010641	-0.0801	7.946e-05	-0.09265	0.00014944	0.13515	8.544e-05	0.14494	8.714e-05	-0.04242	-6.361e-05	-0.10641
-0.000225	-0.225	0.00012469	0.00926	0.00040951	0.38125	-0.00011629	-0.25623	8.257e-05	-0.10394	4.262e-05	-0.12949	0.00012456	0.11027	8.267e-05	0.14217	2.662e-05	-0.10294	-3.449e-05	-0.07729
-0.0002	-0.2	7.581e-05	-0.03962	0.00039594	0.36768	-8.998e-05	-0.22992	5.307e-05	-0.13344	2.27e-05	-0.14941	8.942e-05	0.07513	7.159e-05	0.13109	-3.946e-05	-0.16902	1.218e-05	-0.03062
-0.000175	-0.175	2.382e-05	-0.09161	0.00037693	0.34867	-5.932e-05	-0.19926	3.215e-05	-0.15436	2.597e-05	-0.14614	5.858e-05	0.04429	5.527e-05	0.11477	-9.789e-05	-0.22745	6.102e-05	0.01822
-0.00015	-0.15	-1.709e-05	-0.13252	0.00035514	0.32688	-2.811e-05	-0.16805	2.124e-05	-0.16527	2.923e-05	-0.14288	4.257e-05	0.02828	2.93e-05	0.0888	-0.00012871	-0.25827	7.431e-05	0.03151
-0.000125	-0.125	-2.879e-05	-0.14422	0.00034252	0.31426	-1.661e-05	-0.15655	2.035e-05	-0.16616	2.247e-05	-0.14964	3.168e-05	0.01739	1.84e-06	0.06134	-0.00012393	-0.25349	6.755e-05	0.02475
-0.0001	-0.1	-6.86e-06	-0.12229	0.00033859	0.31033	-4.373e-05	-0.18367	2.099e-05	-0.16552	1.66e-05	-0.15551	3.241e-05	0.01812	-1.893e-05	0.04057	-8.419e-05	-0.21375	4.417e-05	0.00137
-7.5e-05	-0.075	5.148e-05	-0.06395	0.00033492	0.30666	-0.00010945	-0.24939	2.415e-05	-0.16236	2.243e-05	-0.14968	3.759e-05	0.0233	-2.985e-05	0.02965	-1.357e-05	-0.14313	9.91e-06	-0.03289
-5e-05	-0.05	0.00014196	0.02653	0.00032755	0.29929	-0.00018651	-0.32645	3.029e-05	-0.15622	3.663e-05	-0.13548	4.312e-05	0.02883	-2.776e-05	0.03174	7.331e-05	-0.05625	-1.925e-05	-0.06205
-2.5e-05	-0.025	0.00022393	0.1085	0.00032103	0.29277	-0.00025449	-0.39443	4.187e-05	-0.14464	4.96e-05	-0.12251	4.869e-05	0.0344	-2.335e-05	0.03615	0.00014581	0.01625	-2.667e-05	-0.06947
0	0	0.00026713	0.1517	0.00032241	0.29415	-0.00029431	-0.43425	6.142e-05	-0.12509	5.393e-05	-0.11818	5.415e-05	0.03986	-2.299e-05	0.03651	0.00016849	0.03893	-1.424e-05	-0.05704
2.5e-05	0.025	0.00026993	0.1545	0.00032874	0.30048	-0.00031369	-0.45363	6.777e-05	-0.11874	4.04e-05	-0.13171	5.632e-05	0.04203	-3.306e-05	0.02644	0.00013259	0.00303	-1.257e-05	-0.05537
5e-05	0.05	0.00024743	0.132	0.00033103	0.30277	-0.00031795	-0.45789	4.601e-05	-0.1405	2.365e-05	-0.14846	5.2e-05	0.03771	-3.731e-05	0.02219	5.703e-05	-0.07253	-4.538e-05	-0.08818
7.5e-05	0.075	0.00021683	0.1014	0.00031813	0.28987	-0.00030467	-0.44461	-7.85e-06	-0.19436	2.841e-05	-0.1437	4.616e-05	0.03187	-2.097e-05	0.03853	-1.574e-05	-0.1453	-9.326e-05	-0.13606
0.0001	0.1	0.00018988	0.07445	0.0002983	0.27004	-0.00027952	-0.41946	-5.251e-05	-0.23902	5.841e-05	-0.1137	5.144e-05	0.03715	1.99e-06	0.06149	-4.991e-05	-0.17947	-0.00013014	-0.17294
0.000125	0.125	0.00017601	0.06058	0.0002654	0.23714	-0.00023548	-0.37542	-6.526e-05	-0.25177	9.747e-05	-0.07464	7.1e-05	0.05671	1.011e-05	0.06961	-5.407e-05	-0.18363	-0.0001464	-0.1892
0.00015	0.15	0.00018016	0.06473	0.00022784	0.19958	-0.00019283	-0.33277	-4.455e-05	-0.23106	0.00011933	-0.05278	8.352e-05	0.06923	6.2e-06	0.0657	-4.493e-05	-0.17449	-0.00014919	-0.19199
0.000175	0.175	0.0001966	0.08117	0.00020058	0.17232	-0.00015823	-0.29817	-1.32e-05	-0.19971	0.0001205	-0.05161	8.169e-05	0.0674	1.99e-06	0.06149	-3.103e-05	-0.16059	-0.00013952	-0.18232
0.0002	0.2	0.00021396	0.09853	0.00018208	0.15382	-0.00012571	-0.26565	2.209e-05	-0.16442	0.00011442	-0.05769	6.272e-05	0.04843	-2.56e-06	0.05694	-1.513e-05	-0.14469	-0.00011173	-0.15453
0.000225	0.225	0.00021473	0.0993	0.00017728	0.14902	-8.739e-05	-0.22733	5.041e-05	-0.1361	0.0001238	-0.04831	2.584e-05	0.01155	-9.88e-06	0.04962	1.132e-05	-0.11824	-8.383e-05	-0.12663
0.00025	0.25	0.00019545	0.08002	0.00018632	0.15806	-5.195e-05	-0.19189	6.257e-05	-0.12394	0.00015483	-0.01728	-1.234e-05	-0.02663	-2.159e-05	0.03791	4.71e-05	-0.08246	-6.979e-05	-0.11259
0.000275	0.275	0.000164	0.04857	0.000199	0.17074	-2.694e-05	-0.16688	5.784e-05	-0.12867	0.00019051	0.0184	-3.521e-05	-0.0495	-2.493e-05	0.03457	7.632e-05	-0.05324	-7.664e-05	-0.11944
0.0003	0.3	0.00012745	0.01202	0.00021478	0.18652	-9.42e-06	-0.14936	5.416e-05	-0.13235	0.00019888	0.02677	-3.431e-05	-0.0486	-1.707e-05	0.04243	8.883e-05	-0.04073	-8.786e-05	-0.13066
0.000325	0.325	9.683e-05	-0.0186	0.00024195	0.21369	1.55e-06	-0.13839	6.737e-05	-0.11914	0.00016989	-0.00222	-3.012e-05	-0.04441	-9.16e-06	0.05034	7.845e-05	-0.05111	-9.251e-05	-0.13531
0.00035	0.35	6.041e-05	-0.05502	0.00026479	0.23653	4.4e-06	-0.13554	0.00010157	-0.08494	0.00012197	-0.05014	-3.349e-05	-0.04778	7e-06	0.0665	5.486e-05	-0.0747	-7.833e-05	-0.12113
0.000375	0.375	1.451e-05	-0.10092	0.00026516	0.2369	-1.282e-05	-0.15276	0.00012804	-0.05847	6.699e-05	-0.10512	-4.687e-05	-0.06116	2.822e-05	0.08772	4.777e-05	-0.08179	-4.191e-05	-0.08471
0.0004	0.4	-3.261e-05	-0.14804	0.0002585	0.23024	-4.76e-05	-0.18754	0.00013537	-0.05114	3.175e-05	-0.14036	-6.263e-05	-0.07692	4.821e-05	0.10771	6.407e-05	-0.06549	-5.8e-07	-0.04338
0.000425	0.425	-6.552e-05	-0.18095	0.00025758	0.22932	-8.829e-05	-0.22823	0.00012852	-0.05799	3.445e-05	-0.13766	-6.171e-05	-0.076	5.461e-05	0.11411	9.745e-05	-0.03211	2.43e-05	-0.0185
0.00045	0.45	-7.474e-05	-0.19017	0.00027275	0.24449	-0.0001229	-0.26284	0.0001131	-0.07341	5.629e-05	-0.11582	-4.674e-05	-0.06103	4.187e-05	0.10137	0.00012839	-0.00117	1.864e-05	-0.02416
0.000475	0.475	-6.616e-05	-0.18159	0.00029988	0.27162	-0.00014807	-0.28801	9.454e-05	-0.09197	7.629e-05	-0.09582	-3.552e-05	-0.04981	1.448e-05	0.07398	0.00014209	0.01253	-8.12e-06	-0.05092
0.0005	0.5	-4.987e-05	-0.1653	0.00032995	0.30169	-0.0001588	-0.29874	7.284e-05	-0.11367	9.02e-05	-0.08191	-3.612e-05	-0.05041	-1.057e-05	0.04893	0.00013857	0.00901	-3.394e-05	-0.07674
0.000525	0.525	-2.586e-05	-0.14129	0.00035364	0.32538	-0.00014918	-0.28912	5.379e-05	-0.13272	9.546e-05	-0.07665	-5.25e-05	-0.06679	-1.724e-05	0.04226	0.00012139	-0.00817	-4.451e-05	-0.08731
0.00055	0.55	-6.22e-06	-0.12165	0.00036963	0.34137	-0.00011395	-0.25389	3.749e-05	-0.14902	8.345e-05	-0.08866	-7.875e-05	-0.09304	-3e-08	0.05947	0.0001021	-0.02746	-4.974e-05	-0.09254
0.000575	0.575	1.32e-06	-0.11411	0.0003602	0.33194	-6.718e-05	-0.20712	8.54e-06	-0.17797	5.91e-05	-0.11301	-0.00010876	-0.12305	1.65e-05	0.076	8.872e-05	-0.04084	-4.674e-05	-0.08954
0.0006	0.6	-3.092e-05	-0.14635	0.00032038	0.29212	-2.441e-05	-0.16435	-2.48e-05	-0.21131	2.463e-05	-0.14748	-0.00013434	-0.14863	2.555e-05	0.08505	7.793e-05	-0.05163	-4.134e-05	-0.08414
0.000625	0.625	-8.78e-05	-0.20323	0.00026558	0.23732	-6.48e-06	-0.14642	-4.883e-05	-0.23534	-5.22e-06	-0.17733	-0.00015974	-0.17403	2.756e-05	0.08706	7.007e-05	-0.05949	-1.745e-05	-0.06025
0.00065	0.65	-0.00015431	-0.26974	0.00020941	0.18115	-6.2e-06	-0.14614	-6.217e-05	-0.24868	-1.506e-05	-0.18717	-0.00017792	-0.19221	3.404e-05	0.09354	6.659e-05	-0.06297	1.143e-05	-0.03137
0.000675	0.675	-0.00019509	-0.31052	0.00015892	0.13066	-1.514e-05	-0.15508	-7.004e-05	-0.25655	-8.45e-06	-0.18056	-0.00018421	-0.1985	5.095e-05	0.11045	7.445e-05	-0.05511	4.155e-05	-0.00125
0.0007	0.7	-0.00018877	-0.3042	0.00013202	0.10376	-3.1e-05	-0.17094	-6.552e-05	-0.25203	-6.05e-06	-0.17816	-0.0001699	-0.18419	7.725e-05	0.13675	9.757e-05	-0.03199	6.814e-05	0.02534
0.000725	0.725	-0.00015004	-0.26547	0.00012854	0.10028	-4.531e-05	-0.18525	-4.884e-05	-0.23535	-3.53e-06	-0.17564	-0.00014332	-0.15761	9.454e-05	0.15404	0.00010898	-0.02058	7.014e-05	0.02734
0.00075	0.75	-0.00010921	-0.22464	0.00013985	0.11159	-4.407e-05	-0.18401	-4.68e-06	-0.19119	-2.49e-06	-0.1746	-0.00010728	-0.12157	9.59e-05	0.1554	0.00010441	-0.02515	3.917e-05	-0.00363
0.000775	0.775	-6.799e-05	-0.18342	0.00015566	0.1274	-2.315e-05	-0.16309	5.5e-05	-0.13151	1.107e-05	-0.16104	-7.065e-05	-0.08494	7.533e-05	0.13483	9.224e-05	-0.03732	-1.431e-05	-0.05711
0.0008	0.8	-3.769e-05	-0.15312	0.00015992	0.13166	-7e-08	-0.14001	9.298e-05	-0.09353	1.808e-05	-0.15403	-3.143e-05	-0.04572	4.249e-05	0.10199	7.245e-05	-0.05711	-7.814e-05	-0.12094
0.000825	0.825	-1.09e-05	-0.12633	0.00014355	0.11529	9.5e-07	-0.13899	8.861e-05	-0.0979	1.139e-05	-0.16072	6.59e-06	-0.0077	2.618e-05	0.08568	5.105e-05	-0.07851	-0.00013858	-0.18138
0.00085	0.85	8.71e-06	-0.10672	9.802e-05	0.06976	-2.748e-05	-0.16742	6.156e-05	-0.12495	9.79e-06	-0.16232	2.056e-05	0.00627	1.877e-05	0.07827	2.835e-05	-0.10121	-0.00017897	-0.22177
0.000875	0.875	2.731e-05	-0.08812	3.002e-05	0.00176	-6.372e-05	-0.20366	2.298e-05	-0.16353	2.65e-05	-0.14561	5.56e-06	-0.00873	1.568e-05	0.07518	8.7e-06	-0.12086	-0.00018429	-0.22709
0.0009	0.9	6.35e-05	-0.05193	-2.468e-05	-0.05294	-0.00010317	-0.24311	-1.733e-05	-0.20384	5.679e-05	-0.11532	-2.265e-05	-0.03694	1.696e-05	0.07646	-2.07e-06	-0.13163	-0.00015735	-0.20015
0.000925	0.925	0.00011814	0.00271	-3.499e-05	-0.06325	-0.00013218	-0.27212	-4.907e-05	-0.23558	7.81e-05	-0.09401	-4.405e-05	-0.05834	2.957e-05	0.08907	4.34e-06	-0.12522	-0.00011073	-0.15353
0.00095	0.95	0.00019208	0.07665	8.86e-06	-0.0194	-0.00014437	-0.28431	-7.687e-05	-0.26338	6.523e-05	-0.10688	-5.1e-05	-0.06529	4.042e-05	0.09992	2.638e-05	-0.10318	-6.51e-05	-0.1079
0.000975	0.975	0.00028408	0.16865	8.631e-05	0.05805	-0.00014561	-0.28555	-0.00010543	-0.29194	2.032e-05	-0.15179	-5.482e-05	-0.06911	4.235e-05	0.10185	5.897e-05	-0.07059	-2.971e-05	-0.07251
0.001	1	0.0003932	0.27777	0.00017005	0.14179	-0.00012435	-0.26429	-0.00014264	-0.32915	-1.964e-05	-0.19175	-7.802e-05	-0.09231	4.971e-05	0.10921	8.411e-05	-0.04545	-2.031e-05	-0.06311
0.001025	1.025	0.00050207	0.38664	0.00026157	0.23331	-7.549e-05	-0.21543	-0.00018377	-0.37028	-3.814e-05	-0.21025	-0.00010632	-0.12061	6.517e-05	0.12467	9.707e-05	-0.03249	-4.038e-05	-0.08318
0.00105	1.05	0.00061219	0.49676	0.000358	0.32974	-1.382e-05	-0.15376	-0.00022037	-0.40688	-3.235e-05	-0.20446	-0.0001295	-0.14379	9.481e-05	0.15431	0.0001007	-0.02886	-6.78e-05	-0.1106
0.001075	1.075	0.00072592	0.61049	0.000457	0.42874	2.951e-05	-0.11043	-0.00023303	-0.41954	-1.152e-05	-0.18363	-0.0001491	-0.16339	0.00012997	0.18947	8.864e-05	-0.04092	-9.157e-05	-0.13437
0.0011	1.1	0.00082718	0.71175	0.00055343	0.52517	5.533e-05	-0.08461	-0.00022377	-0.41028	3.544e-05	-0.13667	-0.00016368	-0.17797	0.00016702	0.22652	7.985e-05	-0.04971	-0.0001147	-0.1575
0.001125	1.125	0.0009104	0.79497	0.00063506	0.6068	8.491e-05	-0.05503	-0.00019139	-0.3779	0.00011005	-0.06206	-0.00017428	-0.18857	0.00020537	0.26487	7.291e-05	-0.05665	-0.00013685	-0.17965
0.00115	1.15	0.00096643	0.851	0.00069569	0.66743	0.00012079	-0.01915	-0.00014761	-0.33412	0.00019834	0.02623	-0.00016541	-0.1797	0.00024402	0.30352	5.465e-05	-0.07491	-0.0001393	-0.1821
0.001175	1.175	0.00100804	0.89261	0.00073476	0.7065	0.00015704	0.0171	-0.0001058	-0.29231	0.00027119	0.09908	-0.00015413	-0.16842	0.00028138	0.34088	3.315e-05	-0.09641	-0.00013194	-0.17474
0.0012	1.2	0.00101231	0.89688	0.00075022	0.72196	0.00019176	0.05182	-7.4e-05	-0.26051	0.00030085	0.12874	-0.00013688	-0.15117	0.00030766	0.36716	2.421e-05	-0.10535	-0.00011999	-0.16279
0.001225	1.225	0.00096221	0.84678	0.00074568	0.71742	0.0002193	0.07936	-4.556e-05	-0.23207	0.00027952	0.10741	-0.00011172	-0.12601	0.0003111	0.3706	2.767e-05	-0.10189	-0.00012315	-0.16595
0.00125	1.25	0.00087278	0.75735	0.00074115	0.71289	0.00024453	0.10459	-1.618e-05	-0.20269	0.00023334	0.06123	-9.41e-05	-0.10839	0.00029371	0.35321	4.455e-05	-0.08501	-0.00013483	-0.17763
0.001275	1.275	0.00074345	0.62802	0.00073166	0.7034	0.00027351	0.13357	-4.7e-06	-0.19121	0.00019036	0.01825	-9.493e-05	-0.10922	0.00025967	0.31917	6.727e-05	-0.06229	-0.00013439	-0.17719
0.0013	1.3	0.0005893	0.47387	0.00070816	0.6799	0.00030458	0.16464	-1.005e-05	-0.19656	0.00016813	-0.00398	-0.00011975	-0.13404	0.00022165	0.28115	8.019e-05	-0.04937	-0.00012075	-0.16355
0.001325	1.325	0.00042981	0.31438	0.00064854	0.62028	0.00034842	0.20848	-1.925e-05	-0.20576	0.00016652	-0.00559	-0.0001407	-0.15499	0.00019271	0.25221	7.448e-05	-0.05508	-0.00010795	-0.15075
0.00135	1.35	0.00027583	0.1604	0.00054851	0.52025	0.00041354	0.2736	-2.032e-05	-0.20683	0.00018165	0.00954	-0.00014484	-0.15913	0.00018076	0.24026	4.102e-05	-0.08854	-9.949e-05	-0.14229
0.001375	1.375	0.00015283	0.0374	0.00041668	0.38842	0.00047179	0.33185	-2.419e-05	-0.2107	0.0002094	0.03729	-0.00014692	-0.16121	0.00017495	0.23445	1.94e-06	-0.12762	-0.00010202	-0.14482
0.0014	1.4	6.704e-05	-0.04839	0.00027595	0.24769	0.00049124	0.3513	-2.687e-05	-0.21338	0.00025292	0.08081	-0.00017711	-0.1914	0.00015962	0.21912	-2.01e-05	-0.14966	-0.00010106	-0.14386
0.001425	1.425	-2.03e-06	-0.11746	0.00016702	0.13876	0.00047176	0.33182	-1.36e-06	-0.18787	0.00031187	0.13976	-0.00023391	-0.2482	0.00014545	0.20495	-1.819e-05	-0.14775	-9.84e-05	-0.1412
0.00145	1.45	-5.721e-05	-0.17264	0.00010358	0.07532	0.00042915	0.28921	5.953e-05	-0.12698	0.00037284	0.20073	-0.00028074	-0.29503	0.00014968	0.20918	-9.87e-06	-0.13943	-8.773e-05	-0.13053
0.001475	1.475	-0.00010065	-0.21608	7.51e-05	0.04684	0.00036578	0.22584	0.00014958	-0.03693	0.00040629	0.23418	-0.00028328	-0.29757	0.00017854	0.23804	3.17e-06	-0.12639	-5.941e-05	-0.10221
0.0015	1.5	-0.00013774	-0.25317	5.28e-05	0.02454	0.00029384	0.1539	0.00024631	0.0598	0.00041745	0.24534	-0.00023779	-0.25208	0.00021993	0.27943	1.735e-05	-0.11221	-1.3e-05	-0.0558
0.001525	1.525	-0.00016753	-0.28296	1.733e-05	-0.01093	0.00021503	0.07509	0.00033649	0.14998	0.00040551	0.2334	-0.00016758	-0.18187	0.00025081	0.31031	4.48e-05	-0.08476	1.334e-05	-0.02946
0.00155	1.55	-0.00020107	-0.3165	-2.515e-05	-0.05341	0.0001364	-0.00354	0.00038882	0.20231	0.00036606	0.19395	-9.837e-05	-0.11266	0.00027872	0.33822	9.093e-05	-0.03863	2.267e-05	-0.02013
0.001575	1.575	-0.00022876	-0.34419	-8.131e-05	-0.10957	5.447e-05	-0.08547	0.00040206	0.21555	0.00030006	0.12795	-4.668e-05	-0.06097	0.00030495	0.36445	0.00013921	0.00965	1.908e-05	-0.02372
0.0016	1.6	-0.0002269	-0.34233	-0.00013557	-0.16383	-1.186e-05	-0.1518	0.00037789	0.19138	0.00021842	0.04631	-8.97e-06	-0.02326	0.0003109	0.3704	0.00017193	0.04237	-2.62e-06	-0.04542
0.001625	1.625	-0.00017115	-0.28658	-0.00018834	-0.2166	-4.604e-05	-0.18598	0.00032695	0.14044	0.00013282	-0.03929	1.053e-05	-0.00376	0.00028782	0.34732	0.00018515	0.05559	-3.185e-05	-0.07465
0.00165	1.65	-5.3e-05	-0.16843	-0.00023422	-0.26248	-4.546e-05	-0.1854	0.0002595	0.07299	5.449e-05	-0.11762	1.701e-05	0.00272	0.00026604	0.32554	0.00016658	0.03702	-5.405e-05	-0.09685
0.001675	1.675	0.00013345	0.01802	-0.0002669	-0.29516	-2.104e-05	-0.16098	0.00018724	0.00073	-1.061e-05	-0.18272	1.789e-05	0.0036	0.0002578	0.3173	0.00012768	-0.00188	-7.658e-05	-0.11938
0.0017	1.7	0.0003822	0.26677	-0.00026842	-0.29668	-7.6e-07	-0.1407	0.0001104	-0.07611	-6.236e-05	-0.23447	2.9e-05	0.01471	0.00026339	0.32289	8.728e-05	-0.04228	-9.994e-05	-0.14274
0.001725	1.725	0.00066136	0.54593	-0.00021998	-0.24824	1.05e-05	-0.12944	4.613e-05	-0.14038	-0.00010323	-0.27534	4.506e-05	0.03077	0.00027434	0.33384	6.789e-05	-0.06167	-0.00012618	-0.16898
0.00175	1.75	0.00092614	0.81071	-0.00011774	-0.146	2.22e-05	-0.11774	-1.79e-06	-0.1883	-0.00011815	-0.29026	5.946e-05	0.04517	0.00027879	0.33829	6.95e-05	-0.06006	-0.00014716	-0.18996
0.001775	1.775	0.00111142	0.99599	2.324e-05	-0.00502	2.068e-05	-0.11926	-3.048e-05	-0.21699	-0.00011634	-0.28845	7.959e-05	0.0653	0.00026312	0.32262	7.349e-05	-0.05607	-0.00014665	-0.18945
0.0018	1.8	0.00119591	1.08048	0.00017634	0.14808	-7.1e-07	-0.14065	-4.623e-05	-0.23274	-0.00010324	-0.27535	0.00010075	0.08646	0.00023043	0.28993	5.962e-05	-0.06994	-0.00012567	-0.16847
0.001825	1.825	0.00119814	1.08271	0.00033303	0.30477	-2.793e-05	-0.16787	-5.499e-05	-0.2415	-9.906e-05	-0.27117	0.00011652	0.10223	0.000197	0.2565	3.382e-05	-0.09574	-0.00010573	-0.14853
0.00185	1.85	0.00112354	1.00811	0.00047896	0.4507	-4.553e-05	-0.18547	-5.558e-05	-0.24209	-9.702e-05	-0.26913	0.00013244	0.11815	0.00017773	0.23723	-4.14e-06	-0.1337	-9.023e-05	-0.13303
0.001875	1.875	0.00098894	0.87351	0.00059109	0.56283	-4.961e-05	-0.18955	-4.989e-05	-0.2364	-0.00010065	-0.27276	0.00015163	0.13734	0.0001775	0.237	-3.4e-05	-0.16356	-5.783e-05	-0.10063
0.0019	1.9	0.00081979	0.70436	0.00065867	0.63041	-3.56e-05	-0.17554	-3.881e-05	-0.22532	-0.0001019	-0.27401	0.00016	0.14571	0.0001851	0.2446	-4.155e-05	-0.17111	-9.2e-06	-0.052
0.001925	1.925	0.0006619	0.54647	0.00068685	0.65859	1.192e-05	-0.12802	-5.485e-05	-0.24136	-8.971e-05	-0.26182	0.00016021	0.14592	0.00019839	0.25789	-1.806e-05	-0.14762	4.077e-05	-0.00203
0.00195	1.95	0.00053595	0.42052	0.00070235	0.67409	9.803e-05	-0.04191	-0.0001096	-0.29611	-5.059e-05	-0.2227	0.00016726	0.15297	0.00021491	0.27441	2.319e-05	-0.10637	6.921e-05	0.02641
0.001975	1.975	0.0004415	0.32607	0.00071741	0.68915	0.0001979	0.05796	-0.00017244	-0.35895	1.693e-05	-0.15518	0.00018839	0.1741	0.00022329	0.28279	6.656e-05	-0.063	5.757e-05	0.01477
0.002	2	0.00035944	0.24401	0.00072097	0.69271	0.00029135	0.15141	-0.00021703	-0.40354	9.304e-05	-0.07907	0.00022005	0.20576	0.00021817	0.27767	9.84e-05	-0.03116	2.618e-05	-0.01662
0.002025	2.025	0.00028611	0.17068	0.00068725	0.65899	0.00037037	0.23043	-0.00023407	-0.42058	0.00015723	-0.01488	0.0002355	0.22121	0.00021359	0.27309	0.0001078	-0.02176	-6.32e-06	-0.04912
0.00205	2.05	0.00023741	0.12198	0.00061838	0.59012	0.00042631	0.28637	-0.00021178	-0.39829	0.00019587	0.02376	0.00021583	0.20154	0.0002106	0.2701	9.176e-05	-0.0378	-3.599e-05	-0.07879
0.002075	2.075	0.0002322	0.11677	0.00052861	0.50035	0.00044822	0.30828	-0.00014959	-0.3361	0.00021603	0.04392	0.00015658	0.14229	0.00021933	0.27883	5.518e-05	-0.07438	-5.779e-05	-0.10059
0.0021	2.1	0.00027137	0.15594	0.00044094	0.41268	0.00044274	0.3028	-7.219e-05	-0.2587	0.00022786	0.05575	8.98e-05	0.07551	0.00023878	0.29828	1.601e-05	-0.11355	-4.727e-05	-0.09007
0.002125	2.125	0.00033737	0.22194	0.00037755	0.34929	0.00041678	0.27684	-1.168e-05	-0.19819	0.00024257	0.07046	3.093e-05	0.01664	0.00026722	0.32672	-4.08e-06	-0.13364	-1.475e-05	-0.05755
0.00215	2.15	0.0004145	0.29907	0.00034408	0.31582	0.00037452	0.23458	1.406e-05	-0.17245	0.00025815	0.08604	-1.851e-05	-0.0328	0.00028749	0.34699	2.17e-06	-0.12739	1.75e-05	-0.0253
0.002175	2.175	0.00049569	0.38026	0.0003462	0.31794	0.0003221	0.18216	2.593e-05	-0.16058	0.0002678	0.09569	-5.572e-05	-0.07001	0.00028511	0.34461	1.963e-05	-0.10993	3.142e-05	-0.01138
0.0022	2.2	0.0005808	0.46537	0.00037794	0.34968	0.00028656	0.14662	5.031e-05	-0.1362	0.00027352	0.10141	-7.648e-05	-0.09077	0.00025404	0.31354	3.233e-05	-0.09723	3.157e-05	-0.01123
0.002225	2.225	0.00066747	0.55204	0.0004037	0.37544	0.00027508	0.13514	9.385e-05	-0.09266	0.0002661	0.09399	-9.328e-05	-0.10757	0.00021559	0.27509	3.604e-05	-0.09352	1.854e-05	-0.02426
0.00225	2.25	0.00074011	0.62468	0.00041268	0.38442	0.00029016	0.15022	0.00014068	-0.04583	0.00024482	0.07271	-0.00010166	-0.11595	0.00018141	0.24091	2.639e-05	-0.10317	3.45e-06	-0.03935
0.002275	2.275	0.00079373	0.6783	0.00040123	0.37297	0.00033482	0.19488	0.00019445	0.00794	0.00023063	0.05852	-9.792e-05	-0.11221	0.00015716	0.21666	9.5e-07	-0.12861	-1.192e-05	-0.05472
0.0023	2.3	0.00082168	0.70625	0.00038479	0.35653	0.00039125	0.25131	0.00025953	0.07302	0.0002391	0.06699	-6.513e-05	-0.07942	0.00015382	0.21332	-2.728e-05	-0.15684	-3.799e-05	-0.08079
0.002325	2.325	0.00083133	0.7159	0.00038932	0.36106	0.00044237	0.30243	0.00032018	0.13367	0.00024722	0.07511	-2.738e-05	-0.04167	0.00017009	0.22959	-5.486e-05	-0.18442	-7.332e-05	-0.11612
0.00235	2.35	0.00083339	0.71796	0.00040745	0.37919	0.00047495	0.33501	0.00035682	0.17031	0.00023755	0.06544	-8.22e-06	-0.02251	0.00019746	0.25696	-7.779e-05	-0.20735	-0.00010637	-0.14917
0.002375	2.375	0.00083653	0.7211	0.00041999	0.39173	0.00048504	0.3451	0.00037284	0.18633	0.00022423	0.05212	-6.36e-06	-0.02065	0.00022383	0.28333	-8.68e-05	-0.21636	-0.0001447	-0.1875
0.0024	2.4	0.00085403	0.7386	0.00040634	0.37808	0.00046733	0.32739	0.00037158	0.18507	0.00022529	0.05318	1.009e-05	-0.0042	0.00023092	0.29042	-8.757e-05	-0.21713	-0.0001695	-0.2123
0.002425	2.425	0.00088576	0.77033	0.00036445	0.33619	0.00043568	0.29574	0.00037516	0.18865	0.00025728	0.08517	4.117e-05	0.02688	0.00020729	0.26679	-7.472e-05	-0.20428	-0.00016891	-0.21171
0.00245	2.45	0.0009279	0.81247	0.00031202	0.28376	0.00039227	0.25233	0.00039229	0.20578	0.00031533	0.14322	7.964e-05	0.06535	0.00017855	0.23805	-4.917e-05	-0.17873	-0.00014229	-0.18509
0.002475	2.475	0.00098852	0.87309	0.000266	0.23774	0.00034856	0.20862	0.00041951	0.233	0.00038954	0.21743	0.00010769	0.0934	0.00016525	0.22475	-1.643e-05	-0.14599	-0.00010264	-0.14544
0.0025	2.5	0.00104912	0.93369	0.00023694	0.20868	0.00031913	0.17919	0.00043775	0.25124	0.00044682	0.27471	0.00012355	0.10926	0.0001604	0.2199	1.884e-05	-0.11072	-6.172e-05	-0.10452
0.002525	2.525	0.00110693	0.9915	0.00022118	0.19292	0.00030351	0.16357	0.00043575	0.24924	0.00046334	0.29123	0.00014438	0.13009	0.00015639	0.21589	4.687e-05	-0.08269	-3.677e-05	-0.07957
0.00255	2.55	0.0011473	1.03187	0.0002122	0.18394	0.00029216	0.15222	0.00042472	0.23821	0.00044815	0.27604	0.00019119	0.1769	0.00014534	0.20484	7.584e-05	-0.05372	-1.152e-05	-0.05432
0.002575	2.575	0.00114088	1.02545	0.00021943	0.19117	0.00026511	0.12517	0.0003982	0.21169	0.00042812	0.25601	0.00026133	0.24704	0.0001367	0.1962	0.00010827	-0.02129	1.593e-05	-0.02687
0.0026	2.6	0.00109645	0.98102	0.00025306	0.2248	0.00022568	0.08574	0.00036352	0.17701	0.0004025	0.23039	0.00032765	0.31336	0.00013382	0.19332	0.00014563	0.01607	2.374e-05	-0.01906
0.002625	2.625	0.00102631	0.91088	0.00029996	0.2717	0.00017341	0.03347	0.00034044	0.15393	0.00036861	0.1965	0.00036485	0.35056	0.00014238	0.20188	0.00017284	0.04328	-9.3e-07	-0.04373
0.00265	2.65	0.00095136	0.83593	0.00034455	0.31629	0.00012052	-0.01942	0.00033777	0.15126	0.000333	0.16089	0.0003581	0.34381	0.00016703	0.22653	0.00018015	0.05059	-3.877e-05	-0.08157
0.002675	2.675	0.00088962	0.77419	0.00037659	0.34833	8.872e-05	-0.05122	0.00034828	0.16177	0.0003111	0.13899	0.00031494	0.30065	0.00020447	0.26397	0.00015675	0.02719	-5.86e-05	-0.1014
0.0027	2.7	0.00085135	0.73592	0.00040116	0.3729	8.918e-05	-0.05076	0.00036214	0.17563	0.00030658	0.13447	0.00025974	0.24545	0.00025165	0.31115	0.00011458	-0.01498	-7.258e-05	-0.11538
0.002725	2.725	0.00081822	0.70279	0.00042057	0.39231	0.0001014	-0.03854	0.00036694	0.18043	0.00029612	0.12401	0.00020115	0.18686	0.00027901	0.33851	7.003e-05	-0.05953	-8.158e-05	-0.12438
0.00275	2.75	0.00076593	0.6505	0.00042837	0.40011	0.00011817	-0.02177	0.00036325	0.17674	0.0002703	0.09819	0.00014678	0.13249	0.00026967	0.32917	2.827e-05	-0.10129	-7.335e-05	-0.11615
0.002775	2.775	0.00069116	0.57573	0.00042498	0.39672	0.00014205	0.00211	0.00036564	0.17913	0.00022711	0.055	9.715e-05	0.08286	0.00023326	0.29276	3.28e-06	-0.12628	-7.242e-05	-0.11522
0.0028	2.8	0.00058677	0.47134	0.00040411	0.37585	0.00016977	0.02983	0.00036775	0.18124	0.00017552	0.00341	5.171e-05	0.03742	0.00019336	0.25286	1.011e-05	-0.11945	-7.465e-05	-0.11745
0.002825	2.825	0.0004598	0.34437	0.00036696	0.3387	0.00019463	0.05469	0.00036738	0.18087	0.00013339	-0.03872	2.539e-05	0.0111	0.00016711	0.22661	4.226e-05	-0.0873	-7.225e-05	-0.11505
0.00285	2.85	0.00035265	0.23722	0.0003391	0.31084	0.00021183	0.07189	0.00035436	0.16785	0.00013075	-0.04136	1.033e-05	-0.00396	0.00015241	0.21191	9.512e-05	-0.03444	-5.613e-05	-0.09893
0.002875	2.875	0.00028868	0.17325	0.00033603	0.30777	0.00021342	0.07348	0.00033322	0.14671	0.00016753	-0.00458	2.03e-06	-0.01226	0.00015625	0.21575	0.00014193	0.01237	-4.239e-05	-0.08519
0.0029	2.9	0.00026357	0.14814	0.00035945	0.33119	0.00022077	0.08083	0.00028542	0.09891	0.00020158	0.02947	1.294e-05	-0.00135	0.00015815	0.21765	0.00017702	0.04746	-3.658e-05	-0.07938
0.002925	2.925	0.00027101	0.15558	0.00039885	0.37059	0.00025835	0.11841	0.00022366	0.03715	0.00020516	0.03305	5.811e-05	0.04382	0.00012813	0.18763	0.00018131	0.05175	-3.705e-05	-0.07985
0.00295	2.95	0.00030267	0.18724	0.00042283	0.39457	0.00031928	0.17934	0.00016461	-0.0219	0.00019063	0.01852	0.00012997	0.11568	7.773e-05	0.13723	0.00016187	0.03231	-4.628e-05	-0.08908
0.002975	2.975	0.00033795	0.22252	0.00043389	0.40563	0.00040807	0.26813	0.0001261	-0.06041	0.00016939	-0.00272	0.0001908	0.17651	3.822e-05	0.09772	0.00014347	0.01391	-5.881e-05	-0.10161
0.003	3	0.00034629	0.23086	0.00043838	0.41012	0.00051825	0.37831	0.00010148	-0.08503	0.00015343	-0.01868	0.0002316	0.21731	1.592e-05	0.07542	0.00012733	-0.00223	-6.175e-05	-0.10455
0.003025	3.025	0.00029723	0.1818	0.00044253	0.41427	0.00062895	0.48901	8.526e-05	-0.10125	0.00015248	-0.01963	0.00024253	0.22824	-1.73e-06	0.05777	0.00012504	-0.00452	-5.751e-05	-0.10031
0.00305	3.05	0.00022456	0.10913	0.00044491	0.41665	0.00070099	0.56105	7.928e-05	-0.10723	0.00017306	0.00095	0.0002244	0.21011	-1.463e-05	0.04487	0.00013626	0.0067	-5.389e-05	-0.09669
0.003075	3.075	0.00015128	0.03585	0.00042552	0.39726	0.00071705	0.57711	7.01e-05	-0.11641	0.00020098	0.02887	0.00018534	0.17105	-7.18e-06	0.05232	0.00015453	0.02497	-5.7e-05	-0.0998
0.0031	3.1	0.00010965	-0.00578	0.00039568	0.36742	0.00069608	0.55614	6.022e-05	-0.12629	0.00022817	0.05606	0.00014854	0.13425	2.95e-06	0.06245	0.00016121	0.03165	-4.981e-05	-0.09261
0.003125	3.125	0.00010619	-0.00924	0.00038918	0.36092	0.00064871	0.50877	5.741e-05	-0.1291	0.00026672	0.09461	0.00012839	0.1141	7.46e-06	0.06696	0.00016931	0.03975	-2.954e-05	-0.07234
0.00315	3.15	0.00015528	0.03985	0.00041601	0.38775	0.00059681	0.45687	5.022e-05	-0.13629	0.00031034	0.13823	0.00012386	0.10957	1.016e-05	0.06966	0.0001827	0.05314	-2.26e-06	-0.04506
0.003175	3.175	0.00025555	0.14012	0.00047187	0.44361	0.00055051	0.41057	2.915e-05	-0.15736	0.00035168	0.17957	0.00013728	0.12299	1.684e-05	0.07634	0.00019898	0.06942	1.681e-05	-0.02599
0.0032	3.2	0.0003859	0.27047	0.00053404	0.50578	0.00051846	0.37852	8.66e-06	-0.17785	0.00038776	0.21565	0.00015534	0.14105	1.805e-05	0.07755	0.00020682	0.07726	2.234e-05	-0.02046
0.003225	3.225	0.00052929	0.41386	0.00058839	0.56013	0.0004875	0.34756	-4.26e-06	-0.19077	0.00041841	0.2463	0.00018036	0.16607	9.22e-06	0.06872	0.00019583	0.06627	9.05e-06	-0.03375
0.00325	3.25	0.00065776	0.54233	0.00062022	0.59196	0.00046054	0.3206	-1.85e-06	-0.18836	0.0004463	0.27419	0.00019755	0.18326	-1.104e-05	0.04846	0.0001535	0.02394	-1.776e-05	-0.06056
0.003275	3.275	0.00077653	0.6611	0.00062977	0.60151	0.00043073	0.29079	9.16e-06	-0.17735	0.00047423	0.30212	0.00018027	0.16598	-3.151e-05	0.02799	9.496e-05	-0.0346	-2.95e-05	-0.0723
0.0033	3.3	0.00087556	0.76013	0.00062278	0.59452	0.00039185	0.25191	2.771e-05	-0.1588	0.00049446	0.32235	0.00014189	0.1276	-4.963e-05	0.00987	3.652e-05	-0.09304	-1.998e-05	-0.06278
0.003325	3.325	0.00095177	0.83634	0.00061424	0.58598	0.00036027	0.22033	5.13e-05	-0.13521	0.00049665	0.32454	0.00010087	0.08658	-4.921e-05	0.01029	-9.12e-06	-0.13868	-9.85e-06	-0.05265
0.00335	3.35	0.00101233	0.8969	0.00059148	0.56322	0.00035642	0.21648	7.452e-05	-0.11199	0.0004854	0.31329	6.832e-05	0.05403	-2.276e-05	0.03674	-3.469e-05	-0.16425	5.9e-07	-0.04221
0.003375	3.375	0.00108072	0.96529	0.0005686	0.54034	0.000379	0.23906	9.465e-05	-0.09186	0.00046118	0.28907	4.985e-05	0.03556	2.542e-05	0.08492	-3.123e-05	-0.16079	1.854e-05	-0.02426
0.0034	3.4	0.00118479	1.06936	0.00057636	0.5481	0.00042432	0.28438	0.00011763	-0.06888	0.00043516	0.26305	3.601e-05	0.02172	6.645e-05	0.12595	-5.17e-06	-0.13473	3.714e-05	-0.00566
0.003425	3.425	0.00132677	1.21134	0.00060494	0.57668	0.00046788	0.32794	0.00015939	-0.02712	0.00040495	0.23284	1.767e-05	0.00338	8.459e-05	0.14409	1.863e-05	-0.11093	4.54e-05	0.0026
0.00345	3.45	0.00146494	1.34951	0.00063356	0.6053	0.00051335	0.37341	0.00021867	0.03216	0.00037888	0.20677	6.31e-06	-0.00798	8.837e-05	0.14787	2.18e-05	-0.10776	3.503e-05	-0.00777
0.003475	3.475	0.00157361	1.45818	0.00064275	0.61449	0.00056232	0.42238	0.00027716	0.09065	0.00036465	0.19254	1.519e-05	0.0009	9.529e-05	0.15479	-1.63e-06	-0.13119	1.884e-05	-0.02396
0.0035	3.5	0.00163277	1.51734	0.00063451	0.60625	0.00060539	0.46545	0.00032108	0.13457	0.00036661	0.1945	4.967e-05	0.03538	0.00010951	0.16901	-4.149e-05	-0.17105	1.34e-06	-0.04146
0.003525	3.525	0.0016259	1.51047	0.00061904	0.59078	0.00061612	0.47618	0.00034451	0.158	0.00037972	0.20761	0.00011341	0.09912	0.00012101	0.18051	-7.639e-05	-0.20595	-2.564e-05	-0.06844
0.00355	3.55	0.00155672	1.44129	0.00060295	0.57469	0.00059889	0.45895	0.00035735	0.17084	0.00039015	0.21804	0.00018169	0.1674	0.00012318	0.18268	-8.554e-05	-0.2151	-5.021e-05	-0.09301
0.003575	3.575	0.00144995	1.33452	0.00058176	0.5535	0.00057099	0.43105	0.00036238	0.17587	0.0003718	0.19969	0.00022765	0.21336	0.00012173	0.18123	-6.143e-05	-0.19099	-7.335e-05	-0.11615
0.0036	3.6	0.00134053	1.2251	0.00054353	0.51527	0.00054523	0.40529	0.00036437	0.17786	0.00032639	0.15428	0.00023919	0.2249	0.00013212	0.19162	-2.796e-05	-0.15752	-8.099e-05	-0.12379
0.003625	3.625	0.00122625	1.11082	0.00049865	0.47039	0.00052485	0.38491	0.00036651	0.18	0.00027686	0.10475	0.00021695	0.20266	0.00015496	0.21446	-7.28e-06	-0.13684	-7.632e-05	-0.11912
0.00365	3.65	0.00111302	0.99759	0.00046806	0.4398	0.0005128	0.37286	0.00035548	0.16897	0.0002362	0.06409	0.00018432	0.17003	0.00018237	0.24187	-2.74e-06	-0.1323	-6.09e-05	-0.1037
0.003675	3.675	0.00101153	0.8961	0.00045964	0.43138	0.00050143	0.36149	0.00033615	0.14964	0.00021248	0.04037	0.00016044	0.14615	0.00019126	0.25076	-9.14e-06	-0.1387	-4.911e-05	-0.09191
0.0037	3.7	0.00092978	0.81435	0.00046755	0.43929	0.00048458	0.34464	0.00033412	0.14761	0.00019492	0.02281	0.00014865	0.13436	0.0001783	0.2378	-3.016e-05	-0.15972	-3.592e-05	-0.07872
0.003725	3.725	0.0008573	0.74187	0.00048384	0.45558	0.00047289	0.33295	0.0003607	0.17419	0.0001685	-0.00361	0.00015098	0.13669	0.00015165	0.21115	-5.226e-05	-0.18182	-2.503e-05	-0.06783
0.00375	3.75	0.00077538	0.65995	0.00048249	0.45423	0.00047435	0.33441	0.00039525	0.20874	0.00011906	-0.05305	0.00015643	0.14214	0.00012325	0.18275	-6.501e-05	-0.19457	-1.054e-05	-0.05334
0.003775	3.775	0.00067476	0.55933	0.00044632	0.41806	0.00047094	0.331	0.00042648	0.23997	5.01e-05	-0.12201	0.00015799	0.1437	0.00010396	0.16346	-6.753e-05	-0.19709	7.87e-06	-0.03493
0.0038	3.8	0.00055891	0.44348	0.00036784	0.33958	0.00045181	0.31187	0.00044911	0.2626	-2.135e-05	-0.19346	0.00015194	0.13765	9.772e-05	0.15722	-5.091e-05	-0.18047	1.74e-05	-0.0254
0.003825	3.825	0.0004356	0.32017	0.00026925	0.24099	0.00042129	0.28135	0.00046024	0.27373	-6.749e-05	-0.2396	0.00013696	0.12267	0.00010676	0.16626	-3.034e-05	-0.1599	8.83e-06	-0.03397
0.00385	3.85	0.00030366	0.18823	0.00017987	0.15161	0.00038732	0.24738	0.00047037	0.28386	-7.698e-05	-0.24909	0.00012784	0.11355	0.00012078	0.18028	-1.147e-05	-0.14103	-2.625e-05	-0.06905
0.003875	3.875	0.0001894	0.07397	0.00011919	0.09093	0.00035929	0.21935	0.00049021	0.3037	-5.801e-05	-0.23012	0.00013305	0.11876	0.00012934	0.18884	1.05e-05	-0.11906	-8.886e-05	-0.13166
0.0039	3.9	0.00011332	-0.00211	0.00010301	0.07475	0.00033103	0.19109	0.00050331	0.3168	-2.676e-05	-0.19887	0.0001628	0.14851	0.00012073	0.18023	3.733e-05	-0.09223	-0.00016415	-0.20695
0.003925	3.925	7.188e-05	-0.04355	0.00012088	0.09262	0.0003034	0.16346	0.00050035	0.31384	-8.38e-06	-0.18049	0.00021923	0.20494	9.779e-05	0.15729	6.62e-05	-0.06336	-0.00023442	-0.27722
0.00395	3.95	5.771e-05	-0.05772	0.00016612	0.13786	0.00026576	0.12582	0.00047934	0.29283	3.51e-06	-0.1686	0.00028002	0.26573	8.16e-05	0.1411	9.908e-05	-0.03048	-0.00027654	-0.31934
0.003975	3.975	6.014e-05	-0.05529	0.0002064	0.17814	0.00023165	0.09171	0.00043377	0.24726	5.32e-06	-0.16679	0.00034151	0.32722	0.00010003	0.15953	0.00012876	-0.0008	-0.00026799	-0.31079
0.004	4	7.622e-05	-0.03921	0.00022594	0.19768	0.0002184	0.07846	0.00037853	0.19202	3.9e-06	-0.16821	0.00039434	0.38005	0.00013812	0.19762	0.00014267	0.01311	-0.00020484	-0.24764
0.004025	4.025	8.959e-05	-0.02584	0.00021552	0.18726	0.00022534	0.0854	0.00031576	0.12925	1.53e-06	-0.17058	0.00042162	0.40733	0.00016661	0.22611	0.00013574	0.00618	-0.00012342	-0.16622
0.00405	4.05	6.704e-05	-0.04839	0.00017451	0.14625	0.00025058	0.11064	0.00026043	0.07392	-8.57e-06	-0.18068	0.00042289	0.4086	0.00016068	0.22018	0.00011376	-0.0158	-4.945e-05	-0.09225
0.004075	4.075	2.38e-05	-0.09163	0.00011306	0.0848	0.00028275	0.14281	0.00022668	0.04017	-2.581e-05	-0.19792	0.00039366	0.37937	0.00012394	0.18344	8.117e-05	-0.04839	3.78e-06	-0.03902
0.0041	4.1	-1.246e-05	-0.12789	6.157e-05	0.03331	0.0002959	0.15596	0.00021305	0.02654	-4.936e-05	-0.22147	0.00033517	0.32088	5.011e-05	0.10961	5.708e-05	-0.07248	3.955e-05	-0.00325
0.004125	4.125	-1.328e-05	-0.12871	4.718e-05	0.01892	0.00026951	0.12957	0.00020956	0.02305	-6.747e-05	-0.23958	0.00025678	0.24249	-2.868e-05	0.03082	5.463e-05	-0.07493	4.404e-05	0.00124
0.00415	4.15	2.037e-05	-0.09506	7.248e-05	0.04422	0.00023358	0.09364	0.00020459	0.01808	-7.648e-05	-0.24859	0.00018014	0.16585	-9.821e-05	-0.03871	7.329e-05	-0.05627	1.663e-05	-0.02617
0.004175	4.175	7.535e-05	-0.04008	0.00012689	0.09863	0.00020906	0.06912	0.00020325	0.01674	-7.884e-05	-0.25095	0.00012217	0.10788	-0.0001388	-0.0793	9.186e-05	-0.0377	-3.938e-05	-0.08218
0.0042	4.2	0.000148	0.03257	0.00019229	0.16403	0.00020106	0.06112	0.0001947	0.00819	-6.688e-05	-0.23899	0.00010284	0.08855	-0.0001396	-0.0801	8.419e-05	-0.04537	-0.00010364	-0.14644
0.004225	4.225	0.00022757	0.11214	0.00026337	0.23511	0.00020236	0.06242	0.00017123	-0.01528	-3.496e-05	-0.20707	0.00011912	0.10483	-0.00010743	-0.04793	4.662e-05	-0.08294	-0.00016052	-0.20332
0.00425	4.25	0.00028403	0.1686	0.0003402	0.31194	0.00020232	0.06238	0.00014423	-0.04228	1.377e-05	-0.15834	0.00015326	0.13897	-6.059e-05	-0.00109	-2.83e-06	-0.13239	-0.00019688	-0.23968
0.004275	4.275	0.0003189	0.20347	0.00042185	0.39359	0.00021429	0.07435	0.00013477	-0.05174	7.479e-05	-0.09732	0.00018475	0.17046	-1.088e-05	0.04862	-4.465e-05	-0.17421	-0.00021004	-0.25284
0.0043	4.3	0.00033629	0.22086	0.00050066	0.4724	0.00023563	0.09569	0.00015478	-0.03173	0.00012937	-0.04274	0.00020824	0.19395	2.741e-05	0.08691	-6.127e-05	-0.19083	-0.00019887	-0.24167
0.004325	4.325	0.00034844	0.23301	0.00057142	0.54316	0.00025986	0.11992	0.00018897	0.00246	0.00016606	-0.00605	0.0002108	0.19651	4.471e-05	0.10421	-3.811e-05	-0.16767	-0.00015013	-0.19293
0.00435	4.35	0.0003754	0.25997	0.00062101	0.59275	0.00027893	0.13899	0.0002196	0.03309	0.0001847	0.01259	0.00020668	0.19239	4.744e-05	0.10694	1.2e-07	-0.12944	-8.642e-05	-0.12922
0.004375	4.375	0.00042883	0.3134	0.00065371	0.62545	0.00030476	0.16482	0.00023748	0.05097	0.00019908	0.02697	0.00020528	0.19099	3.124e-05	0.09074	2.309e-05	-0.10647	-4.385e-05	-0.08665
0.0044	4.4	0.00048672	0.37129	0.00065661	0.62835	0.00034854	0.2086	0.00024675	0.06024	0.00021611	0.044	0.00019425	0.17996	-9e-08	0.05941	2.345e-05	-0.10611	-3.013e-05	-0.07293
0.004425	4.425	0.00052683	0.4114	0.00061501	0.58675	0.00039408	0.25414	0.00025616	0.06965	0.00023144	0.05933	0.00018465	0.17036	-3.525e-05	0.02425	1.813e-05	-0.11143	-3.649e-05	-0.07929
0.00445	4.45	0.00053282	0.41739	0.00053683	0.50857	0.00043392	0.29398	0.0002729	0.08639	0.00025069	0.07858	0.00017605	0.16176	-6.553e-05	-0.00603	2.962e-05	-0.09994	-5.793e-05	-0.10073
0.004475	4.475	0.00050385	0.38842	0.00045015	0.42189	0.00045605	0.31611	0.00030459	0.11808	0.00027312	0.10101	0.00016747	0.15318	-7.806e-05	-0.01856	5.099e-05	-0.07857	-7.347e-05	-0.11627
0.0045	4.5	0.00045202	0.33659	0.00037315	0.34489	0.00045082	0.31088	0.00035481	0.1683	0.00029781	0.1257	0.00015399	0.1397	-7.097e-05	-0.01147	6.445e-05	-0.06511	-6.626e-05	-0.10906
0.004525	4.525	0.00039153	0.2761	0.00030448	0.27622	0.00043519	0.29525	0.00040626	0.21975	0.00032924	0.15713	0.00014059	0.1263	-3.269e-05	0.02681	6.185e-05	-0.06771	-4.787e-05	-0.09067
0.00455	4.55	0.00033258	0.21715	0.00025141	0.22315	0.00042594	0.286	0.00042512	0.23861	0.00034587	0.17376	0.0001276	0.11331	3.073e-05	0.09023	5.266e-05	-0.0769	-4.166e-05	-0.08446
0.004575	4.575	0.00029271	0.17728	0.00021435	0.18609	0.00041088	0.27094	0.00039414	0.20763	0.00033446	0.16235	0.00012308	0.10879	9.605e-05	0.15555	3.89e-05	-0.09066	-5.749e-05	-0.10029
0.0046	4.6	0.00026851	0.15308	0.00018334	0.15508	0.00039927	0.25933	0.00032717	0.14066	0.00030626	0.13415	0.00011787	0.10358	0.00013887	0.19837	8.99e-06	-0.12057	-8.935e-05	-0.13215
0.004625	4.625	0.00025754	0.14211	0.00015902	0.13076	0.00039717	0.25723	0.00025102	0.06451	0.00027693	0.10482	0.00010688	0.09259	0.00015305	0.21255	-3.298e-05	-0.16254	-0.00012647	-0.16927
0.00465	4.65	0.00024501	0.12958	0.00014628	0.11802	0.00040182	0.26188	0.00018326	-0.00325	0.00024856	0.07645	8.956e-05	0.07527	0.00015509	0.21459	-7.407e-05	-0.20363	-0.00014287	-0.18567
0.004675	4.675	0.00024025	0.12482	0.00012882	0.10056	0.00040839	0.26845	0.00014246	-0.04405	0.00022684	0.05473	7.027e-05	0.05598	0.00014492	0.20442	-0.00010278	-0.23234	-0.0001362	-0.179
0.0047	4.7	0.00024369	0.12826	0.00010664	0.07838	0.0004232	0.28326	0.0001272	-0.05931	0.00019225	0.02014	4.511e-05	0.03082	0.00011309	0.17259	-0.00011254	-0.2421	-0.00012115	-0.16395
0.004725	4.725	0.00025822	0.14279	8.125e-05	0.05299	0.00042293	0.28299	0.00013373	-0.05278	0.00014285	-0.02926	2.069e-05	0.0064	6.532e-05	0.12482	-0.00011496	-0.24452	-9.863e-05	-0.14143
0.00475	4.75	0.00026878	0.15335	5.854e-05	0.03028	0.00040286	0.26292	0.00016441	-0.0221	7.113e-05	-0.10098	1.904e-05	0.00475	2.019e-05	0.07969	-0.00012293	-0.25249	-7.168e-05	-0.11448
0.004775	4.775	0.00027273	0.1573	3.141e-05	0.00315	0.00037486	0.23492	0.00021605	0.02954	-8.71e-06	-0.18082	3.516e-05	0.02087	-1.56e-06	0.05794	-0.00014446	-0.27402	-4.598e-05	-0.08878
0.0048	4.8	0.00026926	0.15383	4.81e-06	-0.02345	0.00033953	0.19959	0.00028509	0.09858	-7.738e-05	-0.24949	4.34e-05	0.02911	4.59e-06	0.06409	-0.00016104	-0.2906	-2.744e-05	-0.07024
0.004825	4.825	0.00024014	0.12471	-2.251e-05	-0.05077	0.00030185	0.16191	0.00034355	0.15704	-0.00013318	-0.30529	3.106e-05	0.01677	1.881e-05	0.07831	-0.00015453	-0.28409	-3.279e-05	-0.07559
0.00485	4.85	0.00019474	0.07931	-3.744e-05	-0.0657	0.00026727	0.12733	0.0003859	0.19939	-0.00017278	-0.34489	7.35e-06	-0.00694	2.079e-05	0.08029	-0.00013473	-0.26429	-6.112e-05	-0.10392
0.004875	4.875	0.00014164	0.02621	-4.064e-05	-0.0689	0.00022026	0.08032	0.00041232	0.22581	-0.00019478	-0.36689	-5.6e-07	-0.01485	3.39e-06	0.06289	-0.00012074	-0.2503	-9.894e-05	-0.14174
0.0049	4.9	9.928e-05	-0.01615	-4.793e-05	-0.07619	0.00015207	0.01213	0.00044144	0.25493	-0.00020885	-0.38096	1.62e-05	0.00191	-1.91e-05	0.0404	-0.0001314	-0.26096	-0.00013198	-0.17478
0.004925	4.925	7.183e-05	-0.0436	-6.367e-05	-0.09193	8.76e-05	-0.05234	0.00043863	0.25212	-0.00022053	-0.39264	5.374e-05	0.03945	-4.14e-05	0.0181	-0.00014887	-0.27843	-0.00014912	-0.19192
0.00495	4.95	6.21e-05	-0.05333	-6.828e-05	-0.09654	3.417e-05	-0.10577	0.00040163	0.21512	-0.00023185	-0.40396	9.828e-05	0.08399	-4.414e-05	0.01536	-0.00016681	-0.29637	-0.00013824	-0.18104
0.004975	4.975	7.012e-05	-0.04531	-4.632e-05	-0.07458	-9.08e-06	-0.14902	0.00034588	0.15937	-0.00023518	-0.40729	0.00014544	0.13115	-2.685e-05	0.03265	-0.0001595	-0.28906	-0.00011037	-0.15317
0.005	5	7.987e-05	-0.03556	-1.057e-05	-0.03883	-4.174e-05	-0.18168	0.00028754	0.10103	-0.00021707	-0.38918	0.00019426	0.17997	-1.54e-06	0.05796	-0.00012638	-0.25594	-8.339e-05	-0.12619
0.005025	5.025	8.402e-05	-0.03141	1.205e-05	-0.01621	-5.941e-05	-0.19935	0.00023371	0.0472	-0.00017202	-0.34413	0.0002363	0.22201	5.56e-06	0.06506	-7.297e-05	-0.20253	-8.325e-05	-0.12605
0.00505	5.05	8.315e-05	-0.03228	1.937e-05	-0.00889	-7.098e-05	-0.21092	0.00020588	0.01937	-0.00012867	-0.30078	0.00026514	0.25085	-2.481e-05	0.03469	-2.675e-05	-0.15631	-0.00011022	-0.15302
0.005075	5.075	7.693e-05	-0.0385	1.543e-05	-0.01283	-8.163e-05	-0.22157	0.0002043	0.01779	-0.00011547	-0.28758	0.00028975	0.27546	-6.558e-05	-0.00608	-3.25e-06	-0.13281	-0.00014702	-0.18982
0.0051	5.1	7.713e-05	-0.0383	3.9e-07	-0.02787	-8.828e-05	-0.22822	0.00020928	0.02277	-0.00013779	-0.3099	0.00030808	0.29379	-9.677e-05	-0.03727	4.63e-06	-0.12493	-0.00017948	-0.22228
0.005125	5.125	8.884e-05	-0.02659	-8.37e-06	-0.03663	-9.096e-05	-0.2309	0.00019944	0.01293	-0.00017245	-0.34456	0.00032736	0.31307	-0.00010288	-0.04338	-5.81e-06	-0.13537	-0.00019093	-0.23373
0.00515	5.15	0.00010648	-0.00895	-1.158e-05	-0.03984	-9.984e-05	-0.23978	0.00016642	-0.02009	-0.00019965	-0.37176	0.00034488	0.33059	-9.792e-05	-0.03842	-3.709e-05	-0.16665	-0.00018919	-0.23199
0.005175	5.175	0.00011501	-0.00042	-1.554e-05	-0.0438	-0.00011576	-0.2557	0.00012346	-0.06305	-0.00021733	-0.38944	0.00033745	0.32316	-9.341e-05	-0.03391	-7.087e-05	-0.20043	-0.00019571	-0.23851
0.0052	5.2	0.00011413	-0.0013	-2.718e-05	-0.05544	-0.00013098	-0.27092	9.382e-05	-0.09269	-0.0002278	-0.39991	0.00030303	0.28874	-8.803e-05	-0.02853	-9.772e-05	-0.22728	-0.00021283	-0.25563
0.005225	5.225	0.0001222	0.00677	-3.932e-05	-0.06758	-0.0001494	-0.28934	7.363e-05	-0.11288	-0.00023208	-0.40419	0.0002537	0.23941	-7.292e-05	-0.01342	-0.0001078	-0.23736	-0.00023586	-0.27866
0.00525	5.25	0.0001476	0.03217	-4.354e-05	-0.0718	-0.00017426	-0.3142	6.807e-05	-0.11844	-0.00023089	-0.403	0.00020124	0.18695	-6e-05	-0.0005	-9.716e-05	-0.22672	-0.00024489	-0.28769
0.005275	5.275	0.00017259	0.05716	-3.267e-05	-0.06093	-0.00020058	-0.34052	7.422e-05	-0.11229	-0.00022036	-0.39247	0.0001553	0.14101	-6.346e-05	-0.00396	-7.095e-05	-0.20051	-0.00022048	-0.26328
0.0053	5.3	0.00017187	0.05644	-2.09e-06	-0.03035	-0.00021299	-0.35293	6.806e-05	-0.11845	-0.00019303	-0.36514	0.00012604	0.11175	-8.383e-05	-0.02433	-4.441e-05	-0.17397	-0.0001704	-0.2132
0.005325	5.325	0.00014969	0.03426	5.45e-05	0.02624	-0.00019364	-0.33358	4.045e-05	-0.14606	-0.0001433	-0.31541	0.00010788	0.09359	-0.00011406	-0.05456	-3.342e-05	-0.16298	-0.00010303	-0.14583
0.00535	5.35	0.00012762	0.01219	0.00014227	0.11401	-0.00013964	-0.27958	-1.487e-05	-0.20138	-9.233e-05	-0.26444	0.00010002	0.08573	-0.00013896	-0.07946	-3.165e-05	-0.16121	-3.468e-05	-0.07748
0.005375	5.375	0.00011547	4e-05	0.00022858	0.20032	-6.915e-05	-0.20909	-6.44e-05	-0.25091	-5.756e-05	-0.22967	9.65e-05	0.08221	-0.00014875	-0.08925	-2.914e-05	-0.1587	1.214e-05	-0.03066
0.0054	5.4	0.00012395	0.00852	0.00028348	0.25522	-2.42e-06	-0.14236	-8.451e-05	-0.27102	-4.123e-05	-0.21334	0.00010482	0.09053	-0.00012875	-0.06925	-2.281e-05	-0.15237	3.535e-05	-0.00745
0.005425	5.425	0.00014627	0.03084	0.00029596	0.2677	4.323e-05	-0.09671	-7.793e-05	-0.26444	-4.045e-05	-0.21256	0.00010533	0.09104	-9.3e-05	-0.0335	-3.324e-05	-0.1628	2.922e-05	-0.01358
0.00545	5.45	0.00018041	0.06498	0.00027777	0.24951	6.095e-05	-0.07899	-6.041e-05	-0.24692	-3.19e-05	-0.20401	8.134e-05	0.06705	-6.588e-05	-0.00638	-6.54e-05	-0.19496	1.53e-05	-0.0275
0.005475	5.475	0.00021991	0.10448	0.00025112	0.22286	6.44e-05	-0.07554	-4.159e-05	-0.2281	-1.536e-05	-0.18747	2.329e-05	0.009	-5.83e-05	0.0012	-0.00011391	-0.24347	-1.932e-05	-0.06212
0.0055	5.5	0.00024238	0.12695	0.00023049	0.20223	6.881e-05	-0.07113	-4.371e-05	-0.23022	5.22e-06	-0.16689	-3.09e-05	-0.04519	-5.853e-05	0.00097	-0.00014947	-0.27903	-6.311e-05	-0.10591
0.005525	5.525	0.00021778	0.10235	0.00021537	0.18711	7.742e-05	-0.06252	-6.716e-05	-0.25367	2.866e-05	-0.14345	-7.188e-05	-0.08617	-5.809e-05	0.00141	-0.0001546	-0.28416	-0.00010687	-0.14967
0.00555	5.55	0.00015556	0.04013	0.00021877	0.19051	8.466e-05	-0.05528	-9.717e-05	-0.28368	6.143e-05	-0.11068	-9.628e-05	-0.11057	-4.422e-05	0.01528	-0.00013935	-0.26891	-0.00011917	-0.16197
0.005575	5.575	9.08e-05	-0.02463	0.00024365	0.21539	8.896e-05	-0.05098	-0.00011536	-0.30187	0.00010657	-0.06554	-8.894e-05	-0.10323	-2.832e-05	0.03118	-0.00010364	-0.2332	-0.00011991	-0.16271
0.0056	5.6	3.611e-05	-0.07932	0.00027622	0.24796	7.388e-05	-0.06606	-0.00012268	-0.30919	0.00012513	-0.04698	-6.061e-05	-0.0749	-1.831e-05	0.04119	-6.117e-05	-0.19073	-0.00012284	-0.16564
0.005625	5.625	6.06e-06	-0.10937	0.000306	0.27774	4.772e-05	-0.09222	-0.00011614	-0.30265	9.951e-05	-0.0726	-2.941e-05	-0.0437	-2.588e-05	0.03362	-3.181e-05	-0.16137	-0.00012769	-0.17049
0.00565	5.65	6.18e-06	-0.10925	0.00032774	0.29948	2.393e-05	-0.11601	-0.00010858	-0.29509	4.49e-05	-0.12721	3.48e-06	-0.01081	-5.445e-05	0.00505	-1.667e-05	-0.14623	-0.00011526	-0.15806
0.005675	5.675	2.564e-05	-0.08979	0.0003445	0.31624	1.433e-05	-0.12561	-9.359e-05	-0.2801	-8.6e-07	-0.17297	3.119e-05	0.0169	-7.373e-05	-0.01423	-1.883e-05	-0.14839	-9.849e-05	-0.14129
0.0057	5.7	4.329e-05	-0.07214	0.0003587	0.33044	2.811e-05	-0.11183	-6.876e-05	-0.25527	-1.325e-05	-0.18536	5.434e-05	0.04005	-7.445e-05	-0.01495	-2.468e-05	-0.15424	-9.388e-05	-0.13668
0.005725	5.725	5.754e-05	-0.05789	0.00036008	0.33182	4.592e-05	-0.09402	-3.093e-05	-0.21744	-7.5e-06	-0.17961	5.662e-05	0.04233	-5.942e-05	8e-05	-1.624e-05	-0.1458	-9.582e-05	-0.13862
0.00575	5.75	7.852e-05	-0.03691	0.00032675	0.29849	5.855e-05	-0.08139	4.03e-06	-0.18248	-6.75e-06	-0.17886	4.128e-05	0.02699	-3.764e-05	0.02186	-5.7e-07	-0.13013	-0.00010226	-0.14506
0.005775	5.775	9.181e-05	-0.02362	0.00027065	0.24239	5.818e-05	-0.08176	2.135e-05	-0.16516	-2.182e-05	-0.19393	2.081e-05	0.00652	-1.871e-05	0.04079	1.303e-05	-0.11653	-9.75e-05	-0.1403
0.0058	5.8	9.029e-05	-0.02514	0.00022631	0.19805	5.195e-05	-0.08799	2.736e-05	-0.15915	-4.792e-05	-0.22003	6.79e-06	-0.0075	-9.23e-06	0.05027	1.868e-05	-0.11088	-8.517e-05	-0.12797
0.005825	5.825	7.33e-05	-0.04213	0.00021547	0.18721	2.973e-05	-0.11021	3.754e-05	-0.14897	-6.881e-05	-0.24092	1.73e-06	-0.01256	-7.13e-06	0.05237	1.903e-05	-0.11053	-8.488e-05	-0.12768
0.00585	5.85	6.423e-05	-0.0512	0.00022543	0.19717	9.34e-06	-0.1306	4.7e-05	-0.13951	-7.821e-05	-0.25032	-1.432e-05	-0.02861	-1.389e-05	0.04561	2.84e-05	-0.10116	-9.641e-05	-0.13921
0.005875	5.875	8.585e-05	-0.02958	0.00022541	0.19715	-1.768e-05	-0.15762	4.643e-05	-0.14008	-7.061e-05	-0.24272	-5.615e-05	-0.07044	-2.551e-05	0.03399	4.297e-05	-0.08659	-0.00011519	-0.15799
0.0059	5.9	0.00013636	0.02093	0.00020581	0.17755	-5.091e-05	-0.19085	2.481e-05	-0.1617	-5.472e-05	-0.22683	-9.357e-05	-0.10786	-2.185e-05	0.03765	4.812e-05	-0.08144	-0.0001242	-0.167
0.005925	5.925	0.00018503	0.0696	0.00018324	0.15498	-7.522e-05	-0.21516	-1.623e-05	-0.20274	-3.801e-05	-0.21012	-9.58e-05	-0.11009	-5.3e-06	0.0542	3.262e-05	-0.09694	-0.00010796	-0.15076
0.00595	5.95	0.00019819	0.08276	0.00015202	0.12376	-9.463e-05	-0.23457	-6.58e-05	-0.25231	-3.206e-05	-0.20417	-6.866e-05	-0.08295	1.807e-05	0.07757	4.4e-07	-0.12912	-7.342e-05	-0.11622
0.005975	5.975	0.00016943	0.054	0.00010556	0.0773	-0.00010729	-0.24723	-0.00010615	-0.29266	-4.571e-05	-0.21782	-4.943e-05	-0.06372	2.997e-05	0.08947	-3.607e-05	-0.16563	-2.733e-05	-0.07013
0.006	6	0.00010737	-0.00806	5.378e-05	0.02552	-8.557e-05	-0.22551	-0.0001307	-0.31721	-6.266e-05	-0.23477	-4.774e-05	-0.06203	2.336e-05	0.08286	-6.989e-05	-0.19945	2.362e-05	-0.01918
0.006025	6.025	3.422e-05	-0.08121	3.58e-06	-0.02468	-4.258e-05	-0.18252	-0.00014177	-0.32828	-7.266e-05	-0.24477	-6.129e-05	-0.07558	3.93e-06	0.06343	-8.798e-05	-0.21754	6.743e-05	0.02463
0.00605	6.05	-3.216e-05	-0.14759	-2.854e-05	-0.0568	-7.21e-06	-0.14715	-0.00014975	-0.33626	-7.982e-05	-0.25193	-7.424e-05	-0.08853	-2.397e-05	0.03553	-8.762e-05	-0.21718	9.55e-05	0.0527
0.006075	6.075	-6.939e-05	-0.18482	-3.804e-05	-0.0663	5.27e-06	-0.13467	-0.00013982	-0.32633	-9.714e-05	-0.26925	-8.155e-05	-0.09584	-5.96e-05	-0.0001	-8.222e-05	-0.21178	9.51e-05	0.0523
0.0061	6.1	-7.607e-05	-0.1915	-3.125e-05	-0.05951	-1.407e-05	-0.15401	-9.901e-05	-0.28552	-0.00012605	-0.29816	-7.15e-05	-0.08579	-8.699e-05	-0.02749	-7.948e-05	-0.20904	6.271e-05	0.01991
0.006125	6.125	-7.04e-05	-0.18583	-1.901e-05	-0.04727	-5.78e-05	-0.19774	-2.747e-05	-0.21398	-0.00016001	-0.33212	-3.895e-05	-0.05324	-0.00010245	-0.04295	-6.976e-05	-0.19932	1.725e-05	-0.02555
0.00615	6.15	-5.36e-05	-0.16903	-2.021e-05	-0.04847	-0.00011608	-0.25602	5.674e-05	-0.12977	-0.00017988	-0.35199	2.37e-06	-0.01192	-0.00011889	-0.05939	-5.744e-05	-0.187	-2.851e-05	-0.07131
0.006175	6.175	-4.357e-05	-0.159	-1.882e-05	-0.04708	-0.00016357	-0.30351	0.00012183	-0.06468	-0.0001773	-0.34941	3.809e-05	0.0238	-0.00014347	-0.08397	-4.629e-05	-0.17585	-6.864e-05	-0.11144
0.0062	6.2	-4.87e-05	-0.16413	-2.365e-05	-0.05191	-0.00019234	-0.33228	0.00014592	-0.04059	-0.00015833	-0.33044	6.197e-05	0.04768	-0.00016086	-0.10136	-2.613e-05	-0.15569	-8.943e-05	-0.13223
0.006225	6.225	-6.367e-05	-0.1791	-4.249e-05	-0.07075	-0.00020426	-0.3442	0.00013026	-0.05625	-0.00013928	-0.31139	7.838e-05	0.06409	-0.00015523	-0.09573	-6.44e-06	-0.136	-0.00010322	-0.14602
0.00625	6.25	-8.433e-05	-0.19976	-6.927e-05	-0.09753	-0.00020233	-0.34227	7.651e-05	-0.11	-0.00014186	-0.31397	8.379e-05	0.0695	-0.00012573	-0.06623	1.037e-05	-0.11919	-0.00011259	-0.15539
0.006275	6.275	-0.00011297	-0.2284	-9.581e-05	-0.12407	-0.00018198	-0.32192	1.352e-05	-0.17299	-0.00017017	-0.34228	8.353e-05	0.06924	-8.406e-05	-0.02456	1.529e-05	-0.11427	-0.00011214	-0.15494
0.0063	6.3	-0.00013957	-0.255	-0.00011164	-0.1399	-0.00014474	-0.28468	-3.533e-05	-0.22184	-0.0002186	-0.39071	7.947e-05	0.06518	-4.717e-05	0.01233	1.077e-05	-0.11879	-8.919e-05	-0.13199
0.006325	6.325	-0.00015599	-0.27142	-9.823e-05	-0.12649	-0.00010815	-0.24809	-6.092e-05	-0.24743	-0.00025524	-0.42735	7.667e-05	0.06238	-2.138e-05	0.03812	3.91e-06	-0.12565	-5.363e-05	-0.09643
0.00635	6.35	-0.00017116	-0.28659	-5.873e-05	-0.08699	-0.00010091	-0.24085	-6.529e-05	-0.2518	-0.00026877	-0.44088	6.884e-05	0.05455	-1.607e-05	0.04343	1.039e-05	-0.11917	-2.377e-05	-0.06657
0.006375	6.375	-0.00018005	-0.29548	-1.752e-05	-0.04578	-0.00012699	-0.26693	-6.256e-05	-0.24907	-0.00026323	-0.43534	5.353e-05	0.03924	-4.35e-05	0.016	1.645e-05	-0.11311	-1.473e-05	-0.05753
0.0064	6.4	-0.00017847	-0.2939	1.538e-05	-0.01288	-0.00015483	-0.29477	-5.57e-05	-0.24221	-0.00024734	-0.41945	2.99e-05	0.01561	-9.208e-05	-0.03258	7.51e-06	-0.12205	-2.466e-05	-0.06746
0.006425	6.425	-0.00016156	-0.27699	2.925e-05	0.00099	-0.00018934	-0.32928	-4.967e-05	-0.23618	-0.00021843	-0.39054	1.06e-06	-0.01323	-0.00014894	-0.08944	-1.66e-05	-0.14616	-4.35e-05	-0.0863
0.00645	6.45	-0.00014055	-0.25598	3.995e-05	0.01169	-0.00021373	-0.35367	-5.645e-05	-0.24296	-0.00018311	-0.35522	-1.778e-05	-0.03207	-0.00019501	-0.13551	-5.92e-05	-0.18876	-6.437e-05	-0.10717
0.006475	6.475	-0.00012744	-0.24287	4.427e-05	0.01601	-0.00022271	-0.36265	-7.19e-05	-0.25841	-0.0001508	-0.32291	-2.427e-05	-0.03856	-0.0002126	-0.1531	-0.00011186	-0.24142	-8.805e-05	-0.13085
0.0065	6.5	-0.00013698	-0.25241	4.435e-05	0.01609	-0.00021946	-0.3594	-9.068e-05	-0.27719	-0.00011947	-0.29158	-1.847e-05	-0.03276	-0.00020589	-0.14639	-0.0001551	-0.28466	-0.00011603	-0.15883
0.006525	6.525	-0.00017335	-0.28878	3.957e-05	0.01131	-0.00021485	-0.35479	-0.0001089	-0.29541	-0.000109	-0.28111	-2.26e-05	-0.03689	-0.00017447	-0.11497	-0.00016023	-0.28979	-0.00012668	-0.16948
0.00655	6.55	-0.00023401	-0.34944	2.576e-05	-0.0025	-0.00020793	-0.34787	-0.00012985	-0.31636	-0.0001235	-0.29561	-5.394e-05	-0.06823	-0.00013204	-0.07254	-0.00012773	-0.25729	-0.00011396	-0.15676
0.006575	6.575	-0.00030697	-0.4224	1.695e-05	-0.01131	-0.0001961	-0.33604	-0.00015223	-0.33874	-0.00014779	-0.3199	-0.00010541	-0.1197	-7.222e-05	-0.01272	-7.153e-05	-0.20109	-8.212e-05	-0.12492
0.0066	6.6	-0.00036672	-0.48215	3.221e-05	0.00395	-0.00017971	-0.31965	-0.00018016	-0.36667	-0.00016248	-0.33459	-0.00015257	-0.16686	-5.3e-06	0.0542	-2.124e-05	-0.1508	-4.428e-05	-0.08708
0.006625	6.625	-0.00038771	-0.50314	5.584e-05	0.02758	-0.00016649	-0.30643	-0.00020474	-0.39125	-0.00014906	-0.32117	-0.00018176	-0.19605	5.57e-05	0.1152	3.25e-06	-0.12631	-4.071e-05	-0.08351
0.00665	6.65	-0.00037004	-0.48547	6.238e-05	0.03412	-0.00016513	-0.30507	-0.00021966	-0.40617	-9.818e-05	-0.27029	-0.00020684	-0.22113	8.361e-05	0.14311	1.194e-05	-0.11762	-7.343e-05	-0.11623
0.006675	6.675	-0.00033626	-0.45169	4.134e-05	0.01308	-0.00016912	-0.30906	-0.00023714	-0.42365	-2.972e-05	-0.20183	-0.00023471	-0.249	8.788e-05	0.14738	2.123e-05	-0.10833	-0.00012798	-0.17078
0.0067	6.7	-0.00029416	-0.40959	7.01e-06	-0.02125	-0.0001683	-0.30824	-0.00025515	-0.44166	3.156e-05	-0.14055	-0.00025545	-0.26974	8.631e-05	0.14581	4.079e-05	-0.08877	-0.00017309	-0.21589
0.006725	6.725	-0.00026091	-0.37634	-1.963e-05	-0.04789	-0.00017581	-0.31575	-0.00027811	-0.46462	7.246e-05	-0.09965	-0.00025211	-0.2664	8.971e-05	0.14921	6.646e-05	-0.0631	-0.00018771	-0.23051
0.00675	6.75	-0.00023744	-0.35287	-2.106e-05	-0.04932	-0.00019414	-0.33408	-0.00029831	-0.48482	8.731e-05	-0.0848	-0.00022713	-0.24142	0.0001108	0.1703	9.403e-05	-0.03553	-0.00018099	-0.22379
0.006775	6.775	-0.00021801	-0.33344	6.49e-06	-0.02177	-0.00021801	-0.35795	-0.00030159	-0.4881	6.636e-05	-0.10575	-0.00019968	-0.21397	0.00013128	0.19078	0.00011431	-0.01525	-0.00015796	-0.20076
0.0068	6.8	-0.00019055	-0.30598	4.997e-05	0.02171	-0.00022594	-0.36588	-0.00028924	-0.47575	1.74e-05	-0.15471	-0.00019344	-0.20773	0.00013167	0.19117	0.00010921	-0.02035	-0.00013439	-0.17719
0.006825	6.825	-0.00015679	-0.27222	8.928e-05	0.06102	-0.00019764	-0.33758	-0.00027158	-0.45809	-4.092e-05	-0.21303	-0.00021009	-0.22438	0.00011096	0.17046	7.755e-05	-0.05201	-0.00012033	-0.16313
0.00685	6.85	-0.00011175	-0.22718	0.00010802	0.07976	-0.00014427	-0.28421	-0.00025917	-0.44568	-0.00010373	-0.27584	-0.00023219	-0.24648	8.254e-05	0.14204	3.462e-05	-0.09494	-0.00011795	-0.16075
0.006875	6.875	-6.895e-05	-0.18438	0.00010046	0.0722	-9.303e-05	-0.23297	-0.00026295	-0.44946	-0.0001667	-0.33881	-0.00023669	-0.25098	7.128e-05	0.13078	-2.93e-06	-0.13249	-0.00011925	-0.16205
0.0069	6.9	-2.804e-05	-0.14347	8.485e-05	0.05659	-7.165e-05	-0.21159	-0.00026492	-0.45143	-0.00021196	-0.38407	-0.00022143	-0.23572	8.292e-05	0.14242	-1.71e-05	-0.14666	-0.00012328	-0.16608
0.006925	6.925	7.25e-06	-0.10818	7.721e-05	0.04895	-6.954e-05	-0.20948	-0.00027134	-0.45785	-0.00023395	-0.40606	-0.00020188	-0.21617	9.143e-05	0.15093	1.48e-06	-0.12808	-0.00012587	-0.16867
0.00695	6.95	3.078e-05	-0.08465	8.082e-05	0.05256	-7.301e-05	-0.21295	-0.0002865	-0.47301	-0.00023272	-0.40483	-0.00018173	-0.19602	8.872e-05	0.14822	4.162e-05	-0.08794	-0.0001318	-0.1746
0.006975	6.975	3.667e-05	-0.07876	0.00010986	0.0816	-6.562e-05	-0.20556	-0.0002976	-0.48411	-0.00021101	-0.38312	-0.00016741	-0.1817	5.668e-05	0.11618	6.957e-05	-0.05999	-0.00014089	-0.18369
0.007	7	3.341e-05	-0.08202	0.00015137	0.12311	-2.891e-05	-0.16885	-0.00029053	-0.47704	-0.00018307	-0.35518	-0.00015693	-0.17122	1.017e-05	0.06967	7.129e-05	-0.05827	-0.000133	-0.1758
0.007025	7.025	2.899e-05	-0.08644	0.00019213	0.16387	3.154e-05	-0.1084	-0.00026488	-0.45139	-0.00015678	-0.32889	-0.0001389	-0.15319	-9.22e-06	0.05028	5.032e-05	-0.07924	-0.00011142	-0.15422
0.00705	7.05	3.675e-05	-0.07868	0.00023325	0.20499	0.0001003	-0.03964	-0.00021572	-0.40223	-0.00012333	-0.29544	-0.00011371	-0.128	1.773e-05	0.07723	1.846e-05	-0.1111	-9.653e-05	-0.13933
0.007075	7.075	7.589e-05	-0.03954	0.00026878	0.24052	0.00016078	0.02084	-0.00015897	-0.34548	-8.542e-05	-0.25753	-9.453e-05	-0.10882	7.628e-05	0.13578	-2.718e-05	-0.15674	-9.252e-05	-0.13532
0.0071	7.1	0.00014566	0.03023	0.00028916	0.2609	0.00019021	0.05027	-0.00012306	-0.30957	-5.965e-05	-0.23176	-0.00010475	-0.11904	0.00013148	0.19098	-8.796e-05	-0.21752	-0.00010207	-0.14487
0.007125	7.125	0.00022673	0.1113	0.00030122	0.27296	0.00016965	0.02971	-0.00013572	-0.32223	-3.712e-05	-0.20923	-0.00012271	-0.137	0.00015326	0.21276	-0.00015657	-0.28613	-0.00011797	-0.16077
0.00715	7.15	0.00029414	0.17871	0.00031902	0.29076	0.0001121	-0.02784	-0.00017679	-0.3633	-2.026e-05	-0.19237	-0.00012947	-0.14376	0.00013596	0.19546	-0.00020974	-0.3393	-0.00012194	-0.16474
0.007175	7.175	0.0003259	0.21047	0.00032877	0.30051	5.619e-05	-0.08375	-0.00022067	-0.40718	-9.43e-06	-0.18154	-0.0001291	-0.14339	9.479e-05	0.15429	-0.00023495	-0.36451	-0.00011275	-0.15555
0.0072	7.2	0.00031877	0.20334	0.00031317	0.28491	3.291e-05	-0.10703	-0.00025514	-0.44165	-1.317e-05	-0.18528	-0.0001215	-0.13579	4.297e-05	0.10247	-0.00022817	-0.35773	-9.797e-05	-0.14077
0.007225	7.225	0.000282	0.16657	0.00027538	0.24712	4.007e-05	-0.09987	-0.00026578	-0.45229	-1.321e-05	-0.18532	-0.00011832	-0.13261	-5.3e-07	0.05897	-0.00020653	-0.33609	-8.927e-05	-0.13207
0.00725	7.25	0.00023078	0.11535	0.00022274	0.19448	5.426e-05	-0.08568	-0.00025835	-0.44486	-1.128e-05	-0.18339	-0.00011144	-0.12573	-2.922e-05	0.03028	-0.00017527	-0.30483	-9.145e-05	-0.13425
0.007275	7.275	0.00018884	0.07341	0.00016547	0.13721	5.045e-05	-0.08949	-0.00024942	-0.43593	-4.01e-06	-0.17612	-0.00011699	-0.13128	-4.669e-05	0.01281	-0.00013643	-0.26599	-0.00010353	-0.14633
0.0073	7.3	0.00015526	0.03983	0.00010918	0.08092	4.495e-05	-0.09499	-0.0002342	-0.42071	3.426e-05	-0.13785	-0.00012257	-0.13686	-5.202e-05	0.00748	-8.363e-05	-0.21319	-0.00012333	-0.16613
0.007325	7.325	0.00012607	0.01064	6.237e-05	0.03411	4.057e-05	-0.09937	-0.0002197	-0.40621	7.965e-05	-0.09246	-0.0001263	-0.14059	-5.972e-05	-0.00022	-1.042e-05	-0.13998	-0.00014472	-0.18752
0.00735	7.35	0.00011722	0.00179	3.633e-05	0.00807	2.596e-05	-0.11398	-0.00020219	-0.3887	0.00011858	-0.05353	-0.00012358	-0.13787	-7.01e-05	-0.0106	6.606e-05	-0.0635	-0.00016446	-0.20726
0.007375	7.375	0.00013512	0.01969	3.361e-05	0.00535	-1.203e-05	-0.15197	-0.00017988	-0.36639	0.00014018	-0.03193	-0.00010488	-0.11917	-8.042e-05	-0.02092	0.00012464	-0.00492	-0.00017099	-0.21379
0.0074	7.4	0.00017795	0.06252	3.999e-05	0.01173	-5.106e-05	-0.191	-0.00014441	-0.33092	0.00014984	-0.02227	-8.943e-05	-0.10372	-8.949e-05	-0.02999	0.00015665	0.02709	-0.00015529	-0.19809
0.007425	7.425	0.0002271	0.11167	4.276e-05	0.0145	-6.532e-05	-0.20526	-9.479e-05	-0.2813	0.00015383	-0.01828	-9.991e-05	-0.1142	-9.319e-05	-0.03369	0.00016286	0.0333	-0.0001251	-0.1679
0.00745	7.45	0.00025003	0.1346	3.794e-05	0.00968	-4.686e-05	-0.1868	-2.376e-05	-0.21027	0.00015967	-0.01244	-0.00015113	-0.16542	-8.044e-05	-0.02094	0.00014926	0.0197	-9.236e-05	-0.13516
0.007475	7.475	0.0002446	0.12917	4.973e-05	0.02147	-1.405e-05	-0.15399	3.864e-05	-0.14787	0.00016752	-0.00459	-0.00022642	-0.24071	-6.29e-05	-0.0034	0.00012031	-0.00925	-6.77e-05	-0.1105
0.0075	7.5	0.00022389	0.10846	7.476e-05	0.0465	1.64e-05	-0.12354	6.778e-05	-0.11873	0.00017632	0.00421	-0.00028049	-0.29478	-6.587e-05	-0.00637	7.794e-05	-0.05162	-6.108e-05	-0.10388
0.007525	7.525	0.00019881	0.08338	9.575e-05	0.06749	3.085e-05	-0.10909	5.308e-05	-0.13343	0.00017726	0.00515	-0.00031417	-0.32846	-8.643e-05	-0.02693	4.123e-05	-0.08833	-6e-05	-0.1028
0.00755	7.55	0.00017891	0.06348	0.0001064	0.07814	2.428e-05	-0.11566	1.558e-05	-0.17093	0.00017233	0.00022	-0.00033651	-0.3508	-0.00011096	-0.05146	2.484e-05	-0.10472	-4.124e-05	-0.08404
0.007575	7.575	0.00016381	0.04838	0.00010493	0.07667	-7.52e-06	-0.14746	-1.812e-05	-0.20463	0.00016837	-0.00374	-0.0003396	-0.35389	-0.00011805	-0.05855	3.16e-05	-0.09796	-1.69e-06	-0.04449
0.0076	7.6	0.00015811	0.04268	0.00010565	0.07739	-4.898e-05	-0.18892	-2.992e-05	-0.21643	0.00016977	-0.00234	-0.00032958	-0.34387	-9.358e-05	-0.03408	6.247e-05	-0.06709	2.938e-05	-0.01342
0.007625	7.625	0.00017093	0.0555	0.00011617	0.08791	-8.45e-05	-0.22444	-1.675e-05	-0.20326	0.00016441	-0.0077	-0.00031486	-0.32915	-5.627e-05	0.00323	0.00010986	-0.0197	4.745e-05	0.00465
0.00765	7.65	0.00020769	0.09226	0.00012297	0.09471	-8.74e-05	-0.22734	9.26e-06	-0.17725	0.00014787	-0.02424	-0.00030951	-0.3238	-2.573e-05	0.03377	0.0001548	0.02524	6.602e-05	0.02322
0.007675	7.675	0.00025896	0.14353	0.00011189	0.08363	-6.656e-05	-0.2065	2.002e-05	-0.16649	0.00013108	-0.04103	-0.00032573	-0.34002	-3.47e-06	0.05603	0.00017254	0.04298	8.76e-05	0.0448
0.0077	7.7	0.000308	0.19257	8.117e-05	0.05291	-4.486e-05	-0.1848	9.83e-06	-0.17668	0.00011311	-0.059	-0.00036466	-0.37895	1.93e-06	0.06143	0.00016292	0.03336	9.545e-05	0.05265
0.007725	7.725	0.0003195	0.20407	3.963e-05	0.01137	-2.793e-05	-0.16787	-1.875e-05	-0.20526	9.288e-05	-0.07923	-0.00040177	-0.41606	4.48e-06	0.06398	0.00013298	0.00342	8.064e-05	0.03784
0.00775	7.75	0.00027598	0.16055	4.97e-06	-0.02329	-2.464e-05	-0.16458	-6.069e-05	-0.2472	8.063e-05	-0.09148	-0.00041597	-0.43026	1.13e-05	0.0708	0.00010219	-0.02737	3.401e-05	-0.00879
0.007775	7.775	0.00018997	0.07454	-1.004e-05	-0.0383	-4.178e-05	-0.18172	-0.00010847	-0.29498	7.719e-05	-0.09492	-0.00040075	-0.41504	2.213e-05	0.08163	8.232e-05	-0.04724	-2.928e-05	-0.07208
0.0078	7.8	0.00010409	-0.01134	3.58e-06	-0.02468	-5.905e-05	-0.19899	-0.00014834	-0.33485	7.942e-05	-0.09269	-0.00036416	-0.37845	3.777e-05	0.09727	8.123e-05	-0.04833	-8.951e-05	-0.13231
0.007825	7.825	5.603e-05	-0.0594	2.809e-05	-0.00017	-7.793e-05	-0.21787	-0.00016934	-0.35585	9.216e-05	-0.07995	-0.00031275	-0.32704	5.827e-05	0.11777	9.085e-05	-0.03871	-0.00012078	-0.16358
0.00785	7.85	5.212e-05	-0.06331	4.965e-05	0.02139	-8.718e-05	-0.22712	-0.00016936	-0.35587	0.00010663	-0.06548	-0.00026423	-0.27852	7.475e-05	0.13425	9.541e-05	-0.03415	-0.00013846	-0.18126
0.007875	7.875	6.984e-05	-0.04559	8.052e-05	0.05226	-7.562e-05	-0.21556	-0.00015796	-0.34447	0.00011753	-0.05458	-0.00022229	-0.23658	8.432e-05	0.14382	8.937e-05	-0.04019	-0.00015385	-0.19665
0.0079	7.9	7.875e-05	-0.03668	0.00013405	0.10579	-4.269e-05	-0.18263	-0.00014192	-0.32843	0.00014127	-0.03084	-0.00018676	-0.20105	7.811e-05	0.13761	7.744e-05	-0.05212	-0.00016179	-0.20459
0.007925	7.925	6.838e-05	-0.04705	0.00019075	0.16249	-1.667e-05	-0.15661	-0.00012944	-0.31595	0.0001819	0.00979	-0.00016005	-0.17434	5.51e-05	0.1146	5.199e-05	-0.07757	-0.00015684	-0.19964
0.00795	7.95	4.588e-05	-0.06955	0.00023125	0.20299	-1.647e-05	-0.15641	-0.00012531	-0.31182	0.00023345	0.06134	-0.00015069	-0.16498	1.761e-05	0.07711	1.614e-05	-0.11342	-0.00012074	-0.16354
0.007975	7.975	1.645e-05	-0.09898	0.00025298	0.22472	-4.445e-05	-0.18439	-0.00011309	-0.2996	0.00026061	0.0885	-0.00015422	-0.16851	-2.479e-05	0.03471	-9.17e-06	-0.13873	-7.299e-05	-0.11579
0.008	8	-1.179e-05	-0.12722	0.00025455	0.22629	-8.046e-05	-0.2204	-8.337e-05	-0.26988	0.00024283	0.07072	-0.00015842	-0.17271	-7.291e-05	-0.01341	-1.353e-05	-0.14309	-3.418e-05	-0.07698
0.008025	8.025	-2.879e-05	-0.14422	0.00023998	0.21172	-9.751e-05	-0.23745	-4.769e-05	-0.2342	0.00019283	0.02072	-0.00016668	-0.18097	-0.00012367	-0.06417	9.8e-07	-0.12858	-7.83e-06	-0.05063
0.00805	8.05	-3.023e-05	-0.14566	0.00021816	0.1899	-9.592e-05	-0.23586	-2.4e-05	-0.21051	0.00013198	-0.04013	-0.00016892	-0.18321	-0.00016467	-0.10517	2.415e-05	-0.10541	-1.26e-06	-0.04406
0.008075	8.075	-1.571e-05	-0.13114	0.0001981	0.16984	-7.493e-05	-0.21487	-3.433e-05	-0.22084	9.591e-05	-0.0762	-0.00016662	-0.18091	-0.00017183	-0.11233	4.474e-05	-0.08482	-1.48e-05	-0.0576
0.0081	8.1	-8.2e-06	-0.12363	0.00019105	0.16279	-4.217e-05	-0.18211	-6.191e-05	-0.24842	0.00010305	-0.06906	-0.00016057	-0.17486	-0.00014516	-0.08566	4.644e-05	-0.08312	-3.427e-05	-0.07707
0.008125	8.125	-1.929e-05	-0.13472	0.00018913	0.16087	-1.444e-05	-0.15438	-7.64e-05	-0.26291	0.00013343	-0.03868	-0.0001529	-0.16719	-0.0001057	-0.0462	3.717e-05	-0.09239	-6.05e-05	-0.1033
0.00815	8.15	-4.322e-05	-0.15865	0.00017923	0.15097	4.74e-06	-0.1352	-6.799e-05	-0.2545	0.00017611	0.004	-0.00014536	-0.15965	-7.438e-05	-0.01488	1.46e-05	-0.11496	-9.439e-05	-0.13719
0.008175	8.175	-7.167e-05	-0.1871	0.0001551	0.12684	8.91e-06	-0.13103	-3.935e-05	-0.22586	0.00021358	0.04147	-0.00014031	-0.1546	-5.541e-05	0.00409	-7.71e-06	-0.13727	-0.00012504	-0.16784
0.0082	8.2	-9.425e-05	-0.20968	0.00011688	0.08862	-2.55e-06	-0.14249	-1.934e-05	-0.20585	0.00022665	0.05454	-0.00013056	-0.14485	-4.305e-05	0.01645	-2.319e-05	-0.15275	-0.00014555	-0.18835
0.008225	8.225	-0.00011787	-0.2333	7.055e-05	0.04229	-3.926e-05	-0.1792	-2.25e-06	-0.18876	0.00020845	0.03634	-0.0001177	-0.13199	-3.891e-05	0.02059	-2.256e-05	-0.15212	-0.00016116	-0.20396
0.00825	8.25	-0.00014486	-0.26029	4.141e-05	0.01315	-9.883e-05	-0.23877	9.91e-06	-0.1766	0.00016489	-0.00722	-9.761e-05	-0.1119	-3.081e-05	0.02869	-7.33e-06	-0.13689	-0.00018352	-0.22632
0.008275	8.275	-0.00016034	-0.27577	4.52e-05	0.01694	-0.00016322	-0.30316	3.441e-05	-0.1521	0.00011587	-0.05624	-8.158e-05	-0.09587	-1.217e-05	0.04733	7.94e-06	-0.12162	-0.00020092	-0.24372
0.0083	8.3	-0.00016409	-0.27952	7.067e-05	0.04241	-0.00021393	-0.35387	6.458e-05	-0.12193	7.394e-05	-0.09817	-7.643e-05	-0.09072	2.076e-05	0.08026	5.57e-06	-0.12399	-0.00019904	-0.24184
0.008325	8.325	-0.00016259	-0.27802	0.00010365	0.07539	-0.00024797	-0.38791	9.326e-05	-0.09325	5.489e-05	-0.11722	-8.505e-05	-0.09934	4.727e-05	0.10677	-9.94e-06	-0.1395	-0.00017836	-0.22116
0.00835	8.35	-0.00015053	-0.26596	0.0001178	0.08954	-0.00026348	-0.40342	0.00010816	-0.07835	4.887e-05	-0.12324	-9.696e-05	-0.11125	6.445e-05	0.12395	-1.301e-05	-0.14257	-0.00014578	-0.18858
0.008375	8.375	-0.0001375	-0.25293	0.00011873	0.09047	-0.00024865	-0.38859	0.00011597	-0.07054	3.69e-05	-0.13521	-8.802e-05	-0.10231	6.959e-05	0.12909	6.26e-06	-0.1233	-0.00012841	-0.17121
0.0084	8.4	-0.00011614	-0.23157	0.00011181	0.08355	-0.00019935	-0.33929	0.00012174	-0.06477	1.769e-05	-0.15442	-6.585e-05	-0.08014	6.407e-05	0.12357	4.421e-05	-0.08535	-0.00012174	-0.16454
0.008425	8.425	-8.554e-05	-0.20097	0.00011588	0.08762	-0.0001232	-0.26314	0.00012981	-0.0567	4.14e-06	-0.16797	-4.2e-05	-0.05629	4.929e-05	0.10879	8.047e-05	-0.04909	-0.00011649	-0.15929
0.00845	8.45	-4.751e-05	-0.16294	0.00011891	0.09065	-4.706e-05	-0.187	0.00013414	-0.05237	7.35e-06	-0.16476	-2.097e-05	-0.03526	4.238e-05	0.10188	8.956e-05	-0.04	-9.939e-05	-0.14219
0.008475	8.475	-6.34e-06	-0.12177	0.0001046	0.07634	-1.338e-05	-0.15332	0.0001359	-0.05061	2.22e-05	-0.14991	-3.24e-06	-0.01753	5.069e-05	0.11019	8.182e-05	-0.04774	-6.591e-05	-0.10871
0.0085	8.5	2.219e-05	-0.09324	8.364e-05	0.05538	-3.181e-05	-0.17175	0.00012845	-0.05806	3.616e-05	-0.13595	2.039e-05	0.0061	7.262e-05	0.13212	6.342e-05	-0.06614	-2.863e-05	-0.07143
0.008525	8.525	1.083e-05	-0.1046	6.843e-05	0.04017	-7.738e-05	-0.21732	0.00010757	-0.07894	5.588e-05	-0.11623	2.759e-05	0.0133	9.149e-05	0.15099	5.176e-05	-0.0778	8.59e-06	-0.03421
0.00855	8.55	-3.537e-05	-0.1508	6.404e-05	0.03578	-0.00011773	-0.25767	7.442e-05	-0.11209	8.033e-05	-0.09178	8.48e-06	-0.00581	0.00010093	0.16043	6.471e-05	-0.06485	3.63e-05	-0.0065
0.008575	8.575	-9.026e-05	-0.20569	7.339e-05	0.04513	-0.00012647	-0.26641	2.914e-05	-0.15737	0.00010316	-0.06895	-2.302e-05	-0.03731	9.789e-05	0.15739	9.845e-05	-0.03111	5.179e-05	0.00899
0.0086	8.6	-0.00012327	-0.2387	8.309e-05	0.05483	-0.00011402	-0.25396	-2.988e-05	-0.21639	0.00010587	-0.06624	-4.321e-05	-0.0575	9.446e-05	0.15396	0.00013318	0.00362	5.345e-05	0.01065
0.008625	8.625	-0.00011067	-0.2261	8.894e-05	0.06068	-0.00010165	-0.24159	-8.448e-05	-0.27099	8.208e-05	-0.09003	-3.485e-05	-0.04914	0.00010164	0.16114	0.00015588	0.02632	1.849e-05	-0.02431
0.00865	8.65	-7.22e-05	-0.18763	9.314e-05	0.06488	-9.801e-05	-0.23795	-0.0001162	-0.30271	4.42e-05	-0.12791	-6.08e-06	-0.02037	0.00013234	0.19184	0.00015249	0.02293	-4.441e-05	-0.08721
0.008675	8.675	-1.243e-05	-0.12786	9.536e-05	0.0671	-9.305e-05	-0.23299	-0.00012421	-0.31072	2.075e-05	-0.15136	2.429e-05	0.01	0.0001751	0.2346	0.00011372	-0.01584	-0.00011659	-0.15939
0.0087	8.7	2.542e-05	-0.09001	9.164e-05	0.06338	-8.753e-05	-0.22747	-0.00011867	-0.30518	1.455e-05	-0.15756	4.475e-05	0.03046	0.00019158	0.25108	6.244e-05	-0.06712	-0.0001484	-0.1912
0.008725	8.725	1.866e-05	-0.09677	7.234e-05	0.04408	-8.08e-05	-0.22074	-0.00010878	-0.29529	3.001e-05	-0.1421	4.66e-05	0.03231	0.00016739	0.22689	3.712e-05	-0.09244	-0.00012012	-0.16292
0.00875	8.75	-1.476e-05	-0.13019	4.115e-05	0.01289	-6.997e-05	-0.20991	-9.93e-05	-0.28581	7.425e-05	-0.09786	3.747e-05	0.02318	0.00011003	0.16953	5.016e-05	-0.0794	-7.445e-05	-0.11725
0.008775	8.775	-4.797e-05	-0.1634	7.97e-06	-0.02029	-5.48e-05	-0.19474	-9.764e-05	-0.28415	0.00012454	-0.04757	1.602e-05	0.00173	3.346e-05	0.09296	9.725e-05	-0.03231	-5.298e-05	-0.09578
0.0088	8.8	-7.115e-05	-0.18658	-1.125e-05	-0.03951	-5.115e-05	-0.19109	-0.00012591	-0.31242	0.00016663	-0.00548	-1.141e-05	-0.0257	-2.818e-05	0.03132	0.00015085	0.02129	-6.656e-05	-0.10936
0.008825	8.825	-7.142e-05	-0.18685	-6.95e-06	-0.03521	-6.213e-05	-0.20207	-0.00015785	-0.34436	0.00019029	0.01818	-3.509e-05	-0.04938	-4.477e-05	0.01473	0.00018962	0.06006	-0.00010053	-0.14333
0.00885	8.85	-5.078e-05	-0.16621	1.846e-05	-0.0098	-7.394e-05	-0.21388	-0.00017157	-0.35808	0.00019267	0.02056	-4.72e-05	-0.06149	-2.287e-05	0.03663	0.00019504	0.06548	-0.0001325	-0.1753
0.008875	8.875	-1.348e-05	-0.12891	5.697e-05	0.02871	-7.433e-05	-0.21427	-0.00016491	-0.35142	0.0001715	-0.00061	-4.808e-05	-0.06237	2.406e-05	0.08356	0.0001569	0.02734	-0.00015652	-0.19932
0.0089	8.9	3.747e-05	-0.07796	0.00010652	0.07826	-6.522e-05	-0.20516	-0.00014378	-0.33029	0.00014491	-0.0272	-3.789e-05	-0.05218	7.01e-05	0.1296	9.838e-05	-0.03118	-0.00014823	-0.19103
0.008925	8.925	7.805e-05	-0.03738	0.0001431	0.11484	-5.933e-05	-0.19927	-0.00013169	-0.3182	0.00012198	-0.05013	-2.405e-05	-0.03834	8.757e-05	0.14707	4.708e-05	-0.08248	-0.00010902	-0.15182
0.00895	8.95	9.184e-05	-0.02359	0.00016074	0.13248	-6.198e-05	-0.20192	-0.00013739	-0.3239	9.699e-05	-0.07512	-8.56e-06	-0.02285	7.041e-05	0.12991	1.356e-05	-0.116	-6.61e-05	-0.1089
0.008975	8.975	6.765e-05	-0.04778	0.00016245	0.13419	-5.792e-05	-0.19786	-0.00015408	-0.34059	6.497e-05	-0.10714	-4.6e-06	-0.01889	3.683e-05	0.09633	-1.37e-05	-0.14326	-3.899e-05	-0.08179
0.009	9	1.751e-05	-0.09792	0.0001579	0.12964	-3.514e-05	-0.17508	-0.00016391	-0.35042	4.437e-05	-0.12774	-1.45e-05	-0.02879	6.41e-06	0.06591	-3.634e-05	-0.1659	-2.801e-05	-0.07081
0.009025	9.025	-4.141e-05	-0.15684	0.00015745	0.12919	3.65e-06	-0.13629	-0.00014785	-0.33436	5.401e-05	-0.1181	-1.801e-05	-0.0323	-5.63e-06	0.05387	-3.753e-05	-0.16709	-3.79e-05	-0.0807
0.00905	9.05	-8.309e-05	-0.19852	0.00015934	0.13108	6.031e-05	-0.07963	-0.00011875	-0.30526	9.596e-05	-0.07615	-8.39e-06	-0.02268	-2.65e-06	0.05685	-1.993e-05	-0.14949	-6.33e-05	-0.1061
0.009075	9.075	-9.277e-05	-0.2082	0.00015282	0.12456	0.00011156	-0.02838	-8.557e-05	-0.27208	0.00015124	-0.02087	4.88e-06	-0.00941	5.6e-07	0.06006	1.347e-05	-0.11609	-8.514e-05	-0.12794
0.0091	9.1	-7.29e-05	-0.18833	0.000131	0.10274	0.0001413	0.00136	-5.945e-05	-0.24596	0.00020071	0.0286	1.108e-05	-0.00321	-5.71e-06	0.05379	6.204e-05	-0.06752	-9.414e-05	-0.13694
0.009125	9.125	-3.019e-05	-0.14562	9.881e-05	0.07055	0.00013215	-0.00779	-3.356e-05	-0.22007	0.0002213	0.04919	8.29e-06	-0.006	-3.214e-05	0.02736	0.00010895	-0.02061	-9.459e-05	-0.13739
0.00915	9.15	6.84e-06	-0.10859	6.162e-05	0.03336	9.621e-05	-0.04373	-1.458e-05	-0.20109	0.00021306	0.04095	-1.24e-06	-0.01553	-7.055e-05	-0.01105	0.00015192	0.02236	-9.982e-05	-0.14262
0.009175	9.175	1.784e-05	-0.09759	3.704e-05	0.00878	4.732e-05	-0.09262	-9.47e-06	-0.19598	0.00020216	0.03005	-8.32e-06	-0.02261	-0.00010639	-0.04689	0.0001746	0.04504	-0.00011481	-0.15761
0.0092	9.2	8.16e-06	-0.10727	2.741e-05	-0.00085	3.62e-06	-0.13632	1.01e-06	-0.1855	0.00020499	0.03288	-1.245e-05	-0.02674	-0.00011761	-0.05811	0.00017549	0.04593	-0.00012113	-0.16393
0.009225	9.225	-1.274e-05	-0.12817	3.623e-05	0.00797	-2.03e-05	-0.16024	1.819e-05	-0.16832	0.00019296	0.02085	-4.12e-06	-0.01841	-0.00012333	-0.06383	0.00015141	0.02185	-0.00010669	-0.14949
0.00925	9.25	-3.78e-05	-0.15323	4.746e-05	0.0192	-3.22e-05	-0.17214	2.95e-05	-0.15701	0.00016703	-0.00508	-1.055e-05	-0.02484	-0.00013459	-0.07509	0.00011158	-0.01798	-7.697e-05	-0.11977
0.009275	9.275	-6.769e-05	-0.18312	6.735e-05	0.03909	-3.285e-05	-0.17279	3.188e-05	-0.15463	0.00013559	-0.03652	-3.067e-05	-0.04496	-0.00015625	-0.09675	6.238e-05	-0.06718	-5.032e-05	-0.09312
0.0093	9.3	-8.368e-05	-0.19911	7.199e-05	0.04373	-3.434e-05	-0.17428	3.293e-05	-0.15358	0.00011201	-0.0601	-6.998e-05	-0.08427	-0.00017071	-0.11121	1.683e-05	-0.11273	-3.012e-05	-0.07292
0.009325	9.325	-8.65e-05	-0.20193	6.804e-05	0.03978	-3.56e-05	-0.17554	3.954e-05	-0.14697	0.00011968	-0.05243	-0.00010379	-0.11808	-0.00015826	-0.09876	-2.561e-05	-0.15517	-1.236e-05	-0.05516
0.00935	9.35	-8.254e-05	-0.19797	5.237e-05	0.02411	-3.849e-05	-0.17843	4.238e-05	-0.14413	0.00014624	-0.02587	-0.00011602	-0.13031	-0.00011091	-0.05141	-3.854e-05	-0.1681	1.277e-05	-0.03003
0.009375	9.375	-7.569e-05	-0.19112	2.121e-05	-0.00705	-3.685e-05	-0.17679	2.53e-05	-0.16121	0.0001873	0.01519	-0.0001078	-0.12209	-4.83e-05	0.0112	-2.675e-05	-0.15631	2.256e-05	-0.02024
0.0094	9.4	-6.638e-05	-0.18181	-2.369e-05	-0.05195	-9.84e-06	-0.14978	-1.059e-05	-0.1971	0.00022814	0.05603	-9.067e-05	-0.10496	1.651e-05	0.07601	-1.297e-05	-0.14253	2.162e-05	-0.02118
0.009425	9.425	-5.459e-05	-0.17002	-7.041e-05	-0.09867	3.634e-05	-0.1036	-4.989e-05	-0.2364	0.00025107	0.07896	-8.594e-05	-0.10023	5.862e-05	0.11812	8.6e-07	-0.1287	3.648e-05	-0.00632
0.00945	9.45	-3.029e-05	-0.14572	-9.623e-05	-0.12449	8.744e-05	-0.0525	-7.226e-05	-0.25877	0.00024556	0.07345	-8.984e-05	-0.10413	5.47e-05	0.1142	5.39e-06	-0.12417	6.593e-05	0.02313
0.009475	9.475	8.81e-06	-0.10662	-0.0001023	-0.13056	0.00012727	-0.01267	-7.937e-05	-0.26588	0.00023575	0.06364	-8.974e-05	-0.10403	1.061e-05	0.07011	1.186e-05	-0.1177	8.797e-05	0.04517
0.0095	9.5	3.962e-05	-0.07581	-9.263e-05	-0.12089	0.00014659	0.00665	-9.742e-05	-0.28393	0.00024346	0.07135	-6.917e-05	-0.08346	-5.567e-05	0.00383	3.52e-05	-0.09436	7.892e-05	0.03612
0.009525	9.525	3.507e-05	-0.08036	-6.932e-05	-0.09758	0.00015418	0.01424	-0.00013309	-0.3196	0.00026274	0.09063	-4.036e-05	-0.05465	-0.0001161	-0.0566	7.847e-05	-0.05109	5.836e-05	0.01556
0.00955	9.55	1.195e-05	-0.10348	-3.186e-05	-0.06012	0.0001525	0.01256	-0.00016727	-0.35378	0.00029086	0.11875	-1.712e-05	-0.03141	-0.00014137	-0.08187	0.00013135	0.00179	4.286e-05	6e-05
0.009575	9.575	-1.318e-05	-0.12861	2.258e-05	-0.00568	0.00014712	0.00718	-0.00017919	-0.3657	0.00031255	0.14044	6.9e-07	-0.0136	-0.0001312	-0.0717	0.00016583	0.03627	2.584e-05	-0.01696
0.0096	9.6	-1.806e-05	-0.13349	7.186e-05	0.0436	0.0001444	0.00446	-0.00016301	-0.34952	0.00031238	0.14027	9.98e-06	-0.00431	-0.00010191	-0.04241	0.00016344	0.03388	9.6e-06	-0.0332
0.009625	9.625	-1.724e-05	-0.13267	9.24e-05	0.06414	0.00015009	0.01015	-0.00012381	-0.31032	0.00028644	0.11433	1.197e-05	-0.00232	-6.117e-05	-0.00167	0.00013387	0.00431	-7.92e-06	-0.05072
0.00965	9.65	-2.868e-05	-0.14411	8.678e-05	0.05852	0.0001671	0.02716	-6.469e-05	-0.2512	0.00023901	0.0669	1.31e-05	-0.00119	-1.974e-05	0.03976	0.00010377	-0.02579	-1.038e-05	-0.05318
0.009675	9.675	-3.948e-05	-0.15491	5.851e-05	0.03025	0.00018112	0.04118	4.15e-06	-0.18236	0.00018471	0.0126	6.58e-06	-0.00771	5e-08	0.05955	8.398e-05	-0.04558	6.3e-06	-0.0365
0.0097	9.7	-3.345e-05	-0.14888	3.247e-05	0.00421	0.00018177	0.04183	6.318e-05	-0.12333	0.00015373	-0.01838	-9.66e-06	-0.02395	-1.18e-06	0.05832	7.183e-05	-0.05773	2.571e-05	-0.01709
0.009725	9.725	-2.99e-06	-0.11842	3.061e-05	0.00235	0.00017211	0.03217	8.994e-05	-0.09657	0.00014308	-0.02903	-5.44e-06	-0.01973	-1.617e-05	0.04333	5.948e-05	-0.07008	4.26e-05	-0.0002
0.00975	9.75	4.712e-05	-0.06831	2.442e-05	-0.00384	0.00015639	0.01645	7.183e-05	-0.11468	0.00015136	-0.02075	2.124e-05	0.00695	-3.155e-05	0.02795	4.991e-05	-0.07965	5.227e-05	0.00947
0.009775	9.775	9.63e-05	-0.01913	1.6e-07	-0.0281	0.00013663	-0.00331	1.69e-05	-0.16961	0.00016751	-0.0046	5.728e-05	0.04299	-4.748e-05	0.01202	3.754e-05	-0.09202	6.011e-05	0.01731
0.0098	9.8	0.00013626	0.02083	-3.306e-05	-0.06132	0.00012149	-0.01845	-3.558e-05	-0.22209	0.00017819	0.00608	9.365e-05	0.07936	-5.131e-05	0.00819	2.177e-05	-0.10779	5.879e-05	0.01599
0.009825	9.825	0.00018244	0.06701	-5.35e-05	-0.08176	0.00012032	-0.01962	-7.401e-05	-0.26052	0.00018084	0.00873	0.00010903	0.09474	-4.565e-05	0.01385	1.544e-05	-0.11412	5.399e-05	0.01119
0.00985	9.85	0.00022226	0.10683	-5.961e-05	-0.08787	0.00012533	-0.01461	-7.814e-05	-0.26465	0.0001876	0.01549	0.00010163	0.08734	-3.376e-05	0.02574	2.125e-05	-0.10831	6.073e-05	0.01793
0.009875	9.875	0.0002384	0.12297	-6.775e-05	-0.09601	0.00012483	-0.01511	-4.506e-05	-0.23157	0.00019878	0.02667	8.865e-05	0.07436	-2.939e-05	0.03011	3.456e-05	-0.095	8.229e-05	0.03949
0.0099	9.9	0.00021076	0.09533	-9.184e-05	-0.1201	0.00010542	-0.03452	1.38e-06	-0.18513	0.00022924	0.05713	6.63e-05	0.05201	-3.588e-05	0.02362	5.055e-05	-0.07901	0.00012585	0.08305
0.009925	9.925	0.00014459	0.02916	-0.00014188	-0.17014	5.643e-05	-0.08351	2.624e-05	-0.16027	0.00025881	0.0867	3.248e-05	0.01819	-4.917e-05	0.01033	5.815e-05	-0.07141	0.00016519	0.12239
0.00995	9.95	6.848e-05	-0.04695	-0.00020657	-0.23483	-1.082e-05	-0.15076	1.463e-05	-0.17188	0.00027242	0.10031	1.56e-05	0.00131	-6.541e-05	-0.00591	6.393e-05	-0.06563	0.00017755	0.13475
0.009975	9.975	1.251e-05	-0.10292	-0.00024075	-0.26901	-8.177e-05	-0.22171	-4.128e-05	-0.22779	0.00026326	0.09115	3.259e-05	0.0183	-9.293e-05	-0.03343	7.212e-05	-0.05744	0.00016145	0.11865
0.01	10	-1.29e-05	-0.12833	-0.0002451	-0.27336	-0.00013624	-0.27618	-0.0001155	-0.30201	0.00022706	0.05495	8.878e-05	0.07449	-0.00012818	-0.06868	7.149e-05	-0.05807	0.00012916	0.08636
0.010025	10.025	-9.83e-06	-0.12526	-0.00021194	-0.2402	-0.00017762	-0.31756	-0.00016518	-0.35169	0.00017593	0.00382	0.00015428	0.13999	-0.00015276	-0.09326	5.289e-05	-0.07667	8.007e-05	0.03727
0.01005	10.05	7.96e-06	-0.10747	-0.00016297	-0.19123	-0.00019958	-0.33952	-0.00018512	-0.37163	0.00014165	-0.03046	0.00020938	0.19509	-0.00016129	-0.10179	3.655e-05	-0.09301	2.158e-05	-0.02122
0.010075	10.075	2.564e-05	-0.08979	-0.0001135	-0.14176	-0.00021032	-0.35026	-0.00018093	-0.36744	0.00013655	-0.03556	0.00024093	0.22664	-0.00014609	-0.08659	4.992e-05	-0.07964	-3.97e-05	-0.0825
0.0101	10.1	3.113e-05	-0.0843	-8.26e-05	-0.11086	-0.0001967	-0.33664	-0.00014944	-0.33595	0.00014282	-0.02929	0.0002617	0.24741	-0.00011317	-0.05367	8.781e-05	-0.04175	-9.096e-05	-0.13376
0.010125	10.125	1.012e-05	-0.10531	-7.844e-05	-0.1067	-0.00015315	-0.29309	-0.00011656	-0.30307	0.00014816	-0.02395	0.00027561	0.26132	-8.09e-05	-0.0214	0.0001227	-0.00686	-0.00012599	-0.16879
0.01015	10.15	-2.4e-05	-0.13943	-9.015e-05	-0.11841	-9.878e-05	-0.23872	-0.00010362	-0.29013	0.00015172	-0.02039	0.00028491	0.27062	-5.443e-05	0.00507	0.00013791	0.00835	-0.00013685	-0.17965
0.010175	10.175	-2.8e-05	-0.14343	-9.94e-05	-0.12766	-4.802e-05	-0.18796	-0.00010316	-0.28967	0.00014913	-0.02298	0.00026362	0.24933	-3.205e-05	0.02745	0.00012991	0.00035	-0.00012572	-0.16852
0.0102	10.2	-8.85e-06	-0.12428	-9.464e-05	-0.1229	-1.934e-05	-0.15928	-9.789e-05	-0.2844	0.00013798	-0.03413	0.00021583	0.20154	3.66e-06	0.06316	0.00010848	-0.02108	-0.00011169	-0.15449
0.010225	10.225	1.295e-05	-0.10248	-8.826e-05	-0.11652	-1.528e-05	-0.15522	-8.532e-05	-0.27183	0.00011129	-0.06082	0.00016855	0.15426	3.402e-05	0.09352	0.00010206	-0.0275	-0.00010374	-0.14654
0.01025	10.25	2.923e-05	-0.0862	-7.884e-05	-0.1071	-2.887e-05	-0.16881	-6.74e-05	-0.25391	5.401e-05	-0.1181	0.00014838	0.13409	5.546e-05	0.11496	0.00012198	-0.00758	-0.00010687	-0.14967
0.010275	10.275	3.126e-05	-0.08417	-7.037e-05	-0.09863	-4.257e-05	-0.18251	-3.36e-05	-0.22011	-1.742e-05	-0.18953	0.00015171	0.13742	5.865e-05	0.11815	0.00014365	0.01409	-0.00012315	-0.16595
0.0103	10.3	2.469e-05	-0.09074	-6.611e-05	-0.09437	-3.582e-05	-0.17576	9.3e-06	-0.17721	-7.253e-05	-0.24464	0.00016847	0.15418	4.958e-05	0.10908	0.00015288	0.02332	-0.00013384	-0.17664
0.010325	10.325	3.19e-06	-0.11224	-8.168e-05	-0.10994	-2.306e-05	-0.163	5.71e-05	-0.12941	-9.413e-05	-0.26624	0.00018833	0.17404	2.734e-05	0.08684	0.00014419	0.01463	-0.00011782	-0.16062
0.01035	10.35	-3.8e-05	-0.15343	-0.00012978	-0.15804	-8.39e-06	-0.14833	0.00010243	-0.08408	-7.954e-05	-0.25165	0.00019633	0.18204	-5.34e-06	0.05416	0.00012305	-0.00651	-7.233e-05	-0.11513
0.010375	10.375	-8.563e-05	-0.20106	-0.00019888	-0.22714	-8.3e-06	-0.14824	0.00012644	-0.06007	-3.756e-05	-0.20967	0.00019816	0.18387	-2.746e-05	0.03204	0.00010967	-0.01989	-1.763e-05	-0.06043
0.0104	10.4	-0.00012365	-0.23908	-0.00026777	-0.29603	-1.727e-05	-0.15721	0.00014362	-0.04289	5.63e-06	-0.16648	0.00019591	0.18162	-2.446e-05	0.03504	0.00011609	-0.01347	3.365e-05	-0.00915
0.010425	10.425	-0.0001403	-0.25573	-0.0003104	-0.33866	-3.183e-05	-0.17177	0.00014283	-0.04368	4.094e-05	-0.13117	0.00019924	0.18495	-2.31e-06	0.05719	0.00012266	-0.0069	6.285e-05	0.02005
0.01045	10.45	-0.00012259	-0.23802	-0.00031621	-0.34447	-4.881e-05	-0.18875	0.00012856	-0.05795	6.244e-05	-0.10967	0.00021204	0.19775	2.959e-05	0.08909	0.00010697	-0.02259	6.731e-05	0.02451
0.010475	10.475	-8.42e-05	-0.19963	-0.00029716	-0.32542	-6.892e-05	-0.20886	9.822e-05	-0.08829	5.941e-05	-0.1127	0.00023572	0.22143	4.677e-05	0.10627	6.887e-05	-0.06069	5.561e-05	0.01281
0.0105	10.5	-4.183e-05	-0.15726	-0.0002512	-0.27946	-9.115e-05	-0.23109	7.315e-05	-0.11336	3.36e-05	-0.13851	0.00025514	0.24085	4.66e-05	0.1061	4.219e-05	-0.08737	4.465e-05	0.00185
0.010525	10.525	-3.93e-05	-0.15473	-0.0001817	-0.20996	-0.00011932	-0.25926	6.76e-05	-0.11891	-2.35e-06	-0.17446	0.00027413	0.25984	3.574e-05	0.09524	4.558e-05	-0.08398	4.013e-05	-0.00267
0.01055	10.55	-9.058e-05	-0.20601	-0.00011216	-0.14042	-0.00014587	-0.28581	7.452e-05	-0.11199	-3.833e-05	-0.21044	0.00027937	0.26508	4.733e-05	0.10683	6.963e-05	-0.05993	4.122e-05	-0.00158
0.010575	10.575	-0.00015996	-0.27539	-7.098e-05	-0.09924	-0.0001667	-0.30664	7.676e-05	-0.10975	-6.724e-05	-0.23935	0.0002616	0.24731	8.284e-05	0.14234	9.209e-05	-0.03747	4.158e-05	-0.00122
0.0106	10.6	-0.00020608	-0.32151	-6.709e-05	-0.09535	-0.00018551	-0.32545	8.367e-05	-0.10284	-8.898e-05	-0.26109	0.00022595	0.21166	0.00011197	0.17147	9.863e-05	-0.03093	3.614e-05	-0.00666
0.010625	10.625	-0.00021846	-0.33389	-8.633e-05	-0.11459	-0.00020639	-0.34633	9.293e-05	-0.09358	-0.00010365	-0.27576	0.00019179	0.1775	0.00012081	0.18031	8.677e-05	-0.04279	2.554e-05	-0.01726
0.01065	10.65	-0.00021473	-0.33016	-0.00010366	-0.13192	-0.00022767	-0.36761	9.25e-05	-0.09401	-0.00010578	-0.27789	0.00016393	0.14964	0.00011886	0.17836	6.327e-05	-0.06629	7.16e-06	-0.03564
0.010675	10.675	-0.0002314	-0.34683	-0.00010938	-0.13764	-0.00023767	-0.37761	6.946e-05	-0.11705	-9.375e-05	-0.26586	0.00014167	0.12738	0.00010949	0.16899	4.57e-05	-0.08386	-1.841e-05	-0.06121
0.0107	10.7	-0.0002697	-0.38513	-0.00012077	-0.14903	-0.00022359	-0.36353	4.401e-05	-0.1425	-7.08e-05	-0.24291	0.00013892	0.12463	9.083e-05	0.15033	3.55e-05	-0.09406	-4.971e-05	-0.09251
0.010725	10.725	-0.00030725	-0.42268	-0.00013953	-0.16779	-0.00019138	-0.33132	2.29e-05	-0.16361	-4.021e-05	-0.21232	0.00015303	0.13874	5.782e-05	0.11732	3.776e-05	-0.0918	-7.234e-05	-0.11514
0.01075	10.75	-0.00033227	-0.4477	-0.00017068	-0.19894	-0.00015585	-0.29579	-3.37e-06	-0.18988	-1.91e-06	-0.17402	0.00015861	0.14432	2.638e-05	0.08588	4.921e-05	-0.08035	-7.784e-05	-0.12064
0.010775	10.775	-0.00033467	-0.4501	-0.00020792	-0.23618	-0.00013525	-0.27519	-3.102e-05	-0.21753	2.884e-05	-0.14327	0.00014022	0.12593	9.78e-06	0.06928	7.053e-05	-0.05903	-6.544e-05	-0.10824

## Sheet: 16kHz
Time (ms)	16kHz 10dB Atten	16kHz 10dB Atten, normalised	16kHz 20dB Atten	16kHz 20dB Atten, normalised	16kHz 30dB Atten	16kHz 30dB Atten, normalised	16kHz 40dB Atten	16kHz 40dB Atten, normalised	16kHz 50dB Atten	16kHz 50dB Atten, normalised	16kHz 60dB Atten	16kHz 60dB Atten, normalised	16kHz 55dB Atten	16kHz 55dB Atten, normalised	16kHz 70dB Atten	16kHz 70dB Atten, normalised	16kHz 80dB Atten	16kHz 80dB Atten, normalised
-2	-0.00033698	0	-3.969e-05	0	-8.769e-05	0	0.0001808	0	2.324e-05	0	0.00022204	0	-0.00013039	0	0.00014449	0	-5.203e-05	0
-1.975	-0.00034035	-0.00337	-8.043e-05	-0.04074	-0.00011731	-0.02962	0.00014909	-0.03171	3.912e-05	0.01588	0.00020507	-0.01697	-0.00011839	0.012	0.00010202	-0.04247	-8.78e-06	0.04325
-1.95	-0.00035608	-0.0191	-9.971e-05	-0.06002	-0.00014347	-0.05578	0.00010068	-0.08012	1.851e-05	-0.00473	0.00019653	-0.02551	-8.927e-05	0.04112	6.898e-05	-0.07551	3.574e-05	0.08777
-1.925	-0.00036306	-0.02608	-0.00010703	-0.06734	-0.00015623	-0.06854	4.389e-05	-0.13691	-7.52e-06	-0.03076	0.00018735	-0.03469	-4.512e-05	0.08527	5.249e-05	-0.092	6.279e-05	0.11482
-1.9	-0.00036953	-0.03255	-0.00011354	-0.07385	-0.00014026	-0.05257	7.64e-06	-0.17316	-1.786e-05	-0.0411	0.00018626	-0.03578	2.25e-06	0.13264	5.421e-05	-0.09028	6.725e-05	0.11928
-1.875	-0.00037757	-0.04059	-0.00011835	-0.07866	-0.00011637	-0.02868	-7.1e-06	-0.1879	-1.691e-05	-0.04015	0.00019373	-0.02831	3.62e-05	0.16659	6.115e-05	-0.08334	4.741e-05	0.09944
-1.85	-0.00038134	-0.04436	-0.0001281	-0.08841	-9.002e-05	-0.00233	8.73e-06	-0.17207	-1.471e-05	-0.03795	0.00020832	-0.01372	5.761e-05	0.188	7.606e-05	-0.06843	2.23e-05	0.07433
-1.825	-0.00037179	-0.03481	-0.00013532	-0.09563	-6.167e-05	0.02602	5.094e-05	-0.12986	-9.16e-06	-0.0324	0.00023189	0.00985	3.669e-05	0.16708	9.437e-05	-0.05012	2.822e-05	0.08025
-1.8	-0.00036979	-0.03281	-0.0001461	-0.10641	-2.967e-05	0.05802	0.00010334	-0.07746	1.346e-05	-0.00978	0.00026674	0.0447	-1.739e-05	0.113	0.00010604	-0.03845	7.256e-05	0.12459
-1.775	-0.00038085	-0.04387	-0.00016151	-0.12182	1.38e-06	0.08907	0.00013653	-0.04427	4.605e-05	0.02281	0.00029317	0.07113	-7.484e-05	0.05555	0.00010196	-0.04253	0.00012706	0.17909
-1.75	-0.00039505	-0.05807	-0.00018394	-0.14425	2.472e-05	0.11241	0.00013594	-0.04486	7.741e-05	0.05417	0.00029464	0.0726	-0.00010748	0.02291	7.993e-05	-0.06456	0.00016656	0.21859
-1.725	-0.00039909	-0.06211	-0.00019539	-0.1557	3.088e-05	0.11857	0.00012917	-0.05163	9.884e-05	0.0756	0.00026416	0.04212	-9.662e-05	0.03377	4.989e-05	-0.0946	0.00018921	0.24124
-1.7	-0.00038854	-0.05156	-0.00019027	-0.15058	2.345e-05	0.11114	0.00013719	-0.04361	8.761e-05	0.06437	0.00021382	-0.00822	-5.741e-05	0.07298	2.818e-05	-0.11631	0.00019056	0.24259
-1.675	-0.00037022	-0.03324	-0.00016864	-0.12895	1.07e-05	0.09839	0.00015105	-0.02975	6.825e-05	0.04501	0.00016636	-0.05568	-1.138e-05	0.11901	1.06e-05	-0.13389	0.00017221	0.22424
-1.65	-0.00035443	-0.01745	-0.00014321	-0.10352	1.43e-05	0.10199	0.00015701	-0.02379	5.29e-05	0.02966	0.00014666	-0.07538	2.208e-05	0.15247	4.44e-06	-0.14005	0.00014364	0.19567
-1.625	-0.00033601	0.00097	-0.0001299	-0.09021	3.543e-05	0.12312	0.00016092	-0.01988	3.573e-05	0.01249	0.00015777	-0.06427	3.803e-05	0.16842	-8.6e-07	-0.14535	0.00012459	0.17662
-1.6	-0.00030226	0.03472	-0.00013099	-0.0913	6.322e-05	0.15091	0.00017303	-0.00777	9.33e-06	-0.01391	0.0001809	-0.04114	3.427e-05	0.16466	9.6e-07	-0.14353	0.00011044	0.16247
-1.575	-0.00025527	0.08171	-0.00013465	-0.09496	8.08e-05	0.16849	0.00018294	0.00214	-1.753e-05	-0.04077	0.00020679	-0.01525	9.68e-06	0.14007	2.11e-05	-0.12339	9.86e-05	0.15063
-1.55	-0.00021154	0.12544	-0.00013373	-0.09404	8.565e-05	0.17334	0.00018035	-0.00045	-1.987e-05	-0.04311	0.00023971	0.01767	-1.594e-05	0.11445	5.328e-05	-0.09121	8.096e-05	0.13299
-1.525	-0.00017538	0.1616	-0.000116	-0.07631	7.708e-05	0.16477	0.00013968	-0.04112	1.184e-05	-0.0114	0.00027244	0.0504	-3.9e-05	0.09139	8.066e-05	-0.06383	5.765e-05	0.10968
-1.5	-0.00014757	0.18941	-9.492e-05	-0.05523	6.926e-05	0.15695	8.384e-05	-0.09696	5.006e-05	0.02682	0.0002881	0.06606	-5.935e-05	0.07104	0.00011118	-0.03331	4.522e-05	0.09725
-1.475	-0.0001261	0.21088	-8.228e-05	-0.04259	7.123e-05	0.15892	4.551e-05	-0.13529	6.963e-05	0.04639	0.00028305	0.06101	-8.105e-05	0.04934	0.00014284	-0.00165	5.315e-05	0.10518
-1.45	-0.00011311	0.22387	-8.218e-05	-0.04249	7.533e-05	0.16302	4.031e-05	-0.14049	5.483e-05	0.03159	0.00027821	0.05617	-0.00010844	0.02195	0.00017314	0.02865	6.541e-05	0.11744
-1.425	-0.00010491	0.23207	-8.594e-05	-0.04625	7.417e-05	0.16186	6.911e-05	-0.11169	4.92e-06	-0.01832	0.00028387	0.06183	-0.00014025	-0.00986	0.00020243	0.05794	7.891e-05	0.13094
-1.4	-0.00010389	0.23309	-0.0001024	-0.06271	5.964e-05	0.14733	0.00012901	-0.05179	-4.545e-05	-0.06869	0.00028305	0.06101	-0.00015454	-0.02415	0.00022649	0.082	8.461e-05	0.13664
-1.375	-9.976e-05	0.23722	-0.00010465	-0.06496	4.224e-05	0.12993	0.00018884	0.00804	-6.729e-05	-0.09053	0.00027469	0.05265	-0.0001566	-0.02621	0.00022386	0.07937	9.138e-05	0.14341
-1.35	-0.0001011	0.23588	-0.00010494	-0.06525	2.687e-05	0.11456	0.00022548	0.04468	-6.774e-05	-0.09098	0.00026142	0.03938	-0.0001634	-0.03301	0.00020003	0.05554	9.793e-05	0.14996
-1.325	-8.918e-05	0.2478	-0.00010181	-0.06212	1.274e-05	0.10043	0.00023225	0.05145	-6.14e-05	-0.08464	0.00022412	0.00208	-0.00018218	-0.05179	0.0001775	0.03301	0.0001083	0.16033
-1.3	-6.976e-05	0.26722	-9.257e-05	-0.05288	4.02e-06	0.09171	0.00020932	0.02852	-6.779e-05	-0.09103	0.00015745	-0.06459	-0.00019119	-0.0608	0.0001589	0.01441	0.00012868	0.18071
-1.275	-4.953e-05	0.28745	-7.976e-05	-0.04007	2.321e-05	0.1109	0.00016144	-0.01936	-8.568e-05	-0.10892	7.58e-05	-0.14624	-0.00019424	-0.06385	0.00014909	0.0046	0.00016519	0.21722
-1.25	-4.593e-05	0.29105	-6.758e-05	-0.02789	6.41e-05	0.15179	0.00012485	-0.05595	-9.872e-05	-0.12196	6.62e-06	-0.21542	-0.00019531	-0.06492	0.0001417	-0.00279	0.00021932	0.27135
-1.225	-7.309e-05	0.26389	-6.85e-05	-0.02881	0.00010721	0.1949	0.0001028	-0.078	-8.87e-05	-0.11194	-2.047e-05	-0.24251	-0.00019389	-0.0635	0.00013765	-0.00684	0.00026882	0.32085
-1.2	-0.00012472	0.21226	-7.083e-05	-0.03114	0.00013245	0.22014	0.00010585	-0.07495	-5.161e-05	-0.07485	6.3e-07	-0.22141	-0.00018719	-0.0568	0.00013061	-0.01388	0.00029894	0.35097
-1.175	-0.00018073	0.15625	-6.127e-05	-0.02158	0.00012667	0.21436	0.00012967	-0.05113	-7.91e-06	-0.03115	5.147e-05	-0.17057	-0.00017529	-0.0449	0.00011992	-0.02457	0.00030173	0.35376
-1.15	-0.00021956	0.11742	-4.366e-05	-0.00397	9.431e-05	0.182	0.00016111	-0.01969	2.869e-05	0.00545	0.00010329	-0.11875	-0.00015368	-0.02329	0.00011339	-0.0311	0.00027216	0.32419
-1.125	-0.00023065	0.10633	-4.112e-05	-0.00143	5.306e-05	0.14075	0.00016842	-0.01238	6.38e-05	0.04056	0.00012573	-0.09631	-0.00013914	-0.00875	0.00011299	-0.0315	0.00022675	0.27878
-1.1	-0.00022353	0.11345	-5.068e-05	-0.01099	1.662e-05	0.10431	0.00015135	-0.02945	9.26e-05	0.06936	0.0001199	-0.10214	-0.00012978	0.00061	0.00012176	-0.02273	0.00018605	0.23808
-1.075	-0.00021262	0.12436	-6.049e-05	-0.0208	-1.1e-07	0.08758	0.0001232	-0.0576	0.00010383	0.08059	9.2e-05	-0.13004	-0.00013161	-0.00122	0.00012922	-0.01527	0.00016092	0.21295
-1.05	-0.00021549	0.12149	-6.536e-05	-0.02567	1.284e-05	0.10053	9.731e-05	-0.08349	9.791e-05	0.07467	6.124e-05	-0.1608	-0.00013132	-0.00093	0.00012492	-0.01957	0.00014624	0.19827
-1.025	-0.0002404	0.09658	-6.119e-05	-0.0215	4.277e-05	0.13046	7.714e-05	-0.10366	7.283e-05	0.04959	4.605e-05	-0.17599	-0.00011159	0.0188	0.00011569	-0.0288	0.00014213	0.19416
-1	-0.00026924	0.06774	-5.307e-05	-0.01338	7.823e-05	0.16592	7.271e-05	-0.10809	4.002e-05	0.01678	4.783e-05	-0.17421	-9.409e-05	0.0363	0.00010269	-0.0418	0.00014942	0.20145
-0.975	-0.00030006	0.03692	-2.745e-05	0.01224	0.00010599	0.19368	8.396e-05	-0.09684	1.144e-05	-0.0118	6.05e-05	-0.16154	-8.503e-05	0.04536	0.00010188	-0.04261	0.00016419	0.21622
-0.95	-0.00031251	0.02447	-2.7e-07	0.03942	0.00012681	0.2145	0.00010455	-0.07625	-1.57e-06	-0.02481	7.446e-05	-0.14758	-8.739e-05	0.043	0.00011554	-0.02895	0.00019333	0.24536
-0.925	-0.00030844	0.02854	6.83e-06	0.04652	0.00012554	0.21323	0.0001203	-0.0605	-1.088e-05	-0.03412	7.782e-05	-0.14422	-9.775e-05	0.03264	0.00014756	0.00307	0.00023253	0.28456
-0.9	-0.00028858	0.0484	-1.91e-05	0.02059	0.00010404	0.19173	0.00012512	-0.05568	-2.1e-05	-0.04424	7.008e-05	-0.15196	-0.0001119	0.01849	0.00018982	0.04533	0.00027814	0.33017
-0.875	-0.00026376	0.07322	-6.472e-05	-0.02503	8.044e-05	0.16813	0.0001146	-0.0662	-3.058e-05	-0.05382	5.761e-05	-0.16443	-0.00010149	0.0289	0.00023181	0.08732	0.00030888	0.36091
-0.85	-0.00022478	0.1122	-0.00010481	-0.06512	8.534e-05	0.17303	9.175e-05	-0.08905	-3.642e-05	-0.05966	4.264e-05	-0.1794	-8.774e-05	0.04265	0.00027606	0.13157	0.00030294	0.35497
-0.825	-0.00020005	0.13693	-0.00011404	-0.07435	0.00012176	0.20945	6.172e-05	-0.11908	-3.549e-05	-0.05873	3.983e-05	-0.18221	-7.764e-05	0.05275	0.00032269	0.1782	0.00025899	0.31102
-0.8	-0.00019535	0.14163	-0.00010019	-0.0605	0.00017819	0.26588	2.599e-05	-0.15481	-1.097e-05	-0.03421	5.388e-05	-0.16816	-8.533e-05	0.04506	0.00036194	0.21745	0.00018872	0.24075
-0.775	-0.00019783	0.13915	-6.609e-05	-0.0264	0.00023229	0.31998	1.16e-06	-0.17964	1.526e-05	-0.00798	6.535e-05	-0.15669	-8.476e-05	0.04563	0.00038586	0.24137	0.00010776	0.15979
-0.75	-0.00019831	0.13867	-3.436e-05	0.00533	0.0002663	0.35399	-5.76e-06	-0.18656	3.654e-05	0.0133	6.973e-05	-0.15231	-7.703e-05	0.05336	0.00040151	0.25702	4.657e-05	0.0986
-0.725	-0.00020155	0.13543	-3e-05	0.00969	0.00027176	0.35945	7.88e-06	-0.17292	3.136e-05	0.00812	7.502e-05	-0.14702	-7.193e-05	0.05846	0.00040833	0.26384	2.355e-05	0.07558
-0.7	-0.0002196	0.11738	-5.848e-05	-0.01879	0.00024178	0.32947	4.664e-05	-0.13416	-1.03e-06	-0.02427	7.447e-05	-0.14757	-7.782e-05	0.05257	0.00039553	0.25104	3.588e-05	0.08791
-0.675	-0.00025193	0.08505	-8.745e-05	-0.04776	0.00018512	0.27281	9.414e-05	-0.08666	-2.612e-05	-0.04936	5.365e-05	-0.16839	-8.809e-05	0.0423	0.00036763	0.22314	5.648e-05	0.10851
-0.65	-0.00029534	0.04164	-0.00010372	-0.06403	0.00013385	0.22154	0.00014045	-0.04035	-2.85e-05	-0.05174	2.584e-05	-0.1962	-9.545e-05	0.03494	0.00034707	0.20258	6.51e-05	0.11713
-0.625	-0.0003317	0.00528	-0.00010352	-0.06383	0.00010461	0.1923	0.00016432	-0.01648	-3.95e-06	-0.02719	3.02e-06	-0.21902	-8.898e-05	0.04141	0.00033397	0.18948	6.38e-05	0.11583
-0.6	-0.00036463	-0.02765	-9.802e-05	-0.05833	8.698e-05	0.17467	0.00016574	-0.01506	2.44e-05	0.00116	-5.06e-06	-0.2271	-6.161e-05	0.06878	0.00032137	0.17688	5.048e-05	0.10251
-0.575	-0.00038118	-0.0442	-8.124e-05	-0.04155	8.211e-05	0.1698	0.00015401	-0.02679	3.005e-05	0.00681	-7.52e-06	-0.22956	-1.719e-05	0.1132	0.00031636	0.17187	3.475e-05	0.08678
-0.55	-0.0003764	-0.03942	-5.199e-05	-0.0123	7.769e-05	0.16538	0.00013534	-0.04546	1.723e-05	-0.00601	-2.4e-05	-0.24604	1.474e-05	0.14513	0.00032119	0.1767	2.231e-05	0.07434
-0.525	-0.0003479	-0.01092	-2.211e-05	0.01758	8.203e-05	0.16972	0.00010933	-0.07147	-3.94e-06	-0.02718	-5.837e-05	-0.28041	1.863e-05	0.14902	0.00032253	0.17804	1.53e-05	0.06733
-0.5	-0.00033151	0.00547	-4.6e-06	0.03509	9.792e-05	0.18561	7.29e-05	-0.1079	-2.444e-05	-0.04768	-8.484e-05	-0.30688	5.55e-06	0.13594	0.00030624	0.16175	1.96e-06	0.05399
-0.475	-0.00032909	0.00789	3e-07	0.03999	0.00012343	0.21112	3.825e-05	-0.14255	-3.364e-05	-0.05688	-9.276e-05	-0.3148	-8e-06	0.12239	0.00027217	0.12768	-6.47e-06	0.04556
-0.45	-0.00032815	0.00883	-5.46e-06	0.03423	0.00015452	0.24221	7.37e-06	-0.17343	-3.528e-05	-0.05852	-8.389e-05	-0.30593	-2.157e-05	0.10882	0.00024591	0.10142	6.43e-06	0.05846
-0.425	-0.00031931	0.01767	-1.612e-05	0.02357	0.00018599	0.27368	-2.358e-05	-0.20438	-4.361e-05	-0.06685	-5.996e-05	-0.282	-1.858e-05	0.11181	0.00023553	0.09104	5.205e-05	0.10408
-0.4	-0.00031074	0.02624	-3.764e-05	0.00205	0.00020945	0.29714	-4.969e-05	-0.23049	-6.724e-05	-0.09048	-2.385e-05	-0.24589	-1.13e-06	0.12926	0.00023492	0.09043	0.00010833	0.16036
-0.375	-0.00029878	0.0382	-6.047e-05	-0.02078	0.00021661	0.3043	-6.771e-05	-0.24851	-9.731e-05	-0.12055	2.928e-05	-0.19276	1.249e-05	0.14288	0.00023429	0.0898	0.00015972	0.21175
-0.35	-0.00029011	0.04687	-8.148e-05	-0.04179	0.000215	0.30269	-6.671e-05	-0.24751	-0.00011002	-0.13326	7.624e-05	-0.1458	1.171e-05	0.1421	0.00022669	0.0822	0.00019222	0.24425
-0.325	-0.00029306	0.04392	-9.514e-05	-0.05545	0.00021558	0.30327	-4.683e-05	-0.22763	-0.00011234	-0.13558	0.00011518	-0.10686	-6.43e-06	0.12396	0.0002264	0.08191	0.00021253	0.26456
-0.3	-0.00030018	0.0368	-0.00010593	-0.06624	0.00021879	0.30648	-4.11e-06	-0.18491	-0.00010709	-0.13033	0.0001357	-0.08634	-2.653e-05	0.10386	0.00023782	0.09333	0.00021055	0.26258
-0.275	-0.00029553	0.04145	-0.00010154	-0.06185	0.0002165	0.30419	4.323e-05	-0.13757	-0.00010928	-0.13252	0.00013888	-0.08316	-4.783e-05	0.08256	0.00024308	0.09859	0.00018623	0.23826
-0.25	-0.00028144	0.05554	-7.437e-05	-0.03468	0.00020097	0.28866	7.367e-05	-0.10713	-0.0001239	-0.14714	0.00013932	-0.08272	-6.074e-05	0.06965	0.00023216	0.08767	0.00014773	0.19976
-0.225	-0.00025782	0.07916	-2.431e-05	0.01538	0.00017201	0.2597	7.342e-05	-0.10738	-0.00013811	-0.16135	0.0001423	-0.07974	-7.487e-05	0.05552	0.0002123	0.06781	0.00012333	0.17536
-0.2	-0.00023058	0.1064	3.469e-05	0.07438	0.00014083	0.22852	4.759e-05	-0.13321	-0.00013856	-0.1618	0.00015339	-0.06865	-9.292e-05	0.03747	0.00019228	0.04779	0.00011776	0.16979
-0.175	-0.00020767	0.12931	9.031e-05	0.13	0.00010061	0.1883	1.862e-05	-0.16218	-0.00012654	-0.14978	0.00016653	-0.05551	-0.00011226	0.01813	0.00017642	0.03193	0.00011388	0.16591
-0.15	-0.00019851	0.13847	0.00012879	0.16848	5.516e-05	0.14285	-6.78e-06	-0.18758	-0.0001122	-0.13544	0.00016424	-0.0578	-0.00012317	0.00722	0.00016936	0.02487	0.00011068	0.16271
-0.125	-0.00020542	0.13156	0.0001496	0.18929	1.869e-05	0.10638	-3.461e-05	-0.21541	-0.0001025	-0.12574	0.00013521	-0.08683	-0.00013541	-0.00502	0.00017417	0.02968	0.00011884	0.17087
-0.1	-0.00021006	0.12692	0.00015745	0.19714	-7.08e-06	0.08061	-6.777e-05	-0.24857	-0.0001049	-0.12814	0.00010245	-0.11959	-0.00014568	-0.01529	0.00018892	0.04443	0.00013505	0.18708
-0.075	-0.00019277	0.14421	0.00015468	0.19437	-2.235e-05	0.06534	-9.317e-05	-0.27397	-0.00011119	-0.13443	7.946e-05	-0.14258	-0.00015798	-0.02759	0.00020926	0.06477	0.00015339	0.20542
-0.05	-0.00015581	0.18117	0.00013679	0.17648	-3.348e-05	0.05421	-9.88e-05	-0.2796	-0.00011908	-0.14232	7.576e-05	-0.14628	-0.0001549	-0.02451	0.00023499	0.0905	0.0001656	0.21763
-0.025	-0.00011118	0.2258	0.0001114	0.15109	-4.893e-05	0.03876	-0.00010207	-0.28287	-0.00012318	-0.14642	9.003e-05	-0.13201	-0.00013581	-0.00542	0.0002683	0.12381	0.00015663	0.20866
0	-7.791e-05	0.25907	8.79e-05	0.12759	-4.635e-05	0.04134	-0.00010545	-0.28625	-0.00012109	-0.14433	0.00011207	-0.10997	-0.00010248	0.02791	0.00030233	0.15784	0.00013369	0.18572
0.025	-7.458e-05	0.2624	5.814e-05	0.09783	-3.321e-05	0.05448	-0.00010042	-0.28122	-8.955e-05	-0.11279	0.0001227	-0.09934	-5.901e-05	0.07138	0.00034471	0.20022	0.00010678	0.15881
0.05	-9.622e-05	0.24076	2.117e-05	0.06086	-9.83e-06	0.07786	-9.035e-05	-0.27115	-4.114e-05	-0.06438	0.00010454	-0.1175	-1.475e-05	0.11564	0.0003987	0.25421	8.15e-05	0.13353
0.075	-0.00012902	0.20796	-2.213e-05	0.01756	1.831e-05	0.106	-7.09e-05	-0.2517	5.93e-06	-0.01731	6.788e-05	-0.15416	1.55e-05	0.14589	0.00045253	0.30804	6.324e-05	0.11527
0.1	-0.00016555	0.17143	-6.724e-05	-0.02755	4.867e-05	0.13636	-4.183e-05	-0.22263	2.32e-05	-4e-05	3.175e-05	-0.19029	2.333e-05	0.15372	0.00049522	0.35073	5.556e-05	0.10759
0.125	-0.00020813	0.12885	-0.00010581	-0.06612	6.428e-05	0.15197	-2.401e-05	-0.20481	1.742e-05	-0.00582	7.2e-06	-0.21484	3.007e-05	0.16046	0.00051257	0.36808	5.339e-05	0.10542
0.15	-0.00023386	0.10312	-0.0001153	-0.07561	6.567e-05	0.15336	-2.471e-05	-0.20551	2.19e-06	-0.02105	-1.59e-06	-0.22363	5.111e-05	0.1815	0.00050134	0.35685	5.209e-05	0.10412
0.175	-0.00023523	0.10175	-9.353e-05	-0.05384	7.116e-05	0.15885	-3.925e-05	-0.22005	-1.802e-05	-0.04126	6.57e-06	-0.21547	7.935e-05	0.20974	0.00046499	0.3205	5.492e-05	0.10695
0.2	-0.00022116	0.11582	-3.895e-05	0.00074	8.239e-05	0.17008	-4.012e-05	-0.22092	-4.932e-05	-0.07256	3.303e-05	-0.18901	9.376e-05	0.22415	0.0004185	0.27401	4.665e-05	0.09868
0.225	-0.00020366	0.13332	2.79e-05	0.06759	7.616e-05	0.16385	-1.493e-05	-0.19573	-7.896e-05	-0.1022	9.18e-05	-0.13024	8.127e-05	0.21166	0.00037877	0.23428	3.612e-05	0.08815
0.25	-0.0001953	0.14168	0.00010998	0.14967	4.275e-05	0.13044	1.377e-05	-0.16703	-0.000108	-0.13124	0.0001514	-0.07064	5.01e-05	0.18049	0.00035414	0.20965	4.959e-05	0.10162
0.275	-0.00019328	0.1437	0.00017614	0.21583	-5.61e-06	0.08208	1.794e-05	-0.16286	-0.00012841	-0.15165	0.00017383	-0.04821	1.147e-05	0.14186	0.00034131	0.19682	9.795e-05	0.14998
0.3	-0.00018848	0.1485	0.00020754	0.24723	-3.815e-05	0.04954	3.72e-06	-0.17708	-0.00013312	-0.15636	0.00015059	-0.07145	-5.28e-06	0.12511	0.00032808	0.18359	0.00016863	0.22066
0.325	-0.00018299	0.15399	0.00020363	0.24332	-4.902e-05	0.03867	-6.54e-06	-0.18734	-0.00012074	-0.14398	0.0001074	-0.11464	9.53e-06	0.13992	0.00031161	0.16712	0.00023043	0.28246
0.35	-0.00019052	0.14646	0.00017608	0.21577	-4.409e-05	0.0436	-1.202e-05	-0.19282	-9.728e-05	-0.12052	6.694e-05	-0.1551	6.077e-05	0.19116	0.00029326	0.14877	0.00025869	0.31072
0.375	-0.00021228	0.1247	0.000134	0.17369	-2.069e-05	0.067	-2.104e-05	-0.20184	-7.539e-05	-0.09863	5.282e-05	-0.16922	0.00010931	0.2397	0.000287	0.14251	0.00025888	0.31091
0.4	-0.00023529	0.10169	9.097e-05	0.13066	1.362e-05	0.10131	-3.807e-05	-0.21887	-5.058e-05	-0.07382	5.158e-05	-0.17046	0.00014152	0.27191	0.00029429	0.1498	0.00022927	0.2813
0.425	-0.00027133	0.06565	6.24e-05	0.10209	3.154e-05	0.11923	-5.784e-05	-0.23864	-9.09e-06	-0.03233	4.944e-05	-0.1726	0.0001599	0.29029	0.00031042	0.16593	0.00018057	0.2326
0.45	-0.0003135	0.02348	6.178e-05	0.10147	3.035e-05	0.11804	-5.739e-05	-0.23819	4.135e-05	0.01811	4.685e-05	-0.17519	0.0001662	0.29659	0.00032819	0.1837	0.00011724	0.16927
0.475	-0.00033421	0.00277	8.742e-05	0.12711	9.57e-06	0.09726	-3.317e-05	-0.21397	5.597e-05	0.03273	5.223e-05	-0.16981	0.00015121	0.2816	0.00034941	0.20492	4.473e-05	0.09676
0.5	-0.00032482	0.01216	0.00015019	0.18988	-2.729e-05	0.0604	8.17e-06	-0.17263	1.463e-05	-0.00861	7.08e-05	-0.15124	0.00012044	0.25083	0.00036791	0.22342	-2.506e-05	0.02697
0.525	-0.00028654	0.05044	0.0002224	0.26209	-6.681e-05	0.02088	6.214e-05	-0.11866	-7.148e-05	-0.09472	9.951e-05	-0.12253	8.42e-05	0.21459	0.00036475	0.22026	-6.999e-05	-0.01796
0.55	-0.00023169	0.10529	0.0002668	0.30649	-8.139e-05	0.0063	0.00010152	-0.07928	-0.00017645	-0.19969	0.00012273	-0.09931	6.459e-05	0.19498	0.00034352	0.19903	-7.915e-05	-0.02712
0.575	-0.00019345	0.14353	0.00026091	0.3006	-6.793e-05	0.01976	0.00012338	-0.05742	-0.00026242	-0.28566	0.00012398	-0.09806	6.539e-05	0.19578	0.00032778	0.18329	-4.526e-05	0.00677
0.6	-0.0001925	0.14448	0.00020772	0.24741	-4.565e-05	0.04204	0.00013339	-0.04741	-0.00029789	-0.32113	0.00011711	-0.10493	7.68e-05	0.20719	0.00032703	0.18254	3.86e-06	0.05589
0.625	-0.00021729	0.11969	0.00013206	0.17175	-1.49e-05	0.07279	0.00016354	-0.01726	-0.0002883	-0.31154	0.00010595	-0.11609	8.46e-05	0.21499	0.00033221	0.18772	3.04e-05	0.08243
0.65	-0.00025378	0.0832	7.027e-05	0.10996	2.537e-05	0.11306	0.00021421	0.03341	-0.00026554	-0.28878	9.479e-05	-0.12725	7.143e-05	0.20182	0.00033239	0.1879	2.138e-05	0.07341
0.675	-0.00028779	0.04919	4.57e-05	0.08539	6.333e-05	0.15102	0.00027454	0.09374	-0.00022405	-0.24729	8.6e-05	-0.13604	3.749e-05	0.16788	0.00031189	0.1674	3.79e-06	0.05582
0.7	-0.00031158	0.0254	5.504e-05	0.09473	8.952e-05	0.17721	0.0002985	0.1177	-0.00016463	-0.18787	8.402e-05	-0.13802	1.53e-06	0.13192	0.00028062	0.13613	-1.12e-06	0.05091
0.725	-0.00031684	0.02014	7.574e-05	0.11543	8.487e-05	0.17256	0.00027694	0.09614	-0.00011258	-0.13582	7.846e-05	-0.14358	-3.288e-05	0.09751	0.00025648	0.11199	3.26e-06	0.05529
0.75	-0.0002936	0.04338	0.00010977	0.14946	5.085e-05	0.13854	0.0002159	0.0351	-7.615e-05	-0.09939	5.979e-05	-0.16225	-4.245e-05	0.08794	0.00025465	0.11016	1.068e-05	0.06271
0.775	-0.00024425	0.09273	0.00014788	0.18757	6.43e-06	0.09412	0.00014039	-0.04041	-7.132e-05	-0.09456	3.226e-05	-0.18978	-1.676e-05	0.11363	0.00025763	0.11314	6.89e-06	0.05892
0.8	-0.00017396	0.16302	0.00016169	0.20138	-3.271e-05	0.05498	8.005e-05	-0.10075	-8.069e-05	-0.10393	1.642e-05	-0.20562	4.231e-05	0.1727	0.00024973	0.10524	-1.577e-05	0.03626
0.825	-0.00010318	0.2338	0.00015956	0.19925	-5.326e-05	0.03443	4.268e-05	-0.13812	-9.348e-05	-0.11672	1.704e-05	-0.205	9.264e-05	0.22303	0.00022918	0.08469	-2.666e-05	0.02537
0.85	-6.344e-05	0.27354	0.00015266	0.19235	-4.914e-05	0.03855	1.713e-05	-0.16367	-9.646e-05	-0.1197	2.458e-05	-0.19746	0.00012219	0.25258	0.000209	0.06451	-8.28e-06	0.04375
0.875	-5.323e-05	0.28375	0.00016506	0.20475	-3.404e-05	0.05365	-4.55e-06	-0.18535	-9.268e-05	-0.11592	2.194e-05	-0.2001	0.00013148	0.26187	0.00020174	0.05725	3.953e-05	0.09156
0.9	-3.394e-05	0.30304	0.00019031	0.23	-2.477e-05	0.06292	-2.405e-05	-0.20485	-9.096e-05	-0.1142	1.475e-05	-0.20729	0.00012483	0.25522	0.00020165	0.05716	0.00010657	0.1586
0.925	3.015e-05	0.36713	0.00022096	0.26065	-2.802e-05	0.05967	-2.294e-05	-0.20374	-0.00010753	-0.13077	3.4e-07	-0.2217	0.00010176	0.23215	0.00020027	0.05578	0.00014646	0.19849
0.95	0.00014069	0.47767	0.00025665	0.29634	-5.117e-05	0.03652	3.64e-06	-0.17716	-0.00014388	-0.16712	-1.185e-05	-0.23389	7.496e-05	0.20535	0.00019639	0.0519	0.00014593	0.19796
0.975	0.00027606	0.61304	0.00030728	0.34697	-7.907e-05	0.00862	3.765e-05	-0.14315	-0.00017583	-0.19907	3.12e-06	-0.21892	5.644e-05	0.18683	0.00019117	0.04668	0.00013271	0.18474
1	0.000427	0.76398	0.00038357	0.42326	-8.955e-05	-0.00186	7.484e-05	-0.10596	-0.00018604	-0.20928	4.917e-05	-0.17287	4.412e-05	0.17451	0.00019952	0.05503	0.00012853	0.18056
1.025	0.00057008	0.90706	0.00050956	0.54925	-6.438e-05	0.02331	0.00010115	-0.07965	-0.00017061	-0.19385	0.0001031	-0.11894	4.514e-05	0.17553	0.00021808	0.07359	0.00013022	0.18225
1.05	0.00071959	1.05657	0.00067517	0.71486	5.64e-06	0.09333	0.00010617	-0.07463	-0.00012931	-0.15255	0.00013062	-0.09142	5.697e-05	0.18736	0.00022525	0.08076	0.00011957	0.1716
1.075	0.0008519	1.18888	0.00085729	0.89698	0.00011359	0.20128	8.239e-05	-0.09841	-9.245e-05	-0.11569	0.00012712	-0.09492	7.718e-05	0.20757	0.00021504	0.07055	9.196e-05	0.14399
1.1	0.00092259	1.25957	0.00102894	1.06863	0.0002369	0.32459	4.131e-05	-0.13949	-8.445e-05	-0.10769	9.421e-05	-0.12783	0.00010466	0.23505	0.00018758	0.04309	6.083e-05	0.11286
1.125	0.00090884	1.24582	0.00114894	1.18863	0.0003539	0.44159	2.683e-05	-0.15397	-9.378e-05	-0.11702	6.342e-05	-0.15862	0.00013521	0.2656	0.00015054	0.00605	4.595e-05	0.09798
1.15	0.00083481	1.17179	0.00120113	1.24082	0.00044055	0.52824	4.559e-05	-0.13521	-9.531e-05	-0.11855	5.756e-05	-0.16448	0.00015326	0.28365	0.0001064	-0.03809	6.528e-05	0.11731
1.175	0.00074225	1.07923	0.00118365	1.22334	0.00051362	0.60131	8.613e-05	-0.09467	-8.591e-05	-0.10915	7.584e-05	-0.1462	0.00015228	0.28267	7.028e-05	-0.07421	0.0001154	0.16743
1.2	0.0006268	0.96378	0.00111028	1.14997	0.00056879	0.65648	0.00014269	-0.03811	-6.691e-05	-0.09015	0.00011122	-0.11082	0.00014933	0.27972	6.302e-05	-0.08147	0.00017133	0.22336
1.225	0.00049686	0.83384	0.00099503	1.03472	0.00059995	0.68764	0.00022096	0.04016	-5.241e-05	-0.07565	0.00014421	-0.07783	0.00016318	0.29357	9.506e-05	-0.04943	0.00022851	0.28054
1.25	0.00039283	0.72981	0.00089268	0.93237	0.00061525	0.70294	0.00030546	0.12466	-3.95e-05	-0.06274	0.00015013	-0.07191	0.0001888	0.31919	0.00016153	0.01704	0.00027527	0.3273
1.275	0.0003515	0.68848	0.00080661	0.8463	0.00061436	0.70205	0.00038868	0.20788	-4.581e-05	-0.06905	0.00014065	-0.08139	0.00023254	0.36293	0.00023986	0.09537	0.00029274	0.34477
1.3	0.0003946	0.73158	0.00074557	0.78526	0.00060095	0.68864	0.00046535	0.28455	-6.117e-05	-0.08441	0.00012481	-0.09723	0.0002609	0.39129	0.00028944	0.14495	0.00029457	0.3466
1.325	0.00047532	0.8123	0.00071788	0.75757	0.00057368	0.66137	0.00053109	0.35029	-7.739e-05	-0.10063	0.00011115	-0.11089	0.00025471	0.3851	0.00029003	0.14554	0.00028266	0.33469
1.35	0.00054105	0.87803	0.00071564	0.75533	0.00054362	0.63131	0.00056547	0.38467	-8.9e-05	-0.11224	0.00010577	-0.11627	0.00023063	0.36102	0.00025285	0.10836	0.00026481	0.31684
1.375	0.00057098	0.90796	0.00074189	0.78158	0.00051671	0.6044	0.00056966	0.38886	-9.142e-05	-0.11466	0.00010901	-0.11303	0.00020832	0.33871	0.00019291	0.04842	0.0002282	0.28023
1.4	0.00056781	0.90479	0.00079648	0.83617	0.00050253	0.59022	0.00054145	0.36065	-7.719e-05	-0.10043	0.00013443	-0.08761	0.00019349	0.32388	0.0001361	-0.00839	0.00018365	0.23568
1.425	0.00052947	0.86645	0.00082821	0.8679	0.00052494	0.61263	0.00048988	0.30908	-2.71e-05	-0.05034	0.00018249	-0.03955	0.00019144	0.32183	9.898e-05	-0.04551	0.00014942	0.20145
1.45	0.00045423	0.79121	0.00080892	0.84861	0.00058759	0.67528	0.00044186	0.26106	4.389e-05	0.02065	0.00022776	0.00572	0.00021867	0.34906	7.622e-05	-0.06827	0.00013779	0.18982
1.475	0.00035697	0.69395	0.00074668	0.78637	0.0006619	0.74959	0.00040628	0.22548	0.00012379	0.10055	0.00026195	0.03991	0.00027056	0.40095	5.141e-05	-0.09308	0.0001378	0.18983
1.5	0.00031119	0.64817	0.0006781	0.71779	0.0007302	0.81789	0.00039636	0.21556	0.00019328	0.17004	0.00028952	0.06748	0.00032906	0.45945	2.729e-05	-0.1172	0.00013382	0.18585
1.525	0.0003653	0.70228	0.00064676	0.68645	0.00077984	0.86753	0.00040256	0.22176	0.0002344	0.21116	0.00032141	0.09937	0.00038046	0.51085	4.8e-07	-0.14401	0.00013176	0.18379
1.55	0.00049213	0.82911	0.00066338	0.70307	0.00080411	0.8918	0.0004104	0.2296	0.00025228	0.22904	0.0003483	0.12626	0.0004166	0.54699	-2.517e-05	-0.16966	0.00013311	0.18514
1.575	0.00061415	0.95113	0.00071256	0.75225	0.00081189	0.89958	0.00042171	0.24091	0.0002582	0.23496	0.00036708	0.14504	0.00042731	0.5577	-3.427e-05	-0.17876	0.00014826	0.20029
1.6	0.000665	1.00198	0.00078385	0.82354	0.00080783	0.89552	0.00043507	0.25427	0.00026107	0.23783	0.00038097	0.15893	0.00040221	0.5326	-2.939e-05	-0.17388	0.00016816	0.22019
1.625	0.00063865	0.97563	0.00088284	0.92253	0.00078998	0.87767	0.00044421	0.26341	0.000263	0.23976	0.00039207	0.17003	0.00036684	0.49723	-1.019e-05	-0.15468	0.0001766	0.22863
1.65	0.00057493	0.91191	0.00097994	1.01963	0.00078629	0.87398	0.00045959	0.27879	0.00026502	0.24178	0.00039316	0.17112	0.00034473	0.47512	4.83e-06	-0.13966	0.00017807	0.2301
1.675	0.00048209	0.81907	0.00101178	1.05147	0.00078398	0.87167	0.00049749	0.31669	0.00028221	0.25897	0.00037719	0.15515	0.00033981	0.4702	8.58e-06	-0.13591	0.00018556	0.23759
1.7	0.00033068	0.66766	0.00093657	0.97626	0.00078925	0.87694	0.00055938	0.37858	0.00032459	0.30135	0.00035733	0.13529	0.00034207	0.47246	-3.68e-06	-0.14817	0.00021563	0.26766
1.725	0.00012532	0.4623	0.00074922	0.78891	0.00080701	0.8947	0.00061521	0.43441	0.00037421	0.35097	0.00034267	0.12063	0.00034892	0.47931	-2.1e-05	-0.16549	0.00023999	0.29202
1.75	-5.89e-05	0.27808	0.00049369	0.53338	0.00082612	0.91381	0.00065894	0.47814	0.00041547	0.39223	0.00033758	0.11554	0.00035074	0.48113	-2.556e-05	-0.17005	0.00024357	0.2956
1.775	-0.00011329	0.22369	0.00023459	0.27428	0.00083336	0.92105	0.0006726	0.4918	0.00045026	0.42702	0.00035956	0.13752	0.0003531	0.48349	-2.193e-05	-0.16642	0.00023516	0.28719
1.8	-2.065e-05	0.31633	2.852e-05	0.06821	0.00079492	0.88261	0.00067009	0.48929	0.00048721	0.46397	0.00040867	0.18663	0.00036447	0.49486	-1.017e-05	-0.15466	0.00020784	0.25987
1.825	0.00016244	0.49942	-0.00012265	-0.08296	0.00068913	0.77682	0.00065727	0.47647	0.0005304	0.50716	0.00047403	0.25199	0.00038386	0.51425	5.3e-07	-0.14396	0.00017944	0.23147
1.85	0.00037756	0.71454	-0.00020767	-0.16798	0.00051554	0.60323	0.00064465	0.46385	0.00057521	0.55197	0.00054946	0.32742	0.00040132	0.53171	2.48e-06	-0.14201	0.00015789	0.20992
1.875	0.00061937	0.95635	-0.00019367	-0.15398	0.00030608	0.39377	0.00061424	0.43344	0.00060992	0.58668	0.00061045	0.38841	0.00041626	0.54665	-8.86e-06	-0.15335	0.00014859	0.20062
1.9	0.00089202	1.229	-6.94e-05	-0.02971	0.00010029	0.18798	0.00055038	0.36958	0.00063302	0.60978	0.0006542	0.43216	0.00041292	0.54331	-2.49e-05	-0.16939	0.00015225	0.20428
1.925	0.00117248	1.50946	0.00012872	0.16841	-7.013e-05	0.01756	0.00045797	0.27717	0.00062557	0.60233	0.00068096	0.45892	0.00040085	0.53124	-3.92e-05	-0.18369	0.00016695	0.21898
1.95	0.00141554	1.75252	0.0003436	0.38329	-0.00019565	-0.10796	0.00035015	0.16935	0.00057576	0.55252	0.00070605	0.48401	0.00038534	0.51573	-3.417e-05	-0.17866	0.00018584	0.23787
1.975	0.00158649	1.92347	0.00057038	0.61007	-0.00025793	-0.17024	0.00024604	0.06524	0.00050342	0.48018	0.00073239	0.51035	0.00035972	0.49011	-1.913e-05	-0.16362	0.00019586	0.24789
2	0.0017217	2.05868	0.00082076	0.86045	-0.00023678	-0.14909	0.00013809	-0.04271	0.00043149	0.40825	0.00076694	0.5449	0.00033844	0.46883	-3.19e-06	-0.14768	0.00018469	0.23672
2.025	0.00185602	2.193	0.00110885	1.14854	-0.00013455	-0.04686	4.08e-05	-0.14	0.00037718	0.35394	0.0007807	0.55866	0.0003312	0.46159	-1.47e-06	-0.14596	0.00015172	0.20375
2.05	0.00197102	2.308	0.00140285	1.44254	3.656e-05	0.12425	-3.564e-05	-0.21644	0.00036086	0.33762	0.00076138	0.53934	0.00033231	0.4627	-1.853e-05	-0.16302	0.00011535	0.16738
2.075	0.00203044	2.36742	0.00167811	1.7178	0.00024954	0.33723	-8.713e-05	-0.26793	0.00036263	0.33939	0.00072912	0.50708	0.00033887	0.46926	-5.515e-05	-0.19964	8.86e-05	0.14063
2.1	0.00199664	2.33362	0.00190219	1.94188	0.00045684	0.54453	-0.00011221	-0.29301	0.00035718	0.33394	0.00070633	0.48429	0.00034075	0.47114	-0.00011498	-0.25947	7.021e-05	0.12224
2.125	0.00190184	2.23882	0.00208918	2.12887	0.00065232	0.74001	-0.00011703	-0.29783	0.00033854	0.3153	0.00070721	0.48517	0.00034162	0.47201	-0.00017542	-0.31991	5.843e-05	0.11046
2.15	0.00180445	2.14143	0.00223108	2.27077	0.00085227	0.93996	-9.372e-05	-0.27452	0.00030187	0.27863	0.00069717	0.47513	0.00033542	0.46581	-0.00019408	-0.33857	6.82e-05	0.12023
2.175	0.00173011	2.06709	0.00230398	2.34367	0.00105966	1.14735	-6.302e-05	-0.24382	0.00025575	0.23251	0.00066128	0.43924	0.00029235	0.42274	-0.00016023	-0.30472	9.779e-05	0.14982
2.2	0.00164174	1.97872	0.00228467	2.32436	0.00125342	1.34111	-1.727e-05	-0.19807	0.00019662	0.17338	0.00059781	0.37577	0.00022144	0.35183	-8.463e-05	-0.22912	0.00014012	0.19215
2.225	0.00151378	1.85076	0.00221358	2.25327	0.00141773	1.50542	4.121e-05	-0.13959	0.00012572	0.10248	0.00050948	0.28744	0.00014126	0.27165	-8.04e-06	-0.15253	0.0001958	0.24783
2.25	0.00137368	1.71066	0.002136	2.17569	0.00155359	1.64128	0.00012394	-0.05686	5.701e-05	0.03377	0.00040589	0.18385	8.066e-05	0.21105	3.219e-05	-0.1123	0.00025656	0.30859
2.275	0.00124478	1.58176	0.00207416	2.11385	0.00165142	1.73911	0.00025099	0.07019	-2.8e-07	-0.02352	0.00030901	0.08697	4.54e-05	0.17579	4.298e-05	-0.10151	0.00031536	0.36739
2.3	0.00112275	1.45973	0.00198552	2.02521	0.00172111	1.8088	0.00042114	0.24034	-2.981e-05	-0.05305	0.00023619	0.01415	3.435e-05	0.16474	3.748e-05	-0.10701	0.00035439	0.40642
2.325	0.00099059	1.32757	0.00182731	1.867	0.00175168	1.83937	0.00060852	0.42772	-3.907e-05	-0.06231	0.00018463	-0.03741	4.817e-05	0.17856	3.387e-05	-0.11062	0.00035573	0.40776
2.35	0.00085174	1.18872	0.00162243	1.66212	0.00174305	1.83074	0.00079105	0.61025	-2.575e-05	-0.04899	0.0001467	-0.07534	7.05e-05	0.20089	3.894e-05	-0.10555	0.00033437	0.3864
2.375	0.00073196	1.06894	0.00141285	1.45254	0.00168906	1.77675	0.00095162	0.77082	2.176e-05	-0.00148	0.00012732	-0.09472	9.112e-05	0.22151	5.658e-05	-0.08791	0.00032137	0.3734
2.4	0.00067862	1.0156	0.00122507	1.26476	0.00157804	1.66573	0.00108034	0.89954	0.00010149	0.07825	0.00013198	-0.09006	0.00011326	0.24365	8.255e-05	-0.06194	0.00032452	0.37655
2.425	0.00068214	1.01912	0.00106262	1.10231	0.00143626	1.52395	0.00116579	0.98499	0.00020728	0.18404	0.00015553	-0.06651	0.00014473	0.27512	0.00012652	-0.01797	0.00034169	0.39372
2.45	0.00068755	1.02453	0.00090407	0.94376	0.00128304	1.37073	0.00119634	1.01554	0.00033749	0.31425	0.00018567	-0.03637	0.00018342	0.31381	0.00017472	0.03023	0.00035897	0.411
2.475	0.00067419	1.01117	0.00077117	0.81086	0.00114343	1.23112	0.00120159	1.02079	0.00049316	0.46992	0.00020251	-0.01953	0.00021685	0.34724	0.00019629	0.0518	0.00035784	0.40987
2.5	0.00065999	0.99697	0.0006904	0.73009	0.00101354	1.10123	0.00119961	1.01881	0.00063523	0.61199	0.00020101	-0.02103	0.00023606	0.36645	0.00020574	0.06125	0.00032644	0.37847
2.525	0.00068398	1.02096	0.00067203	0.71172	0.00090313	0.99082	0.00119021	1.00941	0.00074554	0.7223	0.00018419	-0.03785	0.00026574	0.39613	0.00022487	0.08038	0.00027167	0.3237
2.55	0.00073579	1.07277	0.00068268	0.72237	0.00080906	0.89675	0.00115075	0.96995	0.00082214	0.7989	0.00016265	-0.05939	0.00029971	0.4301	0.00023785	0.09336	0.00020805	0.26008
2.575	0.00078332	1.1203	0.00068685	0.72654	0.00072403	0.81172	0.00110215	0.92135	0.00086768	0.84444	0.00014917	-0.07287	0.0003415	0.47189	0.00025201	0.10752	0.00016876	0.22079
2.6	0.00082846	1.16544	0.00067362	0.71331	0.00063554	0.72323	0.0010334	0.8526	0.00089845	0.87521	0.00014666	-0.07538	0.00039592	0.52631	0.00027256	0.12807	0.00015743	0.20946
2.625	0.00089814	1.23512	0.00068311	0.7228	0.00054635	0.63404	0.0009476	0.7668	0.00092507	0.90183	0.00014738	-0.07466	0.00046868	0.59907	0.00029243	0.14794	0.00015395	0.20598
2.65	0.00102756	1.36454	0.00074439	0.78408	0.00046648	0.55417	0.000841	0.6602	0.0009749	0.95166	0.00016975	-0.05229	0.0005531	0.68349	0.00030947	0.16498	0.00013239	0.18442
2.675	0.00120651	1.54349	0.00084085	0.88054	0.00040945	0.49714	0.00073421	0.55341	0.00103022	1.00698	0.00021815	-0.00389	0.00061128	0.74167	0.00031476	0.17027	0.00011604	0.16807
2.7	0.00136324	1.70022	0.00095226	0.99195	0.00037395	0.46164	0.00063152	0.45072	0.00104572	1.02248	0.00028948	0.06744	0.0006405	0.77089	0.00032438	0.17989	0.00011936	0.17139
2.725	0.001458	1.79498	0.00105469	1.09438	0.0003726	0.46029	0.00053739	0.35659	0.00101283	0.98959	0.00037501	0.15297	0.00064796	0.77835	0.00034545	0.20096	0.00015843	0.21046
2.75	0.0015187	1.85568	0.00115389	1.19358	0.00041337	0.50106	0.00045423	0.27343	0.00094052	0.91728	0.0004442	0.22216	0.00063803	0.76842	0.00036738	0.22289	0.00021905	0.27108
2.775	0.0015891	1.92608	0.00126464	1.30433	0.00049471	0.5824	0.00039633	0.21553	0.0008628	0.83956	0.00048421	0.26217	0.00061484	0.74523	0.00035021	0.20572	0.00028179	0.33382
2.8	0.00167102	2.008	0.00137253	1.41222	0.00060157	0.68926	0.00036618	0.18538	0.00079256	0.76932	0.00050371	0.28167	0.00055951	0.6899	0.00028907	0.14458	0.00031671	0.36874
2.825	0.00173323	2.07021	0.00145089	1.49058	0.00070721	0.7949	0.00035169	0.17089	0.00074055	0.71731	0.00052888	0.30684	0.0004948	0.62519	0.00021873	0.07424	0.00032494	0.37697
2.85	0.00176245	2.09943	0.0015232	1.56289	0.0008091	0.89679	0.00035747	0.17667	0.00069055	0.66731	0.00056491	0.34287	0.00043106	0.56145	0.00014678	0.00229	0.00030978	0.36181
2.875	0.00178861	2.12559	0.00161024	1.64993	0.00091438	1.00207	0.00037175	0.19095	0.00062756	0.60432	0.00059745	0.37541	0.00038463	0.51502	7.241e-05	-0.07208	0.0002804	0.33243
2.9	0.0018308	2.16778	0.00171343	1.75312	0.00102448	1.11217	0.0003722	0.1914	0.00057352	0.55028	0.00062113	0.39909	0.00036496	0.49535	1.636e-05	-0.12813	0.0002516	0.30363
2.925	0.00186974	2.20672	0.00179815	1.83784	0.00112612	1.21381	0.00036292	0.18212	0.00051912	0.49588	0.0006435	0.42146	0.00037253	0.50292	-2.531e-05	-0.1698	0.00022095	0.27298
2.95	0.00184106	2.17804	0.00185398	1.89367	0.00121403	1.30172	0.00035529	0.17449	0.00045074	0.4275	0.00065917	0.43713	0.00037452	0.50491	-4.605e-05	-0.19054	0.0001785	0.23053
2.975	0.00173927	2.07625	0.0018876	1.92729	0.00128657	1.37426	0.00035674	0.17594	0.00037738	0.35414	0.00067168	0.44964	0.00035477	0.48516	-4.61e-05	-0.19059	0.00013357	0.1856
3	0.00161074	1.94772	0.00191481	1.9545	0.00135501	1.4427	0.00037017	0.18937	0.00031463	0.29139	0.00067043	0.44839	0.00029386	0.42425	-1.815e-05	-0.16264	0.00010175	0.15378
3.025	0.00149734	1.83432	0.00194688	1.98657	0.00140815	1.49584	0.00040382	0.22302	0.0002811	0.25786	0.00065669	0.43465	0.00020688	0.33727	4.612e-05	-0.09837	9.007e-05	0.1421
3.05	0.00140036	1.73734	0.00196709	2.00678	0.00145	1.53769	0.00045695	0.27615	0.00028184	0.2586	0.00062829	0.40625	0.00012401	0.2544	0.00012142	-0.02307	0.00010842	0.16045
3.075	0.00128453	1.62151	0.0019365	1.97619	0.00147656	1.56425	0.00052045	0.33965	0.00030984	0.2866	0.00058799	0.36595	5.568e-05	0.18607	0.00018762	0.04313	0.00014594	0.19797
3.1	0.00114004	1.47702	0.00186421	1.9039	0.00147794	1.56563	0.00059503	0.41423	0.00034322	0.31998	0.00054792	0.32588	-7.45e-06	0.12294	0.00024647	0.10198	0.00018363	0.23566
3.125	0.00099932	1.3363	0.0017773	1.81699	0.00145142	1.53911	0.00066981	0.48901	0.00037238	0.34914	0.00050282	0.28078	-4.992e-05	0.08047	0.0002903	0.14581	0.00020301	0.25504
3.15	0.00088427	1.22125	0.00168613	1.72582	0.00140564	1.49333	0.00072487	0.54407	0.00040231	0.37907	0.00045285	0.23081	-6.565e-05	0.06474	0.00031422	0.16973	0.00020844	0.26047
3.175	0.00079406	1.13104	0.00158724	1.62693	0.00134811	1.4358	0.00076359	0.58279	0.00040799	0.38475	0.00039995	0.17791	-5.704e-05	0.07335	0.00033172	0.18723	0.00021331	0.26534
3.2	0.00070358	1.04056	0.00149564	1.53533	0.00128998	1.37767	0.00080223	0.62143	0.00040065	0.37741	0.00035994	0.1379	-4.741e-05	0.08298	0.0003362	0.19171	0.00022425	0.27628
3.225	0.00058541	0.92239	0.00140479	1.44448	0.00123788	1.32557	0.00083624	0.65544	0.00038985	0.36661	0.00033399	0.11195	-4.23e-05	0.08809	0.0003109	0.16641	0.00022457	0.2766
3.25	0.00045789	0.79487	0.00129525	1.33494	0.00119109	1.27878	0.00087012	0.68932	0.00039036	0.36712	0.00031947	0.09743	-2.649e-05	0.1039	0.00027516	0.13067	0.00022064	0.27267
3.275	0.00036203	0.69901	0.00117858	1.21827	0.00113397	1.22166	0.00092974	0.74894	0.00042315	0.39991	0.00032241	0.10037	8.64e-06	0.13903	0.0002498	0.10531	0.00021427	0.2663
3.3	0.00028769	0.62467	0.00105392	1.09361	0.00105708	1.14477	0.00099354	0.81274	0.00047881	0.45557	0.00033614	0.1141	5.371e-05	0.1841	0.00023603	0.09154	0.00020708	0.25911
3.325	0.00020859	0.54557	0.00091884	0.95853	0.0009679	1.05559	0.00102546	0.84466	0.00055147	0.52823	0.00034437	0.12233	9.981e-05	0.2302	0.00023084	0.08635	0.00021136	0.26339
3.35	0.00012806	0.46504	0.00079904	0.83873	0.0008878	0.97549	0.00099959	0.81879	0.00061016	0.58692	0.00032785	0.10581	0.00015066	0.28105	0.00023619	0.0917	0.00021676	0.26879
3.375	7.053e-05	0.40751	0.00071963	0.75932	0.0008273	0.91499	0.00093409	0.75329	0.00063822	0.61498	0.00028461	0.06257	0.00021255	0.34294	0.00023901	0.09452	0.00021005	0.26208
3.4	4.457e-05	0.38155	0.00067453	0.71422	0.00077206	0.85975	0.00085207	0.67127	0.0006541	0.63086	0.0002396	0.01756	0.00027915	0.40954	0.00024073	0.09624	0.00018489	0.23692
3.425	3.432e-05	0.3713	0.00064168	0.68137	0.00070951	0.7972	0.00078274	0.60194	0.00065279	0.62955	0.00021957	-0.00247	0.00033101	0.4614	0.00025096	0.10647	0.0001592	0.21123
3.45	-1.534e-05	0.32164	0.00060788	0.64757	0.00064617	0.73386	0.00073241	0.55161	0.0006407	0.61746	0.00023838	0.01634	0.00037774	0.50813	0.00026324	0.11875	0.00014455	0.19658
3.475	-0.00013182	0.20516	0.00058334	0.62303	0.00058483	0.67252	0.00068915	0.50835	0.00060925	0.58601	0.00029175	0.06971	0.00042296	0.55335	0.00027742	0.13293	0.00015312	0.20515
3.5	-0.00024126	0.09572	0.00058292	0.62261	0.00053211	0.6198	0.00066026	0.47946	0.00057251	0.54927	0.00036954	0.1475	0.00045791	0.5883	0.00028756	0.14307	0.00018314	0.23517
3.525	-0.00029385	0.04313	0.00059141	0.6311	0.00048549	0.57318	0.0006516	0.4708	0.00053851	0.51527	0.00043642	0.21438	0.00048878	0.61917	0.00028904	0.14455	0.000217	0.26903
3.55	-0.00030156	0.03542	0.00058887	0.62856	0.00044944	0.53713	0.00066496	0.48416	0.00051713	0.49389	0.00047107	0.24903	0.0005088	0.63919	0.00029411	0.14962	0.00023072	0.28275
3.575	-0.00030958	0.0274	0.00058274	0.62243	0.00040534	0.49303	0.00069532	0.51452	0.00051985	0.49661	0.00048226	0.26022	0.00052808	0.65847	0.00029817	0.15368	0.00022018	0.27221
3.6	-0.00031598	0.021	0.00057265	0.61234	0.00034883	0.43652	0.00071791	0.53711	0.00053279	0.50955	0.0004868	0.26476	0.00055957	0.68996	0.00029938	0.15489	0.00020362	0.25565
3.625	-0.00028518	0.0518	0.000576	0.61569	0.00029238	0.38007	0.00070865	0.52785	0.00052602	0.50278	0.00051399	0.29195	0.00058786	0.71825	0.00028483	0.14034	0.00018469	0.23672
3.65	-0.00018291	0.15407	0.00060128	0.64097	0.00026693	0.35462	0.00066694	0.48614	0.00049	0.46676	0.00055246	0.33042	0.0005964	0.72679	0.00024974	0.10525	0.00015676	0.20879
3.675	-4.338e-05	0.2936	0.00063509	0.67478	0.00026854	0.35623	0.00060565	0.42485	0.00042381	0.40057	0.00058613	0.36409	0.00058594	0.71633	0.00020674	0.06225	0.00012483	0.17686
3.7	6.679e-05	0.40377	0.0006378	0.67749	0.00028511	0.3728	0.00052213	0.34133	0.00035655	0.33331	0.00059933	0.37729	0.00056335	0.69374	0.00015764	0.01315	9.715e-05	0.14918
3.725	0.00012735	0.46433	0.00061943	0.65912	0.00031005	0.39774	0.0004269	0.2461	0.00029638	0.27314	0.00058422	0.36218	0.00054201	0.6724	0.00012032	-0.02417	7.861e-05	0.13064
3.75	0.00017892	0.5159	0.00059408	0.63377	0.00033909	0.42678	0.00032847	0.14767	0.00023913	0.21589	0.00055504	0.333	0.00053683	0.66722	0.00010216	-0.04233	8.461e-05	0.13664
3.775	0.00025682	0.5938	0.00057693	0.61662	0.00037274	0.46043	0.00023228	0.05148	0.00019367	0.17043	0.0005282	0.30616	0.00052883	0.65922	0.00011252	-0.03197	8.33e-05	0.13533
3.8	0.00034636	0.68334	0.00055958	0.59927	0.00040389	0.49158	0.00014786	-0.03294	0.00017047	0.14723	0.00052375	0.30171	0.00051663	0.64702	0.00013495	-0.00954	6.043e-05	0.11246
3.825	0.00040025	0.73723	0.0005438	0.58349	0.00042583	0.51352	9.509e-05	-0.08571	0.00018585	0.16261	0.00053923	0.31719	0.00048285	0.61324	0.00015656	0.01207	1.48e-05	0.06683
3.85	0.00040405	0.74103	0.00053218	0.57187	0.00042723	0.51492	8.283e-05	-0.09797	0.00021659	0.19335	0.00055181	0.32977	0.00044207	0.57246	0.00015808	0.01359	-4.291e-05	0.00912
3.875	0.00038179	0.71877	0.00053746	0.57715	0.00042896	0.51665	9.888e-05	-0.08192	0.00025875	0.23551	0.00053695	0.31491	0.0003962	0.52659	0.00013064	-0.01385	-0.00010106	-0.04903
3.9	0.00037185	0.70883	0.00055315	0.59284	0.00043358	0.52127	0.00012487	-0.05593	0.00030324	0.28	0.00050298	0.28094	0.00034429	0.47468	9.739e-05	-0.0471	-0.00013713	-0.0851
3.925	0.00036838	0.70536	0.00055613	0.59582	0.0004299	0.51759	0.00014	-0.0408	0.00033208	0.30884	0.00048266	0.26062	0.00029087	0.42126	9.029e-05	-0.0542	-0.00014697	-0.09494
3.95	0.00033067	0.66765	0.00054382	0.58351	0.00042842	0.51611	0.00013798	-0.04282	0.00033661	0.31337	0.00047736	0.25532	0.00025779	0.38818	0.00011493	-0.02956	-0.00013343	-0.0814
3.975	0.00025381	0.59079	0.0005348	0.57449	0.00044532	0.53301	0.00010626	-0.07454	0.00030611	0.28287	0.00048459	0.26255	0.00025382	0.38421	0.00016826	0.02377	-0.00010284	-0.05081
4	0.00018382	0.5208	0.00054334	0.58303	0.00048101	0.5687	6.184e-05	-0.11896	0.00025163	0.22839	0.00049534	0.2733	0.00026335	0.39374	0.00023564	0.09115	-5.728e-05	-0.00525
4.025	0.00015298	0.48996	0.00055862	0.59831	0.00052658	0.61427	1.921e-05	-0.16159	0.00018577	0.16253	0.00051011	0.28807	0.00028002	0.41041	0.00028129	0.1368	-1.303e-05	0.039
4.05	0.00014478	0.48176	0.00055145	0.59114	0.00056146	0.64915	-1.632e-05	-0.19712	0.00011318	0.08994	0.00052854	0.3065	0.00028843	0.41882	0.00029844	0.15395	1.417e-05	0.0662
4.075	8.92e-05	0.42618	0.00053309	0.57278	0.00056128	0.64897	-3.278e-05	-0.21358	3.58e-05	0.01256	0.00054327	0.32123	0.00026663	0.39702	0.00031734	0.17285	1.258e-05	0.06461
4.1	-2.046e-05	0.31652	0.00051288	0.55257	0.00052116	0.60885	-2.18e-05	-0.2026	-1.357e-05	-0.03681	0.00054727	0.32523	0.00021817	0.34856	0.00034582	0.20133	-1.086e-05	0.04117
4.125	-0.00011505	0.22193	0.0004983	0.53799	0.00043924	0.52693	2.264e-05	-0.15816	-1.302e-05	-0.03626	0.00054523	0.32319	0.00017044	0.30083	0.00036865	0.22416	-4.52e-05	0.00683
4.15	-0.00017165	0.16533	0.00049189	0.53158	0.00033586	0.42355	7.595e-05	-0.10485	2.613e-05	0.00289	0.000542	0.31996	0.00012866	0.25905	0.00038286	0.23837	-7.265e-05	-0.02062
4.175	-0.00022137	0.11561	0.00047326	0.51295	0.00023324	0.32093	0.00011456	-0.06624	8.185e-05	0.05861	0.00053934	0.3173	8.437e-05	0.21476	0.00038816	0.24367	-9.951e-05	-0.04748
4.2	-0.00032253	0.01445	0.00043284	0.47253	0.00015025	0.23794	0.00014105	-0.03975	0.00012999	0.10675	0.00052904	0.307	4.086e-05	0.17125	0.00038904	0.24455	-0.0001171	-0.06507
4.225	-0.00047423	-0.13725	0.00037528	0.41497	9.102e-05	0.17871	0.00015169	-0.02911	0.0001591	0.13586	0.0005017	0.27966	2.093e-05	0.15132	0.00038231	0.23782	-0.00011628	-0.06425
4.25	-0.00060438	-0.2674	0.00031692	0.35661	6.711e-05	0.1548	0.00013683	-0.04397	0.00016391	0.14067	0.00046466	0.24262	2.785e-05	0.15824	0.00036806	0.22357	-0.00011415	-0.06212
4.275	-0.00066417	-0.32719	0.00025466	0.29435	7.285e-05	0.16054	0.00012088	-0.05992	0.00016718	0.14394	0.00043432	0.21228	5.304e-05	0.18343	0.0003559	0.21141	-0.00010627	-0.05424
4.3	-0.00068665	-0.34967	0.00016728	0.20697	9.44e-05	0.18209	0.00010901	-0.07179	0.00018621	0.16297	0.00040555	0.18351	8.239e-05	0.21278	0.00035645	0.21196	-9.37e-05	-0.04167
4.325	-0.00073426	-0.39728	6.694e-05	0.10663	0.00011354	0.20123	0.00010152	-0.07928	0.00021177	0.18853	0.00037663	0.15459	0.00010181	0.2322	0.00036139	0.2169	-7.649e-05	-0.02446
4.35	-0.00081577	-0.47879	-2.452e-05	0.01517	0.00011528	0.20297	9.769e-05	-0.08311	0.00024082	0.21758	0.00034552	0.12348	0.00010734	0.23773	0.00036532	0.22083	-5.818e-05	-0.00615
4.375	-0.00088134	-0.54436	-9.271e-05	-0.05302	0.00010652	0.19421	9.062e-05	-0.09018	0.00026115	0.23791	0.00032541	0.10337	0.00010042	0.23081	0.00037138	0.22689	-4.056e-05	0.01147
4.4	-0.00089124	-0.55426	-0.00013642	-0.09673	0.00011514	0.20283	5.922e-05	-0.12158	0.00028888	0.26564	0.00030987	0.08783	7.454e-05	0.20493	0.00036826	0.22377	-2.87e-06	0.04916
4.425	-0.00084631	-0.50933	-0.0001829	-0.14321	0.00015172	0.23941	-2.85e-06	-0.18365	0.00031764	0.2944	0.00031056	0.08852	2.969e-05	0.16008	0.00034616	0.20167	4.52e-05	0.09723
4.45	-0.00078641	-0.44943	-0.00023006	-0.19037	0.00018753	0.27522	-7.404e-05	-0.25484	0.00032719	0.30395	0.00031114	0.0891	-2.206e-05	0.10833	0.00031136	0.16687	9.417e-05	0.1462
4.475	-0.00072639	-0.38941	-0.00026057	-0.22088	0.00020783	0.29552	-0.0001217	-0.3025	0.00030311	0.27987	0.00031333	0.09129	-6.068e-05	0.06971	0.00026351	0.11902	0.00013478	0.18681
4.5	-0.00066228	-0.3253	-0.0002656	-0.22591	0.00021291	0.3006	-0.00014398	-0.32478	0.00025422	0.23098	0.00031739	0.09535	-7.436e-05	0.05603	0.00021601	0.07152	0.0001647	0.21673
4.525	-0.00056273	-0.22575	-0.00025141	-0.21172	0.00021014	0.29783	-0.00014285	-0.32365	0.00019159	0.16835	0.00032336	0.10132	-6.689e-05	0.0635	0.0001737	0.02921	0.00018125	0.23328
4.55	-0.00045422	-0.11724	-0.00024487	-0.20518	0.00020717	0.29486	-0.00012367	-0.30447	0.00012883	0.10559	0.00034665	0.12461	-5.632e-05	0.07407	0.00014296	-0.00153	0.00016301	0.21504
4.575	-0.00038139	-0.04441	-0.0002575	-0.21781	0.00019236	0.28005	-8.244e-05	-0.26324	8.003e-05	0.05679	0.00037308	0.15104	-3.72e-05	0.09319	0.00012729	-0.0172	0.0001302	0.18223
4.6	-0.00034884	-0.01186	-0.00027746	-0.23777	0.00017199	0.25968	-3.679e-05	-0.21759	3.985e-05	0.01661	0.00039072	0.16868	-7.36e-06	0.12303	0.00013266	-0.01183	9.12e-05	0.14323
4.625	-0.00032418	0.0128	-0.00029315	-0.25346	0.00015216	0.23985	-2.6e-07	-0.18106	1.088e-05	-0.01236	0.00039825	0.17621	2.189e-05	0.15228	0.00015653	0.01204	4.415e-05	0.09618
4.65	-0.00027575	0.06123	-0.00030105	-0.26136	0.00011602	0.20371	1.811e-05	-0.16269	-1.198e-05	-0.03522	0.00040227	0.18023	4.365e-05	0.17404	0.00017832	0.03383	7.3e-07	0.05276
4.675	-0.00023417	0.10281	-0.00031633	-0.27664	6.373e-05	0.15142	2.039e-05	-0.16041	-2.872e-05	-0.05196	0.00040628	0.18424	7.26e-05	0.20299	0.00019115	0.04666	-2.77e-05	0.02433
4.7	-0.00024423	0.09275	-0.00031633	-0.27664	9.1e-07	0.0886	1.183e-05	-0.16897	-3.948e-05	-0.06272	0.00041935	0.19731	9.978e-05	0.23017	0.00019884	0.05435	-4.514e-05	0.00689
4.725	-0.00029259	0.04439	-0.00027871	-0.23902	-5.803e-05	0.02966	-3.45e-06	-0.18425	-4.314e-05	-0.06638	0.00041712	0.19508	0.00010164	0.23203	0.00020585	0.06136	-6.141e-05	-0.00938
4.75	-0.00032404	0.01294	-0.00021023	-0.17054	-9.014e-05	-0.00245	-1.44e-05	-0.1952	-5.381e-05	-0.07705	0.00042335	0.20131	9.139e-05	0.22178	0.00022005	0.07556	-7.58e-05	-0.02377
4.775	-0.0003174	0.01958	-0.00014643	-0.10674	-9.518e-05	-0.00749	-5.03e-06	-0.18583	-6.697e-05	-0.09021	0.00044136	0.21932	7.424e-05	0.20463	0.00023259	0.0881	-8.161e-05	-0.02958
4.8	-0.00031171	0.02527	-0.00010625	-0.06656	-8.57e-05	0.00199	1.638e-05	-0.16442	-7.949e-05	-0.10273	0.00047381	0.25177	5.912e-05	0.18951	0.00025032	0.10583	-7.286e-05	-0.02083
4.825	-0.00034542	-0.00844	-9.848e-05	-0.05879	-7.509e-05	0.0126	3.363e-05	-0.14717	-9.787e-05	-0.12111	0.00051393	0.29189	3.867e-05	0.16906	0.00027531	0.13082	-5.945e-05	-0.00742
4.85	-0.0003866	-0.04962	-9.134e-05	-0.05165	-7.197e-05	0.01572	3.528e-05	-0.14552	-0.00013482	-0.15806	0.00054758	0.32554	9e-07	0.13129	0.00031055	0.16606	-4.5e-05	0.00703
4.875	-0.00038721	-0.05023	-6.918e-05	-0.02949	-7.944e-05	0.00825	7.95e-06	-0.17285	-0.00017692	-0.20016	0.00056387	0.34183	-5.205e-05	0.07834	0.00033323	0.18874	-1.201e-05	0.04002
4.9	-0.00034358	-0.0066	-3.474e-05	0.00495	-9.915e-05	-0.01146	-4.137e-05	-0.22217	-0.00020678	-0.23002	0.0005596	0.33756	-0.00012388	0.00651	0.00034613	0.20164	3.824e-05	0.09027
4.925	-0.00030385	0.03313	-1.089e-05	0.0288	-0.00013777	-0.05008	-9.606e-05	-0.27686	-0.00020841	-0.23165	0.00052726	0.30522	-0.00020074	-0.07035	0.00034224	0.19775	8.764e-05	0.13967
4.95	-0.00031046	0.02652	6e-07	0.04029	-0.00019801	-0.11032	-0.0001514	-0.3322	-0.00019878	-0.22202	0.00046173	0.23969	-0.00025508	-0.12469	0.00033485	0.19036	0.00012293	0.17496
4.975	-0.00036673	-0.02975	5.51e-06	0.0452	-0.00025469	-0.167	-0.00018948	-0.37028	-0.0001864	-0.20964	0.000378	0.15596	-0.0002807	-0.15031	0.00033498	0.19049	0.00013911	0.19114
5	-0.00041148	-0.0745	-1.301e-05	0.02668	-0.00026829	-0.1806	-0.0002027	-0.3835	-0.00019008	-0.21332	0.00031885	0.09681	-0.00026403	-0.13364	0.00033832	0.19383	0.00012564	0.17767
5.025	-0.00042556	-0.08858	-6.275e-05	-0.02306	-0.0002477	-0.16001	-0.00019557	-0.37637	-0.00020594	-0.22918	0.00030829	0.08625	-0.00021533	-0.08494	0.00034443	0.19994	9.143e-05	0.14346
5.05	-0.00044498	-0.108	-0.00013724	-0.09755	-0.00021275	-0.12506	-0.00017886	-0.35966	-0.00021618	-0.23942	0.00032986	0.10782	-0.00017295	-0.04256	0.00033787	0.19338	5.769e-05	0.10972
5.075	-0.00051485	-0.17787	-0.00021503	-0.17534	-0.00017977	-0.09208	-0.00015292	-0.33372	-0.00020556	-0.2288	0.00036502	0.14298	-0.0001569	-0.02651	0.00031131	0.16682	4.379e-05	0.09582
5.1	-0.00062871	-0.29173	-0.000252	-0.21231	-0.00015117	-0.06348	-0.00012899	-0.30979	-0.00017892	-0.20216	0.00038352	0.16148	-0.00015132	-0.02093	0.00025941	0.11492	4.792e-05	0.09995
5.125	-0.00072547	-0.38849	-0.00023861	-0.19892	-0.00012666	-0.03897	-0.0001324	-0.3132	-0.00014862	-0.17186	0.00038018	0.15814	-0.00015055	-0.02016	0.00020035	0.05586	6.52e-05	0.11723
5.15	-0.00076773	-0.43075	-0.00019996	-0.16027	-8.943e-05	-0.00174	-0.00017173	-0.35253	-0.00013207	-0.15531	0.00037824	0.1562	-0.00014619	-0.0158	0.00013502	-0.00947	8.65e-05	0.13853
5.175	-0.00078918	-0.4522	-0.00016443	-0.12474	-4.582e-05	0.04187	-0.0002365	-0.4173	-0.00012972	-0.15296	0.00038274	0.1607	-0.0001396	-0.00921	8.103e-05	-0.06346	0.00011437	0.1664
5.2	-0.00084279	-0.50581	-0.00015614	-0.11645	-1.91e-05	0.06859	-0.00029466	-0.47546	-0.0001295	-0.15274	0.00037187	0.14983	-0.00013841	-0.00802	4.056e-05	-0.10393	0.00015009	0.20212
5.225	-0.0009362	-0.59922	-0.00016264	-0.12295	-1.584e-05	0.07185	-0.00032922	-0.51002	-0.00013524	-0.15848	0.0003464	0.12436	-0.00014703	-0.01664	3.486e-05	-0.10963	0.0001812	0.23323
5.25	-0.00101853	-0.68155	-0.00016408	-0.12439	-1.959e-05	0.0681	-0.00034348	-0.52428	-0.00014149	-0.16473	0.00030655	0.08451	-0.00016844	-0.03805	5.724e-05	-0.08725	0.00019808	0.25011
5.275	-0.00105084	-0.71386	-0.00016374	-0.12405	-1.023e-05	0.07746	-0.00036084	-0.54164	-0.00014223	-0.16547	0.00026009	0.03805	-0.00020056	-0.07017	9.92e-05	-0.04529	0.00019154	0.24357
5.3	-0.00104978	-0.7128	-0.00018972	-0.15003	8.14e-06	0.09583	-0.00037102	-0.55182	-0.00013795	-0.16119	0.00021513	-0.00691	-0.00022996	-0.09957	0.00014241	-0.00208	0.00017027	0.2223
5.325	-0.00105299	-0.71601	-0.00022998	-0.19029	1.648e-05	0.10417	-0.00036515	-0.54595	-0.00014062	-0.16386	0.0001734	-0.04864	-0.00023897	-0.10858	0.00018374	0.03925	0.00014373	0.19576
5.35	-0.00106641	-0.72943	-0.00024896	-0.20927	-2.161e-05	0.06608	-0.0003507	-0.5315	-0.00014624	-0.16948	0.00013035	-0.09169	-0.00023327	-0.10288	0.00020759	0.0631	0.00012778	0.17981
5.375	-0.00105442	-0.71744	-0.00025181	-0.21212	-0.00011042	-0.02273	-0.00032968	-0.51048	-0.0001576	-0.18084	8.942e-05	-0.13262	-0.0002254	-0.09501	0.00021166	0.06717	0.00013128	0.18331
5.4	-0.00101127	-0.67429	-0.00026565	-0.22596	-0.00022544	-0.13775	-0.00030215	-0.48295	-0.0001666	-0.18984	7.886e-05	-0.14318	-0.00022538	-0.09499	0.00019746	0.05297	0.0001561	0.20813
5.425	-0.00097014	-0.63316	-0.00029934	-0.25965	-0.00031879	-0.2311	-0.00027268	-0.45348	-0.00015697	-0.18021	0.0001025	-0.11954	-0.00023383	-0.10344	0.00017982	0.03533	0.00018689	0.23892
5.45	-0.00097361	-0.63663	-0.0003458	-0.30611	-0.00037057	-0.28288	-0.00025973	-0.44053	-0.00012293	-0.14617	0.0001477	-0.07434	-0.00023051	-0.10012	0.00016391	0.01942	0.00020714	0.25917
5.475	-0.00101019	-0.67321	-0.00038198	-0.34229	-0.00038708	-0.29939	-0.00025535	-0.43615	-9.352e-05	-0.11676	0.00019772	-0.02432	-0.00020656	-0.07617	0.00015653	0.01204	0.00021255	0.26458
5.5	-0.00104143	-0.70445	-0.00041105	-0.37136	-0.00037483	-0.28714	-0.00025374	-0.43454	-9.965e-05	-0.12289	0.00024043	0.01839	-0.00017601	-0.04562	0.000167	0.02251	0.00021558	0.26761
5.525	-0.00105417	-0.71719	-0.00044492	-0.40523	-0.00035637	-0.26868	-0.00026332	-0.44412	-0.00014192	-0.16516	0.00027264	0.0506	-0.0001497	-0.01931	0.00019397	0.04948	0.00021154	0.26357
5.55	-0.00107639	-0.73941	-0.00049275	-0.45306	-0.00034994	-0.26225	-0.00029304	-0.47384	-0.00019568	-0.21892	0.00028402	0.06198	-0.00015185	-0.02146	0.00021982	0.07533	0.00019438	0.24641
5.575	-0.00113609	-0.79911	-0.0005461	-0.50641	-0.00035792	-0.27023	-0.00034073	-0.52153	-0.00023241	-0.25565	0.00027458	0.05254	-0.00017359	-0.0432	0.00024445	0.09996	0.00017279	0.22482
5.6	-0.00120805	-0.87107	-0.0005895	-0.54981	-0.00037002	-0.28233	-0.0003769	-0.5577	-0.00025254	-0.27578	0.00026108	0.03904	-0.00019473	-0.06434	0.00026529	0.1208	0.00015846	0.21049
5.625	-0.00123923	-0.90225	-0.00062652	-0.58683	-0.00038714	-0.29945	-0.00039251	-0.57331	-0.00027637	-0.29961	0.00024681	0.02477	-0.00022419	-0.0938	0.00026803	0.12354	0.00014048	0.19251
5.65	-0.00120267	-0.86569	-0.00066598	-0.62629	-0.00041697	-0.32928	-0.00036707	-0.54787	-0.00031294	-0.33618	0.00022557	0.00353	-0.0002503	-0.11991	0.00024253	0.09804	0.00012294	0.17497
5.675	-0.00114396	-0.80698	-0.00068547	-0.64578	-0.00045855	-0.37086	-0.00030225	-0.48305	-0.00036036	-0.3836	0.00020301	-0.01903	-0.00027692	-0.14653	0.00019532	0.05083	0.00010999	0.16202
5.7	-0.00112635	-0.78937	-0.00067004	-0.63035	-0.0005146	-0.42691	-0.00022332	-0.40412	-0.0004073	-0.43054	0.00018545	-0.03659	-0.00030067	-0.17028	0.000154	0.00951	0.00010366	0.15569
5.725	-0.00115156	-0.81458	-0.00061652	-0.57683	-0.00055445	-0.46676	-0.00015593	-0.33673	-0.0004612	-0.48444	0.00018151	-0.04053	-0.00032841	-0.19802	0.00013025	-0.01424	0.00010022	0.15225
5.75	-0.00116109	-0.82411	-0.00055327	-0.51358	-0.00054731	-0.45962	-0.00011602	-0.29682	-0.00050871	-0.53195	0.00019487	-0.02717	-0.00035407	-0.22368	0.00012617	-0.01832	8.878e-05	0.14081
5.775	-0.00112882	-0.79184	-0.0005351	-0.49541	-0.00048949	-0.4018	-0.00010639	-0.28719	-0.00051245	-0.53569	0.00021949	-0.00255	-0.000378	-0.24761	0.00013645	-0.00804	5.721e-05	0.10924
5.8	-0.00108248	-0.7455	-0.00057772	-0.53803	-0.00042298	-0.33529	-0.00011642	-0.29722	-0.00045373	-0.47697	0.00024402	0.02198	-0.00040006	-0.26967	0.00015249	0.008	2.088e-05	0.07291
5.825	-0.00107114	-0.73416	-0.00063734	-0.59765	-0.0003699	-0.28221	-0.00013778	-0.31858	-0.00036479	-0.38803	0.00026422	0.04218	-0.00042326	-0.29287	0.00017115	0.02666	-2.13e-06	0.0499
5.85	-0.00108139	-0.74441	-0.00066023	-0.62054	-0.00034333	-0.25564	-0.00015066	-0.33146	-0.00029363	-0.31687	0.00027208	0.05004	-0.00045539	-0.325	0.00018413	0.03964	-1.563e-05	0.0364
5.875	-0.00106227	-0.72529	-0.00063167	-0.59198	-0.0003274	-0.23971	-0.00014883	-0.32963	-0.00027803	-0.30127	0.00026882	0.04678	-0.00048904	-0.35865	0.00018616	0.04167	-3.347e-05	0.01856
5.9	-0.00100671	-0.66973	-0.00057665	-0.53696	-0.00029833	-0.21064	-0.00012844	-0.30924	-0.00031588	-0.33912	0.00025413	0.03209	-0.00051773	-0.38734	0.00018385	0.03936	-5.336e-05	-0.00133
5.925	-0.000951	-0.61402	-0.00052175	-0.48206	-0.000269	-0.18131	-9.762e-05	-0.27842	-0.0003832	-0.40644	0.00023951	0.01747	-0.00053176	-0.40137	0.00017261	0.02812	-7.548e-05	-0.02345
5.95	-0.00093388	-0.5969	-0.00047373	-0.43404	-0.00024833	-0.16064	-7.696e-05	-0.25776	-0.00044236	-0.4656	0.00023795	0.01591	-0.00052024	-0.38985	0.0001525	0.00801	-9.552e-05	-0.04349
5.975	-0.00093616	-0.59918	-0.00042909	-0.3894	-0.00024025	-0.15256	-8.187e-05	-0.26267	-0.00046224	-0.48548	0.00024898	0.02694	-0.00050132	-0.37093	0.00012195	-0.02254	-0.00010175	-0.04972
6	-0.00092735	-0.59037	-0.00040214	-0.36245	-0.00024114	-0.15345	-0.00012052	-0.30132	-0.00044552	-0.46876	0.00027418	0.05214	-0.00047931	-0.34892	9.517e-05	-0.04932	-9.15e-05	-0.03947
6.025	-0.00089686	-0.55988	-0.00040417	-0.36448	-0.00025108	-0.16339	-0.00016171	-0.34251	-0.00041335	-0.43659	0.00028873	0.06669	-0.00047009	-0.3397	8.565e-05	-0.05884	-6.409e-05	-0.01206
6.05	-0.00088271	-0.54573	-0.00043526	-0.39557	-0.00026628	-0.17859	-0.00019679	-0.37759	-0.00038938	-0.41262	0.00027646	0.05442	-0.0004769	-0.34651	8.977e-05	-0.05472	-2.766e-05	0.02437
6.075	-0.00090029	-0.56331	-0.00047823	-0.43854	-0.00027846	-0.19077	-0.00022814	-0.40894	-0.00038202	-0.40526	0.00025266	0.03062	-0.00049055	-0.36016	8.551e-05	-0.05898	-3.29e-06	0.04874
6.1	-0.00092786	-0.59088	-0.00050529	-0.4656	-0.000274	-0.18631	-0.00026048	-0.44128	-0.00036822	-0.39146	0.00023782	0.01578	-0.00049422	-0.36383	6.587e-05	-0.07862	6.37e-06	0.0584
6.125	-0.0009222	-0.58522	-0.00051187	-0.47218	-0.00024983	-0.16214	-0.00029683	-0.47763	-0.00033727	-0.36051	0.00022014	-0.0019	-0.00048334	-0.35295	4.075e-05	-0.10374	1.145e-05	0.06348
6.15	-0.00088632	-0.54934	-0.00051869	-0.479	-0.00020438	-0.11669	-0.00033613	-0.51693	-0.00030315	-0.32639	0.00021004	-0.012	-0.0004668	-0.33641	3.057e-05	-0.11392	1.951e-05	0.07154
6.175	-0.0008691	-0.53212	-0.00052415	-0.48446	-0.00015094	-0.06325	-0.00035765	-0.53845	-0.00026518	-0.28842	0.00021474	-0.0073	-0.0004518	-0.32141	4.335e-05	-0.10114	2.387e-05	0.0759
6.2	-0.00090068	-0.5637	-0.00051002	-0.47033	-0.00010367	-0.01598	-0.00037436	-0.55516	-0.00023923	-0.26247	0.0002301	0.00806	-0.00044452	-0.31413	6.546e-05	-0.07903	9.68e-06	0.06171
6.225	-0.00095696	-0.61998	-0.00047052	-0.43083	-7.723e-05	0.01046	-0.00039352	-0.57432	-0.00022133	-0.24457	0.00023498	0.01294	-0.00044761	-0.31722	9.199e-05	-0.0525	-1.249e-05	0.03954
6.25	-0.00098265	-0.64567	-0.00043319	-0.3935	-6.956e-05	0.01813	-0.00038993	-0.57073	-0.00021892	-0.24216	0.00022058	-0.00146	-0.00044813	-0.31774	0.00012207	-0.02242	-1.739e-05	0.03464
6.275	-0.00096318	-0.6262	-0.00043571	-0.39602	-6.546e-05	0.02223	-0.00037948	-0.56028	-0.00023574	-0.25898	0.00018281	-0.03923	-0.00043822	-0.30783	0.00014648	0.00199	1.8e-05	0.07003
6.3	-0.00093713	-0.60015	-0.00046666	-0.42697	-6.978e-05	0.01791	-0.00037913	-0.55993	-0.00026913	-0.29237	0.00012669	-0.09535	-0.00042851	-0.29812	0.00016885	0.02436	7.924e-05	0.13127
6.325	-0.00094304	-0.60606	-0.0004819	-0.44221	-7.796e-05	0.00973	-0.00038605	-0.56685	-0.00031441	-0.33765	5.568e-05	-0.16636	-0.00042064	-0.29025	0.00018464	0.04015	0.00012495	0.17698
6.35	-0.00097316	-0.63618	-0.00047484	-0.43515	-7.98e-05	0.00789	-0.00038426	-0.56506	-0.00038199	-0.40523	-4.92e-06	-0.22696	-0.0004188	-0.28841	0.00018657	0.04208	0.00012878	0.18081
6.375	-0.00098021	-0.64323	-0.00046153	-0.42184	-6.988e-05	0.01781	-0.00037984	-0.56064	-0.00045552	-0.47876	-3.559e-05	-0.25763	-0.00041092	-0.28053	0.00017334	0.02885	9.987e-05	0.1519
6.4	-0.00094613	-0.60915	-0.00045131	-0.41162	-4.24e-05	0.04529	-0.00038079	-0.56159	-0.00051459	-0.53783	-2.598e-05	-0.24802	-0.00039373	-0.26334	0.0001487	0.00421	5.486e-05	0.10689
6.425	-0.00092515	-0.58817	-0.00044998	-0.41029	8.9e-07	0.08858	-0.0003808	-0.5616	-0.00054601	-0.56925	1.091e-05	-0.21113	-0.00038398	-0.25359	0.00012481	-0.01968	8.55e-06	0.06058
6.45	-0.00097539	-0.63841	-0.00045546	-0.41577	3.341e-05	0.1211	-0.0003829	-0.5637	-0.00054534	-0.56858	6.506e-05	-0.15698	-0.00039311	-0.26272	0.00011401	-0.03048	-2.795e-05	0.02408
6.475	-0.00107877	-0.74179	-0.00045882	-0.41913	4.426e-05	0.13195	-0.00038794	-0.56874	-0.00051631	-0.53955	0.0001186	-0.10344	-0.00041589	-0.2855	0.00012949	-0.015	-3.992e-05	0.01211
6.5	-0.00116822	-0.83124	-0.0004624	-0.42271	3.714e-05	0.12483	-0.00040075	-0.58155	-0.00046411	-0.48735	0.00015704	-0.065	-0.00043719	-0.3068	0.00017381	0.02932	-1.891e-05	0.03312
6.525	-0.00120966	-0.87268	-0.00047097	-0.43128	3.246e-05	0.12015	-0.00040166	-0.58246	-0.00039943	-0.42267	0.00016343	-0.05861	-0.0004415	-0.31111	0.00023214	0.08765	1.355e-05	0.06558
6.55	-0.00123356	-0.89658	-0.0004671	-0.42741	3.896e-05	0.12665	-0.00038076	-0.56156	-0.00033395	-0.35719	0.00014566	-0.07638	-0.0004264	-0.29601	0.00029056	0.14607	2.303e-05	0.07506
6.575	-0.00128247	-0.94549	-0.00042684	-0.38715	3.601e-05	0.1237	-0.00034896	-0.52976	-0.00028479	-0.30803	0.00010042	-0.12162	-0.00041973	-0.28934	0.00033346	0.18897	3.58e-06	0.05561
6.6	-0.00133443	-0.99745	-0.00034856	-0.30887	8.05e-06	0.09574	-0.00030411	-0.48491	-0.00027482	-0.29806	4.584e-05	-0.1762	-0.00041887	-0.28848	0.00035662	0.21213	-3.081e-05	0.02122
6.625	-0.00133425	-0.99727	-0.00026679	-0.2271	-4.695e-05	0.04074	-0.00025689	-0.43769	-0.00029238	-0.31562	-5.12e-06	-0.22716	-0.00041961	-0.28922	0.0003536	0.20911	-6.805e-05	-0.01602
6.65	-0.00127433	-0.93735	-0.00020727	-0.16758	-0.00012354	-0.03585	-0.00020117	-0.38197	-0.00031361	-0.33685	-4.746e-05	-0.2695	-0.0004268	-0.29641	0.00031254	0.16805	-9.542e-05	-0.04339
6.675	-0.00121586	-0.87888	-0.00015319	-0.1135	-0.0001994	-0.11171	-0.00014117	-0.32197	-0.0003259	-0.34914	-7.049e-05	-0.29253	-0.0004343	-0.30391	0.00025334	0.10885	-9.956e-05	-0.04753
6.7	-0.0012109	-0.87392	-8.427e-05	-0.04458	-0.00026528	-0.17759	-0.000102	-0.2828	-0.00033323	-0.35647	-7.589e-05	-0.29793	-0.00043036	-0.29997	0.00019003	0.04554	-7.832e-05	-0.02629
6.725	-0.00125599	-0.91901	-1.414e-05	0.02555	-0.00030794	-0.22025	-8.562e-05	-0.26642	-0.00032711	-0.35035	-5.794e-05	-0.27998	-0.00040574	-0.27535	0.0001436	-0.00089	-4.963e-05	0.0024
6.75	-0.00129622	-0.95924	2.049e-05	0.06018	-0.00031389	-0.2262	-8.671e-05	-0.26751	-0.00031676	-0.34	-1.579e-05	-0.23783	-0.00037694	-0.24655	0.00010841	-0.03608	-3.872e-05	0.01331
6.775	-0.00130954	-0.97256	-1.61e-06	0.03808	-0.00028229	-0.1946	-9.873e-05	-0.27953	-0.00030052	-0.32376	3.143e-05	-0.19061	-0.00036215	-0.23176	8.56e-05	-0.05889	-2.801e-05	0.02402
6.8	-0.00133022	-0.99324	-6.03e-05	-0.02061	-0.00023292	-0.14523	-0.00011739	-0.29819	-0.00028515	-0.30839	6.015e-05	-0.16189	-0.00036462	-0.23423	7.282e-05	-0.07167	8e-07	0.05283
6.825	-0.00137655	-1.03957	-0.00010322	-0.06353	-0.00020842	-0.12073	-0.00013237	-0.31317	-0.00027144	-0.29468	6.263e-05	-0.15941	-0.00036231	-0.23192	7.908e-05	-0.06541	3.642e-05	0.08845
6.85	-0.00141787	-1.08089	-0.00010834	-0.06865	-0.00020311	-0.11542	-0.00012829	-0.30909	-0.00026264	-0.28588	4.021e-05	-0.18183	-0.00035063	-0.22024	0.00010837	-0.03612	5.881e-05	0.11084
6.875	-0.00141225	-1.07527	-0.0001035	-0.06381	-0.00020454	-0.11685	-0.00011464	-0.29544	-0.00026214	-0.28538	6.5e-06	-0.21554	-0.00035542	-0.22503	0.00014878	0.00429	6.258e-05	0.11461
6.9	-0.00135817	-1.02119	-0.0001277	-0.08801	-0.00019961	-0.11192	-0.00010572	-0.28652	-0.0002702	-0.29344	-1.948e-05	-0.24152	-0.00036417	-0.23378	0.00018756	0.04307	4.4e-05	0.09603
6.925	-0.00129861	-0.96163	-0.00017644	-0.13675	-0.00018424	-0.09655	-0.00011443	-0.29523	-0.00027752	-0.30076	-3.25e-05	-0.25454	-0.00036902	-0.23863	0.00021133	0.06684	-2.08e-06	0.04995
6.95	-0.00126309	-0.92611	-0.00022023	-0.18054	-0.00016542	-0.07773	-0.00012471	-0.30551	-0.00027723	-0.30047	-3.434e-05	-0.25638	-0.00036926	-0.23887	0.00020987	0.06538	-6.54e-05	-0.01337
6.975	-0.00122677	-0.88979	-0.00023998	-0.20029	-0.0001403	-0.05261	-0.00013714	-0.31794	-0.00025362	-0.27686	-2.803e-05	-0.25007	-0.00037329	-0.2429	0.00018339	0.0389	-0.00010921	-0.05718
7	-0.00115808	-0.8211	-0.00024091	-0.20122	-0.00012189	-0.0342	-0.00014628	-0.32708	-0.00019863	-0.22187	-2.171e-05	-0.24375	-0.00036031	-0.22992	0.00014832	0.00383	-0.00011104	-0.05901
7.025	-0.00105565	-0.71867	-0.00025757	-0.21788	-0.00012299	-0.0353	-0.00015416	-0.33496	-0.00013946	-0.1627	-1.957e-05	-0.24161	-0.00034509	-0.2147	0.00010321	-0.04128	-7.35e-05	-0.02147
7.05	-0.00098048	-0.6435	-0.00028835	-0.24866	-0.00013743	-0.04974	-0.00015037	-0.33117	-9.473e-05	-0.11797	-1.216e-05	-0.2342	-0.00033132	-0.20093	5.626e-05	-0.08823	-3.281e-05	0.01922
7.075	-0.0009771	-0.64012	-0.00030355	-0.26386	-0.00015243	-0.06474	-0.00014252	-0.32332	-7.673e-05	-0.09997	1.589e-05	-0.20615	-0.00030741	-0.17702	2.14e-05	-0.12309	-1.644e-05	0.03559
7.1	-0.00100341	-0.66643	-0.00028552	-0.24583	-0.00016331	-0.07562	-0.00013653	-0.31733	-7.819e-05	-0.10143	5.792e-05	-0.16412	-0.00024293	-0.11254	1.02e-05	-0.13429	-2.028e-05	0.03175
7.125	-0.00099839	-0.66141	-0.00023328	-0.19359	-0.0001497	-0.06201	-0.00011679	-0.29759	-9.907e-05	-0.12231	0.00010378	-0.11826	-0.00015253	-0.02214	1.194e-05	-0.13255	-2.998e-05	0.02205
7.15	-0.00094777	-0.61079	-0.00017198	-0.13229	-0.00011642	-0.02873	-8.533e-05	-0.26613	-0.00012815	-0.15139	0.00014579	-0.07625	-8.556e-05	0.04483	2.062e-05	-0.12387	-3.582e-05	0.01621
7.175	-0.00091292	-0.57594	-0.00012969	-0.09	-9.587e-05	-0.00818	-7.354e-05	-0.25434	-0.00015631	-0.17955	0.00017606	-0.04598	-6.68e-05	0.06359	3.661e-05	-0.10788	-3.128e-05	0.02075
7.2	-0.0009231	-0.58612	-9.743e-05	-0.05774	-0.00010683	-0.01914	-9.72e-05	-0.278	-0.00018336	-0.2066	0.00018978	-0.03226	-7.951e-05	0.05088	5.885e-05	-0.08564	-7.64e-06	0.04439
7.225	-0.00094324	-0.60626	-6.878e-05	-0.02909	-0.00013317	-0.04548	-0.0001406	-0.3214	-0.00020206	-0.2253	0.00018699	-0.03505	-9.402e-05	0.03637	6.946e-05	-0.07503	1.92e-05	0.07123
7.25	-0.00093254	-0.59556	-5.157e-05	-0.01188	-0.00014336	-0.05567	-0.00018132	-0.36212	-0.00018979	-0.21303	0.00016093	-0.06111	-8.515e-05	0.04524	6.669e-05	-0.0778	4.583e-05	0.09786
7.275	-0.00090598	-0.569	-5.588e-05	-0.01619	-0.00013114	-0.04345	-0.00021294	-0.39374	-0.0001653	-0.18854	0.00012493	-0.09711	-6.148e-05	0.06891	6.481e-05	-0.07968	5.971e-05	0.11174
7.3	-0.00090785	-0.57087	-6.908e-05	-0.02939	-0.00010109	-0.0134	-0.00021823	-0.39903	-0.00015135	-0.17459	8.818e-05	-0.13386	-2.194e-05	0.10845	6.95e-05	-0.07499	5.007e-05	0.1021
7.325	-0.00094976	-0.61278	-6.57e-05	-0.02601	-6.914e-05	0.01855	-0.00019094	-0.37174	-0.00014192	-0.16516	7.171e-05	-0.15033	8.17e-06	0.13856	8.72e-05	-0.05729	1.744e-05	0.06947
7.35	-0.00098274	-0.64576	-4.749e-05	-0.0078	-5.713e-05	0.03056	-0.00013502	-0.31582	-0.00012961	-0.15285	8.269e-05	-0.13935	2.448e-05	0.15487	0.00011962	-0.02487	-3.078e-05	0.02125
7.375	-0.00096214	-0.62516	-4.652e-05	-0.00683	-5.157e-05	0.03612	-6.239e-05	-0.24319	-0.00011029	-0.13353	0.00010024	-0.1218	4.183e-05	0.17222	0.00014826	0.00377	-6.332e-05	-0.01129
7.4	-0.00090286	-0.56588	-7.618e-05	-0.03649	-3.897e-05	0.04872	7.32e-06	-0.17348	-7.387e-05	-0.09711	0.00011291	-0.10913	5.444e-05	0.18483	0.00016133	0.01684	-6.052e-05	-0.00849
7.425	-0.00085141	-0.51443	-0.00011323	-0.07354	-3.386e-05	0.05383	4.933e-05	-0.13147	-3.663e-05	-0.05987	0.00011406	-0.10798	5.714e-05	0.18753	0.00015082	0.00633	-1.825e-05	0.03378
7.45	-0.00083561	-0.49863	-0.00011595	-0.07626	-3.669e-05	0.051	4.079e-05	-0.14001	-1.147e-05	-0.03471	0.00010862	-0.11342	3.454e-05	0.16493	0.0001209	-0.02359	3.305e-05	0.08508
7.475	-0.00083229	-0.49531	-7.855e-05	-0.03886	-3.184e-05	0.05585	-1.727e-05	-0.19807	-2.87e-06	-0.02611	0.00011164	-0.1104	-2.3e-05	0.10739	8.349e-05	-0.061	5.272e-05	0.10475
7.5	-0.00079666	-0.45968	-2.325e-05	0.01644	-2.57e-06	0.08512	-0.00010543	-0.28623	-2.523e-05	-0.04847	0.00012544	-0.0966	-0.00010944	0.02095	4.553e-05	-0.09896	3.534e-05	0.08737
7.525	-0.0007211	-0.38412	3.04e-05	0.07009	4.397e-05	0.13166	-0.00018792	-0.36872	-5.582e-05	-0.07906	0.00015728	-0.06476	-0.00020131	-0.07092	1.513e-05	-0.12936	-1.253e-05	0.0395
7.55	-0.0006647	-0.32772	6.91e-05	0.10879	0.00010353	0.19122	-0.00023541	-0.41621	-7.493e-05	-0.09817	0.00019949	-0.02255	-0.00026186	-0.13147	7.05e-06	-0.13744	-5.002e-05	0.00201
7.575	-0.00066278	-0.3258	0.00010299	0.14268	0.00016921	0.2569	-0.00024737	-0.42817	-7.542e-05	-0.09866	0.00024665	0.02461	-0.00026673	-0.13634	2.726e-05	-0.11723	-5.953e-05	-0.0075
7.6	-0.00068292	-0.34594	0.00015056	0.19025	0.00021467	0.30236	-0.00022726	-0.40806	-5.171e-05	-0.07495	0.00028723	0.06519	-0.00022588	-0.09549	5.202e-05	-0.09247	-4.698e-05	0.00505
7.625	-0.0006602	-0.32322	0.00019007	0.22976	0.00023453	0.32222	-0.00018187	-0.36267	-5.28e-06	-0.02852	0.0003162	0.09416	-0.00017718	-0.04679	6.797e-05	-0.07652	-3.26e-05	0.01943
7.65	-0.00060411	-0.26713	0.00019626	0.23595	0.00023371	0.3214	-0.00013299	-0.31379	5.188e-05	0.02864	0.00032447	0.10243	-0.00012901	0.00138	7.418e-05	-0.07031	-2.631e-05	0.02572
7.675	-0.00056948	-0.2325	0.00017431	0.214	0.00021687	0.30456	-8.18e-05	-0.2626	0.00010413	0.08089	0.00031541	0.09337	-8.723e-05	0.04316	8.213e-05	-0.06236	-2.126e-05	0.03077
7.7	-0.00056745	-0.23047	0.00014927	0.18896	0.0001872	0.27489	-3.8e-05	-0.2188	0.00012999	0.10675	0.00030218	0.08014	-5.55e-05	0.07489	9.857e-05	-0.04592	-2.748e-05	0.02455
7.725	-0.00057457	-0.23759	0.0001332	0.17289	0.00015428	0.24197	-3.22e-06	-0.18402	0.00010323	0.07999	0.00029582	0.07378	-3.061e-05	0.09978	0.00011248	-0.03201	-5.191e-05	0.00012
7.75	-0.00055084	-0.21386	9.743e-05	0.13712	0.00012254	0.21023	2.77e-05	-0.1531	3.914e-05	0.0159	0.00029476	0.07272	-2.796e-05	0.10243	0.00012181	-0.02268	-8.712e-05	-0.03509
7.775	-0.00048542	-0.14844	4.612e-05	0.08581	9.46e-05	0.18229	5.905e-05	-0.12175	-2.546e-05	-0.0487	0.00028767	0.06563	-4.156e-05	0.08883	0.00012203	-0.02246	-0.00010601	-0.05398
7.8	-0.00042335	-0.08637	1.058e-05	0.05027	5.116e-05	0.13885	7.955e-05	-0.10125	-6.123e-05	-0.08447	0.0002777	0.05566	-5.483e-05	0.07556	0.00012314	-0.02135	-0.00011037	-0.05834
7.825	-0.00039044	-0.05346	2.262e-05	0.06231	-1.451e-05	0.07318	8.016e-05	-0.10064	-8.296e-05	-0.1062	0.00027904	0.057	-5.514e-05	0.07525	0.00013517	-0.00932	-0.00010081	-0.04878
7.85	-0.0003444	-0.00742	6.359e-05	0.10328	-7.176e-05	0.01593	7.323e-05	-0.10757	-9.671e-05	-0.11995	0.00028933	0.06729	-4.597e-05	0.08442	0.00017152	0.02703	-8.634e-05	-0.03431
7.875	-0.00024192	0.09506	8.945e-05	0.12914	-8.509e-05	0.0026	7.201e-05	-0.10879	-0.00010022	-0.12346	0.00030491	0.08287	-3.303e-05	0.09736	0.00021387	0.06938	-6.512e-05	-0.01309
7.9	-0.00010493	0.23205	7.058e-05	0.11027	-5.896e-05	0.02873	6.525e-05	-0.11555	-9.199e-05	-0.11523	0.0003136	0.09156	-1.407e-05	0.11632	0.0002494	0.10491	-4.946e-05	0.00257
7.925	-3.65e-06	0.33333	3.359e-05	0.07328	-2.328e-05	0.06441	5.807e-05	-0.12273	-7.651e-05	-0.09975	0.0002898	0.06776	1.707e-05	0.14746	0.00025285	0.10836	-3.5e-05	0.01703
7.95	2.93e-05	0.36628	1.667e-05	0.05636	-1.38e-06	0.08631	6.324e-05	-0.11756	-5.351e-05	-0.07675	0.00024333	0.02129	5.16e-05	0.18199	0.00022671	0.08222	-1.336e-05	0.03867
7.975	3.8e-05	0.37498	2.919e-05	0.06888	1.52e-05	0.10289	6.816e-05	-0.11264	-3.335e-05	-0.05659	0.00019653	-0.02551	9.002e-05	0.22041	0.00019641	0.05192	1.364e-05	0.06567
8	6.892e-05	0.4059	5.193e-05	0.09162	3.701e-05	0.1247	5.779e-05	-0.12301	-1.921e-05	-0.04245	0.00017827	-0.04377	0.00012087	0.25126	0.00017124	0.02675	4.18e-05	0.09383
8.025	0.00013358	0.47056	6.124e-05	0.10093	7.636e-05	0.16405	3.436e-05	-0.14644	-1.862e-05	-0.04186	0.00019932	-0.02272	0.00014117	0.27156	0.00016774	0.02325	5.42e-05	0.10623
8.05	0.00018289	0.51987	8.411e-05	0.1238	0.00012863	0.21632	1.133e-05	-0.16947	-2.861e-05	-0.05185	0.00025738	0.03534	0.00014991	0.2803	0.00017063	0.02614	3.483e-05	0.08686
8.075	0.0001875	0.52448	0.00013791	0.1776	0.00016277	0.25046	-1.51e-06	-0.18231	-3.333e-05	-0.05657	0.00032078	0.09874	0.00016087	0.29126	0.00016164	0.01715	-4.84e-06	0.04719
8.1	0.00019112	0.5281	0.0002021	0.24179	0.00017113	0.25882	-2.92e-06	-0.18372	-2.813e-05	-0.05137	0.0003676	0.14556	0.00018068	0.31107	0.0001325	-0.01199	-5.108e-05	0.00095
8.125	0.00024634	0.58332	0.0002371	0.27679	0.0001601	0.24779	3.68e-06	-0.17712	1.02e-06	-0.02222	0.00039022	0.16818	0.000212	0.34239	8.768e-05	-0.05681	-8.36e-05	-0.03157
8.15	0.00033111	0.66809	0.00022095	0.26064	0.00014011	0.2278	1.876e-05	-0.16204	3.499e-05	0.01175	0.00039418	0.17214	0.00025085	0.38124	4.332e-05	-0.10117	-8.305e-05	-0.03102
8.175	0.0003944	0.73138	0.00016362	0.20331	9.701e-05	0.1847	4.077e-05	-0.14003	5.718e-05	0.03394	0.00038148	0.15944	0.00028211	0.4125	2.049e-05	-0.124	-5.706e-05	-0.00503
8.2	0.00040534	0.74232	9.759e-05	0.13728	4.292e-05	0.13061	5.909e-05	-0.12171	7.614e-05	0.0529	0.00035432	0.13228	0.00029555	0.42594	2.222e-05	-0.12227	-2.379e-05	0.02824
8.225	0.00037866	0.71564	4.52e-05	0.08489	-3.86e-06	0.08383	6.949e-05	-0.11131	9.779e-05	0.07455	0.00031518	0.09314	0.00028618	0.41657	4.915e-05	-0.09534	9.01e-06	0.06104
8.25	0.00035171	0.68869	9.55e-06	0.04924	-3.631e-05	0.05138	6.28e-05	-0.118	0.00011015	0.08691	0.00025992	0.03788	0.00026063	0.39102	7.473e-05	-0.06976	3.666e-05	0.08869
8.275	0.00032228	0.65926	-1.78e-06	0.03791	-3.954e-05	0.04815	4.763e-05	-0.13317	0.00011714	0.0939	0.00020562	-0.01642	0.00022644	0.35683	8.232e-05	-0.06217	6.578e-05	0.11781
8.3	0.00026989	0.60687	1.906e-05	0.05875	-2.73e-05	0.06039	2.971e-05	-0.15109	0.00013121	0.10797	0.0001719	-0.05014	0.00020585	0.33624	6.652e-05	-0.07797	9.212e-05	0.14415
8.325	0.00018919	0.52617	5.969e-05	0.09938	-1.005e-05	0.07764	2.715e-05	-0.15365	0.00014795	0.12471	0.00016941	-0.05263	0.00020475	0.33514	3.919e-05	-0.1053	0.00010812	0.16015
8.35	0.00013077	0.46775	0.0001062	0.14589	-1.415e-05	0.07354	4.193e-05	-0.13887	0.00015314	0.1299	0.0002042	-0.01784	0.00021554	0.34593	1.637e-05	-0.12812	0.00010666	0.15869
8.375	0.00014681	0.48379	0.00014338	0.18307	-3.085e-05	0.05684	6.845e-05	-0.11235	0.00014436	0.12112	0.00026008	0.03804	0.00023605	0.36644	9.83e-06	-0.13466	9.784e-05	0.14987
8.4	0.00021197	0.54895	0.00016205	0.20174	-4.517e-05	0.04252	7.819e-05	-0.10261	0.00012823	0.10499	0.00031248	0.09044	0.00025628	0.38667	1.765e-05	-0.12684	8.955e-05	0.14158
8.425	0.00026807	0.60505	0.00015772	0.19741	-4.728e-05	0.04041	5.291e-05	-0.12789	0.00010471	0.08147	0.00033389	0.11185	0.0002602	0.39059	4.221e-05	-0.10228	8.571e-05	0.13774
8.45	0.00028433	0.62131	0.000132	0.17169	-3.231e-05	0.05538	5.54e-06	-0.17526	8.334e-05	0.0601	0.00032938	0.10734	0.0002342	0.36459	8.772e-05	-0.05677	7.601e-05	0.12804
8.475	0.00027677	0.61375	9.761e-05	0.1373	2.47e-06	0.09016	-4.338e-05	-0.22418	7.137e-05	0.04813	0.00031735	0.09531	0.0001755	0.30589	0.00015153	0.00704	6.372e-05	0.11575
8.5	0.00027343	0.61041	5.215e-05	0.09184	5.105e-05	0.13874	-7.245e-05	-0.25325	8.508e-05	0.06184	0.00029612	0.07408	0.00010991	0.2403	0.00020442	0.05993	6.482e-05	0.11685
8.525	0.00028346	0.62044	3.28e-06	0.04297	9.302e-05	0.18071	-7.232e-05	-0.25312	0.00013184	0.1086	0.0002693	0.04726	6.248e-05	0.19287	0.00023169	0.0872	6.577e-05	0.1178
8.55	0.00026394	0.60092	-2.958e-05	0.01011	0.00012011	0.2078	-3.914e-05	-0.21994	0.00019573	0.17249	0.00024109	0.01905	3.753e-05	0.16792	0.00024042	0.09593	6.245e-05	0.11448
8.575	0.00020138	0.53836	-3.053e-05	0.00916	0.00012264	0.21033	1.867e-05	-0.16213	0.00025545	0.23221	0.00021778	-0.00426	3.664e-05	0.16703	0.00023054	0.08605	6.666e-05	0.11869
8.6	0.00013985	0.47683	-1.279e-05	0.0269	0.00010349	0.19118	7.668e-05	-0.10412	0.00029543	0.27219	0.000207	-0.01504	4.926e-05	0.17965	0.00021191	0.06742	7.581e-05	0.12784
8.625	0.0001177	0.45468	-1.502e-05	0.02467	7.98e-05	0.16749	0.00013187	-0.04893	0.0003142	0.29096	0.00019077	-0.03127	5.835e-05	0.18874	0.0001925	0.04801	7.013e-05	0.12216
8.65	0.00011725	0.45423	-3.193e-05	0.00776	6.42e-05	0.15189	0.00015848	-0.02232	0.00032792	0.30468	0.00017015	-0.05189	5.749e-05	0.18788	0.00016116	0.01667	5.553e-05	0.10756
8.675	8.209e-05	0.41907	-3.705e-05	0.00264	5.102e-05	0.13871	0.00015897	-0.02183	0.00034345	0.32021	0.00014642	-0.07562	5.409e-05	0.18448	0.00012107	-0.02342	2.64e-05	0.07843
8.7	-4.53e-06	0.33245	-2.17e-05	0.01799	2.697e-05	0.11466	0.00015395	-0.02685	0.00036004	0.3368	0.00013685	-0.08519	7.846e-05	0.20885	9.144e-05	-0.05305	1.11e-06	0.05314
8.725	-0.00010458	0.2324	3.13e-06	0.04282	-8.31e-06	0.07938	0.00015718	-0.02362	0.00036137	0.33813	0.0001605	-0.06154	0.00012333	0.25372	8.236e-05	-0.06213	-2.575e-05	0.02628
8.75	-0.00016514	0.17184	2.578e-05	0.06547	-4.459e-05	0.0431	0.00015067	-0.03013	0.00035169	0.32845	0.00021248	-0.00956	0.00016336	0.29375	7.938e-05	-0.06511	-5.427e-05	-0.00224
8.775	-0.00017882	0.15816	3.197e-05	0.07166	-5.178e-05	0.03591	0.00013495	-0.04585	0.00035228	0.32904	0.00027405	0.05201	0.00017235	0.30274	8.088e-05	-0.06361	-7.719e-05	-0.02516
8.8	-0.00017292	0.16406	3.863e-05	0.07832	-3.064e-05	0.05705	0.00010989	-0.07091	0.00037089	0.34765	0.00031647	0.09443	0.00016126	0.29165	8.319e-05	-0.0613	-7.591e-05	-0.02388
8.825	-0.00018165	0.15533	5.05e-05	0.09019	5.7e-07	0.08826	7.162e-05	-0.10918	0.00038796	0.36472	0.00032182	0.09978	0.00014041	0.2708	7.339e-05	-0.0711	-4.596e-05	0.00607
8.85	-0.00016637	0.17061	5.985e-05	0.09954	2.643e-05	0.11412	2.842e-05	-0.15238	0.000396	0.37276	0.00029512	0.07308	0.00011381	0.2442	6.078e-05	-0.08371	5.96e-06	0.05799
8.875	-0.00012658	0.2104	4.094e-05	0.08063	3.414e-05	0.12183	-1.676e-05	-0.19756	0.00039614	0.3729	0.00025866	0.03662	8.854e-05	0.21893	6.738e-05	-0.07711	6.949e-05	0.12152
8.9	-8.665e-05	0.25033	-3.01e-06	0.03668	1.278e-05	0.10047	-4.994e-05	-0.23074	0.0003896	0.36636	0.00023113	0.00909	8.461e-05	0.215	9.15e-05	-0.05299	0.00011895	0.17098
8.925	-6.789e-05	0.26909	-5.787e-05	-0.01818	-2.738e-05	0.06031	-6.884e-05	-0.24964	0.00036962	0.34638	0.00022232	0.00028	0.00011326	0.24365	0.00012529	-0.0192	0.00013441	0.18644
8.95	-6.722e-05	0.26976	-9.869e-05	-0.059	-7.383e-05	0.01386	-6.403e-05	-0.24483	0.00033197	0.30873	0.00022427	0.00223	0.00015529	0.28568	0.00016073	0.01624	0.00011715	0.16918
8.975	-5.417e-05	0.28281	-0.00011744	-0.07775	-0.00011263	-0.02494	-3.49e-05	-0.2157	0.00028305	0.25981	0.00022659	0.00455	0.00020307	0.33346	0.00019732	0.05283	9.14e-05	0.14343
9	-9.33e-06	0.32765	-0.00012948	-0.08979	-0.00013382	-0.04613	6.86e-06	-0.17394	0.00023657	0.21333	0.00023068	0.00864	0.0002588	0.38919	0.00023762	0.09313	9.183e-05	0.14386
9.025	5.221e-05	0.38919	-0.00013613	-0.09644	-0.00013936	-0.05167	2.797e-05	-0.15283	0.00020058	0.17734	0.00024471	0.02267	0.00031199	0.44238	0.00027048	0.12599	0.00012867	0.1807
9.05	9.147e-05	0.42845	-0.00012968	-0.08999	-0.00014033	-0.05264	2.454e-05	-0.15626	0.00017641	0.15317	0.00026408	0.04204	0.00035088	0.48127	0.00030602	0.16153	0.00018159	0.23362
9.075	9.077e-05	0.42775	-0.00010986	-0.07017	-0.0001332	-0.04551	8.28e-06	-0.17252	0.00015847	0.13523	0.00028217	0.06013	0.0003454	0.47579	0.00034616	0.20167	0.00021847	0.2705
9.1	7.789e-05	0.41487	-8.225e-05	-0.04256	-0.00011088	-0.02319	-2.046e-05	-0.20126	0.00013983	0.11659	0.00029704	0.075	0.00033352	0.46391	0.00038131	0.23682	0.00022816	0.28019
9.125	8.17e-05	0.41868	-6.572e-05	-0.02603	-7.187e-05	0.01582	-4.383e-05	-0.22463	0.00011538	0.09214	0.00030413	0.08209	0.00034304	0.47343	0.00039871	0.25422	0.00021377	0.2658
9.15	9.385e-05	0.43083	-6.355e-05	-0.02386	-4.041e-05	0.04728	-4.944e-05	-0.23024	9.131e-05	0.06807	0.00030209	0.08005	0.00036121	0.4916	0.00040221	0.25772	0.00018571	0.23774
9.175	7.84e-05	0.41538	-5.218e-05	-0.01249	-3.908e-05	0.04861	-4.493e-05	-0.22573	7.365e-05	0.05041	0.00029412	0.07208	0.00036735	0.49774	0.00040046	0.25597	0.00013841	0.19044
9.2	7.09e-06	0.34407	-5.034e-05	-0.01065	-5.406e-05	0.03363	-5.113e-05	-0.23193	8.085e-05	0.05761	0.00027688	0.05484	0.00034243	0.47282	0.00038531	0.24082	7.098e-05	0.12301
9.225	-6.297e-05	0.27401	-7.374e-05	-0.03405	-5.75e-05	0.03019	-5.536e-05	-0.23616	0.00011006	0.08682	0.00026273	0.04069	0.00030548	0.43587	0.0003494	0.20491	6e-07	0.05263
9.25	-6.511e-05	0.27187	-0.00010877	-0.06908	-4.961e-05	0.03808	-5.148e-05	-0.23228	0.00015052	0.12728	0.00026729	0.04525	0.0002767	0.40709	0.00029872	0.15423	-2.645e-05	0.02558
9.275	-2.823e-05	0.30875	-0.00015242	-0.11273	-3.537e-05	0.05232	-3.656e-05	-0.21736	0.00017064	0.1474	0.00028048	0.05844	0.00025092	0.38131	0.0002296	0.08511	1.5e-07	0.05218
9.3	-1.66e-05	0.32038	-0.00018324	-0.14355	-2.65e-05	0.06119	-1.848e-05	-0.19928	0.00014974	0.1265	0.00027995	0.05791	0.0002129	0.34329	0.00016035	0.01586	6.917e-05	0.1212
9.325	-4.945e-05	0.28753	-0.00019629	-0.1566	-2.76e-05	0.06009	-2.035e-05	-0.20115	0.00012285	0.09961	0.00025254	0.0305	0.00017282	0.30321	0.00011499	-0.0295	0.00013583	0.18786
9.35	-7.303e-05	0.26395	-0.00020086	-0.16117	-4.479e-05	0.0429	-3.836e-05	-0.21916	8.195e-05	0.05871	0.00021716	-0.00488	0.00013442	0.26481	0.00010594	-0.03855	0.00016335	0.21538
9.375	-8.708e-05	0.2499	-0.00020188	-0.16219	-7.518e-05	0.01251	-5.256e-05	-0.23336	4.543e-05	0.02219	0.00018844	-0.0336	9.599e-05	0.22638	0.00012147	-0.02302	0.0001517	0.20373
9.4	-8.924e-05	0.24774	-0.00019604	-0.15635	-0.00011053	-0.02284	-3.976e-05	-0.22056	1.661e-05	-0.00663	0.00016933	-0.05271	6.369e-05	0.19408	0.00015609	0.0116	0.00011493	0.16696
9.425	-8.79e-05	0.24908	-0.00017333	-0.13364	-0.00014406	-0.05637	-2.033e-05	-0.20113	-4.29e-06	-0.02753	0.00015334	-0.0687	4.309e-05	0.17348	0.0001868	0.04231	7.028e-05	0.12231
9.45	-8.886e-05	0.24812	-0.00013964	-0.09995	-0.0001679	-0.08021	-2.111e-05	-0.20191	-3.294e-05	-0.05618	0.00013876	-0.08328	2.562e-05	0.15601	0.00019619	0.0517	4.442e-05	0.09645
9.475	-7.602e-05	0.26096	-0.00010483	-0.06514	-0.00019431	-0.10662	-4.392e-05	-0.22472	-6.464e-05	-0.08788	0.00013467	-0.08737	-9.9e-07	0.1294	0.0001846	0.04011	4.124e-05	0.09327
9.5	-4.108e-05	0.2959	-9.045e-05	-0.05076	-0.00019683	-0.10914	-7.825e-05	-0.25905	-7.933e-05	-0.10257	0.00014736	-0.07468	-1.976e-05	0.11063	0.000171	0.02651	4.966e-05	0.10169
9.525	-6.6e-06	0.33038	-9.8e-05	-0.05831	-0.00018353	-0.09584	-0.00013511	-0.31591	-6.79e-05	-0.09114	0.00017876	-0.04328	-2.276e-05	0.10763	0.00015838	0.01389	7.193e-05	0.12396
9.55	9.93e-06	0.34691	-0.0001056	-0.06591	-0.00015967	-0.07198	-0.00019303	-0.37383	-4.939e-05	-0.07263	0.00022316	0.00112	-2.72e-06	0.12767	0.00015431	0.00982	0.00012245	0.17448
9.575	-2.958e-05	0.3074	-0.00010985	-0.07016	-0.00013903	-0.05134	-0.00023022	-0.41102	-3.251e-05	-0.05575	0.00025965	0.03761	2.709e-05	0.15748	0.00016758	0.02309	0.00018237	0.2344
9.6	-0.00012563	0.21135	-0.00010883	-0.06914	-0.00012079	-0.0331	-0.00022539	-0.40619	-1.291e-05	-0.03615	0.00028445	0.06241	6.182e-05	0.19221	0.00020417	0.05968	0.00024482	0.29685
9.625	-0.00021195	0.12503	-0.00010762	-0.06793	-0.00010689	-0.0192	-0.00020377	-0.38457	1.261e-05	-0.01063	0.00029849	0.07645	9.096e-05	0.22135	0.00023973	0.09524	0.00028003	0.33206
9.65	-0.00025443	0.08255	-0.00010815	-0.06846	-9.738e-05	-0.00969	-0.00018163	-0.36243	5.406e-05	0.03082	0.00029866	0.07662	0.00011735	0.24774	0.00026216	0.11767	0.00026148	0.31351
9.675	-0.00026663	0.07035	-0.00010187	-0.06218	-9.004e-05	-0.00235	-0.00017498	-0.35578	9.734e-05	0.0741	0.0002902	0.06816	0.00012442	0.25481	0.00028076	0.13627	0.00020167	0.2537
9.7	-0.00026826	0.06872	-9.892e-05	-0.05923	-9.677e-05	-0.00908	-0.00018156	-0.36236	0.00013176	0.10852	0.00026181	0.03977	0.00010161	0.232	0.00028059	0.1361	0.00013392	0.18595
9.725	-0.00026178	0.0752	-0.00010405	-0.06436	-0.00011205	-0.02436	-0.00018714	-0.36794	0.00014879	0.12555	0.00021107	-0.01097	5.536e-05	0.18575	0.00025712	0.11263	8.976e-05	0.14179
9.75	-0.0002523	0.08468	-0.00012639	-0.0867	-0.00013528	-0.04759	-0.00017392	-0.35472	0.00015616	0.13292	0.00017359	-0.04845	4.62e-06	0.13501	0.00022702	0.08253	8.599e-05	0.13802
9.775	-0.00024927	0.08771	-0.00016396	-0.12427	-0.0001507	-0.06301	-0.0001468	-0.3276	0.00015511	0.13187	0.00016846	-0.05358	-4.561e-05	0.08478	0.00021154	0.06705	0.00011291	0.16494
9.8	-0.00026882	0.06816	-0.00020649	-0.1668	-0.00015251	-0.06482	-0.00011465	-0.29545	0.00012582	0.10258	0.00019105	-0.03099	-7.97e-05	0.05069	0.00021957	0.07508	0.00016584	0.21787
9.825	-0.00029834	0.03864	-0.00022082	-0.18113	-0.00014148	-0.05379	-8.831e-05	-0.26911	6.983e-05	0.04659	0.00022593	0.00389	-8.399e-05	0.0464	0.00025092	0.10643	0.00020232	0.25435
9.85	-0.00031821	0.01877	-0.00020952	-0.16983	-0.00012193	-0.03424	-6.909e-05	-0.24989	2.39e-06	-0.02085	0.00024681	0.02477	-6.679e-05	0.0636	0.0002883	0.14381	0.00021815	0.27018
9.875	-0.00032031	0.01667	-0.00019781	-0.15812	-8.817e-05	-0.00048	-6.076e-05	-0.24156	-6.086e-05	-0.0841	0.00024194	0.0199	-3.437e-05	0.09602	0.00030708	0.16259	0.00023363	0.28566
9.9	-0.00033131	0.00567	-0.0001942	-0.15451	-5.975e-05	0.02794	-7.327e-05	-0.25407	-9.562e-05	-0.11886	0.00020985	-0.01219	-9.26e-06	0.12113	0.00029016	0.14567	0.00024111	0.29314
9.925	-0.00036531	-0.02833	-0.0001799	-0.14021	-3.801e-05	0.04968	-0.00012297	-0.30377	-0.00010433	-0.12757	0.00016482	-0.05722	-1.081e-05	0.11958	0.00024136	0.09687	0.00024196	0.29399
9.95	-0.00042111	-0.08413	-0.00016346	-0.12377	-3.896e-05	0.04873	-0.00020447	-0.38527	-9.65e-05	-0.11974	0.00012042	-0.10162	-2.944e-05	0.10095	0.00017579	0.0313	0.00023926	0.29129
9.975	-0.00047818	-0.1412	-0.00016232	-0.12263	-6.996e-05	0.01773	-0.00028944	-0.47024	-7.693e-05	-0.10017	8.886e-05	-0.13318	-5.59e-05	0.07449	0.00012778	-0.01671	0.00022904	0.28107
10	-0.00051422	-0.17724	-0.00017698	-0.13729	-0.00011919	-0.0315	-0.00035676	-0.53756	-4.66e-05	-0.06984	7.189e-05	-0.15015	-8.001e-05	0.05038	0.00011136	-0.03313	0.00021878	0.27081
10.025	-0.00051512	-0.17814	-0.00020105	-0.16136	-0.00015529	-0.0676	-0.00038782	-0.56862	-2.494e-05	-0.04818	6.684e-05	-0.1552	-9.093e-05	0.03946	0.00013127	-0.01322	0.00020592	0.25795
10.05	-0.00048263	-0.14565	-0.00022096	-0.18127	-0.00017445	-0.08676	-0.00038494	-0.56574	-2.752e-05	-0.05076	7.387e-05	-0.14817	-9.515e-05	0.03524	0.00015737	0.01288	0.00018497	0.237
10.075	-0.00043347	-0.09649	-0.00022107	-0.18138	-0.0001765	-0.08881	-0.00036045	-0.54125	-6.23e-05	-0.08554	8.719e-05	-0.13485	-9.794e-05	0.03245	0.00017201	0.02752	0.00016537	0.2174
10.1	-0.00039646	-0.05948	-0.00020309	-0.1634	-0.00016734	-0.07965	-0.00031567	-0.49647	-0.00010857	-0.13181	0.00010221	-0.11983	-9.933e-05	0.03106	0.00018236	0.03787	0.00016027	0.2123
10.125	-0.00037081	-0.03383	-0.00019485	-0.15516	-0.00015258	-0.06489	-0.00025694	-0.43774	-0.00013954	-0.16278	0.00010687	-0.11517	-0.0001117	0.01869	0.0001953	0.05081	0.00017718	0.22921
10.15	-0.00036136	-0.02438	-0.00018317	-0.14348	-0.00013939	-0.0517	-0.00019834	-0.37914	-0.00014904	-0.17228	0.00010266	-0.11938	-0.00012228	0.00811	0.00022322	0.07873	0.00020701	0.25904
10.175	-0.00036162	-0.02464	-0.00015423	-0.11454	-0.00012303	-0.03534	-0.00015237	-0.33317	-0.00014408	-0.16732	9.554e-05	-0.1265	-0.00011711	0.01328	0.00025449	0.11	0.00024355	0.29558
10.2	-0.00037777	-0.04079	-0.00013065	-0.09096	-0.00010978	-0.02209	-0.00014038	-0.32118	-0.00012249	-0.14573	9.116e-05	-0.13088	-8.947e-05	0.04092	0.0002693	0.12481	0.00028357	0.3356
10.225	-0.00042652	-0.08954	-0.00011386	-0.07417	-0.00010349	-0.0158	-0.00016054	-0.34134	-8.811e-05	-0.11135	8.428e-05	-0.13776	-4.581e-05	0.08458	0.00026722	0.12273	0.00031001	0.36204
10.25	-0.00048879	-0.15181	-8.841e-05	-0.04872	-0.00010076	-0.01307	-0.000179	-0.3598	-4.611e-05	-0.06935	7.308e-05	-0.14896	2.26e-06	0.13265	0.00027447	0.12998	0.00031937	0.3714
10.275	-0.00054489	-0.20791	-8.514e-05	-0.04545	-0.00010146	-0.01377	-0.0001867	-0.3675	-1.772e-05	-0.04096	4.418e-05	-0.17786	4.457e-05	0.17496	0.00028177	0.13728	0.00030705	0.35908
10.3	-0.00057218	-0.2352	-0.00011558	-0.07589	-0.00010697	-0.01928	-0.00017806	-0.35886	-1.29e-05	-0.03614	4.19e-06	-0.21785	6.103e-05	0.19142	0.00026495	0.12046	0.00028098	0.33301
10.325	-0.00056201	-0.22503	-0.00016985	-0.13016	-0.00011887	-0.03118	-0.00015273	-0.33353	-3.482e-05	-0.05806	-2.905e-05	-0.25109	3.948e-05	0.16987	0.00021659	0.0721	0.00024602	0.29805
10.35	-0.00052576	-0.18878	-0.00022133	-0.18164	-0.00012986	-0.04217	-0.00014647	-0.32727	-8.662e-05	-0.10986	-4.176e-05	-0.2638	-1.948e-05	0.11091	0.0001536	0.00911	0.00022407	0.2761
10.375	-0.00048144	-0.14446	-0.0002494	-0.20971	-0.00013596	-0.04827	-0.00018321	-0.36401	-0.00015544	-0.17868	-4.518e-05	-0.26722	-0.00010357	0.02682	0.00010557	-0.03892	0.00020707	0.2591
10.4	-0.00044118	-0.1042	-0.00026402	-0.22433	-0.00015462	-0.06693	-0.00025543	-0.43623	-0.00021418	-0.23742	-4.254e-05	-0.26458	-0.00017547	-0.04508	8.622e-05	-0.05827	0.0001783	0.23033
10.425	-0.00040939	-0.07241	-0.00027022	-0.23053	-0.00018926	-0.10157	-0.00033275	-0.51355	-0.00023759	-0.26083	-4.654e-05	-0.26858	-0.00020863	-0.07824	9.147e-05	-0.05302	0.00014799	0.20002
10.45	-0.0003897	-0.05272	-0.0002917	-0.25201	-0.00022222	-0.13453	-0.00037526	-0.55606	-0.00023227	-0.25551	-4.619e-05	-0.26823	-0.00020204	-0.07165	0.00010972	-0.03477	0.0001145	0.16653
10.475	-0.00039393	-0.05695	-0.00033768	-0.29799	-0.0002322	-0.14451	-0.00038647	-0.56727	-0.00021379	-0.23703	-3.815e-05	-0.26019	-0.00017308	-0.04269	0.00013373	-0.01076	0.00010981	0.16184
10.5	-0.00041627	-0.07929	-0.0004007	-0.36101	-0.00021614	-0.12845	-0.00036662	-0.54742	-0.00018262	-0.20586	-1.966e-05	-0.2417	-0.0001515	-0.02111	0.00016597	0.02148	0.00013472	0.18675
10.525	-0.00043697	-0.09999	-0.00045764	-0.41795	-0.00018494	-0.09725	-0.00034545	-0.52625	-0.00015468	-0.17792	-3.44e-06	-0.22548	-0.00014879	-0.0184	0.00020528	0.06079	0.00016655	0.21858
10.55	-0.00045099	-0.11401	-0.00049098	-0.45129	-0.00015455	-0.06686	-0.00034379	-0.52459	-0.00013717	-0.16041	8.71e-06	-0.21333	-0.00016584	-0.03545	0.00025165	0.10716	0.00020061	0.25264
10.575	-0.00044	-0.10302	-0.00048575	-0.44606	-0.00013477	-0.04708	-0.00035305	-0.53385	-0.00013544	-0.15868	1.124e-05	-0.2108	-0.0001897	-0.05931	0.00029151	0.14702	0.00024562	0.29765
10.6	-0.00039452	-0.05754	-0.0004608	-0.42111	-0.00011932	-0.03163	-0.00036609	-0.54689	-0.00013962	-0.16286	1.156e-05	-0.21048	-0.0002144	-0.08401	0.00029659	0.1521	0.00029828	0.35031
10.625	-0.00033476	0.00222	-0.00042067	-0.38098	-0.00012769	-0.04	-0.00038309	-0.56389	-0.00013483	-0.15807	1.998e-05	-0.20206	-0.00023022	-0.09983	0.0002706	0.12611	0.0003367	0.38873
10.65	-0.00029017	0.04681	-0.00037207	-0.33238	-0.00016294	-0.07525	-0.00040487	-0.58567	-0.00011374	-0.13698	3.224e-05	-0.1898	-0.00022169	-0.0913	0.00021769	0.0732	0.00033669	0.38872
10.675	-0.00028247	0.05451	-0.00032704	-0.28735	-0.000196	-0.10831	-0.00043633	-0.61713	-8.611e-05	-0.10935	4.394e-05	-0.1781	-0.00019136	-0.06097	0.00016957	0.02508	0.00030523	0.35726
10.7	-0.00033088	0.0061	-0.00031925	-0.27956	-0.00021845	-0.13076	-0.00048317	-0.66397	-7.292e-05	-0.09616	5.357e-05	-0.16847	-0.00014896	-0.01857	0.00012778	-0.01671	0.00026605	0.31808
10.725	-0.00043597	-0.09899	-0.00035699	-0.3173	-0.00022006	-0.13237	-0.00052525	-0.70605	-7.404e-05	-0.09728	6.072e-05	-0.16132	-0.00010528	0.02511	8.332e-05	-0.06117	0.00023318	0.28521
10.75	-0.00056206	-0.22508	-0.00041877	-0.37908	-0.00020578	-0.11809	-0.00053528	-0.71608	-9.555e-05	-0.11879	6.582e-05	-0.15622	-7.551e-05	0.05488	4.719e-05	-0.0973	0.00020791	0.25994
10.775	-0.00065888	-0.3219	-0.00047363	-0.43394	-0.0001871	-0.09941	-0.0005064	-0.6872	-0.00013257	-0.15581	6.788e-05	-0.15416	-8.464e-05	0.04575	2.505e-05	-0.11944	0.00017967	0.2317

## Sheet: 24kHz
Time (ms)	24kHz 10dB Atten	24kHz 10dB Atten, normalised	24kHz 20dB Atten	24kHz 20dB Atten, normalised	24kHz 30dB Atten	24kHz 30dB Atten, normalised	24kHz 40dB Atten	24kHz 40dB Atten, normalised	24kHz 50dB Atten	24kHz 50dB Atten, normalised	24kHz 60dB Atten	24kHz 60dB Atten, normalised	24kHz 70dB Atten	24kHz 70dB Atten, normalised	24kHz 65dB Atten	24kHz 65dB Atten, normalised
-2	0.00031637	0	-0.00014701	0	-0.00020307	0	-0.00011437	0	3.412e-05	0	-0.00033183	0	-7.35e-05	0	-0.00015447	0
-1.975	0.00029963	-0.01674	-0.00016155	-0.01454	-0.0002659	-0.06283	-0.00011826	-0.00389	5.191e-05	0.01779	-0.00031335	0.01848	-8.397e-05	-0.01047	-0.00018259	-0.02812
-1.95	0.00026433	-0.05204	-0.00019418	-0.04717	-0.00033153	-0.12846	-0.0001183	-0.00393	6.686e-05	0.03274	-0.00028303	0.0488	-0.00012342	-0.04992	-0.00023095	-0.07648
-1.925	0.00023122	-0.08515	-0.00022417	-0.07716	-0.00038607	-0.183	-0.00010148	0.01289	9.094e-05	0.05682	-0.00023779	0.09404	-0.00017758	-0.10408	-0.00025	-0.09553
-1.9	0.00020578	-0.11059	-0.00022354	-0.07653	-0.00042695	-0.22388	-6.612e-05	0.04825	0.00010904	0.07492	-0.00018479	0.14704	-0.00021825	-0.14475	-0.00027102	-0.11655
-1.875	0.00019794	-0.11843	-0.00018766	-0.04065	-0.00045441	-0.25134	-4.58e-06	0.10979	0.00011821	0.08409	-0.00012351	0.20832	-0.00022004	-0.14654	-0.0003148	-0.16033
-1.85	0.00019867	-0.1177	-0.00013299	0.01402	-0.00046091	-0.25784	6.024e-05	0.17461	0.00011808	0.08396	-7.074e-05	0.26109	-0.00019316	-0.11966	-0.00036305	-0.20858
-1.825	0.00021059	-0.10578	-7.266e-05	0.07435	-0.00045518	-0.25211	9.689e-05	0.21126	0.00012298	0.08886	-3.744e-05	0.29439	-0.0001774	-0.1039	-0.00039105	-0.23658
-1.8	0.00022532	-0.09105	-3.103e-05	0.11598	-0.00043714	-0.23407	9.632e-05	0.21069	0.00012809	0.09397	-2.212e-05	0.30971	-0.00018933	-0.11583	-0.00039887	-0.2444
-1.775	0.00024757	-0.0688	-1.8e-05	0.12901	-0.00041854	-0.21547	8.033e-05	0.1947	0.00012311	0.08899	-1.692e-05	0.31491	-0.00020732	-0.13382	-0.00040173	-0.24726
-1.75	0.0002752	-0.04117	-2.898e-05	0.11803	-0.00040047	-0.1974	4.839e-05	0.16276	0.00011612	0.082	-1.138e-05	0.32045	-0.00019982	-0.12632	-0.00039821	-0.24374
-1.725	0.00030137	-0.015	-4.81e-05	0.09891	-0.00037829	-0.17522	-3.22e-06	0.11115	0.00012093	0.08681	9.26e-06	0.34109	-0.00016451	-0.09101	-0.0004253	-0.27083
-1.7	0.00031481	-0.00156	-6.711e-05	0.0799	-0.0003567	-0.15363	-6.636e-05	0.04801	0.00013646	0.10234	2.251e-05	0.35434	-0.00013102	-0.05752	-0.0004682	-0.31373
-1.675	0.00032339	0.00702	-7.375e-05	0.07326	-0.00032456	-0.12149	-0.00010707	0.0073	0.00015116	0.11704	2.673e-05	0.35856	-0.00012541	-0.05191	-0.00050516	-0.35069
-1.65	0.00031764	0.00127	-6.836e-05	0.07865	-0.00029059	-0.08752	-0.00010008	0.01429	0.00014829	0.11417	2.18e-05	0.35363	-0.00011936	-0.04586	-0.00052156	-0.36709
-1.625	0.00029775	-0.01862	-5.678e-05	0.09023	-0.00028055	-0.07748	-4.948e-05	0.06489	0.00012413	0.09001	8.79e-06	0.34062	-5.165e-05	0.02185	-0.00052506	-0.37059
-1.6	0.00027409	-0.04228	-4.681e-05	0.1002	-0.00030121	-0.09814	4.26e-06	0.11863	9.467e-05	0.06055	-7.8e-06	0.32403	2.014e-05	0.09364	-0.00049821	-0.34374
-1.575	0.00026405	-0.05232	-3.338e-05	0.11363	-0.00033653	-0.13346	5.073e-05	0.1651	7.932e-05	0.0452	-1.126e-05	0.32057	7.355e-05	0.14705	-0.00044619	-0.29172
-1.55	0.00026691	-0.04946	-6.89e-06	0.14012	-0.00037743	-0.17436	9.044e-05	0.20481	8.993e-05	0.05581	-1.061e-05	0.32122	3.994e-05	0.11344	-0.00039351	-0.23904
-1.525	0.00027527	-0.0411	3.085e-05	0.17786	-0.00041379	-0.21072	9.794e-05	0.21231	0.00011546	0.08134	-2.415e-05	0.30768	-6.82e-06	0.06668	-0.00040866	-0.25419
-1.5	0.00027419	-0.04218	7.34e-05	0.22041	-0.00043998	-0.23691	7.672e-05	0.19109	0.00013615	0.10203	-5.494e-05	0.27689	-5.5e-06	0.068	-0.00041507	-0.2606
-1.475	0.00025098	-0.06539	0.00010553	0.25254	-0.00045968	-0.25661	3.945e-05	0.15382	0.00013937	0.10525	-7.865e-05	0.25318	2.694e-05	0.10044	-0.00040421	-0.24974
-1.45	0.00022688	-0.08949	0.00012678	0.27379	-0.00045184	-0.24877	5.92e-06	0.12029	0.00013907	0.10495	-9.481e-05	0.23702	5.66e-05	0.1301	-0.00035337	-0.1989
-1.425	0.00021022	-0.10615	0.00012947	0.27648	-0.00041238	-0.20931	-1.169e-05	0.10268	0.00014698	0.11286	-8.503e-05	0.2468	8.451e-05	0.15801	-0.00030807	-0.1536
-1.4	0.00021405	-0.10232	0.00012562	0.27263	-0.00035797	-0.1549	-1.106e-05	0.10331	0.00015897	0.12485	-6.272e-05	0.26911	0.00015558	0.22908	-0.00029065	-0.13618
-1.375	0.00022048	-0.09589	0.00013286	0.27987	-0.00030268	-0.09961	1.587e-05	0.13024	0.00015349	0.11937	-2.222e-05	0.30961	0.00022744	0.30094	-0.00026283	-0.10836
-1.35	0.00021509	-0.10128	0.00014912	0.29613	-0.00024862	-0.04555	5.428e-05	0.16865	0.00012408	0.08996	8.47e-06	0.3403	0.00026721	0.34071	-0.00018597	-0.0315
-1.325	0.00020474	-0.11163	0.00015743	0.30444	-0.00021106	-0.00799	8.682e-05	0.20119	8.726e-05	0.05314	4.497e-05	0.3768	0.00027524	0.34874	-0.00014793	0.00654
-1.3	0.00018552	-0.13085	0.00016431	0.31132	-0.00019789	0.00518	0.00011447	0.22884	6.283e-05	0.02871	6.43e-05	0.39613	0.00028654	0.36004	-0.00017191	-0.01744
-1.275	0.00015625	-0.16012	0.00016837	0.31538	-0.00021724	-0.01417	0.0001314	0.24577	5.368e-05	0.01956	5.069e-05	0.38252	0.00030785	0.38135	-0.00020147	-0.047
-1.25	0.00012861	-0.18776	0.00016305	0.31006	-0.00025861	-0.05554	0.00013322	0.24759	4.775e-05	0.01363	1.735e-05	0.34918	0.0003189	0.3924	-0.00022365	-0.06918
-1.225	0.00011223	-0.20414	0.00016295	0.30996	-0.00030041	-0.09734	0.00011162	0.22599	4.462e-05	0.0105	-3.028e-05	0.30155	0.00035773	0.43123	-0.00023724	-0.08277
-1.2	0.00010005	-0.21632	0.00017604	0.32305	-0.00031824	-0.11517	7.924e-05	0.19361	4.225e-05	0.00813	-9.184e-05	0.23999	0.00041289	0.48639	-0.00025231	-0.09784
-1.175	9.945e-05	-0.21692	0.00019635	0.34336	-0.00030261	-0.09954	4.187e-05	0.15624	3.866e-05	0.00454	-0.0001473	0.18453	0.00048533	0.55883	-0.00027538	-0.12091
-1.15	0.00011514	-0.20123	0.00021782	0.36483	-0.00025815	-0.05508	4.43e-06	0.1188	3.186e-05	-0.00226	-0.00017392	0.15791	0.00053882	0.61232	-0.00031812	-0.16365
-1.125	0.00012084	-0.19553	0.00023437	0.38138	-0.00019855	0.00452	-4.148e-05	0.07289	2.077e-05	-0.01335	-0.00016592	0.16591	0.00054991	0.62341	-0.00033245	-0.17798
-1.1	0.00012693	-0.18944	0.00024225	0.38926	-0.00014762	0.05545	-9.195e-05	0.02242	7.51e-06	-0.02661	-0.0001396	0.19223	0.00052548	0.59898	-0.00034805	-0.19358
-1.075	0.00013941	-0.17696	0.00023759	0.3846	-0.00011291	0.09016	-0.0001294	-0.01503	3.05e-06	-0.03107	-0.00011604	0.21579	0.0004798	0.5533	-0.00034515	-0.19068
-1.05	0.00018803	-0.12834	0.00021429	0.3613	-0.00011724	0.08583	-0.00014879	-0.03442	2.398e-05	-0.01014	-9.055e-05	0.24128	0.00042062	0.49412	-0.00034149	-0.18702
-1.025	0.00026179	-0.05458	0.00015904	0.30605	-0.00016619	0.03688	-0.00015834	-0.04397	6.796e-05	0.03384	-6.71e-05	0.26473	0.00038436	0.45786	-0.00032035	-0.16588
-1	0.00032194	0.00557	8.387e-05	0.23088	-0.00023736	-0.03429	-0.0001651	-0.05073	0.00012239	0.08827	-6.004e-05	0.27179	0.00035008	0.42358	-0.0002564	-0.10193
-0.975	0.00033901	0.02264	5.14e-06	0.15215	-0.00028382	-0.08075	-0.00017465	-0.06028	0.000155	0.12088	-7.831e-05	0.25352	0.00031604	0.38954	-0.00015221	0.00226
-0.95	0.00031367	-0.0027	-4.68e-05	0.10021	-0.0002866	-0.08353	-0.00019352	-0.07915	0.00014973	0.11561	-7.355e-05	0.25828	0.00028547	0.35897	-6.42e-05	0.09027
-0.925	0.00027406	-0.04231	-5.798e-05	0.08903	-0.00026986	-0.06679	-0.0002139	-0.09953	0.00011488	0.08076	-5.515e-05	0.27668	0.00025872	0.33222	-3.423e-05	0.12024
-0.9	0.00022853	-0.08784	-3.662e-05	0.11039	-0.00025623	-0.05316	-0.00020279	-0.08842	8.985e-05	0.05573	-4.592e-05	0.28591	0.00022978	0.30328	-2.782e-05	0.12665
-0.875	0.00017859	-0.13778	-8.16e-06	0.13885	-0.00025047	-0.0474	-0.00016762	-0.05325	9.574e-05	0.06162	-5.701e-05	0.27482	0.00019712	0.27062	-4.829e-05	0.10618
-0.85	0.00012759	-0.18878	9.79e-06	0.1568	-0.00025532	-0.05225	-0.00012396	-0.00959	0.00012413	0.09001	-8.083e-05	0.251	0.00016145	0.23495	-9.343e-05	0.06104
-0.825	7.614e-05	-0.24023	2.067e-05	0.16768	-0.00027755	-0.07448	-8.613e-05	0.02824	0.0001683	0.13418	-0.00010993	0.2219	0.00013853	0.21203	-0.00011766	0.03681
-0.8	3.874e-05	-0.27763	2.689e-05	0.1739	-0.00029739	-0.09432	-6.003e-05	0.05434	0.00022275	0.18863	-0.00013521	0.19662	0.00011959	0.19309	-9.977e-05	0.0547
-0.775	3.91e-06	-0.31246	4.009e-05	0.1871	-0.00028648	-0.08341	-5.739e-05	0.05698	0.00027236	0.23824	-0.00015173	0.1801	0.00011774	0.19124	-0.00010434	0.05013
-0.75	-1.174e-05	-0.32811	6.851e-05	0.21552	-0.00026398	-0.06091	-7.488e-05	0.03949	0.0002946	0.26048	-0.00014471	0.18712	0.0001172	0.1907	-0.00015204	0.00243
-0.725	-8.56e-06	-0.32493	0.00010035	0.24736	-0.00026358	-0.06051	-9.655e-05	0.01782	0.00028708	0.25296	-0.00011264	0.21919	0.00012724	0.20074	-0.00021398	-0.05951
-0.7	1e-06	-0.31537	0.00012477	0.27178	-0.0002732	-0.07013	-0.00010192	0.01245	0.0002587	0.22458	-6.985e-05	0.26198	0.00014493	0.21843	-0.00024955	-0.09508
-0.675	1.737e-05	-0.299	0.000137	0.28401	-0.00026987	-0.0668	-8.884e-05	0.02553	0.00022964	0.19552	-3.368e-05	0.29815	0.00011491	0.18841	-0.00028554	-0.13107
-0.65	4.868e-05	-0.26769	0.0001417	0.28871	-0.00025593	-0.05286	-6.745e-05	0.04692	0.00021187	0.17775	-1.146e-05	0.32037	4.266e-05	0.11616	-0.0003007	-0.14623
-0.625	9.362e-05	-0.22275	0.00014624	0.29325	-0.00024136	-0.03829	-4.601e-05	0.06836	0.00019396	0.15984	7.22e-06	0.33905	-2.917e-05	0.04433	-0.00031406	-0.15959
-0.6	0.0001487	-0.16767	0.00016978	0.31679	-0.0002269	-0.02383	-1.728e-05	0.09709	0.00016786	0.13374	2.373e-05	0.35556	-7.465e-05	-0.00115	-0.00033672	-0.18225
-0.575	0.00019672	-0.11965	0.0002077	0.35471	-0.00023393	-0.03086	1.806e-05	0.13243	0.0001468	0.11268	7.43e-06	0.33926	-9.025e-05	-0.01675	-0.00035561	-0.20114
-0.55	0.00022526	-0.09111	0.00023628	0.38329	-0.00024283	-0.03976	6.375e-05	0.17812	0.00012487	0.09075	-2.956e-05	0.30227	-9.638e-05	-0.02288	-0.00030867	-0.1542
-0.525	0.00021529	-0.10108	0.00023068	0.37769	-0.00023341	-0.03034	0.00011498	0.22935	0.00011135	0.07723	-4.798e-05	0.28385	-6.143e-05	0.01207	-0.00023676	-0.08229
-0.5	0.00015883	-0.15754	0.00019214	0.33915	-0.00021595	-0.01288	0.00015332	0.26769	0.00012741	0.09329	-4.555e-05	0.28628	-9.19e-06	0.06431	-0.000205	-0.05053
-0.475	9.168e-05	-0.22469	0.00014092	0.28793	-0.00018725	0.01582	0.0001465	0.26087	0.00015199	0.11787	-2.424e-05	0.30759	2.236e-05	0.09586	-0.00021473	-0.06026
-0.45	4.031e-05	-0.27606	8.235e-05	0.22936	-0.00015865	0.04442	8.805e-05	0.20242	0.00017785	0.14373	1.468e-05	0.34651	7.41e-06	0.08091	-0.00025025	-0.09578
-0.425	1.185e-05	-0.30452	2.909e-05	0.1761	-0.00014442	0.05865	7.59e-06	0.12196	0.00020477	0.17065	5.674e-05	0.38857	-8.79e-06	0.06471	-0.00030335	-0.14888
-0.4	-1.067e-05	-0.32704	1.16e-06	0.14817	-0.00014805	0.05502	-7.18e-05	0.04257	0.00024068	0.20656	5.914e-05	0.39097	-1.7e-05	0.0565	-0.00033637	-0.1819
-0.375	-2.99e-05	-0.34627	2.53e-06	0.14954	-0.00016774	0.03533	-0.00011235	0.00202	0.00026879	0.23467	2.865e-05	0.36048	-3.677e-05	0.03673	-0.00034928	-0.19481
-0.35	-3.766e-05	-0.35403	3.076e-05	0.17777	-0.00020115	0.00192	-0.00012363	-0.00926	0.0002783	0.24418	-2.485e-05	0.30698	-5.071e-05	0.02279	-0.00033702	-0.18255
-0.325	-3.08e-05	-0.34717	6.109e-05	0.2081	-0.00023444	-0.03137	-0.000107	0.00737	0.00027645	0.24233	-6.259e-05	0.26924	-6.35e-05	0.01	-0.00033894	-0.18447
-0.3	-1.522e-05	-0.33159	7.535e-05	0.22236	-0.00026872	-0.06565	-8.431e-05	0.03006	0.00026766	0.23354	-6.742e-05	0.26441	-6.933e-05	0.00417	-0.00035699	-0.20252
-0.275	9.3e-06	-0.30707	6.862e-05	0.21563	-0.00030101	-0.09794	-5.777e-05	0.0566	0.00025071	0.21659	-4.623e-05	0.2856	-3.726e-05	0.03624	-0.00031534	-0.16087
-0.25	4.068e-05	-0.27569	4.987e-05	0.19688	-0.00031987	-0.1168	-3.822e-05	0.07615	0.00023045	0.19633	-3.47e-06	0.32836	1.604e-05	0.08954	-0.00024388	-0.08941
-0.225	7.757e-05	-0.2388	3.493e-05	0.18194	-0.00032882	-0.12575	-1.636e-05	0.09801	0.0002132	0.17908	2.86e-05	0.36043	8.545e-05	0.15895	-0.00020301	-0.04854
-0.2	0.00011046	-0.20591	3.065e-05	0.17766	-0.00032827	-0.1252	1.654e-05	0.13091	0.00019962	0.1655	4.829e-05	0.38012	0.00013848	0.21198	-0.00019809	-0.04362
-0.175	0.00013026	-0.18611	4.656e-05	0.19357	-0.00031968	-0.11661	5.387e-05	0.16824	0.00018121	0.14709	6.682e-05	0.39865	0.00017111	0.24461	-0.00016154	-0.00707
-0.15	0.00014204	-0.17433	7.025e-05	0.21726	-0.0003017	-0.09863	8.598e-05	0.20035	0.00015422	0.1201	9.821e-05	0.43004	0.00019393	0.26743	-0.00011687	0.0376
-0.125	0.00013652	-0.17985	8.999e-05	0.237	-0.00028666	-0.08359	0.00010359	0.21796	0.00013741	0.10329	0.00012107	0.4529	0.00020339	0.27689	-0.00010553	0.04894
-0.1	0.00011312	-0.20325	9.749e-05	0.2445	-0.00027457	-0.0715	9.691e-05	0.21128	0.00012827	0.09415	0.00014763	0.47946	0.00020424	0.27774	-8.914e-05	0.06533
-0.075	7.389e-05	-0.24248	8.506e-05	0.23207	-0.0002705	-0.06743	6.075e-05	0.17512	0.00011163	0.07751	0.00015086	0.48269	0.0001837	0.2572	-6.593e-05	0.08854
-0.05	2.733e-05	-0.28904	6.38e-05	0.21081	-0.00028033	-0.07726	-6.05e-06	0.10832	7.684e-05	0.04272	0.00013824	0.47007	0.00015306	0.22656	-6.948e-05	0.08499
-0.025	-2.553e-05	-0.3419	4.363e-05	0.19064	-0.0003137	-0.11063	-9.692e-05	0.01745	3.859e-05	0.00447	0.000129	0.46083	0.00011737	0.19087	-9.199e-05	0.06248
0	-7.375e-05	-0.39012	2.896e-05	0.17597	-0.00033991	-0.13684	-0.00017885	-0.06448	8.28e-06	-0.02584	0.00011953	0.45136	7.848e-05	0.15198	-0.00011281	0.04166
0.025	-0.00010889	-0.42526	2.764e-05	0.17465	-0.00033614	-0.13307	-0.00024274	-0.12837	-4.87e-06	-0.03899	0.00010068	0.43251	4.826e-05	0.12176	-0.00013828	0.01619
0.05	-0.00012514	-0.44151	3.458e-05	0.18159	-0.00030947	-0.1064	-0.00028679	-0.17242	-2.28e-06	-0.0364	6.583e-05	0.39766	5.95e-06	0.07945	-0.00018083	-0.02636
0.075	-0.00010575	-0.42212	5.926e-05	0.20627	-0.00027193	-0.06886	-0.00030217	-0.1878	1.115e-05	-0.02297	4.588e-05	0.37771	9.5e-06	0.083	-0.0002179	-0.06343
0.1	-6.401e-05	-0.38038	8.984e-05	0.23685	-0.00023741	-0.03434	-0.00030402	-0.18965	2.627e-05	-0.00785	4.595e-05	0.37778	8.294e-05	0.15644	-0.00027284	-0.11837
0.125	-2.277e-05	-0.33914	0.00011531	0.26232	-0.00022902	-0.02595	-0.00030155	-0.18718	3.88e-05	0.00468	6.546e-05	0.39729	0.00017979	0.25329	-0.00030297	-0.1485
0.15	-1.03e-05	-0.32667	0.00012434	0.27135	-0.00024708	-0.04401	-0.00029045	-0.17608	4.603e-05	0.01191	8.498e-05	0.41681	0.00025221	0.32571	-0.00029738	-0.14291
0.175	-3.706e-05	-0.35343	0.00011843	0.26544	-0.00028154	-0.07847	-0.00027269	-0.15832	4.06e-05	0.00648	8.204e-05	0.41387	0.00031233	0.38583	-0.00026502	-0.11055
0.2	-7.968e-05	-0.39605	0.00012907	0.27608	-0.00032295	-0.11988	-0.00025741	-0.14304	4.658e-05	0.01246	4.632e-05	0.37815	0.00036776	0.44126	-0.00024121	-0.08674
0.225	-0.00011557	-0.43194	0.00015549	0.3025	-0.00036353	-0.16046	-0.00023933	-0.12496	7.912e-05	0.045	-1.966e-05	0.31217	0.00042029	0.49379	-0.00022818	-0.07371
0.25	-0.00013158	-0.44795	0.00018657	0.33358	-0.00041268	-0.20961	-0.00021279	-0.09842	0.00013506	0.10094	-8.992e-05	0.24191	0.00046522	0.53872	-0.00025795	-0.10348
0.275	-0.00011599	-0.43236	0.00021388	0.36089	-0.00046421	-0.26114	-0.00018445	-0.07008	0.00019673	0.16261	-0.00015083	0.181	0.00047719	0.55069	-0.00031008	-0.15561
0.3	-6.622e-05	-0.38259	0.00024061	0.38762	-0.00049983	-0.29676	-0.00015404	-0.03967	0.00023754	0.20342	-0.00018954	0.14229	0.00046778	0.54128	-0.0003811	-0.22663
0.325	-1.688e-05	-0.33325	0.00026411	0.41112	-0.00051755	-0.31448	-0.00011699	-0.00262	0.00025095	0.21683	-0.0002039	0.12793	0.0004439	0.5174	-0.00045438	-0.29991
0.35	1.98e-05	-0.29657	0.00026916	0.41617	-0.00052656	-0.32349	-9.835e-05	0.01602	0.0002397	0.20558	-0.0001941	0.13773	0.00043492	0.50842	-0.00051832	-0.36385
0.375	5.095e-05	-0.26542	0.00023624	0.38325	-0.00053377	-0.3307	-0.00010653	0.00784	0.00021321	0.17909	-0.00017729	0.15454	0.00041576	0.48926	-0.00054949	-0.39502
0.4	7.055e-05	-0.24582	0.00017673	0.32374	-0.00053934	-0.33627	-0.00012695	-0.01258	0.00018208	0.14796	-0.00015161	0.18022	0.00038183	0.45533	-0.00054415	-0.38968
0.425	8.139e-05	-0.23498	0.00010845	0.25546	-0.00053828	-0.33521	-0.00013809	-0.02372	0.00015539	0.12127	-0.00012058	0.21125	0.00032309	0.39659	-0.00048006	-0.32559
0.45	7.841e-05	-0.23796	5.152e-05	0.19853	-0.00053519	-0.33212	-0.00014465	-0.03028	0.00014282	0.1087	-9.717e-05	0.23466	0.00026413	0.33763	-0.00040952	-0.25505
0.475	6.244e-05	-0.25393	2.2e-05	0.16901	-0.00051522	-0.31215	-0.0001527	-0.03833	0.00013848	0.10436	-6.451e-05	0.26732	0.00023251	0.30601	-0.00036039	-0.20592
0.5	5.26e-05	-0.26377	9.84e-06	0.15685	-0.00047678	-0.27371	-0.00015385	-0.03948	0.00013807	0.10395	-3.46e-05	0.29723	0.00020368	0.27718	-0.00031882	-0.16435
0.525	4.666e-05	-0.26971	1.167e-05	0.15868	-0.00044265	-0.23958	-0.00014459	-0.03022	0.00014323	0.10911	-6.44e-06	0.32539	0.00018137	0.25487	-0.00026931	-0.11484
0.55	3.552e-05	-0.28085	2.871e-05	0.17572	-0.00043912	-0.23605	-0.00012758	-0.01321	0.00015579	0.12167	-8.02e-06	0.32381	0.00016583	0.23933	-0.0002717	-0.11723
0.575	1.446e-05	-0.30191	6.13e-05	0.20831	-0.00046536	-0.26229	-0.00011432	5e-05	0.00016563	0.13151	-4.347e-05	0.28836	0.00018389	0.25739	-0.00031074	-0.15627
0.6	-8.84e-06	-0.32521	9.414e-05	0.24115	-0.00049722	-0.29415	-0.00010617	0.0082	0.0001592	0.12508	-0.00010362	0.22821	0.00022688	0.30038	-0.00035798	-0.20351
0.625	-4.124e-05	-0.35761	0.00012524	0.27225	-0.00050392	-0.30085	-8.753e-05	0.02684	0.00014833	0.11421	-0.00015752	0.17431	0.00026002	0.33352	-0.00035068	-0.19621
0.65	-9.297e-05	-0.40934	0.00014985	0.29686	-0.00047849	-0.27542	-5.633e-05	0.05804	0.00013143	0.09731	-0.0001784	0.15343	0.00027541	0.34891	-0.00031222	-0.15775
0.675	-0.00015146	-0.46783	0.00016496	0.31197	-0.00045543	-0.25236	-1.277e-05	0.1016	0.00012986	0.09574	-0.00017466	0.15717	0.00022561	0.29911	-0.00026296	-0.10849
0.7	-0.00018681	-0.50318	0.00015373	0.30074	-0.00043352	-0.23045	1.709e-05	0.13146	0.00012708	0.09296	-0.0001556	0.17623	0.00013877	0.21227	-0.00020462	-0.05015
0.725	-0.00019626	-0.51263	0.00012952	0.27653	-0.00041679	-0.21372	2.253e-05	0.1369	0.00011263	0.07851	-0.00011764	0.21419	9.459e-05	0.16809	-0.00015933	-0.00486
0.75	-0.00017185	-0.48822	9.163e-05	0.23864	-0.00039901	-0.19594	1.01e-06	0.11538	6.912e-05	0.035	-7.828e-05	0.25355	6.333e-05	0.13683	-0.00015595	-0.00148
0.775	-0.00012039	-0.43676	5.791e-05	0.20492	-0.00037308	-0.17001	-3.859e-05	0.07578	-3.23e-06	-0.03735	-4.918e-05	0.28265	3.454e-05	0.10804	-0.00021769	-0.06322
0.8	-6.421e-05	-0.38058	6.946e-05	0.21647	-0.00033283	-0.12976	-8.838e-05	0.02599	-7.82e-05	-0.11232	-3.259e-05	0.29924	1.514e-05	0.08864	-0.00027595	-0.12148
0.825	6.66e-06	-0.30971	0.00015895	0.30596	-0.0002858	-0.08273	-0.00012489	-0.01052	-0.00012232	-0.15644	-4.077e-05	0.29106	-7.43e-06	0.06607	-0.00026579	-0.11132
0.85	9.797e-05	-0.2184	0.00033428	0.48129	-0.00022805	-0.02498	-0.00011343	0.00094	-0.00012957	-0.16369	-7.211e-05	0.25972	-3.289e-05	0.04061	-0.00021812	-0.06365
0.875	0.00021754	-0.09883	0.00057056	0.71757	-0.00016464	0.03843	-4.366e-05	0.07071	-0.00010454	-0.13866	-0.00011207	0.21976	-2.643e-05	0.04707	-0.00016995	-0.01548
0.9	0.00037013	0.05376	0.00082899	0.976	-8.393e-05	0.11914	2.858e-05	0.14295	-6.237e-05	-0.09649	-0.00015253	0.1793	-1.707e-05	0.05643	-0.0001279	0.02657
0.925	0.00058358	0.26721	0.00110029	1.2473	3.028e-05	0.23335	9.714e-05	0.21151	-1.109e-05	-0.04521	-0.0001806	0.15123	-3.384e-05	0.03966	-9.612e-05	0.05835
0.95	0.00084388	0.52751	0.00139214	1.53915	0.00018511	0.38818	0.00016798	0.28235	5.915e-05	0.02503	-0.00019783	0.134	-6.734e-05	0.00616	-5.655e-05	0.09792
0.975	0.00111903	0.80266	0.00170009	1.8471	0.00038629	0.58936	0.00024578	0.36015	0.0001392	0.10508	-0.00023922	0.09261	-8.951e-05	-0.01601	-2.515e-05	0.12932
1	0.00138692	1.07055	0.00198851	2.13552	0.00062585	0.82892	0.00036682	0.48119	0.00021541	0.18129	-0.00027968	0.05215	-6.1e-05	0.0125	-4.052e-05	0.11395
1.025	0.00163599	1.31962	0.00223888	2.38589	0.00087628	1.07935	0.00053723	0.6516	0.00028598	0.25186	-0.00030178	0.03005	-3.306e-05	0.04044	-6.356e-05	0.09091
1.05	0.00185225	1.53588	0.00243578	2.58279	0.0011094	1.31247	0.00076084	0.87521	0.00036019	0.32607	-0.00029672	0.03511	-3.475e-05	0.03875	-8.172e-05	0.07275
1.075	0.00204294	1.72657	0.00257539	2.7224	0.00132318	1.52625	0.00098608	1.10045	0.00045147	0.41735	-0.00026523	0.0666	-6.732e-05	0.00618	-0.0001287	0.02577
1.1	0.00220925	1.89288	0.00265079	2.7978	0.0014852	1.68827	0.00118391	1.29828	0.00056135	0.52723	-0.0002098	0.12203	-0.00011604	-0.04254	-0.00023048	-0.07601
1.125	0.00233558	2.01921	0.00263072	2.77773	0.0015803	1.78337	0.00135405	1.46842	0.0006853	0.65118	-0.00014016	0.19167	-0.00019175	-0.11825	-0.00029909	-0.14462
1.15	0.00239373	2.07736	0.00250089	2.6479	0.00157647	1.77954	0.0014976	1.61197	0.00082529	0.79117	-5.562e-05	0.27621	-0.00023885	-0.16535	-0.00030765	-0.15318
1.175	0.00242831	2.11194	0.00227348	2.42049	0.00147882	1.68189	0.00160112	1.71549	0.00097179	0.93767	4.327e-05	0.3751	-0.00020574	-0.13224	-0.0002557	-0.10123
1.2	0.00245775	2.14138	0.00196658	2.11359	0.00130321	1.50628	0.0016467	1.76107	0.00112005	1.08593	0.00014586	0.47769	-0.00014012	-0.06662	-0.00024081	-0.08634
1.225	0.00246066	2.14429	0.00160151	1.74852	0.00107049	1.27356	0.00161143	1.7258	0.00124011	1.20599	0.00024682	0.57865	-0.00010635	-0.03285	-0.00027741	-0.12294
1.25	0.00245066	2.13429	0.00120932	1.35633	0.00079066	0.99373	0.0014835	1.59787	0.0013006	1.26648	0.00033236	0.66419	-9.918e-05	-0.02568	-0.00033775	-0.18328
1.275	0.00241686	2.10049	0.00080748	0.95449	0.00047377	0.67684	0.0012713	1.38567	0.00128293	1.24881	0.00039897	0.7308	-8.065e-05	-0.00715	-0.00038924	-0.23477
1.3	0.00233449	2.01812	0.00039681	0.54382	0.00014475	0.34782	0.00098962	1.10399	0.00118286	1.14874	0.00048298	0.81481	-5.35e-05	0.02	-0.00039099	-0.23652
1.325	0.00216688	1.85051	-1.915e-05	0.12786	-0.00017191	0.03116	0.00068246	0.79683	0.0010275	0.99338	0.00057238	0.90421	-5.865e-05	0.01485	-0.00035065	-0.19618
1.35	0.00190571	1.58934	-0.00043033	-0.28332	-0.00046411	-0.26104	0.00038554	0.49991	0.0008707	0.83658	0.00060809	0.93992	-6.45e-05	0.009	-0.00030317	-0.1487
1.375	0.0015385	1.22213	-0.00081298	-0.66597	-0.00073568	-0.53261	0.0001113	0.22567	0.00071946	0.68534	0.00058449	0.91632	-3.495e-05	0.03855	-0.00027956	-0.12509
1.4	0.00108725	0.77088	-0.00113209	-0.98508	-0.00097434	-0.77127	-0.00015249	-0.03812	0.00057224	0.53812	0.00051549	0.84732	1.446e-05	0.08796	-0.00026916	-0.11469
1.425	0.00063227	0.3159	-0.00134288	-1.19587	-0.00117967	-0.9766	-0.00041543	-0.30106	0.00042013	0.38601	0.00042598	0.75781	8.206e-05	0.15556	-0.00025081	-0.09634
1.45	0.00025177	-0.0646	-0.00142999	-1.28298	-0.00134598	-1.14291	-0.00066268	-0.54831	0.00026386	0.22974	0.00031515	0.64698	0.00017809	0.25159	-0.00026004	-0.10557
1.475	-2.476e-05	-0.34113	-0.00138208	-1.23507	-0.00143722	-1.23415	-0.00087289	-0.75852	0.00011179	0.07767	0.00018672	0.51855	0.0002504	0.3239	-0.00025058	-0.09611
1.5	-0.00019663	-0.513	-0.00118211	-1.0351	-0.00140804	-1.20497	-0.00103058	-0.91621	-5.209e-05	-0.08621	4e-05	0.37183	0.00028028	0.35378	-0.00024303	-0.08856
1.525	-0.00029258	-0.60895	-0.00085435	-0.70734	-0.00124224	-1.03917	-0.00112403	-1.00966	-0.00023306	-0.26718	-9.401e-05	0.23782	0.00029039	0.36389	-0.00024865	-0.09418
1.55	-0.00035365	-0.67002	-0.00042899	-0.28198	-0.00094439	-0.74132	-0.00111553	-1.00116	-0.0004101	-0.44422	-0.0002129	0.11893	0.00031526	0.38876	-0.00027452	-0.12005
1.575	-0.00039329	-0.70966	3.642e-05	0.18343	-0.00055223	-0.34916	-0.00098941	-0.87504	-0.00054786	-0.58198	-0.00030768	0.02415	0.00034913	0.42263	-0.00030558	-0.15111
1.6	-0.00040861	-0.72498	0.00049491	0.64192	-0.00012871	0.07436	-0.00075235	-0.63798	-0.00060861	-0.64273	-0.00038958	-0.05775	0.00038938	0.46288	-0.00029959	-0.14512
1.625	-0.00039917	-0.71554	0.00089067	1.03768	0.00026096	0.46403	-0.00041796	-0.30359	-0.00058	-0.61412	-0.00046638	-0.13455	0.00047081	0.54431	-0.00027797	-0.1235
1.65	-0.00035823	-0.6746	0.00118487	1.33188	0.0005471	0.75017	-4.446e-05	0.06991	-0.00046618	-0.5003	-0.0005459	-0.21407	0.0005556	0.6291	-0.00024057	-0.0861
1.675	-0.00024703	-0.5634	0.00137257	1.51958	0.00070633	0.9094	0.00030144	0.41581	-0.00027781	-0.31193	-0.00060246	-0.27063	0.00058637	0.65987	-0.00018232	-0.02785
1.7	-4.055e-05	-0.35692	0.0014515	1.59851	0.00073823	0.9413	0.00055779	0.67216	-2.661e-05	-0.06073	-0.00059967	-0.26784	0.00058979	0.66329	-0.00012166	0.03281
1.725	0.00025025	-0.06612	0.00145892	1.60593	0.00067204	0.87511	0.00071296	0.82733	0.00023532	0.2012	-0.00054237	-0.21054	0.00060634	0.67984	-7.459e-05	0.07988
1.75	0.000617	0.30063	0.0014467	1.59371	0.00056465	0.76772	0.000765	0.87937	0.00044137	0.40725	-0.00044706	-0.11523	0.00062274	0.69624	-3.165e-05	0.12282
1.775	0.00101247	0.6961	0.00142822	1.57523	0.00047004	0.67311	0.00072261	0.83698	0.00056057	0.52645	-0.00033259	-0.00076	0.00060968	0.68318	-4.288e-05	0.11159
1.8	0.00137672	1.06035	0.00144675	1.59376	0.00042396	0.62703	0.0006249	0.73927	0.00057997	0.54585	-0.00021118	0.12065	0.00055538	0.62888	-0.00010031	0.05416
1.825	0.00169897	1.3826	0.0015114	1.65841	0.0004609	0.66397	0.00051906	0.63343	0.00052349	0.48937	-0.00010991	0.22192	0.00050671	0.58021	-0.00017983	-0.02536
1.85	0.00196995	1.65358	0.0016001	1.74711	0.00057216	0.77523	0.00043576	0.55013	0.00044075	0.40663	-1.827e-05	0.31356	0.00047143	0.54493	-0.000235	-0.08053
1.875	0.00217308	1.85671	0.00168688	1.83389	0.00072513	0.9282	0.00039601	0.51038	0.00037621	0.34209	4.287e-05	0.3747	0.00042089	0.49439	-0.00024407	-0.0896
1.9	0.00232523	2.00886	0.00174042	1.88743	0.0008782	1.08127	0.00040537	0.51974	0.00032946	0.29534	7.445e-05	0.40628	0.00035301	0.42651	-0.00022791	-0.07344
1.925	0.00244144	2.12507	0.00176137	1.90838	0.00098042	1.18349	0.00046134	0.57571	0.0003004	0.26628	7.594e-05	0.40777	0.00032136	0.39486	-0.00022154	-0.06707
1.95	0.00253466	2.21829	0.00176805	1.91506	0.00102298	1.22605	0.00054067	0.65504	0.00030332	0.2692	6.081e-05	0.39264	0.00034235	0.41585	-0.00021536	-0.06089
1.975	0.00259345	2.27708	0.00174552	1.89253	0.00101263	1.2157	0.00063376	0.74813	0.00034414	0.31002	4.355e-05	0.37538	0.00036996	0.44346	-0.0001868	-0.03233
2	0.00263494	2.31857	0.0016828	1.82981	0.00098768	1.19075	0.00072481	0.83918	0.00041401	0.37989	3.026e-05	0.36209	0.00039542	0.46892	-0.00013724	0.01723
2.025	0.00266265	2.34628	0.00158031	1.72732	0.00095629	1.15936	0.00079528	0.90965	0.00050413	0.47001	2.485e-05	0.35668	0.00040384	0.47734	-0.00010069	0.05378
2.05	0.002673	2.35663	0.00144809	1.5951	0.00092236	1.12543	0.00083587	0.95024	0.00059541	0.56129	2.806e-05	0.35989	0.00043749	0.51099	-0.000102	0.05247
2.075	0.00265956	2.34319	0.00129421	1.44122	0.0008873	1.09037	0.00083177	0.94614	0.00065961	0.62549	5.054e-05	0.38237	0.00046187	0.53537	-9.908e-05	0.05539
2.1	0.00261427	2.2979	0.00114532	1.29233	0.00084749	1.05056	0.00078534	0.89971	0.00070711	0.67299	0.00010683	0.43866	0.00048072	0.55422	-4.847e-05	0.106
2.125	0.00251211	2.19574	0.00102667	1.17368	0.00078326	0.98633	0.00071293	0.8273	0.0007494	0.71528	0.00017974	0.51157	0.00047647	0.54997	-1.405e-05	0.14042
2.15	0.00237223	2.05586	0.00096403	1.11104	0.00070504	0.90811	0.0006237	0.73807	0.00079854	0.76442	0.00025383	0.58566	0.00048866	0.56216	-4.273e-05	0.11174
2.175	0.00220172	1.88535	0.00093078	1.07779	0.00063848	0.84155	0.00055403	0.6684	0.00084962	0.8155	0.00031656	0.64839	0.00049731	0.57081	-6.194e-05	0.09253
2.2	0.00199579	1.67942	0.00090727	1.05428	0.00059879	0.80186	0.00051045	0.62482	0.00087356	0.83944	0.00035138	0.68321	0.00049969	0.57319	-2.503e-05	0.12944
2.225	0.00175278	1.43641	0.00088526	1.03227	0.00057167	0.77474	0.000503	0.61737	0.00086375	0.82963	0.00037401	0.70584	0.00048406	0.55756	-5.09e-06	0.14938
2.25	0.00149889	1.18252	0.00086962	1.01663	0.00053762	0.74069	0.00052708	0.64145	0.00082763	0.79351	0.00039696	0.72879	0.00042541	0.49891	-1.908e-05	0.13539
2.275	0.00126441	0.94804	0.00085776	1.00477	0.00048574	0.68881	0.00056271	0.67708	0.00078819	0.75407	0.00042682	0.75865	0.00035083	0.42433	-4.079e-05	0.11368
2.3	0.00106963	0.75326	0.00085103	0.99804	0.00041865	0.62172	0.00056325	0.67762	0.00074936	0.71524	0.00044879	0.78062	0.00026833	0.34183	-4.988e-05	0.10459
2.325	0.00091919	0.60282	0.00084554	0.99255	0.0003474	0.55047	0.00050604	0.62041	0.00070249	0.66837	0.00045209	0.78392	0.000188	0.2615	-8.203e-05	0.07244
2.35	0.00082875	0.51238	0.00081505	0.96206	0.00030149	0.50456	0.00040812	0.52249	0.00064292	0.6088	0.00040809	0.73992	0.00012595	0.19945	-0.00016354	-0.00907
2.375	0.00080303	0.48666	0.00076114	0.90815	0.00028597	0.48904	0.00030255	0.41692	0.00057736	0.54324	0.00034519	0.67702	0.00012864	0.20214	-0.00026355	-0.10908
2.4	0.00084102	0.52465	0.00068896	0.83597	0.00027981	0.48288	0.00022338	0.33775	0.00050296	0.46884	0.00026563	0.59746	0.00017663	0.25013	-0.00034386	-0.18939
2.425	0.00095052	0.63415	0.0006147	0.76171	0.00028363	0.4867	0.0001794	0.29377	0.00041921	0.38509	0.00018968	0.52151	0.00023933	0.31283	-0.00033572	-0.18125
2.45	0.00111751	0.80114	0.00053571	0.68272	0.0002977	0.50077	0.00016538	0.27975	0.00034199	0.30787	0.0001419	0.47373	0.00026392	0.33742	-0.00029649	-0.14202
2.475	0.001307	0.99063	0.00046465	0.61166	0.00031454	0.51761	0.00017792	0.29229	0.00029234	0.25822	0.00011878	0.45061	0.00025337	0.32687	-0.00025036	-0.09589
2.5	0.00148443	1.16806	0.00042592	0.57293	0.00032903	0.5321	0.00022731	0.34168	0.000267	0.23288	0.00011877	0.4506	0.00021754	0.29104	-0.00021807	-0.0636
2.525	0.00161496	1.29859	0.00043467	0.58168	0.00034888	0.55195	0.0003136	0.42797	0.00025068	0.21656	0.00010818	0.44001	0.00019117	0.26467	-0.00023395	-0.07948
2.55	0.00169538	1.37901	0.00049899	0.646	0.00038148	0.58455	0.00041897	0.53334	0.00023219	0.19807	7.425e-05	0.40608	0.00018391	0.25741	-0.00025705	-0.10258
2.575	0.00175515	1.43878	0.00059902	0.74603	0.00043927	0.64234	0.00051129	0.62566	0.00021663	0.18251	4.97e-06	0.3368	0.0001666	0.2401	-0.00026866	-0.11419
2.6	0.00183608	1.51971	0.00070488	0.85189	0.00051948	0.72255	0.000571	0.68537	0.0002205	0.18638	-5.551e-05	0.27632	0.0001234	0.1969	-0.00025963	-0.10516
2.625	0.00192745	1.61108	0.00079644	0.94345	0.00059978	0.80285	0.0006056	0.71997	0.0002291	0.19498	-8.841e-05	0.24342	7.312e-05	0.14662	-0.0002405	-0.08603
2.65	0.00199929	1.68292	0.00087849	1.0255	0.00065006	0.85313	0.00062318	0.73755	0.00024839	0.21427	-8.185e-05	0.24998	1.731e-05	0.09081	-0.00021927	-0.0648
2.675	0.0020479	1.73153	0.00096342	1.11043	0.00067988	0.88295	0.00064217	0.75654	0.00027261	0.23849	-5.97e-05	0.27213	-2.474e-05	0.04876	-0.00019188	-0.03741
2.7	0.0020416	1.72523	0.00104917	1.19618	0.00070277	0.90584	0.0007041	0.81847	0.00029751	0.26339	-2.479e-05	0.30704	-6.001e-05	0.01349	-0.00014167	0.0128
2.725	0.00199483	1.67846	0.00114107	1.28808	0.00074348	0.94655	0.00078695	0.90132	0.00032129	0.28717	2.56e-05	0.35743	-7.089e-05	0.00261	-0.00011171	0.04276
2.75	0.00194186	1.62549	0.00123253	1.37954	0.00079669	0.99976	0.00088064	0.99501	0.00036517	0.33105	7.003e-05	0.40186	-8.264e-05	-0.00914	-0.00013462	0.01985
2.775	0.00191472	1.59835	0.00132503	1.47204	0.00084326	1.04633	0.00095367	1.06804	0.00044254	0.40842	0.0001047	0.43653	-8.908e-05	-0.01558	-0.00017718	-0.02271
2.8	0.00189621	1.57984	0.00139497	1.54198	0.00088264	1.08571	0.00099293	1.1073	0.00053814	0.50402	0.00012855	0.46038	-6.296e-05	0.01054	-0.00020118	-0.04671
2.825	0.00190855	1.59218	0.00142514	1.57215	0.00090654	1.10961	0.00101912	1.13349	0.0006473	0.61318	0.00014331	0.47514	-2.848e-05	0.04502	-0.00020508	-0.05061
2.85	0.00193704	1.62067	0.00143598	1.58299	0.00092124	1.12431	0.00104582	1.16019	0.00074762	0.7135	0.00016131	0.49314	-1.189e-05	0.06161	-0.00018646	-0.03199
2.875	0.00193946	1.62309	0.00142699	1.574	0.00091919	1.12226	0.00105903	1.1734	0.00082226	0.78814	0.00020584	0.53767	-1.65e-05	0.057	-0.00016356	-0.00909
2.9	0.00191128	1.59491	0.00138124	1.52825	0.00090715	1.11022	0.00107036	1.18473	0.00088604	0.85192	0.00027973	0.61156	1.762e-05	0.09112	-0.00016845	-0.01398
2.925	0.00185267	1.5363	0.00130183	1.44884	0.00088323	1.0863	0.00107252	1.18689	0.00092441	0.89029	0.0003516	0.68343	8.189e-05	0.15539	-0.00012156	0.03291
2.95	0.00175315	1.43678	0.00119522	1.34223	0.00082405	1.02712	0.00107558	1.18995	0.00093491	0.90079	0.00041794	0.74977	0.00014416	0.21766	-6.053e-05	0.09394
2.975	0.00161344	1.29707	0.0010577	1.20471	0.00072369	0.92676	0.0010536	1.16797	0.00093544	0.90132	0.00045071	0.78254	0.00016906	0.24256	-7.76e-06	0.14671
3	0.00146753	1.15116	0.00090838	1.05539	0.00059342	0.79649	0.00099415	1.10852	0.00092624	0.89212	0.00043419	0.76602	0.00015395	0.22745	6e-07	0.15507
3.025	0.00132715	1.01078	0.0007587	0.90571	0.00045277	0.65584	0.00088613	1.0005	0.00090521	0.87109	0.00039268	0.72451	0.00013218	0.20568	-4.056e-05	0.11391
3.05	0.001164	0.84763	0.00062975	0.77676	0.00029946	0.50253	0.00072893	0.8433	0.00088015	0.84603	0.00035747	0.6893	9.631e-05	0.16981	-7.186e-05	0.08261
3.075	0.00098957	0.6732	0.00051254	0.65955	0.00015114	0.35421	0.00054895	0.66332	0.00084065	0.80653	0.00034294	0.67477	8.578e-05	0.15928	-5.615e-05	0.09832
3.1	0.00080162	0.48525	0.00039377	0.54078	2.202e-05	0.22509	0.00037975	0.49412	0.00076521	0.73109	0.00033842	0.67025	8.2e-05	0.1555	-1.483e-05	0.13964
3.125	0.00060884	0.29247	0.00027054	0.41755	-8.605e-05	0.11702	0.00023041	0.34478	0.00065592	0.6218	0.00032906	0.66089	9.887e-05	0.17237	1.183e-05	0.1663
3.15	0.00042985	0.11348	0.00015481	0.30182	-0.00018457	0.0185	0.00010969	0.22406	0.00052542	0.4913	0.00032304	0.65487	0.00012358	0.19708	2.705e-05	0.18152
3.175	0.00029368	-0.02269	7.62e-05	0.22321	-0.00027833	-0.07526	1.293e-05	0.1273	0.00037663	0.34251	0.00030143	0.63326	0.00012241	0.19591	-1.139e-05	0.14308
3.2	0.00019646	-0.11991	3.699e-05	0.184	-0.00036083	-0.15776	-6.271e-05	0.05166	0.00023601	0.20189	0.00026146	0.59329	0.00011365	0.18715	-1.819e-05	0.13628
3.225	0.00013354	-0.18283	9.76e-06	0.15677	-0.00042392	-0.22085	-0.00011204	0.00233	0.00012102	0.0869	0.00020353	0.53536	0.00010748	0.18098	2.036e-05	0.17483
3.25	0.00010043	-0.21594	-2.097e-05	0.12604	-0.00046108	-0.25801	-0.00014872	-0.03435	4.062e-05	0.0065	0.00014839	0.48022	9.818e-05	0.17168	1.241e-05	0.16688
3.275	8.054e-05	-0.23583	-5.953e-05	0.08748	-0.00047594	-0.27287	-0.0001962	-0.08183	-1.781e-05	-0.05193	9.78e-05	0.42963	5.775e-05	0.13125	-2.948e-05	0.12499
3.3	5.736e-05	-0.25901	-0.00010219	0.04482	-0.00048339	-0.28032	-0.00025033	-0.13596	-8.614e-05	-0.12026	5.473e-05	0.38656	1.07e-06	0.07457	-7.187e-05	0.0826
3.325	4.051e-05	-0.27586	-0.00014593	0.00108	-0.00049471	-0.29164	-0.00031759	-0.20322	-0.00016768	-0.2018	1.08e-05	0.34263	-2.84e-06	0.07066	-0.00011022	0.04425
3.35	4.349e-05	-0.27288	-0.00017163	-0.02462	-0.00050173	-0.29866	-0.00038238	-0.26801	-0.00026075	-0.29487	-4.387e-05	0.28796	3.189e-05	0.10539	-0.00013445	0.02002
3.375	6.749e-05	-0.24888	-0.00016773	-0.02072	-0.00049946	-0.29639	-0.00044071	-0.32634	-0.0003531	-0.38722	-9.242e-05	0.23941	4.893e-05	0.12243	-0.0001332	0.02127
3.4	0.00011856	-0.19781	-0.00013031	0.0167	-0.00046079	-0.25772	-0.00048516	-0.37079	-0.00044263	-0.47675	-0.00013796	0.19387	5.536e-05	0.12886	-0.00016365	-0.00918
3.425	0.00021609	-0.10028	-4.229e-05	0.10472	-0.00037263	-0.16956	-0.00049862	-0.38425	-0.00051975	-0.55387	-0.00015151	0.18032	2.477e-05	0.09827	-0.00019742	-0.04295
3.45	0.00035161	0.03524	8.991e-05	0.23692	-0.0002293	-0.02623	-0.00046758	-0.35321	-0.00056224	-0.59636	-0.00013434	0.19749	-9.7e-07	0.07253	-0.00016998	-0.01551
3.475	0.00049971	0.18334	0.00024321	0.39022	-5.595e-05	0.14712	-0.0003884	-0.27403	-0.00055812	-0.59224	-0.00011632	0.21551	-1.686e-05	0.05664	-0.00012201	0.03246
3.5	0.00065241	0.33604	0.00038239	0.5294	0.00013258	0.33565	-0.00026796	-0.15359	-0.00050715	-0.54127	-0.00014011	0.19172	2.84e-06	0.07634	-0.00013315	0.02132
3.525	0.0007916	0.47523	0.00049802	0.64503	0.00031367	0.51674	-0.00012598	-0.01161	-0.00043843	-0.47255	-0.00018802	0.14381	4.698e-05	0.12048	-0.00019592	-0.04145
3.55	0.00088362	0.56725	0.00058988	0.73689	0.00046836	0.67143	2.325e-05	0.13762	-0.00037895	-0.41307	-0.00025015	0.08168	8.587e-05	0.15937	-0.00023203	-0.07756
3.575	0.00094044	0.62407	0.00067233	0.81934	0.00056782	0.77089	0.00019075	0.30512	-0.00032061	-0.35473	-0.00030856	0.02327	0.00013212	0.20562	-0.00027046	-0.11599
3.6	0.00096152	0.64515	0.00074372	0.89073	0.00061476	0.81783	0.00034777	0.46214	-0.00026919	-0.30331	-0.00036176	-0.02993	0.00016093	0.23443	-0.00031775	-0.16328
3.625	0.00093579	0.61942	0.0008048	0.95181	0.0006176	0.82067	0.00047116	0.58553	-0.00020554	-0.23966	-0.00039495	-0.06312	0.00019029	0.26379	-0.00034837	-0.1939
3.65	0.00088711	0.57074	0.00085418	1.00119	0.00057103	0.7741	0.00054498	0.65935	-0.00013798	-0.1721	-0.00040599	-0.07416	0.00024024	0.31374	-0.00032748	-0.17301
3.675	0.00083664	0.52027	0.00087957	1.02658	0.00049013	0.6932	0.00058136	0.69573	-7.801e-05	-0.11213	-0.00038467	-0.05284	0.0002859	0.3594	-0.00028685	-0.13238
3.7	0.00078679	0.47042	0.00087229	1.0193	0.00040025	0.60332	0.00058985	0.70422	-3.92e-05	-0.07332	-0.0003487	-0.01687	0.00034151	0.41501	-0.00025927	-0.1048
3.725	0.000743	0.42663	0.00083624	0.98325	0.00032842	0.53149	0.00058416	0.69853	-1.648e-05	-0.0506	-0.00031256	0.01927	0.00038842	0.46192	-0.00021181	-0.05734
3.75	0.00070428	0.38791	0.00076648	0.91349	0.00026734	0.47041	0.00057296	0.68733	-3.3e-07	-0.03445	-0.00028521	0.04662	0.00043465	0.50815	-0.00014767	0.0068
3.775	0.00064288	0.32651	0.00068653	0.83354	0.00019559	0.39866	0.00053639	0.65076	2.248e-05	-0.01164	-0.00025707	0.07476	0.0004835	0.557	-9.531e-05	0.05916
3.8	0.00056174	0.24537	0.00060938	0.75639	0.00010383	0.3069	0.00048481	0.59918	4.958e-05	0.01546	-0.00021736	0.11447	0.00050536	0.57886	-9.478e-05	0.05969
3.825	0.0004968	0.18043	0.00054016	0.68717	2.16e-05	0.22467	0.00044041	0.55478	6.697e-05	0.03285	-0.00016646	0.16537	0.00049637	0.56987	-8.385e-05	0.07062
3.85	0.00042727	0.1109	0.00047075	0.61776	-6.111e-05	0.14196	0.00040946	0.52383	8.889e-05	0.05477	-8.274e-05	0.24909	0.00047944	0.55294	-7.663e-05	0.07784
3.875	0.00033637	0.02	0.00039361	0.54062	-0.0001586	0.04447	0.0003831	0.49747	0.00010559	0.07147	1.375e-05	0.34558	0.00048311	0.55661	-7.688e-05	0.07759
3.9	0.00022538	-0.09099	0.00030688	0.45389	-0.00026837	-0.0653	0.0003353	0.44967	0.00010168	0.06756	0.00010148	0.43331	0.00051519	0.58869	-9.052e-05	0.06395
3.925	0.0001202	-0.19617	0.0002159	0.36291	-0.00035789	-0.15482	0.00025238	0.36675	6.931e-05	0.03519	0.00018502	0.51685	0.00054364	0.61714	-9.17e-05	0.06277
3.95	-1.36e-06	-0.31773	0.00012635	0.27336	-0.00041812	-0.21505	0.00016098	0.27535	3.023e-05	-0.00389	0.00025662	0.58845	0.00055128	0.62478	-6.407e-05	0.0904
3.975	-0.00011696	-0.43333	5.47e-05	0.20171	-0.00046727	-0.2642	7.066e-05	0.18503	-1.167e-05	-0.04579	0.00031521	0.64704	0.00055269	0.62619	-1.619e-05	0.13828
4	-0.00018086	-0.49723	1.048e-05	0.15749	-0.00051208	-0.30901	-1.163e-05	0.10274	-4.97e-05	-0.08382	0.00032457	0.6564	0.0005975	0.671	3.92e-05	0.19367
4.025	-0.00020251	-0.51888	-3.25e-05	0.11451	-0.0005541	-0.35103	-8.671e-05	0.02766	-8.675e-05	-0.12087	0.00027525	0.60708	0.00063978	0.71328	9.002e-05	0.24449
4.05	-0.00020013	-0.5165	-8.266e-05	0.06435	-0.00059918	-0.39611	-0.00015328	-0.03891	-0.00012495	-0.15907	0.00021853	0.55036	0.00067929	0.75279	0.00012908	0.28355
4.075	-0.00015604	-0.47241	-0.00015855	-0.01154	-0.00062512	-0.42205	-0.00021124	-0.09687	-0.00015186	-0.18598	0.00017181	0.50364	0.00068593	0.75943	0.00015018	0.30465
4.1	-7.938e-05	-0.39575	-0.00025922	-0.11221	-0.00063525	-0.43218	-0.00026914	-0.15477	-0.00016585	-0.19997	0.00014279	0.47462	0.00065449	0.72799	0.00013684	0.29131
4.125	-2.503e-05	-0.3414	-0.00036659	-0.21958	-0.00064366	-0.44059	-0.00032902	-0.21465	-0.00017574	-0.20986	0.00010458	0.43641	0.00060448	0.67798	9.031e-05	0.24478
4.15	6.23e-06	-0.31014	-0.00045398	-0.30697	-0.00066773	-0.46466	-0.0003717	-0.25733	-0.00020152	-0.23564	6.792e-05	0.39975	0.00056615	0.63965	-8.86e-06	0.14561
4.175	3.474e-05	-0.28163	-0.00051406	-0.36705	-0.00070362	-0.50055	-0.00039392	-0.27955	-0.00025451	-0.28863	4.367e-05	0.3755	0.00049206	0.56556	-0.00010487	0.0496
4.2	5.296e-05	-0.26341	-0.00055702	-0.41001	-0.00072373	-0.52066	-0.00038935	-0.27498	-0.00032873	-0.36285	2.533e-05	0.35716	0.00040125	0.47475	-0.00015288	0.00159
4.225	6.328e-05	-0.25309	-0.00059619	-0.44918	-0.000716	-0.51293	-0.0003738	-0.25943	-0.00040236	-0.43648	-2.005e-05	0.31178	0.0003119	0.3854	-0.00016285	-0.00838
4.25	7.603e-05	-0.24034	-0.00064137	-0.49436	-0.00069023	-0.48716	-0.0003797	-0.26533	-0.00046091	-0.49503	-9.485e-05	0.23698	0.00028705	0.36055	-0.00015548	-0.00101
4.275	9.011e-05	-0.22626	-0.00069362	-0.54661	-0.00065554	-0.45247	-0.00041527	-0.3009	-0.00050439	-0.53851	-0.00018059	0.15124	0.00027439	0.34789	-0.00014961	0.00486
4.3	8.674e-05	-0.22963	-0.00073418	-0.58717	-0.00063018	-0.42711	-0.00045321	-0.33884	-0.00053468	-0.5688	-0.00025775	0.07408	0.00025107	0.32457	-0.00015496	-0.00049
4.325	6.584e-05	-0.25053	-0.00076677	-0.61976	-0.00061667	-0.4136	-0.0004779	-0.36353	-0.00053699	-0.57111	-0.00033343	-0.0016	0.00021247	0.28597	-0.00017835	-0.02388
4.35	4.333e-05	-0.27304	-0.00078925	-0.64224	-0.00059545	-0.39238	-0.00049058	-0.37621	-0.00052231	-0.55643	-0.00039207	-0.06024	0.00020034	0.27384	-0.00017863	-0.02416
4.375	9.29e-06	-0.30708	-0.00080547	-0.65846	-0.00056217	-0.3591	-0.00048091	-0.36654	-0.00049043	-0.52455	-0.00042896	-0.09713	0.00020182	0.27532	-0.00017204	-0.01757
4.4	-1.757e-05	-0.33394	-0.000834	-0.68699	-0.00053208	-0.32901	-0.00045388	-0.33951	-0.00044768	-0.4818	-0.00044736	-0.11553	0.00021076	0.28426	-0.0001456	0.00887
4.425	-2.939e-05	-0.34576	-0.00086956	-0.72255	-0.00051081	-0.30774	-0.00041319	-0.29882	-0.00041433	-0.44845	-0.00042507	-0.09324	0.00020108	0.27458	-0.00012263	0.03184
4.45	-5.109e-05	-0.36746	-0.00089357	-0.74656	-0.00050771	-0.30464	-0.00036768	-0.25331	-0.00039698	-0.4311	-0.00036921	-0.03738	0.00018078	0.25428	-8.34e-05	0.07107
4.475	-8.878e-05	-0.40515	-0.00088832	-0.74131	-0.00052139	-0.31832	-0.00034139	-0.22702	-0.00038437	-0.41849	-0.00033462	-0.00279	0.00017373	0.24723	-7.741e-05	0.07706
4.5	-0.00012	-0.43637	-0.00084486	-0.69785	-0.00052083	-0.31776	-0.00034113	-0.22676	-0.00037466	-0.40878	-0.00035012	-0.01829	0.00019552	0.26902	-7.14e-05	0.08307
4.525	-0.00016432	-0.48069	-0.00077193	-0.62492	-0.00049929	-0.29622	-0.0003488	-0.23443	-0.00037734	-0.41146	-0.00038639	-0.05456	0.00021145	0.28495	-9.214e-05	0.06233
4.55	-0.0002163	-0.53267	-0.00069918	-0.55217	-0.00046624	-0.26317	-0.0003418	-0.22743	-0.00039807	-0.43219	-0.00043357	-0.10174	0.00018063	0.25413	-0.00010217	0.0523
4.575	-0.00025052	-0.56689	-0.00065963	-0.51262	-0.00044469	-0.24162	-0.00032965	-0.21528	-0.00042069	-0.45481	-0.00046188	-0.13005	0.00012916	0.20266	-0.00010037	0.0541
4.6	-0.00025492	-0.57129	-0.00064497	-0.49796	-0.00045136	-0.24829	-0.00032514	-0.21077	-0.00042589	-0.46001	-0.00047411	-0.14228	9.422e-05	0.16772	-9.229e-05	0.06218
4.625	-0.00026096	-0.57733	-0.00063391	-0.4869	-0.00049418	-0.29111	-0.00034271	-0.22834	-0.00041628	-0.4504	-0.00047141	-0.13958	9.258e-05	0.16608	-9.186e-05	0.06261
4.65	-0.00027878	-0.59515	-0.00061142	-0.46441	-0.00056635	-0.36328	-0.00037586	-0.26149	-0.00041442	-0.44854	-0.00044512	-0.11329	0.00011075	0.18425	-0.00010865	0.04582
4.675	-0.00030835	-0.62472	-0.00057637	-0.42936	-0.00064198	-0.43891	-0.00041292	-0.29855	-0.00042324	-0.45736	-0.00040002	-0.06819	0.00014437	0.21787	-0.00014867	0.0058
4.7	-0.00034579	-0.66216	-0.00054074	-0.39373	-0.00069509	-0.49202	-0.00043554	-0.32117	-0.00044359	-0.47771	-0.00034014	-0.00831	0.00014331	0.21681	-0.00020429	-0.04982
4.725	-0.0003927	-0.70907	-0.00051096	-0.36395	-0.00072573	-0.52266	-0.00041603	-0.30166	-0.00046849	-0.50261	-0.00027809	0.05374	0.00014037	0.21387	-0.0002426	-0.08813
4.75	-0.00044457	-0.76094	-0.00049269	-0.34568	-0.00074333	-0.54026	-0.0003608	-0.24643	-0.00048278	-0.5169	-0.0002302	0.10163	0.00014777	0.22127	-0.00027528	-0.12081
4.775	-0.00051033	-0.8267	-0.00049064	-0.34363	-0.00075154	-0.54847	-0.00028929	-0.17492	-0.00047096	-0.50508	-0.00021314	0.11869	0.0001793	0.2528	-0.00029917	-0.1447
4.8	-0.0005961	-0.91247	-0.00050097	-0.35396	-0.00075879	-0.55572	-0.00024314	-0.12877	-0.00044338	-0.4775	-0.00021291	0.11892	0.00021233	0.28583	-0.00031048	-0.15601
4.825	-0.00066856	-0.98493	-0.00052182	-0.37481	-0.00077116	-0.56809	-0.00024555	-0.13118	-0.00041269	-0.44681	-0.00020656	0.12527	0.00024747	0.32097	-0.0002972	-0.14273
4.85	-0.00071833	-1.0347	-0.00055189	-0.40488	-0.00077626	-0.57319	-0.00030688	-0.19251	-0.00039191	-0.42603	-0.00018976	0.14207	0.00028121	0.35471	-0.0002835	-0.12903
4.875	-0.00075583	-1.0722	-0.00056946	-0.42245	-0.00076761	-0.56454	-0.00039885	-0.28448	-0.00036627	-0.40039	-0.00016698	0.16485	0.00028259	0.35609	-0.0002479	-0.09343
4.9	-0.00079153	-1.1079	-0.00057546	-0.42845	-0.0007522	-0.54913	-0.00049368	-0.37931	-0.00033941	-0.37353	-0.0001475	0.18433	0.00021857	0.29207	-0.00021339	-0.05892
4.925	-0.00082772	-1.14409	-0.00057925	-0.43224	-0.00073524	-0.53217	-0.00058157	-0.4672	-0.00032652	-0.36064	-0.00011004	0.22179	0.00012325	0.19675	-0.00017422	-0.01975
4.95	-0.00086947	-1.18584	-0.0005933	-0.44629	-0.00072016	-0.51709	-0.00064123	-0.52686	-0.00033474	-0.36886	-6.624e-05	0.26559	1.189e-05	0.08539	-0.00017467	-0.0202
4.975	-0.00093044	-1.24681	-0.00062154	-0.47453	-0.00071919	-0.51612	-0.00065235	-0.53798	-0.00034368	-0.3778	-2.634e-05	0.30549	-7.111e-05	0.00239	-0.00015868	-0.00421
5	-0.00098843	-1.3048	-0.00066642	-0.51941	-0.00072969	-0.52662	-0.00063905	-0.52468	-0.00034634	-0.38046	-3.17e-06	0.32866	-0.00011362	-0.04012	-0.0001294	0.02507
5.025	-0.0010633	-1.37967	-0.00071336	-0.56635	-0.00074199	-0.53892	-0.00061367	-0.4993	-0.00035058	-0.3847	1.223e-05	0.34406	-0.00013533	-0.06183	-0.00014493	0.00954
5.05	-0.00115743	-1.4738	-0.00076169	-0.61468	-0.00075813	-0.55506	-0.00060345	-0.48908	-0.00037777	-0.41189	2.203e-05	0.35386	-0.00012385	-0.05035	-0.00015819	-0.00372
5.075	-0.00125274	-1.56911	-0.00079387	-0.64686	-0.00077271	-0.56964	-0.00059554	-0.48117	-0.00043461	-0.46873	1.692e-05	0.34875	-0.00010237	-0.02887	-0.00015653	-0.00206
5.1	-0.00132241	-1.63878	-0.00081548	-0.66847	-0.00079039	-0.58732	-0.00058448	-0.47011	-0.00050834	-0.54246	-1.36e-06	0.33047	-5.049e-05	0.02301	-0.00011848	0.03599
5.125	-0.0013784	-1.69477	-0.00083804	-0.69103	-0.00080123	-0.59816	-0.00056691	-0.45254	-0.00056788	-0.602	-3.696e-05	0.29487	1.242e-05	0.08592	-8.215e-05	0.07232
5.15	-0.00143016	-1.74653	-0.00086247	-0.71546	-0.00081501	-0.61194	-0.00055364	-0.43927	-0.00060366	-0.63778	-9.357e-05	0.23826	5.808e-05	0.13158	-4.878e-05	0.10569
5.175	-0.00150721	-1.82358	-0.00088421	-0.7372	-0.00083763	-0.63456	-0.00056936	-0.45499	-0.00061649	-0.65061	-0.00015965	0.17218	6.059e-05	0.13409	-6.062e-05	0.09385
5.2	-0.00163185	-1.94822	-0.00089575	-0.74874	-0.00086195	-0.65888	-0.00061987	-0.5055	-0.00060699	-0.64111	-0.00022351	0.10832	2.968e-05	0.10318	-9.985e-05	0.05462
5.225	-0.00178791	-2.10428	-0.00090087	-0.75386	-0.00087025	-0.66718	-0.00068466	-0.57029	-0.0005741	-0.60822	-0.00025578	0.07605	-5.5e-06	0.068	-0.00010446	0.05001
5.25	-0.00192911	-2.24548	-0.00089616	-0.74915	-0.00087266	-0.66959	-0.00073408	-0.61971	-0.00053371	-0.56783	-0.00027809	0.05374	-1.008e-05	0.06342	-6.616e-05	0.08831
5.275	-0.00201687	-2.33324	-0.00087351	-0.7265	-0.00087481	-0.67174	-0.00075083	-0.63646	-0.00050568	-0.5398	-0.0003012	0.03063	2.09e-06	0.07559	-3.642e-05	0.11805
5.3	-0.00204677	-2.36314	-0.00082914	-0.68213	-0.00088361	-0.68054	-0.00073525	-0.62088	-0.0005039	-0.53802	-0.00034157	-0.00974	8.66e-06	0.08216	-1.335e-05	0.14112
5.325	-0.00202785	-2.34422	-0.00076786	-0.62085	-0.00089303	-0.68996	-0.0007137	-0.59933	-0.00052779	-0.56191	-0.00039912	-0.06729	-2.93e-06	0.07057	4.845e-05	0.20292
5.35	-0.00198131	-2.29768	-0.00068715	-0.54014	-0.00090081	-0.69774	-0.00069425	-0.57988	-0.00057297	-0.60709	-0.00046655	-0.13472	4.39e-06	0.07789	6.363e-05	0.2181
5.375	-0.00194836	-2.26473	-0.00060034	-0.45333	-0.00091156	-0.70849	-0.00067089	-0.55652	-0.00063094	-0.66506	-0.00053181	-0.19998	-1.981e-05	0.05369	6.079e-05	0.21526
5.4	-0.00195365	-2.27002	-0.00053503	-0.38802	-0.00093075	-0.72768	-0.00064079	-0.52642	-0.00069772	-0.73184	-0.00055499	-0.22316	-4.589e-05	0.02761	4.691e-05	0.20138
5.425	-0.00198027	-2.29664	-0.00050486	-0.35785	-0.00095119	-0.74812	-0.00060022	-0.48585	-0.00074267	-0.77679	-0.00052475	-0.19292	-4.257e-05	0.03093	4.686e-05	0.20133
5.45	-0.00204283	-2.3592	-0.00052171	-0.3747	-0.00095965	-0.75658	-0.00057042	-0.45605	-0.00074804	-0.78216	-0.00046491	-0.13308	1.271e-05	0.08621	3.272e-05	0.18719
5.475	-0.00211253	-2.4289	-0.00056328	-0.41627	-0.00095925	-0.75618	-0.00055393	-0.43956	-0.00072281	-0.75693	-0.00040901	-0.07718	9.082e-05	0.16432	-1.195e-05	0.14252
5.5	-0.00215879	-2.47516	-0.00061485	-0.46784	-0.00095132	-0.74825	-0.0005493	-0.43493	-0.00066534	-0.69946	-0.00035957	-0.02774	0.00012587	0.19937	-5.632e-05	0.09815
5.525	-0.00219369	-2.51006	-0.00066311	-0.5161	-0.00094065	-0.73758	-0.00055074	-0.43637	-0.00061282	-0.64694	-0.00032327	0.00856	0.00013313	0.20663	-7.779e-05	0.07668
5.55	-0.00223236	-2.54873	-0.00069794	-0.55093	-0.00092656	-0.72349	-0.00055111	-0.43674	-0.00057543	-0.60955	-0.00030792	0.02391	0.00013193	0.20543	-9.675e-05	0.05772
5.575	-0.0022682	-2.58457	-0.00071508	-0.56807	-0.00090519	-0.70212	-0.00054026	-0.42589	-0.00055484	-0.58896	-0.00030724	0.02459	0.00014817	0.22167	-9.481e-05	0.05966
5.6	-0.00229807	-2.61444	-0.00070361	-0.5566	-0.00087651	-0.67344	-0.00052418	-0.40981	-0.00052691	-0.56103	-0.0003172	0.01463	0.00019783	0.27133	-7.68e-05	0.07767
5.625	-0.002328	-2.64437	-0.00066765	-0.52064	-0.00083845	-0.63538	-0.00051231	-0.39794	-0.00047142	-0.50554	-0.00034465	-0.01282	0.00027613	0.34963	-7.475e-05	0.07972
5.65	-0.00233794	-2.65431	-0.00061181	-0.4648	-0.00079253	-0.58946	-0.00053073	-0.41636	-0.00041899	-0.45311	-0.00037134	-0.03951	0.00038555	0.45905	-8.598e-05	0.06849
5.675	-0.00233122	-2.64759	-0.00054911	-0.4021	-0.00074904	-0.54597	-0.00057241	-0.45804	-0.00039782	-0.43194	-0.00039846	-0.06663	0.00048974	0.56324	-0.0001203	0.03417
5.7	-0.00233891	-2.65528	-0.00049291	-0.3459	-0.00072922	-0.52615	-0.00061464	-0.50027	-0.00040259	-0.43671	-0.0004166	-0.08477	0.00052825	0.60175	-0.00014427	0.0102
5.725	-0.00236414	-2.68051	-0.00044997	-0.30296	-0.00073716	-0.53409	-0.00063928	-0.52491	-0.00041319	-0.44731	-0.00042341	-0.09158	0.00050028	0.57378	-0.00018013	-0.02566
5.75	-0.00239198	-2.70835	-0.0004138	-0.26679	-0.00074942	-0.54635	-0.0006474	-0.53303	-0.00042092	-0.45504	-0.00042493	-0.0931	0.00043958	0.51308	-0.00021553	-0.06106
5.775	-0.00242361	-2.73998	-0.00038781	-0.2408	-0.00076086	-0.55779	-0.00064789	-0.53352	-0.00042711	-0.46123	-0.00042188	-0.09005	0.00038825	0.46175	-0.00022215	-0.06768
5.8	-0.00247277	-2.78914	-0.00037482	-0.22781	-0.0007526	-0.54953	-0.00064417	-0.5298	-0.00043789	-0.47201	-0.00041776	-0.08593	0.00034252	0.41602	-0.0001957	-0.04123
5.825	-0.00252551	-2.84188	-0.00036249	-0.21548	-0.00072409	-0.52102	-0.00064424	-0.52987	-0.00044336	-0.47748	-0.00040827	-0.07644	0.00031629	0.38979	-0.00016776	-0.01329
5.85	-0.00256567	-2.88204	-0.000342	-0.19499	-0.00069244	-0.48937	-0.00065429	-0.53992	-0.00043855	-0.47267	-0.00038354	-0.05171	0.00028928	0.36278	-0.00017685	-0.02238
5.875	-0.00262364	-2.94001	-0.00032462	-0.17761	-0.0006792	-0.47613	-0.00067224	-0.55787	-0.00043451	-0.46863	-0.00033978	-0.00795	0.00026151	0.33501	-0.0001953	-0.04083
5.9	-0.00267477	-2.99114	-0.00030808	-0.16107	-0.00069166	-0.48859	-0.00068334	-0.56897	-0.00045077	-0.48489	-0.00027312	0.05871	0.00022243	0.29593	-0.00018989	-0.03542
5.925	-0.00271215	-3.02852	-0.00030478	-0.15777	-0.00071838	-0.51531	-0.00067829	-0.56392	-0.00048011	-0.51423	-0.00021331	0.11852	0.00018766	0.26116	-0.00016949	-0.01502
5.95	-0.0027415	-3.05787	-0.00033024	-0.18323	-0.00073909	-0.53602	-0.00066334	-0.54897	-0.00050712	-0.54124	-0.00019753	0.1343	0.00020777	0.28127	-0.00015695	-0.00248
5.975	-0.00276299	-3.07936	-0.00037634	-0.22933	-0.00071912	-0.51605	-0.00064602	-0.53165	-0.00051767	-0.55179	-0.00021402	0.11781	0.00023842	0.31192	-0.00014466	0.00981
6	-0.00277305	-3.08942	-0.00042118	-0.27417	-0.00067546	-0.47239	-0.00062613	-0.51176	-0.00048932	-0.52344	-0.0002345	0.09733	0.00024124	0.31474	-0.00011813	0.03634
6.025	-0.00279062	-3.10699	-0.00044867	-0.30166	-0.00063545	-0.43238	-0.00058712	-0.47275	-0.00043211	-0.46623	-0.00026455	0.06728	0.00021747	0.29097	-9.928e-05	0.05519
6.05	-0.00282443	-3.1408	-0.00044168	-0.29467	-0.00063937	-0.4363	-0.00054365	-0.42928	-0.0003791	-0.41322	-0.00029236	0.03947	0.00018436	0.25786	-0.00010372	0.05075
6.075	-0.00285577	-3.17214	-0.00040027	-0.25326	-0.00066935	-0.46628	-0.0004997	-0.38533	-0.00034856	-0.38268	-0.00029391	0.03792	0.00014951	0.22301	-0.00012743	0.02704
6.1	-0.0028694	-3.18577	-0.00034237	-0.19536	-0.00070441	-0.50134	-0.00045921	-0.34484	-0.00034527	-0.37939	-0.00026193	0.0699	0.00014459	0.21809	-0.00014896	0.00551
6.125	-0.00286407	-3.18044	-0.00028913	-0.14212	-0.00072784	-0.52477	-0.00041881	-0.30444	-0.00035878	-0.3929	-0.0002313	0.10053	0.00015445	0.22795	-0.00015932	-0.00485
6.15	-0.002834	-3.15037	-0.00026279	-0.11578	-0.00073814	-0.53507	-0.00038043	-0.26606	-0.00036908	-0.4032	-0.0002158	0.11603	0.00014438	0.21788	-0.00015778	-0.00331
6.175	-0.00277562	-3.09199	-0.00025264	-0.10563	-0.00072294	-0.51987	-0.00035758	-0.24321	-0.00036983	-0.40395	-0.0002061	0.12573	0.00010561	0.17911	-0.00017795	-0.02348
6.2	-0.00271933	-3.0357	-0.00025296	-0.10595	-0.00069482	-0.49175	-0.00035448	-0.24011	-0.00036212	-0.39624	-0.00018624	0.14559	9.034e-05	0.16384	-0.00018357	-0.0291
6.225	-0.00262576	-2.94213	-0.00024568	-0.09867	-0.00065933	-0.45626	-0.00035813	-0.24376	-0.00035642	-0.39054	-0.00015656	0.17527	5.546e-05	0.12896	-0.00019447	-0.04
6.25	-0.00247941	-2.79578	-0.0002273	-0.08029	-0.00063766	-0.43459	-0.00036306	-0.24869	-0.0003518	-0.38592	-0.00013112	0.20071	-7.57e-06	0.06593	-0.00023341	-0.07894
6.275	-0.0023155	-2.63187	-0.00020113	-0.05412	-0.00062977	-0.4267	-0.0003566	-0.24223	-0.00034955	-0.38367	-0.00012121	0.21062	-9.072e-05	-0.01722	-0.00029351	-0.13904
6.3	-0.00217556	-2.49193	-0.00018682	-0.03981	-0.00063901	-0.43594	-0.0003634	-0.24903	-0.00032763	-0.36175	-0.00011536	0.21647	-0.00012707	-0.05357	-0.00029647	-0.142
6.325	-0.00205404	-2.37041	-0.00019577	-0.04876	-0.00065677	-0.4537	-0.00038019	-0.26582	-0.00029026	-0.32438	-0.00014007	0.19176	-0.00014425	-0.07075	-0.00027226	-0.11779
6.35	-0.00196985	-2.28622	-0.00022485	-0.07784	-0.00067478	-0.47171	-0.00039537	-0.281	-0.00024786	-0.28198	-0.00020112	0.13071	-9.802e-05	-0.02452	-0.00026444	-0.10997
6.375	-0.00188358	-2.19995	-0.00025757	-0.11056	-0.000681	-0.47793	-0.00039187	-0.2775	-0.00020243	-0.23655	-0.00025532	0.07651	-2.061e-05	0.05289	-0.000268	-0.11353
6.4	-0.00179964	-2.11601	-0.00028578	-0.13877	-0.00065376	-0.45069	-0.00038163	-0.26726	-0.00015722	-0.19134	-0.00027529	0.05654	2.903e-05	0.10253	-0.00023905	-0.08458
6.425	-0.00171917	-2.03554	-0.00030251	-0.1555	-0.00061655	-0.41348	-0.00035786	-0.24349	-0.00012116	-0.15528	-0.0002564	0.07543	3.323e-05	0.10673	-0.00025799	-0.10352
6.45	-0.00164777	-1.96414	-0.00030924	-0.16223	-0.00058769	-0.38462	-0.00034162	-0.22725	-0.00010202	-0.13614	-0.0002341	0.09773	4.467e-05	0.11817	-0.00029445	-0.13998
6.475	-0.00156984	-1.88621	-0.00031677	-0.16976	-0.00057951	-0.37644	-0.00034573	-0.23136	-9.775e-05	-0.13187	-0.00022323	0.1086	8.734e-05	0.16084	-0.00028617	-0.1317
6.5	-0.00146165	-1.77802	-0.00032726	-0.18025	-0.00058699	-0.38392	-0.00034476	-0.23039	-0.00011577	-0.14989	-0.00021893	0.1129	0.0001056	0.1791	-0.00026959	-0.11512
6.525	-0.00132734	-1.64371	-0.00032737	-0.18036	-0.00060164	-0.39857	-0.00033489	-0.22052	-0.00015246	-0.18658	-0.00022957	0.10226	7.047e-05	0.14397	-0.00025994	-0.10547
6.55	-0.00117378	-1.49015	-0.0002998	-0.15279	-0.0006105	-0.40743	-0.00031361	-0.19924	-0.00018835	-0.22247	-0.00025438	0.07745	7.264e-05	0.14614	-0.00025677	-0.1023
6.575	-0.00102207	-1.33844	-0.00024971	-0.1027	-0.00060081	-0.39774	-0.00029566	-0.18129	-0.00022549	-0.25961	-0.00030036	0.03147	9.836e-05	0.17186	-0.00025046	-0.09599
6.6	-0.00090213	-1.2185	-0.00019378	-0.04677	-0.0005886	-0.38553	-0.00029989	-0.18552	-0.00025372	-0.28784	-0.00034462	-0.01279	0.00010914	0.18264	-0.00026292	-0.10845
6.625	-0.00082502	-1.14139	-0.0001577	-0.01069	-0.00058061	-0.37754	-0.00031606	-0.20169	-0.00027274	-0.30686	-0.00038057	-0.04874	0.00012004	0.19354	-0.00027477	-0.1203
6.65	-0.00075543	-1.0718	-0.00014536	0.00165	-0.00058581	-0.38274	-0.00034709	-0.23272	-0.00028617	-0.32029	-0.00041528	-0.08345	0.00012397	0.19747	-0.00029242	-0.13795
6.675	-0.0007118	-1.02817	-0.00014559	0.00142	-0.00059257	-0.3895	-0.00039198	-0.27761	-0.00030748	-0.3416	-0.00045224	-0.12041	0.00011202	0.18552	-0.00030922	-0.15475
6.7	-0.00066667	-0.98304	-0.00014543	0.00158	-0.00058201	-0.37894	-0.00043357	-0.3192	-0.00033487	-0.36899	-0.00047277	-0.14094	5.601e-05	0.12951	-0.00031002	-0.15555
6.725	-0.00061312	-0.92949	-0.00013492	0.01209	-0.00053619	-0.33312	-0.00046369	-0.34932	-0.00035606	-0.39018	-0.00048025	-0.14842	3.847e-05	0.11197	-0.0002792	-0.12473
6.75	-0.00054497	-0.86134	-0.00013433	0.01268	-0.00046664	-0.26357	-0.00048289	-0.36852	-0.0003597	-0.39382	-0.00048712	-0.15529	3.934e-05	0.11284	-0.00027328	-0.11881
6.775	-0.00044557	-0.76194	-0.0001451	0.00191	-0.00040409	-0.20102	-0.00048425	-0.36988	-0.00035352	-0.38764	-0.00051092	-0.17909	9.135e-05	0.16485	-0.00030368	-0.14921
6.8	-0.00033774	-0.65411	-0.00013831	0.0087	-0.00037331	-0.17024	-0.00046841	-0.35404	-0.00034568	-0.3798	-0.00053922	-0.20739	0.00012337	0.19687	-0.00028841	-0.13394
6.825	-0.00022881	-0.54518	-0.00012592	0.02109	-0.00039031	-0.18724	-0.00043503	-0.32066	-0.00035359	-0.38771	-0.00055002	-0.21819	0.00010175	0.17525	-0.00021117	-0.0567
6.85	-0.00015128	-0.46765	-0.00010291	0.0441	-0.00043071	-0.22764	-0.00040633	-0.29196	-0.00038788	-0.422	-0.00054474	-0.21291	5.709e-05	0.13059	-0.00011308	0.04139
6.875	-0.00011788	-0.43425	-7.541e-05	0.0716	-0.00048214	-0.27907	-0.00038089	-0.26652	-0.00043861	-0.47273	-0.00054806	-0.21623	6.201e-05	0.13551	-4.85e-05	0.10597
6.9	-0.00011234	-0.42871	-5.936e-05	0.08765	-0.00053857	-0.3355	-0.00036021	-0.24584	-0.00047269	-0.50681	-0.00057361	-0.24178	0.00015662	0.23012	-1.214e-05	0.14233
6.925	-0.00010512	-0.42149	-6.723e-05	0.07978	-0.000598	-0.39493	-0.00036549	-0.25112	-0.00047732	-0.51144	-0.00059458	-0.26275	0.00024971	0.32321	2.166e-05	0.17613
6.95	-0.00011237	-0.42874	-7.507e-05	0.07194	-0.00065077	-0.4477	-0.00039399	-0.27962	-0.00045992	-0.49404	-0.0006138	-0.28197	0.00027081	0.34431	6.799e-05	0.22246
6.975	-0.00012117	-0.43754	-5.748e-05	0.08953	-0.0006925	-0.48943	-0.00043213	-0.31776	-0.00042649	-0.46061	-0.00062511	-0.29328	0.00024815	0.32165	0.00010056	0.25503
7	-9.745e-05	-0.41382	-1.304e-05	0.13397	-0.00071582	-0.51275	-0.00046609	-0.35172	-0.00040228	-0.4364	-0.00060163	-0.2698	0.0002277	0.3012	0.00012363	0.2781
7.025	-3.76e-05	-0.35397	3.628e-05	0.18329	-0.00071105	-0.50798	-0.00047466	-0.36029	-0.00037862	-0.41274	-0.00053855	-0.20672	0.00018108	0.25458	0.00016658	0.32105
7.05	8.324e-05	-0.23313	6.788e-05	0.21489	-0.00070091	-0.49784	-0.00046704	-0.35267	-0.00038186	-0.41598	-0.00045705	-0.12522	0.00012033	0.19383	0.00021783	0.3723
7.075	0.00024915	-0.06722	6.419e-05	0.2112	-0.00070318	-0.50011	-0.00046183	-0.34746	-0.00039344	-0.42756	-0.00039832	-0.06649	0.00011442	0.18792	0.00026585	0.42032
7.1	0.0003909	0.07453	4.909e-05	0.1961	-0.00072536	-0.52229	-0.00047545	-0.36108	-0.00039542	-0.42954	-0.00036585	-0.03402	0.00015168	0.22518	0.00029306	0.44753
7.125	0.00049237	0.176	4.79e-05	0.19491	-0.00075913	-0.55606	-0.00049452	-0.38015	-0.00037874	-0.41286	-0.00032966	0.00217	0.00020201	0.27551	0.00029956	0.45403
7.15	0.00055787	0.2415	5.748e-05	0.20449	-0.0007759	-0.57283	-0.00049511	-0.38074	-0.00033871	-0.37283	-0.00030022	0.03161	0.00024617	0.31967	0.0002579	0.41237
7.175	0.00062111	0.30474	6.665e-05	0.21366	-0.00076876	-0.56569	-0.00047029	-0.35592	-0.00029396	-0.32808	-0.00028644	0.04539	0.00027832	0.35182	0.00021109	0.36556
7.2	0.00068021	0.36384	6.339e-05	0.2104	-0.0007375	-0.53443	-0.00043339	-0.31902	-0.00026278	-0.2969	-0.00029976	0.03207	0.00029832	0.37182	0.00015972	0.31419
7.225	0.00073975	0.42338	4.89e-05	0.19591	-0.00069951	-0.49644	-0.00038983	-0.27546	-0.000245	-0.27912	-0.00032226	0.00957	0.00030046	0.37396	9.917e-05	0.25364
7.25	0.00079666	0.48029	2.878e-05	0.17579	-0.00067167	-0.4686	-0.00034616	-0.23179	-0.00024222	-0.27634	-0.00033817	-0.00634	0.00033269	0.40619	1.478e-05	0.16925
7.275	0.00085192	0.53555	-7.31e-06	0.1397	-0.00065119	-0.44812	-0.00031307	-0.1987	-0.00024111	-0.27523	-0.00035495	-0.02312	0.00039815	0.47165	-4.958e-05	0.10489
7.3	0.00089122	0.57485	-4.879e-05	0.09822	-0.00063239	-0.42932	-0.00029703	-0.18266	-0.00023031	-0.26443	-0.00035966	-0.02783	0.00045404	0.52754	-9.489e-05	0.05958
7.325	0.00092416	0.60779	-7.959e-05	0.06742	-0.00059302	-0.38995	-0.00029481	-0.18044	-0.00022726	-0.26138	-0.00034103	-0.0092	0.00046474	0.53824	-0.00013023	0.02424
7.35	0.0009558	0.63943	-9.532e-05	0.05169	-0.0005475	-0.34443	-0.00030016	-0.18579	-0.00025341	-0.28753	-0.00028065	0.05118	0.00042043	0.49393	-0.00016496	-0.01049
7.375	0.00099893	0.68256	-0.00010148	0.04553	-0.0005	-0.29693	-0.00030643	-0.19206	-0.00027933	-0.31345	-0.00019265	0.13918	0.00035327	0.42677	-0.00022155	-0.06708
7.4	0.00107172	0.75535	-0.00010361	0.0434	-0.00045218	-0.24911	-0.00030456	-0.19019	-0.00027691	-0.31103	-0.00010161	0.23022	0.00027759	0.35109	-0.00032989	-0.17542
7.425	0.00114166	0.82529	-0.00011231	0.0347	-0.00042896	-0.22589	-0.00029328	-0.17891	-0.00024403	-0.27815	-3.71e-05	0.29473	0.00019821	0.27171	-0.00040516	-0.25069
7.45	0.001168	0.85163	-0.00012864	0.01837	-0.00043993	-0.23686	-0.00028097	-0.1666	-0.00021881	-0.25293	-1.557e-05	0.31626	0.00015086	0.22436	-0.00041308	-0.25861
7.475	0.00116303	0.84666	-0.00014759	-0.00058	-0.00047379	-0.27072	-0.00025972	-0.14535	-0.00022931	-0.26343	-3.634e-05	0.29549	0.00011206	0.18556	-0.00038692	-0.23245
7.5	0.00115577	0.8394	-0.00015818	-0.01117	-0.00051008	-0.30701	-0.00023218	-0.11781	-0.00027027	-0.30439	-7.117e-05	0.26066	4.847e-05	0.12197	-0.00038264	-0.22817
7.525	0.00114893	0.83256	-0.00014462	0.00239	-0.00053148	-0.32841	-0.000205	-0.09063	-0.0003095	-0.34362	-0.00011082	0.22101	1.53e-06	0.07503	-0.0003657	-0.21123
7.55	0.00112043	0.80406	-0.00011271	0.0343	-0.00053593	-0.33286	-0.0001706	-0.05623	-0.00033278	-0.3669	-0.00014794	0.18389	-4.576e-05	0.02774	-0.00034785	-0.19338
7.575	0.00107042	0.75405	-6.891e-05	0.0781	-0.00052302	-0.31995	-0.0001301	-0.01573	-0.00033934	-0.37346	-0.0001936	0.13823	-6.672e-05	0.00678	-0.00033966	-0.18519
7.6	0.00100567	0.6893	-2.855e-05	0.11846	-0.00048069	-0.27762	-9.857e-05	0.0158	-0.00031782	-0.35194	-0.00023375	0.09808	-6.956e-05	0.00394	-0.0003163	-0.16183
7.625	0.00094403	0.62766	-1.64e-06	0.14537	-0.00042349	-0.22042	-8.3e-05	0.03137	-0.00028191	-0.31603	-0.00025081	0.08102	-6.588e-05	0.00762	-0.00026414	-0.10967
7.65	0.00090857	0.5922	-1.89e-06	0.14512	-0.00037721	-0.17414	-7.363e-05	0.04074	-0.00023937	-0.27349	-0.00023928	0.09255	-6.593e-05	0.00757	-0.00018972	-0.03525
7.675	0.00087164	0.55527	-2.711e-05	0.1199	-0.00034645	-0.14338	-8.359e-05	0.03078	-0.00020381	-0.23793	-0.00022761	0.10422	-7.126e-05	0.00224	-9.307e-05	0.0614
7.7	0.00083198	0.51561	-6.108e-05	0.08593	-0.00032415	-0.12108	-0.00010574	0.00863	-0.0001831	-0.21722	-0.00023213	0.0997	-0.00012233	-0.04883	-4.011e-05	0.11436
7.725	0.00082025	0.50388	-7.699e-05	0.07002	-0.00031606	-0.11299	-0.00013761	-0.02324	-0.00016327	-0.19739	-0.00022907	0.10276	-0.00019423	-0.12073	-2.625e-05	0.12822
7.75	0.00083068	0.51431	-7.146e-05	0.07555	-0.00032673	-0.12366	-0.00015944	-0.04507	-0.00013198	-0.1661	-0.0002183	0.11353	-0.00020499	-0.13149	1.06e-06	0.15553
7.775	0.00082763	0.51126	-4.919e-05	0.09782	-0.00035758	-0.15451	-0.00017904	-0.06467	-9.996e-05	-0.13408	-0.0002106	0.12123	-0.00015234	-0.07884	5.98e-05	0.21427
7.8	0.00080014	0.48377	-1.947e-05	0.12754	-0.00039001	-0.18694	-0.00019269	-0.07832	-5.399e-05	-0.08811	-0.00019823	0.1336	-3.796e-05	0.03554	0.00012706	0.28153
7.825	0.00075896	0.44259	4.54e-06	0.15155	-0.000402	-0.19893	-0.00019999	-0.08562	-7.19e-06	-0.04131	-0.00017154	0.16029	9.251e-05	0.16601	0.00013739	0.29186
7.85	0.0007097	0.39333	1.115e-05	0.15816	-0.00039299	-0.18992	-0.0002164	-0.10203	1.865e-05	-0.01547	-0.00013786	0.19397	0.0001901	0.2636	8.521e-05	0.23968
7.875	0.00067216	0.35579	1.674e-05	0.16375	-0.00038943	-0.18636	-0.00023836	-0.12399	3.7e-07	-0.03375	-0.00011018	0.22165	0.00022657	0.30007	2.107e-05	0.17554
7.9	0.00062354	0.30717	3.346e-05	0.18047	-0.00039821	-0.19514	-0.00025932	-0.14495	-5.591e-05	-0.09003	-8.362e-05	0.24821	0.00023685	0.31035	3.57e-06	0.15804
7.925	0.00057841	0.26204	5.993e-05	0.20694	-0.00042969	-0.22662	-0.00027133	-0.15696	-0.00011223	-0.14635	-5.126e-05	0.28057	0.0002146	0.2881	8.5e-06	0.16297
7.95	0.00053263	0.21626	7.778e-05	0.22479	-0.00047741	-0.27434	-0.00026434	-0.14997	-0.0001495	-0.18362	-2.258e-05	0.30925	0.00020456	0.27806	7.12e-06	0.16159
7.975	0.00051501	0.19864	9.471e-05	0.24172	-0.00051828	-0.31521	-0.00024088	-0.12651	-0.00016367	-0.19779	-1.46e-06	0.33037	0.00021725	0.29075	1.167e-05	0.16614
8	0.00053115	0.21478	0.0001246	0.27161	-0.00055632	-0.35325	-0.00020798	-0.09361	-0.0001585	-0.19262	6.59e-06	0.33842	0.0002201	0.2936	1.585e-05	0.17032
8.025	0.00055352	0.23715	0.0001559	0.30291	-0.00058827	-0.3852	-0.00016825	-0.05388	-0.00015859	-0.19271	1.044e-05	0.34227	0.00020778	0.28128	5.03e-06	0.1595
8.05	0.00059422	0.27785	0.00018001	0.32702	-0.00060163	-0.39856	-0.0001091	0.00527	-0.00017192	-0.20604	1.176e-05	0.34359	0.00020053	0.27403	-1.551e-05	0.13896
8.075	0.00067861	0.36224	0.00017671	0.32372	-0.00059443	-0.39136	-4.966e-05	0.06471	-0.00019334	-0.22746	1.01e-06	0.33284	0.00018261	0.25611	-7.504e-05	0.07943
8.1	0.00076329	0.44692	0.00014808	0.29509	-0.00057513	-0.37206	-2.075e-05	0.09362	-0.0002059	-0.24002	-1.52e-05	0.31663	0.0001634	0.2369	-0.00012202	0.03245
8.125	0.00083179	0.51542	0.00011588	0.26289	-0.00054716	-0.34409	-3.146e-05	0.08291	-0.00018483	-0.21895	-3.586e-05	0.29597	0.00018396	0.25746	-0.00014351	0.01096
8.15	0.00089006	0.57369	0.00010066	0.24767	-0.00053142	-0.32835	-6.487e-05	0.0495	-0.00014124	-0.17536	-5.303e-05	0.2788	0.00021508	0.28858	-0.00013842	0.01605
8.175	0.00093754	0.62117	0.00010297	0.24998	-0.00052421	-0.32114	-0.00011372	0.00065	-8.333e-05	-0.11745	-5.246e-05	0.27937	0.00020137	0.27487	-9.572e-05	0.05875
8.2	0.00098734	0.67097	0.00012066	0.26767	-0.00049884	-0.29577	-0.0001647	-0.05033	-2.791e-05	-0.06203	-4.318e-05	0.28865	0.00016851	0.24201	-2.472e-05	0.12975
8.225	0.00105813	0.74176	0.00013548	0.28249	-0.00045374	-0.25067	-0.00022965	-0.11528	1.674e-05	-0.01738	-4.1e-05	0.29083	0.00015438	0.22788	3.332e-05	0.18779
8.25	0.00112492	0.80855	0.00013358	0.28059	-0.00039347	-0.1904	-0.00029073	-0.17636	2.988e-05	-0.00424	-4.61e-05	0.28573	0.00014469	0.21819	4.101e-05	0.19548
8.275	0.00116629	0.84992	0.00010861	0.25562	-0.00034002	-0.13695	-0.00032823	-0.21386	2.242e-05	-0.0117	-6.369e-05	0.26814	0.00014617	0.21967	5.023e-05	0.2047
8.3	0.00117861	0.86224	7.138e-05	0.21839	-0.00030655	-0.10348	-0.00034702	-0.23265	-7.44e-06	-0.04156	-8.707e-05	0.24476	0.00015088	0.22438	5.451e-05	0.20898
8.325	0.00117758	0.86121	3.21e-05	0.17911	-0.00029599	-0.09292	-0.00034193	-0.22756	-5.721e-05	-0.09133	-0.0001277	0.20413	0.00012318	0.19668	2.98e-05	0.18427
8.35	0.00117349	0.85712	8.36e-06	0.15537	-0.00030383	-0.10076	-0.00033252	-0.21815	-0.00011052	-0.14464	-0.00016444	0.16739	6.76e-05	0.1411	6.96e-06	0.16143
8.375	0.0011667	0.85033	9.4e-06	0.15641	-0.00031398	-0.11091	-0.00031983	-0.20546	-0.00013702	-0.17114	-0.00019009	0.14174	5.9e-06	0.0794	5.059e-05	0.20506
8.4	0.00114522	0.82885	2.932e-05	0.17633	-0.00030921	-0.10614	-0.00030187	-0.1875	-0.00012125	-0.15537	-0.0002042	0.12763	-2.979e-05	0.04371	0.00011039	0.26486
8.425	0.0011058	0.78943	6.098e-05	0.20799	-0.00029977	-0.0967	-0.00027729	-0.16292	-7.835e-05	-0.11247	-0.00022047	0.11136	-6.749e-05	0.00601	0.0001491	0.30357
8.45	0.00104259	0.72622	8.556e-05	0.23257	-0.00029101	-0.08794	-0.00026611	-0.15174	-5.009e-05	-0.08421	-0.00020017	0.13166	-0.00011474	-0.04124	0.00017333	0.3278
8.475	0.00097759	0.66122	8.518e-05	0.23219	-0.00028747	-0.0844	-0.00025544	-0.14107	-6.716e-05	-0.10128	-0.00016078	0.17105	-0.0001294	-0.0559	0.00019253	0.347
8.5	0.0009061	0.58973	6.996e-05	0.21697	-0.00030638	-0.10331	-0.00023995	-0.12558	-0.00011645	-0.15057	-0.0001271	0.20473	-0.00015396	-0.08046	0.00016072	0.31519
8.525	0.00081813	0.50176	6.143e-05	0.20844	-0.00034756	-0.14449	-0.0002291	-0.11473	-0.00017334	-0.20746	-0.00010386	0.22797	-0.00023077	-0.15727	0.00011061	0.26508
8.55	0.0007353	0.41893	6.924e-05	0.21625	-0.0004	-0.19693	-0.00021885	-0.10448	-0.00020138	-0.2355	-9.31e-05	0.23873	-0.00036885	-0.29535	5.934e-05	0.21381
8.575	0.00068861	0.37224	8.27e-05	0.22971	-0.0004378	-0.23473	-0.00020557	-0.0912	-0.00018547	-0.21959	-0.0001081	0.22373	-0.00046623	-0.39273	4.54e-05	0.19987
8.6	0.00065994	0.34357	0.0001019	0.24891	-0.00045261	-0.24954	-0.00018592	-0.07155	-0.00014052	-0.17464	-0.0001405	0.19133	-0.00049602	-0.42252	2.75e-06	0.15722
8.625	0.00061889	0.30252	0.00012059	0.2676	-0.00045731	-0.25424	-0.00016013	-0.04576	-8.969e-05	-0.12381	-0.00016369	0.16814	-0.00047909	-0.40559	-7.882e-05	0.07565
8.65	0.00058807	0.2717	0.00013422	0.28123	-0.00046249	-0.25942	-0.00012596	-0.01159	-4.011e-05	-0.07423	-0.00017582	0.15601	-0.00046562	-0.39212	-0.00016331	-0.00884
8.675	0.00056487	0.2485	0.00015983	0.30684	-0.00046567	-0.2626	-0.00011386	0.00051	1.1e-06	-0.03302	-0.00019504	0.13679	-0.00045848	-0.38498	-0.00021508	-0.06061
8.7	0.00052389	0.20752	0.00019285	0.33986	-0.00045104	-0.24797	-0.00013546	-0.02109	1.522e-05	-0.0189	-0.0001966	0.13523	-0.00046769	-0.39419	-0.00024288	-0.08841
8.725	0.00047836	0.16199	0.00020617	0.35318	-0.00044539	-0.24232	-0.00018334	-0.06897	-2.42e-06	-0.03654	-0.00018583	0.146	-0.00045942	-0.38592	-0.00024738	-0.09291
8.75	0.00043364	0.11727	0.00020382	0.35083	-0.00044898	-0.24591	-0.00025571	-0.14134	-3.879e-05	-0.07291	-0.0001552	0.17663	-0.00041412	-0.34062	-0.00021644	-0.06197
8.775	0.00038364	0.06727	0.00019778	0.34479	-0.00046411	-0.26104	-0.00033093	-0.21656	-7.52e-05	-0.10932	-0.00010886	0.22297	-0.00032742	-0.25392	-0.00017329	-0.01882
8.8	0.00034461	0.02824	0.00020455	0.35156	-0.00049589	-0.29282	-0.00037463	-0.26026	-9.773e-05	-0.13185	-5.282e-05	0.27901	-0.0002523	-0.1788	-0.00016592	-0.01145
8.825	0.00032158	0.00521	0.00021262	0.35963	-0.0005198	-0.31673	-0.00036186	-0.24749	-0.00011235	-0.14647	-2.738e-05	0.30445	-0.00019694	-0.12344	-0.00018406	-0.02959
8.85	0.00030344	-0.01293	0.00021209	0.3591	-0.00051099	-0.30792	-0.00029947	-0.1851	-0.00011492	-0.14904	-3.96e-05	0.29223	-0.00016332	-0.08982	-0.0001777	-0.02323
8.875	0.00028361	-0.03276	0.00019681	0.34382	-0.00046675	-0.26368	-0.00020336	-0.08899	-0.00011891	-0.15303	-8.253e-05	0.2493	-0.0001641	-0.0906	-0.00017979	-0.02532
8.9	0.00028358	-0.03279	0.00018473	0.33174	-0.00040892	-0.20585	-0.00010422	0.01015	-0.00013472	-0.16884	-0.00012884	0.20299	-0.00018495	-0.11145	-0.00020501	-0.05054
8.925	0.00029268	-0.02369	0.00018211	0.32912	-0.00034661	-0.14354	-2.849e-05	0.08588	-0.00015995	-0.19407	-0.00015058	0.18125	-0.0002013	-0.1278	-0.00021328	-0.05881
8.95	0.00031218	-0.00419	0.00017903	0.32604	-0.00029085	-0.08778	3.25e-05	0.14687	-0.00018703	-0.22115	-0.00016484	0.16699	-0.00020023	-0.12673	-0.00020363	-0.04916
8.975	0.00031715	0.00078	0.00017579	0.3228	-0.00024971	-0.04664	6.041e-05	0.17478	-0.00020217	-0.23629	-0.00016913	0.1627	-0.0001894	-0.1159	-0.00022162	-0.06715
9	0.00028882	-0.02755	0.0001807	0.32771	-0.00021973	-0.01666	5.588e-05	0.17025	-0.00020315	-0.23727	-0.00015925	0.17258	-0.00016164	-0.08814	-0.00025053	-0.09606
9.025	0.00021531	-0.10106	0.00018945	0.33646	-0.00021467	-0.0116	2.985e-05	0.14422	-0.00019045	-0.22457	-0.00013487	0.19696	-0.00013563	-0.06213	-0.00027592	-0.12145
9.05	0.00010735	-0.20902	0.00020613	0.35314	-0.00022468	-0.02161	3.49e-06	0.11786	-0.000154	-0.18812	-0.00012833	0.2035	-0.00011428	-0.04078	-0.00029223	-0.13776
9.075	1.374e-05	-0.30263	0.00022584	0.37285	-0.00024624	-0.04317	-1.294e-05	0.10143	-0.00010303	-0.13715	-0.00015313	0.1787	-9.329e-05	-0.01979	-0.00033682	-0.18235
9.1	-5.543e-05	-0.3718	0.00023507	0.38208	-0.00025456	-0.05149	-2.459e-05	0.08978	-6.159e-05	-0.09571	-0.00019709	0.13474	-7.769e-05	-0.00419	-0.00036432	-0.20985
9.125	-9.835e-05	-0.41472	0.00022594	0.37295	-0.00025028	-0.04721	-4.184e-05	0.07253	-5.171e-05	-0.08583	-0.00023319	0.09864	-6.567e-05	0.00783	-0.00033374	-0.17927
9.15	-0.00010229	-0.41866	0.00020218	0.34919	-0.00022357	-0.0205	-6.242e-05	0.05195	-5.923e-05	-0.09335	-0.00024779	0.08404	-7.911e-05	-0.00561	-0.00029816	-0.14369
9.175	-8.243e-05	-0.3988	0.00017933	0.32634	-0.00019565	0.00742	-8.651e-05	0.02786	-6.228e-05	-0.0964	-0.00024123	0.0906	-7.612e-05	-0.00262	-0.00029477	-0.1403
9.2	-5.656e-05	-0.37293	0.00015928	0.30629	-0.00018065	0.02242	-0.00011467	-0.0003	-5.155e-05	-0.08567	-0.00021318	0.11865	-4.959e-05	0.02391	-0.00031253	-0.15806
9.225	-2.689e-05	-0.34326	0.00013031	0.27732	-0.00017234	0.03073	-0.00013268	-0.01831	-2.885e-05	-0.06297	-0.00016494	0.16689	-7.06e-06	0.06644	-0.00032638	-0.17191
9.25	6.72e-06	-0.30965	7.756e-05	0.22457	-0.00016809	0.03498	-0.00012029	-0.00592	-1.459e-05	-0.04871	-0.00011043	0.2214	4.425e-05	0.11775	-0.00033197	-0.1775
9.275	2.384e-05	-0.29253	-2.81e-06	0.1442	-0.00016606	0.03701	-8.819e-05	0.02618	-3.264e-05	-0.06676	-8.868e-05	0.24315	8.832e-05	0.16182	-0.00032456	-0.17009
9.3	4.182e-05	-0.27455	-7.425e-05	0.07276	-0.00014958	0.05349	-5.53e-05	0.05907	-7.777e-05	-0.11189	-0.00012715	0.20468	8.957e-05	0.16307	-0.00033874	-0.18427
9.325	6.626e-05	-0.25011	-0.00011455	0.03246	-0.00011944	0.08363	-4.107e-05	0.0733	-0.00012423	-0.15835	-0.0002006	0.13123	9.239e-05	0.16589	-0.00035987	-0.2054
9.35	7.656e-05	-0.23981	-0.00011494	0.03207	-8.703e-05	0.11604	-3.95e-05	0.07487	-0.00015485	-0.18897	-0.00028526	0.04657	0.00012753	0.20103	-0.00035785	-0.20338
9.375	8.469e-05	-0.23168	-8.545e-05	0.06156	-6.445e-05	0.13862	-5.38e-05	0.06057	-0.00015142	-0.18554	-0.00034148	-0.00965	0.00015735	0.23085	-0.00034681	-0.19234
9.4	9.147e-05	-0.2249	-5.219e-05	0.09482	-7.191e-05	0.13116	-8.248e-05	0.03189	-0.00011765	-0.15177	-0.00035836	-0.02653	0.00017812	0.25162	-0.00033072	-0.17625
9.425	7.196e-05	-0.24441	-4.168e-05	0.10533	-0.00010596	0.09711	-0.00012138	-0.00701	-9.482e-05	-0.12894	-0.00032613	0.0057	0.00016153	0.23503	-0.00029865	-0.14418
9.45	5.01e-05	-0.26627	-5.419e-05	0.09282	-0.00013545	0.06762	-0.00016437	-0.05	-8.998e-05	-0.1241	-0.00027978	0.05205	0.00011393	0.18743	-0.00025491	-0.10044
9.475	4.118e-05	-0.27519	-7.229e-05	0.07472	-0.00014824	0.05483	-0.00019221	-0.07784	-8.252e-05	-0.11664	-0.00022491	0.10692	6.5e-05	0.1385	-0.00021385	-0.05938
9.5	4.011e-05	-0.27626	-0.00010003	0.04698	-0.00014858	0.05449	-0.0002095	-0.09513	-5.512e-05	-0.08924	-0.00019226	0.13957	5.338e-05	0.12688	-0.00020252	-0.04805
9.525	4.976e-05	-0.26661	-0.00012874	0.01827	-0.00014043	0.06264	-0.00020361	-0.08924	-3.83e-05	-0.07242	-0.00016977	0.16206	6.232e-05	0.13582	-0.00019589	-0.04142
9.55	6.334e-05	-0.25303	-0.00014586	0.00115	-0.00014115	0.06192	-0.00018903	-0.07466	-4.68e-05	-0.08092	-0.00015211	0.17972	6.413e-05	0.13763	-0.00018846	-0.03399
9.575	7.042e-05	-0.24595	-0.00013617	0.01084	-0.0001487	0.05437	-0.00017121	-0.05684	-7.457e-05	-0.10869	-0.00015039	0.18144	6.644e-05	0.13994	-0.00014778	0.00669
9.6	7.343e-05	-0.24294	-0.00010489	0.04212	-0.00016868	0.03439	-0.00015572	-0.04135	-0.0001109	-0.14502	-0.00016472	0.16711	7.043e-05	0.14393	-9.785e-05	0.05662
9.625	6.88e-05	-0.24757	-6.947e-05	0.07754	-0.00019713	0.00594	-0.00015255	-0.03818	-0.00014952	-0.18364	-0.00017761	0.15422	7.225e-05	0.14575	-4.178e-05	0.11269
9.65	6.013e-05	-0.25624	-4.523e-05	0.10178	-0.00023063	-0.02756	-0.00015515	-0.04078	-0.00018084	-0.21496	-0.00018616	0.14567	7.599e-05	0.14949	1.224e-05	0.16671
9.675	4.728e-05	-0.26909	-2.694e-05	0.12007	-0.0002605	-0.05743	-0.00017008	-0.05571	-0.00017957	-0.21369	-0.00018693	0.1449	6.756e-05	0.14106	5.945e-05	0.21392
9.7	3.303e-05	-0.28334	-2.927e-05	0.11774	-0.00027617	-0.0731	-0.00018161	-0.06724	-0.00015491	-0.18903	-0.0001771	0.15473	5.379e-05	0.12729	4.54e-05	0.19987
9.725	3.865e-05	-0.27772	-4.068e-05	0.10633	-0.00026682	-0.06375	-0.00017631	-0.06194	-0.00011857	-0.15269	-0.0001405	0.19133	8.849e-05	0.16199	-2.661e-05	0.12786
9.75	6.157e-05	-0.2548	-4.724e-05	0.09977	-0.00024084	-0.03777	-0.00015248	-0.03811	-7.647e-05	-0.11059	-0.00011232	0.21951	0.00020732	0.28082	-8.421e-05	0.07026
9.775	8.166e-05	-0.23471	-4.926e-05	0.09775	-0.00020363	-0.00056	-0.00012895	-0.01458	-4.377e-05	-0.07789	-8.743e-05	0.2444	0.00033333	0.40683	-8.651e-05	0.06796
9.8	0.00010856	-0.20781	-6.257e-05	0.08444	-0.00016184	0.04123	-0.00012128	-0.00691	-2.209e-05	-0.05621	-5.316e-05	0.27867	0.00035694	0.43044	-8.513e-05	0.06934
9.825	0.0001299	-0.18647	-8.358e-05	0.06343	-0.00014896	0.05411	-0.00014375	-0.02938	-2.031e-05	-0.05443	-2.696e-05	0.30487	0.00030198	0.37548	-6.698e-05	0.08749
9.85	0.00013117	-0.1852	-0.00011214	0.03487	-0.00017463	0.02844	-0.00018911	-0.07474	-2.664e-05	-0.06076	-2.937e-05	0.30246	0.00021324	0.28674	-1.827e-05	0.1362
9.875	0.00011917	-0.1972	-0.00013713	0.00988	-0.0002132	-0.01013	-0.00022535	-0.11098	-3.31e-05	-0.06722	-5.185e-05	0.27998	0.00014384	0.21734	2.65e-06	0.15712
9.9	8.725e-05	-0.22912	-0.00016254	-0.01553	-0.00024488	-0.04181	-0.00022606	-0.11169	-4.478e-05	-0.0789	-6.879e-05	0.26304	0.0001092	0.1827	-6.62e-06	0.14785
9.925	4.496e-05	-0.27141	-0.00018526	-0.03825	-0.00027025	-0.06718	-0.0001967	-0.08233	-6.495e-05	-0.09907	-7.404e-05	0.25779	8.706e-05	0.16056	-2.178e-05	0.13269
9.95	1.308e-05	-0.30329	-0.00018238	-0.03537	-0.00029586	-0.09279	-0.00014358	-0.02921	-8.639e-05	-0.12051	-7.874e-05	0.25309	7.08e-05	0.1443	6.87e-06	0.16134
9.975	-9.4e-06	-0.32577	-0.00014796	-0.00095	-0.00031776	-0.11469	-6.937e-05	0.045	-9.604e-05	-0.13016	-8.524e-05	0.24659	0.00010067	0.17417	7.03e-06	0.1615
10	-2.587e-05	-0.34224	-0.00010828	0.03873	-0.00033183	-0.12876	1.237e-05	0.12674	-8.831e-05	-0.12243	-8.997e-05	0.24186	0.00015453	0.22803	-4.407e-05	0.1104
10.025	-3.267e-05	-0.34904	-9.268e-05	0.05433	-0.00035324	-0.15017	7.701e-05	0.19138	-6.277e-05	-0.09689	-8.417e-05	0.24766	0.00023814	0.31164	-0.00010871	0.04576
10.05	-4.137e-05	-0.35774	-0.00010546	0.04155	-0.00037967	-0.1766	9.73e-05	0.21167	-2.878e-05	-0.0629	-6.323e-05	0.2686	0.00030979	0.38329	-0.00014666	0.00781
10.075	-7.725e-05	-0.39362	-0.0001212	0.02581	-0.00038991	-0.18684	7.746e-05	0.19183	1.1e-06	-0.03302	-3.601e-05	0.29582	0.00037291	0.44641	-0.00017027	-0.0158
10.1	-0.00012677	-0.44314	-0.00011847	0.02854	-0.00036907	-0.166	4.809e-05	0.16246	1.58e-06	-0.03254	-8.62e-06	0.32321	0.00040048	0.47398	-0.0001675	-0.01303
10.125	-0.00017801	-0.49438	-8.649e-05	0.06052	-0.00031012	-0.10705	2.631e-05	0.14068	-4.327e-05	-0.07739	1.497e-05	0.3468	0.00037186	0.44536	-0.00011612	0.03835
10.15	-0.0002141	-0.53047	-4.332e-05	0.10369	-0.00021833	-0.01526	1.067e-05	0.12504	-0.00011858	-0.1527	2.58e-05	0.35763	0.00028189	0.35539	-5.151e-05	0.10296
10.175	-0.00025329	-0.56966	-1.119e-05	0.13582	-0.00012859	0.07448	4.28e-06	0.11865	-0.00020207	-0.23619	2.209e-05	0.35392	0.0001971	0.2706	-1.001e-05	0.14446
10.2	-0.00029759	-0.61396	-7.66e-06	0.13935	-7.396e-05	0.12911	1.374e-05	0.12811	-0.00025962	-0.29374	8.64e-06	0.34047	0.00011202	0.18552	2.1e-06	0.15657
10.225	-0.00033734	-0.65371	-3.612e-05	0.11089	-7.025e-05	0.13282	1.52e-05	0.12957	-0.00027168	-0.3058	1.7e-07	0.332	5.719e-05	0.13069	7.99e-06	0.16246
10.25	-0.00037041	-0.68678	-8.735e-05	0.05966	-9.904e-05	0.10403	-4.08e-06	0.11029	-0.00026116	-0.29528	2.23e-06	0.33406	6.422e-05	0.13772	3.737e-05	0.19184
10.275	-0.00039638	-0.71275	-0.00014219	0.00482	-0.00011587	0.0872	-3.547e-05	0.0789	-0.00025204	-0.28616	3.608e-05	0.36791	0.00011353	0.18703	5.663e-05	0.2111
10.3	-0.00041924	-0.73561	-0.0001823	-0.03529	-0.00010763	0.09544	-6.52e-05	0.04917	-0.00026561	-0.29973	7.675e-05	0.40858	0.0001506	0.2241	5.67e-05	0.21117
10.325	-0.00046239	-0.77876	-0.00020348	-0.05647	-8.259e-05	0.12048	-8.669e-05	0.02768	-0.0002865	-0.32062	0.00010272	0.43455	0.00013883	0.21233	3.116e-05	0.18563
10.35	-0.000508	-0.82437	-0.00019391	-0.0469	-7.259e-05	0.13048	-0.0001111	0.00327	-0.00028353	-0.31765	0.00013729	0.46912	0.00014157	0.21507	-1.37e-05	0.14077
10.375	-0.00055453	-0.8709	-0.00015988	-0.01287	-9.671e-05	0.10636	-0.00012611	-0.01174	-0.00025768	-0.2918	0.00017524	0.50707	0.00016808	0.24158	-7.379e-05	0.08068
10.4	-0.00058819	-0.90456	-0.00012987	0.01714	-0.00014846	0.05461	-0.00012265	-0.00828	-0.0002205	-0.25462	0.00019417	0.526	0.00021381	0.28731	-0.00011043	0.04404
10.425	-0.0005952	-0.91157	-0.00012599	0.02102	-0.00021965	-0.01658	-0.00010316	0.01121	-0.00018663	-0.22075	0.00020137	0.5332	0.0002478	0.3213	-0.00010908	0.04539
10.45	-0.00058673	-0.9031	-0.00013804	0.00897	-0.00027924	-0.07617	-8.216e-05	0.03221	-0.00015841	-0.19253	0.00019681	0.52864	0.00029693	0.37043	-0.00011622	0.03825
10.475	-0.00057092	-0.88729	-0.00015921	-0.0122	-0.00031226	-0.10919	-7.439e-05	0.03998	-0.0001383	-0.17242	0.00020077	0.5326	0.00033646	0.40996	-0.00015653	-0.00206
10.5	-0.00054862	-0.86499	-0.00016727	-0.02026	-0.00030908	-0.10601	-8.009e-05	0.03428	-0.00011772	-0.15184	0.00025236	0.58419	0.00035222	0.42572	-0.000231	-0.07653
10.525	-0.00052862	-0.84499	-0.00016316	-0.01615	-0.00029291	-0.08984	-0.0001008	0.01357	-9.713e-05	-0.13125	0.00031658	0.64841	0.00031424	0.38774	-0.00026709	-0.11262
10.55	-0.00052225	-0.83862	-0.00014108	0.00593	-0.00027724	-0.07417	-0.0001189	-0.00453	-8.007e-05	-0.11419	0.00034052	0.67235	0.0002217	0.2952	-0.0003246	-0.17013
10.575	-0.00053546	-0.85183	-0.00010733	0.03968	-0.00026742	-0.06435	-0.0001299	-0.01553	-6.262e-05	-0.09674	0.00030446	0.63629	0.00019579	0.26929	-0.00042143	-0.26696
10.6	-0.00056897	-0.88534	-7.287e-05	0.07414	-0.00026093	-0.05786	-0.00013938	-0.02501	-4.341e-05	-0.07753	0.00024007	0.5719	0.00021086	0.28436	-0.00055486	-0.40039
10.625	-0.00060141	-0.91778	-5.747e-05	0.08954	-0.00025801	-0.05494	-0.00016312	-0.04875	-2.221e-05	-0.05633	0.00016064	0.49247	0.00019773	0.27123	-0.00061561	-0.46114
10.65	-0.000637	-0.95337	-4.705e-05	0.09996	-0.00025679	-0.05372	-0.00018477	-0.0704	5.06e-06	-0.02906	8.502e-05	0.41685	0.00016186	0.23536	-0.00060047	-0.446
10.675	-0.00067176	-0.98813	-3.029e-05	0.11672	-0.00026663	-0.06356	-0.00020588	-0.09151	4.192e-05	0.0078	2.166e-05	0.35349	0.00010618	0.17968	-0.00053966	-0.38519
10.7	-0.00069694	-1.01331	-9.47e-06	0.13754	-0.00027912	-0.07605	-0.00022137	-0.107	8.264e-05	0.04852	-2.719e-05	0.30464	4.581e-05	0.11931	-0.00052502	-0.37055
10.725	-0.00071828	-1.03465	6.42e-06	0.15343	-0.00027967	-0.0766	-0.00023559	-0.12122	0.0001159	0.08178	-6.232e-05	0.26951	-9.71e-06	0.06379	-0.00050976	-0.35529
10.75	-0.00072537	-1.04174	2.46e-05	0.17161	-0.00027082	-0.06775	-0.00024012	-0.12575	0.00011418	0.08006	-6.495e-05	0.26688	-4.341e-05	0.03009	-0.00050478	-0.35031
10.775	-0.00072473	-1.0411	4.601e-05	0.19302	-0.00026133	-0.05826	-0.00022144	-0.10707	7.626e-05	0.04214	-5.062e-05	0.28121	-4.345e-05	0.03005	-0.00048691	-0.33244

## Sheet: 32kHz
Time (ms)	32kHz 10dB Atten	32kHz 10dB Atten, normalised	32kHz 20dB Atten	32kHz 20dB Atten, normalised	32kHz 30dB Atten	32kHz 30dB Atten, normalised	32kHz 40dB Atten	32kHz 40dB Atten, normalised	32kHz 50dB Atten	32kHz 50dB Atten, normalised	32kHz 60dB Atten	32kHz 60dB Atten, normalised	32kHz 55dB Atten	32kHz 55dB Atten, normalised	32kHz 65dB Atten	32kHz 65dB Atten, normalised	32kHz 70dB Atten	32kHz 70dB Atten, normalised	32kHz 80dB Atten	32kHz 80dB Atten, normalised
-2	-3.938e-05	0	-7.687e-05	0	0.0001183	0	0.00022485	0	-4.569e-05	0	0.00019828	0	0.00023683	0	0.00016512	0	-2.524e-05	0	-2.951e-05	0
-1.975	-4.256e-05	-0.00318	-4.439e-05	0.03248	0.00011517	-0.00313	0.00027926	0.05441	-4.793e-05	-0.00224	0.0002145	0.01622	0.00020887	-0.02796	9.798e-05	-0.06714	-1.541e-05	0.00983	-1.766e-05	0.01185
-1.95	-2.485e-05	0.01453	-8.52e-06	0.06835	0.00011722	-0.00108	0.0003012	0.07635	-2.333e-05	0.02236	0.00021035	0.01207	0.00014559	-0.09124	2.218e-05	-0.14294	4e-07	0.02564	1.009e-05	0.0396
-1.925	1.443e-05	0.05381	2.116e-05	0.09803	0.00010901	-0.00929	0.00026243	0.03758	9.24e-06	0.05493	0.00019742	-0.00086	7.71e-05	-0.15973	-3.744e-05	-0.20256	1.268e-05	0.03792	4.702e-05	0.07653
-1.9	7.308e-05	0.11246	3.819e-05	0.11506	0.00010145	-0.01685	0.00017479	-0.05006	3.315e-05	0.07884	0.00017686	-0.02142	1.586e-05	-0.22097	-8.375e-05	-0.24887	1.855e-05	0.04379	7.107e-05	0.10058
-1.875	0.00013627	0.17565	4.4e-05	0.12087	0.00010461	-0.01369	8.361e-05	-0.14124	4.454e-05	0.09023	0.0001472	-0.05108	-3.038e-05	-0.26721	-0.00013098	-0.2961	2.536e-05	0.0506	8.43e-05	0.11381
-1.85	0.00018826	0.22764	4.608e-05	0.12295	0.00011405	-0.00425	2.907e-05	-0.19578	4.892e-05	0.09461	9.028e-05	-0.108	-6.429e-05	-0.30112	-0.0001701	-0.33522	3.936e-05	0.0646	9.352e-05	0.12303
-1.825	0.00021371	0.25309	4.76e-05	0.12447	0.00012084	0.00254	1.706e-05	-0.20779	6.395e-05	0.10964	3.653e-05	-0.16175	-8.552e-05	-0.32235	-0.000191	-0.35612	5.182e-05	0.07706	9.437e-05	0.12388
-1.8	0.00019437	0.23375	3.742e-05	0.11429	0.00013062	0.01232	3.386e-05	-0.19099	9.898e-05	0.14467	9.18e-06	-0.1891	-9.539e-05	-0.33222	-0.00018633	-0.35145	7.52e-05	0.10044	6.944e-05	0.09895
-1.775	0.00013069	0.17007	2.479e-05	0.10166	0.0001325	0.0142	6.481e-05	-0.16004	0.00013457	0.18026	1.671e-05	-0.18157	-8.169e-05	-0.31852	-0.00015599	-0.32111	9.55e-05	0.12074	2.118e-05	0.05069
-1.75	5.336e-05	0.09274	1.918e-05	0.09605	0.00012221	0.00391	9.499e-05	-0.12986	0.00016239	0.20808	3.005e-05	-0.16823	-4.439e-05	-0.28122	-0.00011193	-0.27705	0.00010705	0.13229	-2.936e-05	0.00015
-1.725	5.83e-06	0.04521	1.941e-05	0.09628	8.806e-05	-0.03024	0.00010769	-0.11716	0.00016881	0.2145	3.047e-05	-0.16781	6.1e-07	-0.23622	-7.157e-05	-0.23669	0.00010503	0.13027	-5.927e-05	-0.02976
-1.7	4.25e-06	0.04363	1.7e-05	0.09387	3.754e-05	-0.08076	0.00011587	-0.10898	0.00014235	0.18804	1.071e-05	-0.18757	2.902e-05	-0.20781	-4.217e-05	-0.20729	0.00010763	0.13287	-6.193e-05	-0.03242
-1.675	2.643e-05	0.06581	5.52e-06	0.08239	-1.342e-05	-0.13172	0.00013408	-0.09077	8.598e-05	0.13167	-2.86e-05	-0.22688	3.194e-05	-0.20489	-2.706e-05	-0.19218	0.0001149	0.14014	-4.338e-05	-0.01387
-1.65	5.949e-05	0.09887	-1.151e-05	0.06536	-5.602e-05	-0.17432	0.00016781	-0.05704	2.181e-05	0.0675	-8.78e-05	-0.28608	1.399e-05	-0.22284	-1.582e-05	-0.18094	0.0001286	0.15384	-3.283e-05	-0.00332
-1.625	7.993e-05	0.11931	-3.584e-05	0.04103	-8.927e-05	-0.20757	0.00022619	0.00134	-1.914e-05	0.02655	-0.00015567	-0.35395	-2.64e-06	-0.23947	-1.445e-05	-0.17957	0.00013755	0.16279	-3.854e-05	-0.00903
-1.6	8.75e-05	0.12688	-6.216e-05	0.01471	-0.0001096	-0.2279	0.00028564	0.06079	-2.079e-05	0.0249	-0.00020186	-0.40014	-6.9e-06	-0.24373	-2.505e-05	-0.19017	0.00013835	0.16359	-4.202e-05	-0.01251
-1.575	7.446e-05	0.11384	-6.094e-05	0.01593	-0.00011142	-0.22972	0.00032349	0.09864	-1.84e-06	0.04385	-0.00020878	-0.40706	-6.61e-06	-0.24344	-3.973e-05	-0.20485	0.00013872	0.16396	-3.748e-05	-0.00797
-1.55	3.765e-05	0.07703	-2.326e-05	0.05361	-9.803e-05	-0.21633	0.00034415	0.1193	5.6e-06	0.05129	-0.00018326	-0.38154	-1.669e-05	-0.25352	-5.634e-05	-0.22146	0.00014483	0.17007	-3.387e-05	-0.00436
-1.525	-1.42e-05	0.02518	2.54e-05	0.10227	-6.527e-05	-0.18357	0.00034961	0.12476	-1.479e-05	0.0309	-0.00013422	-0.3325	-4.904e-05	-0.28587	-6.085e-05	-0.22597	0.00014987	0.17511	-5.156e-05	-0.02205
-1.5	-5.246e-05	-0.01308	6.579e-05	0.14266	-2.427e-05	-0.14257	0.00034284	0.11799	-6.106e-05	-0.01537	-9.21e-05	-0.29038	-9.41e-05	-0.33093	-4.793e-05	-0.21305	0.00013905	0.16429	-8.738e-05	-0.05787
-1.475	-7.083e-05	-0.03145	8.337e-05	0.16024	6.65e-06	-0.11165	0.00032425	0.0994	-0.00011496	-0.06927	-8.75e-05	-0.28578	-0.00013548	-0.37231	-1.587e-05	-0.18099	0.00011721	0.14245	-0.00012863	-0.09912
-1.45	-7.196e-05	-0.03258	6.372e-05	0.14059	1.519e-05	-0.10311	0.00030884	0.08399	-0.00013854	-0.09285	-0.00011105	-0.30933	-0.00015142	-0.38825	1.284e-05	-0.15228	9.971e-05	0.12495	-0.00014639	-0.11688
-1.425	-5.375e-05	-0.01437	4.11e-05	0.11797	-5.2e-06	-0.1235	0.00030007	0.07522	-0.00013564	-0.08995	-0.00013008	-0.32836	-0.00013343	-0.37026	1.351e-05	-0.15161	7.478e-05	0.10002	-0.00013899	-0.10948
-1.4	-9.73e-06	0.02965	4.275e-05	0.11962	-2.846e-05	-0.14676	0.00028917	0.06432	-0.00012065	-0.07496	-0.00012663	-0.32491	-0.00011024	-0.34707	-8.06e-06	-0.17318	5.748e-05	0.08272	-0.00010971	-0.0802
-1.375	4.874e-05	0.08812	6.086e-05	0.13773	-3.875e-05	-0.15705	0.00026923	0.04438	-9.468e-05	-0.04899	-8.373e-05	-0.28201	-9.231e-05	-0.32914	-2.798e-05	-0.1931	5.254e-05	0.07778	-6.573e-05	-0.03622
-1.35	9.648e-05	0.13586	7.501e-05	0.15188	-3.581e-05	-0.15411	0.00023926	0.01441	-6.203e-05	-0.01634	-2.43e-06	-0.20071	-7.45e-05	-0.31133	-3.609e-05	-0.20121	4.138e-05	0.06662	-1.66e-05	0.01291
-1.325	0.00010353	0.14291	6.935e-05	0.14622	-2.772e-05	-0.14602	0.00020725	-0.0176	-2.495e-05	0.02074	7.788e-05	-0.1204	-3.045e-05	-0.26728	-2.811e-05	-0.19323	1.87e-05	0.04394	1.729e-05	0.0468
-1.3	8.705e-05	0.12643	4.826e-05	0.12513	-1.803e-05	-0.13633	0.00018695	-0.0379	6.87e-06	0.05256	0.00011253	-0.08575	2.965e-05	-0.20718	-7.6e-06	-0.17272	-5.67e-06	0.01957	3.706e-05	0.06657
-1.275	7.61e-05	0.11548	2.601e-05	0.10288	-4.2e-06	-0.1225	0.00019363	-0.03122	1.4e-05	0.05969	9.392e-05	-0.10436	8.919e-05	-0.14764	6.72e-06	-0.1584	-3.395e-05	-0.00871	4.029e-05	0.0698
-1.25	8.672e-05	0.1261	-2.72e-06	0.07415	6.29e-06	-0.11201	0.00021878	-0.00607	-7.94e-06	0.03775	4.455e-05	-0.15373	0.0001432	-0.09363	6.14e-06	-0.15898	-6.116e-05	-0.03592	3.824e-05	0.06775
-1.225	0.00010626	0.14564	-4.242e-05	0.03445	7.05e-06	-0.11125	0.00023953	0.01468	-3.906e-05	0.00663	-8.14e-06	-0.20642	0.00018348	-0.05335	3.67e-06	-0.16145	-8.358e-05	-0.05834	3.136e-05	0.06087
-1.2	0.00012792	0.1673	-8.62e-05	-0.00933	1.611e-05	-0.10219	0.00023217	0.00732	-6.658e-05	-0.02089	-5.614e-05	-0.25442	0.00019617	-0.04066	4.69e-06	-0.16043	-0.00010478	-0.07954	2.76e-05	0.05711
-1.175	0.0001433	0.18268	-0.00012304	-0.04617	4.432e-05	-0.07398	0.00019599	-0.02886	-8.819e-05	-0.0425	-8.414e-05	-0.28242	0.00018235	-0.05448	-2.72e-06	-0.16784	-0.00011531	-0.09007	2.984e-05	0.05935
-1.15	0.00014806	0.18744	-0.00013997	-0.0631	7.051e-05	-0.04779	0.00015823	-0.06662	-0.00010758	-0.06189	-9.242e-05	-0.2907	0.00016055	-0.07628	-1.873e-05	-0.18385	-0.00010867	-0.08343	2.209e-05	0.0516
-1.125	0.00013373	0.17311	-0.00013346	-0.05659	6.071e-05	-0.05759	0.00013651	-0.08834	-0.00012057	-0.07488	-7.717e-05	-0.27545	0.00015099	-0.08584	-2.802e-05	-0.19314	-7.482e-05	-0.04958	-1.4e-07	0.02937
-1.1	0.00011223	0.15161	-0.00011259	-0.03572	2.486e-05	-0.09344	0.00014328	-0.08157	-0.00012755	-0.08186	-6.055e-05	-0.25883	0.00015979	-0.07704	-1.556e-05	-0.18068	-2.413e-05	0.00111	-2.757e-05	0.00194
-1.075	9.711e-05	0.13649	-8.609e-05	-0.00922	-1.644e-05	-0.13474	0.00017452	-0.05033	-0.00011385	-0.06816	-6.89e-05	-0.26718	0.00017972	-0.05711	2.013e-05	-0.14499	2.115e-05	0.04639	-5.269e-05	-0.02318
-1.05	9.678e-05	0.13616	-5.462e-05	0.02225	-5.121e-05	-0.16951	0.00021085	-0.014	-6.56e-05	-0.01991	-9.154e-05	-0.28982	0.0001949	-0.04193	4.782e-05	-0.1173	5.065e-05	0.07589	-7.071e-05	-0.0412
-1.025	0.00010892	0.1483	-7.16e-06	0.06971	-6.726e-05	-0.18556	0.00023221	0.00736	-5.53e-06	0.04016	-0.00010506	-0.30334	0.00019066	-0.04617	5.736e-05	-0.10776	7.214e-05	0.09738	-7.083e-05	-0.04132
-1	0.00012487	0.16425	4.462e-05	0.12149	-6.258e-05	-0.18088	0.00024382	0.01897	4.34e-05	0.08909	-9.823e-05	-0.29651	0.00017481	-0.06202	4.637e-05	-0.11875	7.677e-05	0.10201	-4.924e-05	-0.01973
-0.975	0.00015502	0.1944	9.269e-05	0.16956	-4.414e-05	-0.16244	0.00024712	0.02227	7.164e-05	0.11733	-6.922e-05	-0.2675	0.00016592	-0.07091	1.681e-05	-0.14831	6.424e-05	0.08948	-3.074e-05	-0.00123
-0.95	0.00017222	0.2116	0.00013379	0.21066	-1.848e-05	-0.13678	0.00024846	0.02361	7.614e-05	0.12183	-3.394e-05	-0.23222	0.00018372	-0.05311	-1.726e-05	-0.18238	4.736e-05	0.0726	-1.63e-06	0.02788
-0.925	0.00016108	0.20046	0.00015815	0.23502	1.37e-06	-0.11693	0.00024944	0.02459	6.927e-05	0.11496	-1.587e-05	-0.21415	0.00021205	-0.02478	-4.092e-05	-0.20604	5.149e-05	0.07673	2.643e-05	0.05594
-0.9	0.00011284	0.15222	0.00016655	0.24342	1.8e-07	-0.11812	0.00024541	0.02056	7.219e-05	0.11788	-1.711e-05	-0.21539	0.00022776	-0.00907	-7.043e-05	-0.23555	8.239e-05	0.10763	4.146e-05	0.07097
-0.875	5.497e-05	0.09435	0.00015258	0.22945	-3.07e-06	-0.12137	0.00022928	0.00443	8.633e-05	0.13202	-2.705e-05	-0.22533	0.00023131	-0.00552	-0.00010892	-0.27404	0.00012239	0.14763	4.889e-05	0.0784
-0.85	1.544e-05	0.05482	0.00011195	0.18882	-1.064e-05	-0.12894	0.00018771	-0.03714	0.000105	0.15069	-2.955e-05	-0.22783	0.00022275	-0.01408	-0.0001408	-0.30592	0.00015473	0.17997	4.51e-05	0.07461
-0.825	6.95e-06	0.04633	6.318e-05	0.14005	-1.651e-05	-0.13481	0.00013084	-0.09401	0.00010567	0.15136	-2.142e-05	-0.2197	0.00020311	-0.03372	-0.00013457	-0.29969	0.00016418	0.18942	3.097e-05	0.06048
-0.8	1.143e-05	0.05081	2.605e-05	0.10292	-3.335e-05	-0.15165	4.856e-05	-0.17629	7.903e-05	0.12472	-1.411e-05	-0.21239	0.00017005	-0.06678	-9.213e-05	-0.25725	0.0001584	0.18364	2.022e-05	0.04973
-0.775	1.104e-05	0.05042	5.52e-06	0.08239	-6.545e-05	-0.18375	-5.369e-05	-0.27854	3.86e-05	0.08429	-1.333e-05	-0.21161	0.00010318	-0.13365	-3.22e-05	-0.19732	0.00015053	0.17577	2.622e-05	0.05573
-0.75	7.62e-06	0.047	-1.77e-06	0.0751	-0.00010137	-0.21967	-0.00015067	-0.37552	1.424e-05	0.05993	-1.281e-05	-0.21109	1.47e-05	-0.22213	1.578e-05	-0.14934	0.00013517	0.16041	5.267e-05	0.08218
-0.725	1.027e-05	0.04965	-2.08e-06	0.07479	-0.00010647	-0.22477	-0.00022274	-0.44759	1.434e-05	0.06003	-7.25e-06	-0.20553	-5.649e-05	-0.29332	4.022e-05	-0.1249	0.00010658	0.13182	7.568e-05	0.10519
-0.7	2.732e-05	0.0667	-8.86e-06	0.06801	-7.664e-05	-0.19494	-0.00023959	-0.46444	1.855e-05	0.06424	-2.42e-06	-0.2007	-9.201e-05	-0.32884	3.973e-05	-0.12539	7.269e-05	0.09793	7.825e-05	0.10776
-0.675	5.593e-05	0.09531	-1.751e-05	0.05936	-4.002e-05	-0.15832	-0.00020087	-0.42572	1.79e-05	0.06359	4.34e-06	-0.19394	-9.009e-05	-0.32692	1.912e-05	-0.146	3.464e-05	0.05988	6.577e-05	0.09528
-0.65	7.691e-05	0.11629	-1.46e-05	0.06227	-2.178e-05	-0.14008	-0.00013819	-0.36304	1.418e-05	0.05987	1.958e-05	-0.1787	-6.046e-05	-0.29729	-6.35e-06	-0.17147	-3.71e-06	0.02153	4.663e-05	0.07614
-0.625	8.172e-05	0.1211	1.021e-05	0.08708	-3.178e-05	-0.15008	-8.052e-05	-0.30537	1.678e-05	0.06247	3.658e-05	-0.1617	-2.813e-05	-0.26496	-3.148e-05	-0.1966	-3.95e-05	-0.01426	2.201e-05	0.05152
-0.6	8.063e-05	0.12001	5.481e-05	0.13168	-4.99e-05	-0.1682	-3.906e-05	-0.26391	4.449e-05	0.09018	5.075e-05	-0.14753	5.3e-06	-0.23153	-5.137e-05	-0.21649	-5.545e-05	-0.03021	-4.64e-06	0.02487
-0.575	6.878e-05	0.10816	9.045e-05	0.16732	-4.833e-05	-0.16663	-2.039e-05	-0.24524	9.83e-05	0.14399	5.961e-05	-0.13867	3.099e-05	-0.20584	-7.262e-05	-0.23774	-4.421e-05	-0.01897	-1.607e-05	0.01344
-0.55	6.015e-05	0.09953	0.00010181	0.17868	-2.327e-05	-0.14157	-1.05e-05	-0.23535	0.00014478	0.19047	5.237e-05	-0.14591	5.157e-05	-0.18526	-7.279e-05	-0.23791	-1.419e-05	0.01105	2.47e-06	0.03198
-0.525	5.287e-05	0.09225	8.099e-05	0.15786	1.166e-05	-0.10664	-4.77e-06	-0.22962	0.00014675	0.19244	3.635e-05	-0.16193	6.901e-05	-0.16782	-4.461e-05	-0.20973	3.059e-05	0.05583	3.544e-05	0.06495
-0.5	6.552e-05	0.1049	4.268e-05	0.11955	4.064e-05	-0.07766	1.107e-05	-0.21378	0.00010509	0.15078	3.138e-05	-0.1669	7.6e-05	-0.16083	7.39e-06	-0.15773	7.547e-05	0.10071	6.552e-05	0.09503
-0.475	8.173e-05	0.12111	6.73e-06	0.0836	4.958e-05	-0.06872	3.175e-05	-0.1931	3.949e-05	0.08518	3.999e-05	-0.15829	7.143e-05	-0.1654	7.019e-05	-0.09493	0.00010358	0.12882	9.039e-05	0.1199
-0.45	9.161e-05	0.13099	-7.91e-06	0.06896	3.016e-05	-0.08814	4.867e-05	-0.17618	-7.16e-06	0.03853	4.962e-05	-0.14866	4.935e-05	-0.18748	0.00011219	-0.05293	0.00011166	0.1369	8.488e-05	0.11439
-0.425	9.05e-05	0.12988	-1.079e-05	0.06608	-1.337e-05	-0.13167	6.393e-05	-0.16092	-1.086e-05	0.03483	5.639e-05	-0.14189	1.34e-05	-0.22343	0.00011128	-0.05384	0.00010558	0.13082	6.079e-05	0.0903
-0.4	8.132e-05	0.1207	-1.271e-05	0.06416	-6.493e-05	-0.18323	6.886e-05	-0.15599	2.214e-05	0.06783	4.576e-05	-0.15252	-3.03e-05	-0.26713	8.522e-05	-0.0799	9.71e-05	0.12234	3.992e-05	0.06943
-0.375	6.72e-05	0.10658	-1.444e-05	0.06243	-0.00011846	-0.23676	5.29e-05	-0.17195	5.59e-05	0.10159	1.213e-05	-0.18615	-7.457e-05	-0.3114	3.662e-05	-0.1285	0.00010774	0.13298	3.723e-05	0.06674
-0.35	6.24e-05	0.10178	-1.691e-05	0.05996	-0.00017798	-0.29628	1.012e-05	-0.21473	6.304e-05	0.10873	-3.235e-05	-0.23063	-9.965e-05	-0.33648	-3.33e-06	-0.16845	0.00014277	0.16801	3.771e-05	0.06722
-0.325	6.596e-05	0.10534	-2.568e-05	0.05119	-0.00021515	-0.33345	-4.841e-05	-0.27326	4.074e-05	0.08643	-8.401e-05	-0.28229	-8.904e-05	-0.32587	-2.251e-05	-0.18763	0.00017755	0.20279	3.858e-05	0.06809
-0.3	8.029e-05	0.11967	-3.282e-05	0.04405	-0.00021614	-0.33444	-7.984e-05	-0.30469	7e-07	0.04639	-0.00013244	-0.33072	-4.037e-05	-0.2772	-3.66e-06	-0.16878	0.00019111	0.21635	3.006e-05	0.05957
-0.275	0.00010498	0.14436	-3.903e-05	0.03784	-0.00018714	-0.30544	-9.104e-05	-0.31589	-1.995e-05	0.02574	-0.00015962	-0.3579	1.773e-05	-0.2191	4.176e-05	-0.12336	0.00016552	0.19076	8.96e-06	0.03847
-0.25	0.00012848	0.16786	-5.123e-05	0.02564	-0.0001482	-0.2665	-7.581e-05	-0.30066	-1.835e-05	0.02734	-0.0001579	-0.35618	5.699e-05	-0.17984	0.00010478	-0.06034	0.00012281	0.14805	-1.237e-05	0.01714
-0.225	0.00014859	0.18797	-5.93e-05	0.01757	-0.00012037	-0.23867	-5.379e-05	-0.27864	3.12e-06	0.04881	-0.00010949	-0.30777	6.969e-05	-0.16714	0.0001566	-0.00852	8.435e-05	0.10959	-2.979e-05	-0.00028
-0.2	0.00016343	0.20281	-7.388e-05	0.00299	-0.00010843	-0.22673	-3.641e-05	-0.26126	3.875e-05	0.08444	-3.952e-05	-0.2378	6.762e-05	-0.16921	0.00017399	0.00887	6.071e-05	0.08595	-4.316e-05	-0.01365
-0.175	0.0001706	0.20998	-8.533e-05	-0.00846	-9.991e-05	-0.21821	-3.428e-05	-0.25913	6.87e-05	0.11439	3.357e-05	-0.16471	6.601e-05	-0.17082	0.00016471	-0.00041	4.508e-05	0.07032	-6.201e-05	-0.0325
-0.15	0.00016506	0.20444	-8.123e-05	-0.00436	-0.00010452	-0.22282	-4.639e-05	-0.27124	7.45e-05	0.12019	8.678e-05	-0.1115	5.704e-05	-0.17979	0.00013723	-0.02789	1.716e-05	0.0424	-7.925e-05	-0.04974
-0.125	0.00014074	0.18012	-6.091e-05	0.01596	-0.00011039	-0.22869	-5.795e-05	-0.2828	5.772e-05	0.10341	0.0001216	-0.07668	3.155e-05	-0.20528	9.371e-05	-0.07141	-1.493e-05	0.01031	-8.222e-05	-0.05271
-0.1	9.544e-05	0.13482	-3.228e-05	0.04459	-0.00010708	-0.22538	-7.268e-05	-0.29753	2.063e-05	0.06632	0.00013859	-0.05969	-1.343e-05	-0.25026	4.47e-05	-0.12042	-2.94e-05	-0.00416	-7.298e-05	-0.04347
-0.075	4.416e-05	0.08354	-3.39e-06	0.07348	-8.441e-05	-0.20271	-9.97e-05	-0.32455	-3.199e-05	0.0137	0.00012387	-0.07441	-7.012e-05	-0.30695	-9.8e-07	-0.1661	-1.794e-05	0.0073	-6.148e-05	-0.03197
-0.05	-8.26e-06	0.03112	1.731e-05	0.09418	-6.273e-05	-0.18103	-0.00013699	-0.36184	-8.515e-05	-0.03946	7.476e-05	-0.12352	-0.00013154	-0.36837	-3.988e-05	-0.205	8.88e-06	0.03412	-6.829e-05	-0.03878
-0.025	-4.543e-05	-0.00605	3.202e-05	0.10889	-5.312e-05	-0.17142	-0.00017194	-0.39679	-0.00012034	-0.07465	1.339e-05	-0.18489	-0.00017431	-0.41114	-7.15e-05	-0.23662	3.511e-05	0.06035	-8.369e-05	-0.05418
0	-4.049e-05	-0.00111	4.735e-05	0.12422	-4.288e-05	-0.16118	-0.0001992	-0.42405	-0.00012143	-0.07574	-3.106e-05	-0.22934	-0.00019147	-0.4283	-0.00011389	-0.27901	5.8e-05	0.08324	-0.00010876	-0.07925
0.025	8.7e-06	0.04808	6.541e-05	0.14228	-3.274e-05	-0.15104	-0.00022504	-0.44989	-8.9e-05	-0.04331	-4.979e-05	-0.24807	-0.00020873	-0.44556	-0.00013868	-0.3038	7.412e-05	0.09936	-0.00014012	-0.11061
0.05	7.578e-05	0.11516	7.59e-05	0.15277	-2.976e-05	-0.14806	-0.00025169	-0.47654	-4.668e-05	-0.00099	-4.507e-05	-0.24335	-0.00024377	-0.4806	-0.00013262	-0.29774	8.983e-05	0.11507	-0.00017007	-0.14056
0.075	0.00012848	0.16786	8.042e-05	0.15729	-4.212e-05	-0.16042	-0.0002549	-0.47975	-8.36e-06	0.03733	-1.562e-05	-0.2139	-0.00027154	-0.50837	-0.00011813	-0.28325	0.0001106	0.13584	-0.00018339	-0.15388
0.1	0.00014321	0.18259	7.115e-05	0.14802	-5.514e-05	-0.17344	-0.00021471	-0.43956	2.228e-05	0.06797	1.996e-05	-0.17832	-0.00025911	-0.49594	-0.00011539	-0.28051	0.00013921	0.16445	-0.00018928	-0.15977
0.125	0.00012797	0.16735	5.352e-05	0.13039	-6.32e-05	-0.1815	-0.00015561	-0.38046	3.686e-05	0.08255	5.639e-05	-0.14189	-0.0002132	-0.45003	-0.00010892	-0.27404	0.00017015	0.19539	-0.00019494	-0.16543
0.15	9.643e-05	0.13581	3.713e-05	0.114	-7.858e-05	-0.19688	-0.0001042	-0.32905	3.341e-05	0.0791	9.859e-05	-0.09969	-0.00014483	-0.38166	-9.338e-05	-0.2585	0.00019508	0.22032	-0.00019485	-0.16534
0.175	5.809e-05	0.09747	2.531e-05	0.10218	-0.00010793	-0.22623	-6.475e-05	-0.2896	4e-06	0.04969	0.00013936	-0.05892	-6.834e-05	-0.30517	-6.95e-05	-0.23462	0.00020161	0.22685	-0.00017635	-0.14684
0.2	3.469e-05	0.07407	2.04e-05	0.09727	-0.00014122	-0.25952	-4.259e-05	-0.26744	-2.538e-05	0.02031	0.00015694	-0.04134	-1.312e-05	-0.24995	-3.806e-05	-0.20318	0.00018366	0.2089	-0.00014084	-0.11133
0.225	2.414e-05	0.06352	1.559e-05	0.09246	-0.000154	-0.2723	-3.818e-05	-0.26303	-3.166e-05	0.01403	0.0001413	-0.05698	1.659e-05	-0.22024	4.35e-06	-0.16077	0.00012612	0.15136	-0.00010134	-0.07183
0.25	2.18e-05	0.06118	1.732e-05	0.09419	-0.00013408	-0.25238	-5.051e-05	-0.27536	-9.45e-06	0.03624	9.547e-05	-0.10281	3.384e-05	-0.20299	5.389e-05	-0.11123	5.653e-05	0.08177	-7.092e-05	-0.04141
0.275	3.351e-05	0.07289	2.195e-05	0.09882	-0.00012497	-0.24327	-6.253e-05	-0.28738	2.886e-05	0.07455	4.105e-05	-0.15723	2.991e-05	-0.20692	9.632e-05	-0.0688	2.75e-06	0.02799	-5.76e-05	-0.02809
0.3	5.552e-05	0.0949	4.392e-05	0.12079	-0.00015451	-0.27281	-7.365e-05	-0.2985	6.398e-05	0.10967	-1.02e-06	-0.1993	1.271e-05	-0.22412	0.00013102	-0.0341	-1.196e-05	0.01328	-6.212e-05	-0.03261
0.325	8.643e-05	0.12581	8.164e-05	0.15851	-0.00019051	-0.30881	-7.199e-05	-0.29684	9.643e-05	0.14212	-1.339e-05	-0.21167	1.09e-06	-0.23574	0.00015901	-0.00611	2.258e-05	0.04782	-6.899e-05	-0.03948
0.35	0.00011186	0.15124	0.00011057	0.18744	-0.00020941	-0.32771	-4.737e-05	-0.27222	0.00014585	0.19154	6.4e-07	-0.19764	-2e-07	-0.23703	0.0001848	0.01968	8.834e-05	0.11358	-6.736e-05	-0.03785
0.375	0.00012407	0.16345	0.00013026	0.20713	-0.00020864	-0.32694	-7.84e-06	-0.23269	0.00020752	0.25321	2.454e-05	-0.17374	8.51e-06	-0.22832	0.00021363	0.04851	0.00014896	0.1742	-5.023e-05	-0.02072
0.4	0.00011903	0.15841	0.00013829	0.21516	-0.00019503	-0.31333	2.622e-05	-0.19863	0.00026408	0.30977	6.077e-05	-0.13751	2.436e-05	-0.21247	0.00024357	0.07845	0.00018491	0.21015	-3.074e-05	-0.00123
0.425	0.00010003	0.13941	0.00012431	0.20118	-0.00019658	-0.31488	4.234e-05	-0.18251	0.00029771	0.3434	0.00010374	-0.09454	4.551e-05	-0.19132	0.00025855	0.09343	0.00017139	0.19663	-1.564e-05	0.01387
0.45	7.977e-05	0.11915	9.865e-05	0.17552	-0.00020652	-0.32482	3.933e-05	-0.18552	0.00031894	0.36463	0.00014914	-0.04914	5.779e-05	-0.17904	0.00025597	0.09085	0.00012313	0.14837	-1.63e-06	0.02788
0.475	6.506e-05	0.10444	7.594e-05	0.15281	-0.00020623	-0.32453	1.926e-05	-0.20559	0.00032399	0.36968	0.00017804	-0.02024	6.436e-05	-0.17247	0.00024956	0.08444	6.67e-05	0.09194	2.155e-05	0.05106
0.5	5.71e-05	0.09648	6.422e-05	0.14109	-0.00021192	-0.33022	-3.82e-06	-0.22867	0.00030533	0.35102	0.00019136	-0.00692	6.863e-05	-0.1682	0.00024843	0.08331	2.793e-05	0.05317	5.316e-05	0.08267
0.525	5.138e-05	0.09076	6.824e-05	0.14511	-0.00022983	-0.34813	-1.421e-05	-0.23906	0.00025535	0.30104	0.000203	0.00472	7.374e-05	-0.16309	0.00025178	0.08666	2.75e-05	0.05274	7.53e-05	0.10481
0.55	5.133e-05	0.09071	7.997e-05	0.15684	-0.00025349	-0.37179	-1.859e-05	-0.24344	0.00018915	0.23484	0.00020303	0.00475	7.063e-05	-0.1662	0.0002533	0.08818	5.743e-05	0.08267	9.468e-05	0.12419
0.575	5.747e-05	0.09685	9.591e-05	0.17278	-0.00026654	-0.38484	-1.823e-05	-0.24308	0.00012781	0.1735	0.00018096	-0.01732	5.904e-05	-0.17779	0.00024151	0.07639	9.706e-05	0.1223	0.00010445	0.13396
0.6	6.938e-05	0.10876	9.888e-05	0.17575	-0.0002641	-0.3824	-2.01e-05	-0.24495	9.23e-05	0.13799	0.0001291	-0.06918	3.727e-05	-0.19956	0.00020863	0.04351	0.00011259	0.13783	8.435e-05	0.11386
0.625	8.876e-05	0.12814	8.496e-05	0.16183	-0.00023912	-0.35742	-3.478e-05	-0.25963	8.581e-05	0.1315	8.374e-05	-0.11454	1.501e-05	-0.22182	0.00017239	0.00727	0.00011146	0.1367	4.551e-05	0.07502
0.65	0.00011155	0.15093	6.757e-05	0.14444	-0.00019778	-0.31608	-6.684e-05	-0.29169	9.695e-05	0.14264	7.095e-05	-0.12733	-7.71e-06	-0.24454	0.0001449	-0.02022	0.00010853	0.13377	5.91e-06	0.03542
0.675	0.00013302	0.1724	7.132e-05	0.14819	-0.0001469	-0.2652	-0.00010075	-0.3256	0.00010544	0.15113	8.841e-05	-0.10987	-1.224e-05	-0.24907	0.00012831	-0.03681	0.00010154	0.12678	-9.7e-07	0.02854
0.7	0.00014639	0.18577	9.321e-05	0.17008	-0.00010582	-0.22412	-0.00013003	-0.35488	0.00010233	0.14802	0.00012273	-0.07555	2.612e-05	-0.21071	0.00011741	-0.04771	9.094e-05	0.11618	1.434e-05	0.04385
0.725	0.00015155	0.19093	0.00010675	0.18362	-7.804e-05	-0.19634	-0.00017255	-0.3974	8.248e-05	0.12817	0.0001441	-0.05418	9.106e-05	-0.14577	0.00011653	-0.04859	7.513e-05	0.10037	1.849e-05	0.048
0.75	0.00015955	0.19893	0.00010576	0.18263	-6.122e-05	-0.17952	-0.00023277	-0.45762	6.204e-05	0.10773	0.00013077	-0.06751	0.00015372	-0.08311	0.0001311	-0.03402	5.006e-05	0.0753	2.398e-05	0.05349
0.775	0.00017512	0.2145	7.281e-05	0.14968	-5.288e-05	-0.17118	-0.00029415	-0.519	4.338e-05	0.08907	8.315e-05	-0.11513	0.00019453	-0.0423	0.00015394	-0.01118	1.502e-05	0.04026	4.03e-05	0.06981
0.8	0.00021165	0.25103	2.559e-05	0.10246	-5.181e-05	-0.17011	-0.00033175	-0.5566	2.652e-05	0.07221	2.635e-05	-0.17193	0.00020599	-0.03084	0.00018624	0.02112	-1.379e-05	0.01145	5.252e-05	0.08203
0.825	0.0002648	0.30418	-1.85e-06	0.07502	-5.594e-05	-0.17424	-0.00033731	-0.56216	1.453e-05	0.06022	-2.117e-05	-0.21945	0.00020397	-0.03286	0.0002155	0.05038	-3.665e-05	-0.01141	4.08e-05	0.07031
0.85	0.0003277	0.36708	-5.94e-06	0.07093	-4.712e-05	-0.16542	-0.00030647	-0.53132	2.481e-05	0.0705	-4.579e-05	-0.24407	0.00018916	-0.04767	0.00023009	0.06497	-5.079e-05	-0.02555	9.15e-06	0.03866
0.875	0.00040487	0.44425	8.67e-06	0.08554	-1.701e-05	-0.13531	-0.00024858	-0.47343	5.797e-05	0.10366	-4.544e-05	-0.24372	0.00015893	-0.0779	0.00021378	0.04866	-6.277e-05	-0.03753	-2.228e-05	0.00723
0.9	0.00049627	0.53565	4.141e-05	0.11828	6.66e-06	-0.11164	-0.00017629	-0.40114	0.00011494	0.16063	-2.022e-05	-0.2185	0.00012736	-0.10947	0.00018601	0.02089	-8.341e-05	-0.05817	-5.676e-05	-0.02725
0.925	0.00062722	0.6666	0.00010666	0.18353	2.17e-05	-0.0966	-0.00011929	-0.34414	0.00017839	0.22408	1.71e-05	-0.18118	0.0001021	-0.13473	0.00014924	-0.01588	-0.0001017	-0.07646	-8.631e-05	-0.0568
0.95	0.00081224	0.85162	0.00020848	0.28535	5.742e-05	-0.06088	-9.46e-05	-0.31945	0.00023664	0.28233	5.968e-05	-0.1386	8.901e-05	-0.14782	0.00011695	-0.04817	-9.687e-05	-0.07163	-0.00010978	-0.08027
0.975	0.00105441	1.09379	0.00037284	0.44971	0.00012696	0.00866	-9.512e-05	-0.31997	0.00026925	0.31494	8.664e-05	-0.11164	8.891e-05	-0.14792	9.524e-05	-0.06988	-6.302e-05	-0.03778	-0.00013473	-0.10522
1	0.00136769	1.40707	0.00059738	0.67425	0.00023877	0.12047	-9.108e-05	-0.31593	0.00028878	0.33447	9.41e-05	-0.10418	0.00010394	-0.13289	7.213e-05	-0.09299	-3.161e-05	-0.00637	-0.00015901	-0.1295
1.025	0.0017375	1.77688	0.00086976	0.94663	0.00037743	0.25913	-6.161e-05	-0.28646	0.00030649	0.35218	8.283e-05	-0.11545	0.00012542	-0.11141	7.164e-05	-0.09348	-1.27e-05	0.01254	-0.00019231	-0.1628
1.05	0.00213083	2.17021	0.00117442	1.25129	0.00051925	0.40095	-1.308e-05	-0.23793	0.00031919	0.36488	6.098e-05	-0.1373	0.00014547	-0.09136	8.523e-05	-0.07989	-1.37e-05	0.01154	-0.00020813	-0.17862
1.075	0.00248853	2.52791	0.0014969	1.57377	0.00064858	0.53028	5.408e-05	-0.17077	0.00030658	0.35227	3.148e-05	-0.1668	0.00016285	-0.07398	0.00010142	-0.0637	-1.709e-05	0.00815	-0.0002064	-0.17689
1.1	0.00277996	2.81934	0.00180011	1.87698	0.0007836	0.6653	0.0001248	-0.10005	0.00026415	0.30984	7.89e-06	-0.19039	0.00017496	-0.06187	0.00011364	-0.05148	-1.373e-05	0.01151	-0.00018419	-0.15468
1.125	0.003021	3.06038	0.0020677	2.14457	0.000955	0.8367	0.00020551	-0.01934	0.0002188	0.26449	-2.02e-06	-0.2003	0.00018148	-0.05535	0.00013003	-0.03509	-3.82e-06	0.02142	-0.00015489	-0.12538
1.15	0.00320406	3.24344	0.00228058	2.35745	0.00115389	1.03559	0.00029574	0.07089	0.00018788	0.23357	-6e-08	-0.19834	0.0001911	-0.04573	0.00014817	-0.01695	3.6e-06	0.02884	-0.0001076	-0.07809
1.175	0.0033332	3.37258	0.00244388	2.52075	0.00136193	1.24363	0.00039154	0.16669	0.00016902	0.21471	1.578e-05	-0.1825	0.00019991	-0.03692	0.00015823	-0.00689	-4.37e-06	0.02087	-4.191e-05	-0.0124
1.2	0.00341028	3.44966	0.00258439	2.66126	0.00156337	1.44507	0.00050785	0.283	0.00014689	0.19258	3.883e-05	-0.15945	0.00020926	-0.02757	0.0001513	-0.01382	-2.681e-05	-0.00157	3.62e-05	0.06571
1.225	0.00341712	3.4565	0.00271086	2.78773	0.00174944	1.63114	0.000643	0.41815	0.00012703	0.17272	5.331e-05	-0.14497	0.00019525	-0.04158	0.00012628	-0.03884	-4.395e-05	-0.01871	0.00010783	0.13734
1.25	0.00335276	3.39214	0.00279236	2.86923	0.00192371	1.80541	0.0007781	0.55325	0.00013091	0.1766	4.466e-05	-0.15362	0.00017251	-0.06432	8.596e-05	-0.07916	-3.586e-05	-0.01062	0.00014884	0.17835
1.275	0.00319936	3.23874	0.00279952	2.87639	0.0020468	1.9285	0.00090796	0.68311	0.000179	0.22469	1.714e-05	-0.18114	0.00015813	-0.0787	5.702e-05	-0.1081	-1.512e-05	0.01012	0.00014886	0.17837
1.3	0.00294518	2.98456	0.00272757	2.80444	0.00212628	2.00798	0.00101844	0.79359	0.00024686	0.29255	-1.319e-05	-0.21147	0.0001763	-0.06053	3.894e-05	-0.12618	3.93e-06	0.02917	0.00010565	0.13516
1.325	0.00260464	2.64402	0.00261594	2.69281	0.00215731	2.03901	0.00112811	0.90326	0.00030973	0.35542	-3.469e-05	-0.23297	0.00023427	-0.00256	4.297e-05	-0.12215	2.17e-06	0.02741	3.341e-05	0.06292
1.35	0.00219068	2.23006	0.0024781	2.55497	0.00214075	2.02245	0.00124473	1.01988	0.0003702	0.41589	-4.014e-05	-0.23842	0.00030509	0.06826	5.23e-05	-0.11282	2.89e-06	0.02813	-3.812e-05	-0.00861
1.375	0.00173106	1.77044	0.00232484	2.40171	0.00207578	1.95748	0.0013717	1.14685	0.00043843	0.48412	-1.234e-05	-0.21062	0.00036542	0.12859	5.82e-05	-0.10692	9.4e-06	0.03464	-8.722e-05	-0.05771
1.4	0.00123866	1.27804	0.00210665	2.18352	0.00194919	1.83089	0.00149183	1.26698	0.00053412	0.57981	4.82e-05	-0.15008	0.00041558	0.17875	5.28e-05	-0.11232	1.885e-05	0.04409	-0.00010741	-0.0779
1.425	0.00070911	0.74849	0.00178941	1.86628	0.00176465	1.64635	0.0015796	1.35475	0.00066249	0.70818	0.00010579	-0.09249	0.00045867	0.22184	4.517e-05	-0.11995	4.628e-05	0.07152	-0.00011028	-0.08077
1.45	0.00014748	0.18686	0.00133135	1.40822	0.00153925	1.42095	0.00160134	1.37649	0.00080552	0.85121	0.00013389	-0.06439	0.00049026	0.25343	5.047e-05	-0.11465	6.256e-05	0.0878	-0.00010778	-0.07827
1.475	-0.00039778	-0.3584	0.00078359	0.86046	0.00127006	1.15176	0.0015716	1.34675	0.00094491	0.9906	0.00015037	-0.04791	0.00052466	0.28783	7.973e-05	-0.08539	6.116e-05	0.0864	-0.0001076	-0.07809
1.5	-0.00087797	-0.83859	0.0002219	0.29877	0.00095934	0.84104	0.00146265	1.2378	0.00107291	1.1186	0.00016028	-0.038	0.00058137	0.34454	0.00012126	-0.04386	4.858e-05	0.07382	-0.00011471	-0.0852
1.525	-0.00124432	-1.20494	-0.00029273	-0.21586	0.00063112	0.51282	0.00129357	1.06872	0.00118913	1.23482	0.00016008	-0.0382	0.00066471	0.42788	0.00016438	-0.00074	2.674e-05	0.05198	-0.00011678	-0.08727
1.55	-0.00145003	-1.41065	-0.00071071	-0.63384	0.00031767	0.19937	0.001101	0.87615	0.00127616	1.32185	0.000154	-0.04428	0.00077441	0.53758	0.00018918	0.02406	1.641e-05	0.04165	-0.00010625	-0.07674
1.575	-0.00149436	-1.45498	-0.00100981	-0.93294	1.653e-05	-0.10177	0.00089576	0.67091	0.00132395	1.36964	0.00015044	-0.04784	0.00089494	0.65811	0.00020194	0.03682	1.61e-06	0.02685	-8.201e-05	-0.0525
1.6	-0.00139848	-1.3591	-0.0011915	-1.11463	-0.00027346	-0.39176	0.00067469	0.44984	0.00132326	1.36895	0.00017347	-0.02481	0.00099317	0.75634	0.00020717	0.04205	-9.25e-06	0.01599	-2.011e-05	0.0094
1.625	-0.00119342	-1.15404	-0.00124912	-1.17225	-0.00052717	-0.64547	0.00044829	0.22344	0.00130379	1.34948	0.00023517	0.03689	0.00107816	0.84133	0.00021938	0.05426	-7.76e-06	0.01748	5.682e-05	0.08633
1.65	-0.00090598	-0.8666	-0.0012068	-1.12993	-0.00071307	-0.83137	0.00021634	-0.00851	0.00125849	1.30418	0.00032495	0.12667	0.00114897	0.91214	0.00023617	0.07105	2.121e-05	0.04645	0.00012808	0.15759
1.675	-0.00056668	-0.5273	-0.00109393	-1.01706	-0.00080426	-0.92256	-5.59e-06	-0.23044	0.00118806	1.23375	0.00041334	0.21506	0.00119131	0.95448	0.00024461	0.07949	6.379e-05	0.08903	0.00016498	0.19449
1.7	-0.00018292	-0.14354	-0.00091382	-0.83695	-0.00081658	-0.93488	-0.00020413	-0.42898	0.00108176	1.12745	0.0004765	0.27822	0.00117721	0.94038	0.00024155	0.07643	0.00011108	0.13632	0.00014614	0.17565
1.725	0.00021505	0.25443	-0.00066377	-0.5869	-0.00077273	-0.89103	-0.00036106	-0.58591	0.00093816	0.98385	0.00050717	0.30889	0.00109721	0.86038	0.00025017	0.08505	0.00015463	0.17987	7.829e-05	0.1078
1.75	0.00060952	0.6489	-0.0003683	-0.29143	-0.00068903	-0.80733	-0.00047124	-0.69609	0.00077248	0.81817	0.0005099	0.31162	0.00096587	0.72904	0.00027034	0.10522	0.00019299	0.21823	-1.715e-05	0.01236
1.775	0.00096099	1.00037	-3.98e-05	0.03707	-0.00057345	-0.69175	-0.00052932	-0.75417	0.00058236	0.62805	0.00049076	0.29248	0.000815	0.57817	0.00029482	0.1297	0.00022545	0.25069	-0.00011251	-0.083
1.8	0.00124145	1.28083	0.00030762	0.38449	-0.00041252	-0.53082	-0.00053471	-0.75956	0.00040178	0.44747	0.00045704	0.25876	0.00067215	0.43532	0.00031173	0.14661	0.00025751	0.28275	-0.00018379	-0.15428
1.825	0.00146003	1.49941	0.0006563	0.73317	-0.00021212	-0.33042	-0.0004815	-0.70635	0.00023869	0.28438	0.00042692	0.22864	0.00054273	0.3059	0.00032068	0.15556	0.00028409	0.30933	-0.00021973	-0.19022
1.85	0.00161659	1.65597	0.00098308	1.05995	1.804e-05	-0.10026	-0.00037939	-0.60424	8.605e-05	0.13174	0.00040276	0.20448	0.00044006	0.20323	0.00033304	0.16792	0.00029083	0.31607	-0.00022149	-0.19198
1.875	0.00172123	1.76061	0.00126839	1.34526	0.00027803	0.15973	-0.00024678	-0.47163	-4.904e-05	-0.00335	0.00038659	0.18831	0.00034334	0.10651	0.00034089	0.17577	0.00028468	0.30992	-0.00019621	-0.1667
1.9	0.00180659	1.84597	0.00148714	1.56401	0.00055386	0.43556	-8.763e-05	-0.31248	-0.00016835	-0.12266	0.00037147	0.17319	0.0002463	0.00947	0.0003502	0.18508	0.00029635	0.32159	-0.00014378	-0.11427
1.925	0.00190286	1.94224	0.0016275	1.70437	0.00082089	0.70259	8.287e-05	-0.14198	-0.00026943	-0.22374	0.00034474	0.14646	0.00016166	-0.07517	0.00036848	0.20336	0.00031036	0.3356	-8.034e-05	-0.05083
1.95	0.00202584	2.06522	0.00171031	1.78718	0.00103565	0.91735	0.00024966	0.02481	-0.00033264	-0.28695	0.00031616	0.11788	9.581e-05	-0.14102	0.00039388	0.22876	0.00032015	0.34539	-1.084e-05	0.01867
1.975	0.00217994	2.21932	0.00179235	1.86922	0.00119032	1.07202	0.00039642	0.17157	-0.00033839	-0.2927	0.00028624	0.08796	4.036e-05	-0.19647	0.00042135	0.25623	0.00033463	0.35987	6.895e-05	0.09846
2	0.00235706	2.39644	0.00189592	1.97279	0.00129852	1.18022	0.00052137	0.29652	-0.00028339	-0.2377	0.00024243	0.04415	2.95e-06	-0.23388	0.00043009	0.26497	0.00035564	0.38088	0.00016253	0.19204
2.025	0.00254019	2.57957	0.00202908	2.10595	0.00139735	1.27905	0.00061858	0.39373	-0.00018263	-0.13694	0.00017091	-0.02737	-1.847e-05	-0.2553	0.00041086	0.24574	0.00037111	0.39635	0.00024002	0.26953
2.05	0.00270819	2.74757	0.00218598	2.26285	0.00150512	1.38682	0.00069966	0.47481	-5.845e-05	-0.01276	9.33e-05	-0.10498	-9.51e-06	-0.24634	0.00036813	0.20301	0.00037248	0.39772	0.00028139	0.3109
2.075	0.00284039	2.87977	0.00233032	2.40719	0.00164039	1.52209	0.00077187	0.54702	7.934e-05	0.12503	1.905e-05	-0.17923	3.719e-05	-0.19964	0.00030837	0.14325	0.00035039	0.37563	0.00028537	0.31488
2.1	0.00293885	2.97823	0.00245834	2.53521	0.00179677	1.67847	0.00084179	0.61694	0.00022947	0.27516	-5.083e-05	-0.24911	0.0001056	-0.13123	0.00025059	0.08547	0.00030415	0.32939	0.00025423	0.28374
2.125	0.00299831	3.03769	0.00254576	2.62263	0.00196018	1.84188	0.00092239	0.69754	0.00037598	0.42167	-0.00010902	-0.3073	0.00018262	-0.05421	0.00022626	0.06114	0.00025285	0.27809	0.00021323	0.24274
2.15	0.00299806	3.03744	0.00257022	2.64709	0.00208927	1.97097	0.00101381	0.78896	0.00051418	0.55987	-0.00012984	-0.32812	0.00025772	0.02089	0.00022529	0.06017	0.0002183	0.24354	0.00017838	0.20789
2.175	0.00293796	2.97734	0.00254517	2.62204	0.00215647	2.03817	0.00111594	0.89109	0.00063755	0.68324	-0.00011186	-0.31014	0.00033588	0.09905	0.00020426	0.03914	0.00019771	0.22295	0.00014523	0.17474
2.2	0.00283104	2.87042	0.0024834	2.56027	0.00216457	2.04627	0.00120785	0.983	0.00073895	0.78464	-9.038e-05	-0.28866	0.00041807	0.18124	0.00015129	-0.01383	0.00018071	0.20595	0.0001198	0.14931
2.225	0.00268671	2.72609	0.00237396	2.45083	0.0021293	2.011	0.00128908	1.06423	0.00080457	0.85026	-8.137e-05	-0.27965	0.00050376	0.26693	8.535e-05	-0.07977	0.00016485	0.19009	0.00010978	0.13929
2.25	0.00251328	2.55266	0.0022544	2.33127	0.00207017	1.95187	0.00136874	1.14389	0.00084678	0.89247	-8.211e-05	-0.28039	0.00059074	0.35391	2.696e-05	-0.13816	0.00013962	0.16486	0.00010535	0.13486
2.275	0.00233276	2.37214	0.00213346	2.21033	0.00199225	1.87395	0.0014698	1.24495	0.00087209	0.91778	-7.485e-05	-0.27313	0.00066641	0.42958	-2.461e-05	-0.18973	0.00010861	0.13385	0.00011121	0.14072
2.3	0.00214204	2.18142	0.0020205	2.09737	0.00190172	1.78342	0.00158242	1.35757	0.00087977	0.92546	-3.696e-05	-0.23524	0.00071552	0.47869	-6.186e-05	-0.22698	6.684e-05	0.09208	0.00013737	0.16688
2.325	0.00193176	1.97114	0.00191777	1.99464	0.00180085	1.68255	0.00168514	1.46029	0.00087812	0.92381	4.019e-05	-0.15809	0.00072837	0.49154	-7.229e-05	-0.23741	2.58e-05	0.05104	0.00016149	0.191
2.35	0.0017203	1.75968	0.00180389	1.88076	0.00166738	1.54908	0.0017535	1.52865	0.0008797	0.92539	0.00014476	-0.05352	0.00071855	0.48172	-5.257e-05	-0.21769	-1.927e-05	0.00597	0.00016935	0.19886
2.375	0.00152504	1.56442	0.00167196	1.74883	0.00149943	1.38113	0.00176741	1.54256	0.00089532	0.94101	0.00025226	0.05398	0.00071524	0.47841	-3.218e-05	-0.1973	-5.315e-05	-0.02791	0.0001658	0.19531
2.4	0.00135418	1.39356	0.00151658	1.59345	0.00134291	1.22461	0.00170712	1.48227	0.00093889	0.98458	0.00033871	0.14043	0.00073562	0.49879	-9.34e-06	-0.17446	-6.198e-05	-0.03674	0.00015936	0.18887
2.425	0.00122855	1.26793	0.00134627	1.42314	0.0012038	1.0855	0.00160883	1.38398	0.00100074	1.04643	0.00039156	0.19328	0.00077913	0.5423	6.24e-06	-0.15888	-5.11e-05	-0.02586	0.0001531	0.18261
2.45	0.00113184	1.17122	0.00118896	1.26583	0.00106529	0.94699	0.0015065	1.28165	0.00106622	1.11191	0.00041926	0.22098	0.00082473	0.5879	2.741e-05	-0.13771	-4.136e-05	-0.01612	0.00016328	0.19279
2.475	0.00104629	1.08567	0.00105544	1.13231	0.00092364	0.80534	0.00140768	1.18283	0.00113707	1.18276	0.0004445	0.24622	0.00085875	0.62192	5.632e-05	-0.1088	-5.247e-05	-0.02723	0.00020374	0.23325
2.5	0.00098463	1.02401	0.00095604	1.03291	0.0007724	0.6541	0.00129706	1.07221	0.00120054	1.24623	0.00048025	0.28197	0.00087135	0.63452	0.00010144	-0.06368	-8.924e-05	-0.064	0.00024102	0.27053
2.525	0.00094321	0.98259	0.00087589	0.95276	0.00062532	0.50702	0.00114568	0.92083	0.00124488	1.29057	0.00052592	0.32764	0.00086079	0.62396	0.00014567	-0.01945	-0.00013087	-0.10563	0.00025613	0.28564
2.55	0.00094371	0.98309	0.00080512	0.88199	0.00050675	0.38845	0.00095484	0.72999	0.00125547	1.30116	0.00057718	0.3789	0.00082251	0.58568	0.00017522	0.0101	-0.0001532	-0.12796	0.00025442	0.28393
2.575	0.00099012	1.0295	0.00075236	0.82923	0.00040525	0.28695	0.00076394	0.53909	0.00124205	1.28774	0.00061386	0.41558	0.00076658	0.52975	0.00019355	0.02843	-0.00014142	-0.11618	0.00024286	0.27237
2.6	0.00106832	1.1077	0.00074362	0.82049	0.0003247	0.2064	0.00059561	0.37076	0.00122439	1.27008	0.00062372	0.42544	0.00071106	0.47423	0.00020996	0.04484	-8.706e-05	-0.06182	0.0002235	0.25301
2.625	0.00115767	1.19705	0.00076371	0.84058	0.0002838	0.1655	0.00044757	0.22272	0.00119942	1.24511	0.000616	0.41772	0.00067578	0.43895	0.00023574	0.07062	-4.14e-06	0.0211	0.0002118	0.24131
2.65	0.00123168	1.27106	0.00080827	0.88514	0.00029766	0.17936	0.00034072	0.11587	0.0011505	1.19619	0.00060189	0.40361	0.00067235	0.43552	0.00027156	0.10644	8.894e-05	0.11418	0.00021853	0.24804
2.675	0.00127686	1.31624	0.00085908	0.93595	0.00037172	0.25342	0.00028659	0.06174	0.00107223	1.11792	0.00059441	0.39613	0.00068787	0.45104	0.00031675	0.15163	0.00018983	0.21507	0.00023125	0.26076
2.7	0.00129252	1.3319	0.00089807	0.97494	0.00047185	0.35355	0.0002625	0.03765	0.00096961	1.0153	0.0005956	0.39732	0.00069997	0.46314	0.00037626	0.21114	0.00028298	0.30822	0.00023208	0.26159
2.725	0.00126783	1.30721	0.00091814	0.99501	0.00056516	0.44686	0.00024701	0.02216	0.00088262	0.92831	0.00060007	0.40179	0.00068923	0.4524	0.00043895	0.27383	0.00034844	0.37368	0.00021687	0.24638
2.75	0.00120497	1.24435	0.0009171	0.99397	0.00062981	0.51151	0.00024532	0.02047	0.00081508	0.86077	0.00059627	0.39799	0.00066457	0.42774	0.00049816	0.33304	0.00038113	0.40637	0.00018468	0.21419
2.775	0.00110834	1.14772	0.00089948	0.97635	0.00066654	0.54824	0.00026215	0.0373	0.00075784	0.80353	0.00057877	0.38049	0.00062328	0.38645	0.00053563	0.37051	0.00039412	0.41936	0.0001423	0.17181
2.8	0.00101013	1.04951	0.00089307	0.96994	0.00068588	0.56758	0.00029623	0.07138	0.00069261	0.7383	0.00055802	0.35974	0.0005694	0.33257	0.0005452	0.38008	0.00041672	0.44196	0.00010441	0.13392
2.825	0.00094514	0.98452	0.0009193	0.99617	0.00069268	0.57438	0.00036061	0.13576	0.000596	0.64169	0.0005226	0.32432	0.0005106	0.27377	0.00053953	0.37441	0.00046738	0.49262	9.04e-05	0.11991
2.85	0.0009349	0.97428	0.0009701	1.04697	0.00069924	0.58094	0.00045755	0.2327	0.00049979	0.54548	0.00048086	0.28258	0.0004624	0.22557	0.00052913	0.36401	0.00052734	0.55258	9.591e-05	0.12542
2.875	0.00098485	1.02423	0.00103259	1.10946	0.00072856	0.61026	0.00056279	0.33794	0.00042415	0.46984	0.00044096	0.24268	0.00042023	0.1834	0.00050324	0.33812	0.00056024	0.58548	0.0001145	0.14401
2.9	0.00108595	1.12533	0.00110499	1.18186	0.00078402	0.66572	0.00066582	0.44097	0.00038038	0.42607	0.00040375	0.20547	0.00036722	0.13039	0.00047268	0.30756	0.00055052	0.57576	0.00013675	0.16626
2.925	0.00121293	1.25231	0.00115861	1.23548	0.0008633	0.745	0.00074833	0.52348	0.00036396	0.40965	0.0003638	0.16552	0.00030933	0.0725	0.00043456	0.26944	0.00051263	0.53787	0.00015475	0.18426
2.95	0.00134248	1.38186	0.0011897	1.26657	0.0009646	0.8463	0.00081228	0.58743	0.00035066	0.39635	0.00032861	0.13033	0.00027287	0.03604	0.0003811	0.21598	0.00048433	0.50957	0.00015239	0.1819
2.975	0.00146804	1.50742	0.00121317	1.29004	0.00107119	0.95289	0.00086077	0.63592	0.00034307	0.38876	0.00029363	0.09535	0.0002667	0.02987	0.00033096	0.16584	0.00047211	0.49735	0.00012644	0.15595
3	0.00159636	1.63574	0.00125061	1.32748	0.00118004	1.06174	0.00089006	0.66521	0.00036073	0.40642	0.00026141	0.06313	0.00030787	0.07104	0.00028221	0.11709	0.00047598	0.50122	8.215e-05	0.11166
3.025	0.00171329	1.75267	0.00130182	1.37869	0.00126546	1.14716	0.00091287	0.68802	0.000414	0.45969	0.00024154	0.04326	0.00037519	0.13836	0.00024983	0.08471	0.00047464	0.49988	4.869e-05	0.0782
3.05	0.00181248	1.85186	0.00138655	1.46342	0.00133703	1.21873	0.00094879	0.72394	0.00047847	0.52416	0.00023427	0.03599	0.0004389	0.20207	0.00024528	0.08016	0.00047025	0.49549	4.097e-05	0.07048
3.075	0.00189002	1.9294	0.00149481	1.57168	0.00140072	1.28242	0.00100022	0.77537	0.00053978	0.58547	0.00024176	0.04348	0.00049386	0.25703	0.00025447	0.08935	0.00047051	0.49575	4.968e-05	0.07919
3.1	0.0019366	1.97598	0.00159771	1.67458	0.00146322	1.34492	0.00106164	0.83679	0.00060542	0.65111	0.00026682	0.06854	0.00053017	0.29334	0.00026446	0.09934	0.0004651	0.49034	6.939e-05	0.0989
3.125	0.00196221	2.00159	0.00166813	1.745	0.00151668	1.39838	0.00113687	0.91202	0.00068088	0.72657	0.00029916	0.10088	0.00055532	0.31849	0.00026535	0.10023	0.00044205	0.46729	9.081e-05	0.12032
3.15	0.00194714	1.98652	0.00169047	1.76734	0.00156034	1.44204	0.00121856	0.99371	0.00074901	0.7947	0.00032621	0.12793	0.00058377	0.34694	0.00025674	0.09162	0.00039516	0.4204	0.00011743	0.14694
3.175	0.00188108	1.92046	0.0016529	1.72977	0.00157141	1.45311	0.00129978	1.07493	0.00078881	0.8345	0.00032833	0.13005	0.0006037	0.36687	0.00023	0.06488	0.00034153	0.36677	0.00013319	0.1627
3.2	0.00176675	1.80613	0.0015875	1.66437	0.00154681	1.42851	0.00135999	1.13514	0.00080427	0.84996	0.00032606	0.12778	0.00060815	0.37132	0.00019584	0.03072	0.00028246	0.3077	0.00013703	0.16654
3.225	0.00160272	1.6421	0.00151304	1.58991	0.00148238	1.36408	0.00141915	1.1943	0.00080064	0.84633	0.00032726	0.12898	0.00060256	0.36573	0.00015243	-0.01269	0.00022794	0.25318	0.00012941	0.15892
3.25	0.001423	1.46238	0.00143266	1.50953	0.00138931	1.27101	0.00145405	1.2292	0.00079865	0.84434	0.00033546	0.13718	0.00058456	0.34773	9.961e-05	-0.06551	0.00019795	0.22319	0.00011132	0.14083
3.275	0.00124619	1.28557	0.00135894	1.43581	0.00128864	1.17034	0.00146413	1.23928	0.00080492	0.85061	0.00034715	0.14887	0.00057245	0.33562	5.468e-05	-0.11044	0.00019203	0.21727	7.579e-05	0.1053
3.3	0.00108583	1.12521	0.00127179	1.34866	0.00118451	1.06621	0.00145152	1.22667	0.00082297	0.86866	0.00035243	0.15415	0.00058514	0.34831	1.967e-05	-0.14545	0.00020002	0.22526	3.595e-05	0.06546
3.325	0.00092265	0.96203	0.00115433	1.2312	0.0010724	0.9541	0.00141178	1.18693	0.00084654	0.89223	0.00036044	0.16216	0.0006336	0.39677	2.89e-06	-0.16223	0.00020917	0.23441	8.31e-06	0.03782
3.35	0.00074641	0.78579	0.00099521	1.07208	0.00094472	0.82642	0.00135412	1.12927	0.00088072	0.92641	0.00037723	0.17895	0.00069624	0.45941	1.983e-05	-0.14529	0.0002215	0.24674	2.4e-06	0.03191
3.375	0.00057222	0.6116	0.00079603	0.8729	0.00081054	0.69224	0.00128665	1.0618	0.00093323	0.97892	0.00039997	0.20169	0.00076464	0.52781	5.946e-05	-0.10566	0.00022304	0.24828	2.309e-05	0.0526
3.4	0.00041046	0.44984	0.00057598	0.65285	0.00067189	0.55359	0.00121079	0.98594	0.00098251	1.0282	0.00043094	0.23266	0.00083689	0.60006	9.575e-05	-0.06937	0.00022457	0.24981	6.725e-05	0.09676
3.425	0.00026937	0.30875	0.00037369	0.45056	0.00055151	0.43321	0.00113417	0.90932	0.0010279	1.07359	0.00048051	0.28223	0.00089063	0.6538	0.00012202	-0.0431	0.00023403	0.25927	0.0001292	0.15871
3.45	0.00014593	0.18531	0.00020974	0.28661	0.00043811	0.31981	0.00104639	0.82154	0.00105575	1.10144	0.00056615	0.36787	0.00090199	0.66516	0.00013975	-0.02537	0.00026824	0.29348	0.00019092	0.22043
3.475	3.69e-05	0.07628	7.29e-05	0.14977	0.00033643	0.21813	0.00094331	0.71846	0.00105591	1.1016	0.00066464	0.46636	0.00088396	0.64713	0.00016036	-0.00476	0.0003205	0.34574	0.00022742	0.25693
3.5	-5.268e-05	-0.0133	-3.543e-05	0.04144	0.00022824	0.10994	0.00083328	0.60843	0.00102809	1.07378	0.00075888	0.5606	0.00084739	0.61056	0.00018015	0.01503	0.00036084	0.38608	0.00023992	0.26943
3.525	-0.00013073	-0.09135	-0.00011627	-0.0394	0.00012589	0.00759	0.00071476	0.48991	0.00097792	1.02361	0.00082576	0.62748	0.00081587	0.57904	0.00020755	0.04243	0.00038165	0.40689	0.0002443	0.27381
3.55	-0.0001971	-0.15772	-0.00016627	-0.0894	3.736e-05	-0.08094	0.00059044	0.36559	0.00092869	0.97438	0.00084731	0.64903	0.00079316	0.55633	0.00024235	0.07723	0.00037279	0.39803	0.00024523	0.27474
3.575	-0.00024142	-0.20204	-0.00016493	-0.08806	-4.183e-05	-0.16013	0.00045979	0.23494	0.0008854	0.93109	0.00083028	0.632	0.00079212	0.55529	0.00029186	0.12674	0.00032543	0.35067	0.0002305	0.26001
3.6	-0.00026927	-0.22989	-0.00013449	-0.05762	-0.00011484	-0.23314	0.00032116	0.09631	0.00084866	0.89435	0.00080682	0.60854	0.00079974	0.56291	0.00035844	0.19332	0.00027359	0.29883	0.00021282	0.24233
3.625	-0.00028277	-0.24339	-0.0001057	-0.02883	-0.00019046	-0.30876	0.00018131	-0.04354	0.00081408	0.85977	0.00079231	0.59403	0.00080841	0.57158	0.00042436	0.25924	0.00022351	0.24875	0.00018327	0.21278
3.65	-0.000289	-0.24962	-8.585e-05	-0.00898	-0.0002567	-0.375	5.779e-05	-0.16706	0.00076928	0.81497	0.00078791	0.58963	0.00079173	0.5549	0.00047048	0.30536	0.00018443	0.20967	0.00015211	0.18162
3.675	-0.00026625	-0.22687	-6.853e-05	0.00834	-0.00029329	-0.41159	-4.512e-05	-0.26997	0.00070914	0.75483	0.00079087	0.59259	0.00074496	0.50813	0.00049037	0.32525	0.00016392	0.18916	0.00010222	0.13173
3.7	-0.00020549	-0.16611	-5.373e-05	0.02314	-0.00029528	-0.41358	-0.00013359	-0.35844	0.00063633	0.68202	0.00080561	0.60733	0.0006621	0.42527	0.00049764	0.33252	0.00016338	0.18862	4.98e-05	0.07931
3.725	-0.00011254	-0.07316	-4.796e-05	0.02891	-0.00025372	-0.37202	-0.00022824	-0.45309	0.00055317	0.59886	0.0008271	0.62882	0.00054492	0.30809	0.00049667	0.33155	0.0001789	0.20414	1.25e-06	0.03076
3.75	6.64e-06	0.04602	-3.72e-05	0.03967	-0.00018872	-0.30702	-0.0003187	-0.54355	0.00046105	0.50674	0.0008317	0.63342	0.00042837	0.19154	0.00048386	0.31874	0.00021225	0.23749	-4.802e-05	-0.01851
3.775	0.00014016	0.17954	-9.65e-06	0.06722	-0.00011682	-0.23512	-0.00037401	-0.59886	0.00036266	0.40835	0.00080691	0.60863	0.00033279	0.09596	0.00046152	0.2964	0.00024573	0.27097	-8.915e-05	-0.05964
3.8	0.00028502	0.3244	4.864e-05	0.12551	-4.3e-05	-0.1613	-0.00038211	-0.60696	0.00026324	0.30893	0.00075075	0.55247	0.00025397	0.01714	0.00044048	0.27536	0.00027544	0.30068	-0.00011147	-0.08196
3.825	0.00042425	0.46363	0.00014589	0.22276	5.215e-05	-0.06615	-0.00034015	-0.565	0.00017056	0.21625	0.00068822	0.48994	0.00018127	-0.05556	0.00045436	0.28924	0.00031402	0.33926	-9.705e-05	-0.06754
3.85	0.00054534	0.58472	0.00027577	0.35264	0.00015574	0.03744	-0.00026097	-0.48582	8.308e-05	0.12877	0.00062371	0.42543	0.00011869	-0.11814	0.00049118	0.32606	0.00034308	0.36832	-5.289e-05	-0.02338
3.875	0.00062288	0.66226	0.00042321	0.50008	0.00026954	0.15124	-0.00016818	-0.39303	-4.42e-06	0.04127	0.00055807	0.35979	7.255e-05	-0.16428	0.0005305	0.36538	0.00036651	0.39175	-1.06e-06	0.02845
3.9	0.00065212	0.6915	0.00057023	0.6471	0.00038153	0.26323	-9.489e-05	-0.31974	-8.623e-05	-0.04054	0.00050036	0.30208	5.203e-05	-0.1848	0.0005445	0.37938	0.00038877	0.41401	5.338e-05	0.08289
3.925	0.00063686	0.67624	0.00071296	0.78983	0.00049028	0.37198	-4.515e-05	-0.27	-0.00017123	-0.12554	0.00046639	0.26811	3.824e-05	-0.19859	0.00054659	0.38147	0.00041881	0.44405	0.00010166	0.13117
3.95	0.0005883	0.62768	0.00082592	0.90279	0.00060108	0.48278	-9.58e-06	-0.23443	-0.00024927	-0.20358	0.00043705	0.23877	1.329e-05	-0.22354	0.0005411	0.37598	0.00044262	0.46786	0.00013244	0.16195
3.975	0.00052563	0.56501	0.0008945	0.97137	0.00070384	0.58554	1.95e-05	-0.20535	-0.00032799	-0.2823	0.00040309	0.20481	-2.083e-05	-0.25766	0.00051523	0.35011	0.00045839	0.48363	0.00014771	0.17722
4	0.0004663	0.50568	0.00094496	1.02183	0.00079957	0.68127	6.404e-05	-0.16081	-0.00038861	-0.34292	0.00036505	0.16677	-5.018e-05	-0.28701	0.00048824	0.32312	0.00046636	0.4916	0.00015828	0.18779
4.025	0.00042252	0.4619	0.00097361	1.05048	0.00088033	0.76203	0.00014027	-0.08458	-0.0003983	-0.35261	0.00031705	0.11877	-7.5e-05	-0.31183	0.00045656	0.29144	0.00045215	0.47739	0.00017461	0.20412
4.05	0.00039721	0.43659	0.00098071	1.05758	0.0009327	0.8144	0.00022783	0.00298	-0.00035659	-0.3109	0.00025402	0.05574	-0.00010463	-0.34146	0.00040952	0.2444	0.00041484	0.44008	0.00018019	0.2097
4.075	0.00035438	0.39376	0.0009572	1.03407	0.00095698	0.83868	0.0003038	0.07895	-0.00028268	-0.23699	0.00018922	-0.00906	-0.00014507	-0.3819	0.00034864	0.18352	0.00037034	0.39558	0.00017247	0.20198
4.1	0.00027025	0.30963	0.00090959	0.98646	0.00095988	0.84158	0.0003759	0.15105	-0.00020249	-0.1568	0.00015181	-0.04647	-0.00018748	-0.42431	0.00028954	0.12442	0.00032421	0.34945	0.00014655	0.17606
4.125	0.000146	0.18538	0.00083134	0.90821	0.00094465	0.82635	0.00045778	0.23293	-0.00011986	-0.07417	0.00014436	-0.05392	-0.0002182	-0.45503	0.00024841	0.08329	0.00029004	0.31528	0.000114	0.14351
4.15	1.202e-05	0.0514	0.00071101	0.78788	0.00090856	0.79026	0.00053923	0.31438	-5.619e-05	-0.0105	0.00015834	-0.03994	-0.00021604	-0.45287	0.00022213	0.05701	0.00027053	0.29577	9.546e-05	0.12497
4.175	-0.0001062	-0.06682	0.00058018	0.65705	0.00083989	0.72159	0.00060324	0.37839	-1.788e-05	0.02781	0.00018466	-0.01362	-0.00017217	-0.409	0.00019194	0.02682	0.00025885	0.28409	9.002e-05	0.11953
4.2	-0.00019707	-0.15769	0.00045699	0.53386	0.00073074	0.61244	0.00067016	0.44531	2.352e-05	0.06921	0.00019268	-0.0056	-9.659e-05	-0.33342	0.00016117	-0.00395	0.0002603	0.28554	9.797e-05	0.12748
4.225	-0.00026319	-0.22381	0.00035545	0.43232	0.00060424	0.48594	0.00074831	0.52346	6.796e-05	0.11365	0.00016727	-0.03101	-7.3e-06	-0.24413	0.0001433	-0.02182	0.00026563	0.29087	0.00012228	0.15179
4.25	-0.00033107	-0.29169	0.00027476	0.35163	0.00048378	0.36548	0.00082011	0.59526	0.000108	0.15369	0.00012152	-0.07676	8.254e-05	-0.15429	0.00012978	-0.03534	0.00025273	0.27797	0.00014714	0.17665
4.275	-0.00040867	-0.36929	0.00020512	0.28199	0.00037021	0.25191	0.00085231	0.62746	0.00013912	0.18481	8.352e-05	-0.11476	0.00015712	-0.07971	0.00011255	-0.05257	0.00022206	0.2473	0.00015852	0.18803
4.3	-0.00047833	-0.43895	0.00015013	0.227	0.00027294	0.15464	0.00083363	0.60878	0.00016941	0.2151	5.226e-05	-0.14602	0.00022402	-0.01281	0.00010673	-0.05839	0.00018707	0.21231	0.00015387	0.18338
4.325	-0.00053962	-0.50024	0.00010864	0.18551	0.00018949	0.07119	0.00076992	0.54507	0.0002072	0.25289	3.626e-05	-0.16202	0.00028317	0.04634	0.00011675	-0.04837	0.00016246	0.1877	0.00013834	0.16785
4.35	-0.00057056	-0.53118	7.602e-05	0.15289	0.00010681	-0.01149	0.00068128	0.45643	0.00024185	0.28754	5.295e-05	-0.14533	0.00033987	0.10304	0.00012603	-0.03909	0.00014706	0.1723	0.00012353	0.15304
4.375	-0.00056031	-0.52093	4.894e-05	0.12581	7.38e-06	-0.11092	0.0006029	0.37805	0.00027205	0.31774	9.008e-05	-0.1082	0.00038632	0.14949	0.00013511	-0.03001	0.00013354	0.15878	0.00011514	0.14465
4.4	-0.00050757	-0.46819	1.95e-05	0.09637	-8.807e-05	-0.20637	0.0005478	0.32295	0.00030445	0.35014	0.00014398	-0.0543	0.00040057	0.16374	0.00014313	-0.02199	0.00012068	0.14592	0.00012097	0.15048
4.425	-0.00042381	-0.38443	-8.25e-06	0.06862	-0.00018138	-0.29968	0.00052079	0.29594	0.00034185	0.38754	0.00019343	-0.00485	0.00038304	0.14621	0.00014862	-0.0165	9.462e-05	0.11986	0.00013429	0.1638
4.45	-0.00034532	-0.30594	-2.619e-05	0.05068	-0.000264	-0.3823	0.00049039	0.26554	0.00037495	0.42064	0.0002284	0.03012	0.00036108	0.12425	0.00015911	-0.00601	5.099e-05	0.07623	0.0001527	0.18221
4.475	-0.0002999	-0.26052	-4.569e-05	0.03118	-0.0003239	-0.4422	0.00043771	0.21286	0.00039389	0.43958	0.00025182	0.05354	0.00035593	0.1191	0.00017647	0.01135	-1.75e-06	0.02349	0.0001686	0.19811
4.5	-0.00029817	-0.25879	-6.942e-05	0.00745	-0.0003537	-0.472	0.00036032	0.13547	0.00038961	0.4353	0.00026831	0.07003	0.00037455	0.13772	0.00020426	0.03914	-3.082e-05	-0.00558	0.00017163	0.20114
4.525	-0.00033189	-0.29251	-9.566e-05	-0.01879	-0.00035546	-0.47376	0.00027534	0.05049	0.00035696	0.40265	0.00029331	0.09503	0.00039131	0.15448	0.00023217	0.06705	-1.75e-05	0.00774	0.00018125	0.21076
4.55	-0.00039162	-0.35224	-0.00011875	-0.04188	-0.0003361	-0.4544	0.00019028	-0.03457	0.00028825	0.33394	0.00033371	0.13543	0.00039096	0.15413	0.00023582	0.0707	2.59e-05	0.05114	0.00019688	0.22639
4.575	-0.00045431	-0.41493	-0.00015425	-0.07738	-0.00031087	-0.42917	0.00010747	-0.11738	0.00020723	0.25292	0.00037887	0.18059	0.00036353	0.1267	0.00020882	0.0437	5.863e-05	0.08387	0.00020987	0.23938
4.6	-0.00050385	-0.46447	-0.00020951	-0.13264	-0.00029908	-0.41738	3.93e-05	-0.18555	0.00012932	0.17501	0.00043125	0.23297	0.0003115	0.07467	0.00017144	0.00632	5.428e-05	0.07952	0.00020482	0.23433
4.625	-0.000529	-0.48962	-0.00027597	-0.1991	-0.00032681	-0.44511	-1.101e-05	-0.23586	7.972e-05	0.12541	0.00048126	0.28298	0.00026095	0.02412	0.00015103	-0.01409	1.621e-05	0.04145	0.00018228	0.21179
4.65	-0.0005332	-0.49382	-0.00034383	-0.26696	-0.00037852	-0.49682	-4.274e-05	-0.26759	4.053e-05	0.08622	0.00050573	0.30745	0.00022533	-0.0115	0.0001481	-0.01702	-3.103e-05	-0.00579	0.00015896	0.18847
4.675	-0.00051355	-0.47417	-0.00039172	-0.31485	-0.00042179	-0.54009	-6.586e-05	-0.29071	5.9e-06	0.05159	0.00050299	0.30471	0.00019946	-0.03737	0.00016231	-0.00281	-7.254e-05	-0.0473	0.00014871	0.17822
[truncated: 244 more rows]

## Sheet: 47.5kHz
Time (ms)	47.5kHz 10dB Atten	47.5kHz 10dB Atten, normalised	47.5kHz 20dB Atten	47.5kHz 20dB Atten, normalised	47.5kHz 30dB Atten	47.5kHz 30dB Atten, normalised	47.5kHz 40dB Atten	47.5kHz 40dB Atten, normalised	47.5kHz 50dB Atten	47.5kHz 50dB Atten, normalised	47.5kHz 60dB Atten	47.5kHz 60dB Atten, normalised	47.5kHz 70dB Atten	47.5kHz 70dB Atten, normalised	47.5kHz 65dB Atten	47.5kHz 65dB Atten, normalised	47.5kHz 80dB Atten	47.5kHz 80dB Atten, normalised
[truncated: 512 more rows]
