# Supplementary material for: Physiological and anatomical investigation of the auditory brainstem in the Fat-tailed dunnart (Sminthopsis crassicaudata)
Source: PeerJ. 2019 Sep 30;7:e7773. doi: 10.7717/peerj.7773 (PMC6776069; doi:10.7717/peerj.7773)
Supplement: Data S1 — The data contained in this file represent the individual ABR responses for each fat-tailed dunnart. Each dunnart was tested at multiple frequencies and sound-intensities which are also shown at the top of each column. [file peerj-07-7773-s001.zip › GARRETT et al., SUPPLEMENTAL DATA/ABR DATA/DUNNART F/Dunnart F RAW ABR WAVEFORMS.xlsx]

## Sheet: 4kHz
Time (ms)	4kHz 10dB Atteb	4kHz 10dB Atten, normalised	4kHz 20dB Atten	4kHz 20dB Atten, normalised	4kHz 30 dB Atten	4kHz 30 dB Atten, normalised
-2	3.103e-05	0	-1.03e-06	0	-0.00041027	0
-1.975	3.191e-05	0.00088	-5.051e-05	-0.04948	-0.00043423	-0.02396
-1.95	2.104e-05	-0.00999	-6.581e-05	-0.06478	-0.00045352	-0.04325
-1.925	-5.05e-06	-0.03608	-4.431e-05	-0.04328	-0.00046375	-0.05348
-1.9	-3.875e-05	-0.06978	-7.65e-06	-0.00662	-0.0004683	-0.05803
-1.875	-7.35e-05	-0.10453	1.602e-05	0.01705	-0.00046724	-0.05697
-1.85	-0.00010013	-0.13116	9.11e-06	0.01014	-0.00045495	-0.04468
-1.825	-0.0001139	-0.14493	-2.486e-05	-0.02383	-0.00043054	-0.02027
-1.8	-0.00011577	-0.1468	-5.709e-05	-0.05606	-0.00040187	0.0084
-1.775	-0.00011713	-0.14816	-7.578e-05	-0.07475	-0.00037772	0.03255
-1.75	-0.00012426	-0.15529	-7.936e-05	-0.07833	-0.0003538	0.05647
-1.725	-0.00013467	-0.1657	-6.721e-05	-0.06618	-0.0003367	0.07357
-1.7	-0.00014626	-0.17729	-3.616e-05	-0.03513	-0.00032124	0.08903
-1.675	-0.00015085	-0.18188	4.38e-06	0.00541	-0.00031369	0.09658
-1.65	-0.00014689	-0.17792	4.148e-05	0.04251	-0.00031396	0.09631
-1.625	-0.00013826	-0.16929	5.799e-05	0.05902	-0.00032374	0.08653
-1.6	-0.00012411	-0.15514	3.189e-05	0.03292	-0.0003402	0.07007
-1.575	-9.642e-05	-0.12745	-2.668e-05	-0.02565	-0.000361	0.04927
-1.55	-4.563e-05	-0.07666	-8.057e-05	-0.07954	-0.00038677	0.0235
-1.525	3.126e-05	0.00023	-0.00010587	-0.10484	-0.00041206	-0.00179
-1.5	0.00010751	0.07648	-0.00010403	-0.103	-0.00042911	-0.01884
-1.475	0.00015192	0.12089	-8.583e-05	-0.0848	-0.00044044	-0.03017
-1.45	0.00014889	0.11786	-7.628e-05	-0.07525	-0.00043812	-0.02785
-1.425	0.00010089	0.06986	-8.094e-05	-0.07991	-0.00042627	-0.016
-1.4	4.132e-05	0.01029	-7.661e-05	-0.07558	-0.00043274	-0.02247
-1.375	-3.1e-06	-0.03413	-5.805e-05	-0.05702	-0.00046003	-0.04976
-1.35	-1.855e-05	-0.04958	-2.374e-05	-0.02271	-0.00049043	-0.08016
-1.325	-1.35e-05	-0.04453	2.987e-05	0.0309	-0.00051863	-0.10836
-1.3	8.12e-06	-0.02291	9.167e-05	0.0927	-0.00053109	-0.12082
-1.275	3.72e-05	0.00617	0.00014103	0.14206	-0.00053078	-0.12051
-1.25	7.627e-05	0.04524	0.00016681	0.16784	-0.00052727	-0.117
-1.225	0.00010537	0.07434	0.00017314	0.17417	-0.00052931	-0.11904
-1.2	0.00011106	0.08003	0.00017205	0.17308	-0.00053523	-0.12496
-1.175	0.00011151	0.08048	0.000165	0.16603	-0.00054544	-0.13517
-1.15	0.00012177	0.09074	0.00015403	0.15506	-0.00054269	-0.13242
-1.125	0.00015125	0.12022	0.00014494	0.14597	-0.00051943	-0.10916
-1.1	0.00019041	0.15938	0.00013626	0.13729	-0.00048487	-0.0746
-1.075	0.00022892	0.19789	0.00013307	0.1341	-0.00045305	-0.04278
-1.05	0.0002659	0.23487	0.00014568	0.14671	-0.00043202	-0.02175
-1.025	0.00027763	0.2466	0.00017726	0.17829	-0.00041548	-0.00521
-1	0.00025889	0.22786	0.00022136	0.22239	-0.00040469	0.00558
-0.975	0.00022927	0.19824	0.00026128	0.26231	-0.00039387	0.0164
-0.95	0.00020031	0.16928	0.00027101	0.27204	-0.00038691	0.02336
-0.925	0.00017344	0.14241	0.00024855	0.24958	-0.00039187	0.0184
-0.9	0.00015088	0.11985	0.00020733	0.20836	-0.00042586	-0.01559
-0.875	0.0001435	0.11247	0.00016582	0.16685	-0.00046669	-0.05642
-0.85	0.00015417	0.12314	0.00013982	0.14085	-0.0005001	-0.08983
-0.825	0.00017464	0.14361	0.0001243	0.12533	-0.00051691	-0.10664
-0.8	0.00018319	0.15216	0.00011172	0.11275	-0.00050427	-0.094
-0.775	0.00016563	0.1346	9.864e-05	0.09967	-0.00046565	-0.05538
-0.75	0.00013196	0.10093	7.521e-05	0.07624	-0.00040743	0.00284
-0.725	9.192e-05	0.06089	4.19e-05	0.04293	-0.00035226	0.05801
-0.7	5.226e-05	0.02123	7.47e-06	0.0085	-0.00032531	0.08496
-0.675	2.257e-05	-0.00846	-1.589e-05	-0.01486	-0.00032364	0.08663
-0.65	2.198e-05	-0.00905	-1.223e-05	-0.0112	-0.00033401	0.07626
-0.625	6.104e-05	0.03001	5.83e-06	0.00686	-0.0003482	0.06207
-0.6	0.00013128	0.10025	1.633e-05	0.01736	-0.00037031	0.03996
-0.575	0.00018951	0.15848	-5.21e-06	-0.00418	-0.00039944	0.01083
-0.55	0.0002132	0.18217	-3.63e-05	-0.03527	-0.00043292	-0.02265
-0.525	0.00020587	0.17484	-2.822e-05	-0.02719	-0.00044966	-0.03939
-0.5	0.00018015	0.14912	3.708e-05	0.03811	-0.00043645	-0.02618
-0.475	0.00015097	0.11994	0.00013488	0.13591	-0.00041643	-0.00616
-0.45	0.00013119	0.10016	0.00021857	0.2196	-0.00040341	0.00686
-0.425	0.00012642	0.09539	0.00026363	0.26466	-0.0003983	0.01197
-0.4	0.00012871	0.09768	0.00026608	0.26711	-0.00038631	0.02396
-0.375	0.00012718	0.09615	0.00022868	0.22971	-0.000362	0.04827
-0.35	0.00012144	0.09041	0.00019197	0.193	-0.00032961	0.08066
-0.325	0.00011497	0.08394	0.00017704	0.17807	-0.00030446	0.10581
-0.3	0.00011428	0.08325	0.00017958	0.18061	-0.00029072	0.11955
-0.275	0.00012021	0.08918	0.00017826	0.17929	-0.00029041	0.11986
-0.25	0.0001239	0.09287	0.00017417	0.1752	-0.00029579	0.11448
-0.225	0.00011485	0.08382	0.0001724	0.17343	-0.00029559	0.11468
-0.2	9.129e-05	0.06026	0.00017228	0.17331	-0.00028757	0.1227
-0.175	6.114e-05	0.03011	0.00017414	0.17517	-0.00026741	0.14286
-0.15	4.379e-05	0.01276	0.00015712	0.15815	-0.0002397	0.17057
-0.125	5.556e-05	0.02453	0.00011319	0.11422	-0.00021576	0.19451
-0.1	8.982e-05	0.05879	6.389e-05	0.06492	-0.00020197	0.2083
-0.075	0.00012253	0.0915	3.883e-05	0.03986	-0.00020534	0.20493
-0.05	0.00013351	0.10248	3.944e-05	0.04047	-0.00022554	0.18473
-0.025	0.00013816	0.10713	6.409e-05	0.06512	-0.00026208	0.14819
0	0.00015065	0.11962	9.962e-05	0.10065	-0.00031229	0.09798
0.025	0.00015514	0.12411	0.00012009	0.12112	-0.00036304	0.04723
0.05	0.00013729	0.10626	0.00011362	0.11465	-0.00039442	0.01585
0.075	0.0001158	0.08477	8.443e-05	0.08546	-0.0003979	0.01237
0.1	0.00011318	0.08215	5.489e-05	0.05592	-0.00036786	0.04241
0.125	0.00013371	0.10268	3.87e-05	0.03973	-0.00032508	0.08519
0.15	0.00015368	0.12265	3.894e-05	0.03997	-0.00028301	0.12726
0.175	0.00015402	0.12299	5.801e-05	0.05904	-0.00024623	0.16404
0.2	0.00013283	0.1018	9.202e-05	0.09305	-0.00022592	0.18435
0.225	9.675e-05	0.06572	0.00012333	0.12436	-0.00022743	0.18284
0.25	4.35e-05	0.01247	0.00013697	0.138	-0.00025668	0.15359
0.275	-1.67e-06	-0.0327	0.0001333	0.13433	-0.00030695	0.10332
0.3	-1.94e-05	-0.05043	0.00011085	0.11188	-0.00035728	0.05299
0.325	-4.98e-06	-0.03601	7.717e-05	0.0782	-0.00038417	0.0261
0.35	3.81e-05	0.00707	4.505e-05	0.04608	-0.0003892	0.02107
0.375	8.748e-05	0.05645	2.978e-05	0.03081	-0.00037809	0.03218
0.4	0.0001152	0.08417	3.872e-05	0.03975	-0.00035631	0.05396
0.425	0.00010235	0.07132	6.702e-05	0.06805	-0.00032293	0.08734
0.45	5.022e-05	0.01919	8.768e-05	0.08871	-0.0002898	0.12047
0.475	-2.136e-05	-0.05239	8.25e-05	0.08353	-0.00026463	0.14564
0.5	-9.503e-05	-0.12606	6.403e-05	0.06506	-0.00024428	0.16599
0.525	-0.00015437	-0.1854	5.112e-05	0.05215	-0.00022333	0.18694
0.55	-0.00018174	-0.21277	5.959e-05	0.06062	-0.00020482	0.20545
0.575	-0.00016709	-0.19812	8.834e-05	0.08937	-0.00019004	0.22023
0.6	-0.00012168	-0.15271	0.00011627	0.1173	-0.00018182	0.22845
0.625	-6.575e-05	-0.09678	0.00011213	0.11316	-0.00018479	0.22548
0.65	-1.514e-05	-0.04617	7.493e-05	0.07596	-0.00019904	0.21123
0.675	1.326e-05	-0.01777	3.414e-05	0.03517	-0.00021327	0.197
0.7	2.312e-05	-0.00791	-6.62e-06	-0.00559	-0.00021773	0.19254
0.725	2.018e-05	-0.01085	-3.765e-05	-0.03662	-0.00022238	0.18789
0.75	1.527e-05	-0.01576	-7.095e-05	-0.06992	-0.00023865	0.17162
0.775	1.41e-05	-0.01693	-0.00010482	-0.10379	-0.00026977	0.1405
0.8	8.38e-06	-0.02265	-0.00013555	-0.13452	-0.00030983	0.10044
0.825	-7.89e-06	-0.03892	-0.00013714	-0.13611	-0.00034559	0.06468
0.85	-2.109e-05	-0.05212	-0.00011619	-0.11516	-0.00036572	0.04455
0.875	-3.128e-05	-0.06231	-9.594e-05	-0.09491	-0.00037534	0.03493
0.9	-5.721e-05	-0.08824	-8.887e-05	-0.08784	-0.00037071	0.03956
0.925	-0.00010172	-0.13275	-9.425e-05	-0.09322	-0.00035486	0.05541
0.95	-0.00014225	-0.17328	-0.00010311	-0.10208	-0.00034258	0.06769
0.975	-0.00015779	-0.18882	-9.533e-05	-0.0943	-0.00034513	0.06514
1	-0.00013841	-0.16944	-7.135e-05	-0.07032	-0.00035128	0.05899
1.025	-9.072e-05	-0.12175	-4.468e-05	-0.04365	-0.00035067	0.0596
1.05	-3.808e-05	-0.06911	-3.061e-05	-0.02958	-0.00034143	0.06884
1.075	2.546e-05	-0.00557	-2.929e-05	-0.02826	-0.00034064	0.06963
1.1	8.298e-05	0.05195	-3.942e-05	-0.03839	-0.00034902	0.06125
1.125	0.00012556	0.09453	-4.235e-05	-0.04132	-0.00035941	0.05086
1.15	0.0001563	0.12527	-3.067e-05	-0.02964	-0.00035984	0.05043
1.175	0.00017642	0.14539	-1.74e-06	-0.00071	-0.0003446	0.06567
1.2	0.00019541	0.16438	3.518e-05	0.03621	-0.00031642	0.09385
1.225	0.00020752	0.17649	6.826e-05	0.06929	-0.00028173	0.12854
1.25	0.00019682	0.16579	9.794e-05	0.09897	-0.00025978	0.15049
1.275	0.00016237	0.13134	0.0001187	0.11973	-0.00027116	0.13911
1.3	0.00011547	0.08444	0.00013882	0.13985	-0.00030536	0.10491
1.325	7.752e-05	0.04649	0.00016582	0.16685	-0.00034257	0.0677
1.35	5.44e-05	0.02337	0.00020201	0.20304	-0.00036278	0.04749
1.375	4.187e-05	0.01084	0.00023682	0.23785	-0.00035816	0.05211
1.4	3.215e-05	0.00112	0.0002613	0.26233	-0.00035143	0.05884
1.425	2.56e-05	-0.00543	0.00025842	0.25945	-0.00035723	0.05304
1.45	1.082e-05	-0.02021	0.00021839	0.21942	-0.00036969	0.04058
1.475	-1.981e-05	-0.05084	0.00015841	0.15944	-0.00037707	0.0332
1.5	-5.285e-05	-0.08388	0.00010255	0.10358	-0.00037108	0.03919
1.525	-7.568e-05	-0.10671	5.792e-05	0.05895	-0.00036619	0.04408
1.55	-9.092e-05	-0.12195	2.39e-05	0.02493	-0.00038647	0.0238
1.575	-9.854e-05	-0.12957	-1.29e-06	-0.00026	-0.00043794	-0.02767
1.6	-8.183e-05	-0.11286	-2.511e-05	-0.02408	-0.00050146	-0.09119
1.625	-3.22e-05	-0.06323	-5.261e-05	-0.05158	-0.000562	-0.15173
1.65	3.445e-05	0.00342	-7.743e-05	-0.0764	-0.00060707	-0.1968
1.675	0.00010828	0.07725	-9.337e-05	-0.09234	-0.00061989	-0.20962
1.7	0.00018069	0.14966	-7.846e-05	-0.07743	-0.00059137	-0.1811
1.725	0.00024042	0.20939	-2.317e-05	-0.02214	-0.00053495	-0.12468
1.75	0.00028986	0.25883	6.456e-05	0.06559	-0.00046537	-0.0551
1.775	0.00031959	0.28856	0.00015846	0.15949	-0.00040537	0.0049
1.8	0.00032153	0.2905	0.00022648	0.22751	-0.00037682	0.03345
1.825	0.00029403	0.263	0.0002525	0.25353	-0.00037404	0.03623
1.85	0.00024829	0.21726	0.00024613	0.24716	-0.00038216	0.02811
1.875	0.00021128	0.18025	0.00021141	0.21244	-0.00039704	0.01323
1.9	0.00018315	0.15212	0.00017319	0.17422	-0.00042161	-0.01134
1.925	0.00018899	0.15796	0.00015934	0.16037	-0.00044244	-0.03217
1.95	0.00022859	0.19756	0.00017806	0.17909	-0.00046044	-0.05017
1.975	0.00029324	0.26221	0.00020513	0.20616	-0.00046618	-0.05591
2	0.00036651	0.33548	0.00023822	0.23925	-0.00046067	-0.0504
2.025	0.00042683	0.3958	0.00026633	0.26736	-0.00043532	-0.02505
2.05	0.00045647	0.42544	0.00028123	0.28226	-0.00038944	0.02083
2.075	0.00046043	0.4294	0.00027931	0.28034	-0.00032057	0.0897
2.1	0.00045555	0.42452	0.00026601	0.26704	-0.00024535	0.16492
2.125	0.00044478	0.41375	0.00025487	0.2559	-0.0001902	0.22007
2.15	0.00042552	0.39449	0.00027083	0.27186	-0.00017728	0.23299
2.175	0.00039585	0.36482	0.00030158	0.30261	-0.00021191	0.19836
2.2	0.000366	0.33497	0.00033505	0.33608	-0.00025633	0.15394
2.225	0.00034606	0.31503	0.00034996	0.35099	-0.00028768	0.12259
2.25	0.00035505	0.32402	0.00033199	0.33302	-0.00029701	0.11326
2.275	0.00038863	0.3576	0.00027702	0.27805	-0.00028012	0.13015
2.3	0.00042504	0.39401	0.00020336	0.20439	-0.00024375	0.16652
2.325	0.00045273	0.4217	0.00013859	0.13962	-0.00020991	0.20036
2.35	0.00046419	0.43316	0.00010151	0.10254	-0.00018948	0.22079
2.375	0.00044933	0.4183	9.564e-05	0.09667	-0.00018984	0.22043
2.4	0.00040194	0.37091	0.00010291	0.10394	-0.00019528	0.21499
2.425	0.00033524	0.30421	0.00010319	0.10422	-0.00018777	0.2225
2.45	0.00027091	0.23988	8.571e-05	0.08674	-0.00015996	0.25031
2.475	0.00023435	0.20332	5.482e-05	0.05585	-0.00010397	0.3063
2.5	0.0002427	0.21167	1.823e-05	0.01926	-4.217e-05	0.3681
2.525	0.00027905	0.24802	-2.695e-05	-0.02592	4.49e-06	0.41476
2.55	0.00032791	0.29688	-7.202e-05	-0.07099	1.523e-05	0.4255
2.575	0.00037495	0.34392	-0.00010089	-0.09986	-8.9e-06	0.40137
2.6	0.00040918	0.37815	-9.345e-05	-0.09242	-5.641e-05	0.35386
2.625	0.0004256	0.39457	-4.827e-05	-0.04724	-0.00011073	0.29954
2.65	0.0004201	0.38907	2.199e-05	0.02302	-0.00016374	0.24653
2.675	0.00041484	0.38381	8.602e-05	0.08705	-0.00020634	0.20393
2.7	0.00041134	0.38031	0.00011746	0.11849	-0.0002281	0.18217
2.725	0.00041083	0.3798	0.00011453	0.11556	-0.00022061	0.18966
2.75	0.00040242	0.37139	8.883e-05	0.08986	-0.00019516	0.21511
2.775	0.00038794	0.35691	5.965e-05	0.06068	-0.0001698	0.24047
2.8	0.00037491	0.34388	4.191e-05	0.04294	-0.00015592	0.25435
2.825	0.00035866	0.32763	4.28e-05	0.04383	-0.0001617	0.24857
2.85	0.00033517	0.30414	7.248e-05	0.07351	-0.00018155	0.22872
2.875	0.00031519	0.28416	0.00012189	0.12292	-0.00019034	0.21993
2.9	0.00030322	0.27219	0.0001778	0.17883	-0.00017854	0.23173
2.925	0.00029763	0.2666	0.00023503	0.23606	-0.00016222	0.24805
2.95	0.00031229	0.28126	0.00029245	0.29348	-0.0001527	0.25757
2.975	0.00034039	0.30936	0.00034812	0.34915	-0.00016258	0.24769
3	0.00036196	0.33093	0.00038589	0.38692	-0.00018756	0.22271
3.025	0.00036668	0.33565	0.00039607	0.3971	-0.00021449	0.19578
3.05	0.00037094	0.33991	0.00037756	0.37859	-0.00023063	0.17964
3.075	0.00038727	0.35624	0.0003458	0.34683	-0.0002265	0.18377
3.1	0.00041777	0.38674	0.00031639	0.31742	-0.00020158	0.20869
3.125	0.00044878	0.41775	0.00030357	0.3046	-0.00017484	0.23543
3.15	0.00046765	0.43662	0.00030407	0.3051	-0.00014892	0.26135
3.175	0.00046788	0.43685	0.00031841	0.31944	-0.00013673	0.27354
3.2	0.00045399	0.42296	0.00034491	0.34594	-0.00014158	0.26869
3.225	0.00043095	0.39992	0.00036882	0.36985	-0.0001634	0.24687
3.25	0.00040857	0.37754	0.00037784	0.37887	-0.00019506	0.21521
3.275	0.00038128	0.35025	0.00036529	0.36632	-0.00023236	0.17791
3.3	0.00034808	0.31705	0.00034181	0.34284	-0.00027769	0.13258
3.325	0.0003159	0.28487	0.0003145	0.31553	-0.00031551	0.09476
3.35	0.0002907	0.25967	0.00028968	0.29071	-0.00032734	0.08293
3.375	0.00026611	0.23508	0.00026832	0.26935	-0.00032209	0.08818
3.4	0.00022082	0.18979	0.00024685	0.24788	-0.00032041	0.08986
3.425	0.00016552	0.13449	0.00021104	0.21207	-0.00031217	0.0981
3.45	0.00011374	0.08271	0.00016598	0.16701	-0.00029802	0.11225
3.475	7.984e-05	0.04881	0.00012614	0.12717	-0.00028364	0.12663
3.5	7.489e-05	0.04386	0.00010043	0.10146	-0.00026555	0.14472
3.525	0.00010272	0.07169	9.394e-05	0.09497	-0.0002612	0.14907
3.55	0.00014603	0.115	0.00011756	0.11859	-0.00026776	0.14251
3.575	0.00017908	0.14805	0.00015726	0.15829	-0.00027414	0.13613
3.6	0.00018542	0.15439	0.00019036	0.19139	-0.00026998	0.14029
3.625	0.00017745	0.14642	0.00020116	0.20219	-0.00026164	0.14863
3.65	0.00017744	0.14641	0.00019185	0.19288	-0.00026652	0.14375
3.675	0.0001905	0.15947	0.00017361	0.17464	-0.00029041	0.11986
3.7	0.00022073	0.1897	0.00015668	0.15771	-0.00032675	0.08352
3.725	0.00025934	0.22831	0.0001463	0.14733	-0.00035764	0.05263
3.75	0.00028825	0.25722	0.000148	0.14903	-0.0003656	0.04467
3.775	0.000294	0.26297	0.00016241	0.16344	-0.00036055	0.04972
3.8	0.00027081	0.23978	0.00018082	0.18185	-0.00035775	0.05252
3.825	0.00022065	0.18962	0.00019082	0.19185	-0.00035634	0.05393
3.85	0.00015619	0.12516	0.00019726	0.19829	-0.0003567	0.05357
3.875	9.039e-05	0.05936	0.00021234	0.21337	-0.00036414	0.04613
3.9	2.964e-05	-0.00139	0.00023265	0.23368	-0.00037116	0.03911
3.925	-1.73e-05	-0.04833	0.00024777	0.2488	-0.00036916	0.04111
3.95	-4.51e-05	-0.07613	0.00026359	0.26462	-0.00036273	0.04754
3.975	-3.307e-05	-0.0641	0.00028073	0.28176	-0.00035804	0.05223
4	1.451e-05	-0.01652	0.00030275	0.30378	-0.0003489	0.06137
4.025	6.488e-05	0.03385	0.00032341	0.32444	-0.00033135	0.07892
4.05	9.02e-05	0.05917	0.00033709	0.33812	-0.00030944	0.10083
4.075	7.84e-05	0.04737	0.00032286	0.32389	-0.00028335	0.12692
4.1	4.532e-05	0.01429	0.00027792	0.27895	-0.00026702	0.14325
4.125	-1.1e-06	-0.03213	0.0002118	0.21283	-0.00025709	0.15318
4.15	-3.463e-05	-0.06566	0.00013372	0.13475	-0.00025507	0.1552
4.175	-4.481e-05	-0.07584	6.568e-05	0.06671	-0.00025708	0.15319
4.2	-4.663e-05	-0.07766	1.794e-05	0.01897	-0.00025059	0.15968
4.225	-3.585e-05	-0.06688	1.81e-06	0.00284	-0.00023927	0.171
4.25	-1.183e-05	-0.04286	2.6e-05	0.02703	-0.00022085	0.18942
4.275	2.552e-05	-0.00551	7.216e-05	0.07319	-0.00019913	0.21114
4.3	6.363e-05	0.0326	0.00011919	0.12022	-0.00016941	0.24086
4.325	8.171e-05	0.05068	0.00015474	0.15577	-0.00013648	0.27379
4.35	7.6e-05	0.04497	0.00016714	0.16817	-0.0001002	0.31007
4.375	5.301e-05	0.02198	0.00016118	0.16221	-6.858e-05	0.34169
4.4	1.761e-05	-0.01342	0.0001479	0.14893	-4.8e-05	0.36227
4.425	-1.696e-05	-0.04799	0.00013598	0.13701	-3.936e-05	0.37091
4.45	-3.45e-05	-0.06553	0.00012604	0.12707	-5.602e-05	0.35425
4.475	-1.829e-05	-0.04932	0.00011151	0.11254	-9.395e-05	0.31632
4.5	3.126e-05	0.00023	8.072e-05	0.08175	-0.00014041	0.26986
4.525	8.18e-05	0.05077	5.456e-05	0.05559	-0.00018122	0.22905
4.55	0.00011597	0.08494	3.234e-05	0.03337	-0.00021103	0.19924
4.575	0.00012156	0.09053	2.012e-05	0.02115	-0.00022311	0.18716
4.6	0.00010971	0.07868	2.024e-05	0.02127	-0.00024053	0.16974
4.625	9.773e-05	0.0667	2.331e-05	0.02434	-0.00027012	0.14015
4.65	9.742e-05	0.06639	2.331e-05	0.02434	-0.00030922	0.10105
4.675	0.00010263	0.0716	8.89e-06	0.00992	-0.00033603	0.07424
4.7	0.00010345	0.07242	-1.207e-05	-0.01104	-0.00033209	0.07818
4.725	0.00010009	0.06906	-1.24e-05	-0.01137	-0.00029976	0.11051
4.75	9.396e-05	0.06293	1.291e-05	0.01394	-0.00025256	0.15771
4.775	0.0001028	0.07177	5.895e-05	0.05998	-0.00021806	0.19221
4.8	0.00012849	0.09746	0.00012283	0.12386	-0.00020369	0.20658
4.825	0.00017435	0.14332	0.0001654	0.16643	-0.00020627	0.204
4.85	0.00020779	0.17676	0.00017338	0.17441	-0.00020637	0.2039
4.875	0.00021742	0.18639	0.00015517	0.1562	-0.00019203	0.21824
4.9	0.00018323	0.1522	0.0001252	0.12623	-0.00016819	0.24208
4.925	0.00012697	0.09594	8.337e-05	0.0844	-0.00014486	0.26541
4.95	7.244e-05	0.04141	4.93e-05	0.05033	-0.00013263	0.27764
4.975	2.127e-05	-0.00976	2.794e-05	0.02897	-0.00013517	0.2751
5	-2.955e-05	-0.06058	2.244e-05	0.02347	-0.00015503	0.25524
5.025	-8.9e-05	-0.12003	1.762e-05	0.01865	-0.00018519	0.22508
5.05	-0.00015077	-0.1818	6e-06	0.00703	-0.00021857	0.1917
5.075	-0.00019654	-0.22757	-1.179e-05	-0.01076	-0.0002573	0.15297
5.1	-0.00022529	-0.25632	-3.463e-05	-0.0336	-0.0003031	0.10717
5.125	-0.00024136	-0.27239	-5.625e-05	-0.05522	-0.00033817	0.0721
5.15	-0.00025595	-0.28698	-6.211e-05	-0.06108	-0.00035985	0.05042
5.175	-0.000275	-0.30603	-5.998e-05	-0.05895	-0.00037462	0.03565
5.2	-0.00029203	-0.32306	-5.798e-05	-0.05695	-0.00038499	0.02528
5.225	-0.00030009	-0.33112	-7.058e-05	-0.06955	-0.00039647	0.0138
5.25	-0.00029344	-0.32447	-0.00010622	-0.10519	-0.0004107	-0.00043
5.275	-0.00026483	-0.29586	-0.00015016	-0.14913	-0.00040937	0.0009
5.3	-0.00021587	-0.2469	-0.00018863	-0.1876	-0.00038488	0.02539
5.325	-0.00015476	-0.18579	-0.00020972	-0.20869	-0.00036231	0.04796
5.35	-9.099e-05	-0.12202	-0.00021532	-0.21429	-0.00033483	0.07544
5.375	-5.251e-05	-0.08354	-0.00021677	-0.21574	-0.00031132	0.09895
5.4	-4.977e-05	-0.0808	-0.00021731	-0.21628	-0.0002956	0.11467
5.425	-7.218e-05	-0.10321	-0.00020313	-0.2021	-0.00028847	0.1218
5.45	-0.00010203	-0.13306	-0.00017574	-0.17471	-0.00028718	0.12309
5.475	-0.00012084	-0.15187	-0.00013709	-0.13606	-0.00028933	0.12094
5.5	-0.00011969	-0.15072	-0.00010211	-0.10108	-0.00027718	0.13309
5.525	-0.00010773	-0.13876	-7.306e-05	-0.07203	-0.00025042	0.15985
5.55	-9.107e-05	-0.1221	-4.611e-05	-0.04508	-0.00023276	0.17751
5.575	-7.66e-05	-0.10763	-1.926e-05	-0.01823	-0.00023932	0.17095
5.6	-6.51e-05	-0.09613	7.27e-06	0.0083	-0.00025785	0.15242
5.625	-4.362e-05	-0.07465	2.744e-05	0.02847	-0.00027975	0.13052
5.65	-2.359e-05	-0.05462	3.236e-05	0.03339	-0.00029339	0.11688
5.675	-1.354e-05	-0.04457	1.842e-05	0.01945	-0.00029131	0.11896
5.7	-6.99e-06	-0.03802	-8.92e-06	-0.00789	-0.00027926	0.13101
5.725	4.34e-06	-0.02669	-4.035e-05	-0.03932	-0.00026069	0.14958
5.75	3.674e-05	0.00571	-5.45e-05	-0.05347	-0.00023223	0.17804
5.775	0.00010465	0.07362	-5.124e-05	-0.05021	-0.00020877	0.2015
5.8	0.00018377	0.15274	-5.351e-05	-0.05248	-0.00019714	0.21313
5.825	0.00022925	0.19822	-8.137e-05	-0.08034	-0.00019652	0.21375
5.85	0.00022625	0.19522	-0.00012818	-0.12715	-0.00021561	0.19466
5.875	0.00019103	0.16	-0.00015366	-0.15263	-0.00025722	0.15305
5.9	0.00014417	0.11314	-0.0001335	-0.13247	-0.00031472	0.09555
5.925	9.469e-05	0.06366	-6.154e-05	-0.06051	-0.0003732	0.03707
5.95	5.108e-05	0.02005	3.725e-05	0.03828	-0.00041486	-0.00459
5.975	9.97e-06	-0.02106	0.00012839	0.12942	-0.00043743	-0.02716
6	-3.076e-05	-0.06179	0.00019167	0.1927	-0.00043093	-0.02066
6.025	-7.349e-05	-0.10452	0.00022101	0.22204	-0.00040281	0.00746
6.05	-0.00011905	-0.15008	0.00021644	0.21747	-0.00037047	0.0398
6.075	-0.00017268	-0.20371	0.00020198	0.20301	-0.00034177	0.0685
6.1	-0.00020884	-0.23987	0.00018834	0.18937	-0.00032359	0.08668
6.125	-0.00021499	-0.24602	0.00017778	0.17881	-0.00032883	0.08144
6.15	-0.00019288	-0.22391	0.00017297	0.174	-0.00035359	0.05668
6.175	-0.00015687	-0.1879	0.00017438	0.17541	-0.00037219	0.03808
6.2	-0.00011709	-0.14812	0.0001811	0.18213	-0.00037391	0.03636
6.225	-8.23e-05	-0.11333	0.00018907	0.1901	-0.00036604	0.04423
6.25	-6.726e-05	-0.09829	0.00018582	0.18685	-0.00037006	0.04021
6.275	-6.918e-05	-0.10021	0.00015693	0.15796	-0.0004009	0.00937
6.3	-6.944e-05	-0.10047	0.00011447	0.1155	-0.00045529	-0.04502
6.325	-5.335e-05	-0.08438	7.467e-05	0.0757	-0.00050594	-0.09567
6.35	-1.886e-05	-0.04989	4.958e-05	0.05061	-0.0005361	-0.12583
6.375	2.246e-05	-0.00857	3.2e-05	0.03303	-0.00054221	-0.13194
6.4	6.184e-05	0.03081	7.79e-06	0.00882	-0.00053781	-0.12754
6.425	8.491e-05	0.05388	-1.72e-05	-0.01617	-0.00054343	-0.13316
6.45	9.709e-05	0.06606	-3.039e-05	-0.02936	-0.00055418	-0.14391
6.475	9.883e-05	0.0678	-2.46e-05	-0.02357	-0.00056487	-0.1546
6.5	0.00010167	0.07064	-2.92e-06	-0.00189	-0.00056496	-0.15469
6.525	0.00010951	0.07848	3.841e-05	0.03944	-0.00055329	-0.14302
6.55	0.00011996	0.08893	8.857e-05	0.0896	-0.00053038	-0.12011
6.575	0.00012099	0.08996	0.00013508	0.13611	-0.00050709	-0.09682
6.6	0.00011184	0.08081	0.00016828	0.16931	-0.00048833	-0.07806
6.625	9.656e-05	0.06553	0.00017748	0.17851	-0.00048404	-0.07377
6.65	7.361e-05	0.04258	0.00015294	0.15397	-0.00048714	-0.07687
6.675	4.574e-05	0.01471	0.00011192	0.11295	-0.00049092	-0.08065
6.7	1.857e-05	-0.01246	8.001e-05	0.08104	-0.00049022	-0.07995
6.725	-1.41e-06	-0.03244	7.514e-05	0.07617	-0.00049146	-0.08119
6.75	-1.735e-05	-0.04838	9.656e-05	0.09759	-0.0004896	-0.07933
6.775	-2.536e-05	-0.05639	0.00012727	0.1283	-0.0004903	-0.08003
6.8	-9.51e-06	-0.04054	0.00014871	0.14974	-0.00049037	-0.0801
6.825	3.172e-05	0.00069	0.00015722	0.15825	-0.00048301	-0.07274
6.85	8.178e-05	0.05075	0.00015203	0.15306	-0.00046988	-0.05961
6.875	0.00011454	0.08351	0.00015336	0.15439	-0.00045527	-0.045
6.9	0.00012725	0.09622	0.00015026	0.15129	-0.00044556	-0.03529
6.925	0.00012192	0.09089	0.00014116	0.14219	-0.00044901	-0.03874
6.95	9.733e-05	0.0663	0.00011906	0.12009	-0.00046577	-0.0555
6.975	6.295e-05	0.03192	8.022e-05	0.08125	-0.00048189	-0.07162
7	2.436e-05	-0.00667	3.72e-05	0.03823	-0.00048194	-0.07167
7.025	-2.038e-05	-0.05141	3.79e-06	0.00482	-0.00045765	-0.04738
7.05	-7.234e-05	-0.10337	-1.22e-05	-0.01117	-0.00040989	0.00038
7.075	-0.00012318	-0.15421	-1.701e-05	-0.01598	-0.00035577	0.0545
7.1	-0.00016118	-0.19221	-1.452e-05	-0.01349	-0.00032423	0.08604
7.125	-0.00016652	-0.19755	-5.82e-06	-0.00479	-0.00032804	0.08223
7.15	-0.00015744	-0.18847	9e-07	0.00193	-0.00038094	0.02933
7.175	-0.00015177	-0.1828	-4.9e-06	-0.00387	-0.00045349	-0.04322
7.2	-0.00015149	-0.18252	-2.765e-05	-0.02662	-0.00051359	-0.10332
7.225	-0.00013292	-0.16395	-5.914e-05	-0.05811	-0.0005461	-0.13583
7.25	-9.234e-05	-0.12337	-7.369e-05	-0.07266	-0.00054997	-0.1397
7.275	-4.36e-05	-0.07463	-5.697e-05	-0.05594	-0.00052846	-0.11819
7.3	-9.19e-06	-0.04022	-1.528e-05	-0.01425	-0.00049253	-0.08226
7.325	1.552e-05	-0.01551	2.877e-05	0.0298	-0.00046401	-0.05374
7.35	4.328e-05	0.01225	5.52e-05	0.05623	-0.00045502	-0.04475
7.375	7.841e-05	0.04738	6.157e-05	0.0626	-0.00046423	-0.05396
7.4	0.00012075	0.08972	4.912e-05	0.05015	-0.0004931	-0.08283
7.425	0.00015736	0.12633	2.778e-05	0.02881	-0.00052636	-0.11609
7.45	0.00017629	0.14526	9.52e-06	0.01055	-0.00054252	-0.13225
7.475	0.00017564	0.14461	-4.95e-06	-0.00392	-0.00053736	-0.12709
7.5	0.00015983	0.1288	-1.555e-05	-0.01452	-0.0005307	-0.12043
7.525	0.00014504	0.11401	-1.453e-05	-0.0135	-0.0005413	-0.13103
7.55	0.00013784	0.10681	2.86e-06	0.00389	-0.0005606	-0.15033
7.575	0.00013407	0.10304	2.537e-05	0.0264	-0.00057083	-0.16056
7.6	0.00012498	0.09395	4.313e-05	0.04416	-0.00055403	-0.14376
7.625	0.00010718	0.07615	5.295e-05	0.05398	-0.00051526	-0.10499
7.65	8.773e-05	0.0567	6.524e-05	0.06627	-0.00046529	-0.05502
7.675	7.906e-05	0.04803	9e-05	0.09103	-0.00040867	0.0016
7.7	9.883e-05	0.0678	0.0001259	0.12693	-0.00035966	0.05061
7.725	0.00014064	0.10961	0.00017357	0.1746	-0.00032682	0.08345
7.75	0.00018661	0.15558	0.0002048	0.20583	-0.00031219	0.09808
7.775	0.00020919	0.17816	0.00020984	0.21087	-0.0003163	0.09397
7.8	0.0001945	0.16347	0.0001942	0.19523	-0.00033736	0.07291
7.825	0.00014876	0.11773	0.00018652	0.18755	-0.00037278	0.03749
7.85	9.137e-05	0.06034	0.00019465	0.19568	-0.00040841	0.00186
7.875	4.049e-05	0.00946	0.00020069	0.20172	-0.00043831	-0.02804
7.9	1.247e-05	-0.01856	0.00018826	0.18929	-0.00045677	-0.0465
7.925	1.271e-05	-0.01832	0.00016298	0.16401	-0.00046441	-0.05414
7.95	4.514e-05	0.01411	0.00013132	0.13235	-0.00047117	-0.0609
7.975	9.434e-05	0.06331	0.00010502	0.10605	-0.0004879	-0.07763
8	0.00012852	0.09749	9.473e-05	0.09576	-0.00051078	-0.10051
8.025	0.00013471	0.10368	9.378e-05	0.09481	-0.00053196	-0.12169
8.05	0.00011605	0.08502	9.669e-05	0.09772	-0.00053663	-0.12636
8.075	8.549e-05	0.05446	0.00010741	0.10844	-0.00051397	-0.1037
8.1	5.187e-05	0.02084	0.00014071	0.14174	-0.00047008	-0.05981
8.125	2.763e-05	-0.0034	0.00019775	0.19878	-0.00042347	-0.0132
8.15	1.544e-05	-0.01559	0.00024135	0.24238	-0.0003839	0.02637
8.175	2.188e-05	-0.00915	0.00023791	0.23894	-0.0003448	0.06547
8.2	4.299e-05	0.01196	0.00019351	0.19454	-0.00030434	0.10593
8.225	7.611e-05	0.04508	0.00013684	0.13787	-0.00027845	0.13182
8.25	0.00010567	0.07464	9.028e-05	0.09131	-0.00029106	0.11921
8.275	0.00012228	0.09125	7.225e-05	0.07328	-0.00034645	0.06382
8.3	0.00010941	0.07838	7.543e-05	0.07646	-0.00041095	-0.00068
8.325	7.843e-05	0.0474	9.911e-05	0.10014	-0.00045768	-0.04741
8.35	5.206e-05	0.02103	0.00013357	0.1346	-0.00048838	-0.07811
8.375	3.791e-05	0.00688	0.00016741	0.16844	-0.00051246	-0.10219
8.4	3.938e-05	0.00835	0.00019113	0.19216	-0.00052826	-0.11799
8.425	3.509e-05	0.00406	0.00019069	0.19172	-0.00053541	-0.12514
8.45	2.173e-05	-0.0093	0.00017708	0.17811	-0.0005354	-0.12513
8.475	9.88e-06	-0.02115	0.00015041	0.15144	-0.00052655	-0.11628
8.5	7.58e-06	-0.02345	0.00012377	0.1248	-0.00051886	-0.10859
8.525	1.327e-05	-0.01776	0.00010217	0.1032	-0.00051486	-0.10459
8.55	1.44e-05	-0.01663	0.00010043	0.10146	-0.00050681	-0.09654
8.575	1.055e-05	-0.02048	0.00011781	0.11884	-0.00049019	-0.07992
8.6	8.48e-06	-0.02255	0.00015607	0.1571	-0.00046291	-0.05264
8.625	1.87e-05	-0.01233	0.00019039	0.19142	-0.00043508	-0.02481
8.65	4.172e-05	0.01069	0.00021563	0.21666	-0.00040768	0.00259
8.675	6.855e-05	0.03752	0.00024128	0.24231	-0.00038428	0.02599
8.7	9.462e-05	0.06359	0.00026826	0.26929	-0.0003715	0.03877
8.725	0.00010684	0.07581	0.00029629	0.29732	-0.00037342	0.03685
8.75	0.00011266	0.08163	0.00032005	0.32108	-0.00038099	0.02928
8.775	0.00012181	0.09078	0.00033782	0.33885	-0.00038263	0.02764
8.8	0.00014645	0.11542	0.00034856	0.34959	-0.00037285	0.03742
8.825	0.00017679	0.14576	0.00035678	0.35781	-0.00035565	0.05462
8.85	0.00019029	0.15926	0.00035308	0.35411	-0.00033327	0.077
8.875	0.0001789	0.14787	0.00032907	0.3301	-0.00031164	0.09863
8.9	0.000147	0.11597	0.00028089	0.28192	-0.00031247	0.0978
8.925	9.621e-05	0.06518	0.00022177	0.2228	-0.00033637	0.0739
8.95	5.551e-05	0.02448	0.00016942	0.17045	-0.00036954	0.04073
8.975	2.63e-05	-0.00473	0.00012843	0.12946	-0.0003944	0.01587
9	3.3e-07	-0.0307	9.719e-05	0.09822	-0.00040344	0.00683
9.025	-4.286e-05	-0.07389	8.261e-05	0.08364	-0.00039371	0.01656
9.05	-9.051e-05	-0.12154	7.973e-05	0.08076	-0.00036964	0.04063
9.075	-0.00012105	-0.15208	8.328e-05	0.08431	-0.00034947	0.0608
9.1	-0.0001217	-0.15273	7.718e-05	0.07821	-0.00033824	0.07203
9.125	-8.649e-05	-0.11752	5.077e-05	0.0518	-0.00033449	0.07578
9.15	-1.984e-05	-0.05087	2.16e-06	0.00319	-0.00032951	0.08076
9.175	5.799e-05	0.02696	-5.729e-05	-0.05626	-0.00031955	0.09072
9.2	0.0001218	0.09077	-0.0001004	-0.09937	-0.00031031	0.09996
9.225	0.00015022	0.11919	-0.00010072	-0.09969	-0.00030184	0.10843
9.25	0.00014925	0.11822	-5.851e-05	-0.05748	-0.00029426	0.11601
9.275	0.00014188	0.11085	-1.52e-06	-0.00049	-0.00029709	0.11318
9.3	0.00013952	0.10849	4.695e-05	0.04798	-0.00032214	0.08813
9.325	0.00013665	0.10562	7.525e-05	0.07628	-0.00037108	0.03919
9.35	0.00013148	0.10045	8.31e-05	0.08413	-0.0004179	-0.00763
9.375	0.00012961	0.09858	9.079e-05	0.09182	-0.00043933	-0.02906
9.4	0.00013451	0.10348	0.00010404	0.10507	-0.00043423	-0.02396
9.425	0.00014197	0.11094	0.00012636	0.12739	-0.00040413	0.00614
9.45	0.00014865	0.11762	0.00015127	0.1523	-0.00035675	0.05352
9.475	0.0001619	0.13087	0.00017613	0.17716	-0.00030426	0.10601
9.5	0.00018852	0.15749	0.00020276	0.20379	-0.00026121	0.14906
9.525	0.00021962	0.18859	0.00022042	0.22145	-0.00022854	0.18173
9.55	0.00023986	0.20883	0.00022715	0.22818	-0.0002144	0.19587
9.575	0.00023056	0.19953	0.00021774	0.21877	-0.00021884	0.19143
9.6	0.00018791	0.15688	0.00018631	0.18734	-0.0002442	0.16607
9.625	0.0001292	0.09817	0.00014033	0.14136	-0.00027829	0.13198
9.65	7.061e-05	0.03958	9.421e-05	0.09524	-0.00030455	0.10572
9.675	2.931e-05	-0.00172	5.703e-05	0.05806	-0.00031669	0.09358
9.7	7.1e-06	-0.02393	3.842e-05	0.03945	-0.00032734	0.08293
9.725	-1.18e-06	-0.03221	2.736e-05	0.02839	-0.00034807	0.0622
9.75	1.18e-05	-0.01923	1.335e-05	0.01438	-0.00034442	0.06585
9.775	2.426e-05	-0.00677	-1.03e-06	0	-0.0003215	0.08877
9.8	1.651e-05	-0.01452	-8.91e-06	-0.00788	-0.00028444	0.12583
9.825	-1.003e-05	-0.04106	-1.62e-05	-0.01517	-0.00025066	0.15961
9.85	-3.147e-05	-0.0625	-2.713e-05	-0.0261	-0.00022477	0.1855
9.875	-4.296e-05	-0.07399	-4.886e-05	-0.04783	-0.00021337	0.1969
9.9	-4.672e-05	-0.07775	-7.944e-05	-0.07841	-0.00021644	0.19383
9.925	-3.709e-05	-0.06812	-9.43e-05	-0.09327	-0.00022268	0.18759
9.95	-1.472e-05	-0.04575	-7.339e-05	-0.07236	-0.00023692	0.17335
9.975	1.242e-05	-0.01861	-1.841e-05	-0.01738	-0.00026737	0.1429
10	4.376e-05	0.01273	3.967e-05	0.0407	-0.00032737	0.0829
10.025	8.42e-05	0.05317	7.554e-05	0.07657	-0.00039221	0.01806
10.05	0.00012835	0.09732	8.989e-05	0.09092	-0.00042282	-0.01255
10.075	0.00016716	0.13613	8.758e-05	0.08861	-0.00040308	0.00719
10.1	0.00019126	0.16023	7.249e-05	0.07352	-0.00034904	0.06123
10.125	0.00021088	0.17985	5.343e-05	0.05446	-0.00029297	0.1173
10.15	0.000217	0.18597	4.988e-05	0.05091	-0.00027117	0.1391
10.175	0.00020551	0.17448	5.821e-05	0.05924	-0.00028399	0.12628
10.2	0.00017626	0.14523	6.823e-05	0.06926	-0.0003175	0.09277
10.225	0.00015554	0.12451	6.912e-05	0.07015	-0.00036034	0.04993
10.25	0.0001677	0.13667	6.783e-05	0.06886	-0.00040124	0.00903
10.275	0.00021772	0.18669	7.244e-05	0.07347	-0.00043362	-0.02335
10.3	0.00027766	0.24663	8.429e-05	0.08532	-0.00046498	-0.05471
10.325	0.00030829	0.27726	8.408e-05	0.08511	-0.00048753	-0.07726
10.35	0.00028728	0.25625	6.367e-05	0.0647	-0.00049115	-0.08088
10.375	0.00022517	0.19414	3.157e-05	0.0326	-0.00047062	-0.06035
10.4	0.00015079	0.11976	-3.96e-06	-0.00293	-0.00043663	-0.02636
10.425	9.295e-05	0.06192	-2.447e-05	-0.02344	-0.0004194	-0.00913
10.45	7.034e-05	0.03931	-1.838e-05	-0.01735	-0.00042256	-0.01229
10.475	8.149e-05	0.05046	5.83e-06	0.00686	-0.00042118	-0.01091
10.5	0.00011221	0.08118	3.361e-05	0.03464	-0.00040809	0.00218
10.525	0.00014285	0.11182	5.708e-05	0.05811	-0.00037282	0.03745
10.55	0.00015577	0.12474	7.355e-05	0.07458	-0.00032603	0.08424
10.575	0.00013317	0.10214	7.613e-05	0.07716	-0.00029358	0.11669
10.6	9.423e-05	0.0632	6.278e-05	0.06381	-0.00029324	0.11703
10.625	6.236e-05	0.03133	3.028e-05	0.03131	-0.00030386	0.10641
10.65	5.263e-05	0.0216	-1.705e-05	-0.01602	-0.00029907	0.1112
10.675	6.306e-05	0.03203	-7.007e-05	-0.06904	-0.00027567	0.1346
10.7	7.514e-05	0.04411	-0.00012306	-0.12203	-0.00023855	0.17172
10.725	8.133e-05	0.0503	-0.00014376	-0.14273	-0.000213	0.19727
10.75	7.98e-05	0.04877	-0.00010921	-0.10818	-0.0002102	0.20007
10.775	7.677e-05	0.04574	-2.216e-05	-0.02113	-0.00022534	0.18493

## Sheet: 8kHz
Time (ms)	8kHz 10dB Atten	8kHz 10dB Atten, normalsed	8kHz 20 dB atten	8kHZ 20dB atten, normalised	8kHz 30dB Atten	8kHz 30dB Atten, normalised
-2	0.00014953	0	5.828e-05	0	0.00033601	0
-1.975	0.00011627	-0.03326	8.93e-06	-0.04935	0.00033517	-0.00084
-1.95	7.038e-05	-0.07915	-2.836e-05	-0.08664	0.00031398	-0.02203
-1.925	2.447e-05	-0.12506	-3.478e-05	-0.09306	0.00027386	-0.06215
-1.9	-1.162e-05	-0.16115	-1.493e-05	-0.07321	0.00023164	-0.10437
-1.875	-3.782e-05	-0.18735	8.67e-06	-0.04961	0.00019982	-0.13619
-1.85	-5.601e-05	-0.20554	2.335e-05	-0.03493	0.00018563	-0.15038
-1.825	-6.545e-05	-0.21498	3.12e-05	-0.02708	0.00018842	-0.14759
-1.8	-5.684e-05	-0.20637	3.029e-05	-0.02799	0.00019838	-0.13763
-1.775	-2.005e-05	-0.16958	1.662e-05	-0.04166	0.00021089	-0.12512
-1.75	2.235e-05	-0.12718	-1.117e-05	-0.06945	0.00023041	-0.1056
-1.725	5.962e-05	-0.08991	-4.291e-05	-0.10119	0.00024443	-0.09158
-1.7	9.721e-05	-0.05232	-5.662e-05	-0.1149	0.00024432	-0.09169
-1.675	0.00012694	-0.02259	-3.583e-05	-0.09411	0.00024371	-0.0923
-1.65	0.00013897	-0.01056	8.45e-06	-0.04983	0.00025655	-0.07946
-1.625	0.0001384	-0.01113	4.693e-05	-0.01135	0.00029134	-0.04467
-1.6	0.00012948	-0.02005	6.21e-05	0.00382	0.00033213	-0.00388
-1.575	0.00010897	-0.04056	6.31e-05	0.00482	0.0003643	0.02829
-1.55	8.358e-05	-0.06595	4.801e-05	-0.01027	0.00036636	0.03035
-1.525	5.744e-05	-0.09209	2.171e-05	-0.03657	0.00032656	-0.00945
-1.5	4.52e-05	-0.10433	2.54e-06	-0.05574	0.00025589	-0.08012
-1.475	6.47e-05	-0.08483	1.232e-05	-0.04596	0.00018808	-0.14793
-1.45	0.00010648	-0.04305	5.162e-05	-0.00666	0.00014614	-0.18987
-1.425	0.0001376	-0.01193	9.013e-05	0.03185	0.00012612	-0.20989
-1.4	0.0001504	0.00087	0.0001018	0.04352	0.0001223	-0.21371
-1.375	0.00015349	0.00396	9.058e-05	0.0323	0.00012943	-0.20658
-1.35	0.00014706	-0.00247	8.332e-05	0.02504	0.00014137	-0.19464
-1.325	0.00013937	-0.01016	8.744e-05	0.02916	0.00014467	-0.19134
-1.3	0.00013513	-0.0144	9.188e-05	0.0336	0.00013175	-0.20426
-1.275	0.00013658	-0.01295	8.641e-05	0.02813	0.00012075	-0.21526
-1.25	0.000153	0.00347	8.663e-05	0.02835	0.00011606	-0.21995
-1.225	0.00018032	0.03079	0.00011088	0.0526	0.00011821	-0.2178
-1.2	0.00019842	0.04889	0.00015226	0.09398	0.00012348	-0.21253
-1.175	0.00019321	0.04368	0.0001866	0.12832	0.00013024	-0.20577
-1.15	0.00016541	0.01588	0.00019841	0.14013	0.00014819	-0.18782
-1.125	0.00012688	-0.02265	0.00018956	0.13128	0.00017674	-0.15927
-1.1	9.945e-05	-0.05008	0.00016341	0.10513	0.00019232	-0.14369
-1.075	9.867e-05	-0.05086	0.0001349	0.07662	0.00018332	-0.15269
-1.05	0.00012831	-0.02122	0.00011116	0.05288	0.00015739	-0.17862
-1.025	0.00018521	0.03568	0.0001051	0.04682	0.00014183	-0.19418
-1	0.00025351	0.10398	0.00011903	0.06075	0.00015638	-0.17963
-0.975	0.00030055	0.15102	0.00015601	0.09773	0.0001797	-0.15631
-0.95	0.00029299	0.14346	0.00020414	0.14586	0.00017187	-0.16414
-0.925	0.00023556	0.08603	0.00024783	0.18955	0.00013414	-0.20187
-0.9	0.00015399	0.00446	0.00027182	0.21354	8.886e-05	-0.24715
-0.875	7.435e-05	-0.07518	0.00026774	0.20946	6.814e-05	-0.26787
-0.85	1.14e-05	-0.13813	0.00025162	0.19334	8.288e-05	-0.25313
-0.825	-4.058e-05	-0.19011	0.00023725	0.17897	0.0001329	-0.20311
-0.8	-9.078e-05	-0.24031	0.00022868	0.1704	0.00019224	-0.14377
-0.775	-0.00013985	-0.28938	0.00020965	0.15137	0.00022528	-0.11073
-0.75	-0.00016575	-0.31528	0.0001781	0.11982	0.00023156	-0.10445
-0.725	-0.00016727	-0.3168	0.00014394	0.08566	0.00020819	-0.12782
-0.7	-0.00014336	-0.29289	0.00011932	0.06104	0.00016717	-0.16884
-0.675	-9.71e-05	-0.24663	0.00011799	0.05971	0.00012478	-0.21123
-0.65	-4.867e-05	-0.1982	0.00014256	0.08428	9.372e-05	-0.24229
-0.625	-1.365e-05	-0.16318	0.00017361	0.11533	6.21e-05	-0.27391
-0.6	8.67e-06	-0.14086	0.00018967	0.13139	3.577e-05	-0.30024
-0.575	2.581e-05	-0.12372	0.00017769	0.11941	2.455e-05	-0.31146
-0.55	4.133e-05	-0.1082	0.0001436	0.08532	4.341e-05	-0.2926
-0.525	6.22e-05	-0.08733	0.0001041	0.04582	9.118e-05	-0.24483
-0.5	7.996e-05	-0.06957	7.007e-05	0.01179	0.00014842	-0.18759
-0.475	9.361e-05	-0.05592	4.551e-05	-0.01277	0.00018652	-0.14949
-0.45	0.00011308	-0.03645	3.947e-05	-0.01881	0.00020679	-0.12922
-0.425	0.00014135	-0.00818	4.356e-05	-0.01472	0.00020413	-0.13188
-0.4	0.0001628	0.01327	4.319e-05	-0.01509	0.00017701	-0.159
-0.375	0.00017128	0.02175	2.104e-05	-0.03724	0.0001471	-0.18891
-0.35	0.00016818	0.01865	-3.987e-05	-0.09815	0.00013809	-0.19792
-0.325	0.00016287	0.01334	-0.00012046	-0.17874	0.00013462	-0.20139
-0.3	0.00015394	0.00441	-0.00019252	-0.2508	0.00012798	-0.20803
-0.275	0.00015757	0.00804	-0.00023394	-0.29222	0.00012755	-0.20846
-0.25	0.00018639	0.03686	-0.00023663	-0.29491	0.00011855	-0.21746
-0.225	0.0002154	0.06587	-0.00021541	-0.27369	9.659e-05	-0.23942
-0.2	0.00023279	0.08326	-0.00019237	-0.25065	8.008e-05	-0.25593
-0.175	0.00023908	0.08955	-0.00018121	-0.23949	9.054e-05	-0.24547
-0.15	0.00023288	0.08335	-0.00017028	-0.22856	0.00012419	-0.21182
-0.125	0.00020972	0.06019	-0.00013883	-0.19711	0.00016482	-0.17119
-0.1	0.00019024	0.04071	-8.972e-05	-0.148	0.00019053	-0.14548
-0.075	0.00018259	0.03306	-3.586e-05	-0.09414	0.00019689	-0.13912
-0.05	0.00017236	0.02283	1.254e-05	-0.04574	0.00019547	-0.14054
-0.025	0.00015315	0.00362	4.264e-05	-0.01564	0.00019569	-0.14032
0	0.00014621	-0.00332	4.117e-05	-0.01711	0.00019621	-0.1398
0.025	0.00015494	0.00541	5.64e-06	-0.05264	0.00018036	-0.15565
0.05	0.00017887	0.02934	-4.814e-05	-0.10642	0.00015181	-0.1842
0.075	0.0002062	0.05667	-9.188e-05	-0.15016	0.00012558	-0.21043
0.1	0.00021766	0.06813	-0.00011015	-0.16843	0.00010302	-0.23299
0.125	0.00020899	0.05946	-9.922e-05	-0.1575	8.056e-05	-0.25545
0.15	0.0001809	0.03137	-6.991e-05	-0.12819	5.475e-05	-0.28126
0.175	0.00014002	-0.00951	-2.644e-05	-0.08472	2.586e-05	-0.31015
0.2	9.472e-05	-0.05481	1.967e-05	-0.03861	-8.66e-06	-0.34467
0.225	5.769e-05	-0.09184	6.236e-05	0.00408	-4.663e-05	-0.38264
0.25	3.696e-05	-0.11257	9.902e-05	0.04074	-8.538e-05	-0.42139
0.275	2.963e-05	-0.1199	0.00012664	0.06836	-0.00011225	-0.44826
0.3	3.076e-05	-0.11877	0.00014022	0.08194	-0.00012006	-0.45607
0.325	3.41e-05	-0.11543	0.00013178	0.0735	-0.0001169	-0.45291
0.35	4.351e-05	-0.10602	0.0001052	0.04692	-0.00011359	-0.4496
0.375	6.607e-05	-0.08346	7.283e-05	0.01455	-0.00011621	-0.45222
0.4	0.00010621	-0.04332	5.732e-05	-0.00096	-0.00011855	-0.45456
0.425	0.0001471	-0.00243	7.203e-05	0.01375	-0.00010511	-0.44112
0.45	0.0001721	0.02257	0.00010804	0.04976	-6.979e-05	-0.4058
0.475	0.00017901	0.02948	0.00014538	0.0871	-2.311e-05	-0.35912
0.5	0.00017577	0.02624	0.00017245	0.11417	1.855e-05	-0.31746
0.525	0.00016358	0.01405	0.00018012	0.12184	4.27e-05	-0.29331
0.55	0.0001398	-0.00973	0.00015838	0.1001	4.955e-05	-0.28646
0.575	9.954e-05	-0.04999	0.00011247	0.05419	4.459e-05	-0.29142
0.6	4.789e-05	-0.10164	6.155e-05	0.00327	2.923e-05	-0.30678
0.625	3.26e-06	-0.14627	3.388e-05	-0.0244	3.3e-07	-0.33568
0.65	-1.698e-05	-0.16651	2.844e-05	-0.02984	-4.027e-05	-0.37628
0.675	3.04e-06	-0.14649	2.856e-05	-0.02972	-7.888e-05	-0.41489
0.7	5.113e-05	-0.0984	2.882e-05	-0.02946	-0.00010724	-0.44325
0.725	0.00010634	-0.04319	2.497e-05	-0.03331	-0.00010951	-0.44552
0.75	0.00014369	-0.00584	2.114e-05	-0.03714	-8.022e-05	-0.41623
0.775	0.00014831	-0.00122	2.598e-05	-0.0323	-3.753e-05	-0.37354
0.8	0.0001327	-0.01683	4.217e-05	-0.01611	-1.44e-06	-0.33745
0.825	0.00010699	-0.04254	7.666e-05	0.01838	1.633e-05	-0.31968
0.85	7.85e-05	-0.07103	0.00013081	0.07253	1.854e-05	-0.31747
0.875	5.018e-05	-0.09935	0.00017835	0.12007	1.926e-05	-0.31675
0.9	3.15e-05	-0.11803	0.00019904	0.14076	1.654e-05	-0.31947
0.925	1.288e-05	-0.13665	0.00018824	0.12996	3.13e-06	-0.33288
0.95	-1.935e-05	-0.16888	0.00016223	0.10395	-7.58e-06	-0.34359
0.975	-5.607e-05	-0.2056	0.0001409	0.08262	-1.218e-05	-0.34819
1	-7.475e-05	-0.22428	0.00013683	0.07855	-9.8e-07	-0.33699
1.025	-7.147e-05	-0.221	0.00014234	0.08406	1.809e-05	-0.31792
1.05	-5.443e-05	-0.20396	0.00014466	0.08638	3.99e-05	-0.29611
1.075	-3.097e-05	-0.1805	0.00012577	0.06749	4.955e-05	-0.28646
1.1	-1.112e-05	-0.16065	8.382e-05	0.02554	4.547e-05	-0.29054
1.125	1.134e-05	-0.13819	4.128e-05	-0.017	4.099e-05	-0.29502
1.15	4.314e-05	-0.10639	1.682e-05	-0.04146	3.916e-05	-0.29685
1.175	8.672e-05	-0.06281	2.425e-05	-0.03403	2.616e-05	-0.30985
1.2	0.00012862	-0.02091	6.449e-05	0.00621	1.32e-06	-0.33469
1.225	0.00015438	0.00485	0.0001294	0.07112	-3.707e-05	-0.37308
1.25	0.00015893	0.0094	0.00019726	0.13898	-7.771e-05	-0.41372
1.275	0.00015153	0.002	0.00024935	0.19107	-0.00010406	-0.44007
1.3	0.00014778	-0.00175	0.00027924	0.22096	-0.00010141	-0.43742
1.325	0.00016288	0.01335	0.0002828	0.22452	-7.339e-05	-0.4094
1.35	0.00018765	0.03812	0.00026581	0.20753	-3.652e-05	-0.37253
1.375	0.00020319	0.05366	0.00023967	0.18139	7.5e-06	-0.32851
1.4	0.00017989	0.03036	0.00021415	0.15587	5.067e-05	-0.28534
1.425	0.00011865	-0.03088	0.00019669	0.13841	8.421e-05	-0.2518
1.45	3.501e-05	-0.11452	0.0001871	0.12882	0.00010198	-0.23403
1.475	-4.27e-05	-0.19223	0.0001752	0.11692	9.972e-05	-0.23629
1.5	-9.674e-05	-0.24627	0.0001568	0.09852	9.218e-05	-0.24383
1.525	-0.00010841	-0.25794	0.0001237	0.06542	8.607e-05	-0.24994
1.55	-7.59e-05	-0.22543	6.737e-05	0.00909	8.718e-05	-0.24883
1.575	-1.668e-05	-0.16621	5e-07	-0.05778	8.699e-05	-0.24902
1.6	4.992e-05	-0.09961	-5.821e-05	-0.11649	6.538e-05	-0.27063
1.625	0.00013653	-0.013	-9.88e-05	-0.15708	1.474e-05	-0.32127
1.65	0.00025664	0.10711	-0.00010351	-0.16179	-3.903e-05	-0.37504
1.675	0.00039318	0.24365	-5.163e-05	-0.10991	-7.783e-05	-0.41384
1.7	0.00050189	0.35236	5.602e-05	-0.00226	-8.88e-05	-0.42481
1.725	0.000555	0.40547	0.00019589	0.13761	-7.848e-05	-0.41449
1.75	0.00055179	0.40226	0.0003187	0.26042	-4.877e-05	-0.38478
1.775	0.00051102	0.36149	0.00039754	0.33926	-1.786e-05	-0.35387
1.8	0.00045468	0.30515	0.00042325	0.36497	-8.51e-06	-0.34452
1.825	0.00039232	0.24279	0.00041733	0.35905	-1.842e-05	-0.35443
1.85	0.00033621	0.18668	0.00039718	0.3389	-3.924e-05	-0.37525
1.875	0.00029956	0.15003	0.00037765	0.31937	-5.297e-05	-0.38898
1.9	0.0002908	0.14127	0.00036221	0.30393	-5.167e-05	-0.38768
1.925	0.00030272	0.15319	0.00034726	0.28898	-5.056e-05	-0.38657
1.95	0.00033243	0.1829	0.00034121	0.28293	-4.333e-05	-0.37934
1.975	0.00037034	0.22081	0.00035427	0.29599	-1.613e-05	-0.35214
2	0.00040786	0.25833	0.00038157	0.32329	2.236e-05	-0.31365
2.025	0.00043171	0.28218	0.00040561	0.34733	6.17e-05	-0.27431
2.05	0.00042479	0.27526	0.00040021	0.34193	0.00010755	-0.22846
2.075	0.0003912	0.24167	0.00037378	0.3155	0.00015458	-0.18143
2.1	0.00033484	0.18531	0.00035106	0.29278	0.00019289	-0.14312
2.125	0.00026773	0.1182	0.00035093	0.29265	0.00020945	-0.12656
2.15	0.00020382	0.05429	0.00036758	0.3093	0.00020505	-0.13096
2.175	0.00015633	0.0068	0.00039213	0.33385	0.00018975	-0.14626
2.2	0.00013481	-0.01472	0.00041301	0.35473	0.00018481	-0.1512
2.225	0.00015311	0.00358	0.00041935	0.36107	0.00018655	-0.14946
2.25	0.00020496	0.05543	0.00042385	0.36557	0.00017663	-0.15938
2.275	0.00027351	0.12398	0.00043653	0.37825	0.00014767	-0.18834
2.3	0.00033857	0.18904	0.00043941	0.38113	0.0001014	-0.23461
2.325	0.00041107	0.26154	0.00041916	0.36088	6.101e-05	-0.275
2.35	0.00048823	0.3387	0.00038416	0.32588	6.063e-05	-0.27538
2.375	0.00057032	0.42079	0.00035148	0.2932	0.00010018	-0.23583
2.4	0.00064219	0.49266	0.00033525	0.27697	0.0001519	-0.18411
2.425	0.00069662	0.54709	0.00033401	0.27573	0.00018581	-0.1502
2.45	0.00073219	0.58266	0.00034062	0.28234	0.00018479	-0.15122
2.475	0.00074995	0.60042	0.0003493	0.29102	0.00015018	-0.18583
2.5	0.00075481	0.60528	0.00035467	0.29639	9.835e-05	-0.23766
2.525	0.00075834	0.60881	0.00036309	0.30481	3.924e-05	-0.29677
2.55	0.0007684	0.61887	0.00038347	0.32519	-3.416e-05	-0.37017
2.575	0.00079491	0.64538	0.00041626	0.35798	-9.564e-05	-0.43165
2.6	0.00082983	0.6803	0.00044597	0.38769	-0.00012316	-0.45917
2.625	0.00086893	0.7194	0.00047438	0.4161	-0.00012675	-0.46276
2.65	0.00089962	0.75009	0.00050316	0.44488	-0.00011842	-0.45443
2.675	0.00091311	0.76358	0.00052875	0.47047	-9.508e-05	-0.43109
2.7	0.00091138	0.76185	0.00054389	0.48561	-5.497e-05	-0.39098
2.725	0.00089246	0.74293	0.00054113	0.48285	-1.801e-05	-0.35402
2.75	0.00085587	0.70634	0.00052263	0.46435	1.429e-05	-0.32172
2.775	0.00081226	0.66273	0.00049681	0.43853	4.461e-05	-0.2914
2.8	0.00077013	0.6206	0.00045897	0.40069	8.168e-05	-0.25433
2.825	0.00074255	0.59302	0.00041006	0.35178	0.00012524	-0.21077
2.85	0.00072765	0.57812	0.00036017	0.30189	0.00016874	-0.16727
2.875	0.00070604	0.55651	0.00031414	0.25586	0.00019348	-0.14253
2.9	0.00067863	0.5291	0.00025987	0.20159	0.00019972	-0.13629
2.925	0.00065823	0.5087	0.00020112	0.14284	0.00019367	-0.14234
2.95	0.00065061	0.50108	0.00016834	0.11006	0.00018017	-0.15584
2.975	0.00064824	0.49871	0.00017758	0.1193	0.00016881	-0.1672
3	0.000635	0.48547	0.00021087	0.15259	0.0001603	-0.17571
3.025	0.00059773	0.4482	0.00025071	0.19243	0.00016513	-0.17088
3.05	0.00054216	0.39263	0.0003013	0.24302	0.00017086	-0.16515
3.075	0.0004943	0.34477	0.00036365	0.30537	0.00016829	-0.16772
3.1	0.00046711	0.31758	0.00042689	0.36861	0.00015923	-0.17678
3.125	0.00046149	0.31196	0.00045972	0.40144	0.00014593	-0.19008
3.15	0.00047814	0.32861	0.0004604	0.40212	0.00013542	-0.20059
3.175	0.00051777	0.36824	0.00044609	0.38781	0.00011983	-0.21618
3.2	0.00057239	0.42286	0.00042633	0.36805	9.972e-05	-0.23629
3.225	0.000618	0.46847	0.00041507	0.35679	7.801e-05	-0.258
3.25	0.00063356	0.48403	0.00041315	0.35487	5.894e-05	-0.27707
3.275	0.00061163	0.4621	0.00041625	0.35797	5.656e-05	-0.27945
3.3	0.00056134	0.41181	0.00042613	0.36785	7.899e-05	-0.25702
3.325	0.00050102	0.35149	0.0004366	0.37832	0.0001251	-0.21091
3.35	0.00044822	0.29869	0.0004399	0.38162	0.00017551	-0.1605
3.375	0.00041213	0.2626	0.00043583	0.37755	0.00020665	-0.12936
3.4	0.00039748	0.24795	0.00042893	0.37065	0.00020596	-0.13005
3.425	0.00038614	0.23661	0.0004184	0.36012	0.00017054	-0.16547
3.45	0.00038037	0.23084	0.00039662	0.33834	0.00011463	-0.22138
3.475	0.00039437	0.24484	0.00037393	0.31565	6.461e-05	-0.2714
3.5	0.00044418	0.29465	0.00035224	0.29396	3.507e-05	-0.30094
3.525	0.00052577	0.37624	0.00033823	0.27995	3.03e-05	-0.30571
3.55	0.00059816	0.44863	0.00031633	0.25805	4.501e-05	-0.291
3.575	0.00064447	0.49494	0.00027802	0.21974	7.201e-05	-0.264
3.6	0.00065704	0.50751	0.00022765	0.16937	0.00010419	-0.23182
3.625	0.00063887	0.48934	0.00018604	0.12776	0.00012862	-0.20739
3.65	0.00061495	0.46542	0.00016401	0.10573	0.00013555	-0.20046
3.675	0.00061348	0.46395	0.00017199	0.11371	0.0001268	-0.20921
3.7	0.00064366	0.49413	0.00022049	0.16221	0.00011822	-0.21779
3.725	0.00069353	0.544	0.00029156	0.23328	0.00012145	-0.21456
3.75	0.00073785	0.58832	0.00036347	0.30519	0.00013676	-0.19925
3.775	0.00076164	0.61211	0.00041405	0.35577	0.00015546	-0.18055
3.8	0.00075676	0.60723	0.00042375	0.36547	0.00016289	-0.17312
3.825	0.00071979	0.57026	0.00037714	0.31886	0.00014689	-0.18912
3.85	0.00065725	0.50772	0.00029912	0.24084	0.00011931	-0.2167
3.875	0.000596	0.44647	0.00022371	0.16543	9.307e-05	-0.24294
3.9	0.00055448	0.40495	0.00018487	0.12659	7.193e-05	-0.26408
3.925	0.00052402	0.37449	0.00019193	0.13365	6.015e-05	-0.27586
3.95	0.00049955	0.35002	0.00023435	0.17607	6.58e-05	-0.27021
3.975	0.00048214	0.33261	0.000296	0.23772	9.046e-05	-0.24555
4	0.00046906	0.31953	0.00036244	0.30416	0.00011098	-0.22503
4.025	0.0004529	0.30337	0.00039911	0.34083	0.00010925	-0.22676
4.05	0.00044235	0.29282	0.00038529	0.32701	9.94e-05	-0.23661
4.075	0.00043414	0.28461	0.00032035	0.26207	0.00011049	-0.22552
4.1	0.00042229	0.27276	0.00021507	0.15679	0.00015141	-0.1846
4.125	0.00040236	0.25283	9.031e-05	0.03203	0.00021607	-0.11994
4.15	0.00037599	0.22646	-2.533e-05	-0.08361	0.00028417	-0.05184
4.175	0.00035489	0.20536	-0.00010241	-0.16069	0.00033248	-0.00353
4.2	0.00035172	0.20219	-0.00012622	-0.1845	0.00034628	0.01027
4.225	0.00036245	0.21292	-0.00010619	-0.16447	0.00033011	-0.0059
4.25	0.00037358	0.22405	-6.054e-05	-0.11882	0.00030346	-0.03255
4.275	0.00036259	0.21306	-1.079e-05	-0.06907	0.00028638	-0.04963
4.3	0.00032362	0.17409	1.379e-05	-0.04449	0.00030021	-0.0358
4.325	0.00026684	0.11731	-4.58e-06	-0.06286	0.00033269	-0.00332
4.35	0.00020104	0.05151	-5.514e-05	-0.11342	0.00036015	0.02414
4.375	0.00013659	-0.01294	-0.00010098	-0.15926	0.00036314	0.02713
4.4	8.719e-05	-0.06234	-0.00012577	-0.18405	0.00033621	0.0002
4.425	5.957e-05	-0.08996	-0.00013531	-0.19359	0.00029393	-0.04208
4.45	6.657e-05	-0.08296	-0.00013407	-0.19235	0.00025351	-0.0825
4.475	9.937e-05	-0.05016	-0.0001181	-0.17638	0.00023363	-0.10238
4.5	0.00013935	-0.01018	-9.373e-05	-0.15201	0.00023206	-0.10395
4.525	0.0001809	0.03137	-7.131e-05	-0.12959	0.00024061	-0.0954
4.55	0.00021246	0.06293	-5.16e-05	-0.10988	0.00023639	-0.09962
4.575	0.00022523	0.0757	-3.83e-05	-0.09658	0.00020507	-0.13094
4.6	0.00022801	0.07848	-3.619e-05	-0.09447	0.00014719	-0.18882
4.625	0.00023108	0.08155	-4.032e-05	-0.0986	9.108e-05	-0.24493
4.65	0.00023399	0.08446	-4.165e-05	-0.09993	6.789e-05	-0.26812
4.675	0.00023465	0.08512	-4.451e-05	-0.10279	7.982e-05	-0.25619
4.7	0.00023191	0.08238	-3.978e-05	-0.09806	0.00010227	-0.23374
4.725	0.00021658	0.06705	-2.46e-05	-0.08288	0.00011482	-0.22119
4.75	0.00018926	0.03973	-9.06e-06	-0.06734	0.00010392	-0.23209
4.775	0.00015318	0.00365	-2.55e-06	-0.06083	7.446e-05	-0.26155
4.8	0.0001182	-0.03133	-9.57e-06	-0.06785	5.201e-05	-0.284
4.825	9.299e-05	-0.05654	-2.37e-05	-0.08198	5.216e-05	-0.28385
4.85	7.313e-05	-0.0764	-4.674e-05	-0.10502	7.326e-05	-0.26275
4.875	4.884e-05	-0.10069	-6.781e-05	-0.12609	9.837e-05	-0.23764
4.9	2.895e-05	-0.12058	-7.137e-05	-0.12965	0.00010689	-0.22912
4.925	1.229e-05	-0.13724	-4.396e-05	-0.10224	9.121e-05	-0.2448
4.95	2.14e-06	-0.14739	5.9e-07	-0.05769	5.453e-05	-0.28148
4.975	3.14e-06	-0.14639	5.012e-05	-0.00816	5.25e-06	-0.33076
5	2.743e-05	-0.1221	9.392e-05	0.03564	-4.335e-05	-0.37936
5.025	6.74e-05	-0.08213	0.00012198	0.0637	-7.858e-05	-0.41459
5.05	0.00010668	-0.04285	0.00013341	0.07513	-9.793e-05	-0.43394
5.075	0.00012743	-0.0221	0.00012956	0.07128	-8.831e-05	-0.42432
5.1	0.0001286	-0.02093	0.00011749	0.05921	-5.699e-05	-0.393
5.125	0.00011271	-0.03682	9.796e-05	0.03968	-2.098e-05	-0.35699
5.15	8.283e-05	-0.0667	7.213e-05	0.01385	8.68e-06	-0.32733
5.175	4.878e-05	-0.10075	4.304e-05	-0.01524	2.655e-05	-0.30946
5.2	1.861e-05	-0.13092	1.586e-05	-0.04242	2.208e-05	-0.31393
5.225	-3.52e-06	-0.15305	-5.53e-06	-0.06381	1.321e-05	-0.3228
5.25	-2.969e-05	-0.17922	-1.385e-05	-0.07213	1.437e-05	-0.32164
5.275	-6.087e-05	-0.2104	-1.234e-05	-0.07062	2.179e-05	-0.31422
5.3	-0.00010203	-0.25156	-6.28e-06	-0.06456	1.91e-05	-0.31691
5.325	-0.00015972	-0.30925	-1.62e-06	-0.0599	-9.41e-06	-0.34542
5.35	-0.00022369	-0.37322	2.08e-06	-0.0562	-7.485e-05	-0.41086
5.375	-0.00027225	-0.42178	9.18e-06	-0.0491	-0.00015178	-0.48779
5.4	-0.00028901	-0.43854	1.411e-05	-0.04417	-0.00020528	-0.54129
5.425	-0.00027107	-0.4206	5.27e-06	-0.05301	-0.00022432	-0.56033
5.45	-0.00021875	-0.36828	-2.802e-05	-0.0863	-0.00021679	-0.5528
5.475	-0.00014231	-0.29184	-6.115e-05	-0.11943	-0.00019641	-0.53242
5.5	-6.503e-05	-0.21456	-7.376e-05	-0.13204	-0.00018124	-0.51725
5.525	-1.358e-05	-0.16311	-5.46e-05	-0.11288	-0.00018049	-0.5165
5.55	6.2e-06	-0.14333	-1.609e-05	-0.07437	-0.00018386	-0.51987
5.575	-2.78e-06	-0.15231	1.344e-05	-0.04484	-0.00019168	-0.52769
5.6	-4.175e-05	-0.19128	3.004e-05	-0.02824	-0.00018877	-0.52478
5.625	-0.00010113	-0.25066	4.034e-05	-0.01794	-0.00017084	-0.50685
5.65	-0.00014908	-0.29861	5.797e-05	-0.00031	-0.00012964	-0.46565
5.675	-0.00014259	-0.29212	8.564e-05	0.02736	-7.276e-05	-0.40877
5.7	-7.553e-05	-0.22506	0.00011352	0.05524	-1.688e-05	-0.35289
5.725	1.719e-05	-0.13234	0.00012599	0.06771	2.523e-05	-0.31078
5.75	0.00011763	-0.0319	0.00011093	0.05265	3.336e-05	-0.30265
5.775	0.00020033	0.0508	7.762e-05	0.01934	6.07e-06	-0.32994
5.8	0.00023818	0.08865	4.349e-05	-0.01479	-3.914e-05	-0.37515
5.825	0.00021938	0.06985	1.099e-05	-0.04729	-7.43e-05	-0.41031
5.85	0.00016002	0.01049	-2.498e-05	-0.08326	-8.136e-05	-0.41737
5.875	8.145e-05	-0.06808	-6.441e-05	-0.12269	-7.248e-05	-0.40849
5.9	-6.22e-06	-0.15575	-0.00010228	-0.16056	-6.197e-05	-0.39798
5.925	-8.796e-05	-0.23749	-0.00013983	-0.19811	-5.175e-05	-0.38776
5.95	-0.00015187	-0.3014	-0.00016963	-0.22791	-4.578e-05	-0.38179
5.975	-0.00018951	-0.33904	-0.00018121	-0.23949	-5.633e-05	-0.39234
6	-0.00019397	-0.3435	-0.0001604	-0.21868	-8.236e-05	-0.41837
6.025	-0.00016092	-0.31045	-0.00011892	-0.1772	-0.00011548	-0.45149
6.05	-9.896e-05	-0.24849	-7.801e-05	-0.13629	-0.00015076	-0.48677
6.075	-3.184e-05	-0.18137	-5.085e-05	-0.10913	-0.00018138	-0.51739
6.1	1.525e-05	-0.13428	-3.412e-05	-0.0924	-0.00019118	-0.52719
6.125	2.834e-05	-0.12119	-2.72e-05	-0.08548	-0.00017648	-0.51249
6.15	1.538e-05	-0.13415	-2.907e-05	-0.08735	-0.00016238	-0.49839
6.175	-5.45e-06	-0.15498	-3.374e-05	-0.09202	-0.0001677	-0.50371
6.2	-1.6e-05	-0.16553	-3.741e-05	-0.09569	-0.00019937	-0.53538
6.225	-1.118e-05	-0.16071	-3.53e-05	-0.09358	-0.00024485	-0.58086
6.25	1.056e-05	-0.13897	-2.182e-05	-0.0801	-0.00028594	-0.62195
6.275	3.265e-05	-0.11688	-1.81e-06	-0.06009	-0.00030532	-0.64133
6.3	4.289e-05	-0.10664	1.075e-05	-0.04753	-0.00030203	-0.63804
6.325	3.552e-05	-0.11401	7.74e-06	-0.05054	-0.00028144	-0.61745
6.35	8.75e-06	-0.14078	-1.068e-05	-0.06896	-0.00024673	-0.58274
6.375	-2.91e-05	-0.17863	-3.251e-05	-0.09079	-0.00019951	-0.53552
6.4	-6.138e-05	-0.21091	-5.087e-05	-0.10915	-0.00016677	-0.50278
6.425	-7.657e-05	-0.2261	-4.312e-05	-0.1014	-0.00015973	-0.49574
6.45	-6.93e-05	-0.21883	-4.34e-06	-0.06262	-0.00017219	-0.5082
6.475	-4.421e-05	-0.19374	6.134e-05	0.00306	-0.00018831	-0.52432
6.5	-1.034e-05	-0.15987	0.00013287	0.07459	-0.00020665	-0.54266
6.525	1.962e-05	-0.12991	0.00017977	0.12149	-0.00022058	-0.55659
6.55	2.404e-05	-0.12549	0.00019014	0.13186	-0.00022535	-0.56136
6.575	1.407e-05	-0.13546	0.00015693	0.09865	-0.00021791	-0.55392
6.6	5.82e-06	-0.14371	9.84e-05	0.04012	-0.0001978	-0.53381
6.625	-1.4e-06	-0.15093	4.418e-05	-0.0141	-0.00016647	-0.50248
6.65	-1.849e-05	-0.16802	1.313e-05	-0.04515	-0.00013655	-0.47256
6.675	-3.907e-05	-0.1886	-4.2e-06	-0.06248	-0.00011496	-0.45097
6.7	-5.374e-05	-0.20327	-1.196e-05	-0.07024	-0.00010303	-0.43904
6.725	-5.058e-05	-0.20011	-1.593e-05	-0.07421	-0.00010147	-0.43748
6.75	-2.695e-05	-0.17648	-1.156e-05	-0.06984	-0.00010272	-0.43873
6.775	5e-08	-0.14948	-8.6e-07	-0.05914	-9.267e-05	-0.42868
6.8	1.391e-05	-0.13562	1.727e-05	-0.04101	-7.383e-05	-0.40984
6.825	2.167e-05	-0.12786	4.056e-05	-0.01772	-5.622e-05	-0.39223
6.85	2.795e-05	-0.12158	6.373e-05	0.00545	-4.656e-05	-0.38257
6.875	1.375e-05	-0.13578	8.055e-05	0.02227	-4.214e-05	-0.37815
6.9	-7.53e-06	-0.15706	7.861e-05	0.02033	-3.686e-05	-0.37287
6.925	-2.247e-05	-0.172	5.276e-05	-0.00552	-2.038e-05	-0.35639
6.95	-2.004e-05	-0.16957	2.037e-05	-0.03791	5.79e-06	-0.33022
6.975	4.7e-06	-0.14483	-4.07e-06	-0.06235	3.552e-05	-0.30049
7	4.328e-05	-0.10625	-2.347e-05	-0.08175	6.164e-05	-0.27437
7.025	8.593e-05	-0.0636	-4.517e-05	-0.10345	7.64e-05	-0.25961
7.05	0.00013518	-0.01435	-6.2e-05	-0.12028	8.79e-05	-0.24811
7.075	0.00018069	0.03116	-7.052e-05	-0.1288	9.58e-05	-0.24021
7.1	0.00020894	0.05941	-6.727e-05	-0.12555	0.00010019	-0.23582
7.125	0.00020116	0.05163	-4.77e-05	-0.10598	0.00010906	-0.22695
7.15	0.00015341	0.00388	-2.37e-06	-0.06065	0.0001259	-0.21011
7.175	8.274e-05	-0.06679	6.044e-05	0.00216	0.00013147	-0.20454
7.2	2.156e-05	-0.12797	0.00010919	0.05091	0.00012021	-0.2158
7.225	-1.685e-05	-0.16638	0.000131	0.07272	8.949e-05	-0.24652
7.25	-3.69e-05	-0.18643	0.0001254	0.06712	6.071e-05	-0.2753
7.275	-3.914e-05	-0.18867	0.00010034	0.04206	4.139e-05	-0.29462
7.3	-3.704e-05	-0.18657	7.393e-05	0.01565	2.229e-05	-0.31372
7.325	-3.38e-05	-0.18333	5.442e-05	-0.00386	6.25e-06	-0.32976
7.35	-3.336e-05	-0.18289	3.114e-05	-0.02714	-6.55e-06	-0.34256
7.375	-3.341e-05	-0.18294	-1.157e-05	-0.06985	-1.459e-05	-0.3506
7.4	-2.359e-05	-0.17312	-6.573e-05	-0.12401	-9.4e-06	-0.34541
7.425	2.05e-06	-0.14748	-0.00010629	-0.16457	1.112e-05	-0.32489
7.45	3.704e-05	-0.11249	-0.00011418	-0.17246	3.81e-05	-0.29791
7.475	7.437e-05	-0.07516	-8.949e-05	-0.14777	5.943e-05	-0.27658
7.5	0.00011131	-0.03822	-4.072e-05	-0.099	6.764e-05	-0.26837
7.525	0.00014288	-0.00665	1.179e-05	-0.04649	7.575e-05	-0.26026
7.55	0.00015343	0.0039	4.817e-05	-0.01011	8.864e-05	-0.24737
7.575	0.00014243	-0.0071	6.4e-05	0.00572	0.00010377	-0.23224
7.6	0.00012476	-0.02477	5.475e-05	-0.00353	0.00011348	-0.22253
7.625	0.00011492	-0.03461	3.007e-05	-0.02821	0.00011994	-0.21607
7.65	0.00011562	-0.03391	4.82e-06	-0.05346	0.00012826	-0.20775
7.675	0.00011791	-0.03162	-8.12e-06	-0.0664	0.00014283	-0.19318
7.7	0.00011187	-0.03766	-6.95e-06	-0.06523	0.00015059	-0.18542
7.725	0.00010905	-0.04048	6e-07	-0.05768	0.00014476	-0.19125
7.75	0.00011922	-0.03031	1.388e-05	-0.0444	0.00011435	-0.22166
7.775	0.00015425	0.00472	4.082e-05	-0.01746	7.672e-05	-0.25929
7.8	0.00019504	0.04551	7.648e-05	0.0182	5.494e-05	-0.28107
7.825	0.00021483	0.0653	0.00010443	0.04615	5.603e-05	-0.27998
7.85	0.00018756	0.03803	0.0001123	0.05402	5.285e-05	-0.28316
7.875	0.0001132	-0.03633	0.00010285	0.04457	3.601e-05	-0.3
7.9	4.025e-05	-0.10928	8.554e-05	0.02726	1.871e-05	-0.3173
7.925	3.61e-06	-0.14592	7.115e-05	0.01287	2.351e-05	-0.3125
7.95	1.078e-05	-0.13875	5.795e-05	-0.00033	6.533e-05	-0.27068
7.975	3.886e-05	-0.11067	5.184e-05	-0.00644	0.0001277	-0.20831
8	6.467e-05	-0.08486	5.196e-05	-0.00632	0.00019826	-0.13775
8.025	7.964e-05	-0.06989	5.202e-05	-0.00626	0.00025536	-0.08065
8.05	7.427e-05	-0.07526	4.44e-05	-0.01388	0.00028691	-0.0491
8.075	5.787e-05	-0.09166	1.541e-05	-0.04287	0.00029096	-0.04505
8.1	3.497e-05	-0.11456	-3.058e-05	-0.08886	0.00026688	-0.06913
8.125	1.125e-05	-0.13828	-7.355e-05	-0.13183	0.00022489	-0.11112
8.15	-2.74e-06	-0.15227	-9.641e-05	-0.15469	0.00017729	-0.15872
8.175	-4.92e-06	-0.15445	-8.365e-05	-0.14193	0.00014158	-0.19443
8.2	4.65e-06	-0.14488	-4.62e-05	-0.10448	0.00011563	-0.22038
8.225	3.095e-05	-0.11858	7.07e-06	-0.05121	9.73e-05	-0.23871
8.25	6e-05	-0.08953	5.577e-05	-0.00251	8.068e-05	-0.25533
8.275	6.301e-05	-0.08652	7.391e-05	0.01563	6.06e-05	-0.27541
8.3	3.553e-05	-0.114	6.036e-05	0.00208	3.87e-05	-0.29731
8.325	-9.27e-06	-0.1588	3.463e-05	-0.02365	1.625e-05	-0.31976
8.35	-5.866e-05	-0.20819	8.19e-06	-0.05009	-1.285e-05	-0.34886
8.375	-0.0001038	-0.25333	-1.001e-05	-0.06829	-4.369e-05	-0.3797
8.4	-0.00013039	-0.27992	-2.928e-05	-0.08756	-5.794e-05	-0.39395
8.425	-0.00012749	-0.27702	-5.113e-05	-0.10941	-5.9e-05	-0.39501
8.45	-0.00011165	-0.26118	-5.556e-05	-0.11384	-4.47e-05	-0.38071
8.475	-9.238e-05	-0.24191	-2.559e-05	-0.08387	-1.948e-05	-0.35549
8.5	-7.405e-05	-0.22358	2.359e-05	-0.03469	6.38e-06	-0.32963
8.525	-6.349e-05	-0.21302	7.351e-05	0.01523	4.192e-05	-0.29409
8.55	-5.659e-05	-0.20612	0.00010918	0.0509	9.09e-05	-0.24511
8.575	-4.605e-05	-0.19558	0.00011675	0.05847	0.00014131	-0.1947
8.6	-3.567e-05	-0.1852	0.0001039	0.04562	0.00017203	-0.16398
8.625	-1.614e-05	-0.16567	8.921e-05	0.03093	0.00017079	-0.16522
8.65	2.186e-05	-0.12767	7.795e-05	0.01967	0.00014887	-0.18714
8.675	7.643e-05	-0.0731	6.766e-05	0.00938	0.00011748	-0.21853
8.7	0.00013279	-0.01674	6.708e-05	0.0088	8.445e-05	-0.25156
8.725	0.0001742	0.02467	7.091e-05	0.01263	6.232e-05	-0.27369
8.75	0.00019818	0.04865	7.148e-05	0.0132	5.23e-05	-0.28371
8.775	0.00020365	0.05412	6.519e-05	0.00691	5.346e-05	-0.28255
8.8	0.00018612	0.03659	4.847e-05	-0.00981	6.492e-05	-0.27109
8.825	0.00014238	-0.00715	2.356e-05	-0.03472	8.702e-05	-0.24899
8.85	8.292e-05	-0.06661	5.07e-06	-0.05321	0.00011394	-0.22207
8.875	2.3e-05	-0.12653	1.46e-06	-0.05682	0.00013014	-0.20587
8.9	-1.548e-05	-0.16501	5.72e-06	-0.05256	0.00011993	-0.21608
8.925	-2.124e-05	-0.17077	1.826e-05	-0.04002	8.364e-05	-0.25237
8.95	-9.83e-06	-0.15936	3.768e-05	-0.0206	4.103e-05	-0.29498
8.975	7.39e-06	-0.14214	5.553e-05	-0.00275	-5.99e-06	-0.342
9	2.26e-05	-0.12693	5.79e-05	-0.00038	-5.342e-05	-0.38943
9.025	2.496e-05	-0.12457	5.941e-05	0.00113	-0.00010792	-0.44393
9.05	1.416e-05	-0.13537	6.055e-05	0.00227	-0.00016375	-0.49976
9.075	7.5e-07	-0.14878	5.947e-05	0.00119	-0.00021592	-0.55193
9.1	-4.88e-06	-0.15441	5.741e-05	-0.00087	-0.00024954	-0.58555
9.125	1.12e-06	-0.14841	5.6e-05	-0.00228	-0.00025162	-0.58763
9.15	1.84e-05	-0.13113	4.792e-05	-0.01036	-0.00020754	-0.54355
9.175	3.769e-05	-0.11184	4.281e-05	-0.01547	-0.0001131	-0.44911
9.2	6.204e-05	-0.08749	4.48e-05	-0.01348	7.49e-06	-0.32852
9.225	8.746e-05	-0.06207	6.563e-05	0.00735	0.00010979	-0.22622
9.25	9.778e-05	-0.05175	9.251e-05	0.03423	0.00016494	-0.17107
9.275	8.299e-05	-0.06654	0.00011878	0.0605	0.00016494	-0.17107
9.3	4.995e-05	-0.09958	0.00013192	0.07364	0.00012617	-0.20984
9.325	1.138e-05	-0.13815	0.00012427	0.06599	7.418e-05	-0.26183
9.35	-5.44e-06	-0.15497	9.827e-05	0.03999	3.244e-05	-0.30357
9.375	-3.3e-06	-0.15283	7.842e-05	0.02014	1.394e-05	-0.32207
9.4	1.216e-05	-0.13737	8.092e-05	0.02264	1.32e-05	-0.32281
9.425	3.409e-05	-0.11544	0.00010263	0.04435	9.1e-06	-0.32691
9.45	5.882e-05	-0.09071	0.00014076	0.08248	-1.705e-05	-0.35306
9.475	7.161e-05	-0.07792	0.00017221	0.11393	-7.323e-05	-0.40924
9.5	5.852e-05	-0.09101	0.00018789	0.12961	-0.00014396	-0.47997
9.525	1.15e-05	-0.13803	0.0001826	0.12432	-0.00019137	-0.52738
9.55	-4.56e-05	-0.19513	0.00015637	0.09809	-0.00019259	-0.5286
9.575	-9.07e-05	-0.24023	0.00012709	0.06881	-0.00016258	-0.49859
9.6	-0.00011291	-0.26244	9.653e-05	0.03825	-0.0001246	-0.46061
9.625	-0.00010931	-0.25884	6.685e-05	0.00857	-8.982e-05	-0.42583
9.65	-9.277e-05	-0.2423	4.082e-05	-0.01746	-6.638e-05	-0.40239
9.675	-7.449e-05	-0.22402	2.155e-05	-0.03673	-5.656e-05	-0.39257
9.7	-6.497e-05	-0.2145	1.953e-05	-0.03875	-6.254e-05	-0.39855
9.725	-6.096e-05	-0.21049	2.288e-05	-0.0354	-7.11e-05	-0.40711
9.75	-7.038e-05	-0.21991	1.534e-05	-0.04294	-7.326e-05	-0.40927
9.775	-9.06e-05	-0.24013	-1.38e-05	-0.07208	-6.578e-05	-0.40179
9.8	-0.00011412	-0.26365	-4.55e-05	-0.10378	-4.655e-05	-0.38256
9.825	-0.00013781	-0.28734	-6.327e-05	-0.12155	-2.994e-05	-0.36595
9.85	-0.00015325	-0.30278	-4.716e-05	-0.10544	-2.227e-05	-0.35828
9.875	-0.00013987	-0.2894	-1.51e-06	-0.05979	-2.105e-05	-0.35706
9.9	-0.00010869	-0.25822	4.668e-05	-0.0116	-2.206e-05	-0.35807
9.925	-8.355e-05	-0.23308	7.915e-05	0.02087	-1.874e-05	-0.35475
9.95	-7.452e-05	-0.22405	9.105e-05	0.03277	-5.56e-06	-0.34157
9.975	-7.461e-05	-0.22414	8.859e-05	0.03031	1.115e-05	-0.32486
10	-6.913e-05	-0.21866	7.669e-05	0.01841	2.592e-05	-0.31009
10.025	-5.721e-05	-0.20674	5.585e-05	-0.00243	5.288e-05	-0.28313
10.05	-4.889e-05	-0.19842	2.682e-05	-0.03146	9.262e-05	-0.24339
10.075	-4.473e-05	-0.19426	-6.5e-07	-0.05893	0.0001346	-0.20141
10.1	-3.602e-05	-0.18555	-8.18e-06	-0.06646	0.00017327	-0.16274
10.125	-2.038e-05	-0.16991	1.594e-05	-0.04234	0.00019661	-0.1394
10.15	-1.156e-05	-0.16109	7.317e-05	0.01489	0.00019356	-0.14245
10.175	-9.46e-06	-0.15899	0.00013001	0.07173	0.00016704	-0.16897
10.2	-2.3e-06	-0.15183	0.00016766	0.10938	0.00012597	-0.21004
10.225	1.935e-05	-0.13018	0.00018454	0.12626	8.214e-05	-0.25387
10.25	3.917e-05	-0.11036	0.0001895	0.13122	4.364e-05	-0.29237
10.275	4.507e-05	-0.10446	0.00018708	0.1288	1.346e-05	-0.32255
10.3	2.001e-05	-0.12952	0.00017051	0.11223	-9.47e-06	-0.34548
10.325	-3.155e-05	-0.18108	0.00013868	0.0804	-2.635e-05	-0.36236
10.35	-8.023e-05	-0.22976	9.722e-05	0.03894	-3.899e-05	-0.375
10.375	-8.654e-05	-0.23607	5.703e-05	-0.00125	-4.747e-05	-0.38348
10.4	-4.234e-05	-0.19187	1.921e-05	-0.03907	-4.771e-05	-0.38372
10.425	1.16e-05	-0.13793	-9.12e-06	-0.0674	-4.373e-05	-0.37974
10.45	4.436e-05	-0.10517	-1.966e-05	-0.07794	-3.826e-05	-0.37427
10.475	5.552e-05	-0.09401	-1.036e-05	-0.06864	-1.721e-05	-0.35322
10.5	6.062e-05	-0.08891	2.143e-05	-0.03685	1.601e-05	-0.32
10.525	6.572e-05	-0.08381	4.231e-05	-0.01597	4.507e-05	-0.29094
10.55	6.032e-05	-0.08921	4.49e-05	-0.01338	5.943e-05	-0.27658
10.575	4.324e-05	-0.10629	3.454e-05	-0.02374	6.096e-05	-0.27505
10.6	3.428e-05	-0.11525	2.704e-05	-0.03124	5.368e-05	-0.28233
10.625	4.058e-05	-0.10895	3.016e-05	-0.02812	3.753e-05	-0.29848
10.65	5.356e-05	-0.09597	2.524e-05	-0.03304	1.126e-05	-0.32475
10.675	5.755e-05	-0.09198	9.69e-06	-0.04859	-1.474e-05	-0.35075
10.7	4.377e-05	-0.10576	-1.337e-05	-0.07165	-3.141e-05	-0.36742
10.725	1.815e-05	-0.13138	-4.358e-05	-0.10186	-3.3e-05	-0.36901
10.75	-1.039e-05	-0.15992	-7.269e-05	-0.13097	-3.293e-05	-0.36894
10.775	-4.1e-05	-0.19053	-9.683e-05	-0.15511	-2.642e-05	-0.36243

## Sheet: 16kHz
	Time (ms)	16kHz 10dB Atten	16kHz 10dB Atten, normalised	16kHz 20dB Atten	16kHz 20dB Atten, normalised	16kHz 30dB Atten	16kHz 30dB Atten, normalised	16kHz 40dB Atten	16kHz 40dB Atten, normalised	16kHz 50dB Atten	16kHz 50dB Atten, normalised	16kHz 60dB Atten	16kHz 60dB Atten, normalised	16kHz 70dB Atten	16kHz 70dB Atten, normalised	16kHz 65dB Atten	16kHz 65dB Atten, normalised	16kHz 80dB Atten	16kHz 80dB Atten, normalised
-0.002	-2	2.383e-05	0	0.00015341	0	0.00032636	0	0.00013928	0	9.867e-05	0	-4.215e-05	0	9.524e-05	0	-5.578e-05	0	0.000144	0
-0.001975	-1.975	-1.45e-06	-0.02528	0.00014588	-0.00753	0.0002975	-0.02886	9.435e-05	-0.04493	0.0001244	0.02573	-3.356e-05	0.00859	8.84e-05	-0.00684	-6.182e-05	-0.00604	0.00016059	0.01659
-0.00195	-1.95	-7.46e-06	-0.03129	0.00010135	-0.05206	0.00026409	-0.06227	5.245e-05	-0.08683	0.00014933	0.05066	-9.88e-06	0.03227	7.386e-05	-0.02138	-4.641e-05	0.00937	0.00017292	0.02892
-0.001925	-1.925	5.78e-06	-0.01805	4.158e-05	-0.11183	0.00023228	-0.09408	1.913e-05	-0.12015	0.00016227	0.0636	1.951e-05	0.06166	6.473e-05	-0.03051	-1.651e-05	0.03927	0.00017764	0.03364
-0.0019	-1.9	3.233e-05	0.0085	2.47e-06	-0.15094	0.00020167	-0.12469	-3.14e-06	-0.14242	0.00015547	0.0568	5.334e-05	0.09549	6.69e-05	-0.02834	3.012e-05	0.0859	0.00015965	0.01565
-0.001875	-1.875	7.508e-05	0.05125	5.28e-06	-0.14813	0.00017103	-0.15533	-1.135e-05	-0.15063	0.00013923	0.04056	7.919e-05	0.12134	8.425e-05	-0.01099	8.631e-05	0.14209	0.00012841	-0.01559
-0.00185	-1.85	0.00011298	0.08915	4.671e-05	-0.1067	0.00015233	-0.17403	-7.01e-06	-0.14629	0.00012597	0.0273	7.778e-05	0.11993	0.00011109	0.01585	0.00014696	0.20274	7.617e-05	-0.06783
-0.001825	-1.825	0.00013817	0.11434	9.808e-05	-0.05533	0.00014863	-0.17773	1.75e-06	-0.13753	0.00013252	0.03385	6.172e-05	0.10387	0.00014908	0.05384	0.00018296	0.23874	5.05e-06	-0.13895
-0.0018	-1.8	0.00014638	0.12255	0.00014004	-0.01337	0.00015971	-0.16665	1.369e-05	-0.12559	0.00015114	0.05247	3.532e-05	0.07747	0.00019082	0.09558	0.00019731	0.25309	-7.173e-05	-0.21573
-0.001775	-1.775	0.00015317	0.12934	0.00015891	0.0055	0.00016279	-0.16357	3.287e-05	-0.10641	0.00016882	0.07015	9.47e-06	0.05162	0.00021192	0.11668	0.00018591	0.24169	-0.00012921	-0.27321
-0.00175	-1.75	0.00015157	0.12774	0.00016086	0.00745	0.00016137	-0.16499	5.318e-05	-0.0861	0.00017121	0.07254	-2.68e-06	0.03947	0.00020148	0.10624	0.00015029	0.20607	-0.0001577	-0.3017
-0.001725	-1.725	0.00013576	0.11193	0.00015721	0.0038	0.00016201	-0.16435	6.686e-05	-0.07242	0.00016571	0.06704	7.26e-06	0.04941	0.00017642	0.08118	0.00010861	0.16439	-0.0001565	-0.3005
-0.0017	-1.7	0.00010638	0.08255	0.000158	0.00459	0.00016359	-0.16277	5.737e-05	-0.08191	0.00015774	0.05907	3.264e-05	0.07479	0.00015567	0.06043	7.792e-05	0.1337	-0.00012267	-0.26667
-0.001675	-1.675	7.487e-05	0.05104	0.00015841	0.005	0.00015986	-0.1665	2.504e-05	-0.11424	0.00014592	0.04725	5.842e-05	0.10057	0.0001407	0.04546	7.444e-05	0.13022	-7.752e-05	-0.22152
-0.00165	-1.65	3.564e-05	0.01181	0.00015676	0.00335	0.00015464	-0.17172	-1.29e-05	-0.15218	0.00012877	0.0301	7.473e-05	0.11688	0.00013452	0.03928	9.781e-05	0.15359	-3.813e-05	-0.18213
-0.001625	-1.625	-5.71e-06	-0.02954	0.00014595	-0.00746	0.00015877	-0.16759	-4.25e-05	-0.18178	0.00010778	0.00911	7.576e-05	0.11791	0.00014472	0.04948	0.00012935	0.18513	-1.277e-05	-0.15677
-0.0016	-1.6	-3.515e-05	-0.05898	0.00013173	-0.02168	0.00016719	-0.15917	-4.964e-05	-0.18892	9.561e-05	-0.00306	6.334e-05	0.10549	0.00016911	0.07387	0.00014155	0.19733	8.3e-07	-0.14317
-0.001575	-1.575	-5.215e-05	-0.07598	0.00012822	-0.02519	0.00017664	-0.14972	-2.783e-05	-0.16711	0.00010197	0.0033	4.186e-05	0.08401	0.00019266	0.09742	0.00012461	0.18039	1.138e-05	-0.13262
-0.00155	-1.55	-5.644e-05	-0.08027	0.00013458	-0.01883	0.00019021	-0.13615	8.19e-06	-0.13109	0.00012749	0.02882	2.408e-05	0.06623	0.00020579	0.11055	8.465e-05	0.14043	3.033e-05	-0.11367
-0.001525	-1.525	-5.574e-05	-0.07957	0.00014877	-0.00464	0.00020615	-0.12021	3.083e-05	-0.10845	0.0001687	0.07003	7.16e-06	0.04931	0.00020113	0.10589	3.578e-05	0.09156	6.519e-05	-0.07881
-0.0015	-1.5	-4.164e-05	-0.06547	0.0001736	0.02019	0.00021799	-0.10837	2.51e-05	-0.11418	0.00020675	0.10808	-4.37e-06	0.03778	0.0001795	0.08426	-6.67e-06	0.04911	0.00010588	-0.03812
-0.001475	-1.475	-1.516e-05	-0.03899	0.00019378	0.04037	0.00021202	-0.11434	5.4e-06	-0.13388	0.00023016	0.13149	-1.17e-06	0.04098	0.0001491	0.05386	-3.668e-05	0.0191	0.0001293	-0.0147
-0.00145	-1.45	7.82e-06	-0.01601	0.00019733	0.04392	0.00018414	-0.14222	-1.169e-05	-0.15097	0.00024397	0.1453	1.896e-05	0.06111	0.00012305	0.02781	-4.943e-05	0.00635	0.00012816	-0.01584
-0.001425	-1.425	1.635e-05	-0.00748	0.0001926	0.03919	0.00014523	-0.18113	-2.568e-05	-0.16496	0.00024609	0.14742	5.501e-05	0.09716	0.00010154	0.0063	-4.014e-05	0.01564	9.978e-05	-0.04422
-0.0014	-1.4	1.704e-05	-0.00679	0.00017871	0.0253	0.00010686	-0.2195	-4.311e-05	-0.18239	0.00023482	0.13615	9.862e-05	0.14077	8.86e-05	-0.00664	-7.62e-06	0.04816	5.12e-05	-0.0928
-0.001375	-1.375	2.256e-05	-0.00127	0.00016683	0.01342	8.431e-05	-0.24205	-6.326e-05	-0.20254	0.00021729	0.11862	0.00013477	0.17692	8.037e-05	-0.01487	3.333e-05	0.08911	1.978e-05	-0.12422
-0.00135	-1.35	3.724e-05	0.01341	0.00016931	0.0159	7.363e-05	-0.25273	-7.154e-05	-0.21082	0.00020095	0.10228	0.00015408	0.19623	7.803e-05	-0.01721	6.843e-05	0.12421	2.528e-05	-0.11872
-0.001325	-1.325	4.4e-05	0.02017	0.00019352	0.04011	7.037e-05	-0.25599	-7.975e-05	-0.21903	0.00018987	0.0912	0.00014652	0.18867	8.595e-05	-0.00929	9.618e-05	0.15196	5.917e-05	-0.08483
-0.0013	-1.3	4.28e-05	0.01897	0.0002277	0.07429	6.688e-05	-0.25948	-9.345e-05	-0.23273	0.00018573	0.08706	0.00011882	0.16097	0.00010603	0.01079	0.00012113	0.17691	9.898e-05	-0.04502
-0.001275	-1.275	3.804e-05	0.01421	0.00024308	0.08967	6.047e-05	-0.26589	-9.747e-05	-0.23675	0.00019715	0.09848	9.233e-05	0.13448	0.0001305	0.03526	0.00013686	0.19264	0.00013071	-0.01329
-0.00125	-1.25	3.903e-05	0.0152	0.00022365	0.07024	4.114e-05	-0.28522	-8.391e-05	-0.22319	0.0002117	0.11303	7.014e-05	0.11229	0.00014128	0.04604	0.00014834	0.20412	0.00014702	0.00302
-0.001225	-1.225	4.701e-05	0.02318	0.00018362	0.03021	2.779e-05	-0.29857	-5.443e-05	-0.19371	0.00021488	0.11621	4.198e-05	0.08413	0.00012681	0.03157	0.00017152	0.2273	0.00015226	0.00826
-0.0012	-1.2	7.091e-05	0.04708	0.0001426	-0.01081	3.35e-05	-0.29286	-2.44e-05	-0.16368	0.00019904	0.10037	1.892e-05	0.06107	9.691e-05	0.00167	0.00020046	0.25624	0.00014922	0.00522
-0.001175	-1.175	0.00010985	0.08602	0.00012437	-0.02904	6.849e-05	-0.25787	8.07e-06	-0.13121	0.00017195	0.07328	2.239e-05	0.06454	7.535e-05	-0.01989	0.00021673	0.27251	0.00013541	-0.00859
-0.00115	-1.15	0.00015595	0.13212	0.00013356	-0.01985	0.00011401	-0.21235	4.729e-05	-0.09199	0.00013825	0.03958	5.549e-05	0.09764	6.689e-05	-0.02835	0.00020845	0.26423	0.00010267	-0.04133
-0.001125	-1.125	0.00018664	0.16281	0.00016171	0.0083	0.00015634	-0.17002	7.968e-05	-0.0596	9.096e-05	-0.00771	0.00010103	0.14318	7.335e-05	-0.02189	0.00018303	0.23881	5.086e-05	-0.09314
-0.0011	-1.1	0.00019816	0.17433	0.00019591	0.0425	0.00020423	-0.12213	0.00011074	-0.02854	3.247e-05	-0.0662	0.00012399	0.16614	8.323e-05	-0.01201	0.00014709	0.20287	-7.87e-06	-0.15187
-0.001075	-1.075	0.00020408	0.18025	0.0002344	0.08099	0.00024752	-0.07884	0.00014053	0.00125	-1.403e-05	-0.1127	9.802e-05	0.14017	8.66e-05	-0.00864	0.00011508	0.17086	-5.685e-05	-0.20085
-0.00105	-1.05	0.00020335	0.17952	0.00027975	0.12634	0.00027849	-0.04787	0.00016852	0.02924	-3.168e-05	-0.13035	2.943e-05	0.07158	9.809e-05	0.00285	9.243e-05	0.14821	-7.443e-05	-0.21843
-0.001025	-1.025	0.00019783	0.174	0.00032237	0.16896	0.00029761	-0.02875	0.00018996	0.05068	-2.172e-05	-0.12039	-4.755e-05	-0.0054	0.00012946	0.03422	8.429e-05	0.14007	-6.85e-05	-0.2125
-0.001	-1	0.00019325	0.16942	0.00035116	0.19775	0.00030809	-0.01827	0.00019098	0.0517	2.08e-06	-0.09659	-9.681e-05	-0.05466	0.00017048	0.07524	8.687e-05	0.14265	-5.204e-05	-0.19604
-0.000975	-0.975	0.00018628	0.16245	0.00035212	0.19871	0.00030607	-0.02029	0.00016385	0.02457	4.193e-05	-0.05674	-8.826e-05	-0.04611	0.00019813	0.10289	9.08e-05	0.14658	-4.041e-05	-0.18441
-0.00095	-0.95	0.00018315	0.15932	0.00032396	0.17055	0.00028992	-0.03644	0.00012304	-0.01624	8.14e-05	-0.01727	-2.809e-05	0.01406	0.00020295	0.10771	9.254e-05	0.14832	-2.376e-05	-0.16776
-0.000925	-0.925	0.00017836	0.15453	0.0002706	0.11719	0.00027098	-0.05538	8.469e-05	-0.05459	0.0001026	0.00393	4.635e-05	0.0885	0.00017291	0.07767	9.35e-05	0.14928	6.54e-06	-0.13746
-0.0009	-0.9	0.00016884	0.14501	0.00022393	0.07052	0.00025698	-0.06938	6.233e-05	-0.07695	9.785e-05	-0.00082	9.34e-05	0.13555	0.00010837	0.01313	0.00010043	0.15621	3.177e-05	-0.11223
-0.000875	-0.875	0.00016556	0.14173	0.00021111	0.0577	0.0002499	-0.07646	6.776e-05	-0.07152	7.275e-05	-0.02592	9.948e-05	0.14163	2.62e-05	-0.06904	0.00011587	0.17165	3.315e-05	-0.11085
-0.00085	-0.85	0.00016598	0.14215	0.00023261	0.0792	0.00025257	-0.07379	9.881e-05	-0.04047	3.016e-05	-0.06851	6.64e-05	0.10855	-3.84e-05	-0.13364	0.00013939	0.19517	1.627e-05	-0.12773
-0.000825	-0.825	0.00016011	0.13628	0.00026814	0.11473	0.00026723	-0.05913	0.00013472	-0.00456	-1.046e-05	-0.10913	7.28e-06	0.04943	-5.988e-05	-0.15512	0.00015345	0.20923	-8.72e-06	-0.15272
-0.0008	-0.8	0.00014605	0.12222	0.00028537	0.13196	0.00028578	-0.04058	0.00015952	0.02024	-3.28e-05	-0.13147	-5.478e-05	-0.01263	-2.456e-05	-0.1198	0.0001504	0.20618	-1.668e-05	-0.16068
-0.000775	-0.775	0.0001265	0.10267	0.00027112	0.11771	0.00029963	-0.02673	0.00014974	0.01046	-3.439e-05	-0.13306	-0.00011344	-0.07129	4.281e-05	-0.05243	0.00012659	0.18237	-5.14e-06	-0.14914
-0.00075	-0.75	0.00011665	0.09282	0.00023774	0.08433	0.00030115	-0.02521	0.00010978	-0.0295	-1.629e-05	-0.11496	-0.00014373	-0.10158	9.889e-05	0.00365	9.113e-05	0.14691	2.986e-05	-0.11414
-0.000725	-0.725	0.00011844	0.09461	0.00021106	0.05765	0.00028639	-0.03997	7.03e-05	-0.06898	1.137e-05	-0.0873	-0.00013903	-0.09688	0.00010556	0.01032	5.31e-05	0.10888	7.958e-05	-0.06442
-0.0007	-0.7	0.00012472	0.10089	0.00020258	0.04917	0.00025818	-0.06818	6.047e-05	-0.07881	3.096e-05	-0.06771	-0.00011061	-0.06846	6.277e-05	-0.03247	1.244e-05	0.06822	0.00012389	-0.02011
-0.000675	-0.675	0.00013048	0.10665	0.00020432	0.05091	0.00023167	-0.09469	7.098e-05	-0.0683	2.895e-05	-0.06972	-7.915e-05	-0.037	5.06e-06	-0.09018	-1.693e-05	0.03885	0.00015576	0.01176
-0.00065	-0.65	0.00012529	0.10146	0.00019317	0.03976	0.00022103	-0.10533	7.264e-05	-0.06664	4.51e-06	-0.09416	-4.618e-05	-0.00403	-4.04e-05	-0.13564	-2.145e-05	0.03433	0.00016739	0.02339
-0.000625	-0.625	0.00011282	0.08899	0.00014488	-0.00853	0.00022776	-0.0986	5.717e-05	-0.08211	-3.232e-05	-0.13099	-1.298e-05	0.02917	-5.642e-05	-0.15166	1.28e-06	0.05706	0.00015354	0.00954
-0.0006	-0.6	0.00010447	0.08064	7.326e-05	-0.08015	0.00025044	-0.07592	3.527e-05	-0.10401	-7.623e-05	-0.1749	1.813e-05	0.06028	-4.971e-05	-0.14495	5.734e-05	0.11312	0.00011831	-0.02569
-0.000575	-0.575	0.00011016	0.08633	1.906e-05	-0.13435	0.0002772	-0.04916	3.159e-05	-0.10769	-0.00011687	-0.21554	4.915e-05	0.0913	-1.479e-05	-0.11003	0.00013191	0.18769	6.826e-05	-0.07574
-0.00055	-0.55	0.00012442	0.10059	6.04e-06	-0.14737	0.00029399	-0.03237	4.375e-05	-0.09553	-0.00015245	-0.25112	7.802e-05	0.12017	3.129e-05	-0.06395	0.00018664	0.24242	1.643e-05	-0.12757
-0.000525	-0.525	0.00014727	0.12344	3.8e-05	-0.11541	0.00028564	-0.04072	5.689e-05	-0.08239	-0.0001831	-0.28177	9.394e-05	0.13609	7.017e-05	-0.02507	0.00020597	0.26175	-2.339e-05	-0.16739
-0.0005	-0.5	0.00016368	0.13985	8.783e-05	-0.06558	0.0002537	-0.07266	4.805e-05	-0.09123	-0.00019479	-0.29346	8.136e-05	0.12351	7.929e-05	-0.01595	0.00018067	0.23645	-4.071e-05	-0.18471
-0.000475	-0.475	0.00016546	0.14163	0.00012576	-0.02765	0.000203	-0.12336	2.242e-05	-0.11686	-0.00017785	-0.27652	5.038e-05	0.09253	5.233e-05	-0.04291	0.00013298	0.18876	-3.86e-05	-0.1826
-0.00045	-0.45	0.00014788	0.12405	0.00014652	-0.00689	0.00014685	-0.17951	-1.23e-06	-0.14051	-0.00013992	-0.23859	1.647e-05	0.05862	4.62e-06	-0.09062	9.082e-05	0.1466	-2.711e-05	-0.17111
-0.000425	-0.425	0.0001154	0.09157	0.00014142	-0.01199	9.237e-05	-0.23399	-1.949e-05	-0.15877	-0.00010323	-0.2019	-1.05e-06	0.0411	-4.254e-05	-0.13778	7.173e-05	0.12751	-2.102e-05	-0.16502
-0.0004	-0.4	7.28e-05	0.04897	0.00011885	-0.03456	4.827e-05	-0.27809	-3.933e-05	-0.17861	-7.887e-05	-0.17754	3.26e-06	0.04541	-6.743e-05	-0.16267	6.526e-05	0.12104	-9.25e-06	-0.15325
-0.000375	-0.375	2.888e-05	0.00505	7.745e-05	-0.07596	1.987e-05	-0.30649	-6.151e-05	-0.20079	-6.821e-05	-0.16688	2.475e-05	0.0669	-5.217e-05	-0.14741	5.768e-05	0.11346	1.431e-05	-0.12969
-0.00035	-0.35	-8e-07	-0.02463	2.73e-05	-0.12611	1.778e-05	-0.30858	-7.589e-05	-0.21517	-6.775e-05	-0.16642	4.993e-05	0.09208	-2.11e-05	-0.11634	4.972e-05	0.1055	5.119e-05	-0.09281
-0.000325	-0.325	-9.35e-06	-0.03318	-8.95e-06	-0.16236	4.487e-05	-0.28149	-7.324e-05	-0.21252	-7.469e-05	-0.17336	6.762e-05	0.10977	7.58e-06	-0.08766	4.478e-05	0.10056	0.000103	-0.041
-0.0003	-0.3	-4.8e-06	-0.02863	-1.14e-05	-0.16481	9.014e-05	-0.23622	-4.297e-05	-0.18225	-6.613e-05	-0.1648	7.486e-05	0.11701	3.029e-05	-0.06495	4.584e-05	0.10162	0.00015712	0.01312
-0.000275	-0.275	8.54e-06	-0.01529	2.135e-05	-0.13206	0.000148	-0.17836	6.28e-06	-0.133	-2.787e-05	-0.12654	7.192e-05	0.11407	4.172e-05	-0.05352	3.849e-05	0.09427	0.0002052	0.0612
-0.00025	-0.25	4.783e-05	0.024	6.756e-05	-0.08585	0.00020946	-0.1169	5.037e-05	-0.08891	2.895e-05	-0.06972	6.428e-05	0.10643	4.171e-05	-0.05353	2.493e-05	0.08071	0.00023438	0.09038
-0.000225	-0.225	9.487e-05	0.07104	0.00011086	-0.04255	0.00025863	-0.06773	7.782e-05	-0.06146	9.425e-05	-0.00442	4.62e-05	0.08835	3.681e-05	-0.05843	2.093e-05	0.07671	0.00021975	0.07575
-0.0002	-0.2	0.00013176	0.10793	0.00014375	-0.00966	0.00028603	-0.04033	7.959e-05	-0.05969	0.00014474	0.04607	7.93e-06	0.05008	3.838e-05	-0.05686	4.61e-05	0.10188	0.00016176	0.01776
-0.000175	-0.175	0.00015205	0.12822	0.00016651	0.0131	0.00029277	-0.03359	7.086e-05	-0.06842	0.00015769	0.05902	-4.153e-05	0.00062	4.787e-05	-0.04737	0.00010029	0.15607	7.288e-05	-0.07112
-0.00015	-0.15	0.00015243	0.1286	0.00018433	0.03092	0.00028184	-0.04452	6.921e-05	-0.07007	0.00013873	0.04006	-8.26e-05	-0.04045	5.943e-05	-0.03581	0.00015812	0.2139	-1.433e-05	-0.15833
-0.000125	-0.125	0.00012475	0.10092	0.00020218	0.04877	0.00026645	-0.05991	7.765e-05	-0.06163	0.00010828	0.00961	-0.00011186	-0.06971	7.104e-05	-0.0242	0.00019392	0.2497	-8.014e-05	-0.22414
-0.0001	-0.1	8.088e-05	0.05705	0.00021138	0.05797	0.00026223	-0.06413	9.079e-05	-0.04849	8.129e-05	-0.01738	-0.00013484	-0.09269	9.201e-05	-0.00323	0.00020304	0.25882	-0.000111	-0.255
-7.5e-05	-0.075	3.652e-05	0.01269	0.00020804	0.05463	0.00025889	-0.06747	9.369e-05	-0.04559	6.45e-05	-0.03417	-0.00014627	-0.10412	0.0001075	0.01226	0.00020451	0.26029	-0.00011103	-0.25503
-5e-05	-0.05	5.87e-06	-0.01796	0.00019841	0.045	0.0002469	-0.07946	8.172e-05	-0.05756	5.175e-05	-0.04692	-0.00014571	-0.10356	0.00011481	0.01957	0.00021773	0.27351	-8.569e-05	-0.22969
-2.5e-05	-0.025	-8.45e-06	-0.03228	0.00018812	0.03471	0.00023761	-0.08875	5.308e-05	-0.0862	5.243e-05	-0.04624	-0.00013485	-0.0927	0.00010556	0.01032	0.00023736	0.29314	-4.744e-05	-0.19144
0	0	-4.92e-06	-0.02875	0.00018287	0.02946	0.00023789	-0.08847	1.991e-05	-0.11937	7.735e-05	-0.02132	-0.00011172	-0.06957	7.656e-05	-0.01868	0.00025295	0.30873	-1.602e-05	-0.16002
2.5e-05	0.025	2.272e-05	-0.00111	0.00017122	0.01781	0.00023118	-0.09518	-8.74e-06	-0.14802	0.00010948	0.01081	-8.736e-05	-0.04521	3.424e-05	-0.061	0.00025728	0.31306	-5.72e-06	-0.14972
5e-05	0.05	6.585e-05	0.04202	0.00015171	-0.0017	0.00021843	-0.10793	-2.583e-05	-0.16511	0.00012129	0.02262	-8.169e-05	-0.03954	-4.7e-07	-0.09571	0.00025479	0.31057	-1.853e-05	-0.16253
7.5e-05	0.075	0.00010204	0.07821	0.00013107	-0.02234	0.00021427	-0.11209	-3.529e-05	-0.17457	0.00011492	0.01625	-0.00010407	-0.06192	-1.435e-05	-0.10959	0.00026728	0.32306	-4.453e-05	-0.18853
0.0001	0.1	0.00010909	0.08526	0.00013121	-0.0222	0.00022298	-0.10338	-3.838e-05	-0.17766	9.63e-05	-0.00237	-0.00013685	-0.0947	-1.44e-05	-0.10964	0.00028705	0.34283	-6.434e-05	-0.20834
0.000125	0.125	8.205e-05	0.05822	0.00015934	0.00593	0.00024012	-0.08624	-3.931e-05	-0.17859	6.836e-05	-0.03031	-0.00015203	-0.10988	-3.19e-06	-0.09843	0.00028961	0.34539	-6.516e-05	-0.20916
0.00015	0.15	3.034e-05	0.00651	0.00020216	0.04875	0.00025284	-0.07352	-4.091e-05	-0.18019	3.536e-05	-0.06331	-0.00013912	-0.09697	2.427e-05	-0.07097	0.00025261	0.30839	-5.061e-05	-0.19461
0.000175	0.175	-1.656e-05	-0.04039	0.00023572	0.08231	0.00025804	-0.06832	-3.18e-05	-0.17108	1.886e-05	-0.07981	-0.00010527	-0.06312	8.277e-05	-0.01247	0.00019519	0.25097	-3.64e-05	-0.1804
0.0002	0.2	-3.334e-05	-0.05717	0.00024624	0.09283	0.00025231	-0.07405	-1.56e-05	-0.15488	2.239e-05	-0.07628	-6.333e-05	-0.02118	0.00015454	0.0593	0.0001431	0.19888	-3.013e-05	-0.17413
0.000225	0.225	-2.55e-05	-0.04933	0.00022126	0.06785	0.00024221	-0.08415	-9.51e-06	-0.14879	2.797e-05	-0.0707	-1.699e-05	0.02516	0.00020195	0.10671	0.00010181	0.15759	-2.437e-05	-0.16837
0.00025	0.25	-1.835e-05	-0.04218	0.00016792	0.01451	0.00023524	-0.09112	-6.62e-06	-0.1459	2.72e-05	-0.07147	2.917e-05	0.07132	0.00020145	0.10621	6.628e-05	0.12206	-1.521e-05	-0.15921
0.000275	0.275	-1.32e-05	-0.03703	0.00012255	-0.03086	0.0002309	-0.09546	-1.669e-05	-0.15597	2.545e-05	-0.07322	6.413e-05	0.10628	0.00016159	0.06635	4.968e-05	0.10546	-1.489e-05	-0.15889
0.0003	0.3	-3.56e-06	-0.02739	8.841e-05	-0.065	0.00022375	-0.10261	-5.279e-05	-0.19207	2.203e-05	-0.07664	8.181e-05	0.12396	0.00013427	0.03903	6.194e-05	0.11772	-2.717e-05	-0.17117
0.000325	0.325	4.18e-06	-0.01965	5.753e-05	-0.09588	0.00022193	-0.10443	-0.00010414	-0.24342	1.996e-05	-0.07871	8.484e-05	0.12699	0.0001413	0.04606	9.255e-05	0.14833	-3.918e-05	-0.18318
0.00035	0.35	-1.22e-06	-0.02505	3.366e-05	-0.11975	0.00023017	-0.09619	-0.00015222	-0.2915	2.255e-05	-0.07612	9.623e-05	0.13838	0.00017481	0.07957	0.0001273	0.18308	-4.371e-05	-0.18771
0.000375	0.375	-1.304e-05	-0.03687	2.73e-05	-0.12611	0.00025291	-0.07345	-0.00018429	-0.32357	2.723e-05	-0.07144	0.00011163	0.15378	0.00021382	0.11858	0.00016835	0.22413	-3.479e-05	-0.17879
0.0004	0.4	-1.356e-05	-0.03739	5.202e-05	-0.10139	0.00029017	-0.03619	-0.00018205	-0.32133	4.073e-05	-0.05794	0.00011507	0.15722	0.00023399	0.13875	0.00020209	0.25787	-1.563e-05	-0.15963
0.000425	0.425	-4.14e-06	-0.02797	0.00010328	-0.05013	0.00032118	-0.00518	-0.00015262	-0.2919	5.284e-05	-0.04583	9.97e-05	0.14185	0.00022492	0.12968	0.00021795	0.27373	2.41e-06	-0.14159
0.00045	0.45	2.49e-06	-0.02134	0.00015261	-0.0008	0.00032713	0.00077	-0.00011634	-0.25562	4.346e-05	-0.05521	7.122e-05	0.11337	0.00019024	0.095	0.00021125	0.26703	-2.61e-06	-0.14661
0.000475	0.475	5.34e-06	-0.01849	0.00017281	0.0194	0.0003068	-0.01956	-9.013e-05	-0.22941	1.999e-05	-0.07868	4.005e-05	0.0822	0.00016328	0.06804	0.00017806	0.23384	-1.936e-05	-0.16336
0.0005	0.5	6.99e-06	-0.01684	0.00016571	0.0123	0.00029351	-0.03285	-7.058e-05	-0.20986	8.23e-06	-0.09044	1.741e-05	0.05956	0.00016212	0.06688	0.0001267	0.18248	-3.496e-05	-0.17896
0.000525	0.525	1.736e-05	-0.00647	0.00014789	-0.00552	0.00030986	-0.0165	-5.986e-05	-0.19914	2.875e-05	-0.06992	-3.08e-06	0.03907	0.0001784	0.08316	7.124e-05	0.12702	-4.237e-05	-0.18637
0.00055	0.55	2.938e-05	0.00555	0.00013467	-0.01874	0.00034064	0.01428	-5.23e-05	-0.19158	7.588e-05	-0.02279	-2.73e-05	0.01485	0.00020217	0.10693	2.81e-05	0.08388	-3.708e-05	-0.18108
0.000575	0.575	3.259e-05	0.00876	0.00012342	-0.02999	0.00035182	0.02546	-3.695e-05	-0.17623	0.00013431	0.03564	-4.879e-05	-0.00664	0.00021612	0.12088	1.048e-05	0.06626	-3.251e-05	-0.17651
0.0006	0.6	1.834e-05	-0.00549	0.00010899	-0.04442	0.00032789	0.00153	-1.94e-06	-0.14122	0.00018282	0.08415	-5.896e-05	-0.01681	0.00020504	0.1098	2.524e-05	0.08102	-4.016e-05	-0.18416
0.000625	0.625	6.2e-07	-0.02321	7.929e-05	-0.07412	0.00026908	-0.05728	4.463e-05	-0.09465	0.00020864	0.10997	-6.214e-05	-0.01999	0.00015292	0.05768	6.157e-05	0.11735	-6.079e-05	-0.20479
0.00065	0.65	-7.89e-06	-0.03172	4.613e-05	-0.10728	0.00018939	-0.13697	9.197e-05	-0.04731	0.00021728	0.11861	-4.958e-05	-0.00743	7.486e-05	-0.02038	0.00011421	0.16999	-8.58e-05	-0.2298
0.000675	0.675	-1.196e-05	-0.03579	2.728e-05	-0.12613	0.00011746	-0.2089	0.00014474	0.00546	0.00021735	0.11868	-3.049e-05	0.01166	3.71e-06	-0.09153	0.00016296	0.21874	-0.0001121	-0.2561
0.0007	0.7	-1.135e-05	-0.03518	2.625e-05	-0.12716	7.901e-05	-0.24735	0.00018999	0.05071	0.00021584	0.11717	-5.07e-06	0.03708	-3.41e-05	-0.12934	0.00019074	0.24652	-0.00013423	-0.27823
0.000725	0.725	-2.157e-05	-0.0454	3.877e-05	-0.11464	7.088e-05	-0.25548	0.00020059	0.06131	0.00021079	0.11212	2.24e-05	0.06455	-4.501e-05	-0.14025	0.00020524	0.26102	-0.00014362	-0.28762
0.00075	0.75	-3.625e-05	-0.06008	6.178e-05	-0.09163	7.935e-05	-0.24701	0.00017714	0.03786	0.00019712	0.09845	4.684e-05	0.08899	-3.308e-05	-0.12832	0.00021219	0.26797	-0.00013222	-0.27622
0.000775	0.775	-5.6e-05	-0.07983	8.229e-05	-0.07112	8.823e-05	-0.23813	0.00013057	-0.00871	0.00016334	0.06467	7.226e-05	0.11441	-5.07e-06	-0.10031	0.00021242	0.2682	-0.00010485	-0.24885
0.0008	0.8	-7.044e-05	-0.09427	9.749e-05	-0.05592	8.147e-05	-0.24489	7.74e-05	-0.06188	0.00011329	0.01462	8.754e-05	0.12969	2.597e-05	-0.06927	0.00020567	0.26145	-6.578e-05	-0.20978
0.000825	0.825	-8.226e-05	-0.10609	0.00011764	-0.03577	6.83e-05	-0.25806	2.457e-05	-0.11471	5.996e-05	-0.03871	9.307e-05	0.13522	5.258e-05	-0.04266	0.000196	0.25178	-2.004e-05	-0.16404
0.00085	0.85	-0.0001104	-0.13423	0.00014314	-0.01027	5.837e-05	-0.26799	-2.771e-05	-0.16699	2.645e-05	-0.07222	9.341e-05	0.13556	7.518e-05	-0.02006	0.00019236	0.24814	1.223e-05	-0.13177
0.000875	0.875	-0.00014859	-0.17242	0.00015727	0.00386	5.39e-05	-0.27246	-7.437e-05	-0.21365	2.822e-05	-0.07045	8.493e-05	0.12708	9.149e-05	-0.00375	0.00020776	0.26354	2.935e-05	-0.11465
0.0009	0.9	-0.00019858	-0.22241	0.00015318	-0.00023	4.503e-05	-0.28133	-0.00010784	-0.24712	6.023e-05	-0.03844	7.767e-05	0.11982	8.298e-05	-0.01226	0.00023732	0.2931	3.405e-05	-0.10995
0.000925	0.925	-0.0002465	-0.27033	0.00012329	-0.03012	2.69e-05	-0.29946	-0.0001129	-0.25218	9.35e-05	-0.00517	7.361e-05	0.11576	5.815e-05	-0.03709	0.00027144	0.32722	3.042e-05	-0.11358
0.00095	0.95	-0.00028184	-0.30567	8.67e-05	-0.06671	1.091e-05	-0.31545	-8.401e-05	-0.22329	0.00010267	0.004	5.954e-05	0.10169	2.938e-05	-0.06586	0.00030195	0.35773	2.087e-05	-0.12313
0.000975	0.975	-0.00029883	-0.32266	5.237e-05	-0.10104	1.585e-05	-0.31051	-4.02e-05	-0.17948	8.913e-05	-0.00954	3.935e-05	0.0815	1.143e-05	-0.08381	0.00032565	0.38143	1.675e-05	-0.12725
0.001	1	-0.00026745	-0.29128	2.853e-05	-0.12488	3.689e-05	-0.28947	-1.398e-05	-0.15326	6.399e-05	-0.03468	1.511e-05	0.05726	5.65e-06	-0.08959	0.00033476	0.39054	2.734e-05	-0.11666
0.001025	1.025	-0.00016734	-0.19117	2.235e-05	-0.13106	5.272e-05	-0.27364	-1.629e-05	-0.15557	3.295e-05	-0.06572	-1.02e-05	0.03195	1.29e-05	-0.08234	0.0003381	0.39388	4.091e-05	-0.10309
0.00105	1.05	5.9e-06	-0.01793	4.986e-05	-0.10355	6.015e-05	-0.26621	-3.952e-05	-0.1788	7.62e-06	-0.09105	-3.679e-05	0.00536	3.035e-05	-0.06489	0.00033321	0.38899	3.978e-05	-0.10422
0.001075	1.075	0.00024703	0.2232	0.00012522	-0.02819	7.148e-05	-0.25488	-7.147e-05	-0.21075	-1.083e-05	-0.1095	-5.804e-05	-0.01589	4.768e-05	-0.04756	0.00031852	0.3743	1.417e-05	-0.12983
0.0011	1.1	0.00052091	0.49708	0.00026692	0.11351	0.00010831	-0.21805	-0.00010409	-0.24337	-2.641e-05	-0.12508	-5.931e-05	-0.01716	5.902e-05	-0.03622	0.00030262	0.3584	-2.22e-05	-0.1662
0.001125	1.125	0.00082329	0.79946	0.00047542	0.32201	0.00019958	-0.12678	-0.00012221	-0.26149	-4.52e-05	-0.14387	-3.491e-05	0.00724	6.837e-05	-0.02687	0.0002735	0.32928	-5.304e-05	-0.19704
0.00115	1.15	0.00112158	1.09775	0.00072099	0.56758	0.00035209	0.02573	-0.00011182	-0.2511	-5.877e-05	-0.15744	3.26e-06	0.04541	8.743e-05	-0.00781	0.00022893	0.28471	-6.538e-05	-0.20938
0.001175	1.175	0.00139139	1.36756	0.00097215	0.81874	0.00054882	0.22246	-6.225e-05	-0.20153	-6.423e-05	-0.1629	2.74e-05	0.06955	0.00010354	0.0083	0.00018768	0.24346	-6.661e-05	-0.21061
0.0012	1.2	0.00161059	1.58676	0.00120829	1.05488	0.0007706	0.44424	3.411e-05	-0.10517	-5.478e-05	-0.15345	3.002e-05	0.07217	9.396e-05	-0.00128	0.00016455	0.22033	-7.333e-05	-0.21733
0.001225	1.225	0.00177248	1.74865	0.00141235	1.25894	0.00100075	0.67439	0.00015988	0.0206	-2.934e-05	-0.12801	2.976e-05	0.07191	7.034e-05	-0.0249	0.00014903	0.20481	-8.532e-05	-0.22932
0.00125	1.25	0.00187531	1.85148	0.00156637	1.41296	0.00121851	0.89215	0.00032578	0.1865	2.627e-05	-0.0724	4.74e-05	0.08955	5.57e-05	-0.03954	0.00014213	0.19791	-7.876e-05	-0.22276
0.001275	1.275	0.0019151	1.89127	0.00167282	1.51941	0.00140306	1.0767	0.0005205	0.38122	0.00012109	0.02242	7.094e-05	0.11309	5.863e-05	-0.03661	0.00013549	0.19127	-5.424e-05	-0.19824
0.0013	1.3	0.00189289	1.86906	0.00173286	1.57945	0.00153533	1.20897	0.00072848	0.5892	0.00025268	0.15401	9.055e-05	0.1327	7.372e-05	-0.02152	0.00013434	0.19012	-2.015e-05	-0.16415
0.001325	1.325	0.00181816	1.79433	0.00174606	1.59265	0.00159983	1.27347	0.00091176	0.77248	0.00039972	0.30105	9.585e-05	0.138	9.342e-05	-0.00182	0.00013981	0.19559	1.087e-05	-0.13313
0.00135	1.35	0.00168391	1.66008	0.00169732	1.54391	0.00158072	1.25436	0.00104243	0.90315	0.00053522	0.43655	8.791e-05	0.13006	0.00011274	0.0175	0.00015657	0.21235	3.257e-05	-0.11143
0.001375	1.375	0.00149371	1.46988	0.00158278	1.42937	0.00148475	1.15839	0.00110364	0.96436	0.00064176	0.54309	8.953e-05	0.13168	0.00013399	0.03875	0.00018136	0.23714	3.797e-05	-0.10603
0.0014	1.4	0.00126153	1.2377	0.00141351	1.2601	0.00133323	1.00687	0.00108479	0.94551	0.00070728	0.60861	0.00012693	0.16908	0.0001647	0.06946	0.00020521	0.26099	2.916e-05	-0.11484
0.001425	1.425	0.00100467	0.98084	0.00122358	1.07017	0.001142	0.81564	0.00098936	0.85008	0.00073355	0.63488	0.00020708	0.24923	0.00018343	0.08819	0.00022517	0.28095	-2.22e-06	-0.14622
0.00145	1.45	0.00072519	0.70136	0.00101435	0.86094	0.00093451	0.60815	0.00085869	0.71941	0.00071514	0.61647	0.00032079	0.36294	0.00017362	0.07838	0.00024348	0.29926	-3.409e-05	-0.17809
0.001475	1.475	0.00039915	0.37532	0.00077205	0.61864	0.00074381	0.41745	0.00071441	0.57513	0.00066117	0.5625	0.000444	0.48615	0.00014098	0.04574	0.00025996	0.31574	-4.968e-05	-0.19368
0.0015	1.5	3.733e-05	0.0135	0.00048045	0.32704	0.00058094	0.25458	0.00056811	0.42883	0.00058773	0.48906	0.00054622	0.58837	0.00011345	0.01821	0.00026649	0.32227	-3.123e-05	-0.17523
0.001525	1.525	-0.00035444	-0.37827	0.00014675	-0.00666	0.00042475	0.09839	0.00043067	0.29139	0.00050116	0.40249	0.0006019	0.64405	0.00011751	0.02227	0.00026736	0.32314	2.188e-05	-0.12212
0.00155	1.55	-0.00072076	-0.74459	-0.0002188	-0.37221	0.00026268	-0.06368	0.00031173	0.17245	0.00040405	0.30538	0.00060198	0.64413	0.00015115	0.05591	0.00026234	0.31812	9.172e-05	-0.05228
0.001575	1.575	-0.00101523	-1.03906	-0.00059257	-0.74598	8.157e-05	-0.24479	0.00020345	0.06417	0.000303	0.20433	0.00055061	0.59276	0.00019554	0.1003	0.00024727	0.30305	0.000142	-0.002
0.0016	1.6	-0.00122947	-1.2533	-0.00094159	-1.095	-0.00013259	-0.45895	9.045e-05	-0.04883	0.00020339	0.10472	0.00047361	0.51576	0.00023419	0.13895	0.00022134	0.27712	0.00015877	0.01477
0.001625	1.625	-0.00134726	-1.37109	-0.00122946	-1.38287	-0.00036839	-0.69475	-5.533e-05	-0.19461	0.00010371	0.00504	0.0003973	0.43945	0.00026007	0.16483	0.00020139	0.25717	0.00014246	-0.00154
0.00165	1.65	-0.0013858	-1.40963	-0.00143383	-1.58724	-0.0006109	-0.93726	-0.00024118	-0.38046	7.9e-06	-0.09077	0.00034957	0.39172	0.00026592	0.17068	0.00020115	0.25693	0.00010167	-0.04233
0.001675	1.675	-0.00138174	-1.40557	-0.00152908	-1.68249	-0.00082553	-1.15189	-0.00044226	-0.58154	-8.214e-05	-0.18081	0.00033021	0.37236	0.00024234	0.1471	0.00021691	0.27269	5.871e-05	-0.08529
0.0017	1.7	-0.00132933	-1.35316	-0.00149386	-1.64727	-0.00098364	-1.31	-0.00062705	-0.76633	-0.00017987	-0.27854	0.00030845	0.3506	0.0002154	0.12016	0.00023641	0.29219	2.458e-05	-0.11942
0.001725	1.725	-0.00123142	-1.25525	-0.00135577	-1.50918	-0.00104	-1.36636	-0.00076964	-0.90892	-0.00029089	-0.38956	0.00024755	0.2897	0.00020543	0.11019	0.00024385	0.29963	1.021e-05	-0.13379
0.00175	1.75	-0.00106893	-1.09276	-0.00113209	-1.2855	-0.00099879	-1.32515	-0.00084243	-0.98171	-0.000406	-0.50467	0.00014525	0.1874	0.00021476	0.11952	0.00023217	0.28795	1.682e-05	-0.12718
0.001775	1.775	-0.00086724	-0.89107	-0.00087408	-1.02749	-0.00087769	-1.20405	-0.00083587	-0.97515	-0.00051328	-0.61195	2.315e-05	0.0653	0.00023216	0.13692	0.00019364	0.24942	3.425e-05	-0.10975
0.0018	1.8	-0.00065119	-0.67502	-0.00062689	-0.7803	-0.00071334	-1.0397	-0.00074776	-0.88704	-0.00060671	-0.70538	-0.00010976	-0.06761	0.00023315	0.13791	0.00013145	0.18723	5.177e-05	-0.09223
0.001825	1.825	-0.00044055	-0.46438	-0.00041223	-0.56564	-0.00052953	-0.85589	-0.00059434	-0.73362	-0.00068241	-0.78108	-0.00022774	-0.18559	0.00020719	0.11195	7.131e-05	0.12709	6.775e-05	-0.07625
0.00185	1.85	-0.0002612	-0.28503	-0.00023392	-0.38733	-0.00034431	-0.67067	-0.00040868	-0.54796	-0.00072615	-0.82482	-0.00032724	-0.28509	0.00014923	0.05399	4.32e-05	0.09898	7.789e-05	-0.06611
0.001875	1.875	-0.0001144	-0.13823	-8.348e-05	-0.23689	-0.00017405	-0.50041	-0.0002037	-0.34298	-0.00070599	-0.80466	-0.0004108	-0.36865	6.26e-05	-0.03264	5.503e-05	0.11081	8.883e-05	-0.05517
0.0019	1.9	-5.4e-07	-0.02437	4.343e-05	-0.10998	-2.398e-05	-0.35034	-1.606e-05	-0.15534	-0.00061248	-0.71115	-0.00047279	-0.43064	-3.562e-05	-0.13086	9.92e-05	0.15498	0.00010822	-0.03578
0.001925	1.925	0.00011057	0.08674	0.00016247	0.00906	9.904e-05	-0.22732	0.0001204	-0.01888	-0.00046929	-0.56796	-0.00050211	-0.45996	-0.00012005	-0.21529	0.00016549	0.22127	0.00013614	-0.00786
0.00195	1.95	0.00027463	0.2508	0.00029687	0.14346	0.00021175	-0.11461	0.00019751	0.05823	-0.00031153	-0.4102	-0.00049937	-0.45722	-0.00017837	-0.27361	0.00023076	0.28654	0.00015873	0.01473
0.001975	1.975	0.00051422	0.49039	0.00046984	0.31643	0.00032576	-0.0006	0.00022386	0.08458	-0.0001646	-0.26327	-0.00046512	-0.42297	-0.00021539	-0.31063	0.0002639	0.31968	0.0001667	0.0227
0.002	2	0.00083538	0.81155	0.00070543	0.55202	0.00046831	0.14195	0.00023365	0.09437	-4.994e-05	-0.14861	-0.00040192	-0.35977	-0.0002468	-0.34204	0.00024058	0.29636	0.00015285	0.00885
0.002025	2.025	0.00121456	1.19073	0.00099844	0.84503	0.00064757	0.32121	0.00026312	0.12384	2.655e-05	-0.07212	-0.0003247	-0.28255	-0.00028996	-0.3852	0.00017992	0.2357	0.0001188	-0.0252
0.00205	2.05	0.00164564	1.62181	0.00132455	1.17114	0.00086188	0.53552	0.00033516	0.19588	6.52e-05	-0.03347	-0.00024577	-0.20362	-0.00034422	-0.43946	0.00012906	0.18484	7.753e-05	-0.06647
0.002075	2.075	0.00209646	2.07263	0.00163032	1.47691	0.00110106	0.7747	0.00044148	0.3022	8.715e-05	-0.01152	-0.00017255	-0.1304	-0.00038414	-0.47938	0.00011947	0.17525	4.444e-05	-0.09956
0.0021	2.1	0.00250635	2.48252	0.00188543	1.73202	0.00134351	1.01715	0.00057137	0.43209	0.00011581	0.01714	-9.754e-05	-0.05539	-0.00037846	-0.4737	0.00013981	0.19559	3.335e-05	-0.11065
0.002125	2.125	0.00281579	2.79196	0.00208659	1.93318	0.00157115	1.24479	0.00071541	0.57613	0.00017113	0.07246	-1.427e-05	0.02788	-0.00034045	-0.43569	0.00016821	0.22399	4.828e-05	-0.09572
0.00215	2.15	0.00299434	2.97051	0.00222674	2.07333	0.00174583	1.41947	0.00086441	0.72513	0.00024904	0.15037	6.152e-05	0.10367	-0.00030545	-0.40069	0.00018246	0.23824	9.277e-05	-0.05123
0.002175	2.175	0.0030487	3.02487	0.00230391	2.1505	0.00185621	1.52985	0.00100089	0.86161	0.00033963	0.24096	0.00011809	0.16024	-0.00030017	-0.39541	0.00017706	0.23284	0.00014744	0.00344
0.0022	2.2	0.00299648	2.97265	0.00232499	2.17158	0.00189709	1.57073	0.00110387	0.96459	0.00043664	0.33797	0.00015194	0.19409	-0.0003163	-0.41154	0.00015072	0.2065	0.0001805	0.0365
0.002225	2.225	0.00284519	2.82136	0.00227847	2.12506	0.00189733	1.57097	0.00115636	1.01708	0.00053281	0.43414	0.00018153	0.22368	-0.00034108	-0.43632	0.00011237	0.16815	0.00017545	0.03145
0.00225	2.25	0.00260902	2.58519	0.00215691	2.0035	0.0018782	1.55184	0.0011574	1.01812	0.0006188	0.52013	0.00022632	0.26847	-0.00034117	-0.43641	8.156e-05	0.13734	0.00013316	-0.01084
0.002275	2.275	0.00229656	2.27273	0.00197977	1.82636	0.00184281	1.51645	0.00112295	0.98367	0.00069161	0.59294	0.00029372	0.33587	-0.00028993	-0.38517	6.455e-05	0.12033	7.131e-05	-0.07269
0.0023	2.3	0.00194926	1.92543	0.00178427	1.63086	0.00176993	1.44357	0.00106444	0.92516	0.00074301	0.64434	0.00037552	0.41767	-0.00018218	-0.27742	5.896e-05	0.11474	2.042e-05	-0.12358
0.002325	2.325	0.00159171	1.56788	0.00156025	1.40684	0.00164155	1.31519	0.0009932	0.85392	0.00075871	0.66004	0.00046839	0.51054	-4.056e-05	-0.1358	7.083e-05	0.12661	-1.9e-07	-0.14419
0.00235	2.35	0.00127276	1.24893	0.00130974	1.15633	0.00146541	1.13905	0.0009185	0.77922	0.00075229	0.65362	0.00054424	0.58639	9.332e-05	-0.00192	8.717e-05	0.14295	9.33e-06	-0.13467
0.002375	2.375	0.0010346	1.01077	0.00104459	0.89118	0.00125515	0.92879	0.00084585	0.70657	0.00072376	0.62509	0.0005781	0.62025	0.00018873	0.09349	9.784e-05	0.15362	2.571e-05	-0.11829
0.0024	2.4	0.00088908	0.86525	0.00078724	0.63383	0.00102148	0.69512	0.00076988	0.6306	0.00067901	0.58034	0.00057898	0.62113	0.00023237	0.13713	0.00010357	0.15935	2.605e-05	-0.11795
0.002425	2.425	0.00083347	0.80964	0.00059009	0.43668	0.00080232	0.47596	0.00067685	0.53757	0.0006152	0.51653	0.00056098	0.60313	0.0002348	0.13956	0.00010991	0.16569	9.16e-06	-0.13484
0.00245	2.45	0.00083288	0.80905	0.00048966	0.33625	0.00062881	0.30245	0.00054656	0.40728	0.00054386	0.44519	0.00054188	0.58403	0.00020708	0.11184	0.00010766	0.16344	-1.446e-05	-0.15846
0.002475	2.475	0.00087385	0.85002	0.00048253	0.32912	0.00050449	0.17813	0.00038455	0.24527	0.00046842	0.36975	0.00052185	0.564	0.00016168	0.06644	0.0001079	0.16368	-3.007e-05	-0.17407
0.0025	2.5	0.00095139	0.92756	0.00055606	0.40265	0.00043907	0.11271	0.00022207	0.08279	0.00039355	0.29488	0.00049927	0.54142	0.00012422	0.02898	0.00012198	0.17776	-2.522e-05	-0.16922
0.002525	2.525	0.00105944	1.03561	0.00065996	0.50655	0.00042854	0.10218	8.835e-05	-0.05093	0.00032524	0.22657	0.00046676	0.50891	0.00010767	0.01243	0.00014013	0.19591	1.86e-06	-0.14214
0.00255	2.55	0.00120044	1.17661	0.00076148	0.60807	0.00047597	0.14961	1.98e-06	-0.1373	0.00026606	0.16739	0.00042149	0.46364	0.00011319	0.01795	0.00015483	0.21061	2.353e-05	-0.12047
0.002575	2.575	0.00135496	1.33113	0.00085478	0.70137	0.00055878	0.23242	-2.185e-05	-0.16113	0.00021272	0.11405	0.00036591	0.40806	0.0001356	0.04036	0.00018391	0.23969	3.513e-05	-0.10887
0.0026	2.6	0.00148902	1.46519	0.00095059	0.79718	0.00065006	0.3237	1.884e-05	-0.12044	0.00016397	0.0653	0.00029535	0.3375	0.00015798	0.06274	0.00022302	0.2788	4.44e-05	-0.0996
0.002625	2.625	0.00156925	1.54542	0.00106434	0.91093	0.00073231	0.40595	0.00011697	-0.02231	0.00011689	0.01822	0.00020866	0.25081	0.00017336	0.07812	0.00025263	0.30841	4.405e-05	-0.09995
0.00265	2.65	0.00159745	1.57362	0.00119767	1.04426	0.00079079	0.46443	0.00024644	0.10716	9.098e-05	-0.00769	0.0001179	0.16005	0.00018036	0.08512	0.00026048	0.31626	4.116e-05	-0.10284
0.002675	2.675	0.00159602	1.57219	0.0013277	1.17429	0.00083349	0.50713	0.00037906	0.23978	9.197e-05	-0.0067	4.104e-05	0.08319	0.00016734	0.0721	0.00023448	0.29026	3.04e-05	-0.1136
0.0027	2.7	0.0015786	1.55477	0.00143731	1.2839	0.00088095	0.55459	0.00050061	0.36133	0.00011028	0.01161	-9.32e-06	0.03283	0.00013923	0.04399	0.00020057	0.25635	7.68e-06	-0.13632
0.002725	2.725	0.00153329	1.50946	0.00149776	1.34435	0.00093074	0.60438	0.0005999	0.46062	0.00013677	0.0381	-4.239e-05	-0.00024	0.00011167	0.01643	0.00016779	0.22357	-2.916e-05	-0.17316
0.00275	2.75	0.00146713	1.4433	0.00151237	1.35896	0.00098842	0.66206	0.00067347	0.53419	0.00016263	0.06396	-5.24e-05	-0.01025	9.255e-05	-0.00269	0.00014667	0.20245	-6.66e-05	-0.2106
0.002775	2.775	0.00138906	1.36523	0.00147358	1.32017	0.00105117	0.72481	0.00073923	0.59995	0.00019718	0.09851	-3.024e-05	0.01191	6.881e-05	-0.02643	0.00013927	0.19505	-9.407e-05	-0.23807
0.0028	2.8	0.00131618	1.29235	0.00138062	1.22721	0.00110532	0.77896	0.00079595	0.65667	0.00025559	0.15692	2.047e-05	0.06262	3.075e-05	-0.06449	0.00012766	0.18344	-0.00010349	-0.24749
0.002825	2.825	0.00125065	1.22682	0.00124347	1.09006	0.00113084	0.80448	0.00082095	0.68167	0.00034887	0.2502	9.896e-05	0.14111	-2.769e-05	-0.12293	8.573e-05	0.14151	-9.726e-05	-0.24126
0.00285	2.85	0.00118425	1.16042	0.00110566	0.95225	0.00112772	0.80136	0.00080784	0.66856	0.00045554	0.35687	0.00018643	0.22858	-9.138e-05	-0.18662	2.977e-05	0.08555	-8.446e-05	-0.22846
0.002875	2.875	0.00113122	1.10739	0.00102137	0.86796	0.00109142	0.76506	0.00077619	0.63691	0.00055196	0.45329	0.00026766	0.30981	-0.00013476	-0.23	-2.117e-05	0.03461	-7.048e-05	-0.21448
0.0029	2.9	0.00110767	1.08384	0.00098978	0.83637	0.00103583	0.70947	0.00075674	0.61746	0.00061137	0.5127	0.00034052	0.38267	-0.00014893	-0.24417	-4.428e-05	0.0115	-6.828e-05	-0.21228
0.002925	2.925	0.00112383	1.1	0.00097983	0.82642	0.0009855	0.65914	0.00077003	0.63075	0.00063736	0.53869	0.00039414	0.43629	-0.00013747	-0.23271	-3.192e-05	0.02386	-6.034e-05	-0.20434
0.00295	2.95	0.00115907	1.13524	0.00096353	0.81012	0.00096187	0.63551	0.00079453	0.65525	0.00064763	0.54896	0.00042845	0.4706	-0.0001134	-0.20864	6.42e-06	0.0622	-2.521e-05	-0.16921
0.002975	2.975	0.0011862	1.16237	0.00094304	0.78963	0.00095442	0.62806	0.00081303	0.67375	0.00064435	0.54568	0.00045156	0.49371	-7.95e-05	-0.17474	5.004e-05	0.10582	3.651e-05	-0.10749
0.003	3	0.00119013	1.1663	0.0009248	0.77139	0.00094933	0.62297	0.00081706	0.67778	0.00062251	0.52384	0.00046259	0.50474	-3.67e-05	-0.13194	8.555e-05	0.14133	9.581e-05	-0.04819
0.003025	3.025	0.00115334	1.12951	0.00091815	0.76474	0.0009347	0.60834	0.00080478	0.6655	0.00059749	0.49882	0.00045137	0.49352	3.02e-06	-0.09222	0.00010561	0.16139	0.00011562	-0.02838
0.00305	3.05	0.00106791	1.04408	0.00092079	0.76738	0.00091125	0.58489	0.00077472	0.63544	0.0005953	0.49663	0.00041703	0.45918	3.13e-05	-0.06394	0.0001236	0.17938	7.984e-05	-0.06416
0.003075	3.075	0.0009399	0.91607	0.00091997	0.76656	0.00089039	0.56403	0.00072846	0.58918	0.00063045	0.53178	0.00038282	0.42497	4.638e-05	-0.04886	0.00013806	0.19384	1.192e-05	-0.13208
0.0031	3.1	0.00078731	0.76348	0.00090102	0.74761	0.0008744	0.54804	0.00067772	0.53844	0.00069168	0.59301	0.00036855	0.4107	5.166e-05	-0.04358	0.00015545	0.21123	-5.078e-05	-0.19478
0.003125	3.125	0.00064238	0.61855	0.00085391	0.7005	0.0008604	0.53404	0.00061836	0.47908	0.00073293	0.63426	0.00038323	0.42538	5.149e-05	-0.04375	0.00018682	0.2426	-7.894e-05	-0.22294
0.00315	3.15	0.0005229	0.49907	0.00076435	0.61094	0.00085536	0.529	0.00055161	0.41233	0.00072586	0.62719	0.00040255	0.4447	6.445e-05	-0.03079	0.00022729	0.28307	-7.744e-05	-0.22144
0.003175	3.175	0.00042581	0.40198	0.00064879	0.49538	0.00084278	0.51642	0.00048426	0.34498	0.00067832	0.57965	0.00040091	0.44306	9.312e-05	-0.00212	0.00026881	0.32459	-4.818e-05	-0.19218
0.0032	3.2	0.00034388	0.32005	0.00051466	0.36125	0.00081264	0.48628	0.00042722	0.28794	0.00060751	0.50884	0.00038484	0.42699	0.00012616	0.03092	0.0003176	0.37338	-3.56e-06	-0.14756
0.003225	3.225	0.00026601	0.24218	0.00037048	0.21707	0.00076137	0.43501	0.00037704	0.23776	0.0005393	0.44063	0.00036647	0.40862	0.00016789	0.07265	0.00035631	0.41209	3.523e-05	-0.10877
0.00325	3.25	0.00020352	0.17969	0.00023673	0.08332	0.00069899	0.37263	0.00033926	0.19998	0.00049378	0.39511	0.00035306	0.39521	0.00021007	0.11483	0.00037197	0.42775	5.525e-05	-0.08875
0.003275	3.275	0.00015331	0.12948	0.00012248	-0.03093	0.00063765	0.31129	0.0003216	0.18232	0.0004837	0.38503	0.00034018	0.38233	0.000244	0.14876	0.00037131	0.42709	5.306e-05	-0.09094
0.0033	3.3	0.00011068	0.08685	2.698e-05	-0.12643	0.00057969	0.25333	0.00030417	0.16489	0.00050959	0.41092	0.00031812	0.36027	0.00026195	0.16671	0.00035672	0.4125	3.761e-05	-0.10639
0.003325	3.325	7.247e-05	0.04864	-6.726e-05	-0.22067	0.00051318	0.18682	0.00027189	0.13261	0.00055689	0.45822	0.00028714	0.32929	0.00025814	0.1629	0.00031577	0.37155	2.009e-05	-0.12391
0.00335	3.35	3.75e-05	0.01367	-0.00016761	-0.32102	0.00042941	0.10305	0.00023233	0.09305	0.00060519	0.50652	0.00026003	0.30218	0.00023539	0.14015	0.00025562	0.3114	9.68e-06	-0.13432
0.003375	3.375	3.21e-06	-0.02062	-0.00026622	-0.41963	0.00033009	0.00373	0.00019857	0.05929	0.00063525	0.53658	0.00023866	0.28081	0.00018918	0.09394	0.00019652	0.2523	3.57e-06	-0.14043
0.0034	3.4	-4.079e-05	-0.06462	-0.00034491	-0.49832	0.00023249	-0.09387	0.00017088	0.0316	0.00062832	0.52965	0.00022422	0.26637	0.00014647	0.05123	0.00016462	0.2204	-7.13e-06	-0.15113
0.003425	3.425	-8.801e-05	-0.11184	-0.00038598	-0.53939	0.0001542	-0.17216	0.00014035	0.00107	0.0005807	0.48203	0.00021668	0.25883	0.00012961	0.03437	0.00016556	0.22134	-2.452e-05	-0.16852
0.00345	3.45	-0.00012617	-0.15	-0.00039785	-0.55126	0.00011338	-0.21298	0.00010349	-0.03579	0.00049186	0.39319	0.00022038	0.26253	0.00015905	0.06381	0.00018656	0.24234	-4.377e-05	-0.18777
0.003475	3.475	-0.00013465	-0.15848	-0.00039802	-0.55143	0.00010448	-0.22188	6.028e-05	-0.079	0.00038485	0.28618	0.00024736	0.28951	0.00023073	0.13549	0.00021051	0.26629	-6.662e-05	-0.21062
0.0035	3.5	-0.0001189	-0.14273	-0.00038049	-0.5339	8.846e-05	-0.2379	5.24e-06	-0.13404	0.00028985	0.19118	0.00030115	0.3433	0.00031234	0.2171	0.00022618	0.28196	-8.36e-05	-0.2276
0.003525	3.525	-0.0001081	-0.13193	-0.0003574	-0.51081	5.775e-05	-0.26861	-6.841e-05	-0.20769	0.00023127	0.1326	0.00036138	0.40353	0.00036159	0.26635	0.00023636	0.29214	-7.951e-05	-0.22351
0.00355	3.55	-0.00010897	-0.1328	-0.00033424	-0.48765	1.44e-05	-0.31196	-0.00015267	-0.29195	0.00020218	0.10351	0.00039547	0.43762	0.0003701	0.27486	0.00025104	0.30682	-4.62e-05	-0.1902
0.003575	3.575	-0.00010365	-0.12748	-0.00031179	-0.4652	-3.139e-05	-0.35775	-0.00023756	-0.37684	0.0001998	0.10113	0.00039788	0.44003	0.00034658	0.25134	0.00025694	0.31272	3.52e-06	-0.14048
0.0036	3.6	-7.401e-05	-0.09784	-0.00028391	-0.43732	-6.299e-05	-0.38935	-0.0003101	-0.44938	0.0002045	0.10583	0.00036805	0.4102	0.00030952	0.21428	0.00023417	0.28995	4.497e-05	-0.09903
0.003625	3.625	-2.166e-05	-0.04549	-0.00024488	-0.39829	-6.932e-05	-0.39568	-0.00035924	-0.49852	0.00020175	0.10308	0.00031261	0.35476	0.00027488	0.17964	0.00019611	0.25189	5.894e-05	-0.08506
0.00365	3.65	2.259e-05	-0.00124	-0.00021119	-0.3646	-5.494e-05	-0.3813	-0.00038372	-0.523	0.00018022	0.08155	0.00024665	0.2888	0.00024899	0.15375	0.00015173	0.20751	4.482e-05	-0.09918
0.003675	3.675	3.521e-05	0.01138	-0.00016832	-0.32173	-2.987e-05	-0.35623	-0.00038637	-0.52565	0.00014943	0.05076	0.00018752	0.22967	0.00023851	0.14327	0.00011515	0.17093	1.65e-05	-0.1275
0.0037	3.7	-1.15e-06	-0.02498	-0.00011164	-0.26505	6.16e-06	-0.3202	-0.00037204	-0.51132	0.0001252	0.02653	0.00013689	0.17904	0.00024612	0.15088	0.00010195	0.15773	-6.04e-06	-0.15004
0.003725	3.725	-7.1e-05	-0.09483	-5.56e-05	-0.20901	5.053e-05	-0.27583	-0.00033917	-0.47845	0.00012261	0.02394	9.092e-05	0.13307	0.00024942	0.15418	0.00011326	0.16904	2.8e-07	-0.14372
0.00375	3.75	-0.00013228	-0.15611	-1.169e-05	-0.1651	0.00010247	-0.22389	-0.00027967	-0.41895	0.0001206	0.02193	4.854e-05	0.09069	0.00023714	0.1419	0.00014097	0.19675	3.742e-05	-0.10658
0.003775	3.775	-0.00017763	-0.20146	2.703e-05	-0.12638	0.00015877	-0.16759	-0.00018982	-0.3291	9.866e-05	-1e-05	1.939e-05	0.06154	0.00021265	0.11741	0.00017197	0.22775	8.716e-05	-0.05684
0.0038	3.8	-0.00021196	-0.23579	7.122e-05	-0.08219	0.00022158	-0.10478	-9.201e-05	-0.23129	5.848e-05	-0.04019	2.21e-06	0.04436	0.00018238	0.08714	0.00019338	0.24916	0.00013015	-0.01385
0.003825	3.825	-0.00024555	-0.26938	0.00010722	-0.04619	0.00028504	-0.04132	9.26e-06	-0.13002	1.543e-05	-0.08324	-1.018e-05	0.03197	0.00015467	0.05943	0.00020319	0.25897	0.00013718	-0.00682
0.00385	3.85	-0.00028115	-0.30498	0.00012829	-0.02512	0.00033742	0.01106	0.0001051	-0.03418	-1.912e-05	-0.11779	-2.845e-05	0.0137	0.00012632	0.03108	0.00020791	0.26369	0.00010128	-0.04272
0.003875	3.875	-0.00030673	-0.33056	0.00014173	-0.01168	0.00038139	0.05503	0.00020013	0.06085	-3.779e-05	-0.13646	-4.235e-05	-0.0002	8.693e-05	-0.00831	0.00019981	0.25559	3.429e-05	-0.10971
0.0039	3.9	-0.0003332	-0.35703	0.00015785	0.00444	0.00042116	0.0948	0.00026695	0.12767	-4.003e-05	-0.1387	-4.537e-05	-0.00322	3.811e-05	-0.05713	0.00017331	0.22909	-3.605e-05	-0.18005
0.003925	3.925	-0.00036897	-0.3928	0.0001701	0.01669	0.00045877	0.13241	0.00031214	0.17286	-3.292e-05	-0.13159	-3.302e-05	0.00913	-2.389e-05	-0.11913	0.00013767	0.19345	-8.465e-05	-0.22865
0.00395	3.95	-0.00043398	-0.45781	0.00015614	0.00273	0.00049591	0.16955	0.00034113	0.20185	-2.064e-05	-0.11931	-2e-06	0.04015	-8.115e-05	-0.17639	0.00010295	0.15873	-0.00011452	-0.25852
0.003975	3.975	-0.00050932	-0.53315	9.304e-05	-0.06037	0.00051248	0.18612	0.00036321	0.22393	2.98e-06	-0.09569	3.836e-05	0.08051	-0.00012593	-0.22117	8.427e-05	0.14005	-0.00012816	-0.27216
0.004	4	-0.00057564	-0.59947	3.33e-06	-0.15008	0.0005052	0.17884	0.00038165	0.24237	4.851e-05	-0.05016	7.504e-05	0.11719	-0.00016127	-0.25651	0.00010056	0.15634	-0.00012909	-0.27309
0.004025	4.025	-0.00062694	-0.65077	-8.583e-05	-0.23924	0.00047836	0.152	0.0003849	0.24562	0.00011501	0.01634	9.834e-05	0.14049	-0.00018542	-0.28066	0.00013899	0.19477	-0.00010912	-0.25312
0.00405	4.05	-0.00065026	-0.67409	-0.0001547	-0.30811	0.00044187	0.11551	0.00037987	0.24059	0.00019164	0.09297	0.00010211	0.14426	-0.00019988	-0.29512	0.00018632	0.2421	-7.113e-05	-0.21513
0.004075	4.075	-0.00065749	-0.68132	-0.00020972	-0.36313	0.00040509	0.07873	0.00037986	0.24058	0.00026671	0.16804	8.723e-05	0.12938	-0.00019404	-0.28928	0.0002229	0.27868	-1.798e-05	-0.16198
0.0041	4.1	-0.00064855	-0.67238	-0.00025674	-0.41015	0.00035369	0.02733	0.00039447	0.25519	0.00032982	0.23115	6.939e-05	0.11154	-0.00016054	-0.25578	0.00024986	0.30564	4.873e-05	-0.09527
0.004125	4.125	-0.00061736	-0.64119	-0.00028072	-0.43413	0.00028748	-0.03888	0.0004098	0.27052	0.00038423	0.28556	6.039e-05	0.10254	-0.00010909	-0.20433	0.00026749	0.32327	0.00011553	-0.02847
0.00415	4.15	-0.00058701	-0.61084	-0.00028933	-0.44274	0.00019701	-0.12935	0.00042541	0.28613	0.0004224	0.32373	6.551e-05	0.10766	-5.962e-05	-0.15486	0.00027343	0.32921	0.00016605	0.02205
0.004175	4.175	-0.00056787	-0.5917	-0.00028511	-0.43852	0.00011164	-0.21472	0.00043476	0.29548	0.00044683	0.34816	9.731e-05	0.13946	-4.352e-05	-0.13876	0.00027638	0.33216	0.00018392	0.03992
0.0042	4.2	-0.00055368	-0.57751	-0.00027384	-0.42725	4.069e-05	-0.28567	0.00043686	0.29758	0.00046434	0.36567	0.00015652	0.19867	-6.137e-05	-0.15661	0.0002672	0.32298	0.00017002	0.02602
0.004225	4.225	-0.00052952	-0.55335	-0.00026775	-0.42116	-1.516e-05	-0.34152	0.0004168	0.27752	0.00047338	0.37471	0.00022207	0.26422	-9.974e-05	-0.19498	0.00025529	0.31107	0.0001455	0.0015
0.00425	4.25	-0.00049334	-0.51717	-0.00025896	-0.41237	-6.695e-05	-0.39331	0.00037642	0.23714	0.00046174	0.36307	0.0002608	0.30295	-0.00011813	-0.21337	0.00024776	0.30354	0.00011841	-0.02559
0.004275	4.275	-0.00045338	-0.47721	-0.00024686	-0.40027	-0.0001245	-0.45086	0.00032776	0.18848	0.00043657	0.3379	0.00025305	0.2952	-9.07e-05	-0.18594	0.00024114	0.29692	8.942e-05	-0.05458
0.0043	4.3	-0.00039522	-0.41905	-0.00021768	-0.37109	-0.00016553	-0.49189	0.00026994	0.13066	0.00040597	0.3073	0.00021759	0.25974	-2.425e-05	-0.11949	0.00021849	0.27427	4.752e-05	-0.09648
0.004325	4.325	-0.0003141	-0.33793	-0.00017591	-0.32932	-0.00016844	-0.4948	0.00020614	0.06686	0.00038076	0.28209	0.00016997	0.21212	6.088e-05	-0.03436	0.0001852	0.24098	3.5e-07	-0.14365
0.00435	4.35	-0.00021427	-0.2381	-0.00013444	-0.28785	-0.00012786	-0.45422	0.00013772	-0.00156	0.00037393	0.27526	0.00012622	0.16837	0.00014808	0.05284	0.00015292	0.2087	-3.525e-05	-0.17925
0.004375	4.375	-0.00011626	-0.14009	-0.00010273	-0.25614	-5.43e-05	-0.38066	8.134e-05	-0.05794	0.00038096	0.28229	9.821e-05	0.14036	0.00021484	0.1196	0.00012596	0.18174	-3.837e-05	-0.18237
0.0044	4.4	-4.844e-05	-0.07227	-0.00010321	-0.25662	2.244e-05	-0.30392	4.906e-05	-0.09022	0.00039171	0.29304	8.874e-05	0.13089	0.00025455	0.15931	9.859e-05	0.15437	-1.414e-05	-0.15814
0.004425	4.425	-3.34e-06	-0.02717	-0.00011678	-0.27019	7.805e-05	-0.24831	3.115e-05	-0.10813	0.00038415	0.28548	8.416e-05	0.12631	0.00026121	0.16597	7.694e-05	0.13272	8.76e-06	-0.13524
0.00445	4.45	2.74e-05	0.00357	-0.00012553	-0.27894	0.00010705	-0.21931	1.714e-05	-0.12214	0.00035288	0.25421	8.23e-05	0.12445	0.00023772	0.14248	6.182e-05	0.1176	2.354e-05	-0.12046
0.004475	4.475	5.404e-05	0.03021	-0.00012554	-0.27895	0.00010993	-0.21643	3.56e-06	-0.13572	0.00031371	0.21504	8.859e-05	0.13074	0.00019249	0.09725	5.428e-05	0.11006	2.82e-05	-0.1158
0.0045	4.5	7.063e-05	0.0468	-0.00012746	-0.28087	0.00010181	-0.22455	-7.86e-06	-0.14714	0.00028354	0.18487	0.00010505	0.1472	0.0001459	0.05066	6.503e-05	0.12081	2.891e-05	-0.11509
0.004525	4.525	6.561e-05	0.04178	-0.00013352	-0.28693	9.429e-05	-0.23207	-1.666e-05	-0.15594	0.00026745	0.16878	0.00012686	0.16901	0.00011277	0.01753	9.443e-05	0.15021	3.531e-05	-0.10869
0.00455	4.55	4.715e-05	0.02332	-0.00012745	-0.28086	8.743e-05	-0.23893	-3.3e-05	-0.17228	0.00026716	0.16849	0.00012896	0.17111	0.00010286	0.00762	0.00012985	0.18563	4.705e-05	-0.09695
0.004575	4.575	1.993e-05	-0.0039	-0.00010166	-0.25507	6.781e-05	-0.25855	-6.719e-05	-0.20647	0.00027946	0.18079	0.00010976	0.15191	0.0001129	0.01766	0.00016468	0.22046	6.064e-05	-0.08336
0.0046	4.6	-1.304e-05	-0.03687	-5.519e-05	-0.2086	3.095e-05	-0.29541	-0.00010381	-0.24309	0.00028817	0.1895	7.552e-05	0.11767	0.00012235	0.02711	0.00019101	0.24679	7.501e-05	-0.06899
0.004625	4.625	-4.565e-05	-0.06948	-1.39e-05	-0.16731	-2.145e-05	-0.34781	-0.00013717	-0.27645	0.00026969	0.17102	3.006e-05	0.07221	0.00012316	0.02792	0.00019321	0.24899	9.624e-05	-0.04776
0.00465	4.65	-6.808e-05	-0.09191	6.44e-06	-0.14697	-8.1e-05	-0.40736	-0.00016654	-0.30582	0.00022221	0.12354	-1.011e-05	0.03204	0.00012544	0.0302	0.00018012	0.2359	0.00012253	-0.02147
0.004675	4.675	-8.372e-05	-0.10755	-1.35e-05	-0.16691	-0.00012619	-0.45255	-0.00018657	-0.32585	0.00015837	0.0597	-2.524e-05	0.01691	0.00013023	0.03499	0.00015909	0.21487	0.00014591	0.00191
0.0047	4.7	-0.00011493	-0.13876	-5.5e-05	-0.20841	-0.0001497	-0.47606	-0.00020041	-0.33969	0.00010147	0.0028	-2.734e-05	0.01481	0.00011571	0.02047	0.00013712	0.1929	0.00016449	0.02049
0.004725	4.725	-0.00016495	-0.18878	-0.00010497	-0.25838	-0.00015504	-0.4814	-0.00020391	-0.34319	5.987e-05	-0.0388	-2.968e-05	0.01247	8.885e-05	-0.00639	0.0001241	0.17988	0.00017721	0.03321
0.00475	4.75	-0.00022148	-0.24531	-0.00015322	-0.30663	-0.00014687	-0.47323	-0.00020111	-0.34039	2.284e-05	-0.07583	-4.014e-05	0.00201	4.016e-05	-0.05508	0.00011291	0.16869	0.0001746	0.0306
0.004775	4.775	-0.00029107	-0.3149	-0.00019461	-0.34802	-0.0001395	-0.46586	-0.0002144	-0.35368	-1.19e-05	-0.11057	-5.563e-05	-0.01348	-2.058e-05	-0.11582	8.69e-05	0.14268	0.0001527	0.0087
0.0048	4.8	-0.00036593	-0.38976	-0.00020017	-0.35358	-0.00013256	-0.45892	-0.00024702	-0.3863	-4.526e-05	-0.14393	-7.726e-05	-0.03511	-6.254e-05	-0.15778	3.728e-05	0.09306	0.00012539	-0.01861
0.004825	4.825	-0.00043368	-0.45751	-0.00016477	-0.31818	-0.00012114	-0.4475	-0.00029049	-0.42977	-8.09e-05	-0.17957	-0.00010208	-0.05993	-7.428e-05	-0.16952	-2.107e-05	0.03471	9.814e-05	-0.04586
0.00485	4.85	-0.00046088	-0.48471	-0.000108	-0.26141	-8.832e-05	-0.41468	-0.00031644	-0.45572	-0.00011746	-0.21613	-0.00012478	-0.08263	-5.89e-05	-0.15414	-6.735e-05	-0.01157	7.924e-05	-0.06476
0.004875	4.875	-0.00043169	-0.45552	-5.856e-05	-0.21197	-4.59e-05	-0.37226	-0.00031232	-0.4516	-0.00014888	-0.24755	-0.00013533	-0.09318	-2.279e-05	-0.11803	-7.944e-05	-0.02366	7.564e-05	-0.06836
0.0049	4.9	-0.0003661	-0.38993	-2.254e-05	-0.17595	-1.038e-05	-0.33674	-0.00027303	-0.41231	-0.00016368	-0.26235	-0.00013948	-0.09733	2.017e-05	-0.07507	-5.336e-05	0.00242	8.581e-05	-0.05819
0.004925	4.925	-0.00029301	-0.31684	2.12e-06	-0.15129	2.388e-05	-0.30248	-0.00021191	-0.35119	-0.00015903	-0.2577	-0.00013953	-0.09738	5.936e-05	-0.03588	-1.363e-05	0.04215	0.00011054	-0.03346
0.00495	4.95	-0.00024342	-0.26725	1.543e-05	-0.13798	4.813e-05	-0.27823	-0.00014897	-0.28825	-0.00013721	-0.23588	-0.00013633	-0.09418	9.226e-05	-0.00298	-1.2e-07	0.05566	0.00014131	-0.00269
0.004975	4.975	-0.00023927	-0.2631	7.29e-06	-0.14612	5.745e-05	-0.26891	-9.451e-05	-0.23379	-9.005e-05	-0.18872	-0.0001212	-0.07905	0.00011446	0.01922	-1.248e-05	0.0433	0.00017708	0.03308
0.005	5	-0.00026416	-0.28799	-1.636e-05	-0.16977	4.089e-05	-0.28547	-4.844e-05	-0.18772	-3.454e-05	-0.13321	-9.714e-05	-0.05499	0.00012803	0.03279	-2.486e-05	0.03092	0.00021129	0.06729
0.005025	5.025	-0.00029395	-0.31778	-4.58e-05	-0.19921	2e-08	-0.32634	-1.761e-05	-0.15689	1.26e-05	-0.08607	-8.312e-05	-0.04097	0.00013789	0.04265	-8e-06	0.04778	0.00024632	0.10232
0.00505	5.05	-0.00032378	-0.34761	-6.574e-05	-0.21915	-4.473e-05	-0.37109	-3.6e-06	-0.14288	4.811e-05	-0.05056	-9.166e-05	-0.04951	0.00013802	0.04278	3.887e-05	0.09465	0.00029192	0.14792
0.005075	5.075	-0.0003447	-0.36853	-7.923e-05	-0.23264	-7.022e-05	-0.39658	-6.62e-06	-0.1459	7.301e-05	-0.02566	-0.00011734	-0.07519	0.00012345	0.02821	9.524e-05	0.15102	0.00034865	0.20465
0.0051	5.1	-0.0003489	-0.37273	-8.595e-05	-0.23936	-6.538e-05	-0.39174	-8.68e-06	-0.14796	8.809e-05	-0.01058	-0.00014917	-0.10702	9.081e-05	-0.00443	0.00012919	0.18497	0.00040958	0.26558
0.005125	5.125	-0.00033697	-0.3608	-9.179e-05	-0.2452	-4.827e-05	-0.37463	-7.03e-06	-0.14631	9.261e-05	-0.00606	-0.00017885	-0.1367	6.503e-05	-0.03021	0.00014136	0.19714	0.00044846	0.30446
0.00515	5.15	-0.00031088	-0.33471	-0.00010543	-0.25884	-2.545e-05	-0.35181	-1.299e-05	-0.15227	9.445e-05	-0.00422	-0.00018452	-0.14237	6.222e-05	-0.03302	0.00014428	0.20006	0.00044365	0.29965
0.005175	5.175	-0.00029128	-0.31511	-0.00013072	-0.28413	-3.54e-06	-0.3299	-3.145e-05	-0.17073	9.855e-05	-0.00012	-0.00016102	-0.11887	8.23e-05	-0.01294	0.00014509	0.20087	0.00039161	0.24761
0.0052	5.2	-0.00029429	-0.31812	-0.00015854	-0.31195	1.251e-05	-0.31385	-5.88e-05	-0.19808	0.0001067	0.00803	-0.00011572	-0.07357	0.00011963	0.02439	0.00014712	0.2029	0.00030797	0.16397
0.005225	5.225	-0.00031323	-0.33706	-0.00017386	-0.32727	2.451e-05	-0.30185	-9.721e-05	-0.23649	0.00011754	0.01887	-6.209e-05	-0.01994	0.00016417	0.06893	0.00014621	0.20199	0.00021688	0.07288
0.00525	5.25	-0.00034109	-0.36492	-0.00018107	-0.33448	3.703e-05	-0.28933	-0.00015148	-0.29076	0.0001302	0.03153	-1.035e-05	0.0318	0.00021013	0.11489	0.00015787	0.21365	0.00014825	0.00425
0.005275	5.275	-0.00038153	-0.40536	-0.00019137	-0.34478	5.465e-05	-0.27171	-0.00021107	-0.35035	0.00014953	0.05086	2.133e-05	0.06348	0.00024686	0.15162	0.00017722	0.233	0.00011737	-0.02663
0.0053	5.3	-0.00042889	-0.45272	-0.00020326	-0.35667	6.744e-05	-0.25892	-0.00025688	-0.39616	0.0001787	0.08003	2.848e-05	0.07063	0.00027036	0.17512	0.00019282	0.2486	0.00011527	-0.02873
0.005325	5.325	-0.00047133	-0.49516	-0.00021561	-0.36902	5.638e-05	-0.26998	-0.00028151	-0.42079	0.00021687	0.1182	1.254e-05	0.05469	0.00029539	0.20015	0.00019412	0.2499	0.00011988	-0.02412
0.00535	5.35	-0.00049968	-0.52351	-0.00022656	-0.37997	9.22e-06	-0.31714	-0.00029147	-0.43075	0.000244	0.14533	-1.771e-05	0.02444	0.00032193	0.22669	0.00017492	0.2307	0.00012656	-0.01744
0.005375	5.375	-0.00052709	-0.55092	-0.00022902	-0.38243	-6.575e-05	-0.39211	-0.00028034	-0.41962	0.00024179	0.14312	-4.912e-05	-0.00697	0.00033744	0.2422	0.00014734	0.20312	0.0001392	-0.0048
0.0054	5.4	-0.00055789	-0.58172	-0.00020931	-0.36272	-0.00014579	-0.47215	-0.00025567	-0.39495	0.00020195	0.10328	-7.436e-05	-0.03221	0.00032198	0.22674	0.00012441	0.18019	0.00015314	0.00914
0.005425	5.425	-0.00058709	-0.61092	-0.00016845	-0.32186	-0.00020014	-0.5265	-0.00022277	-0.36205	0.00013213	0.03346	-0.00010259	-0.06044	0.00027729	0.18205	0.00010547	0.16125	0.000159	0.015
0.00545	5.45	-0.00060419	-0.62802	-0.0001228	-0.27621	-0.00022648	-0.55284	-0.00019321	-0.33249	4.399e-05	-0.05468	-0.00012776	-0.08561	0.00021263	0.11739	9.313e-05	0.14891	0.00014738	0.00338
0.005475	5.475	-0.00060652	-0.63035	-8.722e-05	-0.24063	-0.00022527	-0.55163	-0.000174	-0.31328	-5.128e-05	-0.14995	-0.00014054	-0.09839	0.00015039	0.05515	9.435e-05	0.15013	0.00011877	-0.02523
0.0055	5.5	-0.00060526	-0.62909	-7.231e-05	-0.22572	-0.00020518	-0.53154	-0.00015862	-0.2979	-0.0001441	-0.24277	-0.00015168	-0.10953	0.00010217	0.00693	9.88e-05	0.15458	7.502e-05	-0.06898
0.005525	5.525	-0.00060622	-0.63005	-8.706e-05	-0.24047	-0.0001807	-0.50706	-0.00015029	-0.28957	-0.0002169	-0.31557	-0.00016698	-0.12483	7.787e-05	-0.01737	9.018e-05	0.14596	2.467e-05	-0.11933
0.00555	5.55	-0.00061211	-0.63594	-0.00012517	-0.27858	-0.00016625	-0.49261	-0.00014948	-0.28876	-0.00025274	-0.35141	-0.00017475	-0.1326	7.451e-05	-0.02073	6.552e-05	0.1213	-1.781e-05	-0.16181
0.005575	5.575	-0.00062341	-0.64724	-0.00016808	-0.32149	-0.0001603	-0.48666	-0.00015648	-0.29576	-0.00023764	-0.33631	-0.0001782	-0.13605	8.939e-05	-0.00585	2.313e-05	0.07891	-4.201e-05	-0.18601
0.0056	5.6	-0.00063456	-0.65839	-0.00020311	-0.35652	-0.00015536	-0.48172	-0.00016314	-0.30242	-0.00018722	-0.28589	-0.00018893	-0.14678	0.0001075	0.01226	-1.99e-05	0.03588	-3.884e-05	-0.18284
0.005625	5.625	-0.00065247	-0.6763	-0.00022253	-0.37594	-0.00015071	-0.47707	-0.0001638	-0.30308	-0.00013032	-0.22899	-0.00020648	-0.16433	0.00011153	0.01629	-4.272e-05	0.01306	-2.867e-05	-0.17267
0.00565	5.65	-0.00066883	-0.69266	-0.00022618	-0.37959	-0.00013876	-0.46512	-0.00016116	-0.30044	-9.969e-05	-0.19836	-0.00021949	-0.17734	9.29e-05	-0.00234	-2.726e-05	0.02852	-1.971e-05	-0.16371
0.005675	5.675	-0.00067561	-0.69944	-0.0002188	-0.37221	-0.00010849	-0.43485	-0.00015928	-0.29856	-9.943e-05	-0.1981	-0.00022865	-0.1865	5.794e-05	-0.0373	2.871e-05	0.08449	-1.243e-05	-0.15643
0.0057	5.7	-0.00068302	-0.70685	-0.0002118	-0.36521	-6.416e-05	-0.39052	-0.00016304	-0.30232	-0.00011393	-0.2126	-0.00023472	-0.19257	2.018e-05	-0.07506	0.0001161	0.17188	-4.46e-06	-0.14846
0.005725	5.725	-0.00069454	-0.71837	-0.00021187	-0.36528	-3.085e-05	-0.35721	-0.00016484	-0.30412	-0.0001258	-0.22447	-0.00023842	-0.19627	4.02e-06	-0.09122	0.00021002	0.2658	2.059e-05	-0.12341
0.00575	5.75	-0.00071	-0.73383	-0.00021362	-0.36703	-3.139e-05	-0.35775	-0.00016453	-0.30381	-0.00012687	-0.22554	-0.00023446	-0.19231	-2.89e-06	-0.09813	0.00027693	0.33271	7.05e-05	-0.0735
0.005775	5.775	-0.00072098	-0.74481	-0.00019936	-0.35277	-6.759e-05	-0.39395	-0.00016046	-0.29974	-0.00012096	-0.21963	-0.00021007	-0.16792	-1.796e-05	-0.1132	0.00029623	0.35201	0.00014643	0.00243
0.0058	5.8	-0.00072443	-0.74826	-0.00014675	-0.30016	-0.00011649	-0.44285	-0.00014939	-0.28867	-0.00010131	-0.19998	-0.00017693	-0.13478	-3.299e-05	-0.12823	0.00027455	0.33033	0.00021817	0.07417
0.005825	5.825	-0.00071971	-0.74354	-7.748e-05	-0.23089	-0.00014984	-0.4762	-0.00012736	-0.26664	-6.628e-05	-0.16495	-0.00014954	-0.10739	-2.999e-05	-0.12523	0.00023983	0.29561	0.00025792	0.11392
0.00585	5.85	-0.00070697	-0.7308	-2.747e-05	-0.18088	-0.00016124	-0.4876	-9.766e-05	-0.23694	-3.409e-05	-0.13276	-0.00012743	-0.08528	-1.885e-05	-0.11409	0.00021129	0.26707	0.00025009	0.10609
0.005875	5.875	-0.00069669	-0.72052	-1.571e-05	-0.16912	-0.00015473	-0.48109	-6.662e-05	-0.2059	-1.391e-05	-0.11258	-0.00010482	-0.06267	-1.181e-05	-0.10705	0.00019485	0.25063	0.00021771	0.07371
0.0059	5.9	-0.00069832	-0.72215	-2.92e-05	-0.18261	-0.00014357	-0.46993	-2.91e-05	-0.16838	-3.12e-06	-0.10179	-8.286e-05	-0.04071	-1.607e-05	-0.11131	0.00019919	0.25497	0.00018487	0.04087
0.005925	5.925	-0.00071485	-0.73868	-5.542e-05	-0.20883	-0.00013942	-0.46578	1.825e-05	-0.12103	5.49e-06	-0.09318	-6.076e-05	-0.01861	-2.066e-05	-0.1159	0.00020662	0.2624	0.00016557	0.02157
0.00595	5.95	-0.00075498	-0.77881	-7.896e-05	-0.23237	-0.0001403	-0.46666	5.259e-05	-0.08669	1.717e-05	-0.0815	-4.049e-05	0.00166	-2.779e-05	-0.12303	0.00019951	0.25529	0.00015666	0.01266
0.005975	5.975	-0.00081531	-0.83914	-9.645e-05	-0.24986	-0.00014463	-0.47099	5.751e-05	-0.08177	4.596e-05	-0.05271	-2.347e-05	0.01868	-3.602e-05	-0.13126	0.00016484	0.22062	0.00015195	0.00795
0.006	6	-0.00088405	-0.90788	-0.00010805	-0.26146	-0.00014682	-0.47318	2.862e-05	-0.11066	8.941e-05	-0.00926	-6.97e-06	0.03518	-3.476e-05	-0.13	9.913e-05	0.15491	0.00014065	-0.00335
0.006025	6.025	-0.00094697	-0.9708	-0.00011974	-0.27315	-0.00013738	-0.46374	-2.064e-05	-0.15992	0.00012488	0.02621	1.086e-05	0.05301	-2.161e-05	-0.11685	2.3e-05	0.07878	0.00011832	-0.02568
0.00605	6.05	-0.00098573	-1.00956	-0.00011874	-0.27215	-0.00011059	-0.43695	-7.548e-05	-0.21476	0.00012572	0.02705	2.929e-05	0.07144	2.04e-06	-0.0932	-2.864e-05	0.02714	9.701e-05	-0.04699
0.006075	6.075	-0.00098679	-1.01062	-9.536e-05	-0.24877	-7.644e-05	-0.4028	-0.00012074	-0.26002	9.422e-05	-0.00445	4.251e-05	0.08466	1.712e-05	-0.07812	-4.515e-05	0.01063	8.119e-05	-0.06281
0.0061	6.1	-0.00095622	-0.98005	-6.957e-05	-0.22298	-5.668e-05	-0.38304	-0.00015179	-0.29107	4.144e-05	-0.05723	5.004e-05	0.09219	7.49e-06	-0.08775	-4.09e-05	0.01488	7.994e-05	-0.06406
0.006125	6.125	-0.00092438	-0.94821	-5.874e-05	-0.21215	-6.528e-05	-0.39164	-0.0001676	-0.30688	-2.291e-05	-0.12158	4.738e-05	0.08953	-2.093e-05	-0.11617	-4.147e-05	0.01431	9.569e-05	-0.04831
0.00615	6.15	-0.00091359	-0.93742	-6.372e-05	-0.21713	-0.00010955	-0.43591	-0.00016522	-0.3045	-7.524e-05	-0.17391	3.447e-05	0.07662	-4.887e-05	-0.14411	-6.359e-05	-0.00781	0.00012541	-0.01859
0.006175	6.175	-0.00093738	-0.96121	-6.26e-05	-0.21601	-0.00016446	-0.49082	-0.00014366	-0.28294	-9.675e-05	-0.19542	2.151e-05	0.06366	-5.724e-05	-0.15248	-0.00010176	-0.04598	0.00014815	0.00415
0.0062	6.2	-0.00098293	-1.00676	-4.536e-05	-0.19877	-0.00020277	-0.52913	-0.00011705	-0.25633	-7.239e-05	-0.17106	1.117e-05	0.05332	-4.612e-05	-0.14136	-0.00014546	-0.08968	0.00015422	0.01022
0.006225	6.225	-0.00101381	-1.03764	-2.451e-05	-0.17792	-0.00021058	-0.53694	-0.00010446	-0.24374	-1.758e-05	-0.11625	7.7e-06	0.04985	-2.062e-05	-0.11586	-0.0001969	-0.14112	0.00014131	-0.00269
0.00625	6.25	-0.00101272	-1.03655	-2.241e-05	-0.17582	-0.00017776	-0.50412	-0.00010533	-0.24461	3.247e-05	-0.0662	2.97e-06	0.04512	1.112e-05	-0.08412	-0.00024534	-0.18956	0.00012122	-0.02278
0.006275	6.275	-0.00098278	-1.00661	-4.762e-05	-0.20103	-0.00012563	-0.45199	-0.00011097	-0.25025	5.352e-05	-0.04515	8.5e-07	0.043	3.642e-05	-0.05882	-0.00028277	-0.22699	0.00010922	-0.03478
0.0063	6.3	-0.00091893	-0.94276	-9.471e-05	-0.24812	-8.96e-05	-0.41596	-0.00011968	-0.25896	4.804e-05	-0.05063	1.54e-06	0.04369	4.923e-05	-0.04601	-0.00029925	-0.24347	0.00010252	-0.04148
0.006325	6.325	-0.00082764	-0.85147	-0.00013399	-0.2874	-9.012e-05	-0.41648	-0.00013048	-0.26976	2.208e-05	-0.07659	9.07e-06	0.05122	5.906e-05	-0.03618	-0.00029635	-0.24057	8.859e-05	-0.05541
0.00635	6.35	-0.00072784	-0.75167	-0.0001504	-0.30381	-0.00010797	-0.43433	-0.00013396	-0.27324	4.3e-07	-0.09824	9.97e-06	0.05212	6.383e-05	-0.03141	-0.00028445	-0.22867	6.685e-05	-0.07715
0.006375	6.375	-0.0006387	-0.66253	-0.00013891	-0.29232	-0.00012546	-0.45182	-0.0001202	-0.25948	-3.58e-06	-0.10225	-6.7e-07	0.04148	5.636e-05	-0.03888	-0.00026287	-0.20709	4.658e-05	-0.09742
0.0064	6.4	-0.00057414	-0.59797	-0.00010461	-0.25802	-0.00011869	-0.44505	-9.989e-05	-0.23917	1.33e-06	-0.09734	-2.564e-05	0.01651	3.966e-05	-0.05558	-0.00023379	-0.17801	2.693e-05	-0.11707
0.006425	6.425	-0.0005482	-0.57203	-5.091e-05	-0.20432	-9.416e-05	-0.42052	-8.893e-05	-0.22821	-3.77e-06	-0.10244	-4.873e-05	-0.00658	2.273e-05	-0.07251	-0.00020308	-0.1473	1.132e-05	-0.13268
0.00645	6.45	-0.00056607	-0.5899	8.34e-06	-0.14507	-6.802e-05	-0.39438	-9.913e-05	-0.23841	-2.645e-05	-0.12512	-5.396e-05	-0.01181	1.182e-05	-0.08342	-0.00018812	-0.13234	1.46e-06	-0.14254
0.006475	6.475	-0.00061061	-0.63444	4.841e-05	-0.105	-5.191e-05	-0.37827	-0.00012009	-0.25937	-5.663e-05	-0.1553	-4.809e-05	-0.00594	8.77e-06	-0.08647	-0.00018825	-0.13247	4.25e-06	-0.13975
0.0065	6.5	-0.0006532	-0.67703	6.082e-05	-0.09259	-4.41e-05	-0.37046	-0.00011818	-0.25746	-7.184e-05	-0.17051	-4.417e-05	-0.00202	2.34e-05	-0.07184	-0.00018557	-0.12979	2.009e-05	-0.12391
0.006525	6.525	-0.0006718	-0.69563	3.974e-05	-0.11367	-3.882e-05	-0.36518	-8.756e-05	-0.22684	-6.691e-05	-0.16558	-5.119e-05	-0.00904	6.009e-05	-0.03515	-0.00016377	-0.10799	4.201e-05	-0.10199
0.00655	6.55	-0.00067419	-0.69802	4.78e-06	-0.14863	-2.643e-05	-0.35279	-4.392e-05	-0.1832	-4.641e-05	-0.14508	-6.705e-05	-0.0249	0.00010484	0.0096	-0.00013381	-0.07803	6.923e-05	-0.07477
0.006575	6.575	-0.00066849	-0.69232	-3.932e-05	-0.19273	-1.368e-05	-0.34004	-1.743e-05	-0.15671	-3.506e-05	-0.13373	-8.746e-05	-0.04531	0.00013598	0.04074	-0.00011051	-0.05473	9.276e-05	-0.05124
0.0066	6.6	-0.00067649	-0.70032	-8.778e-05	-0.24119	-8.62e-06	-0.33498	-1.391e-05	-0.15319	-4.446e-05	-0.14313	-0.00011012	-0.06797	0.00013314	0.0379	-0.00010467	-0.04889	0.00010855	-0.03545
0.006625	6.625	-0.00069644	-0.72027	-0.00012941	-0.28282	-2.012e-05	-0.34648	-1.117e-05	-0.15045	-7.698e-05	-0.17565	-0.00012028	-0.07813	0.000109	0.01376	-0.00011744	-0.06166	0.00011713	-0.02687
0.00665	6.65	-0.00072031	-0.74414	-0.00016166	-0.31507	-4.577e-05	-0.37213	1.133e-05	-0.12795	-0.00013153	-0.2302	-0.00010272	-0.06057	8.08e-05	-0.01444	-0.00014434	-0.08856	0.00011252	-0.03148
0.006675	6.675	-0.00076622	-0.79005	-0.00018697	-0.34038	-7.386e-05	-0.40022	5.409e-05	-0.08519	-0.00017723	-0.2759	-7.868e-05	-0.03653	6.814e-05	-0.0271	-0.00017307	-0.11729	9.369e-05	-0.05031
0.0067	6.7	-0.00082941	-0.85324	-0.00021148	-0.36489	-8.819e-05	-0.41455	9.309e-05	-0.04619	-0.000176	-0.27467	-6.659e-05	-0.02444	6.366e-05	-0.03158	-0.00018661	-0.13083	8.068e-05	-0.06332
0.006725	6.725	-0.00090069	-0.92452	-0.00025157	-0.40498	-8.226e-05	-0.40862	0.00010972	-0.02956	-0.00012737	-0.22604	-7.442e-05	-0.03227	4.667e-05	-0.04857	-0.00018491	-0.12913	8.395e-05	-0.06005
0.00675	6.75	-0.00095823	-0.98206	-0.00028043	-0.43384	-7.499e-05	-0.40135	9.897e-05	-0.04031	-5.929e-05	-0.15796	-9.635e-05	-0.0542	1.543e-05	-0.07981	-0.00017729	-0.12151	9.978e-05	-0.04422
0.006775	6.775	-0.00099574	-1.01957	-0.00029569	-0.4491	-8.648e-05	-0.41284	6.155e-05	-0.07773	4.12e-06	-0.09455	-0.00011754	-0.07539	-2.324e-05	-0.11848	-0.00016861	-0.11283	0.00011381	-0.03019
0.0068	6.8	-0.00102502	-1.04885	-0.00029523	-0.44864	-0.00011994	-0.4463	1.137e-05	-0.12791	4.9e-05	-0.04967	-0.0001307	-0.08855	-6.22e-05	-0.15744	-0.00015917	-0.10339	0.00010556	-0.03844
0.006825	6.825	-0.00106401	-1.08784	-0.00026948	-0.42289	-0.00016914	-0.4955	-3.461e-05	-0.17389	6.7e-05	-0.03167	-0.00013611	-0.09396	-8.538e-05	-0.18062	-0.00013895	-0.08317	7.073e-05	-0.07327
0.00685	6.85	-0.00111166	-1.13549	-0.00023034	-0.38375	-0.00020892	-0.53528	-6.164e-05	-0.20092	5.184e-05	-0.04683	-0.00013053	-0.08838	-8.511e-05	-0.18035	-0.00012374	-0.06796	2.448e-05	-0.11952
0.006875	6.875	-0.00115121	-1.17504	-0.00019572	-0.34913	-0.00021074	-0.5371	-6.372e-05	-0.203	1.921e-05	-0.07946	-0.00011358	-0.07143	-6.394e-05	-0.15918	-0.00013261	-0.07683	-8.82e-06	-0.15282
0.0069	6.9	-0.00116625	-1.19008	-0.00017601	-0.32942	-0.00017358	-0.49994	-5.554e-05	-0.19482	-2.393e-05	-0.1226	-8.589e-05	-0.04374	-4.054e-05	-0.13578	-0.00016712	-0.11134	-1.432e-05	-0.15832
0.006925	6.925	-0.00115087	-1.1747	-0.00018024	-0.33365	-0.00011506	-0.44142	-4.506e-05	-0.18434	-6.375e-05	-0.16242	-5.358e-05	-0.01143	-3.46e-05	-0.12984	-0.00020864	-0.15286	-3.07e-06	-0.14707
0.00695	6.95	-0.00111865	-1.14248	-0.00020683	-0.36024	-6.418e-05	-0.39054	-3.93e-05	-0.17858	-7.965e-05	-0.17832	-3.791e-05	0.00424	-4.586e-05	-0.1411	-0.00023815	-0.18237	1.048e-05	-0.13352
0.006975	6.975	-0.00108437	-1.1082	-0.00024173	-0.39514	-4.897e-05	-0.37533	-4.885e-05	-0.18813	-7.138e-05	-0.17005	-4.144e-05	0.00071	-7.008e-05	-0.16532	-0.0002521	-0.19632	2.213e-05	-0.12187
0.007	7	-0.00105532	-1.07915	-0.00026669	-0.4201	-6.518e-05	-0.39154	-8.051e-05	-0.21979	-4.905e-05	-0.14772	-5.334e-05	-0.01119	-9.121e-05	-0.18645	-0.00025088	-0.1951	2.884e-05	-0.11516
0.007025	7.025	-0.00103245	-1.05628	-0.00029688	-0.45029	-8.084e-05	-0.4072	-0.000116	-0.25528	-1.622e-05	-0.11489	-7.353e-05	-0.03138	-9.636e-05	-0.1916	-0.00024078	-0.185	3.077e-05	-0.11323
0.00705	7.05	-0.00101328	-1.03711	-0.00033594	-0.48935	-7.931e-05	-0.40567	-0.00014384	-0.28312	1.022e-05	-0.08845	-0.00011231	-0.07016	-8.725e-05	-0.18249	-0.00021619	-0.16041	2.511e-05	-0.11889
0.007075	7.075	-0.00100317	-1.027	-0.00036058	-0.51399	-6.74e-05	-0.39376	-0.0001676	-0.30688	2.322e-05	-0.07545	-0.00014317	-0.10102	-7.375e-05	-0.16899	-0.00017493	-0.11915	1.351e-05	-0.13049
0.0071	7.1	-0.00101399	-1.03782	-0.00035335	-0.50676	-7.475e-05	-0.40111	-0.00018329	-0.32257	1.574e-05	-0.08293	-0.00014659	-0.10444	-6.045e-05	-0.15569	-0.00012755	-0.07177	1.193e-05	-0.13207
0.007125	7.125	-0.00103389	-1.05772	-0.00031956	-0.47297	-0.00010019	-0.42655	-0.0001807	-0.31998	6.76e-06	-0.09191	-0.00013212	-0.08997	-5.613e-05	-0.15137	-8.7e-05	-0.03122	2.25e-05	-0.1215
0.00715	7.15	-0.0010303	-1.05413	-0.00027588	-0.42929	-0.00012608	-0.45244	-0.00016513	-0.30441	8.48e-06	-0.09019	-0.00012012	-0.07797	-5.225e-05	-0.14749	-4.498e-05	0.0108	4.631e-05	-0.09769
0.007175	7.175	-0.0009868	-1.01063	-0.00024253	-0.39594	-0.00014507	-0.47143	-0.00016746	-0.30674	2.362e-05	-0.07505	-0.0001245	-0.08235	-3.427e-05	-0.12951	-1.657e-05	0.03921	6.265e-05	-0.08135
0.0072	7.2	-0.00090863	-0.93246	-0.00022445	-0.37786	-0.00015612	-0.48248	-0.00020151	-0.34079	5.061e-05	-0.04806	-0.00015311	-0.11096	8.55e-06	-0.08669	4.31e-06	0.06009	5.513e-05	-0.08887
0.007225	7.225	-0.00082069	-0.84452	-0.00021695	-0.37036	-0.00015841	-0.48477	-0.00025491	-0.39419	7.209e-05	-0.02658	-0.00019333	-0.15118	6.696e-05	-0.02828	1.111e-05	0.06689	3.137e-05	-0.11263
0.00725	7.25	-0.0007522	-0.77603	-0.00020645	-0.35986	-0.00016365	-0.49001	-0.00031071	-0.44999	7.214e-05	-0.02653	-0.00022162	-0.17947	0.00011693	0.02169	7.36e-06	0.06314	1.262e-05	-0.13138
0.007275	7.275	-0.00071561	-0.73944	-0.00019198	-0.34539	-0.00017439	-0.50075	-0.00035105	-0.49033	5.042e-05	-0.04825	-0.00022191	-0.17976	0.00013686	0.04162	-1.34e-05	0.04238	8.14e-06	-0.13586
0.0073	7.3	-0.00071411	-0.73794	-0.00017504	-0.32845	-0.00018712	-0.51348	-0.00037762	-0.5169	1.706e-05	-0.08161	-0.00019943	-0.15728	0.00013712	0.04188	-4.553e-05	0.01025	8.73e-06	-0.13527
0.007325	7.325	-0.00072935	-0.75318	-0.00017492	-0.32833	-0.00019685	-0.52321	-0.00039397	-0.53325	-2.138e-05	-0.12005	-0.0001695	-0.12735	0.00013417	0.03893	-8.778e-05	-0.032	-6.7e-07	-0.14467
0.00735	7.35	-0.0007592	-0.78303	-0.00019	-0.34341	-0.00019473	-0.52109	-0.00039438	-0.53366	-6.062e-05	-0.15929	-0.00014342	-0.10127	0.00013744	0.0422	-0.00013389	-0.07811	-2.945e-05	-0.17345
0.007375	7.375	-0.00078135	-0.80518	-0.00020312	-0.35653	-0.00018105	-0.50741	-0.00037601	-0.51529	-9.719e-05	-0.19586	-0.00013433	-0.09218	0.00015327	0.05803	-0.00016865	-0.11287	-6.301e-05	-0.20701
0.0074	7.4	-0.00078891	-0.81274	-0.0001994	-0.35281	-0.00015274	-0.4791	-0.00034286	-0.48214	-0.00013225	-0.23092	-0.00014913	-0.10698	0.00019048	0.09524	-0.0001831	-0.12732	-7.711e-05	-0.22111
0.007425	7.425	-0.00078635	-0.81018	-0.00019013	-0.34354	-0.00011979	-0.44615	-0.00029566	-0.43494	-0.00015515	-0.25382	-0.00017799	-0.13584	0.00023429	0.13905	-0.00016452	-0.10874	-5.59e-05	-0.1999
0.00745	7.45	-0.00077913	-0.80296	-0.00017702	-0.33043	-8.72e-05	-0.41356	-0.00024573	-0.38501	-0.00015001	-0.24868	-0.00020309	-0.16094	0.00025967	0.16443	-0.00013256	-0.07678	-1.31e-05	-0.1571
0.007475	7.475	-0.00076172	-0.78555	-0.0001619	-0.31531	-7.091e-05	-0.39727	-0.00020606	-0.34534	-0.00011296	-0.21163	-0.00022329	-0.18114	0.00026652	0.17128	-0.00011395	-0.05817	1.85e-05	-0.1255
0.0075	7.5	-0.00074775	-0.77158	-0.00015067	-0.30408	-7.269e-05	-0.39905	-0.00018867	-0.32795	-6.284e-05	-0.16151	-0.00023966	-0.19751	0.00023839	0.14315	-0.00011572	-0.05994	3.268e-05	-0.11132
0.007525	7.525	-0.00073949	-0.76332	-0.0001515	-0.30491	-9.07e-05	-0.41706	-0.00019706	-0.33634	-2.566e-05	-0.12433	-0.00024515	-0.203	0.00018562	0.09038	-0.00012732	-0.07154	2.641e-05	-0.11759
0.00755	7.55	-0.00073099	-0.75482	-0.0001649	-0.31831	-0.00010611	-0.43247	-0.00022842	-0.3677	-6.3e-06	-0.10497	-0.00022439	-0.18224	0.00011963	0.02439	-0.00013361	-0.07783	9.2e-06	-0.1348
0.007575	7.575	-0.00071066	-0.73449	-0.00017924	-0.33265	-0.00012378	-0.45014	-0.00026924	-0.40852	1.098e-05	-0.08769	-0.00018013	-0.13798	6.719e-05	-0.02805	-0.00013305	-0.07727	-1.629e-05	-0.16029
0.0076	7.6	-0.00068638	-0.71021	-0.00017142	-0.32483	-0.00013473	-0.46109	-0.00029703	-0.43631	3.935e-05	-0.05932	-0.00013957	-0.09742	4.786e-05	-0.04738	-0.0001189	-0.06312	-4.507e-05	-0.18907
0.007625	7.625	-0.00067112	-0.69495	-0.0001312	-0.28461	-0.00013275	-0.45911	-0.00029786	-0.43714	6.755e-05	-0.03112	-0.0001185	-0.07635	5.428e-05	-0.04096	-9.773e-05	-0.04195	-6.137e-05	-0.20537
0.00765	7.65	-0.00066953	-0.69336	-7.457e-05	-0.22798	-0.00011241	-0.43877	-0.00027461	-0.41389	8.124e-05	-0.01743	-0.00010938	-0.06723	7.115e-05	-0.02409	-7.717e-05	-0.02139	-5.428e-05	-0.19828
0.007675	7.675	-0.00068829	-0.71212	-2.661e-05	-0.18002	-6.988e-05	-0.39624	-0.00024545	-0.38473	6.931e-05	-0.02936	-0.00010724	-0.06509	8.702e-05	-0.00822	-6.918e-05	-0.0134	-2.554e-05	-0.16954
0.0077	7.7	-0.0007145	-0.73833	-9.08e-06	-0.16249	-1.847e-05	-0.34483	-0.00022153	-0.36081	3.669e-05	-0.06198	-0.00010515	-0.063	0.00010584	0.0106	-7.345e-05	-0.01767	3.203e-05	-0.11197
0.007725	7.725	-0.00071806	-0.74189	-1.231e-05	-0.16572	2.189e-05	-0.30447	-0.00019601	-0.33529	-5.72e-06	-0.10439	-0.00010339	-0.06124	0.00013464	0.0394	-8.294e-05	-0.02716	9.732e-05	-0.04668
0.00775	7.75	-0.00067201	-0.69584	1.76e-06	-0.15165	4.428e-05	-0.28208	-0.00015742	-0.2967	-4.364e-05	-0.14231	-0.00011527	-0.07312	0.00017308	0.07784	-9.363e-05	-0.03785	0.00015231	0.00831
0.007775	7.775	-0.00060593	-0.62976	4.31e-05	-0.11031	5.522e-05	-0.27114	-0.00010694	-0.24622	-7.559e-05	-0.17426	-0.00013358	-0.09143	0.00020417	0.10893	-0.00010739	-0.05161	0.00017298	0.02898
0.0078	7.8	-0.00053434	-0.55817	8.705e-05	-0.06636	7.33e-05	-0.25306	-5.589e-05	-0.19517	-9.282e-05	-0.19149	-0.0001497	-0.10755	0.00022462	0.12938	-0.00011564	-0.05986	0.00015077	0.00677
0.007825	7.825	-0.00046786	-0.49169	0.00011414	-0.03927	9.666e-05	-0.2297	-2.3e-05	-0.16228	-8.541e-05	-0.18408	-0.00016008	-0.11793	0.00024012	0.14488	-0.00010741	-0.05163	0.00010637	-0.03763
0.00785	7.85	-0.00039798	-0.42181	0.00012318	-0.03023	0.00011582	-0.21054	-3.41e-06	-0.14269	-6.043e-05	-0.1591	-0.00015213	-0.10998	0.00026838	0.17314	-8.546e-05	-0.02968	6.516e-05	-0.07884
0.007875	7.875	-0.00032339	-0.34722	0.00011554	-0.03787	0.00011714	-0.20922	1.551e-05	-0.12377	-2.349e-05	-0.12216	-0.00012684	-0.08469	0.00031196	0.21672	-7.07e-05	-0.01492	4.246e-05	-0.10154
0.0079	7.9	-0.00023587	-0.2597	9.812e-05	-0.05529	8.932e-05	-0.23704	2.223e-05	-0.11705	2.15e-05	-0.07717	-8.135e-05	-0.0392	0.00034762	0.25238	-7.492e-05	-0.01914	5.206e-05	-0.09194
0.007925	7.925	-0.00014533	-0.16916	7.968e-05	-0.07373	4.451e-05	-0.28185	4.89e-06	-0.13439	6.166e-05	-0.03701	-2.375e-05	0.0184	0.00035995	0.26471	-0.00010218	-0.0464	8.183e-05	-0.06217
0.00795	7.95	-3.919e-05	-0.06302	7.737e-05	-0.07604	7.6e-07	-0.3256	-3.828e-05	-0.17756	9.77e-05	-0.00097	1.704e-05	0.05919	0.00034556	0.25032	-0.00014638	-0.0906	0.00012744	-0.01656
0.007975	7.975	7.645e-05	0.05262	7.997e-05	-0.07344	-3.001e-05	-0.35637	-7.921e-05	-0.21849	0.00015003	0.05136	2.82e-05	0.07035	0.00032175	0.22651	-0.00018993	-0.13415	0.00018746	0.04346
0.008	8	0.00018939	0.16556	7.254e-05	-0.08087	-4.553e-05	-0.37189	-0.00010345	-0.24273	0.00021214	0.11347	1.501e-05	0.05716	0.00031464	0.2194	-0.00021438	-0.1586	0.00024002	0.09602
0.008025	8.025	0.00028395	0.26012	5.657e-05	-0.09684	-3.747e-05	-0.36383	-0.00010652	-0.2458	0.00026864	0.16997	-7.63e-06	0.03452	0.00033043	0.23519	-0.00021827	-0.16249	0.00026816	0.12416
0.00805	8.05	0.00034557	0.32174	5.352e-05	-0.09989	-9.85e-06	-0.33621	-0.00010223	-0.24151	0.00029837	0.1997	-3.384e-05	0.00831	0.00035038	0.25514	-0.00021301	-0.15723	0.00026223	0.11823
0.008075	8.075	0.00040797	0.38414	6.437e-05	-0.08904	2.96e-05	-0.29676	-0.0001003	-0.23958	0.00029335	0.19468	-6.54e-05	-0.02325	0.00036018	0.26494	-0.00021488	-0.1591	0.00022688	0.08288
0.0081	8.1	0.00050559	0.48176	8.34e-05	-0.07001	7.798e-05	-0.24838	-0.00010143	-0.24071	0.00025136	0.15269	-0.00010403	-0.06188	0.00034006	0.24482	-0.0002237	-0.16792	0.00018136	0.03736
0.008125	8.125	0.00064469	0.62086	0.00010272	-0.05069	0.00011254	-0.21382	-9.641e-05	-0.23569	0.00017823	0.07956	-0.0001346	-0.09245	0.00029402	0.19878	-0.0002175	-0.16172	0.00014609	0.00209
0.00815	8.15	0.00079549	0.77166	0.00011793	-0.03548	0.00012833	-0.19803	-6.622e-05	-0.2055	0.00010069	0.00202	-0.00014883	-0.10668	0.00024115	0.14591	-0.00019938	-0.1436	0.00012624	-0.01776
0.008175	8.175	0.00091904	0.89521	0.00013764	-0.01577	0.00011824	-0.20812	-2.263e-05	-0.16191	3.96e-05	-0.05907	-0.00013999	-0.09784	0.00020451	0.10927	-0.00018052	-0.12474	0.00012427	-0.01973
0.0082	8.2	0.00100018	0.97635	0.00015843	0.00502	9.049e-05	-0.23587	1.989e-05	-0.11939	8.55e-06	-0.09012	-0.00010909	-0.06694	0.00018359	0.08835	-0.00016951	-0.11373	0.00012334	-0.02066
0.008225	8.225	0.00106815	1.04432	0.00017411	0.0207	6.923e-05	-0.25713	4.698e-05	-0.0923	-5.21e-06	-0.10388	-7.755e-05	-0.0354	0.00017948	0.08424	-0.00017618	-0.1204	0.00011884	-0.02516
0.00825	8.25	0.00114186	1.11803	0.00018983	0.03642	7.315e-05	-0.25321	4.137e-05	-0.09791	-9.33e-06	-0.108	-6.143e-05	-0.01928	0.00018944	0.0942	-0.00020514	-0.14936	0.00010819	-0.03581
0.008275	8.275	0.00124848	1.22465	0.000196	0.04259	9.383e-05	-0.23253	2.66e-06	-0.13662	-7.87e-06	-0.10654	-6.536e-05	-0.02321	0.00020137	0.10613	-0.00022763	-0.17185	9.839e-05	-0.04561
0.0083	8.3	0.00137206	1.34823	0.00019012	0.03671	0.00011334	-0.21302	-4.766e-05	-0.18694	2.63e-06	-0.09604	-8.349e-05	-0.04134	0.00019794	0.1027	-0.00022448	-0.1687	9.934e-05	-0.04466
0.008325	8.325	0.00148977	1.46594	0.00016529	0.01188	0.00013099	-0.19537	-9.339e-05	-0.23267	1.681e-05	-0.08186	-0.00010933	-0.06718	0.00017472	0.07948	-0.00018444	-0.12866	0.00011339	-0.03061
0.00835	8.35	0.00157587	1.55204	0.00012584	-0.02757	0.00014651	-0.17985	-0.00011956	-0.25884	3.193e-05	-0.06674	-0.00012534	-0.08319	0.00013013	0.03489	-0.00012729	-0.07151	0.00013136	-0.01264
0.008375	8.375	0.00162742	1.60359	8.891e-05	-0.0645	0.00015672	-0.16964	-0.00011998	-0.25926	4.354e-05	-0.05513	-0.00012424	-0.08209	9.421e-05	-0.00103	-6.852e-05	-0.01274	0.0001507	0.0067
0.0084	8.4	0.00164958	1.62575	5.535e-05	-0.09806	0.00015701	-0.16935	-8.866e-05	-0.22794	5.019e-05	-0.04848	-0.0001105	-0.06835	8.54e-05	-0.00984	-2.866e-05	0.02712	0.00017018	0.02618
0.008425	8.425	0.00166128	1.63745	3.377e-05	-0.11964	0.00013029	-0.19607	-4.608e-05	-0.18536	6.058e-05	-0.03809	-9.25e-05	-0.05035	9.914e-05	0.0039	-1.223e-05	0.04355	0.00019016	0.04616
0.00845	8.45	0.00166901	1.64518	4.139e-05	-0.11202	7.912e-05	-0.24724	-4.1e-06	-0.14338	7.485e-05	-0.02382	-8.4e-05	-0.04185	0.00011952	0.02428	-1.984e-05	0.03594	0.00019719	0.05319
0.008475	8.475	0.00169796	1.67413	7.019e-05	-0.08322	4.279e-05	-0.28357	2.898e-05	-0.1103	9.371e-05	-0.00496	-8.286e-05	-0.04071	0.00014962	0.05438	-5.704e-05	-0.00126	0.00018184	0.03784
0.0085	8.5	0.0017556	1.73177	9.914e-05	-0.05427	3.462e-05	-0.29174	7.6e-05	-0.06328	0.00010875	0.01008	-8.745e-05	-0.0453	0.0001925	0.09726	-0.00011843	-0.06265	0.00015261	0.00861
0.008525	8.525	0.00181783	1.794	0.00011962	-0.03379	5.571e-05	-0.27065	0.00011396	-0.02532	0.00012601	0.02734	-9.422e-05	-0.05207	0.00023922	0.14398	-0.00018368	-0.1279	0.00012207	-0.02193
0.00855	8.55	0.00183163	1.8078	0.00013295	-0.02046	9.004e-05	-0.23632	0.00011565	-0.02363	0.00014448	0.04581	-9.603e-05	-0.05388	0.00027261	0.17737	-0.00023058	-0.1748	8.786e-05	-0.05614
0.008575	8.575	0.00180874	1.78491	0.00014472	-0.00869	0.00010992	-0.21644	8.493e-05	-0.05435	0.0001683	0.06963	-0.00010011	-0.05796	0.0002934	0.19816	-0.00025092	-0.19514	5.074e-05	-0.09326
0.0086	8.6	0.0017894	1.76557	0.00017357	0.02016	0.00011659	-0.20977	6.118e-05	-0.0781	0.00019248	0.09381	-0.00011372	-0.07157	0.0002986	0.20336	-0.00025061	-0.19483	2.427e-05	-0.11973
0.008625	8.625	0.00179494	1.77111	0.00022556	0.07215	0.00013629	-0.19007	4.513e-05	-0.09415	0.00020033	0.10166	-0.00013639	-0.09424	0.00027661	0.18137	-0.00024591	-0.19013	1.585e-05	-0.12815
0.00865	8.65	0.00182363	1.7998	0.00028558	0.13217	0.00016181	-0.16455	2.737e-05	-0.11191	0.00018413	0.08546	-0.00014887	-0.10672	0.00023703	0.14179	-0.00023611	-0.18033	1.664e-05	-0.12736
0.008675	8.675	0.00183548	1.81165	0.00034159	0.18818	0.00017925	-0.14711	-2.3e-07	-0.13951	0.00015418	0.05551	-0.00014399	-0.10184	0.00020048	0.10524	-0.00020698	-0.1512	2.118e-05	-0.12282
0.0087	8.7	0.00180945	1.78562	0.00036955	0.21614	0.00018331	-0.14305	-3.323e-05	-0.17251	0.00011835	0.01968	-0.00013881	-0.09666	0.00017638	0.08114	-0.00016306	-0.10728	3.615e-05	-0.10785
0.008725	8.725	0.00174932	1.72549	0.00037279	0.21938	0.00016551	-0.16085	-6.42e-05	-0.20348	7.762e-05	-0.02105	-0.00014255	-0.1004	0.00016451	0.06927	-0.00013355	-0.07777	5.081e-05	-0.09319
0.00875	8.75	0.00168803	1.6642	0.00035138	0.19797	0.0001468	-0.17956	-8.238e-05	-0.22166	2.351e-05	-0.07516	-0.00014496	-0.10281	0.00014992	0.05468	-0.00012637	-0.07059	5.372e-05	-0.09028
0.008775	8.775	0.00164435	1.62052	0.00031632	0.16291	0.00014069	-0.18567	-8.5e-05	-0.22428	-4.839e-05	-0.14706	-0.00013674	-0.09459	0.00014087	0.04563	-0.00011945	-0.06367	5.551e-05	-0.08849
0.0088	8.8	0.00160799	1.58416	0.00026061	0.1072	0.00013574	-0.19062	-7.594e-05	-0.21522	-0.00011753	-0.2162	-0.00012582	-0.08367	0.00014935	0.05411	-8.996e-05	-0.03418	5.186e-05	-0.09214
0.008825	8.825	0.00156689	1.54306	0.00020154	0.04813	0.00012286	-0.2035	-6.06e-05	-0.19988	-0.00016414	-0.26281	-0.00012441	-0.08226	0.00017885	0.08361	-4.202e-05	0.01376	4.823e-05	-0.09577
0.00885	8.85	0.0015263	1.50247	0.00015363	0.00022	0.00011009	-0.21627	-3.866e-05	-0.17794	-0.0001758	-0.27447	-0.00011613	-0.07398	0.00021102	0.11578	8.12e-06	0.0639	4.75e-05	-0.0965
0.008875	8.875	0.00146672	1.44289	0.00011694	-0.03647	0.00010941	-0.21695	-6.3e-06	-0.14558	-0.00015839	-0.25706	-9.124e-05	-0.04909	0.00021134	0.1161	4.683e-05	0.10261	4.53e-05	-0.0987
0.0089	8.9	0.00137951	1.35568	9.634e-05	-0.05707	0.00012702	-0.19934	2.158e-05	-0.1177	-0.0001285	-0.22717	-5.547e-05	-0.01332	0.00017853	0.08329	6.94e-05	0.12518	4.417e-05	-0.09983
0.008925	8.925	0.00127869	1.25486	9.711e-05	-0.0563	0.00015031	-0.17605	2.135e-05	-0.11793	-9.626e-05	-0.19493	-3.15e-05	0.01065	0.00013141	0.03617	7.739e-05	0.13317	4.043e-05	-0.10357
0.00895	8.95	0.00119092	1.16709	0.00011313	-0.04028	0.00016382	-0.16254	-4.14e-06	-0.14342	-6.818e-05	-0.16685	-2.433e-05	0.01782	9.236e-05	-0.00288	6.967e-05	0.12545	2.25e-05	-0.1215
0.008975	8.975	0.00112952	1.10569	0.00013063	-0.02278	0.00017136	-0.155	-4.29e-05	-0.18218	-3.452e-05	-0.13319	-3.635e-05	0.0058	6.769e-05	-0.02755	5.142e-05	0.1072	-1.066e-05	-0.15466
0.009	9	0.00109387	1.07004	0.00013015	-0.02326	0.00018678	-0.13958	-7.978e-05	-0.21906	2e-08	-0.09865	-4.563e-05	-0.00348	5.54e-05	-0.03984	2.496e-05	0.08074	-5.155e-05	-0.19555
0.009025	9.025	0.00106378	1.03995	0.00011865	-0.03476	0.00021126	-0.1151	-9.555e-05	-0.23483	2.545e-05	-0.07322	-2.526e-05	0.01689	5.863e-05	-0.03661	-1.201e-05	0.04377	-7.676e-05	-0.22076
0.00905	9.05	0.00102213	0.9983	0.00010701	-0.0464	0.00024542	-0.08094	-8.015e-05	-0.21943	3.185e-05	-0.06682	1.424e-05	0.05639	7.706e-05	-0.01818	-6.239e-05	-0.00661	-7.473e-05	-0.21873
0.009075	9.075	0.00096039	0.93656	0.00010721	-0.0462	0.00027313	-0.05323	-4.404e-05	-0.18332	9.01e-06	-0.08966	4.79e-05	0.09005	9.857e-05	0.00333	-0.00011572	-0.05994	-4.758e-05	-0.19158
0.0091	9.1	0.00088746	0.86363	0.00011126	-0.04215	0.00027935	-0.04701	1.3e-06	-0.13798	-3.042e-05	-0.12909	6.181e-05	0.10396	0.00011665	0.02141	-0.00015376	-0.09798	-1.04e-05	-0.1544
0.009125	9.125	0.00082163	0.7978	0.00012103	-0.03238	0.00025864	-0.06772	2.998e-05	-0.1093	-7.979e-05	-0.17846	6.241e-05	0.10456	0.00012961	0.03437	-0.00016617	-0.11039	3.26e-05	-0.1114
0.00915	9.15	0.00077965	0.75582	0.00014028	-0.01313	0.00022576	-0.1006	2.706e-05	-0.11222	-0.00012449	-0.22316	6.065e-05	0.1028	0.00013712	0.04188	-0.00015453	-0.09875	7.911e-05	-0.06489
0.009175	9.175	0.00076846	0.74463	0.00017278	0.01937	0.00019788	-0.12848	9.85e-06	-0.12943	-0.00015013	-0.2488	6.675e-05	0.1089	0.00012912	0.03388	-0.00013578	-0.08	0.0001062	-0.0378
0.0092	9.2	0.00077127	0.74744	0.00020765	0.05424	0.00018805	-0.13831	-1.877e-05	-0.15805	-0.00014635	-0.24502	7.132e-05	0.11347	0.00010866	0.01342	-0.00010938	-0.0536	0.00011281	-0.03119
0.009225	9.225	0.00077693	0.7531	0.0002355	0.08209	0.00019523	-0.13113	-4.244e-05	-0.18172	-0.00010336	-0.20203	7.46e-05	0.11675	9.207e-05	-0.00317	-8.807e-05	-0.03229	0.00010124	-0.04276
0.00925	9.25	0.00078272	0.75889	0.00023818	0.08477	0.00021555	-0.11081	-6.857e-05	-0.20785	-3.792e-05	-0.13659	8.624e-05	0.12839	8.921e-05	-0.00603	-7.375e-05	-0.01797	8.509e-05	-0.05891
0.009275	9.275	0.00078504	0.76121	0.00021166	0.05825	0.00022562	-0.10074	-0.00011352	-0.2528	9.05e-06	-0.08962	0.00010102	0.14317	0.00010676	0.01152	-5.492e-05	0.00086	8.132e-05	-0.06268
0.0093	9.3	0.00077542	0.75159	0.00018176	0.02835	0.00020971	-0.11665	-0.00016693	-0.30621	1.255e-05	-0.08612	0.00012138	0.16353	0.00013567	0.04043	-2.328e-05	0.0325	8.97e-05	-0.0543
0.009325	9.325	0.0007504	0.72657	0.00017192	0.01851	0.00016393	-0.16243	-0.00020166	-0.34094	-2.248e-05	-0.12115	0.00013779	0.17994	0.00015673	0.06149	7.94e-06	0.06372	0.00010758	-0.03642
0.00935	9.35	0.00071624	0.69241	0.00016847	0.01506	9.961e-05	-0.22675	-0.00021243	-0.35171	-5.697e-05	-0.15564	0.00014744	0.18959	0.00015915	0.06391	1.882e-05	0.0746	0.00012585	-0.01815
0.009375	9.375	0.0006798	0.65597	0.00015528	0.00187	2.489e-05	-0.30147	-0.00020618	-0.34546	-7.2e-05	-0.17067	0.00014195	0.1841	0.000143	0.04776	4.43e-06	0.06021	0.00013039	-0.01361
0.0094	9.4	0.00064496	0.62113	0.000129	-0.02441	-4.469e-05	-0.37105	-0.00019833	-0.33761	-6.791e-05	-0.16658	0.00011593	0.15808	0.00011042	0.01518	-2.79e-05	0.02788	0.00011166	-0.03234
0.009425	9.425	0.00061462	0.59079	0.00010195	-0.05146	-8.9e-05	-0.41536	-0.00018331	-0.32259	-5.672e-05	-0.15539	7.517e-05	0.11732	6.936e-05	-0.02588	-5.259e-05	0.00319	7.358e-05	-0.07042
0.00945	9.45	0.00060099	0.57716	7.778e-05	-0.07563	-0.00010147	-0.42783	-0.00015164	-0.29092	-5.467e-05	-0.15334	3.634e-05	0.07849	3.783e-05	-0.05741	-3.77e-05	0.01808	3.554e-05	-0.10846
0.009475	9.475	0.00059441	0.57058	6.554e-05	-0.08787	-7.528e-05	-0.40164	-0.00011007	-0.24935	-6.466e-05	-0.16333	1.66e-06	0.04381	3.792e-05	-0.05732	5.22e-06	0.061	1.38e-05	-0.1302
0.0095	9.5	0.00057775	0.55392	7.821e-05	-0.0752	-9.08e-06	-0.33544	-8.36e-05	-0.22288	-7.546e-05	-0.17413	-2.533e-05	0.01682	6.774e-05	-0.0275	5.452e-05	0.1103	2.261e-05	-0.12139
0.009525	9.525	0.00053776	0.51393	0.00011441	-0.039	7.976e-05	-0.2466	-9.226e-05	-0.23154	-7.912e-05	-0.17779	-5.084e-05	-0.00869	0.00010584	0.0106	8.041e-05	0.13619	6.267e-05	-0.08133
0.00955	9.55	0.0004745	0.45067	0.00015631	0.0029	0.00015863	-0.16773	-0.00012329	-0.26257	-7.197e-05	-0.17064	-6.757e-05	-0.02542	0.00013223	0.03699	6.954e-05	0.12532	0.00011325	-0.03075
0.009575	9.575	0.00040207	0.37824	0.00018403	0.03062	0.00021448	-0.11188	-0.00013506	-0.27434	-5.409e-05	-0.15276	-6.45e-05	-0.02235	0.00014048	0.04524	3.621e-05	0.09199	0.00015364	0.00964
0.0096	9.6	0.00035225	0.32842	0.00018805	0.03464	0.00024512	-0.08124	-0.00011605	-0.25533	-2.29e-05	-0.12157	-4.992e-05	-0.00777	0.00012786	0.03262	-5.16e-06	0.05062	0.00017178	0.02778
0.009625	9.625	0.00034757	0.32374	0.00017474	0.02133	0.00024519	-0.08117	-7.019e-05	-0.20947	1.224e-05	-0.08643	-3.808e-05	0.00407	9.831e-05	0.00307	-3.1e-05	0.02478	0.00016931	0.02531
0.00965	9.65	0.00037501	0.35118	0.0001537	0.00029	0.00022028	-0.10608	-2.292e-05	-0.1622	4.394e-05	-0.05473	-3.489e-05	0.00726	5.958e-05	-0.03566	-2.993e-05	0.02585	0.00015461	0.01061
0.009675	9.675	0.00041772	0.39389	0.0001388	-0.01461	0.00020019	-0.12617	5.72e-06	-0.13356	6.604e-05	-0.03263	-2.723e-05	0.01492	1.66e-05	-0.07864	-8.72e-06	0.04706	0.00013403	-0.00997
0.0097	9.7	0.00046477	0.44094	0.00013805	-0.01536	0.00018639	-0.13997	1.795e-05	-0.12133	7.439e-05	-0.02428	-1.798e-05	0.02417	-1.054e-05	-0.10578	3.073e-05	0.08651	0.00011916	-0.02484
0.009725	9.725	0.000499	0.47517	0.00014495	-0.00846	0.00017916	-0.1472	2.987e-05	-0.10941	6.845e-05	-0.03022	-1.488e-05	0.02727	-5.36e-06	-0.1006	7.501e-05	0.13079	0.00011398	-0.03002
0.00975	9.75	0.00049733	0.4735	0.00013733	-0.01608	0.00015867	-0.16769	4.29e-05	-0.09638	5.443e-05	-0.04424	-1.945e-05	0.0227	3.098e-05	-0.06426	0.00010481	0.16059	0.00011439	-0.02961
0.009775	9.775	0.0004603	0.43647	0.00011501	-0.0384	0.0001095	-0.21686	4.569e-05	-0.09359	4.049e-05	-0.05818	-1.913e-05	0.02302	7.828e-05	-0.01696	0.00010202	0.1578	0.00011462	-0.02938
0.0098	9.8	0.00040703	0.3832	9.232e-05	-0.06109	4.981e-05	-0.27655	3.832e-05	-0.10096	1.795e-05	-0.08072	-1.733e-05	0.02482	0.00012395	0.02871	7.295e-05	0.12873	0.00010703	-0.03697
0.009825	9.825	0.00035752	0.33369	7.47e-05	-0.07871	5.75e-06	-0.32061	1.471e-05	-0.12457	-1.825e-05	-0.11692	-2.087e-05	0.02128	0.0001481	0.05286	3.775e-05	0.09353	8.747e-05	-0.05653
0.00985	9.85	0.00032789	0.30406	5.892e-05	-0.09449	1.16e-06	-0.3252	-2.505e-05	-0.16433	-5.365e-05	-0.15232	-3.321e-05	0.00894	0.00014014	0.0449	5.84e-06	0.06162	5.979e-05	-0.08421
0.009875	9.875	0.00031953	0.2957	6.397e-05	-0.08944	2.47e-05	-0.30166	-6.035e-05	-0.19963	-8.119e-05	-0.17986	-5.088e-05	-0.00873	0.00011628	0.02104	-2.435e-05	0.03143	2.149e-05	-0.12251
0.0099	9.9	0.00030892	0.28509	8.457e-05	-0.06884	5.694e-05	-0.26942	-7.547e-05	-0.21475	-0.00010834	-0.20701	-4.844e-05	-0.00629	9.674e-05	0.0015	-4.885e-05	0.00693	-2.293e-05	-0.16693
0.009925	9.925	0.00029361	0.26978	0.00010912	-0.04429	8.068e-05	-0.24568	-7.293e-05	-0.21221	-0.0001443	-0.24297	-2.764e-05	0.01451	8.114e-05	-0.0141	-7.452e-05	-0.01874	-6.022e-05	-0.20422
0.00995	9.95	0.00027942	0.25559	0.00013165	-0.02176	9.028e-05	-0.23608	-5.78e-05	-0.19708	-0.00017023	-0.2689	3.05e-06	0.0452	7.08e-05	-0.02444	-0.00010091	-0.04513	-7.656e-05	-0.22056
0.009975	9.975	0.00028341	0.25958	0.00014349	-0.00992	8.194e-05	-0.24442	-4.764e-05	-0.18692	-0.00017324	-0.27191	2.163e-05	0.06378	6.034e-05	-0.0349	-0.00011587	-0.06009	-6.747e-05	-0.21147
0.01	10	0.00030667	0.28284	0.00015565	0.00224	6.809e-05	-0.25827	-5.827e-05	-0.19755	-0.00015624	-0.25491	1.8e-05	0.06015	4.027e-05	-0.05497	-0.00011672	-0.06094	-3.628e-05	-0.18028
0.010025	10.025	0.00034302	0.31919	0.00016647	0.01306	6.175e-05	-0.26461	-9.07e-05	-0.22998	-0.0001344	-0.23307	3.39e-06	0.04554	6.97e-06	-0.08827	-0.00011069	-0.05491	1.705e-05	-0.12695
0.01005	10.05	0.00038382	0.35999	0.00016719	0.01378	7.41e-05	-0.25226	-0.00012986	-0.26914	-0.00011778	-0.21645	-1.94e-06	0.04021	-3.385e-05	-0.12909	-9.478e-05	-0.039	6.988e-05	-0.07412
0.010075	10.075	0.00040734	0.38351	0.00014854	-0.00487	9.607e-05	-0.23029	-0.00016043	-0.29971	-9.356e-05	-0.19223	5.95e-06	0.0481	-7.016e-05	-0.1654	-6.719e-05	-0.01141	9.59e-05	-0.0481
0.0101	10.1	0.00040867	0.38484	0.00012592	-0.02749	0.0001115	-0.21486	-0.00017788	-0.31716	-5.728e-05	-0.15595	1.902e-05	0.06117	-7.959e-05	-0.17483	-3.168e-05	0.0241	0.00010774	-0.03626
0.010125	10.125	0.00039874	0.37491	0.00010153	-0.05188	0.00012224	-0.20412	-0.00018356	-0.32284	-9.24e-06	-0.10791	3.094e-05	0.07309	-5.584e-05	-0.15108	1.38e-05	0.06958	0.00011368	-0.03032
0.01015	10.15	0.00039499	0.37116	7.72e-05	-0.07621	0.00013071	-0.19565	-0.00018982	-0.3291	3.012e-05	-0.06855	4.854e-05	0.09069	-1.295e-05	-0.10819	6.186e-05	0.11764	0.00012207	-0.02193
0.010175	10.175	0.00040421	0.38038	5.258e-05	-0.10083	0.00013912	-0.18724	-0.00020774	-0.34702	4.017e-05	-0.0585	6.923e-05	0.11138	2.413e-05	-0.07111	0.00010032	0.1561	0.00014102	-0.00298
0.0102	10.2	0.00042336	0.39953	3.683e-05	-0.11658	0.00015257	-0.17379	-0.00022134	-0.36062	1.244e-05	-0.08623	8.04e-05	0.12255	4.142e-05	-0.05382	0.00013443	0.19021	0.00015759	0.01359
0.010225	10.225	0.00044334	0.41951	3.739e-05	-0.11602	0.00017807	-0.14829	-0.00020801	-0.34729	-2.064e-05	-0.11931	8.349e-05	0.12564	3.369e-05	-0.06155	0.00015409	0.20987	0.00015772	0.01372
0.01025	10.25	0.00044451	0.42068	6.495e-05	-0.08846	0.00021183	-0.11453	-0.00015793	-0.29721	-3.587e-05	-0.13454	8.351e-05	0.12566	-1.47e-06	-0.09671	0.00014195	0.19773	0.00014256	-0.00144
0.010275	10.275	0.00042295	0.39912	9.949e-05	-0.05392	0.00023875	-0.08761	-8.726e-05	-0.22654	-3.581e-05	-0.13448	7.874e-05	0.12089	-7.562e-05	-0.17086	0.00010561	0.16139	0.00011134	-0.03266
0.0103	10.3	0.00037944	0.35561	0.00013801	-0.0154	0.00025991	-0.06645	-2.312e-05	-0.1624	-3.456e-05	-0.13323	7.425e-05	0.1164	-0.0001636	-0.25884	5.564e-05	0.11142	7.233e-05	-0.07167
0.010325	10.325	0.00032185	0.29802	0.00015556	0.00215	0.00028413	-0.04223	1.074e-05	-0.12854	-5.513e-05	-0.1538	6.55e-05	0.10765	-0.00023648	-0.33172	-1.014e-05	0.04564	3.7e-05	-0.107
0.01035	10.35	0.00025158	0.22775	0.00014989	-0.00352	0.00030457	-0.02179	9.55e-06	-0.12973	-8.732e-05	-0.18599	4.165e-05	0.0838	-0.00025105	-0.34629	-6.537e-05	-0.00959	2.263e-05	-0.12137
0.010375	10.375	0.0001768	0.15297	0.00013605	-0.01736	0.00030865	-0.01771	-1.101e-05	-0.15029	-0.0001014	-0.20007	1.135e-05	0.0535	-0.00019978	-0.29502	-9.879e-05	-0.04301	3.628e-05	-0.10772
0.0104	10.4	0.00010315	0.07932	0.00013123	-0.02218	0.00028843	-0.03793	-4.27e-05	-0.18198	-7.999e-05	-0.17866	-1.085e-05	0.0313	-0.00010914	-0.20438	-0.00012014	-0.06436	6.304e-05	-0.08096
0.010425	10.425	4.321e-05	0.01938	0.00013548	-0.01793	0.00024957	-0.07679	-8.401e-05	-0.22329	-2.585e-05	-0.12452	-2.67e-05	0.01545	-3.153e-05	-0.12677	-0.00012946	-0.07368	8.098e-05	-0.06302
0.01045	10.45	1.221e-05	-0.01162	0.00014885	-0.00456	0.00022476	-0.1016	-0.00012559	-0.26487	4.099e-05	-0.05768	-3.775e-05	0.0044	7.61e-06	-0.08763	-0.00013397	-0.07819	8.62e-05	-0.0578
0.010475	10.475	8.75e-06	-0.01508	0.00016082	0.00741	0.00022005	-0.10631	-0.00014236	-0.28164	9.128e-05	-0.00739	-3.625e-05	0.0059	1.678e-05	-0.07846	-0.00013315	-0.07737	8.495e-05	-0.05905
0.0105	10.5	1.941e-05	-0.00442	0.00016619	0.01278	0.00022423	-0.10213	-0.00012856	-0.26784	9.48e-05	-0.00387	-1.479e-05	0.02736	2.271e-05	-0.07253	-0.00012785	-0.07207	7.838e-05	-0.06562
0.010525	10.525	3.852e-05	0.01469	0.00016282	0.00941	0.00023178	-0.09458	-0.00010182	-0.2411	4.544e-05	-0.05323	1.974e-05	0.06189	3.891e-05	-0.05633	-0.00011679	-0.06101	6.295e-05	-0.08105
0.01055	10.55	5.825e-05	0.03442	0.00015585	0.00244	0.00024934	-0.07702	-8.448e-05	-0.22376	-3.108e-05	-0.12975	5.517e-05	0.09732	5.505e-05	-0.04019	-0.00010075	-0.04497	3.693e-05	-0.10707
0.010575	10.575	7.032e-05	0.04649	0.00015046	-0.00295	0.00027298	-0.05338	-8.929e-05	-0.22857	-0.00010624	-0.20491	7.855e-05	0.1207	6.445e-05	-0.03079	-8.489e-05	-0.02911	6.17e-06	-0.13783
0.0106	10.6	7.157e-05	0.04774	0.00014806	-0.00535	0.00028315	-0.04321	-0.00010903	-0.24831	-0.00014077	-0.23944	9.004e-05	0.13219	6.21e-05	-0.03314	-7.583e-05	-0.02005	-1.733e-05	-0.16133
0.010625	10.625	6.15e-05	0.03767	0.00014071	-0.0127	0.00026857	-0.05779	-0.00013296	-0.27224	-0.00013301	-0.23168	9.037e-05	0.13252	4.614e-05	-0.0491	-7.669e-05	-0.02091	-4.655e-05	-0.19055
0.01065	10.65	5.116e-05	0.02733	0.00013331	-0.0201	0.00025046	-0.0759	-0.00014906	-0.28834	-8.96e-05	-0.18827	8.109e-05	0.12324	2.296e-05	-0.07228	-8.114e-05	-0.02536	-8.285e-05	-0.22685
0.010675	10.675	3.623e-05	0.0124	0.00014175	-0.01166	0.00025146	-0.0749	-0.00015375	-0.29303	-2.953e-05	-0.1282	8.117e-05	0.12332	5.89e-06	-0.08935	-9.03e-05	-0.03452	-0.00011953	-0.26353
0.0107	10.7	2.023e-05	-0.0036	0.00016177	0.00836	0.0002758	-0.05056	-0.00015295	-0.29223	2.466e-05	-0.07401	9.692e-05	0.13907	3.98e-06	-0.09126	-0.00010784	-0.05206	-0.00013846	-0.28246
0.010725	10.725	-8e-08	-0.02391	0.00018543	0.03202	0.00031642	-0.00994	-0.00014774	-0.28702	5.785e-05	-0.04082	0.00012059	0.16274	1.537e-05	-0.07987	-0.00012199	-0.06621	-0.00013981	-0.28381
0.01075	10.75	-1.646e-05	-0.04029	0.0002066	0.05319	0.0003475	0.02114	-0.00014917	-0.28845	5.313e-05	-0.04554	0.0001284	0.17055	4.745e-05	-0.04779	-0.00012681	-0.07103	-0.0001346	-0.2786
0.010775	10.775	-2.933e-05	-0.05316	0.00020543	0.05202	0.00034508	0.01872	-0.00015982	-0.2991	1.573e-05	-0.08294	0.00010445	0.1466	9.614e-05	0.0009	-0.00012947	-0.07369	-0.00012338	-0.26738

## Sheet: 24kHz
Time (ms)	24kHz 10dB Atten	24kHz 10dB Atten, normalised	24kHz 20dB Atten	24kHz 20dB Atten, normalised	24kHz 30dB Atten	24kHz 30dB Atten, normalised	24kHz 40dB Atten	24kHz 40dB Atten, normalised	24kHz 50dB Atten	24kHz 50dB Atten, normalised	24kHz 45dB Atten	24kHz 45dB Atten, normalised	24kHz 60dB Atten	24kHz 60dB Atten, normalised	24kHz 70dB Atten	24kHz 70dB Atten, normalised	24kHz 80dB Atten	24kHz 80dB Atten, normalised
-2	-8.25e-05	0	0.00015061	0	0.00011046	0	-0.00011226	0	-0.00022587	0	-6.901e-05	0	0.00018001	0	-5.055e-05	0	-0.00020918	0
-1.975	-4.057e-05	0.04193	0.00013828	-0.01233	0.00013973	0.02927	-0.00013622	-0.02396	-0.0002469	-0.02103	-4.158e-05	0.02743	0.00013488	-0.04513	-7.984e-05	-0.02929	-0.00020957	-0.00039
-1.95	-9.69e-06	0.07281	0.0001077	-0.04291	0.00017084	0.06038	-0.00014755	-0.03529	-0.00022594	-7e-05	-9.01e-06	0.06	0.0001097	-0.07031	-9.385e-05	-0.0433	-0.00023401	-0.02483
-1.925	2.113e-05	0.10363	6.322e-05	-0.08739	0.00020896	0.0985	-0.00014062	-0.02836	-0.00018262	0.04325	1.822e-05	0.08723	0.00010483	-0.07518	-7.03e-05	-0.01975	-0.00026466	-0.05548
-1.9	4.43e-05	0.1268	1.721e-05	-0.1334	0.00024349	0.13303	-0.00012617	-0.01391	-0.00014248	0.08339	3.433e-05	0.10334	0.00012079	-0.05922	-2.29e-05	0.02765	-0.00029093	-0.08175
-1.875	4.981e-05	0.13231	-1.359e-05	-0.1642	0.00026489	0.15443	-0.00010122	0.01104	-0.00011682	0.10905	3.807e-05	0.10708	0.00014358	-0.03643	2.102e-05	0.07157	-0.00027917	-0.06999
-1.85	3.653e-05	0.11903	-1.853e-05	-0.16914	0.00026904	0.15858	-7.123e-05	0.04103	-0.00010039	0.12548	2.459e-05	0.0936	0.00017272	-0.00729	4.951e-05	0.10006	-0.00023679	-0.02761
-1.825	5.8e-07	0.08308	3.23e-06	-0.14738	0.00026598	0.15552	-3.279e-05	0.07947	-0.00010567	0.1202	1.54e-06	0.07055	0.00019939	0.01938	6.632e-05	0.11687	-0.00017707	0.03211
-1.8	-4.428e-05	0.03822	3.372e-05	-0.11689	0.00025419	0.14373	7.77e-06	0.12003	-0.00014352	0.08235	-2.043e-05	0.04858	0.00021889	0.03888	8.518e-05	0.13573	-0.00011591	0.09327
-1.775	-7.307e-05	0.00943	6.13e-05	-0.08931	0.0002238	0.11334	4.453e-05	0.15679	-0.00018581	0.04006	-4.319e-05	0.02582	0.00022783	0.04782	9.756e-05	0.14811	-5.443e-05	0.15475
-1.75	-7.098e-05	0.01152	6.943e-05	-0.08118	0.0001825	0.07204	7.713e-05	0.18939	-0.00020549	0.02038	-6.299e-05	0.00602	0.00023403	0.05402	9.809e-05	0.14864	1.03e-06	0.21021
-1.725	-3.931e-05	0.04319	5.747e-05	-0.09314	0.00013919	0.02873	8.837e-05	0.20063	-0.00020394	0.02193	-7.915e-05	-0.01014	0.00023108	0.05107	8.537e-05	0.13592	5.088e-05	0.26006
-1.7	1.284e-05	0.09534	2.755e-05	-0.12306	0.00010214	-0.00832	7.377e-05	0.18603	-0.00018121	0.04466	-9.523e-05	-0.02622	0.00021758	0.03757	7.327e-05	0.12382	6.647e-05	0.27565
-1.675	5.662e-05	0.13912	-2.8e-07	-0.15089	8.349e-05	-0.02697	5.172e-05	0.16398	-0.00013862	0.08725	-0.00011009	-0.04108	0.00020397	0.02396	5.916e-05	0.10971	5.61e-05	0.26528
-1.65	8.975e-05	0.17225	-1.703e-05	-0.16764	9.093e-05	-0.01953	4.413e-05	0.15639	-7.224e-05	0.15363	-0.00010959	-0.04058	0.00017886	-0.00115	3.858e-05	0.08913	3.82e-05	0.24738
-1.625	0.00010357	0.18607	-3.381e-05	-0.18442	0.00012191	0.01145	5.128e-05	0.16354	-3.31e-06	0.22256	-0.0001017	-0.03269	0.00014445	-0.03556	-2.82e-06	0.04773	1.545e-05	0.22463
-1.6	9.286e-05	0.17536	-4.538e-05	-0.19599	0.00014996	0.0395	5.482e-05	0.16708	6.356e-05	0.28943	-0.00010006	-0.03105	0.00011133	-0.06868	-4.451e-05	0.00604	-2.9e-06	0.20628
-1.575	6.828e-05	0.15078	-4.315e-05	-0.19376	0.00015952	0.04906	4.199e-05	0.15425	0.00010041	0.32628	-0.00010248	-0.03347	9.939e-05	-0.08062	-7.108e-05	-0.02053	-2.854e-05	0.18064
-1.55	3.116e-05	0.11366	-3.418e-05	-0.18479	0.00013784	0.02738	7.55e-06	0.11981	9.172e-05	0.31759	-0.00010333	-0.03432	9.252e-05	-0.08749	-7.903e-05	-0.02848	-6.521e-05	0.14397
-1.525	-1.32e-05	0.0693	-4.54e-05	-0.19601	9.485e-05	-0.01561	-2.552e-05	0.08674	4.279e-05	0.26866	-9.433e-05	-0.02532	8.548e-05	-0.09453	-6.929e-05	-0.01874	-9.739e-05	0.11179
-1.5	-5.728e-05	0.02522	-7.888e-05	-0.22949	4.77e-05	-0.06276	-3.848e-05	0.07378	-1.967e-05	0.2062	-7.304e-05	-0.00403	6.66e-05	-0.11341	-4.848e-05	0.00207	-0.00010702	0.10216
-1.475	-9.886e-05	-0.01636	-0.00010965	-0.26026	1.756e-05	-0.0929	-3.549e-05	0.07677	-6.358e-05	0.16229	-5.38e-05	0.01521	3.346e-05	-0.14655	-2.246e-05	0.02809	-9.896e-05	0.11022
-1.45	-0.00012833	-0.04583	-0.00012026	-0.27087	1.981e-05	-0.09065	-4.42e-06	0.10784	-7.929e-05	0.14658	-4.601e-05	0.023	-8.73e-06	-0.18874	-3.6e-06	0.04695	-8.596e-05	0.12322
-1.425	-0.00013642	-0.05392	-0.00011283	-0.26344	5.031e-05	-0.06015	3.285e-05	0.14511	-8.122e-05	0.14465	-5.442e-05	0.01459	-4.885e-05	-0.22886	1.526e-05	0.06581	-7.776e-05	0.13142
-1.4	-0.00013264	-0.05014	-8.547e-05	-0.23608	0.00010106	-0.0094	5.576e-05	0.16802	-9.281e-05	0.13306	-6.013e-05	0.00888	-7.267e-05	-0.25268	2.727e-05	0.07782	-8.729e-05	0.12189
-1.375	-0.00013506	-0.05256	-5.314e-05	-0.20375	0.00015	0.03954	5.902e-05	0.17128	-0.00012559	0.10028	-5.143e-05	0.01758	-6.558e-05	-0.24559	2.604e-05	0.07659	-0.00010722	0.10196
-1.35	-0.00015475	-0.07225	-4.291e-05	-0.19352	0.00017799	0.06753	4.594e-05	0.1582	-0.00014482	0.08105	-3.133e-05	0.03768	-1.842e-05	-0.19843	1.167e-05	0.06222	-0.00012541	0.08377
-1.325	-0.0001882	-0.1057	-5.365e-05	-0.20426	0.00018341	0.07295	2.43e-05	0.13656	-0.00014665	0.07922	-7.45e-06	0.06156	4.877e-05	-0.13124	-4e-06	0.04655	-0.00014259	0.06659
-1.3	-0.00022371	-0.14121	-7.756e-05	-0.22817	0.00017202	0.06156	5.82e-06	0.11808	-0.00013882	0.08705	2.215e-05	0.09116	0.00010923	-0.07078	-1.868e-05	0.03187	-0.00015694	0.05224
-1.275	-0.00023928	-0.15678	-9.063e-05	-0.24124	0.0001483	0.03784	-7.61e-06	0.10465	-0.00013246	0.09341	4.813e-05	0.11714	0.00014842	-0.03159	-2.914e-05	0.02141	-0.00017882	0.03036
-1.25	-0.00021938	-0.13688	-7.742e-05	-0.22803	0.00012385	0.01339	-1.947e-05	0.09279	-0.00011075	0.11512	5.884e-05	0.12785	0.00016031	-0.0197	-4.018e-05	0.01037	-0.00020836	0.00082
-1.225	-0.00017806	-0.09556	-5.728e-05	-0.20789	0.00010176	-0.0087	-3.401e-05	0.07825	-6.095e-05	0.16492	4.811e-05	0.11712	0.00015426	-0.02575	-5.876e-05	-0.00821	-0.00024092	-0.03174
-1.2	-0.00013515	-0.05265	-3.698e-05	-0.18759	8.451e-05	-0.02595	-5.446e-05	0.0578	5.62e-06	0.23149	1.684e-05	0.08585	0.00013568	-0.04433	-8.345e-05	-0.0329	-0.00027095	-0.06177
-1.175	-0.00010289	-0.02039	-1.784e-05	-0.16845	7.295e-05	-0.03751	-7.302e-05	0.03924	6.291e-05	0.28878	-1.942e-05	0.04959	0.00011885	-0.06116	-0.00011248	-0.06193	-0.00028021	-0.07103
-1.15	-7.981e-05	0.00269	-4.79e-06	-0.1554	6.117e-05	-0.04929	-8.528e-05	0.02698	0.00010687	0.33274	-4.524e-05	0.02377	0.00010031	-0.0797	-0.00012597	-0.07542	-0.00026659	-0.05741
-1.125	-6.681e-05	0.01569	-9.06e-06	-0.15967	5.529e-05	-0.05517	-8.564e-05	0.02662	0.0001345	0.36037	-5.539e-05	0.01362	9.219e-05	-0.08782	-0.0001214	-0.07085	-0.00023601	-0.02683
-1.1	-6.607e-05	0.01643	-3.751e-05	-0.18812	5.397e-05	-0.05649	-8.008e-05	0.03218	0.00013679	0.36266	-4.689e-05	0.02212	0.00010337	-0.07664	-0.00010095	-0.0504	-0.00020772	0.00146
-1.075	-6.177e-05	0.02073	-9.013e-05	-0.24074	5.418e-05	-0.05628	-5.723e-05	0.05503	0.000114	0.33987	-3.254e-05	0.03647	0.00013509	-0.04492	-8.314e-05	-0.03259	-0.00018516	0.02402
-1.05	-4.987e-05	0.03263	-0.00014959	-0.3002	5.967e-05	-0.05079	-2.051e-05	0.09175	6.906e-05	0.29493	-1.567e-05	0.05334	0.000174	-0.00601	-7.503e-05	-0.02448	-0.00019096	0.01822
-1.025	-4.458e-05	0.03792	-0.00018672	-0.33733	6.81e-05	-0.04236	1.682e-05	0.12908	1.789e-05	0.24376	-3.6e-07	0.06865	0.00020881	0.0288	-5.489e-05	-0.00434	-0.00020065	0.00853
-1	-4.193e-05	0.04057	-0.0001839	-0.33451	7.374e-05	-0.03672	3.72e-05	0.14946	-2.081e-05	0.20506	1.88e-06	0.07089	0.00024149	0.06148	-5.45e-06	0.0451	-0.0002084	0.00078
-0.975	-4.141e-05	0.04109	-0.00014427	-0.29488	6.804e-05	-0.04242	3.53e-05	0.14756	-3.976e-05	0.18611	-1.487e-05	0.05414	0.00028232	0.10231	5.889e-05	0.10944	-0.00020155	0.00763
-0.95	-5.128e-05	0.03122	-8.555e-05	-0.23616	4.865e-05	-0.06181	1.541e-05	0.12767	-4.686e-05	0.17901	-4.531e-05	0.0237	0.00031829	0.13828	0.00011028	0.16083	-0.00018852	0.02066
-0.925	-8.287e-05	-0.00037	-2.618e-05	-0.17679	2.36e-05	-0.08686	-1.781e-05	0.09445	-4.27e-05	0.18317	-8.641e-05	-0.0174	0.00033895	0.15894	0.00013852	0.18907	-0.00016561	0.04357
-0.9	-0.00011844	-0.03594	2.079e-05	-0.12982	3.3e-06	-0.10716	-5.37e-05	0.05856	-3.224e-05	0.19363	-0.00011556	-0.04655	0.00033084	0.15083	0.00014504	0.19559	-0.00013809	0.07109
-0.875	-0.00015263	-0.07013	4.458e-05	-0.10603	-5.55e-06	-0.11601	-8.623e-05	0.02603	-1.695e-05	0.20892	-0.00011514	-0.04613	0.00028327	0.10326	0.00014619	0.19674	-0.00012129	0.08789
-0.85	-0.00018113	-0.09863	4.458e-05	-0.10603	-3.93e-06	-0.11439	-0.00012358	-0.01132	3.9e-06	0.22977	-7.3e-05	-0.00399	0.00022799	0.04798	0.0001462	0.19675	-0.00010503	0.10415
-0.825	-0.00020884	-0.12634	4.329e-05	-0.10732	1.514e-05	-0.09532	-0.000162	-0.04974	3.448e-05	0.26035	-1.37e-06	0.06764	0.00019025	0.01024	0.00014586	0.19641	-9.195e-05	0.11723
-0.8	-0.00023388	-0.15138	3.375e-05	-0.11686	3.858e-05	-0.07188	-0.00017578	-0.06352	7.451e-05	0.30038	7.509e-05	0.1441	0.00016631	-0.0137	0.0001418	0.19235	-8.583e-05	0.12335
-0.775	-0.00024264	-0.16014	2.064e-05	-0.12997	4.964e-05	-0.06082	-0.00016757	-0.05531	0.00010185	0.32772	0.00012371	0.19272	0.00013732	-0.04269	0.0001144	0.16495	-8.399e-05	0.12519
-0.75	-0.00022896	-0.14646	1.228e-05	-0.13833	3.98e-05	-0.07066	-0.00015054	-0.03828	0.00012338	0.34925	0.00012577	0.19478	0.00011414	-0.06587	7.949e-05	0.13004	-8.619e-05	0.12299
-0.725	-0.0002032	-0.1207	1.261e-05	-0.138	1.273e-05	-0.09773	-0.0001397	-0.02744	0.00013284	0.35871	0.00010219	0.1712	9.264e-05	-0.08737	4.711e-05	0.09766	-8.542e-05	0.12376
-0.7	-0.000172	-0.0895	8.71e-06	-0.1419	-8.72e-06	-0.11918	-0.00013359	-0.02133	0.00012262	0.34849	7.647e-05	0.14548	8.848e-05	-0.09153	1.849e-05	0.06904	-9.693e-05	0.11225
-0.675	-0.00012604	-0.04354	8.91e-06	-0.1417	-2.425e-05	-0.13471	-0.00011791	-0.00565	9.107e-05	0.31694	4.828e-05	0.11729	0.00011054	-0.06947	-6.99e-06	0.04356	-0.00011809	0.09109
-0.65	-7.228e-05	0.01022	1.865e-05	-0.13196	-4.57e-05	-0.15616	-8.747e-05	0.02479	5.404e-05	0.27991	2.299e-05	0.092	0.00014837	-0.03164	-2.395e-05	0.0266	-0.00012488	0.0843
-0.625	-4.024e-05	0.04226	3.542e-05	-0.11519	-6.253e-05	-0.17299	-6.268e-05	0.04958	3.51e-05	0.26097	3.82e-06	0.07283	0.00018834	0.00833	-3.101e-05	0.01954	-0.00010398	0.1052
-0.6	-3.96e-05	0.0429	4.195e-05	-0.10866	-5.87e-05	-0.16916	-5.955e-05	0.05271	3.041e-05	0.25628	-1.049e-05	0.05852	0.0002064	0.02639	-3.445e-05	0.0161	-5.791e-05	0.15127
-0.575	-4.731e-05	0.03519	4.313e-05	-0.10748	-3.219e-05	-0.14265	-7.931e-05	0.03295	2.878e-05	0.25465	-2.386e-05	0.04515	0.00020147	0.02146	-3.521e-05	0.01534	-1.199e-05	0.19719
-0.55	-4.362e-05	0.03888	3.025e-05	-0.12036	7.28e-06	-0.10318	-0.00011338	-0.00112	2.22e-05	0.24807	-3.952e-05	0.02949	0.00019004	0.01003	-1.888e-05	0.03167	2.819e-05	0.23737
-0.525	-2.236e-05	0.06014	3.7e-07	-0.15024	4.601e-05	-0.06445	-0.00014617	-0.03391	1.848e-05	0.24435	-6.036e-05	0.00865	0.00019343	0.01342	4.31e-06	0.05486	4.813e-05	0.25731
-0.5	3.1e-06	0.0856	-3.691e-05	-0.18752	6.076e-05	-0.0497	-0.00017243	-0.06017	3.992e-05	0.26579	-7.931e-05	-0.0103	0.00021959	0.03958	1.638e-05	0.06693	5.309e-05	0.26227
-0.475	2.038e-05	0.10288	-6.195e-05	-0.21256	4.385e-05	-0.06661	-0.00017746	-0.0652	8.622e-05	0.31209	-9.164e-05	-0.02263	0.00025469	0.07468	2.541e-05	0.07596	3.542e-05	0.2446
-0.45	2.501e-05	0.10751	-6.558e-05	-0.21619	7.83e-06	-0.10263	-0.00016485	-0.05259	0.00013531	0.36118	-0.00010494	-0.03593	0.00029401	0.114	1.965e-05	0.0702	7.63e-06	0.21681
-0.425	1.889e-05	0.10139	-5.632e-05	-0.20693	-3.204e-05	-0.1425	-0.00013827	-0.02601	0.00015785	0.38372	-0.00012912	-0.06011	0.00032908	0.14907	5.31e-06	0.05586	-3.277e-05	0.17641
-0.4	3.92e-06	0.08642	-5.573e-05	-0.20634	-6.512e-05	-0.17558	-0.00010588	0.00638	0.00014528	0.37115	-0.00015645	-0.08744	0.00034374	0.16373	-3.1e-07	0.05024	-8.836e-05	0.12082
-0.375	-2.177e-05	0.06073	-8.673e-05	-0.23734	-9.577e-05	-0.20623	-6.689e-05	0.04537	0.00011146	0.33733	-0.00016959	-0.10058	0.00034488	0.16487	1.072e-05	0.06127	-0.00014544	0.06374
-0.35	-7.402e-05	0.00848	-0.00014649	-0.2971	-0.00011639	-0.22685	-2.429e-05	0.08797	7.02e-05	0.29607	-0.00015402	-0.08501	0.00033116	0.15115	3.804e-05	0.08859	-0.00019492	0.01426
-0.325	-0.00013544	-0.05294	-0.00020589	-0.3565	-0.00011223	-0.22269	1.784e-05	0.1301	4.415e-05	0.27002	-0.00012427	-0.05526	0.00030527	0.12526	7.507e-05	0.12562	-0.00020645	0.00273
-0.3	-0.00018469	-0.10219	-0.00022469	-0.3753	-7.299e-05	-0.18345	5.729e-05	0.16955	4.902e-05	0.27489	-0.00011365	-0.04464	0.0002869	0.10689	0.00011701	0.16756	-0.00017688	0.0323
-0.275	-0.00019431	-0.11181	-0.00020117	-0.35178	-9.73e-06	-0.12019	7.406e-05	0.18632	8.22e-05	0.30807	-0.00012227	-0.05326	0.00027418	0.09417	0.00015961	0.21016	-0.00013163	0.07755
-0.25	-0.00016024	-0.07774	-0.0001715	-0.32211	5.486e-05	-0.0556	7.22e-05	0.18446	0.00012518	0.35105	-0.00014684	-0.07783	0.00025557	0.07556	0.00018244	0.23299	-0.00010161	0.10757
-0.225	-0.00010621	-0.02371	-0.00015072	-0.30133	0.00010807	-0.00239	6.057e-05	0.17283	0.00015201	0.37788	-0.00018288	-0.11387	0.00022578	0.04577	0.00016672	0.21727	-8.916e-05	0.12002
-0.2	-5.154e-05	0.03096	-0.00014512	-0.29573	0.00014886	0.0384	4.542e-05	0.15768	0.00015312	0.37899	-0.00021793	-0.14892	0.00020843	0.02842	0.00013226	0.18281	-9.646e-05	0.11272
-0.175	-9.78e-06	0.07272	-0.00015186	-0.30247	0.00016941	0.05895	3.572e-05	0.14798	0.00014265	0.36852	-0.00025335	-0.18434	0.00022276	0.04275	9.332e-05	0.14387	-0.00010942	0.09976
-0.15	1.771e-05	0.10021	-0.00015829	-0.3089	0.00017071	0.06025	4.871e-05	0.16097	0.00014	0.36587	-0.00028411	-0.2151	0.00026633	0.08632	6.148e-05	0.11203	-0.0001184	0.09078
-0.125	2.613e-05	0.10863	-0.00014887	-0.29948	0.0001634	0.05294	6.673e-05	0.17899	0.0001504	0.37627	-0.00029399	-0.22498	0.00032212	0.14211	2.248e-05	0.07303	-0.00010601	0.10317
-0.1	2.478e-05	0.10728	-0.00013509	-0.2857	0.00016182	0.05136	7.754e-05	0.1898	0.00017577	0.40164	-0.00026573	-0.19672	0.00035981	0.1798	-5.63e-06	0.04492	-8.572e-05	0.12346
-0.075	2.119e-05	0.10369	-0.00012156	-0.27217	0.00016914	0.05868	6.13e-05	0.17356	0.000196	0.42187	-0.00020052	-0.13151	0.00037386	0.19385	-2.018e-05	0.03037	-5.326e-05	0.15592
-0.05	1.823e-05	0.10073	-0.00010653	-0.25714	0.00018678	0.07632	2.653e-05	0.13879	0.00020019	0.42606	-0.00012136	-0.05235	0.0003769	0.19689	-2.022e-05	0.03033	-1.335e-05	0.19583
-0.025	2.12e-05	0.1037	-9.061e-05	-0.24122	0.00020327	0.09281	-5.87e-06	0.10639	0.00019518	0.42105	-6.327e-05	0.00574	0.00039027	0.21026	-1.183e-05	0.03872	2.554e-05	0.23472
0	2.839e-05	0.11089	-7.342e-05	-0.22403	0.00021168	0.10122	-5.134e-05	0.06092	0.00019108	0.41695	-4.92e-05	0.01981	0.00041392	0.23391	5.13e-06	0.05568	6.023e-05	0.26941
0.025	2.403e-05	0.10653	-5.964e-05	-0.21025	0.00019444	0.08398	-9.568e-05	0.01658	0.00018382	0.40969	-7.642e-05	-0.00741	0.00044315	0.26314	1.549e-05	0.06604	7.786e-05	0.28704
0.05	9.36e-06	0.09186	-5.229e-05	-0.2029	0.00015213	0.04167	-0.00012093	-0.00867	0.00015645	0.38232	-0.00012362	-0.05461	0.00044623	0.26622	2.05e-06	0.0526	6.446e-05	0.27364
0.075	-6.45e-06	0.07605	-5.778e-05	-0.20839	0.00011267	0.00221	-0.0001162	-0.00394	0.00011409	0.33996	-0.00016095	-0.09194	0.00040456	0.22455	-1.704e-05	0.03351	2.44e-05	0.23358
0.1	7.94e-06	0.09044	-6.658e-05	-0.21719	9.761e-05	-0.01285	-8.154e-05	0.03072	6.855e-05	0.29442	-0.00018226	-0.11325	0.00034305	0.16304	-4.529e-05	0.00526	-2.504e-05	0.18414
0.125	3.876e-05	0.12126	-7.033e-05	-0.22094	0.00010357	-0.00689	-3.077e-05	0.08149	3.511e-05	0.26098	-0.00018924	-0.12023	0.00029475	0.11474	-7.827e-05	-0.02772	-7.599e-05	0.13319
0.15	6.762e-05	0.15012	-6.947e-05	-0.22008	0.000116	0.00554	1.149e-05	0.12375	1.057e-05	0.23644	-0.00018546	-0.11645	0.00027253	0.09252	-0.00010413	-0.05358	-0.0001014	0.10778
0.175	8.008e-05	0.16258	-7.117e-05	-0.22178	0.00012204	0.01158	3.081e-05	0.14307	1.615e-05	0.24202	-0.00017876	-0.10975	0.00027193	0.09192	-0.00012288	-0.07233	-9.707e-05	0.11211
0.2	7.228e-05	0.15478	-0.00010325	-0.25386	0.00011223	0.00177	3.223e-05	0.14449	4.016e-05	0.26603	-0.00016991	-0.1009	0.00028242	0.10241	-0.00014777	-0.09722	-8.044e-05	0.12874
0.225	6.262e-05	0.14512	-0.00016199	-0.3126	8.726e-05	-0.0232	3.383e-05	0.14609	7.701e-05	0.30288	-0.00015115	-0.08214	0.00027966	0.09965	-0.00018411	-0.13356	-6.334e-05	0.14584
0.25	6.169e-05	0.14419	-0.0002173	-0.36791	5.969e-05	-0.05077	3.851e-05	0.15077	0.00011922	0.34509	-0.00013062	-0.06161	0.00025637	0.07636	-0.00021298	-0.16243	-6.277e-05	0.14641
0.275	6.401e-05	0.14651	-0.00024909	-0.3997	4.209e-05	-0.06837	4.193e-05	0.15419	0.00014818	0.37405	-0.0001325	-0.06349	0.00022366	0.04365	-0.00021533	-0.16478	-7.175e-05	0.13743
0.3	6.596e-05	0.14846	-0.00024844	-0.39905	3.428e-05	-0.07618	5.123e-05	0.16349	0.0001557	0.38157	-0.00015773	-0.08872	0.00018219	0.00218	-0.00017419	-0.12364	-8.465e-05	0.12453
0.325	7.369e-05	0.15619	-0.00021765	-0.36826	3.665e-05	-0.07381	5.29e-05	0.16516	0.00013421	0.36008	-0.00018251	-0.1135	0.00015307	-0.02694	-0.00010695	-0.0564	-9.181e-05	0.11737
0.35	8.052e-05	0.16302	-0.00017011	-0.32072	5.083e-05	-0.05963	5.117e-05	0.16343	8.796e-05	0.31383	-0.00018868	-0.11967	0.00014199	-0.03802	-2.624e-05	0.02431	-9.251e-05	0.11667
0.375	7.667e-05	0.15917	-0.00012035	-0.27096	7.868e-05	-0.03178	5.078e-05	0.16304	4.674e-05	0.27261	-0.0001717	-0.10269	0.00014406	-0.03595	4.84e-05	0.09895	-0.00010038	0.1088
0.4	4.739e-05	0.12989	-9.303e-05	-0.24364	0.00011531	0.00485	5.557e-05	0.16783	1.876e-05	0.24463	-0.00015512	-0.08611	0.00016623	-0.01378	9.788e-05	0.14843	-0.0001158	0.09338
0.425	-1.38e-06	0.08112	-9.439e-05	-0.245	0.00012763	0.01717	7.887e-05	0.19113	2.409e-05	0.24996	-0.00014164	-0.07263	0.00019481	0.0148	0.00013162	0.18217	-0.0001489	0.06028
0.45	-6.61e-05	0.0164	-0.00012078	-0.27139	0.00011173	0.00127	0.0001013	0.21356	4.158e-05	0.26745	-0.00012551	-0.0565	0.0002311	0.05109	0.0001403	0.19085	-0.00019662	0.01256
0.475	-0.00012465	-0.04215	-0.00014316	-0.29377	8.231e-05	-0.02815	0.00011103	0.22329	6.382e-05	0.28969	-0.00012307	-0.05406	0.00026165	0.08164	0.00011348	0.16403	-0.00023347	-0.02429
0.5	-0.00016767	-0.08517	-0.00014407	-0.29468	4.716e-05	-0.0633	0.00010331	0.21557	8.145e-05	0.30732	-0.0001164	-0.04739	0.00028582	0.10581	4.443e-05	0.09498	-0.00022697	-0.01779
0.525	-0.00019985	-0.11735	-0.00013278	-0.28339	9.21e-06	-0.10125	7.636e-05	0.18862	9.053e-05	0.3164	-0.00010347	-0.03446	0.00029459	0.11458	-4.89e-05	0.00165	-0.00018727	0.02191
0.55	-0.00021805	-0.13555	-0.00010866	-0.25927	-2.689e-05	-0.13735	4.562e-05	0.15788	9.584e-05	0.32171	-8.44e-05	-0.01539	0.00029114	0.11113	-0.00013228	-0.08173	-0.00013699	0.07219
0.575	-0.00020461	-0.12211	-8.602e-05	-0.23663	-4.33e-05	-0.15376	1.213e-05	0.12439	9.551e-05	0.32138	-5.364e-05	0.01537	0.00026767	0.08766	-0.0001828	-0.13225	-0.00010018	0.109
0.6	-0.00017299	-0.09049	-8.411e-05	-0.23472	-3.291e-05	-0.14337	-2.581e-05	0.08645	8.866e-05	0.31453	-4.45e-06	0.06456	0.00023584	0.05583	-0.00019748	-0.14693	-9.687e-05	0.11231
0.625	-0.0001296	-0.0471	-0.00010909	-0.2597	-1.154e-05	-0.122	-7.363e-05	0.03863	8.628e-05	0.31215	5.905e-05	0.12806	0.00020945	0.02944	-0.00018277	-0.13222	-0.00010688	0.1023
0.65	-9.624e-05	-0.01374	-0.00015013	-0.30074	1.693e-05	-0.09353	-0.00012108	-0.00882	9.846e-05	0.32433	0.00011541	0.18442	0.0001971	0.01709	-0.00016513	-0.11458	-0.00010803	0.10115
0.675	-8e-05	0.0025	-0.00018706	-0.33767	4.474e-05	-0.06572	-0.00015495	-0.04269	0.00011638	0.34225	0.00014365	0.21266	0.00019179	0.01178	-0.00015861	-0.10806	-0.00010699	0.10219
0.7	-0.00010092	-0.01842	-0.0002131	-0.36371	6.406e-05	-0.0464	-0.00016006	-0.0478	0.00012948	0.35535	0.00013305	0.20206	0.00019751	0.0175	-0.00015505	-0.1045	-0.00011459	0.09459
0.725	-0.00012529	-0.04279	-0.0002232	-0.37381	6.285e-05	-0.04761	-0.0001424	-0.03014	0.00014218	0.36805	8.548e-05	0.15449	0.00020777	0.02776	-0.0001399	-0.08935	-0.00013622	0.07296
0.75	-0.0001199	-0.0374	-0.0002104	-0.36101	5.087e-05	-0.05959	-0.00012327	-0.01101	0.00015297	0.37884	2.328e-05	0.09229	0.00023389	0.05388	-0.00011217	-0.06162	-0.00016034	0.04884
0.775	-9.231e-05	-0.00981	-0.00018325	-0.33386	3.644e-05	-0.07402	-0.00012614	-0.01388	0.00016451	0.39038	-2.266e-05	0.04635	0.00026949	0.08948	-9.015e-05	-0.0396	-0.00017294	0.03624
0.8	-6.389e-05	0.01861	-0.00014577	-0.29638	1.401e-05	-0.09645	-0.0001279	-0.01564	0.00015868	0.38455	-3.288e-05	0.03613	0.00030716	0.12715	-7.845e-05	-0.0279	-0.00016036	0.04882
0.825	-2.991e-05	0.05259	-0.00010208	-0.25269	-5.83e-06	-0.11629	-0.00010563	0.00663	0.00013396	0.35983	-1.075e-05	0.05826	0.00031397	0.13396	-7.321e-05	-0.02266	-0.00013239	0.07679
0.85	-4.6e-07	0.08204	-7.259e-05	-0.2232	-1.586e-05	-0.12632	-6.143e-05	0.05083	9.849e-05	0.32436	2.794e-05	0.09695	0.0002867	0.10669	-7.254e-05	-0.02199	-0.0001073	0.10188
0.875	-2.97e-06	0.07953	-6.783e-05	-0.21844	-9.58e-06	-0.12004	-2.951e-05	0.08275	8.438e-05	0.31025	6.184e-05	0.13085	0.00024955	0.06954	-8.132e-05	-0.03077	-0.00011377	0.09541
0.9	-3.127e-05	0.05123	-7.588e-05	-0.22649	1.158e-05	-0.09888	-2.011e-05	0.09215	9.876e-05	0.32463	7.734e-05	0.14635	0.00019986	0.01985	-9.193e-05	-0.04138	-0.0001461	0.06308
0.925	-6.854e-05	0.01396	-9.262e-05	-0.24323	2.788e-05	-0.08258	-2.304e-05	0.08922	0.00011612	0.34199	5.698e-05	0.12599	0.00014757	-0.03244	-8.702e-05	-0.03647	-0.00019138	0.0178
0.95	-0.00011491	-0.03241	-0.00012305	-0.27366	1.424e-05	-0.09622	-3.579e-05	0.07647	0.00012984	0.35571	8.76e-06	0.07777	9.546e-05	-0.08455	-6.102e-05	-0.01047	-0.00023988	-0.0307
0.975	-0.00014	-0.0575	-0.00015392	-0.30453	-3.049e-05	-0.14095	-5.984e-05	0.05242	0.00013659	0.36246	-4.068e-05	0.02833	6.587e-05	-0.11414	-3.142e-05	0.01913	-0.00027659	-0.06741
1	-0.0001279	-0.0454	-0.00017823	-0.32884	-8.803e-05	-0.19849	-8.98e-05	0.02246	0.00014739	0.37326	-6.631e-05	0.0027	5.968e-05	-0.12033	-1.522e-05	0.03533	-0.00029032	-0.08114
1.025	-9.889e-05	-0.01639	-0.0001898	-0.34041	-0.00013263	-0.24309	-0.0001069	0.00536	0.00016188	0.38775	-7.521e-05	-0.0062	7.051e-05	-0.1095	-2.921e-05	0.02134	-0.00028482	-0.07564
1.05	-5.497e-05	0.02753	-0.00017158	-0.32219	-0.0001519	-0.26236	-0.00011462	-0.00236	0.00016637	0.39224	-7.812e-05	-0.00911	8.331e-05	-0.0967	-4.314e-05	0.00741	-0.00025602	-0.04684
1.075	4.938e-05	0.13188	-0.00011361	-0.26422	-0.00014319	-0.25365	-0.00012485	-0.01259	0.00015822	0.38409	-8.322e-05	-0.01421	0.00010072	-0.07929	-3.129e-05	0.01926	-0.00021698	-0.0078
1.1	0.00019112	0.27362	-1.961e-05	-0.17022	-0.00011721	-0.22767	-0.00013525	-0.02299	0.00014712	0.37299	-0.00011215	-0.04314	0.00013141	-0.0486	7.62e-06	0.05817	-0.00017567	0.03351
1.125	0.00032676	0.40926	7.362e-05	-0.07699	-8.533e-05	-0.19579	-0.0001323	-0.02004	0.00014235	0.36822	-0.00015939	-0.09038	0.00016665	-0.01336	5.361e-05	0.10416	-0.00015578	0.0534
1.15	0.00045977	0.54227	0.00014413	-0.00648	-4.467e-05	-0.15513	-0.00011993	-0.00767	0.00014794	0.37381	-0.00021444	-0.14543	0.00019143	0.01142	0.00010114	0.15169	-0.00016221	0.04697
1.175	0.00057415	0.65665	0.00018464	0.03403	7.55e-06	-0.10291	-0.00010538	0.00688	0.00015542	0.38129	-0.00026781	-0.1988	0.0001898	0.00979	0.00014095	0.1915	-0.00018616	0.02302
1.2	0.00064401	0.72651	0.0002091	0.05849	6.728e-05	-0.04318	-9.348e-05	0.01878	0.00014928	0.37515	-0.00030411	-0.2351	0.00016314	-0.01687	0.00018497	0.23552	-0.00022577	-0.01659
1.225	0.00069242	0.77492	0.0002505	0.09989	0.00012888	0.01842	-7.758e-05	0.03468	0.00013592	0.36179	-0.00030514	-0.23613	0.00013007	-0.04994	0.00021041	0.26096	-0.00027288	-0.0637
1.25	0.00076169	0.84419	0.00032264	0.17203	0.00017131	0.06085	-5.342e-05	0.05884	0.0001299	0.35577	-0.00027658	-0.20757	9.561e-05	-0.0844	0.00018524	0.23579	-0.00030468	-0.0955
1.275	0.00083141	0.91391	0.00040512	0.25451	0.00018465	0.07419	-3.406e-05	0.0782	0.00011725	0.34312	-0.00022417	-0.15516	6.782e-05	-0.11219	0.00011973	0.17028	-0.00030867	-0.09949
1.3	0.00087256	0.95506	0.00048387	0.33326	0.00019436	0.0839	-3.295e-05	0.07931	0.00011197	0.33784	-0.00016653	-0.09752	5.311e-05	-0.1269	4.515e-05	0.0957	-0.00028434	-0.07516
1.325	0.00089176	0.97426	0.00056146	0.41085	0.00022958	0.11912	-4.009e-05	0.07217	0.00011149	0.33736	-0.00013009	-0.06108	5.338e-05	-0.12663	-3.871e-05	0.01184	-0.00024237	-0.03319
1.35	0.00086095	0.94345	0.0006153	0.46469	0.0002936	0.18314	-2.087e-05	0.09139	0.00011695	0.34282	-0.00011917	-0.05016	7.1e-05	-0.10901	-0.00012167	-0.07112	-0.000204	0.00518
1.375	0.00073806	0.82056	0.00063543	0.48482	0.0003853	0.27484	3.117e-05	0.14343	0.00012413	0.35	-0.00012054	-0.05153	0.00011294	-0.06707	-0.00018223	-0.13168	-0.00018057	0.02861
1.4	0.00056143	0.64393	0.00062379	0.47318	0.00049121	0.38075	0.00010437	0.21663	0.000138	0.36387	-0.00012685	-0.05784	0.00015274	-0.02727	-0.00022019	-0.16964	-0.00016683	0.04235
1.425	0.00036272	0.44522	0.00055661	0.406	0.00057801	0.46755	0.00018272	0.29498	0.00016803	0.3939	-0.00011673	-0.04772	0.00015421	-0.0258	-0.00023265	-0.1821	-0.00016917	0.04001
1.45	0.00013407	0.21657	0.000413	0.26239	0.00061698	0.50652	0.00026144	0.3737	0.00021742	0.44329	-9.052e-05	-0.02151	0.00011801	-0.062	-0.00021366	-0.16311	-0.00019185	0.01733
1.475	-7.806e-05	0.00444	0.00023325	0.08264	0.00059389	0.48343	0.00032984	0.4421	0.00027731	0.50318	-5.894e-05	0.01007	8.479e-05	-0.09522	-0.00015755	-0.107	-0.00023661	-0.02743
1.5	-0.00021602	-0.13352	6.305e-05	-0.08756	0.0005383	0.42784	0.00039215	0.50441	0.00033058	0.55645	-4.11e-06	0.0649	7.591e-05	-0.1041	-9.443e-05	-0.04388	-0.00029366	-0.08448
1.525	-0.0003133	-0.2308	-6.991e-05	-0.22052	0.00045992	0.34946	0.0004257	0.53796	0.00037754	0.60341	7.178e-05	0.14079	9.946e-05	-0.08055	-6.006e-05	-0.00951	-0.00034202	-0.13284
1.55	-0.00041289	-0.33039	-0.00015816	-0.30877	0.00037939	0.26893	0.00043175	0.54401	0.00039945	0.62532	0.00015049	0.2195	0.00014422	-0.03579	-6.01e-05	-0.00955	-0.00038572	-0.17654
1.575	-0.00048839	-0.40589	-0.00020787	-0.35848	0.00030448	0.19402	0.00040897	0.52123	0.00039788	0.62375	0.0002067	0.27571	0.00019387	0.01386	-7.568e-05	-0.02513	-0.00042064	-0.21146
1.6	-0.00054213	-0.45963	-0.00024551	-0.39612	0.00022392	0.11346	0.00035969	0.47195	0.00036941	0.59528	0.00023268	0.30169	0.00024679	0.06678	-9.081e-05	-0.04026	-0.00043771	-0.22853
1.625	-0.00062191	-0.53941	-0.00029273	-0.44334	0.00012156	0.0111	0.00029076	0.40302	0.00033044	0.55631	0.00022563	0.29464	0.00028008	0.10007	-9.318e-05	-0.04263	-0.00043385	-0.22467
1.65	-0.00067327	-0.59077	-0.000339	-0.48961	1.627e-05	-0.09419	0.000207	0.31926	0.00030157	0.52744	0.00019868	0.26769	0.0002713	0.09129	-7.611e-05	-0.02556	-0.00039871	-0.18953
1.675	-0.00066559	-0.58309	-0.00039356	-0.54417	-8.522e-05	-0.19568	0.0001013	0.21356	0.00028834	0.51421	0.00016332	0.23233	0.00024546	0.06545	-4.602e-05	0.00453	-0.00031975	-0.11057
1.7	-0.00064552	-0.56302	-0.00046303	-0.61364	-0.00016791	-0.27837	-1.049e-05	0.10177	0.00028537	0.51124	0.00012873	0.19774	0.00023452	0.05451	-9.73e-06	0.04082	-0.00021832	-0.00914
1.725	-0.00060796	-0.52546	-0.00053451	-0.68512	-0.0002254	-0.33586	-9.312e-05	0.01914	0.00028643	0.5123	9.71e-05	0.16611	0.00024419	0.06418	2.743e-05	0.07798	-0.00012382	0.08536
1.75	-0.00048775	-0.40525	-0.00057875	-0.72936	-0.00026087	-0.37133	-0.00012079	-0.00853	0.00028076	0.50663	5.645e-05	0.12546	0.00026629	0.08628	6.159e-05	0.11214	-6.555e-05	0.14363
1.775	-0.00031621	-0.23371	-0.00059548	-0.74609	-0.00026666	-0.37712	-0.00011622	-0.00396	0.00027539	0.50126	7.75e-06	0.07676	0.00029037	0.11036	0.00010212	0.15267	-5.912e-05	0.15006
1.8	-0.00013771	-0.05521	-0.00058554	-0.73615	-0.00023581	-0.34627	-0.00010259	0.00967	0.00027093	0.4968	-4.341e-05	0.0256	0.00030572	0.12571	0.0001442	0.19475	-0.00010529	0.10389
1.825	9.348e-05	0.17598	-0.00052224	-0.67285	-0.00019398	-0.30444	-0.00010994	0.00232	0.00027357	0.49944	-0.00010432	-0.03531	0.00032618	0.14617	0.00018772	0.23827	-0.00016721	0.04197
1.85	0.00036943	0.45193	-0.00040402	-0.55463	-0.00016286	-0.27332	-0.00014363	-0.03137	0.00028719	0.51306	-0.00016164	-0.09263	0.00034303	0.16302	0.00022171	0.27226	-0.00020557	0.00361
1.875	0.00061083	0.69333	-0.00024413	-0.39474	-0.00014898	-0.25944	-0.0001808	-0.06854	0.00028863	0.5145	-0.00019786	-0.12885	0.00036809	0.18808	0.0002376	0.28815	-0.00020453	0.00465
1.9	0.0008302	0.9127	-1.483e-05	-0.16544	-0.00014012	-0.25058	-0.00020101	-0.08875	0.00027641	0.50228	-0.00021278	-0.14377	0.00038641	0.2064	0.00023615	0.2867	-0.00019253	0.01665
1.925	0.00103805	1.12055	0.00025523	0.10462	-0.00011325	-0.22371	-0.00020605	-0.09379	0.00024901	0.47488	-0.00020213	-0.13312	0.00038595	0.20594	0.00022685	0.2774	-0.00018782	0.02136
1.95	0.00117969	1.26219	0.00050389	0.35328	-6.955e-05	-0.18001	-0.00020745	-0.09519	0.00019893	0.4248	-0.000178	-0.10899	0.00036528	0.18527	0.00021043	0.26098	-0.00020176	0.00742
1.975	0.00125612	1.33862	0.00070254	0.55193	-1.82e-06	-0.11228	-0.00021459	-0.10233	0.00013328	0.35915	-0.00015852	-0.08951	0.00033253	0.15252	0.00019928	0.24983	-0.00022778	-0.0186
2	0.00132092	1.40342	0.00085068	0.70007	9.729e-05	-0.01317	-0.00020105	-0.08879	5.151e-05	0.27738	-0.00016721	-0.0982	0.0003106	0.13059	0.00019308	0.24363	-0.00025784	-0.04866
2.025	0.00136979	1.45229	0.00095416	0.80355	0.00021361	0.10315	-0.00016977	-0.05751	-2.628e-05	0.19959	-0.0002073	-0.13829	0.00030257	0.12256	0.00018401	0.23456	-0.00028713	-0.07795
2.05	0.00138423	1.46673	0.00102997	0.87936	0.00034772	0.23726	-0.00013936	-0.0271	-0.00010387	0.122	-0.00026791	-0.1989	0.0003036	0.12359	0.00017555	0.2261	-0.00029764	-0.08846
2.075	0.00140963	1.49213	0.0010991	0.94849	0.00049343	0.38297	-0.00012073	-0.00847	-0.00017253	0.05334	-0.00031052	-0.24151	0.00030708	0.12707	0.00016151	0.21206	-0.00030373	-0.09455
2.1	0.0014363	1.5188	0.00114605	0.99544	0.0006311	0.52064	-0.00010717	0.00509	-0.00021771	0.00816	-0.00031659	-0.24758	0.00030081	0.1208	0.0001538	0.20435	-0.00031042	-0.10124
2.125	0.00139213	1.47463	0.00115125	1.00064	0.000743	0.63254	-7.545e-05	0.03681	-0.0002378	-0.01193	-0.00028398	-0.21497	0.00027678	0.09677	0.00016093	0.21148	-0.00032174	-0.11256
2.15	0.00132042	1.40292	0.00112495	0.97434	0.00084671	0.73625	-1.621e-05	0.09605	-0.00023967	-0.0138	-0.00021705	-0.14804	0.00023838	0.05837	0.00018027	0.23082	-0.00035053	-0.14135
2.175	0.00126993	1.35243	0.00108002	0.92941	0.0009489	0.83844	6.68e-05	0.17906	-0.00022581	6e-05	-0.00013875	-0.06974	0.00019992	0.01991	0.00021938	0.26993	-0.00038418	-0.175
2.2	0.00119963	1.28213	0.0010178	0.86719	0.00103106	0.9206	0.00014537	0.25763	-0.00019255	0.03332	-5.872e-05	0.01029	0.00016373	-0.01628	0.00026134	0.31189	-0.00040696	-0.19778
2.225	0.00111531	1.19781	0.00095669	0.80608	0.0010858	0.97534	0.00023122	0.34348	-0.00013677	0.0891	1.02e-05	0.07921	0.00013076	-0.04925	0.00028939	0.33994	-0.00041395	-0.20477
2.25	0.00108371	1.16621	0.00088392	0.73331	0.00110816	0.9977	0.00032395	0.43621	-4.927e-05	0.1766	7.087e-05	0.13988	9.639e-05	-0.08362	0.00030037	0.35092	-0.00040319	-0.19401
2.275	0.00106563	1.14813	0.00078142	0.63081	0.00108774	0.97728	0.00040111	0.51337	6.785e-05	0.29372	0.00012364	0.19265	7.045e-05	-0.10956	0.00028551	0.33606	-0.00036362	-0.15444
2.3	0.00101087	1.09337	0.00066114	0.51053	0.00104395	0.93349	0.00046864	0.5809	0.00019618	0.42205	0.00015387	0.22288	5.527e-05	-0.12474	0.00025284	0.30339	-0.00030849	-0.09931
2.325	0.00096892	1.05142	0.00054231	0.3917	0.00098301	0.87255	0.00051716	0.62942	0.00030912	0.53499	0.00016933	0.23834	3.891e-05	-0.1411	0.00021698	0.26753	-0.00026301	-0.05383
2.35	0.00095344	1.03594	0.00042288	0.27227	0.00090289	0.79243	0.00054877	0.66103	0.00038403	0.6099	0.00018118	0.25019	2.202e-05	-0.15799	0.00019095	0.2415	-0.00023546	-0.02628
2.375	0.0009085	0.991	0.00031082	0.16021	0.00079987	0.68941	0.00056826	0.68052	0.0004226	0.64847	0.00019496	0.26397	9.35e-06	-0.17066	0.00017601	0.22656	-0.00022265	-0.01347
2.4	0.00086007	0.94257	0.00023184	0.08123	0.00068042	0.56996	0.00056201	0.67427	0.0004227	0.64857	0.00021338	0.28239	1.094e-05	-0.16907	0.00017319	0.22374	-0.00022394	-0.01476
2.425	0.00083851	0.92101	0.00017154	0.02093	0.00054691	0.43645	0.00055263	0.66489	0.00039886	0.62473	0.00023823	0.30724	2.778e-05	-0.15223	0.00017268	0.22323	-0.00023014	-0.02096
2.45	0.00080704	0.88954	0.00012462	-0.02599	0.0004245	0.31404	0.00054603	0.65829	0.00038161	0.60748	0.00026931	0.33832	5.409e-05	-0.12592	0.00016033	0.21088	-0.00023418	-0.025
2.475	0.00078017	0.86267	0.00011774	-0.03287	0.0003309	0.22044	0.00055665	0.66891	0.00039839	0.62426	0.0003142	0.38321	8.471e-05	-0.0953	0.00014373	0.19428	-0.00023958	-0.0304
2.5	0.00082356	0.90606	0.00016949	0.01888	0.00026756	0.1571	0.00055677	0.66903	0.00044808	0.67395	0.00034593	0.41494	0.00010577	-0.07424	0.00013721	0.18776	-0.00024995	-0.04077
2.525	0.00091685	0.99935	0.00026053	0.10992	0.00023084	0.12038	0.00053565	0.64791	0.00051047	0.73634	0.00037037	0.43938	0.00011199	-0.06802	0.00014963	0.20018	-0.00026644	-0.05726
2.55	0.00099297	1.07547	0.00038014	0.22953	0.00022406	0.1136	0.00048841	0.60067	0.00057102	0.79689	0.0003796	0.44861	0.0001134	-0.06661	0.00017795	0.2285	-0.00028628	-0.0771
2.575	0.00108071	1.16321	0.00051194	0.36133	0.00023926	0.1288	0.00041812	0.53038	0.00061068	0.83655	0.00037124	0.44025	0.00012708	-0.05293	0.00019752	0.24807	-0.00030761	-0.09843
2.6	0.00117974	1.26224	0.00061407	0.46346	0.0002653	0.15484	0.00033215	0.44441	0.00062099	0.84686	0.00033243	0.40144	0.00017286	-0.00715	0.00019639	0.24694	-0.00032005	-0.11087
2.625	0.00122587	1.30837	0.00067982	0.52921	0.00029132	0.18086	0.00023752	0.34978	0.00059284	0.81871	0.00028826	0.35727	0.00025315	0.07314	0.0001713	0.22185	-0.00031312	-0.10394
2.65	0.00124582	1.32832	0.00073677	0.58616	0.00032282	0.21236	0.00015321	0.26547	0.0005524	0.77827	0.00024417	0.31318	0.00034325	0.16324	0.00014767	0.19822	-0.00028828	-0.0791
2.675	0.00128742	1.36992	0.00078626	0.63565	0.00036011	0.24965	9.17e-05	0.20396	0.0005114	0.73727	0.00019781	0.26682	0.00041731	0.2373	0.00014255	0.1931	-0.00025224	-0.04306
2.7	0.00128892	1.37142	0.00082198	0.67137	0.00041047	0.30001	7.855e-05	0.19081	0.00047076	0.69663	0.0001479	0.21691	0.00045845	0.27844	0.00015063	0.20118	-0.00021573	-0.00655
2.725	0.00124341	1.32591	0.00085118	0.70057	0.00047621	0.36575	0.00010471	0.21697	0.00042318	0.64905	0.00010272	0.17173	0.0004654	0.28539	0.00015705	0.2076	-0.00019487	0.01431
2.75	0.00121103	1.29353	0.00088222	0.73161	0.00056022	0.44976	0.00014395	0.25621	0.00036277	0.58864	7.336e-05	0.14237	0.00043256	0.25255	0.00015712	0.20767	-0.00017791	0.03127
2.775	0.00117053	1.25303	0.00091285	0.76224	0.00063752	0.52706	0.00018197	0.29423	0.00030114	0.52701	6.769e-05	0.1367	0.00038653	0.20652	0.0001396	0.19015	-0.00015824	0.05094
2.8	0.00107898	1.16148	0.00096138	0.81077	0.00069482	0.58436	0.0002153	0.32756	0.00025726	0.48313	8.367e-05	0.15268	0.00035452	0.17451	0.00010453	0.15508	-0.00013991	0.06927
2.825	0.00099647	1.07897	0.00102056	0.86995	0.00073269	0.62223	0.00025343	0.36569	0.0002351	0.46097	0.00011404	0.18305	0.00033506	0.15505	6.971e-05	0.12026	-0.00013917	0.07001
2.85	0.00095182	1.03432	0.00107207	0.92146	0.00075381	0.64335	0.00028783	0.40009	0.00023903	0.4649	0.00015079	0.2198	0.00033619	0.15618	4.212e-05	0.09267	-0.00015518	0.054
2.875	0.00089553	0.97803	0.00110754	0.95693	0.00077572	0.66526	0.00033331	0.44557	0.00027898	0.50485	0.00019442	0.26343	0.0003624	0.18239	4.036e-05	0.09091	-0.00017371	0.03547
2.9	0.00084887	0.93137	0.00112955	0.97894	0.00081346	0.703	0.00039134	0.5036	0.00033856	0.56443	0.0002482	0.31721	0.0004077	0.22769	6.677e-05	0.11732	-0.00018615	0.02303
2.925	0.00084479	0.92729	0.00111144	0.96083	0.00086575	0.75529	0.00044602	0.55828	0.00040367	0.62954	0.00031559	0.3846	0.00045242	0.27241	0.00010487	0.15542	-0.00017996	0.02922
2.95	0.00081873	0.90123	0.00104058	0.88997	0.00090848	0.79802	0.00049181	0.60407	0.00045041	0.67628	0.00037894	0.44795	0.00046099	0.28098	0.00013286	0.18341	-0.00016942	0.03976
2.975	0.000746	0.8285	0.00096398	0.81337	0.00093498	0.82452	0.00053334	0.6456	0.00048426	0.71013	0.00042515	0.49416	0.00043412	0.25411	0.00014216	0.19271	-0.00017453	0.03465
3	0.00068634	0.76884	0.00089586	0.74525	0.0009447	0.83424	0.00058315	0.69541	0.00051243	0.7383	0.0004501	0.51911	0.0003895	0.20949	0.00014754	0.19809	-0.00019729	0.01189
3.025	0.00062401	0.70651	0.00081392	0.66331	0.00095153	0.84107	0.00063624	0.7485	0.00052633	0.7522	0.00046029	0.5293	0.00036114	0.18113	0.00015648	0.20703	-0.00023232	-0.02314
3.05	0.00053228	0.61478	0.00071738	0.56677	0.00095906	0.8486	0.00067534	0.7876	0.00051924	0.74511	0.00047927	0.54828	0.00035443	0.17442	0.00018136	0.23191	-0.00026174	-0.05256
3.075	0.00046003	0.54253	0.00062229	0.47168	0.00094699	0.83653	0.00069692	0.80918	0.00050509	0.73096	0.00051767	0.58668	0.00036167	0.18166	0.00022704	0.27759	-0.00027581	-0.06663
3.1	0.00040138	0.48388	0.00053114	0.38053	0.0009143	0.80384	0.0007123	0.82456	0.00049307	0.71894	0.00056343	0.63244	0.00037253	0.19252	0.00027808	0.32863	-0.00028865	-0.07947
3.125	0.0002928	0.3753	0.00045141	0.3008	0.00087712	0.76666	0.00072933	0.84159	0.00047743	0.7033	0.00060518	0.67419	0.00036164	0.18163	0.00032016	0.37071	-0.00029201	-0.08283
3.15	0.00017804	0.26054	0.00039226	0.24165	0.0008379	0.72744	0.00075569	0.86795	0.00047278	0.69865	0.00062782	0.69683	0.00034001	0.16	0.00034833	0.39888	-0.00028525	-0.07607
3.175	0.00012732	0.20982	0.00032817	0.17756	0.00078826	0.6778	0.00077016	0.88242	0.00049263	0.7185	0.00061741	0.68642	0.00031432	0.13431	0.00035222	0.40277	-0.00027752	-0.06834
3.2	9.386e-05	0.17636	0.00023861	0.088	0.00073476	0.6243	0.00075717	0.86943	0.0005191	0.74497	0.00059202	0.66103	0.00030009	0.12008	0.00033729	0.38784	-0.00027624	-0.06706
3.225	4.516e-05	0.12766	0.00014763	-0.00298	0.00067373	0.56327	0.00071369	0.82595	0.00053873	0.7646	0.0005696	0.63861	0.00029961	0.1196	0.00031111	0.36166	-0.00027583	-0.06665
3.25	2.07e-05	0.1032	5.551e-05	-0.0951	0.00060761	0.49715	0.00065094	0.7632	0.00055926	0.78513	0.00055184	0.62085	0.00030755	0.12754	0.00028854	0.33909	-0.00026953	-0.06035
3.275	-1.092e-05	0.07158	-4.224e-05	-0.19285	0.00052913	0.41867	0.00060018	0.71244	0.00058695	0.81282	0.00054447	0.61348	0.00031449	0.13448	0.00027718	0.32773	-0.00026359	-0.05441
3.3	-8.03e-05	0.0022	-0.00012547	-0.27608	0.00045247	0.34201	0.00056921	0.68147	0.00061814	0.84401	0.00055629	0.6253	0.00032058	0.14057	0.00026534	0.31589	-0.00026261	-0.05343
3.325	-0.00012279	-0.04029	-0.00016297	-0.31358	0.0003846	0.27414	0.00055539	0.66765	0.00064192	0.86779	0.00058363	0.65264	0.00033017	0.15016	0.00023663	0.28718	-0.00027429	-0.06511
3.35	-0.00010113	-0.01863	-0.00017382	-0.32443	0.00031925	0.20879	0.00052332	0.63558	0.00064926	0.87513	0.00060957	0.67858	0.00035348	0.17347	0.00018671	0.23726	-0.00028994	-0.08076
3.375	-5.836e-05	0.02414	-0.00018016	-0.33077	0.00025535	0.14489	0.00047637	0.58863	0.000631	0.85687	0.00061925	0.68826	0.00036985	0.18984	0.00013858	0.18913	-0.000304	-0.09482
3.4	1.103e-05	0.09353	-0.00017088	-0.32149	0.00019971	0.08925	0.00041749	0.52975	0.00059419	0.82006	0.00060435	0.67336	0.00037664	0.19663	0.00011719	0.16774	-0.00029805	-0.08887
3.425	0.00012832	0.21082	-0.00015298	-0.30359	0.00014239	0.03193	0.00035359	0.46585	0.00055068	0.77655	0.00056907	0.63808	0.00038495	0.20494	0.00012771	0.17826	-0.00028097	-0.07179
3.45	0.00023141	0.31391	-0.00012283	-0.27344	9.223e-05	-0.01823	0.0002856	0.39786	0.00052099	0.74686	0.0005174	0.58641	0.00039526	0.21525	0.00015159	0.20214	-0.00026367	-0.05449
3.475	0.00029602	0.37852	-7.903e-05	-0.22964	5.814e-05	-0.05232	0.0002254	0.33766	0.00049486	0.72073	0.00046642	0.53543	0.00040677	0.22676	0.00017302	0.22357	-0.00024483	-0.03565
3.5	0.0003613	0.4438	-3.272e-05	-0.18333	3.848e-05	-0.07198	0.00016526	0.27752	0.00047288	0.69875	0.000426	0.49501	0.00042668	0.24667	0.00017582	0.22637	-0.00022396	-0.01478
3.525	0.00041582	0.49832	1.171e-05	-0.1389	3.076e-05	-0.0797	0.00010092	0.21318	0.0004652	0.69107	0.00038729	0.4563	0.00044503	0.26502	0.00017987	0.23042	-0.00021461	-0.00543
3.55	0.00043364	0.51614	7.499e-05	-0.07562	3.714e-05	-0.07332	4.436e-05	0.15662	0.00047511	0.70098	0.00033223	0.40124	0.0004524	0.27239	0.00019944	0.24999	-0.00021093	-0.00175
3.575	0.00046977	0.55227	0.00017197	0.02136	5.959e-05	-0.05087	9.62e-06	0.12188	0.00049093	0.7168	0.00025935	0.32836	0.00043997	0.25996	0.00022121	0.27176	-0.00020697	0.00221
3.6	0.00053125	0.61375	0.00028459	0.13398	8.332e-05	-0.02714	-7.97e-06	0.10429	0.0005047	0.73057	0.00018126	0.25027	0.00042988	0.24987	0.00023708	0.28763	-0.0002163	-0.00712
3.625	0.00055406	0.63656	0.00040015	0.24954	0.00010322	-0.00724	-2.159e-05	0.09067	0.00048547	0.71134	0.00010699	0.176	0.00042388	0.24387	0.00024647	0.29702	-0.0002442	-0.03502
3.65	0.00054415	0.62665	0.00052858	0.37797	0.00012515	0.01469	-4.953e-05	0.06273	0.00044069	0.66656	5.151e-05	0.12052	0.00041605	0.23604	0.00025253	0.30308	-0.00029224	-0.08306
3.675	0.00056004	0.64254	0.00063841	0.4878	0.00015081	0.04035	-9.082e-05	0.02144	0.00037565	0.60152	1.768e-05	0.08669	0.00039586	0.21585	0.00027955	0.3301	-0.00034449	-0.13531
3.7	0.00056415	0.64665	0.00069843	0.54782	0.00017912	0.06866	-0.00012031	-0.00805	0.00030243	0.5283	2.03e-06	0.07104	0.00037312	0.19311	0.00033518	0.38573	-0.00037511	-0.16593
3.725	0.00054538	0.62788	0.00071636	0.56575	0.00020923	0.09877	-0.0001168	-0.00454	0.00022856	0.45443	6.03e-06	0.07504	0.00034263	0.16262	0.0003892	0.43975	-0.00037613	-0.16695
3.75	0.00054239	0.62489	0.00069875	0.54814	0.00023192	0.12146	-7.824e-05	0.03402	0.00015982	0.38569	1.994e-05	0.08895	0.00031829	0.13828	0.00040611	0.45666	-0.00033304	-0.12386
3.775	0.00053544	0.61794	0.00064961	0.499	0.00024611	0.13565	-1.898e-05	0.09328	0.0001158	0.34167	4.425e-05	0.11326	0.00029005	0.11004	0.00036301	0.41356	-0.0002524	-0.04322
3.8	0.00047779	0.56029	0.0006116	0.46099	0.00028307	0.17261	4.368e-05	0.15594	0.00010692	0.33279	7.894e-05	0.14795	0.00026573	0.08572	0.00027793	0.32848	-0.00017282	0.03636
3.825	0.00041477	0.49727	0.00059953	0.44892	0.00035617	0.24571	0.0001059	0.21816	0.0001314	0.35727	0.00010893	0.17794	0.00025176	0.07175	0.00019038	0.24093	-0.00011233	0.09685
3.85	0.00038805	0.47055	0.00057814	0.42753	0.00045027	0.33981	0.00014637	0.25863	0.00015792	0.38379	0.00011855	0.18756	0.00025246	0.07245	0.00011736	0.16791	-9.69e-05	0.11228
3.875	0.00034811	0.43061	0.00051037	0.35976	0.00053369	0.42323	0.00018353	0.29579	0.00016685	0.39272	0.00010938	0.17839	0.00026451	0.0845	7.905e-05	0.1296	-0.00011078	0.0984
3.9	0.00028744	0.36994	0.00040749	0.25688	0.00058899	0.47853	0.00022067	0.33293	0.00015129	0.37716	9.156e-05	0.16057	0.00027016	0.09015	7.228e-05	0.12283	-0.00013162	0.07756
3.925	0.00024474	0.32724	0.00027604	0.12543	0.00062039	0.50993	0.0002478	0.36006	0.00012521	0.35108	9.245e-05	0.16146	0.00028418	0.10417	8.065e-05	0.1312	-0.00014449	0.06469
3.95	0.00018422	0.26672	0.00013382	-0.01679	0.00062918	0.51872	0.00023516	0.34742	0.00010566	0.33153	0.00012566	0.19467	0.00029354	0.11353	8.966e-05	0.14021	-0.00015412	0.05506
3.975	9.555e-05	0.17805	2.174e-05	-0.12887	0.00061694	0.50648	0.00019816	0.31042	0.0001023	0.32817	0.000182	0.25101	0.00028047	0.10046	9.078e-05	0.14133	-0.00017379	0.03539
4	5.27e-05	0.1352	-6.038e-05	-0.21099	0.00058154	0.47108	0.0001438	0.25606	0.00011955	0.34542	0.00023161	0.30062	0.00025325	0.07324	8.615e-05	0.1367	-0.00021392	-0.00474
4.025	6.004e-05	0.14254	-0.00011512	-0.26573	0.00051833	0.40787	9.676e-05	0.20902	0.00016386	0.38973	0.00025681	0.32582	0.00021249	0.03248	9.375e-05	0.1443	-0.00027451	-0.06533
4.05	5.161e-05	0.13411	-0.0001426	-0.29321	0.00044543	0.33497	6.573e-05	0.17799	0.00022733	0.4532	0.00025546	0.32447	0.00017755	-0.00246	0.00010994	0.16049	-0.00033558	-0.1264
4.075	5.096e-05	0.13346	-0.00014645	-0.29706	0.00038062	0.27016	6.391e-05	0.17617	0.0002863	0.51217	0.00024417	0.31318	0.00015251	-0.0275	0.00013264	0.18319	-0.00035968	-0.1505
4.1	8.692e-05	0.16942	-0.00017072	-0.32133	0.00032557	0.21511	9.525e-05	0.20751	0.00031389	0.53976	0.00022981	0.29882	0.00013995	-0.04006	0.00015004	0.20059	-0.0003361	-0.12692
4.125	9.147e-05	0.17397	-0.00021234	-0.36295	0.00027168	0.16122	0.00015206	0.26432	0.00030744	0.53331	0.00021455	0.28356	0.0001393	-0.04071	0.00016838	0.21893	-0.00029089	-0.08171
4.15	6.659e-05	0.14909	-0.0002286	-0.37921	0.0002129	0.10244	0.00021002	0.32228	0.00027508	0.50095	0.00020271	0.27172	0.00015083	-0.02918	0.00019543	0.24598	-0.00026028	-0.0511
4.175	6.966e-05	0.15216	-0.00022076	-0.37137	0.00014406	0.0336	0.00025621	0.36847	0.00023939	0.46526	0.00018999	0.259	0.00015747	-0.02254	0.00021932	0.26987	-0.00026315	-0.05397
4.2	7.547e-05	0.15797	-0.00021211	-0.36272	6.683e-05	-0.04363	0.00029701	0.40927	0.00021178	0.43765	0.00017219	0.2412	0.00017607	-0.00394	0.00022483	0.27538	-0.00029846	-0.08928
4.225	6.586e-05	0.14836	-0.00020253	-0.35314	5.55e-06	-0.10491	0.00032508	0.43734	0.00019618	0.42205	0.00016843	0.23744	0.00021579	0.03578	0.00019217	0.24272	-0.00033215	-0.12297
4.25	8.331e-05	0.16581	-0.00019256	-0.34317	-3.106e-05	-0.14152	0.00033926	0.45152	0.0002055	0.43137	0.0001833	0.25231	0.00026309	0.08308	0.00013819	0.18874	-0.00034845	-0.13927
4.275	9.906e-05	0.18156	-0.0001973	-0.34791	-4.706e-05	-0.15752	0.00034627	0.45853	0.00023411	0.45998	0.00021967	0.28868	0.00030635	0.12634	8.945e-05	0.14	-0.0003328	-0.12362
4.3	6.597e-05	0.14847	-0.00020678	-0.35739	-5.051e-05	-0.16097	0.00035348	0.46574	0.00025302	0.47889	0.00025073	0.31974	0.00033298	0.15297	5.555e-05	0.1061	-0.00029356	-0.08438
4.325	2.871e-05	0.11121	-0.00021242	-0.36303	-5.131e-05	-0.16177	0.00034228	0.45454	0.00023224	0.45811	0.0002591	0.32811	0.00033808	0.15807	2.968e-05	0.08023	-0.00024866	-0.03948
4.35	3.813e-05	0.12063	-0.00021618	-0.36679	-6.378e-05	-0.17424	0.00030611	0.41837	0.00016331	0.38918	0.00022698	0.29599	0.00032035	0.14034	3.34e-06	0.05389	-0.00019935	0.00983
4.375	4.198e-05	0.12448	-0.00020259	-0.3532	-8.741e-05	-0.19787	0.00027299	0.38525	8.022e-05	0.30609	0.00016179	0.2308	0.00029065	0.11064	-1.8e-06	0.04875	-0.00014524	0.06394
4.4	4.346e-05	0.12596	-0.00015675	-0.30736	-9.822e-05	-0.20868	0.0002461	0.35836	2.422e-05	0.25009	8.424e-05	0.15325	0.00027179	0.09178	1.936e-05	0.06991	-9.149e-05	0.11769
4.425	9.157e-05	0.17407	-9.33e-05	-0.24391	-7.698e-05	-0.18744	0.00021748	0.32974	2.155e-05	0.24742	1.536e-05	0.08437	0.00026728	0.08727	4.52e-05	0.09575	-5.2e-05	0.15718
4.45	0.00011657	0.19907	-2.812e-05	-0.17873	-1.224e-05	-0.1227	0.00018123	0.29349	5.672e-05	0.28259	-2.404e-05	0.04497	0.0002585	0.07849	6.388e-05	0.11443	-3.063e-05	0.17855
4.475	7.24e-05	0.1549	3.916e-05	-0.11145	8.327e-05	-0.02719	0.00014499	0.25725	9.637e-05	0.32224	-3.313e-05	0.03588	0.0002444	0.06439	8.149e-05	0.13204	-1.941e-05	0.18977
4.5	9.03e-06	0.09153	8.548e-05	-0.06513	0.00018896	0.0785	0.00010605	0.21831	0.00011633	0.3422	-1.968e-05	0.04933	0.00021868	0.03867	9.525e-05	0.1458	-3.232e-05	0.17686
4.525	-5.226e-05	0.03024	9.522e-05	-0.05539	0.00025839	0.14793	5.407e-05	0.16633	0.00013095	0.35682	-1.269e-05	0.05632	0.00018221	0.0022	9.803e-05	0.14858	-6.855e-05	0.14063
4.55	-0.00013229	-0.04979	8.767e-05	-0.06294	0.0002797	0.16924	4.44e-06	0.1167	0.00014141	0.36728	-1.583e-05	0.05318	0.00015777	-0.02224	0.00010525	0.1558	-0.00010823	0.10095
4.575	-0.00016986	-0.08736	9.336e-05	-0.05725	0.00027336	0.1629	-3.647e-05	0.07579	0.00013415	0.36002	-3.035e-05	0.03866	0.00015144	-0.02857	0.00011695	0.1675	-0.00013973	0.06945
4.6	-0.00016196	-0.07946	0.00010164	-0.04897	0.00026296	0.1525	-6.646e-05	0.0458	0.00010392	0.32979	-4.811e-05	0.0209	0.0001422	-0.03781	0.0001286	0.17915	-0.00017724	0.03194
4.625	-0.00019215	-0.10965	0.00012491	-0.0257	0.00025707	0.14661	-7.39e-05	0.03836	6.795e-05	0.29382	-5.367e-05	0.01534	0.00013624	-0.04377	0.00014509	0.19564	-0.00022135	-0.01217
4.65	-0.00025312	-0.17062	0.00016599	0.01538	0.00026289	0.15243	-4.448e-05	0.06778	5.771e-05	0.28358	-3.616e-05	0.03285	0.00012974	-0.05027	0.00016676	0.21731	-0.000258	-0.04882
4.675	-0.00028598	-0.20348	0.00020419	0.05358	0.00026647	0.15601	8.69e-06	0.12095	6.927e-05	0.29514	-2.21e-06	0.0668	0.00012275	-0.05726	0.00019757	0.24812	-0.00028194	-0.07276
4.7	-0.00032748	-0.24498	0.00021745	0.06684	0.000256	0.14554	7.615e-05	0.18841	8.652e-05	0.31239	2.789e-05	0.0969	0.00011653	-0.06348	0.00022261	0.27316	-0.00029791	-0.08873
4.725	-0.00038961	-0.30711	0.0001971	0.04649	0.00023145	0.12099	0.00013343	0.24569	0.00011038	0.33625	5.114e-05	0.12015	0.00011011	-0.0699	0.00022909	0.27964	-0.00030292	-0.09374
4.75	-0.00040251	-0.32001	0.00012508	-0.02553	0.00019398	0.08352	0.00016153	0.27379	0.00013423	0.3601	5.786e-05	0.12687	0.00011897	-0.06104	0.00022113	0.27168	-0.00030459	-0.09541
4.775	-0.00035961	-0.27711	1.677e-05	-0.13384	0.00014517	0.03471	0.00015684	0.2691	0.00015236	0.37823	3.757e-05	0.10658	0.00014018	-0.03983	0.00019454	0.24509	-0.00029539	-0.08621
4.8	-0.00033106	-0.24856	-8.443e-05	-0.23504	0.00010872	-0.00174	0.00012856	0.24082	0.00015869	0.38456	2.903e-05	0.09804	0.00016352	-0.01649	0.00014156	0.19211	-0.00025962	-0.05044
4.825	-0.00029996	-0.21746	-0.00016051	-0.31112	9.615e-05	-0.01431	0.00010296	0.21522	0.00016641	0.39228	4.106e-05	0.11007	0.00017345	-0.00656	8.721e-05	0.13776	-0.00022043	-0.01125
4.85	-0.00024367	-0.16117	-0.00021354	-0.36415	8.878e-05	-0.02168	9.503e-05	0.20729	0.00017877	0.40464	6.945e-05	0.13846	0.00017005	-0.00996	5.177e-05	0.10232	-0.00018426	0.02492
4.875	-0.00021614	-0.13364	-0.00024281	-0.39342	7.105e-05	-0.03941	9.972e-05	0.21198	0.00020512	0.43099	0.00010093	0.16994	0.00016638	-0.01363	4.889e-05	0.09944	-0.00016501	0.04417
4.9	-0.0002157	-0.1332	-0.00025002	-0.40063	5.126e-05	-0.0592	0.00010538	0.21764	0.00024361	0.46948	0.00012043	0.18944	0.00015027	-0.02974	5.773e-05	0.10828	-0.00016634	0.04284
4.925	-0.0001963	-0.1138	-0.00027498	-0.42559	3.808e-05	-0.07238	0.00010803	0.22029	0.00026177	0.48764	0.00012011	0.18912	0.00011602	-0.06399	7.117e-05	0.12172	-0.00019278	0.0164
4.95	-0.00020548	-0.12298	-0.00032088	-0.47149	4.062e-05	-0.06984	0.00011391	0.22617	0.0002522	0.47807	9.98e-05	0.16881	8.601e-05	-0.094	7.039e-05	0.12094	-0.0002271	-0.01792
4.975	-0.00028081	-0.19831	-0.00034703	-0.49764	6.692e-05	-0.04354	0.00012305	0.23531	0.00022763	0.4535	7.186e-05	0.14087	7.372e-05	-0.10629	5.196e-05	0.10251	-0.00026072	-0.05154
5	-0.00033533	-0.25283	-0.00034339	-0.494	0.00010847	-0.00199	0.00013438	0.24664	0.00020306	0.42893	4.72e-05	0.11621	7.726e-05	-0.10275	4.125e-05	0.0918	-0.00028528	-0.0761
5.025	-0.00034812	-0.26562	-0.00033101	-0.48162	0.00015085	0.04039	0.00013077	0.24303	0.00019711	0.42298	2.917e-05	0.09818	9.358e-05	-0.08643	4.66e-05	0.09715	-0.00030158	-0.0924
5.05	-0.00037272	-0.29022	-0.0003112	-0.46181	0.00017676	0.0663	0.00012311	0.23537	0.00021904	0.44491	3.395e-05	0.10296	0.00010293	-0.07708	5.151e-05	0.10206	-0.00029791	-0.08873
5.075	-0.00040906	-0.32656	-0.00029637	-0.44698	0.00016714	0.05668	0.00011572	0.22798	0.00024423	0.4701	7.463e-05	0.14364	9.969e-05	-0.08032	4.987e-05	0.10042	-0.00029073	-0.08155
5.1	-0.00042452	-0.34202	-0.00030917	-0.45978	0.00012142	0.01096	9.891e-05	0.21117	0.00023435	0.46022	0.00012469	0.1937	0.00011033	-0.06968	4.774e-05	0.09829	-0.00029041	-0.08123
5.125	-0.00044573	-0.36323	-0.0003337	-0.48431	6.67e-05	-0.04376	7.494e-05	0.1872	0.00018139	0.40726	0.00016652	0.23553	0.00013513	-0.04488	4.565e-05	0.0962	-0.00029644	-0.08726
5.15	-0.00048457	-0.40207	-0.00034725	-0.49786	2.745e-05	-0.08301	3.842e-05	0.15068	0.00011831	0.34418	0.00018374	0.25275	0.00018106	0.00105	4.012e-05	0.09067	-0.00029208	-0.0829
5.175	-0.00048695	-0.40445	-0.00035549	-0.5061	7.63e-06	-0.10283	-1.767e-05	0.09459	6.379e-05	0.28966	0.00016607	0.23508	0.00024324	0.06323	3.756e-05	0.08811	-0.0002814	-0.07222
5.2	-0.00048401	-0.40151	-0.00035531	-0.50592	3.12e-06	-0.10734	-8.05e-05	0.03176	1.967e-05	0.24554	0.00013112	0.20013	0.00030089	0.12088	3.983e-05	0.09038	-0.00026242	-0.05324
5.225	-0.00052213	-0.43963	-0.00033101	-0.48162	1.154e-05	-0.09892	-0.00012648	-0.01422	-4.46e-06	0.22141	0.00010363	0.17264	0.00033035	0.15034	5.198e-05	0.10253	-0.00022921	-0.02003
5.25	-0.00055619	-0.47369	-0.000307	-0.45761	2.463e-05	-0.08583	-0.00013819	-0.02593	-2.01e-05	0.20577	8.974e-05	0.15875	0.00032231	0.1423	7.909e-05	0.12964	-0.00019367	0.01551
5.275	-0.00056884	-0.48634	-0.00030873	-0.45934	2.868e-05	-0.08178	-0.00011137	0.00089	-1.698e-05	0.20889	8.307e-05	0.15208	0.00029591	0.1159	0.00010925	0.1598	-0.00016991	0.03927
5.3	-0.00061006	-0.52756	-0.00032008	-0.47069	3.079e-05	-0.07967	-6.876e-05	0.0435	9.64e-06	0.23551	7.949e-05	0.1485	0.00026095	0.08094	0.00013589	0.18644	-0.00017309	0.03609
5.325	-0.00066908	-0.58658	-0.00033554	-0.48615	3.453e-05	-0.07593	-5.42e-05	0.05806	3.215e-05	0.25802	8.142e-05	0.15043	0.00023487	0.05486	0.00016515	0.2157	-0.00019631	0.01287
5.35	-0.00070407	-0.62157	-0.00035719	-0.5078	3.323e-05	-0.07723	-8.108e-05	0.03118	4.644e-05	0.27231	7.932e-05	0.14833	0.00023231	0.0523	0.00018412	0.23467	-0.00022394	-0.01476
5.375	-0.00074199	-0.65949	-0.00037243	-0.52304	1.256e-05	-0.0979	-0.0001329	-0.02064	4.763e-05	0.2735	5.272e-05	0.12173	0.00024541	0.0654	0.00017771	0.22826	-0.00023598	-0.0268
5.4	-0.00077934	-0.69684	-0.00037072	-0.52133	-2.33e-05	-0.13376	-0.00017412	-0.06186	1.777e-05	0.24364	3.39e-06	0.0724	0.00024305	0.06304	0.00015357	0.20412	-0.00023521	-0.02603
5.425	-0.00076195	-0.67945	-0.00037511	-0.52572	-6.594e-05	-0.1764	-0.00019473	-0.08247	-3.334e-05	0.19253	-6.277e-05	0.00624	0.0002165	0.03649	0.00013672	0.18727	-0.00022973	-0.02055
5.45	-0.00072939	-0.64689	-0.0003878	-0.53841	-9.896e-05	-0.20942	-0.00020837	-0.09611	-8.858e-05	0.13729	-0.00012738	-0.05837	0.00017604	-0.00397	0.00013447	0.18502	-0.00023245	-0.02327
5.475	-0.00073969	-0.65719	-0.00038736	-0.53797	-0.00011208	-0.22254	-0.00022433	-0.11207	-0.00013469	0.09118	-0.00017534	-0.10633	0.00013165	-0.04836	0.00014373	0.19428	-0.00024672	-0.03754
5.5	-0.00074334	-0.66084	-0.00037156	-0.52217	-0.00011805	-0.22851	-0.00023574	-0.12348	-0.00016714	0.05873	-0.00018437	-0.11536	0.00011135	-0.06866	0.0001377	0.18825	-0.0002724	-0.06322
5.525	-0.00072604	-0.64354	-0.00033149	-0.4821	-0.00012649	-0.23695	-0.00024133	-0.12907	-0.00017251	0.05336	-0.00015336	-0.08435	0.00011544	-0.06457	0.00011352	0.16407	-0.00030743	-0.09825
5.55	-0.00073536	-0.65286	-0.00026251	-0.41312	-0.00013916	-0.24962	-0.0002296	-0.11734	-0.00014805	0.07782	-9.615e-05	-0.02714	0.0001376	-0.04241	6.927e-05	0.11982	-0.00033352	-0.12434
5.575	-0.00074714	-0.66464	-0.00019283	-0.34344	-0.00014447	-0.25493	-0.00020197	-0.08971	-0.00012395	0.10192	-2.924e-05	0.03977	0.00015534	-0.02467	-1.39e-06	0.04916	-0.00034101	-0.13183
5.6	-0.00072283	-0.64033	-0.00015422	-0.30483	-0.00014519	-0.25565	-0.00015354	-0.04128	-0.00010595	0.11992	2.45e-05	0.09351	0.00015808	-0.02193	-5.321e-05	-0.00266	-0.00033966	-0.13048
5.625	-0.00072023	-0.63773	-0.00016646	-0.31707	-0.00014545	-0.25591	-8.957e-05	0.02269	-0.00011022	0.11565	5.504e-05	0.12405	0.00015172	-0.02829	-7.348e-05	-0.02293	-0.00035055	-0.14137
5.65	-0.00075297	-0.67047	-0.00022111	-0.37172	-0.00014036	-0.25082	-3.553e-05	0.07673	-0.00014458	0.08129	5.807e-05	0.12708	0.00015168	-0.02833	-5.776e-05	-0.00721	-0.00036631	-0.15713
5.675	-0.00076774	-0.68524	-0.00030769	-0.4583	-0.00015123	-0.26169	-7.89e-06	0.10437	-0.00019806	0.02781	3.131e-05	0.10032	0.00016065	-0.01936	-1.959e-05	0.03096	-0.00036215	-0.15297
5.7	-0.00078485	-0.70235	-0.00038103	-0.53164	-0.00018276	-0.29322	-1.351e-05	0.09875	-0.00024248	-0.01661	-1.931e-05	0.0497	0.00017304	-0.00697	2.765e-05	0.0782	-0.00033203	-0.12285
5.725	-0.00082419	-0.74169	-0.00039528	-0.54589	-0.0002243	-0.33476	-2.781e-05	0.08445	-0.00025886	-0.03299	-7.927e-05	-0.01026	0.00019268	0.01267	4.926e-05	0.09981	-0.00028036	-0.07118
5.75	-0.00082502	-0.74252	-0.0003741	-0.52471	-0.0002685	-0.37896	-3.991e-05	0.07235	-0.00024759	-0.02172	-0.00012678	-0.05777	0.0002147	0.03469	3.441e-05	0.08496	-0.00023572	-0.02654
5.775	-0.0007662	-0.6837	-0.00034654	-0.49715	-0.00029886	-0.40932	-4.191e-05	0.07035	-0.00020808	0.01779	-0.00014709	-0.07808	0.00022693	0.04692	-9.4e-07	0.04961	-0.00021614	-0.00696
5.8	-0.00070421	-0.62171	-0.00030198	-0.45259	-0.00029938	-0.40984	-4.172e-05	0.07054	-0.0001517	0.07417	-0.000137	-0.06799	0.00023089	0.05088	-2.562e-05	0.02493	-0.00022095	-0.01177
5.825	-0.0006545	-0.572	-0.0002561	-0.40671	-0.00028024	-0.3907	-4.026e-05	0.072	-9.692e-05	0.12895	-0.00012509	-0.05608	0.00022824	0.04823	-3.132e-05	0.01923	-0.00022621	-0.01703
5.85	-0.00059376	-0.51126	-0.00022653	-0.37714	-0.00027836	-0.38882	-3.598e-05	0.07628	-5.844e-05	0.16743	-0.00013261	-0.0636	0.0002293	0.04929	-2.568e-05	0.02487	-0.0002088	0.00038
5.875	-0.00055952	-0.47702	-0.00020829	-0.3589	-0.00029865	-0.40911	-3.054e-05	0.08172	-4.936e-05	0.17651	-0.0001547	-0.08569	0.00022973	0.04972	-1.04e-05	0.04015	-0.00017406	0.03512
5.9	-0.00056968	-0.48718	-0.00019431	-0.34492	-0.00032555	-0.43601	-3.684e-05	0.07542	-6.215e-05	0.16372	-0.00018553	-0.11652	0.00021213	0.03212	1.741e-05	0.06796	-0.00014624	0.06294
5.925	-0.00057571	-0.49321	-0.00017926	-0.32987	-0.00034664	-0.4571	-5.576e-05	0.0565	-8.477e-05	0.1411	-0.00020716	-0.13815	0.00018387	0.00386	5.126e-05	0.10181	-0.00012464	0.08454
5.95	-0.00058789	-0.50539	-0.00014927	-0.29988	-0.00034249	-0.45295	-6.732e-05	0.04494	-0.00010453	0.12134	-0.00021265	-0.14364	0.00015166	-0.02835	8.502e-05	0.13557	-0.00010621	0.10297
5.975	-0.00064091	-0.55841	-0.00010225	-0.25286	-0.00031377	-0.42423	-6.521e-05	0.04705	-0.00010359	0.12228	-0.0002095	-0.14049	0.00013362	-0.04639	0.00010177	0.15232	-0.00010502	0.10416
6	-0.00067116	-0.58866	-7.173e-05	-0.22234	-0.0002741	-0.38456	-5.73e-05	0.05496	-9.559e-05	0.13028	-0.00021179	-0.14278	0.00013087	-0.04914	0.00010018	0.15073	-0.00012964	0.07954
6.025	-0.00065468	-0.57218	-8.048e-05	-0.23109	-0.00023705	-0.34751	-6.236e-05	0.0499	-7.463e-05	0.15124	-0.00021844	-0.14943	0.0001371	-0.04291	8.53e-05	0.13585	-0.00017162	0.03756
6.05	-0.00065796	-0.57546	-0.00011265	-0.26326	-0.00020935	-0.31981	-8.328e-05	0.02898	-4.646e-05	0.17941	-0.00021177	-0.14276	0.0001297	-0.05031	6.493e-05	0.11548	-0.00021233	-0.00315
6.075	-0.00068079	-0.59829	-0.00016271	-0.31332	-0.00019472	-0.30518	-0.00012042	-0.00816	-1.771e-05	0.20816	-0.00018083	-0.11182	8.759e-05	-0.09242	5.667e-05	0.10722	-0.00023412	-0.02494
6.1	-0.00068206	-0.59956	-0.00022807	-0.37868	-0.00018964	-0.3001	-0.00014604	-0.03378	2.814e-05	0.25401	-0.00012659	-0.05758	1.72e-05	-0.16281	5.426e-05	0.10481	-0.00022946	-0.02028
6.125	-0.00071207	-0.62957	-0.00027238	-0.42299	-0.00018708	-0.29754	-0.0001378	-0.02554	9.313e-05	0.319	-6.698e-05	0.00203	-5.954e-05	-0.23955	3.905e-05	0.0896	-0.00019877	0.01041
6.15	-0.0007859	-0.7034	-0.00028259	-0.4332	-0.0001809	-0.29136	-9.554e-05	0.01672	0.00015665	0.38252	-2.919e-05	0.03982	-0.00011923	-0.29924	1.969e-05	0.07024	-0.00016367	0.04551
6.175	-0.00081247	-0.72997	-0.00027449	-0.4251	-0.00016892	-0.27938	-3.414e-05	0.07812	0.00019231	0.41818	-2.18e-05	0.04721	-0.00015792	-0.33793	4.31e-06	0.05486	-0.00014469	0.06449
6.2	-0.00079567	-0.71317	-0.00026785	-0.41846	-0.00014629	-0.25675	1.869e-05	0.13095	0.00018748	0.41335	-4.589e-05	0.02312	-0.00016849	-0.3485	-9.7e-07	0.04958	-0.00015361	0.05557
6.225	-0.00078591	-0.70341	-0.00026139	-0.412	-0.00010187	-0.21233	4.211e-05	0.15437	0.000144	0.36987	-7.773e-05	-0.00872	-0.00014902	-0.32903	1.149e-05	0.06204	-0.00016555	0.04363
6.25	-0.00076103	-0.67853	-0.00027104	-0.42165	-4.809e-05	-0.15855	4.818e-05	0.16044	7.308e-05	0.29895	-9.99e-05	-0.03089	-0.00011392	-0.29393	3.368e-05	0.08423	-0.00016483	0.04435
6.275	-0.00071596	-0.63346	-0.00028055	-0.43116	-4.14e-06	-0.1146	3.73e-05	0.14956	-1.199e-05	0.21388	-0.00011361	-0.0446	-7.513e-05	-0.25514	6.308e-05	0.11363	-0.00013992	0.06926
6.3	-0.00070321	-0.62071	-0.00026202	-0.41263	1.149e-05	-0.09897	1.501e-05	0.12727	-8.587e-05	0.14	-0.00011689	-0.04788	-3.81e-05	-0.21811	8.681e-05	0.13736	-0.00010604	0.10314
6.325	-0.00071301	-0.63051	-0.0002319	-0.38251	-5.36e-06	-0.11582	-8.48e-06	0.10378	-0.00013623	0.08964	-0.00012215	-0.05314	1.07e-06	-0.17894	0.00010047	0.15102	-6.736e-05	0.14182
6.35	-0.00069189	-0.60939	-0.00021686	-0.36747	-4.51e-05	-0.15556	-3.007e-05	0.08219	-0.00016521	0.06066	-0.0001403	-0.07129	3.31e-05	-0.14691	9.54e-05	0.14595	-4.823e-05	0.16095
6.375	-0.00068706	-0.60456	-0.00020925	-0.35986	-7.885e-05	-0.18931	-5.383e-05	0.05843	-0.00019353	0.03234	-0.00016573	-0.09672	5.689e-05	-0.12312	9.096e-05	0.14151	-4.683e-05	0.16235
6.4	-0.00070735	-0.62485	-0.00019078	-0.34139	-9.287e-05	-0.20333	-7.101e-05	0.04125	-0.00021983	0.00604	-0.00017755	-0.10854	7.071e-05	-0.1093	9.325e-05	0.1438	-6e-05	0.14918
6.425	-0.00071497	-0.63247	-0.00016933	-0.31994	-9.245e-05	-0.20291	-8.231e-05	0.02995	-0.00022462	0.00125	-0.00016516	-0.09615	7.358e-05	-0.10643	0.00010875	0.1593	-8.692e-05	0.12226
6.45	-0.00071655	-0.63405	-0.00014858	-0.29919	-9.402e-05	-0.20448	-8.208e-05	0.03018	-0.00020433	0.02154	-0.0001163	-0.04729	8.923e-05	-0.09078	0.00012561	0.17616	-0.00012671	0.08247
6.475	-0.00073803	-0.65553	-0.00012592	-0.27653	-9.127e-05	-0.20173	-7.867e-05	0.03359	-0.0001857	0.04017	-5.152e-05	0.01749	0.00010218	-0.07783	0.00013446	0.18501	-0.00016507	0.04411
6.5	-0.00074405	-0.66155	-0.00012932	-0.27993	-8.735e-05	-0.19781	-6.366e-05	0.0486	-0.00017319	0.05268	4.4e-06	0.07341	0.00011564	-0.06437	0.00013106	0.18161	-0.00018049	0.02869
6.525	-0.00073126	-0.64876	-0.00016218	-0.31279	-8.199e-05	-0.19245	-5.406e-05	0.0582	-0.00014782	0.07805	2.253e-05	0.09154	0.00013027	-0.04974	0.00011738	0.16793	-0.00016528	0.0439
6.55	-0.0007456	-0.6631	-0.0001914	-0.34201	-6.845e-05	-0.17891	-4.498e-05	0.06728	-0.00012771	0.09816	2.327e-05	0.09228	0.00013931	-0.0407	8.115e-05	0.1317	-0.0001383	0.07088
6.575	-0.00076881	-0.68631	-0.0002218	-0.37241	-5.199e-05	-0.16245	-3.06e-05	0.08166	-0.00011443	0.11144	2.458e-05	0.09359	0.00013862	-0.04139	3.675e-05	0.0873	-0.00011685	0.09233
6.6	-0.00075295	-0.67045	-0.00024978	-0.40039	-5.116e-05	-0.16162	-1.876e-05	0.0935	-0.00010182	0.12405	3.425e-05	0.10326	0.00014927	-0.03074	-5.38e-06	0.04517	-0.00010956	0.09962
6.625	-0.0007265	-0.644	-0.00025513	-0.40574	-6.188e-05	-0.17234	-1.757e-05	0.09469	-8.164e-05	0.14423	4.91e-05	0.11811	0.00017202	-0.00799	-2.994e-05	0.02061	-0.00012042	0.08876
6.65	-0.00072091	-0.63841	-0.00024396	-0.39457	-7.51e-05	-0.18556	-2.672e-05	0.08554	-5.542e-05	0.17045	7.948e-05	0.14849	0.00020251	0.0225	-3.174e-05	0.01881	-0.00011822	0.09096
6.675	-0.00068159	-0.59909	-0.00023811	-0.38872	-8.246e-05	-0.19292	-4.102e-05	0.07124	-2.253e-05	0.20334	0.00011774	0.18675	0.0002216	0.04159	-1.698e-05	0.03357	-9.162e-05	0.11756
6.7	-0.00062611	-0.54361	-0.00023781	-0.38842	-6.81e-05	-0.17856	-3.292e-05	0.07934	-1.64e-06	0.22423	0.00014209	0.2111	0.00023414	0.05413	-1.61e-06	0.04894	-5.457e-05	0.15461
6.725	-0.00062769	-0.54519	-0.00023794	-0.38855	-3.452e-05	-0.14498	-1.355e-05	0.09871	-4.6e-06	0.22127	0.00013502	0.20403	0.00024409	0.06408	4.16e-06	0.05471	-2.411e-05	0.18507
6.75	-0.00065992	-0.57742	-0.00023528	-0.38589	-8.54e-06	-0.119	1.785e-05	0.13011	-1.401e-05	0.21186	0.00011073	0.17974	0.00024324	0.06323	1.4e-06	0.05195	-1.829e-05	0.19089
6.775	-0.00068558	-0.60308	-0.00022866	-0.37927	-1.47e-06	-0.11193	4.588e-05	0.15814	-2.901e-05	0.19686	8.291e-05	0.15192	0.00022832	0.04831	-1.76e-06	0.04879	-4.054e-05	0.16864
6.8	-0.00072896	-0.64646	-0.00019923	-0.34984	1.07e-06	-0.10939	5.738e-05	0.16964	-4.705e-05	0.17882	6.279e-05	0.1318	0.00020456	0.02455	-1.15e-05	0.03905	-6.821e-05	0.14097
6.825	-0.0007709	-0.6884	-0.00017178	-0.32239	1.602e-05	-0.09444	5.508e-05	0.16734	-5.897e-05	0.1669	5.02e-05	0.11921	0.00018148	0.00147	-1.754e-05	0.03301	-9.017e-05	0.11901
6.85	-0.00075701	-0.67451	-0.00015227	-0.30288	4.588e-05	-0.06458	2.816e-05	0.14042	-5.573e-05	0.17014	5.296e-05	0.12197	0.00015689	-0.02312	-1.338e-05	0.03717	-0.00010609	0.10309
6.875	-0.00072445	-0.64195	-0.00010369	-0.2543	8.603e-05	-0.02443	-1.427e-05	0.09799	-4.228e-05	0.18359	6.711e-05	0.13612	0.00013162	-0.04839	8.17e-06	0.05872	-0.00010458	0.1046
6.9	-0.00070431	-0.62181	-2.948e-05	-0.18009	0.00010443	-0.00603	-3.761e-05	0.07465	-2.348e-05	0.20239	8.079e-05	0.1498	0.00012152	-0.05849	3.634e-05	0.08689	-9.453e-05	0.11465
6.925	-0.00065861	-0.57611	2.372e-05	-0.12689	8.628e-05	-0.02418	-3.245e-05	0.07981	-7.72e-06	0.21815	8.642e-05	0.15543	0.00013317	-0.04684	4.734e-05	0.09789	-8.956e-05	0.11962
6.95	-0.00060948	-0.52698	4.25e-05	-0.10811	4.722e-05	-0.06324	-1.306e-05	0.0992	-8.47e-06	0.2174	9.424e-05	0.16325	0.00016189	-0.01812	3.488e-05	0.08543	-8.755e-05	0.12163
6.975	-0.00061248	-0.52998	4.483e-05	-0.10578	1.754e-05	-0.09292	-3.11e-06	0.10915	-1.89e-05	0.20697	0.00011433	0.18334	0.00018582	0.00581	1.509e-05	0.06564	-8.199e-05	0.12719
7	-0.00061904	-0.53654	1.697e-05	-0.13364	4.4e-07	-0.11002	4e-08	0.1123	-2.968e-05	0.19619	0.00014293	0.21194	0.00018541	0.0054	1.107e-05	0.06162	-7.607e-05	0.13311
7.025	-0.00058341	-0.50091	-3.776e-05	-0.18837	-2.68e-06	-0.11314	-3.85e-06	0.10841	-3.477e-05	0.1911	0.00016683	0.23584	0.00016424	-0.01577	2.398e-05	0.07453	-8.235e-05	0.12683
7.05	-0.00054337	-0.46087	-9.347e-05	-0.24408	6.54e-06	-0.10392	-1.96e-06	0.1103	-3.395e-05	0.19192	0.00017767	0.24668	0.00015201	-0.028	4.961e-05	0.10016	-0.0001019	0.10728
7.075	-0.00049621	-0.41371	-0.00013905	-0.28966	2.274e-05	-0.08772	2.22e-06	0.11448	-1.786e-05	0.20801	0.00015686	0.22587	0.0001665	-0.01351	9.057e-05	0.14112	-0.00011553	0.09365
7.1	-0.00041728	-0.33478	-0.00017612	-0.32673	4.736e-05	-0.0631	1.69e-06	0.11395	-3.78e-06	0.22209	0.00010775	0.17676	0.0001958	0.01579	0.00013056	0.18111	-0.00011493	0.09425
7.125	-0.00036084	-0.27834	-0.00019822	-0.34883	8.477e-05	-0.02569	-1.242e-05	0.09984	-6.76e-06	0.21911	5.277e-05	0.12178	0.00022525	0.04524	0.00014714	0.19769	-9.252e-05	0.11666
7.15	-0.00036137	-0.27887	-0.00020634	-0.35695	0.00012456	0.0141	-4.45e-05	0.06776	-1.252e-05	0.21335	1.401e-05	0.08302	0.00023914	0.05913	0.00014081	0.19136	-5.384e-05	0.15534
7.175	-0.00034343	-0.26093	-0.00021033	-0.36094	0.0001435	0.03304	-8.757e-05	0.02469	-2.836e-05	0.19751	4.47e-06	0.07348	0.00024816	0.06815	0.00012107	0.17162	-1.199e-05	0.19719
7.2	-0.0003126	-0.2301	-0.00019307	-0.34368	0.00013767	0.02721	-0.00013648	-0.02422	-5.194e-05	0.17393	1.922e-05	0.08823	0.0002551	0.07509	0.00010009	0.15064	1.961e-05	0.22879
7.225	-0.0003164	-0.2339	-0.00015275	-0.30336	0.00012417	0.01371	-0.00017857	-0.06631	-6.183e-05	0.16404	4.263e-05	0.11164	0.00024685	0.06684	9.506e-05	0.14561	3.679e-05	0.24597
7.25	-0.00032788	-0.24538	-0.00012212	-0.27273	0.00011404	0.00358	-0.00020256	-0.0903	-4.258e-05	0.18329	5.046e-05	0.11947	0.00022605	0.04604	0.00011004	0.16059	2.896e-05	0.23814
7.275	-0.00031767	-0.23517	-0.00011521	-0.26582	0.00012036	0.0099	-0.0001852	-0.07294	3.44e-06	0.22931	3.44e-05	0.10341	0.00019545	0.01544	0.00013303	0.18358	-5.58e-06	0.2036
7.3	-0.00031887	-0.23637	-0.00011091	-0.26152	0.00013333	0.02287	-0.00013422	-0.02196	5.963e-05	0.2855	1.361e-05	0.08262	0.00015054	-0.02947	0.00013917	0.18972	-5.498e-05	0.1542
7.325	-0.00032033	-0.23783	-0.00011515	-0.26576	0.00012165	0.01119	-7.045e-05	0.04181	9.589e-05	0.32176	-1.16e-06	0.06785	9.602e-05	-0.08399	0.00012822	0.17877	-0.00010318	0.106
7.35	-0.00027876	-0.19626	-0.00013476	-0.28537	8.202e-05	-0.02844	-2.384e-05	0.08842	9.668e-05	0.32255	-3.048e-05	0.03853	5.471e-05	-0.1253	0.00010528	0.15583	-0.00012172	0.08746
7.375	-0.00024213	-0.15963	-0.00015091	-0.30152	3.068e-05	-0.07978	2.2e-07	0.11248	9.261e-05	0.31848	-5.735e-05	0.01166	5.237e-05	-0.12764	7.971e-05	0.13026	-0.00011032	0.09886
7.4	-0.00025037	-0.16787	-0.00014893	-0.29954	-1.487e-05	-0.12533	4.85e-06	0.11711	9.637e-05	0.32224	-7.142e-05	-0.00241	9.221e-05	-0.0878	6.937e-05	0.11992	-8.943e-05	0.11975
7.425	-0.0002453	-0.1628	-0.00013953	-0.29014	-4.161e-05	-0.15207	-5.23e-06	0.10703	0.00010251	0.32838	-6.614e-05	0.00287	0.00014728	-0.03273	8.874e-05	0.13929	-7.819e-05	0.13099
7.45	-0.00022561	-0.14311	-0.0001125	-0.26311	-3.862e-05	-0.14908	-2.237e-05	0.08989	0.00011447	0.34034	-4.121e-05	0.0278	0.00018202	0.00201	0.0001054	0.15595	-9.961e-05	0.10957
7.475	-0.0002367	-0.1542	-7.493e-05	-0.22554	-4.47e-06	-0.11493	-4.436e-05	0.0679	0.0001142	0.34007	-1.468e-05	0.05433	0.00019462	0.01461	0.00010148	0.15203	-0.00013774	0.07144
7.5	-0.00025314	-0.17064	-5.304e-05	-0.20365	4.009e-05	-0.07037	-5.515e-05	0.05711	9.8e-05	0.32387	-5.41e-06	0.0636	0.00019265	0.01264	8.415e-05	0.1347	-0.00017303	0.03615
7.525	-0.00023173	-0.14923	-5.063e-05	-0.20124	6.32e-05	-0.04726	-6.216e-05	0.0501	6.363e-05	0.2895	-7.49e-06	0.06152	0.00020256	0.02255	7.492e-05	0.12547	-0.00017465	0.03453
7.55	-0.00022772	-0.14522	-3.874e-05	-0.18935	4.608e-05	-0.06438	-7.033e-05	0.04193	2.56e-05	0.25147	2.41e-06	0.07142	0.00021362	0.03361	8.196e-05	0.13251	-0.00014102	0.06816
7.575	-0.00024074	-0.15824	-2.735e-05	-0.17796	-8.3e-06	-0.11876	-6.646e-05	0.0458	9.83e-06	0.2357	2.529e-05	0.0943	0.00021574	0.03573	8.957e-05	0.14012	-9.63e-05	0.11288
7.6	-0.00023156	-0.14906	-4.29e-05	-0.19351	-6.212e-05	-0.17258	-5.713e-05	0.05513	2.053e-05	0.2464	6.766e-05	0.13667	0.00020985	0.02984	7.959e-05	0.13014	-7.073e-05	0.13845
7.625	-0.00022615	-0.14365	-6.517e-05	-0.21578	-0.00010055	-0.21101	-5.9e-05	0.05326	4.686e-05	0.27273	0.00010906	0.17807	0.00018912	0.00911	4.617e-05	0.09672	-8.459e-05	0.12459
7.65	-0.00025527	-0.17277	-9.419e-05	-0.2448	-0.00011321	-0.22367	-7.278e-05	0.03948	6.387e-05	0.28974	0.00013568	0.20469	0.00015302	-0.02699	6.4e-07	0.05119	-0.00012655	0.08263
7.675	-0.00026613	-0.18363	-0.00014947	-0.30008	-0.00011369	-0.22415	-0.00010358	0.00868	6.917e-05	0.29504	0.0001329	0.20191	9.686e-05	-0.08315	-3.945e-05	0.0111	-0.00018877	0.02041
7.7	-0.00023865	-0.15615	-0.00020317	-0.35378	-0.00010586	-0.21632	-0.00013279	-0.02053	7.392e-05	0.29979	0.00010727	0.17628	2.631e-05	-0.1537	-6.452e-05	-0.01397	-0.00023588	-0.0267
7.725	-0.00022154	-0.13904	-0.0002313	-0.38191	-9.552e-05	-0.20598	-0.00015017	-0.03791	9.43e-05	0.32017	7.523e-05	0.14424	-3.914e-05	-0.21915	-5.736e-05	-0.00681	-0.00024551	-0.03633
7.75	-0.00019901	-0.11651	-0.00023817	-0.38878	-8.431e-05	-0.19477	-0.00015868	-0.04642	0.00012354	0.34941	4.328e-05	0.11229	-7.431e-05	-0.25432	-1.48e-05	0.03575	-0.00022025	-0.01107
7.775	-0.00013913	-0.05663	-0.00023037	-0.38098	-6.36e-05	-0.17406	-0.00016878	-0.05652	0.00013296	0.35883	2.308e-05	0.09209	-6.817e-05	-0.24818	6.819e-05	0.11874	-0.00018359	0.02559
7.8	-9.682e-05	-0.01432	-0.00019837	-0.34898	-3.344e-05	-0.1439	-0.00017423	-0.06197	0.00011084	0.33671	1.379e-05	0.0828	-2.797e-05	-0.20798	0.00016172	0.21227	-0.00015186	0.05732
7.825	-8.562e-05	-0.00312	-0.00016886	-0.31947	-6.21e-06	-0.11667	-0.00016793	-0.05567	5.563e-05	0.2815	9.4e-07	0.06995	2.654e-05	-0.15347	0.0002142	0.26475	-0.00013318	0.076
7.85	-5.771e-05	0.02479	-0.00016252	-0.31313	1.1e-05	-0.09946	-0.00016153	-0.04927	-1.617e-05	0.2097	-1.487e-05	0.05414	9.464e-05	-0.08537	0.00019477	0.24532	-0.00013271	0.07647
7.875	-3.628e-05	0.04622	-0.00016368	-0.31429	1.987e-05	-0.09059	-0.00016592	-0.05366	-8.745e-05	0.13842	-2.301e-05	0.046	0.00016364	-0.01637	0.00011804	0.16859	-0.00015032	0.05886
7.9	-6.726e-05	0.01524	-0.00016528	-0.31589	3.061e-05	-0.07985	-0.00015933	-0.04707	-0.00012623	0.09964	-3.901e-05	0.03	0.00020696	0.02695	1.435e-05	0.0649	-0.00018508	0.0241
7.925	-9.921e-05	-0.01671	-0.00018367	-0.33428	4.832e-05	-0.06214	-0.00014396	-0.0317	-0.00012518	0.10069	-7.037e-05	-0.00136	0.00021242	0.03241	-9.165e-05	-0.0411	-0.00020625	0.00293
7.95	-0.00011457	-0.03207	-0.0002	-0.35061	7.58e-05	-0.03466	-0.00014056	-0.0283	-9.08e-05	0.13507	-0.00011321	-0.0442	0.00017896	-0.00105	-0.00017802	-0.12747	-0.00020844	0.00074
7.975	-0.00015098	-0.06848	-0.00020041	-0.35102	0.00010652	-0.00394	-0.00014414	-0.03188	-4.053e-05	0.18534	-0.00015065	-0.08164	0.00012746	-0.05255	-0.00022736	-0.17681	-0.00019877	0.01041
8	-0.00016365	-0.08115	-0.00019404	-0.34465	0.00013138	0.02092	-0.00014321	-0.03095	4.22e-06	0.23009	-0.00017099	-0.10198	8.819e-05	-0.09182	-0.00022273	-0.17218	-0.00018256	0.02662
8.025	-0.00012556	-0.04306	-0.00017504	-0.32565	0.00015068	0.04022	-0.00013635	-0.02409	4.192e-05	0.26779	-0.00016762	-0.09861	7.801e-05	-0.102	-0.00017411	-0.12356	-0.00016332	0.04586
8.05	-9.683e-05	-0.01433	-0.00013339	-0.284	0.00017161	0.06115	-0.00011882	-0.00656	6.637e-05	0.29224	-0.00014683	-0.07782	0.00010423	-0.07578	-0.00010575	-0.0552	-0.00015383	0.05535
8.075	-8.011e-05	0.00239	-8.795e-05	-0.23856	0.00019069	0.08023	-8.848e-05	0.02378	8.933e-05	0.3152	-0.00011467	-0.04566	0.00016364	-0.01637	-2.744e-05	0.02311	-0.00014816	0.06102
8.1	-1.295e-05	0.06955	-6.394e-05	-0.21455	0.0002058	0.09534	-5.367e-05	0.05859	0.00011141	0.33728	-6.614e-05	0.00287	0.00022144	0.04143	3.943e-05	0.08998	-0.00014777	0.06141
8.125	6.787e-05	0.15037	-6.417e-05	-0.21478	0.00021937	0.10891	-2.098e-05	0.09128	0.00013587	0.36174	-1.405e-05	0.05496	0.00025336	0.07335	7.681e-05	0.12736	-0.00013543	0.07375
8.15	0.00010048	0.18298	-8.233e-05	-0.23294	0.00021136	0.1009	1.818e-05	0.13044	0.00015715	0.38302	1.606e-05	0.08507	0.00026153	0.08152	7.836e-05	0.12891	-0.00012287	0.08631
8.175	0.00012024	0.20274	-0.00011423	-0.26484	0.00018001	0.06955	4.065e-05	0.15291	0.00015307	0.37894	1.112e-05	0.08013	0.00026365	0.08364	6.266e-05	0.11321	-0.00012925	0.07993
8.2	0.00014655	0.22905	-0.00013892	-0.28953	0.00014061	0.03015	2.738e-05	0.13964	0.00012161	0.34748	-1.08e-05	0.05821	0.00027783	0.09782	4.616e-05	0.09671	-0.00015806	0.05112
8.225	0.00014784	0.23034	-0.00014484	-0.29545	0.00010908	-0.00138	-5.15e-06	0.10711	7.164e-05	0.29751	-2.533e-05	0.04368	0.00029167	0.11166	3.425e-05	0.0848	-0.00017733	0.03185
8.25	0.0001576	0.2401	-0.00014341	-0.29402	8.481e-05	-0.02565	-3.146e-05	0.0808	2.311e-05	0.24898	-3.286e-05	0.03615	0.00029679	0.11678	3.269e-05	0.08324	-0.00017694	0.03224
8.275	0.0002208	0.3033	-0.00013525	-0.28586	6.999e-05	-0.04047	-4.236e-05	0.0699	-2.048e-05	0.20539	-3.427e-05	0.03474	0.00029056	0.11055	3.228e-05	0.08283	-0.00016973	0.03945
8.3	0.00029155	0.37405	-0.00010914	-0.25975	6.066e-05	-0.0498	-2.274e-05	0.08952	-4.854e-05	0.17733	-2.322e-05	0.04579	0.0002625	0.08249	2.633e-05	0.07688	-0.00014637	0.06281
8.325	0.00033074	0.41324	-8.171e-05	-0.23232	5.207e-05	-0.05839	1.088e-05	0.12314	-5.672e-05	0.16915	-2.657e-05	0.04244	0.00023109	0.05108	1.146e-05	0.06201	-0.00011866	0.09052
8.35	0.0003701	0.4526	-6.259e-05	-0.2132	4.055e-05	-0.06991	3.55e-05	0.14776	-3.788e-05	0.18799	-4.48e-05	0.02421	0.00020886	0.02885	-2.062e-05	0.02993	-0.00010705	0.10213
8.375	0.00038215	0.46465	-3.441e-05	-0.18502	3.808e-05	-0.07238	2.903e-05	0.14129	-1.22e-06	0.22465	-6.617e-05	0.00284	0.00019023	0.01022	-4.008e-05	0.01047	-0.00012281	0.08637
8.4	0.00033906	0.42156	-1.822e-05	-0.16883	4.612e-05	-0.06434	-5.77e-06	0.10649	3.905e-05	0.26492	-8.371e-05	-0.0147	0.00016627	-0.01374	-3.008e-05	0.02047	-0.00016219	0.04699
8.425	0.00028881	0.37131	-2.624e-05	-0.17685	6.983e-05	-0.04063	-4.792e-05	0.06434	7.017e-05	0.29604	-7.744e-05	-0.00843	0.00013124	-0.04877	9.74e-06	0.06029	-0.00020107	0.00811
8.45	0.00025756	0.34006	-5.398e-05	-0.20459	9.652e-05	-0.01394	-7.658e-05	0.03568	8.348e-05	0.30935	-5.766e-05	0.01135	9.805e-05	-0.08196	5.389e-05	0.10444	-0.00021967	-0.01049
8.475	0.0002083	0.2908	-8.026e-05	-0.23087	0.00011845	0.00799	-9.258e-05	0.01968	8.463e-05	0.3105	-3.008e-05	0.03893	7.853e-05	-0.10148	8.977e-05	0.14032	-0.00021616	-0.00698
8.5	0.00018943	0.27193	-9.719e-05	-0.2478	0.0001317	0.02124	-0.00010205	0.01021	7.046e-05	0.29633	-1.312e-05	0.05589	7.732e-05	-0.10269	0.00011809	0.16864	-0.00018779	0.02139
8.525	0.00025519	0.33769	-0.00010164	-0.25225	0.00013979	0.02933	-0.00010626	0.006	4.2e-05	0.26787	-8.84e-06	0.06017	8.501e-05	-0.095	0.0001418	0.19235	-0.0001327	0.07648
8.55	0.00034273	0.42523	-9.712e-05	-0.24773	0.0001467	0.03624	-0.00010065	0.01161	8.51e-06	0.23438	-8.53e-06	0.06048	0.00010041	-0.0796	0.00015753	0.20808	-8.032e-05	0.12886
8.575	0.00038409	0.46659	-8.742e-05	-0.23803	0.00015686	0.0464	-8.983e-05	0.02243	-1.79e-05	0.20797	-7.5e-06	0.06151	0.00011281	-0.0672	0.00016979	0.22034	-4.739e-05	0.16179
8.6	0.00039785	0.48035	-7.689e-05	-0.2275	0.00016918	0.05872	-9.039e-05	0.02187	-3.464e-05	0.19123	-5.5e-06	0.06351	0.00012139	-0.05862	0.00017825	0.2288	-3.702e-05	0.17216
8.625	0.00039909	0.48159	-6.388e-05	-0.21449	0.00017167	0.06121	-9.77e-05	0.01456	-4.915e-05	0.17672	-5.13e-06	0.06388	0.00013484	-0.04517	0.00017951	0.23006	-3.919e-05	0.16999
8.65	0.00036922	0.45172	-4.644e-05	-0.19705	0.0001538	0.04334	-0.00011759	-0.00533	-5.058e-05	0.17529	8.09e-06	0.0771	0.00015351	-0.0265	0.0001849	0.23545	-3.055e-05	0.17863
8.675	0.00036734	0.44984	-4.086e-05	-0.19147	0.00012316	0.0127	-0.00015189	-0.03963	-2.749e-05	0.19838	3.089e-05	0.0999	0.00017428	-0.00573	0.00019156	0.24211	8.5e-07	0.21003
8.7	0.00040908	0.49158	-3.75e-05	-0.18811	9.676e-05	-0.0137	-0.00020052	-0.08826	1.218e-05	0.23805	4.033e-05	0.10934	0.00018824	0.00823	0.00020508	0.25563	4.3e-05	0.25218
8.725	0.00043834	0.52084	-2.548e-05	-0.17609	7.109e-05	-0.03937	-0.00024027	-0.12801	6.643e-05	0.2923	5.125e-05	0.12026	0.00019523	0.01522	0.00023098	0.28153	8.507e-05	0.29425
8.75	0.00044852	0.53102	-2.28e-06	-0.15289	4.596e-05	-0.0645	-0.00023995	-0.12769	0.00011712	0.34299	6.376e-05	0.13277	0.00020097	0.02096	0.00026551	0.31606	0.00010363	0.31281
8.775	0.00046128	0.54378	3.101e-05	-0.1196	2.321e-05	-0.08725	-0.00021793	-0.10567	0.00015159	0.37746	7.035e-05	0.13936	0.00021161	0.0316	0.00029597	0.34652	8.926e-05	0.29844
8.8	0.0004301	0.5126	7.381e-05	-0.0768	1.167e-05	-0.09879	-0.00019781	-0.08555	0.00016407	0.38994	6.656e-05	0.13557	0.00022083	0.04082	0.00031528	0.36583	4.863e-05	0.25781
8.825	0.00035348	0.43598	0.0001084	-0.04221	-1.84e-06	-0.1123	-0.00020244	-0.09018	0.00014768	0.37355	5.145e-05	0.12046	0.00022478	0.04477	0.0003219	0.37245	-9.04e-06	0.20014
8.85	0.00030551	0.38801	0.00012842	-0.02219	-2.455e-05	-0.13501	-0.00022854	-0.11628	0.00012354	0.34941	1.086e-05	0.07987	0.00022264	0.04263	0.00031005	0.3606	-6.519e-05	0.14399
8.875	0.00029924	0.38174	0.0001342	-0.01641	-4.926e-05	-0.15972	-0.00024876	-0.1365	0.00011051	0.33638	-3.88e-05	0.03021	0.00021457	0.03456	0.00029187	0.34242	-0.0001052	0.10398
8.9	0.00028912	0.37162	0.0001239	-0.02671	-6.697e-05	-0.17743	-0.00025134	-0.13908	0.00011387	0.33974	-6.613e-05	0.00288	0.00020293	0.02292	0.00028326	0.33381	-0.00012684	0.08234
8.925	0.00027686	0.35936	9.386e-05	-0.05675	-7.767e-05	-0.18813	-0.00024568	-0.13342	0.00012866	0.35453	-6.575e-05	0.00326	0.0001778	-0.00221	0.00027845	0.329	-0.0001428	0.06638
8.95	0.00029438	0.37688	5.983e-05	-0.09078	-6.909e-05	-0.17955	-0.00023483	-0.12257	0.00014657	0.37244	-3.637e-05	0.03264	0.00012864	-0.05137	0.00029135	0.3419	-0.00014417	0.06501
8.975	0.0003051	0.3876	4.182e-05	-0.10879	-4.307e-05	-0.15353	-0.00021623	-0.10397	0.00014363	0.3695	6.6e-07	0.06967	8.024e-05	-0.09977	0.00031555	0.3661	-0.00011399	0.09519
9	0.00031534	0.39784	2.917e-05	-0.12144	-2.225e-05	-0.13271	-0.00019014	-0.07788	0.00012895	0.35482	3.077e-05	0.09978	5.586e-05	-0.12415	0.00033068	0.38123	-7.175e-05	0.13743
9.025	0.00035802	0.44052	2.136e-05	-0.12925	-1.125e-05	-0.12171	-0.00015886	-0.0466	9.81e-05	0.32397	6.68e-05	0.13581	4.808e-05	-0.13193	0.00032761	0.37816	-3.067e-05	0.17851
9.05	0.00039128	0.47378	1.661e-05	-0.134	-3.53e-06	-0.11399	-0.00012042	-0.00816	6.048e-05	0.28635	0.00010986	0.17887	4.796e-05	-0.13205	0.000304	0.35455	-1.44e-06	0.20774
9.075	0.00038646	0.46896	-1.4e-07	-0.15075	5.78e-06	-0.10468	-9.553e-05	0.01673	1.431e-05	0.24018	0.00014382	0.21283	3.692e-05	-0.14309	0.00028109	0.33164	1.223e-05	0.22141
9.1	0.00037739	0.45989	-3.871e-05	-0.18932	1.628e-05	-0.09418	-9.33e-05	0.01896	-1.294e-05	0.21293	0.00016326	0.23227	3.129e-05	-0.14872	0.00027082	0.32137	2.71e-06	0.21189
9.125	0.00037425	0.45675	-7.73e-05	-0.22791	2.897e-05	-0.08149	-9.956e-05	0.0127	-1.651e-05	0.20936	0.00016019	0.2292	4.28e-05	-0.13721	0.00027174	0.32229	-1.366e-05	0.19552
9.15	0.00036246	0.44496	-9.338e-05	-0.24399	3.885e-05	-0.07161	-0.00011733	-0.00507	-7.11e-06	0.21876	0.00014123	0.21024	6.248e-05	-0.11753	0.00027471	0.32526	-2.923e-05	0.17995
9.175	0.00036053	0.44303	-8.255e-05	-0.23316	4.182e-05	-0.06864	-0.00014338	-0.03112	-1.02e-06	0.22485	0.00011345	0.18246	7.933e-05	-0.10068	0.00026957	0.32012	-2.842e-05	0.18076
9.2	0.00038598	0.46848	-4.902e-05	-0.19963	4.52e-05	-0.06526	-0.00015349	-0.04123	-1.208e-05	0.21379	7.838e-05	0.14739	8.823e-05	-0.09178	0.00026208	0.31263	-1.225e-05	0.19693
9.225	0.00039521	0.47771	-7.26e-06	-0.15787	6.976e-05	-0.0407	-0.0001472	-0.03494	-3.455e-05	0.19132	5.002e-05	0.11903	8.004e-05	-0.09997	0.00026753	0.31808	1.606e-05	0.22524
9.25	0.00039995	0.48245	1.673e-05	-0.13388	9.621e-05	-0.01425	-0.00013119	-0.01893	-5.885e-05	0.16702	3.153e-05	0.10054	6.52e-05	-0.11481	0.00028284	0.33339	4.899e-05	0.25817
9.275	0.00041358	0.49608	2.109e-05	-0.12952	0.00010745	-0.00301	-0.00010702	0.00524	-7.219e-05	0.15368	2.033e-05	0.08934	6.351e-05	-0.1165	0.00030252	0.35307	6.876e-05	0.27794
9.3	0.00040945	0.49195	2.585e-05	-0.12476	9.225e-05	-0.01821	-9.12e-05	0.02106	-6.698e-05	0.15889	2.722e-05	0.09623	6.531e-05	-0.1147	0.00030947	0.36002	5.908e-05	0.26826
9.325	0.00038786	0.47036	3.215e-05	-0.11846	4.546e-05	-0.065	-8.518e-05	0.02708	-3.53e-05	0.19057	4.015e-05	0.10916	5.27e-05	-0.12731	0.00028855	0.3391	1.851e-05	0.22769
9.35	0.00036924	0.45174	3.641e-05	-0.1142	-1.58e-05	-0.12626	-7.537e-05	0.03689	2.671e-05	0.25258	4.832e-05	0.11733	2.782e-05	-0.15219	0.00023243	0.28298	-2.698e-05	0.1822
9.375	0.00036926	0.45176	4.297e-05	-0.10764	-6.542e-05	-0.17588	-4.625e-05	0.06601	9.031e-05	0.31618	5.775e-05	0.12676	8.2e-07	-0.17919	0.00015067	0.20122	-6.779e-05	0.14139
9.4	0.00036528	0.44778	4.587e-05	-0.10474	-8.527e-05	-0.19573	-4.04e-06	0.10822	0.00012994	0.35581	6.626e-05	0.13527	-1.365e-05	-0.19366	7.986e-05	0.13041	-0.00010258	0.1066
9.425	0.00035146	0.43396	4.832e-05	-0.10229	-6.965e-05	-0.18011	4.289e-05	0.15515	0.00013663	0.3625	7.422e-05	0.14323	-2.32e-06	-0.18233	4.885e-05	0.0994	-0.00012168	0.0875
9.45	0.00033931	0.42181	5.901e-05	-0.0916	-2.11e-05	-0.13156	7.053e-05	0.18279	0.00011199	0.33786	6.583e-05	0.13484	3.161e-05	-0.1484	6.81e-05	0.11865	-0.00014032	0.06886
9.475	0.00033182	0.41432	7.151e-05	-0.0791	4.068e-05	-0.06978	7.036e-05	0.18262	6.936e-05	0.29523	5.183e-05	0.12084	7.826e-05	-0.10175	0.00011739	0.16794	-0.00017286	0.03632
9.5	0.00032571	0.40821	8.526e-05	-0.06535	8.846e-05	-0.022	5.464e-05	0.1669	2.71e-05	0.25297	4.154e-05	0.11055	0.00012244	-0.05757	0.00016963	0.22018	-0.00020258	0.0066
9.525	0.0003251	0.4076	0.00010103	-0.04958	0.0001125	0.00204	3.172e-05	0.14398	5.62e-06	0.23149	3.449e-05	0.1035	0.00016534	-0.01467	0.00021217	0.26272	-0.00022036	-0.01118
9.55	0.00032245	0.40495	0.00010867	-0.04194	0.00011813	0.00767	-1.87e-06	0.11039	1.062e-05	0.23649	2.697e-05	0.09598	0.0002065	0.02649	0.00024179	0.29234	-0.00022506	-0.01588
9.575	0.00031802	0.40052	0.00010253	-0.04808	0.00010199	-0.00847	-3.821e-05	0.07405	4.521e-05	0.27108	1.646e-05	0.08547	0.00022253	0.04252	0.00025511	0.30566	-0.00022041	-0.01123
9.6	0.0003235	0.406	9.228e-05	-0.05833	8.009e-05	-0.03037	-6.304e-05	0.04922	0.00010036	0.32623	1.286e-05	0.08187	0.00022904	0.04903	0.00025593	0.30648	-0.00020602	0.00316
9.625	0.00033912	0.42162	9.555e-05	-0.05506	7.071e-05	-0.03975	-8.159e-05	0.03067	0.00013886	0.36473	2.479e-05	0.0938	0.00022087	0.04086	0.00024092	0.29147	-0.00019808	0.0111
9.65	0.00035277	0.43527	0.00010626	-0.04435	7.572e-05	-0.03474	-9.056e-05	0.0217	0.00015562	0.38149	6.176e-05	0.13077	0.00020295	0.02294	0.0002143	0.26485	-0.00017309	0.03609
9.675	0.00035715	0.43965	9.908e-05	-0.05153	8.51e-05	-0.02536	-9.936e-05	0.0129	0.00014324	0.36911	0.00011032	0.17933	0.00018954	0.00953	0.00018305	0.2336	-0.00013021	0.07897
9.7	0.0003756	0.4581	6.558e-05	-0.08503	9.436e-05	-0.0161	-0.00010849	0.00377	0.00011525	0.34112	0.00014822	0.21723	0.00017982	-0.00019	0.00014975	0.2003	-7.918e-05	0.13
9.725	0.00039846	0.48096	1.244e-05	-0.13817	9.286e-05	-0.0176	-0.00011513	-0.00287	8.035e-05	0.30622	0.00015918	0.22819	0.00017305	-0.00696	0.00012506	0.17561	-2.455e-05	0.18463
9.75	0.00042267	0.50517	-3.492e-05	-0.18553	8.759e-05	-0.02287	-0.00010073	0.01153	5.314e-05	0.27901	0.00014355	0.21256	0.00015535	-0.02466	0.00012328	0.17383	4.26e-06	0.21344
9.775	0.00044157	0.52407	-5.463e-05	-0.20524	6.726e-05	-0.0432	-8.929e-05	0.02297	4.709e-05	0.27296	0.00010551	0.17452	0.00013083	-0.04918	0.00012402	0.17457	1.888e-05	0.22806
9.8	0.00044236	0.52486	-3.554e-05	-0.18615	1.628e-05	-0.09418	-9.428e-05	0.01798	6.743e-05	0.2933	5.906e-05	0.12807	0.00010651	-0.0735	0.00012405	0.1746	1.389e-05	0.22307
9.825	0.00041066	0.49316	1.446e-05	-0.13615	-4.137e-05	-0.15183	-0.00010946	0.0028	0.00010156	0.32743	2.714e-05	0.09615	8.336e-05	-0.09665	0.00011504	0.16559	4.3e-06	0.21348
9.85	0.00036415	0.44665	7.703e-05	-0.07358	-8.072e-05	-0.19118	-0.0001115	0.00076	0.00013029	0.35616	1.91e-05	0.08811	4.739e-05	-0.13262	9.58e-05	0.14635	-3.28e-06	0.2059
9.875	0.00031756	0.40006	0.00013547	-0.01514	-8.485e-05	-0.19531	-0.00011312	-0.00086	0.00012948	0.35535	2.619e-05	0.0952	1.5e-07	-0.17986	7.107e-05	0.12162	-1.474e-05	0.19444
9.9	0.0002704	0.3529	0.00017695	0.02634	-5.583e-05	-0.16629	-0.00011267	-0.00041	9.962e-05	0.32549	4.474e-05	0.11375	-5.692e-05	-0.23693	6.638e-05	0.11693	-3.739e-05	0.17179
9.925	0.00024563	0.32813	0.00018889	0.03828	-1.717e-05	-0.12763	-0.00010539	0.00687	4.656e-05	0.27243	7.294e-05	0.14195	-9.398e-05	-0.27399	8.494e-05	0.13549	-7.141e-05	0.13777
9.95	0.00025468	0.33718	0.00017546	0.02485	1.19e-05	-0.09856	-0.00010188	0.01038	9.3e-07	0.2268	0.00010306	0.17207	-7.322e-05	-0.25323	0.00010047	0.15102	-0.0001025	0.10668
9.975	0.00029333	0.37583	0.00014898	-0.00163	2.82e-05	-0.08226	-0.0001255	-0.01324	-2.184e-05	0.20403	0.00011704	0.18605	-2.18e-06	-0.18219	9.515e-05	0.1457	-0.00012511	0.08407
10	0.0003269	0.4094	0.00011808	-0.03253	3.334e-05	-0.07712	-0.00018038	-0.06812	-2.79e-05	0.19797	0.00011442	0.18343	0.00010814	-0.07187	7.951e-05	0.13006	-0.00012046	0.08872
10.025	0.00034086	0.42336	8.762e-05	-0.06299	1.971e-05	-0.09075	-0.00024424	-0.13198	-1.325e-05	0.21262	9.276e-05	0.16177	0.00021556	0.03555	7.946e-05	0.13001	-9.677e-05	0.11241
10.05	0.00033345	0.41595	7.155e-05	-0.07906	-3.6e-07	-0.11082	-0.00028842	-0.17616	9.56e-06	0.23543	6.651e-05	0.13552	0.00027468	0.09467	9.419e-05	0.14474	-7.679e-05	0.13239
10.075	0.00031582	0.39832	7.794e-05	-0.07267	-1.142e-05	-0.12188	-0.00030316	-0.1909	3.133e-05	0.2572	2.842e-05	0.09743	0.00028161	0.1016	0.00011179	0.16234	-7.474e-05	0.13444
10.1	0.00029381	0.37631	0.00010327	-0.04734	1.05e-06	-0.10941	-0.00028943	-0.17717	4.299e-05	0.26886	-2.587e-05	0.04314	0.00024406	0.06405	0.00013089	0.18144	-8.024e-05	0.12894
10.125	0.00027382	0.35632	0.00013442	-0.01619	2.223e-05	-0.08823	-0.0002645	-0.15224	3.765e-05	0.26352	-6.939e-05	-0.00038	0.00020184	0.02183	0.00014068	0.19123	-8.89e-05	0.12028
10.15	0.00025825	0.34075	0.00016781	0.0172	3.87e-05	-0.07176	-0.00023369	-0.12143	2.196e-05	0.24783	-9.418e-05	-0.02517	0.00016803	-0.01198	0.00013575	0.1863	-7.374e-05	0.13544
10.175	0.00025403	0.33653	0.00019749	0.04688	5.376e-05	-0.0567	-0.0002044	-0.09214	1.985e-05	0.24572	-8.388e-05	-0.01487	0.00014276	-0.03725	0.00013452	0.18507	-4.21e-05	0.16708
10.2	0.00026173	0.34423	0.00022429	0.07368	7.281e-05	-0.03765	-0.00018459	-0.07233	4.496e-05	0.27083	-4.939e-05	0.01962	0.00013943	-0.04058	0.00013406	0.18461	-8.09e-06	0.20109
10.225	0.00027301	0.35551	0.00023992	0.08931	9.224e-05	-0.01822	-0.00017227	-0.06001	7.855e-05	0.30442	-5.82e-06	0.06319	0.00016524	-0.01477	0.00011499	0.16554	1.766e-05	0.22684
10.25	0.00028149	0.36399	0.00023719	0.08658	0.0001121	0.00164	-0.00016691	-0.05465	0.00011275	0.33862	2.603e-05	0.09504	0.00019334	0.01333	7.692e-05	0.12747	3.927e-05	0.24845
10.275	0.00027044	0.35294	0.00021338	0.06277	0.00013996	0.0295	-0.00017241	-0.06015	0.00014945	0.37532	4.041e-05	0.10942	0.00019881	0.0188	5.082e-05	0.10137	5.087e-05	0.26005
10.3	0.00023696	0.31946	0.00017059	0.01998	0.00016251	0.05205	-0.00019575	-0.08349	0.00017054	0.39641	1.868e-05	0.08769	0.00017411	-0.0059	5.925e-05	0.1098	3.783e-05	0.24701
10.325	0.00018875	0.27125	0.000123	-0.02761	0.00016777	0.05731	-0.00022237	-0.11011	0.00017358	0.39945	-3.03e-05	0.03871	0.00013034	-0.04967	9.366e-05	0.14421	1.3e-06	0.21048
10.35	0.00013737	0.21987	7.53e-05	-0.07531	0.00015523	0.04477	-0.00023942	-0.12716	0.00015849	0.38436	-8.27e-05	-0.01369	8.506e-05	-0.09495	0.00012652	0.17707	-5.018e-05	0.159
10.375	0.000101	0.1835	2.832e-05	-0.12229	0.00012957	0.01911	-0.00023859	-0.12633	0.00012808	0.35395	-0.0001106	-0.04159	7.676e-05	-0.10325	0.00014756	0.19811	-0.00010714	0.10204
10.4	0.00010046	0.18296	-2.333e-05	-0.17394	9.249e-05	-0.01797	-0.00022365	-0.11139	9.579e-05	0.32166	-9.285e-05	-0.02384	0.0001121	-0.06791	0.00016488	0.21543	-0.0001661	0.04308
10.425	0.0001292	0.2117	-5.473e-05	-0.20534	4.503e-05	-0.06543	-0.00019376	-0.0815	7.939e-05	0.30526	-3.939e-05	0.02962	0.00016568	-0.01433	0.00017587	0.22642	-0.00021409	-0.00491
10.45	0.00017072	0.25322	-5.349e-05	-0.2041	2.01e-06	-0.10845	-0.00015199	-0.03973	8.164e-05	0.30751	1.376e-05	0.08277	0.00020412	0.02411	0.00017933	0.22988	-0.00026108	-0.0519
10.475	0.00019725	0.27975	-3.756e-05	-0.18817	-2.407e-05	-0.13453	-0.00010862	0.00364	9.698e-05	0.32285	5.866e-05	0.12767	0.00020919	0.02918	0.00015569	0.20624	-0.00028687	-0.07769
10.5	0.00020154	0.28404	-1.582e-05	-0.16643	-2.111e-05	-0.13157	-7.439e-05	0.03787	0.00011978	0.34565	8.698e-05	0.15599	0.00018015	0.00014	0.00011483	0.16538	-0.00028629	-0.07711
10.525	0.00018896	0.27146	7.9e-06	-0.14271	-2.83e-06	-0.11329	-4.993e-05	0.06233	0.00013884	0.36471	8.921e-05	0.15822	0.00012542	-0.05459	7.771e-05	0.12826	-0.00026719	-0.05801
10.55	0.00017467	0.25717	3.189e-05	-0.11872	2.619e-05	-0.08427	-4.232e-05	0.06994	0.00015112	0.37699	6.319e-05	0.1322	5.976e-05	-0.12025	5.074e-05	0.10129	-0.00022902	-0.01984
10.575	0.00014875	0.23125	4.967e-05	-0.10094	5.279e-05	-0.05767	-4.225e-05	0.07001	0.00015391	0.37978	2.115e-05	0.09016	6e-07	-0.17941	5.31e-05	0.10365	-0.00018591	0.02327
10.6	8.552e-05	0.16802	5.13e-05	-0.09931	5.991e-05	-0.05055	-4.509e-05	0.06717	0.00014577	0.37164	-1.317e-05	0.05584	-4.01e-05	-0.22011	8.056e-05	0.13111	-0.00014066	0.06852
10.625	-1.93e-06	0.08057	4.149e-05	-0.10912	5.297e-05	-0.05749	-5.019e-05	0.06207	0.00010334	0.32921	-3.037e-05	0.03864	-5.581e-05	-0.23582	0.00010759	0.15814	-9.437e-05	0.11481
10.65	-8.483e-05	-0.00233	2.936e-05	-0.12125	5.121e-05	-0.05925	-6.374e-05	0.04852	3.724e-05	0.26311	-3.034e-05	0.03867	-2.391e-05	-0.20392	0.00010961	0.16016	-6.382e-05	0.14536
10.675	-0.00014952	-0.06702	1.511e-05	-0.1355	5.681e-05	-0.05365	-8.231e-05	0.02995	-3.117e-05	0.1947	-1.239e-05	0.05662	5.068e-05	-0.12933	8.54e-05	0.13595	-6.569e-05	0.14349
10.7	-0.0002005	-0.118	3.76e-06	-0.14685	6.184e-05	-0.04862	-9.826e-05	0.014	-9.102e-05	0.13485	8.3e-06	0.07731	0.00013877	-0.04124	5.317e-05	0.10372	-9.513e-05	0.11405
10.725	-0.00024712	-0.16462	-1.395e-05	-0.16456	6.736e-05	-0.0431	-0.0001229	-0.01064	-0.00013127	0.0946	2.718e-05	0.09619	0.0001932	0.01319	3.814e-05	0.08869	-0.00011459	0.09459
10.75	-0.00028984	-0.20734	-4.237e-05	-0.19298	6.827e-05	-0.04219	-0.00015932	-0.04706	-0.0001492	0.07667	5.152e-05	0.12053	0.00019755	0.01754	5.753e-05	0.10808	-0.00011568	0.0935
10.775	-0.00031974	-0.23724	-8.207e-05	-0.23268	5.525e-05	-0.05521	-0.00018424	-0.07198	-0.00014705	0.07882	7.146e-05	0.14047	0.00015662	-0.02339	0.00011589	0.16644	-0.00011059	0.09859

## Sheet: 32kHz
Time (ms)	32kHz 10dB Atten	32kHz 10dB Atten, normalised	32kHz 20dB Atten	32kHz 20dB Atten, normalised	32kHz 30dB Atten	32kHz 30dB Atten, normalised	32kHz 40dB Atten	32kHz 40dB Atten, normalised	32kHz 50dB Atten	32kHz 50dB Atten, normalised	32kHz 45dB Atten	32kHz 45dB Atten, normalised	32kHz 55dB Atten	32kHz 55dB Atten, normalised	32kHz 60dB Atten	32kHz 60dB Atten, normalised	32kHz 70dB Atten	32kHz 70dB Atten, normalised
-2	0.0001485	0	9.386e-05	0	-9.378e-05	0	2.562e-05	0	-5.127e-05	0	-0.00037487	0	0.00020294	0	0.00031339	0	5.324e-05	0
-1.975	0.00018391	0.03541	8.986e-05	-0.004	-5.894e-05	0.03484	5.925e-05	0.03363	-7.572e-05	-0.02445	-0.00037151	0.00336	0.00022066	0.01772	0.00037326	0.05987	5.425e-05	0.00101
-1.95	0.00023206	0.08356	7.751e-05	-0.01635	-4.049e-05	0.05329	8.31e-05	0.05748	-9.987e-05	-0.0486	-0.00034495	0.02992	0.00022281	0.01987	0.00038912	0.07573	5.874e-05	0.0055
-1.925	0.00026657	0.11807	5.641e-05	-0.03745	-4.042e-05	0.05336	8.132e-05	0.0557	-0.00012242	-0.07115	-0.00030011	0.07476	0.00019946	-0.00348	0.00037125	0.05786	4.948e-05	-0.00376
-1.9	0.00026389	0.11539	3.871e-05	-0.05515	-4.598e-05	0.0478	5.111e-05	0.02549	-0.00013224	-0.08097	-0.00025486	0.12001	0.00015841	-0.04453	0.00033399	0.0206	2.666e-05	-0.02658
-1.875	0.00023237	0.08387	4.801e-05	-0.04585	-4.866e-05	0.04512	7.5e-06	-0.01812	-0.00013162	-0.08035	-0.00023264	0.14223	0.00010172	-0.10122	0.00029243	-0.02096	1.088e-05	-0.04236
-1.85	0.00019114	0.04264	7.469e-05	-0.01917	-3.677e-05	0.05701	-3.425e-05	-0.05987	-0.00012922	-0.07795	-0.00024275	0.13212	4.729e-05	-0.15565	0.00024298	-0.07041	1.78e-05	-0.03544
-1.825	0.0001527	0.0042	8.631e-05	-0.00755	-4.125e-05	0.05253	-6.195e-05	-0.08757	-0.00014091	-0.08964	-0.00026499	0.10988	1.009e-05	-0.19285	0.00021317	-0.10022	4.795e-05	-0.00529
-1.8	0.0001312	-0.0173	5.517e-05	-0.03869	-5.575e-05	0.03803	-6.909e-05	-0.09471	-0.00017818	-0.12691	-0.00028886	0.08601	1.882e-05	-0.18412	0.00019473	-0.11866	8.732e-05	0.03408
-1.775	0.00012999	-0.01851	8.4e-07	-0.09302	-6.218e-05	0.0316	-7.12e-05	-0.09682	-0.00022764	-0.17637	-0.00028753	0.08734	7.484e-05	-0.1281	0.00018334	-0.13005	0.00012057	0.06733
-1.75	0.00013212	-0.01638	-6.095e-05	-0.15481	-5.313e-05	0.04065	-5.778e-05	-0.0834	-0.00026479	-0.21352	-0.00025665	0.11822	0.00016046	-0.04248	0.00014843	-0.16496	0.00014631	0.09307
-1.725	0.00012748	-0.02102	-0.00010793	-0.20179	-2.7e-07	0.09351	-2.438e-05	-0.05	-0.0002745	-0.22323	-0.00020851	0.16636	0.00024012	0.03718	0.00010309	-0.2103	0.00014529	0.09205
-1.7	0.00011848	-0.03002	-0.00014152	-0.23538	8.439e-05	0.17817	3.1e-05	0.00538	-0.00024131	-0.19004	-0.00017097	0.2039	0.00030044	0.0975	6.673e-05	-0.24666	0.00011931	0.06607
-1.675	0.00011458	-0.03392	-0.00016446	-0.25832	0.00015401	0.24779	9.403e-05	0.06841	-0.00018627	-0.135	-0.00016181	0.21306	0.00032112	0.11818	5.85e-05	-0.25489	8.826e-05	0.03502
-1.65	0.00012366	-0.02484	-0.00017603	-0.26989	0.0001855	0.27928	0.00014848	0.12286	-0.00013865	-0.08738	-0.00018176	0.19311	0.00032801	0.12507	6.517e-05	-0.24822	6.669e-05	0.01345
-1.625	0.00014548	-0.00302	-0.0001695	-0.26336	0.00017963	0.27341	0.00018406	0.15844	-0.00011288	-0.06161	-0.00021215	0.16272	0.00032322	0.12028	7.672e-05	-0.23667	5.783e-05	0.00459
-1.6	0.000164	0.0155	-0.00013242	-0.22628	0.00013284	0.22662	0.0001891	0.16348	-0.00011606	-0.06479	-0.00022508	0.14979	0.00031017	0.10723	8.513e-05	-0.22826	4.666e-05	-0.00658
-1.575	0.00016699	0.01849	-7.701e-05	-0.17087	5.399e-05	0.14777	0.00015784	0.13222	-0.00014427	-0.093	-0.00022819	0.14668	0.00028711	0.08417	7.244e-05	-0.24095	1.838e-05	-0.03486
-1.55	0.00015814	0.00964	-1.659e-05	-0.11045	-3.774e-05	0.05604	0.00010557	0.07995	-0.00017737	-0.1261	-0.0002331	0.14177	0.00026551	0.06257	5.055e-05	-0.26284	-2.561e-05	-0.07885
-1.525	0.00013478	-0.01372	2.975e-05	-0.06411	-0.00011731	-0.02353	4.938e-05	0.02376	-0.00020382	-0.15255	-0.00024959	0.12528	0.00024917	0.04623	1.532e-05	-0.29807	-6.281e-05	-0.11605
-1.5	8.915e-05	-0.05935	5.708e-05	-0.03678	-0.00016305	-0.06927	-1.88e-06	-0.0275	-0.0002141	-0.16283	-0.00027016	0.10471	0.00023586	0.03292	-2.389e-05	-0.33728	-8.036e-05	-0.1336
-1.475	4.755e-05	-0.10095	7.175e-05	-0.02211	-0.00017688	-0.0831	-3.839e-05	-0.06401	-0.00020897	-0.1577	-0.00029512	0.07975	0.00022612	0.02318	-4.346e-05	-0.35685	-8.424e-05	-0.13748
-1.45	2.439e-05	-0.12411	6.56e-05	-0.02826	-0.00016537	-0.07159	-5.653e-05	-0.08215	-0.00019403	-0.14276	-0.00031535	0.05952	0.00021741	0.01447	-1.467e-05	-0.32806	-7.934e-05	-0.13258
-1.425	9.73e-06	-0.13877	3.557e-05	-0.05829	-0.00014029	-0.04651	-5.857e-05	-0.08419	-0.00016073	-0.10946	-0.00032129	0.05358	0.0002234	0.02046	3.263e-05	-0.28076	-6.7e-05	-0.12024
-1.4	1.157e-05	-0.13693	-1.056e-05	-0.10442	-0.0001159	-0.02212	-5.375e-05	-0.07937	-0.00012024	-0.06897	-0.00031452	0.06035	0.00025872	0.05578	8.866e-05	-0.22473	-6.173e-05	-0.11497
-1.375	3.293e-05	-0.11557	-6.039e-05	-0.15425	-9.64e-05	-0.00262	-5.314e-05	-0.07876	-7.224e-05	-0.02097	-0.00030613	0.06874	0.00031457	0.11163	0.00014387	-0.16952	-6.496e-05	-0.1182
-1.35	6.134e-05	-0.08716	-9.731e-05	-0.19117	-8.357e-05	0.01021	-5.4e-05	-0.07962	-1.452e-05	0.03675	-0.00029165	0.08322	0.00038272	0.17978	0.00017351	-0.13988	-6.103e-05	-0.11427
-1.325	8.293e-05	-0.06557	-0.00011025	-0.20411	-8.578e-05	0.008	-4.057e-05	-0.06619	3.612e-05	0.08739	-0.00027661	0.09826	0.00043952	0.23658	0.00020774	-0.10565	-4.376e-05	-0.097
-1.3	9.622e-05	-0.05228	-0.00010673	-0.20059	-0.00010735	-0.01357	-1.726e-05	-0.04288	7.276e-05	0.12403	-0.00026033	0.11454	0.00048211	0.27917	0.00022292	-0.09047	-1.545e-05	-0.06869
-1.275	0.00010675	-0.04175	-9.953e-05	-0.19339	-0.00013741	-0.04363	1.565e-05	-0.00997	8.068e-05	0.13195	-0.00025507	0.1198	0.00050061	0.29767	0.00022767	-0.08572	9.97e-06	-0.04327
-1.25	0.00011061	-0.03789	-7.969e-05	-0.17355	-0.00016922	-0.07544	3.646e-05	0.01084	5.724e-05	0.10851	-0.000258	0.11687	0.00049623	0.29329	0.00022293	-0.09046	1.886e-05	-0.03438
-1.225	0.00010768	-0.04082	-5.783e-05	-0.15169	-0.00019365	-0.09987	3.483e-05	0.00921	1.535e-05	0.06662	-0.0002534	0.12147	0.00046826	0.26532	0.00019953	-0.11386	1.918e-05	-0.03406
-1.2	8.432e-05	-0.06418	-5.097e-05	-0.14483	-0.00020058	-0.1068	1.797e-05	-0.00765	-2.303e-05	0.02824	-0.00023869	0.13618	0.00042457	0.22163	0.00017424	-0.13915	6.14e-06	-0.0471
-1.175	5.283e-05	-0.09567	-6.639e-05	-0.16025	-0.00018533	-0.09155	-2.59e-06	-0.02821	-4.178e-05	0.00949	-0.00021873	0.15614	0.00036755	0.16461	0.00016517	-0.14822	-1.861e-05	-0.07185
-1.15	2.509e-05	-0.12341	-0.00010099	-0.19485	-0.00015327	-0.05949	-1.148e-05	-0.0371	-5.003e-05	0.00124	-0.00019293	0.18194	0.00030449	0.10155	0.00017989	-0.1335	-4.328e-05	-0.09652
-1.125	2.126e-05	-0.12724	-0.00014195	-0.23581	-0.00011971	-0.02593	-1.703e-05	-0.04265	-6.606e-05	-0.01479	-0.00017687	0.198	0.00026184	0.0589	0.00022048	-0.09291	-5.262e-05	-0.10586
-1.1	2.414e-05	-0.12436	-0.00016955	-0.26341	-9.18e-05	0.00198	-3.652e-05	-0.06214	-8.842e-05	-0.03715	-0.00017795	0.19692	0.0002464	0.04346	0.00026058	-0.05281	-4.322e-05	-0.09646
-1.075	2.877e-05	-0.11973	-0.0001822	-0.27606	-7.682e-05	0.01696	-6.541e-05	-0.09103	-0.00012062	-0.06935	-0.00020139	0.17348	0.0002579	0.05496	0.00027783	-0.03556	-3.747e-05	-0.09071
-1.05	2.946e-05	-0.11904	-0.00019512	-0.28898	-7.422e-05	0.01956	-7.306e-05	-0.09868	-0.00014096	-0.08969	-0.00023412	0.14075	0.00028899	0.08605	0.00027879	-0.0346	-4.798e-05	-0.10122
-1.025	1.638e-05	-0.13212	-0.00019507	-0.28893	-8.065e-05	0.01313	-4.569e-05	-0.07131	-0.00014819	-0.09692	-0.00025433	0.12054	0.00031798	0.11504	0.00027511	-0.03828	-5.891e-05	-0.11215
-1	3.03e-06	-0.14547	-0.00017184	-0.2657	-8.524e-05	0.00854	-5.21e-06	-0.03083	-0.00013198	-0.08071	-0.00024881	0.12606	0.00033977	0.13683	0.00026831	-0.04508	-4.817e-05	-0.10141
-0.975	8.37e-06	-0.14013	-0.00013907	-0.23293	-9.146e-05	0.00232	3.625e-05	0.01063	-0.00011224	-0.06097	-0.0002218	0.15307	0.00035707	0.15413	0.00027033	-0.04306	-4.73e-06	-0.05797
-0.95	3.102e-05	-0.11748	-0.00010729	-0.20115	-0.00011433	-0.02055	7.545e-05	0.04983	-8.511e-05	-0.03384	-0.00019603	0.17884	0.00037019	0.16725	0.00025518	-0.05821	6.01e-05	0.00686
-0.925	5.926e-05	-0.08924	-6.912e-05	-0.16298	-0.00014933	-0.05555	0.00012324	0.09762	-4.076e-05	0.01051	-0.00017858	0.19629	0.00037024	0.1673	0.00023122	-0.08217	0.00012652	0.07328
-0.9	8.886e-05	-0.05964	-1.672e-05	-0.11058	-0.00017583	-0.08205	0.00017493	0.14931	3.69e-06	0.05496	-0.00017831	0.19656	0.00035969	0.15675	0.00022116	-0.09223	0.00017854	0.1253
-0.875	0.00012368	-0.02482	3.817e-05	-0.05569	-0.00018524	-0.09146	0.00022098	0.19536	3.426e-05	0.08553	-0.00018588	0.18899	0.00034163	0.13869	0.00021303	-0.10036	0.00020109	0.14785
-0.85	0.0001546	0.0061	8.024e-05	-0.01362	-0.00017941	-0.08563	0.00025121	0.22559	3.323e-05	0.0845	-0.00019853	0.17634	0.00031545	0.11251	0.00019258	-0.12081	0.00019408	0.14084
-0.825	0.00017137	0.02287	9.635e-05	0.00249	-0.00016295	-0.06917	0.00025019	0.22457	1.97e-06	0.05324	-0.00022553	0.14934	0.00029159	0.08865	0.00017332	-0.14007	0.00017196	0.11872
-0.8	0.00016219	0.01369	7.355e-05	-0.02031	-0.0001383	-0.04452	0.00021065	0.18503	-5.35e-05	-0.00223	-0.00025187	0.123	0.00027176	0.06882	0.00017199	-0.1414	0.00014583	0.09259
-0.775	0.00011667	-0.03183	3.495e-05	-0.05891	-0.00010568	-0.0119	0.00015925	0.13363	-0.00012413	-0.07286	-0.00027532	0.09955	0.00026481	0.06187	0.00016672	-0.14667	0.00012259	0.06935
-0.75	4.091e-05	-0.10759	1.514e-05	-0.07872	-5.307e-05	0.04071	0.00011523	0.08961	-0.00019061	-0.13934	-0.00028944	0.08543	0.00026059	0.05765	0.00016488	-0.14851	0.00010957	0.05633
-0.725	-2.853e-05	-0.17703	1.594e-05	-0.07792	-7.77e-06	0.08601	9.099e-05	0.06537	-0.00023076	-0.17949	-0.0002915	0.08337	0.00026483	0.06189	0.00016522	-0.14817	0.00011309	0.05985
-0.7	-6.487e-05	-0.21337	1.039e-05	-0.08347	5.99e-06	0.09977	8.688e-05	0.06126	-0.00022407	-0.1728	-0.00028734	0.08753	0.00028682	0.08388	0.00017216	-0.14123	0.00013241	0.07917
-0.675	-6.395e-05	-0.21245	-6.69e-06	-0.10055	-1.212e-05	0.08166	8.432e-05	0.0587	-0.00017348	-0.12221	-0.00028519	0.08968	0.00032461	0.12167	0.000199	-0.11439	0.00016967	0.11643
-0.65	-4.145e-05	-0.18995	-1.675e-05	-0.11061	-5.082e-05	0.04296	7.369e-05	0.04807	-0.00012219	-0.07092	-0.00028326	0.09161	0.00034213	0.13919	0.00022868	-0.08471	0.00021204	0.1588
-0.625	-1.197e-05	-0.16047	-1.581e-05	-0.10967	-0.00010252	-0.00874	5.313e-05	0.02751	-9.292e-05	-0.04165	-0.00027272	0.10215	0.00033257	0.12963	0.00021998	-0.09341	0.00023523	0.18199
-0.6	1.122e-05	-0.13728	-5.13e-06	-0.09899	-0.00013666	-0.04288	3.118e-05	0.00556	-9.035e-05	-0.03908	-0.00025654	0.11833	0.00029225	0.08931	0.00018472	-0.12867	0.00021931	0.16607
-0.575	2.508e-05	-0.12342	3.9e-07	-0.09347	-0.00014313	-0.04935	2.162e-05	-0.004	-0.0001027	-0.05143	-0.00023387	0.141	0.00022091	0.01797	0.00013225	-0.18114	0.00017578	0.12254
-0.55	2.812e-05	-0.12038	-1.355e-05	-0.10741	-0.00012247	-0.02869	2.229e-05	-0.00333	-0.00011017	-0.0589	-0.0002155	0.15937	0.00015499	-0.04795	7.727e-05	-0.23612	0.00013265	0.07941
-0.525	2.482e-05	-0.12368	-3.137e-05	-0.12523	-9.904e-05	-0.00526	1.432e-05	-0.0113	-0.00011319	-0.06192	-0.00021205	0.16282	0.00012093	-0.08201	4.417e-05	-0.26922	0.00010799	0.05475
-0.5	2.301e-05	-0.12549	-4.151e-05	-0.13537	-8.315e-05	0.01063	-5.2e-07	-0.02614	-9.339e-05	-0.04212	-0.0002295	0.14537	0.00012873	-0.07421	4.605e-05	-0.26734	0.00010359	0.05035
-0.475	2.648e-05	-0.12202	-3.8e-05	-0.13186	-6.511e-05	0.02867	-2.093e-05	-0.04655	-5.109e-05	0.00018	-0.00024977	0.1251	0.0001606	-0.04234	7.475e-05	-0.23864	0.00011485	0.06161
-0.45	2.489e-05	-0.12361	-2.389e-05	-0.11775	-4.258e-05	0.0512	-3.334e-05	-0.05896	1.356e-05	0.06483	-0.00026811	0.10676	0.00018499	-0.01795	0.0001107	-0.20269	0.00014181	0.08857
-0.425	7.21e-06	-0.14129	-5.76e-06	-0.09962	-2.163e-05	0.07215	-3.469e-05	-0.06031	7.594e-05	0.12721	-0.00028148	0.09339	0.00018835	-0.01459	0.00013003	-0.18336	0.00015008	0.09684
-0.4	-3.282e-05	-0.18132	-1.73e-06	-0.09559	-1.405e-05	0.07973	-1.967e-05	-0.04529	0.0001062	0.15747	-0.00028697	0.0879	0.00018118	-0.02176	0.00014697	-0.16642	0.00012043	0.06719
-0.375	-8.567e-05	-0.23417	-1.369e-05	-0.10755	-3.277e-05	0.06101	3.17e-06	-0.02245	9.368e-05	0.14495	-0.00028809	0.08678	0.00019475	-0.00819	0.00016096	-0.15243	6.671e-05	0.01347
-0.35	-0.00012541	-0.27391	-4.256e-05	-0.13642	-7.282e-05	0.02096	9.98e-06	-0.01564	7.709e-05	0.12836	-0.00027992	0.09495	0.00022638	0.02344	0.0001799	-0.13349	5.22e-06	-0.04802
-0.325	-0.00014669	-0.29519	-8.373e-05	-0.17759	-0.00011725	-0.02347	-3.81e-06	-0.02943	5.652e-05	0.10779	-0.0002619	0.11297	0.00026067	0.05773	0.00019045	-0.12294	-4.409e-05	-0.09733
-0.3	-0.0001568	-0.3053	-0.00011296	-0.20682	-0.00014958	-0.0558	-2.604e-05	-0.05166	2.64e-05	0.07767	-0.00022788	0.14699	0.00028348	0.08054	0.00019602	-0.11737	-7.576e-05	-0.129
-0.275	-0.00014498	-0.29348	-0.00011098	-0.20484	-0.00016464	-0.07086	-4.312e-05	-0.06874	8.82e-06	0.06009	-0.00019094	0.18393	0.00029014	0.0872	0.00020831	-0.10508	-8.558e-05	-0.13882
-0.25	-0.000121	-0.2695	-8.929e-05	-0.18315	-0.00016801	-0.07423	-5.458e-05	-0.0802	-2.06e-06	0.04921	-0.00016756	0.20731	0.00029115	0.08821	0.00022866	-0.08473	-7.306e-05	-0.1263
-0.225	-9.502e-05	-0.24352	-7.657e-05	-0.17043	-0.00016434	-0.07056	-5.533e-05	-0.08095	-1.83e-06	0.04944	-0.00016513	0.20974	0.0002968	0.09386	0.00022305	-0.09034	-4.574e-05	-0.09898
-0.2	-7.785e-05	-0.22635	-8.914e-05	-0.183	-0.00016355	-0.06977	-4.988e-05	-0.0755	2.86e-06	0.05413	-0.00017122	0.20365	0.00030824	0.1053	0.00019764	-0.11575	-2.009e-05	-0.07333
-0.175	-7.173e-05	-0.22023	-0.00011365	-0.20751	-0.00017149	-0.07771	-5.231e-05	-0.07793	4.79e-06	0.05606	-0.00016591	0.20896	0.00031695	0.11401	0.00014663	-0.16676	-8.84e-06	-0.06208
-0.15	-6.907e-05	-0.21757	-0.00013506	-0.22892	-0.00017497	-0.08119	-6.032e-05	-0.08594	-1.388e-05	0.03739	-0.00015363	0.22124	0.00031369	0.11075	9.312e-05	-0.22027	1.18e-06	-0.05206
-0.125	-6.984e-05	-0.21834	-0.0001454	-0.23926	-0.00016188	-0.0681	-6.861e-05	-0.09423	-6.216e-05	-0.01089	-0.00014036	0.23451	0.0002895	0.08656	5.924e-05	-0.25415	1.364e-05	-0.0396
-0.1	-6.079e-05	-0.20929	-0.00015428	-0.24814	-0.00010034	-0.00656	-6.687e-05	-0.09249	-0.00012228	-0.07101	-0.00012541	0.24946	0.00024892	0.04598	4.75e-05	-0.26589	2.56e-05	-0.02764
-0.075	-3.683e-05	-0.18533	-0.00016168	-0.25554	-9.62e-06	0.08416	-5.435e-05	-0.07997	-0.00015915	-0.10788	-0.00012647	0.2484	0.00022285	0.01991	7.251e-05	-0.24088	3.391e-05	-0.01933
-0.05	9.9e-07	-0.14751	-0.00016618	-0.26004	5.665e-05	0.15043	-5.066e-05	-0.07628	-0.00016098	-0.10971	-0.00014923	0.22564	0.00023502	0.03208	9.593e-05	-0.21746	5.396e-05	0.00072
-0.025	3.834e-05	-0.11016	-0.00016438	-0.25824	8.247e-05	0.17625	-5.686e-05	-0.08248	-0.00013171	-0.08044	-0.00018926	0.18561	0.00028274	0.0798	0.0001011	-0.21229	7.709e-05	0.02385
0	5.797e-05	-0.09053	-0.00014602	-0.23988	8.142e-05	0.1752	-7.002e-05	-0.09564	-8.744e-05	-0.03617	-0.00023383	0.14104	0.00034378	0.14084	0.00011088	-0.20251	9.113e-05	0.03789
0.025	5.792e-05	-0.09058	-0.00011443	-0.20829	8.123e-05	0.17501	-8.721e-05	-0.11283	-3.772e-05	0.01355	-0.00026245	0.11242	0.00037756	0.17462	0.00013447	-0.17892	9.341e-05	0.04017
0.05	4.806e-05	-0.10044	-7.359e-05	-0.16745	8.145e-05	0.17523	-0.00011174	-0.13736	-7.5e-07	0.05052	-0.00026918	0.10569	0.00035963	0.15669	0.00017327	-0.14012	8.577e-05	0.03253
0.075	3.552e-05	-0.11298	-1.877e-05	-0.11263	8.467e-05	0.17845	-0.00013371	-0.15933	2.413e-05	0.0754	-0.00025365	0.12122	0.00031267	0.10973	0.00019548	-0.11791	8.369e-05	0.03045
0.1	2.341e-05	-0.12509	4.178e-05	-0.05208	8.555e-05	0.17933	-0.00014987	-0.17549	4.279e-05	0.09406	-0.00022867	0.1462	0.0002823	0.07936	0.00019664	-0.11675	8.21e-05	0.02886
0.125	-6.5e-07	-0.14915	8.628e-05	-0.00758	7.902e-05	0.1728	-0.0001527	-0.17832	4.576e-05	0.09703	-0.00020492	0.16995	0.00027388	0.07094	0.00020189	-0.1115	7.275e-05	0.01951
0.15	-2.703e-05	-0.17553	0.00010345	0.00959	5.93e-05	0.15308	-0.00014046	-0.16608	4.596e-05	0.09723	-0.00018604	0.18883	0.00027797	0.07503	0.00020529	-0.1081	5.049e-05	-0.00275
0.175	-4.422e-05	-0.19272	8.545e-05	-0.00841	3.331e-05	0.12709	-0.00011222	-0.13784	6.342e-05	0.11469	-0.00016228	0.21259	0.00028973	0.08679	0.00021816	-0.09523	2.549e-05	-0.02775
0.2	-5.866e-05	-0.20716	5.321e-05	-0.04065	4.69e-06	0.09847	-5.978e-05	-0.0854	7.788e-05	0.12915	-0.00014078	0.23409	0.0002917	0.08876	0.00020731	-0.10608	1.583e-05	-0.03741
0.225	-7.005e-05	-0.21855	3.136e-05	-0.0625	-2.64e-05	0.06738	-5.93e-06	-0.03155	7.923e-05	0.1305	-0.00013153	0.24334	0.00028222	0.07928	0.00017884	-0.13455	1.704e-05	-0.0362
0.25	-7.513e-05	-0.22363	2.888e-05	-0.06498	-7.78e-05	0.01598	4.297e-05	0.01735	7.335e-05	0.12462	-0.00013233	0.24254	0.00027098	0.06804	0.00014964	-0.16375	3.956e-05	-0.01368
0.275	-7.671e-05	-0.22521	5.338e-05	-0.04048	-0.00013512	-0.04134	7.593e-05	0.05031	6.478e-05	0.11605	-0.00016107	0.2138	0.000288	0.08506	0.00012402	-0.18937	6.787e-05	0.01463
0.3	-7.232e-05	-0.22082	8.558e-05	-0.00828	-0.00017431	-0.08053	8.864e-05	0.06302	5.58e-05	0.10707	-0.00020972	0.16515	0.00031222	0.10928	0.00010187	-0.21152	0.00010786	0.05462
0.325	-5.464e-05	-0.20314	0.00010195	0.00809	-0.0001717	-0.07792	6.651e-05	0.04089	6.482e-05	0.11609	-0.0002713	0.10357	0.00032091	0.11797	7.918e-05	-0.23421	0.00015839	0.10515
0.35	-2.843e-05	-0.17693	9.879e-05	0.00493	-0.00013778	-0.044	1.504e-05	-0.01058	8.303e-05	0.1343	-0.00032272	0.05215	0.00030698	0.10404	4.707e-05	-0.26632	0.0001979	0.14466
0.375	6.73e-06	-0.14177	5.491e-05	-0.03895	-9.792e-05	-0.00414	-3.336e-05	-0.05898	9.925e-05	0.15052	-0.00035358	0.02129	0.0002798	0.07686	1.526e-05	-0.29813	0.00021876	0.16552
0.4	5.419e-05	-0.09431	-2.414e-05	-0.118	-7.706e-05	0.01672	-6.996e-05	-0.09558	0.00011542	0.16669	-0.00035786	0.01701	0.00025769	0.05475	-5.41e-06	-0.3188	0.00020044	0.1472
0.425	9.851e-05	-0.04999	-0.00010349	-0.19735	-8.585e-05	0.00793	-9.386e-05	-0.11948	0.0001348	0.18607	-0.00035206	0.02281	0.00024726	0.04432	-3.327e-05	-0.34666	0.00014539	0.09215
0.45	0.00013227	-0.01623	-0.00014805	-0.24191	-0.00011164	-0.01786	-0.00011146	-0.13708	0.00013449	0.18576	-0.00035281	0.02206	0.00024482	0.04188	-7.1e-05	-0.38439	7.781e-05	0.02457
0.475	0.00014611	-0.00239	-0.00014796	-0.24182	-0.00015199	-0.05821	-9.998e-05	-0.1256	0.00010954	0.16081	-0.00034677	0.0281	0.0002382	0.03526	-8.711e-05	-0.4005	2.269e-05	-0.03055
0.5	0.00013178	-0.01672	-0.00011967	-0.21353	-0.000187	-0.09322	-5.565e-05	-0.08127	6.688e-05	0.11815	-0.00033514	0.03973	0.00022284	0.0199	-7.342e-05	-0.38681	-2.64e-06	-0.05588
0.525	9.162e-05	-0.05688	-9.86e-05	-0.19246	-0.00019269	-0.09891	6.01e-06	-0.01961	2.607e-05	0.07734	-0.00031357	0.0613	0.00020968	0.00674	-3.227e-05	-0.34566	-4.63e-06	-0.05787
0.55	4.382e-05	-0.10468	-0.00010189	-0.19575	-0.00015966	-0.06588	4.715e-05	0.02153	-4.25e-06	0.04702	-0.00029015	0.08472	0.00021274	0.0098	2.567e-05	-0.28772	6.79e-06	-0.04645
0.575	-1.8e-06	-0.1503	-0.00010385	-0.19771	-0.00010476	-0.01098	6.37e-05	0.03808	-9.39e-06	0.04188	-0.00026835	0.10652	0.00022146	0.01852	7.297e-05	-0.24042	2.942e-05	-0.02382
0.6	-4.173e-05	-0.19023	-8.376e-05	-0.17762	-6.633e-05	0.02745	6.288e-05	0.03726	1.331e-05	0.06458	-0.00025872	0.11615	0.00022438	0.02144	9.083e-05	-0.22256	4.981e-05	-0.00343
0.625	-6.441e-05	-0.21291	-2.932e-05	-0.12318	-6.438e-05	0.0294	4.944e-05	0.02382	3.555e-05	0.08682	-0.00025327	0.1216	0.00020936	0.00642	9.745e-05	-0.21594	7.516e-05	0.02192
0.65	-6.857e-05	-0.21707	3.764e-05	-0.05622	-9.255e-05	0.00123	2.56e-05	-2e-05	4.296e-05	0.09423	-0.00024964	0.12523	0.00017217	-0.03077	9.917e-05	-0.21422	0.00010516	0.05192
0.675	-5.924e-05	-0.20774	9.253e-05	-0.00133	-0.00012425	-0.03047	1.61e-06	-0.02401	4.769e-05	0.09896	-0.00024849	0.12638	0.00013286	-0.07008	0.00011641	-0.19698	0.00013827	0.08503
0.7	-5.069e-05	-0.19919	0.00011287	0.01901	-0.0001438	-0.05002	-7.76e-06	-0.03338	5.464e-05	0.10591	-0.00024464	0.13023	0.00011733	-0.08561	0.00014633	-0.16706	0.00016661	0.11337
0.725	-4.407e-05	-0.19257	8.445e-05	-0.00941	-0.00016077	-0.06699	-1.071e-05	-0.03633	6.44e-05	0.11567	-0.0002353	0.13957	0.0001246	-0.07834	0.00017325	-0.14014	0.00019028	0.13704
0.75	-2.727e-05	-0.17577	2.639e-05	-0.06747	-0.00017662	-0.08284	-8.74e-06	-0.03436	8.512e-05	0.13639	-0.00021825	0.15662	0.00014921	-0.05373	0.00017723	-0.13616	0.00018888	0.13564
0.775	1.014e-05	-0.13836	-4.061e-05	-0.13447	-0.00018628	-0.0925	-1.7e-06	-0.02732	0.00011366	0.16493	-0.00020452	0.17035	0.00019343	-0.00951	0.00016701	-0.14638	0.00014871	0.09547
0.8	6.679e-05	-0.08171	-8.766e-05	-0.18152	-0.00018778	-0.094	3.9e-06	-0.02172	0.00014928	0.20055	-0.00019603	0.17884	0.00023631	0.03337	0.00017269	-0.1407	8.451e-05	0.03127
0.825	0.00011381	-0.03469	-0.00011228	-0.20614	-0.00018268	-0.0889	9.97e-06	-0.01565	0.00017308	0.22435	-0.00020066	0.17421	0.00025925	0.05631	0.00018842	-0.12497	2.714e-05	-0.0261
0.85	0.00013807	-0.01043	-0.00013461	-0.22847	-0.00016211	-0.06833	1.706e-05	-0.00856	0.00017057	0.22184	-0.00023015	0.14472	0.00025994	0.057	0.00021924	-0.09415	-3.73e-06	-0.05697
0.875	0.00013953	-0.00897	-0.00015744	-0.2513	-0.0001314	-0.03762	1.89e-05	-0.00672	0.00015538	0.20665	-0.00027568	0.09919	0.00024342	0.04048	0.00023577	-0.07762	-1.153e-05	-0.06477
0.9	0.00011698	-0.03152	-0.00018273	-0.27659	-0.00011058	-0.0168	2.91e-06	-0.02271	0.00012377	0.17504	-0.00030873	0.06614	0.00023175	0.02881	0.00023959	-0.0738	-4.17e-06	-0.05741
0.925	9.997e-05	-0.04853	-0.00020829	-0.30215	-0.00010878	-0.015	-3.029e-05	-0.05591	8.643e-05	0.1377	-0.00031006	0.06481	0.00023486	0.03192	0.00025072	-0.06267	-3.9e-06	-0.05714
0.95	0.00011316	-0.03534	-0.00021942	-0.31328	-0.00012742	-0.03364	-6.297e-05	-0.08859	6.016e-05	0.11143	-0.00027719	0.09768	0.00024016	0.03722	0.00027173	-0.04166	-1.312e-05	-0.06636
0.975	0.00014146	-0.00704	-0.00020568	-0.29954	-0.00014794	-0.05416	-7.936e-05	-0.10498	4.129e-05	0.09256	-0.00023062	0.14425	0.00024576	0.04282	0.00027436	-0.03903	-3.129e-05	-0.08453
1	0.00021167	0.06317	-0.00016071	-0.25457	-0.00015696	-0.06318	-8.294e-05	-0.10856	2.203e-05	0.0733	-0.00019427	0.1806	0.00025859	0.05565	0.00025613	-0.05726	-5.055e-05	-0.10379
1.025	0.0003229	0.1744	-9.192e-05	-0.18578	-0.00015269	-0.05891	-7.236e-05	-0.09798	1.493e-05	0.0662	-0.00017116	0.20371	0.00028375	0.08081	0.0002245	-0.08889	-6.559e-05	-0.11883
1.05	0.00047504	0.32654	1.87e-06	-0.09199	-0.00015994	-0.06616	-6.255e-05	-0.08817	1.505e-05	0.06632	-0.00016154	0.21333	0.0003171	0.11416	0.00019208	-0.12131	-6.96e-05	-0.12284
1.075	0.0006399	0.4914	0.00013268	0.03882	-0.00017763	-0.08385	-5.667e-05	-0.08229	1.462e-05	0.06589	-0.00016306	0.21181	0.00034464	0.1417	0.0001651	-0.14829	-5.469e-05	-0.10793
1.1	0.00080766	0.65916	0.00027827	0.18441	-0.00018875	-0.09497	-5.147e-05	-0.07709	1.711e-05	0.06838	-0.00015472	0.22015	0.00036092	0.15798	0.00013554	-0.17785	-3.576e-05	-0.089
1.125	0.00100561	0.85711	0.00042892	0.33506	-0.00017785	-0.08407	-3.076e-05	-0.05638	3.214e-05	0.08341	-0.00013656	0.23831	0.00036435	0.16141	0.00011572	-0.19767	-2.36e-05	-0.07684
1.15	0.00121662	1.06812	0.00057573	0.48187	-0.00012161	-0.02783	1.453e-05	-0.01109	5.486e-05	0.10613	-0.00012169	0.25318	0.00035333	0.15039	0.00011845	-0.19494	-3.686e-05	-0.0901
1.175	0.00142686	1.27836	0.00072304	0.62918	-1.777e-05	0.07601	8.128e-05	0.05566	9.413e-05	0.1454	-0.0001193	0.25557	0.00033914	0.1362	0.00014869	-0.1647	-6.803e-05	-0.12127
1.2	0.00159444	1.44594	0.00087938	0.78552	0.00010011	0.19389	0.00016557	0.13995	0.00013579	0.18706	-0.00013203	0.24284	0.00031274	0.1098	0.00016216	-0.15123	-0.00010119	-0.15443
1.225	0.0016765	1.528	0.00102808	0.93422	0.00021525	0.30903	0.00025742	0.2318	0.00017378	0.22505	-0.00016389	0.21098	0.00027215	0.06921	0.0001663	-0.14709	-0.00011165	-0.16489
1.25	0.00168028	1.53178	0.00115891	1.06505	0.0003302	0.42398	0.00034323	0.31761	0.00019747	0.24874	-0.00020793	0.16694	0.000227	0.02406	0.00017065	-0.14274	-9.819e-05	-0.15143
1.275	0.00158892	1.44042	0.00124974	1.15588	0.00046154	0.55532	0.00041372	0.3881	0.00019818	0.24945	-0.0002454	0.12947	0.00018297	-0.01997	0.00018262	-0.13077	-6.775e-05	-0.12099
1.3	0.00140388	1.25538	0.00128976	1.1959	0.0005886	0.68238	0.00047096	0.44534	0.00016696	0.21823	-0.00024532	0.12955	0.00015488	-0.04806	0.00020966	-0.10373	-4.187e-05	-0.09511
1.325	0.00113596	0.98746	0.00125616	1.1623	0.000695	0.78878	0.00051785	0.49223	0.00011224	0.16351	-0.00019854	0.17633	0.0001561	-0.04684	0.00024527	-0.06812	-3.454e-05	-0.08778
1.35	0.00078928	0.64078	0.00115137	1.05751	0.00075409	0.84787	0.00055764	0.53202	5.214e-05	0.10341	-0.00012714	0.24773	0.00018155	-0.02139	0.0002766	-0.03679	-4.401e-05	-0.09725
1.375	0.00041248	0.26398	0.0009741	0.88024	0.00076673	0.86051	0.00059292	0.5673	1.767e-05	0.06894	-5.374e-05	0.32113	0.00022185	0.01891	0.00027002	-0.04337	-5.551e-05	-0.10875
1.4	8.85e-06	-0.13965	0.00071675	0.62289	0.00073716	0.83094	0.00061499	0.58937	3.369e-05	0.08496	-1.003e-05	0.36484	0.00026079	0.05785	0.00024409	-0.0693	-5.991e-05	-0.11315
1.425	-0.00036837	-0.51687	0.00041417	0.32031	0.00067483	0.76861	0.00063378	0.60816	9.899e-05	0.15026	1.404e-05	0.38891	0.0002941	0.09116	0.00022045	-0.09294	-5.424e-05	-0.10748
1.45	-0.00068246	-0.83096	9.215e-05	-0.00171	0.00057947	0.67325	0.00064684	0.62122	0.00019344	0.24471	3.712e-05	0.41199	0.00032299	0.12005	0.0002159	-0.09749	-3.032e-05	-0.08356
1.475	-0.00091159	-1.06009	-0.00021578	-0.30964	0.000446	0.53978	0.00064703	0.62141	0.00029897	0.35024	7.727e-05	0.45214	0.00035302	0.15008	0.00023386	-0.07953	-4.02e-06	-0.05726
1.5	-0.00103736	-1.18586	-0.00047603	-0.56989	0.00027902	0.3728	0.00062947	0.60385	0.0003794	0.43067	0.00013547	0.51034	0.00037504	0.1721	0.0002665	-0.04689	1.638e-05	-0.03686
1.525	-0.00107183	-1.22033	-0.00068859	-0.78245	9.273e-05	0.18651	0.00058396	0.55834	0.00041862	0.46989	0.00019166	0.56653	0.00038311	0.18017	0.00028216	-0.03123	3.08e-05	-0.02244
1.55	-0.00103941	-1.18791	-0.00085773	-0.95159	-8.983e-05	0.00395	0.00049959	0.47397	0.00041336	0.46463	0.00023078	0.60565	0.0003746	0.17166	0.00026375	-0.04964	4.24e-05	-0.01084
1.575	-0.00096603	-1.11453	-0.00098112	-1.07498	-0.00025273	-0.15895	0.00039049	0.36487	0.0003842	0.43547	0.00023868	0.61355	0.00035689	0.15395	0.00024625	-0.06714	5.271e-05	-0.00053
1.6	-0.0008453	-0.9938	-0.0010514	-1.14526	-0.00039482	-0.30104	0.0002822	0.25658	0.00036818	0.41945	0.00022057	0.59544	0.00034555	0.14261	0.00025683	-0.05656	7.251e-05	0.01927
1.625	-0.00064832	-0.79682	-0.00105825	-1.15211	-0.00051274	-0.41896	0.00017082	0.1452	0.00036971	0.42098	0.00016983	0.5447	0.00035428	0.15134	0.00028289	-0.0305	0.00011221	0.05897
1.65	-0.00039674	-0.54524	-0.00102462	-1.11848	-0.00062	-0.52622	6.047e-05	0.03485	0.00038067	0.43194	8.114e-05	0.45601	0.00038042	0.17748	0.00031448	0.00109	0.00016364	0.1104
1.675	-9.349e-05	-0.24199	-0.00094188	-1.03574	-0.00071847	-0.62469	-3.464e-05	-0.06026	0.00038954	0.44081	-2.622e-05	0.34865	0.00040499	0.20205	0.00032937	0.01598	0.00020456	0.15132
1.7	0.00021912	0.07062	-0.00080726	-0.90112	-0.00078652	-0.69274	-9.642e-05	-0.12204	0.0003817	0.43297	-0.00012955	0.24532	0.00041876	0.21582	0.00032459	0.0112	0.00022379	0.17055
1.725	0.00049371	0.34521	-0.00063102	-0.72488	-0.00081293	-0.71915	-0.00013267	-0.15829	0.00036016	0.41143	-0.00022125	0.15362	0.00041949	0.21655	0.00031305	-0.00034	0.00021219	0.15895
1.75	0.00073048	0.58198	-0.00042417	-0.51803	-0.00077778	-0.684	-0.00016967	-0.19529	0.00032531	0.37658	-0.00028858	0.08629	0.00039508	0.19214	0.00029151	-0.02188	0.00016345	0.11021
1.775	0.00092779	0.77929	-0.00020964	-0.3035	-0.00070024	-0.60646	-0.00022139	-0.24701	0.00027114	0.32241	-0.0003454	0.02947	0.0003491	0.14616	0.00027965	-0.03374	8.76e-05	0.03436
1.8	0.00107524	0.92674	1.085e-05	-0.08301	-0.00059748	-0.5037	-0.00026776	-0.29338	0.00020385	0.25512	-0.00038769	-0.01282	0.00030064	0.0977	0.00028744	-0.02595	1.064e-05	-0.0426
1.825	0.00117024	1.02174	0.00022098	0.12712	-0.00048271	-0.38893	-0.00028182	-0.30744	0.00013716	0.18843	-0.00042084	-0.04597	0.00025094	0.048	0.00031263	-0.00076	-5.023e-05	-0.10347
1.85	0.00122805	1.07955	0.00042086	0.327	-0.00035062	-0.25684	-0.00025699	-0.28261	7.335e-05	0.12462	-0.00045866	-0.08379	0.00020038	-0.00256	0.00034819	0.0348	-9.124e-05	-0.14448
1.875	0.00127429	1.12579	0.0006218	0.52794	-0.00020978	-0.116	-0.0001864	-0.21202	2.042e-05	0.07169	-0.00050198	-0.12711	0.00014454	-0.0584	0.00039723	0.08384	-0.00012931	-0.18255
1.9	0.00131246	1.16396	0.00081563	0.72177	-5.87e-05	0.03508	-8.103e-05	-0.10665	-3.737e-05	0.0139	-0.00054083	-0.16596	9.317e-05	-0.10977	0.00042812	0.11473	-0.00016726	-0.2205
1.925	0.00134956	1.20106	0.00099445	0.90059	8.68e-05	0.18058	2.619e-05	0.00057	-9.149e-05	-0.04022	-0.00055589	-0.18102	8.306e-05	-0.11988	0.00044671	0.13332	-0.00018985	-0.24309
1.95	0.00137098	1.22248	0.0011503	1.05644	0.00021633	0.31011	0.00010665	0.08103	-0.00012819	-0.07692	-0.00052875	-0.15388	0.00010394	-0.099	0.00047132	0.15793	-0.00018868	-0.24192
1.975	0.00136655	1.21805	0.00126533	1.17147	0.00031779	0.41157	0.00014971	0.12409	-0.00013286	-0.08159	-0.00045131	-0.07644	0.00013803	-0.06491	0.00047478	0.16139	-0.00016992	-0.22316
2	0.00135085	1.20235	0.00133442	1.24056	0.00039867	0.49245	0.00017151	0.14589	-0.0001139	-0.06263	-0.00033652	0.03835	0.00015074	-0.0522	0.0004511	0.13771	-0.00013945	-0.19269
2.025	0.00130247	1.15397	0.00135068	1.25682	0.00048775	0.58153	0.00019639	0.17077	-7.774e-05	-0.02647	-0.00020923	0.16564	0.00012494	-0.078	0.00038323	0.06984	-0.00010275	-0.15599
2.05	0.0012398	1.0913	0.00131547	1.22161	0.00058933	0.68311	0.00024748	0.22186	-3.2e-05	0.01927	-9.876e-05	0.27611	6.158e-05	-0.14136	0.00030697	-0.00642	-6.444e-05	-0.11768
2.075	0.00116744	1.01894	0.00123288	1.13902	0.00070179	0.79557	0.00030209	0.27647	2.194e-05	0.07321	-1.864e-05	0.35623	-7.69e-06	-0.21063	0.0002532	-0.06019	-3.854e-05	-0.09178
2.1	0.00110656	0.95806	0.00111496	1.0211	0.00080998	0.90376	0.00035938	0.33376	7.949e-05	0.13076	1.813e-05	0.393	-4.725e-05	-0.25019	0.00024454	-0.06885	-2.248e-05	-0.07572
2.125	0.00108103	0.93253	0.00098421	0.89035	0.00088966	0.98344	0.00040809	0.38247	0.00015298	0.20425	1.599e-05	0.39086	-4.861e-05	-0.25155	0.00027714	-0.03625	-6.17e-06	-0.05941
2.15	0.00105036	0.90186	0.00085411	0.76025	0.00095098	1.04476	0.00046109	0.43547	0.00023523	0.2865	-4.4e-06	0.37047	-6.25e-06	-0.20919	0.00031833	0.00494	1.531e-05	-0.03793
2.175	0.00101125	0.86275	0.00075043	0.65657	0.00099012	1.0839	0.00051865	0.49303	0.00029985	0.35112	-1.067e-05	0.3642	7.46e-05	-0.12834	0.00033508	0.02169	3.572e-05	-0.01752
2.2	0.00095366	0.80516	0.0006941	0.60024	0.00099726	1.09104	0.00057642	0.5508	0.00034554	0.39681	2.732e-05	0.40219	0.00018004	-0.0229	0.0003221	0.00871	4.178e-05	-0.01146
2.225	0.00088563	0.73713	0.00067143	0.57757	0.00096239	1.05617	0.00064267	0.61705	0.00037784	0.42911	0.00010625	0.48112	0.00027895	0.07601	0.00030594	-0.00745	4.027e-05	-0.01297
2.25	0.00083772	0.68922	0.00066249	0.56863	0.00089791	0.99169	0.00071418	0.68856	0.00040392	0.45519	0.00021145	0.58632	0.00034826	0.14532	0.00030164	-0.01175	3.225e-05	-0.02099
2.275	0.0007921	0.6436	0.00063218	0.53832	0.00080132	0.8951	0.00078329	0.75767	0.0004262	0.47747	0.00030994	0.68481	0.00037798	0.17504	0.00029934	-0.01405	1.733e-05	-0.03591
2.3	0.00075094	0.60244	0.0005702	0.47634	0.00067108	0.76486	0.00084741	0.82179	0.00043355	0.48482	0.00038637	0.76124	0.00037772	0.17478	0.00031043	-0.00296	5.32e-06	-0.04792
2.325	0.00069877	0.55027	0.00048742	0.39356	0.00051974	0.61352	0.00089672	0.8711	0.00042882	0.48009	0.00041498	0.78985	0.0003602	0.15726	0.00031763	0.00424	-1.3e-07	-0.05337
2.35	0.00065428	0.50578	0.00040371	0.30985	0.00035412	0.4479	0.00092831	0.90269	0.00041253	0.4638	0.00039395	0.76882	0.00033735	0.13441	0.00031881	0.00542	1.83e-06	-0.05141
2.375	0.00064531	0.49681	0.00034885	0.25499	0.00019986	0.29364	0.00092889	0.90327	0.00041734	0.46861	0.00033895	0.71382	0.0003326	0.12966	0.0003383	0.02491	1.36e-05	-0.03964
2.4	0.00065428	0.50578	0.00033621	0.24235	7.812e-05	0.1719	0.00089036	0.86474	0.00042664	0.47791	0.00025836	0.63323	0.00034543	0.14249	0.00037736	0.06397	3.449e-05	-0.01875
2.425	0.0006966	0.5481	0.00036334	0.26948	1.157e-05	0.10535	0.00081334	0.78772	0.00043264	0.48391	0.00017367	0.54854	0.00036781	0.16487	0.00042746	0.11407	4.89e-05	-0.00434
2.45	0.00075519	0.60669	0.000421	0.32714	1.366e-05	0.10744	0.00069813	0.67251	0.00042296	0.47423	0.0001074	0.48227	0.00037865	0.17571	0.00048878	0.17539	4.994e-05	-0.0033
2.475	0.00080642	0.65792	0.00049141	0.39755	7.982e-05	0.1736	0.00055758	0.53196	0.00040184	0.45311	6.98e-05	0.44467	0.00037339	0.17045	0.00052956	0.21617	4.507e-05	-0.00817
2.5	0.00085958	0.71108	0.00057443	0.48057	0.0001858	0.27958	0.00042143	0.39581	0.00037491	0.42618	5.587e-05	0.43074	0.00036919	0.16625	0.00054196	0.22857	3.235e-05	-0.02089
2.525	0.0008988	0.7503	0.00063812	0.54426	0.00030344	0.39722	0.00029858	0.27296	0.00035685	0.40812	5.027e-05	0.42514	0.00038309	0.18015	0.00052629	0.2129	8.33e-06	-0.04491
2.55	0.00092483	0.77633	0.00066297	0.56911	0.00042348	0.51726	0.00020912	0.1835	0.00033719	0.38846	3.711e-05	0.41198	0.00041588	0.21294	0.00050229	0.1889	-2.282e-05	-0.07606
2.575	0.0009397	0.7912	0.00064704	0.55318	0.00052488	0.61866	0.00015553	0.12991	0.00033231	0.38358	1.174e-05	0.38661	0.00045884	0.2559	0.00048188	0.16849	-5.189e-05	-0.10513
2.6	0.00095062	0.80212	0.00060384	0.50998	0.00059418	0.68796	0.00013154	0.10592	0.0003427	0.39397	-2.636e-05	0.34851	0.00047544	0.2725	0.00049129	0.1779	-7.129e-05	-0.12453
2.625	0.00097383	0.82533	0.00055381	0.45995	0.00063118	0.72496	0.00013087	0.10525	0.00034515	0.39642	-7.675e-05	0.29812	0.00045294	0.25	0.00051712	0.20373	-7.566e-05	-0.1289
2.65	0.00099852	0.85002	0.00051575	0.42189	0.00063492	0.7287	0.00015044	0.12482	0.00032215	0.37342	-0.00012328	0.25159	0.00039177	0.18883	0.00054555	0.23216	-7.109e-05	-0.12433
2.675	0.00101251	0.86401	0.00050539	0.41153	0.00061509	0.70887	0.00019861	0.17299	0.00026695	0.31822	-0.00015019	0.22468	0.00032375	0.12081	0.00055871	0.24532	-6.123e-05	-0.11447
2.7	0.00100763	0.85913	0.00052878	0.43492	0.00058674	0.68052	0.00026666	0.24104	0.00018619	0.23746	-0.00014364	0.23123	0.00027071	0.06777	0.00056421	0.25082	-5.097e-05	-0.10421
2.725	0.00099082	0.84232	0.00057065	0.47679	0.00056706	0.66084	0.00034411	0.31849	0.00010706	0.15833	-0.00011126	0.26361	0.00022905	0.02611	0.00056716	0.25377	-4.178e-05	-0.09502
2.75	0.00098689	0.83839	0.00062032	0.52646	0.00056076	0.65454	0.000413	0.38738	4.886e-05	0.10013	-6.928e-05	0.30559	0.0001981	-0.00484	0.0005744	0.26101	-3.485e-05	-0.08809
2.775	0.00098485	0.83635	0.00066536	0.5715	0.00056262	0.6564	0.00047149	0.44587	1.548e-05	0.06675	-3.52e-05	0.33967	0.00016185	-0.04109	0.00058329	0.2699	-1.896e-05	-0.0722
2.8	0.00099919	0.85069	0.00071242	0.61856	0.00057637	0.67015	0.00050458	0.47896	2.251e-05	0.07378	-1.622e-05	0.35865	0.00011522	-0.08772	0.00059987	0.28648	-4.31e-06	-0.05755
2.825	0.00100349	0.85499	0.00075227	0.65841	0.00060798	0.70176	0.0005155	0.48988	5.678e-05	0.10805	-4.45e-06	0.37042	6.895e-05	-0.13399	0.00060355	0.29016	-4.24e-06	-0.05748
2.85	0.00097858	0.83008	0.00077589	0.68203	0.00063223	0.72601	0.00051082	0.4852	9.747e-05	0.14874	1.629e-05	0.39116	3.076e-05	-0.17218	0.0005732	0.25981	-1.191e-05	-0.06515
2.875	0.00093258	0.78408	0.0007777	0.68384	0.00063289	0.72667	0.00050903	0.48341	0.00011556	0.16683	4.675e-05	0.42162	1.067e-05	-0.19227	0.00053091	0.21752	-3.08e-06	-0.05632
2.9	0.00086234	0.71384	0.00074467	0.65081	0.0006268	0.72058	0.00052713	0.50151	0.00012027	0.17154	8.282e-05	0.45769	1.235e-05	-0.19059	0.0005003	0.18691	3.262e-05	-0.02062
2.925	0.00078468	0.63618	0.00069972	0.60586	0.00060964	0.70342	0.00055476	0.52914	0.00012539	0.17666	0.00012092	0.49579	3.246e-05	-0.17048	0.00049868	0.18529	9.146e-05	0.03822
2.95	0.00070618	0.55768	0.00064647	0.55261	0.00057903	0.67281	0.00058784	0.56222	0.00015048	0.20175	0.00016203	0.5369	6.117e-05	-0.14177	0.00051736	0.20397	0.00015738	0.10414
2.975	0.00063554	0.48704	0.00058589	0.49203	0.00053023	0.62401	0.00062405	0.59843	0.00020281	0.25408	0.00019554	0.57041	9.496e-05	-0.10798	0.00054439	0.231	0.00020029	0.14705
3	0.00057018	0.42168	0.00052509	0.43123	0.00047991	0.57369	0.00066028	0.63466	0.00027007	0.32134	0.000217	0.59187	0.00012913	-0.07381	0.00055321	0.23982	0.00020696	0.15372
3.025	0.00047855	0.33005	0.00045792	0.36406	0.00044914	0.54292	0.00068718	0.66156	0.00032406	0.37533	0.00023102	0.60589	0.00017397	-0.02897	0.00055063	0.23724	0.00018052	0.12728
3.05	0.00036468	0.21618	0.00037661	0.28275	0.00045055	0.54433	0.00070181	0.67619	0.00035373	0.405	0.00023066	0.60553	0.00024052	0.03758	0.00053763	0.22424	0.00014408	0.09084
3.075	0.0002258	0.0773	0.00027217	0.17831	0.00045729	0.55107	0.00071585	0.69023	0.00035374	0.40501	0.00022233	0.5972	0.00031668	0.11374	0.00051236	0.19897	0.00010681	0.05357
3.1	9e-05	-0.0585	0.00015255	0.05869	0.00044815	0.54193	0.00072186	0.69624	0.00032438	0.37565	0.00020859	0.58346	0.00037352	0.17058	0.00048209	0.1687	6.587e-05	0.01263
3.125	-7.04e-06	-0.15554	3.813e-05	-0.05573	0.00042572	0.5195	0.00072147	0.69585	0.0002707	0.32197	0.00019137	0.56624	0.00039713	0.19419	0.00045063	0.13724	2.564e-05	-0.0276
3.15	-7.759e-05	-0.22609	-5.763e-05	-0.15149	0.00040007	0.49385	0.000708	0.68238	0.00021521	0.26648	0.00016869	0.54356	0.00039514	0.1922	0.00043303	0.11964	-6.65e-06	-0.05989
3.175	-0.00010464	-0.25314	-0.0001299	-0.22376	0.00036714	0.46092	0.0006864	0.66078	0.00018273	0.234	0.00014395	0.51882	0.00038557	0.18263	0.00042954	0.11615	-1.948e-05	-0.07272
3.2	-0.00011061	-0.25911	-0.00019629	-0.29015	0.00032463	0.41841	0.00064698	0.62136	0.00017874	0.23001	0.00011426	0.48913	0.00038353	0.18059	0.0004319	0.11851	-2.5e-06	-0.05574
3.225	-0.00010125	-0.24975	-0.00026424	-0.3581	0.00025524	0.34902	0.00058356	0.55794	0.0002052	0.25647	9.896e-05	0.47383	0.00038891	0.18597	0.00043672	0.12333	4.148e-05	-0.01176
3.25	-6.265e-05	-0.21115	-0.00033354	-0.4274	0.00016455	0.25833	0.0005077	0.48208	0.00026342	0.31469	9.11e-05	0.46597	0.00039126	0.18832	0.00045286	0.13947	8.655e-05	0.03331
3.275	-9.02e-06	-0.15752	-0.00041069	-0.50455	6.248e-05	0.15626	0.00042447	0.39885	0.0003321	0.38337	8.829e-05	0.46316	0.00037972	0.17678	0.00045593	0.14254	0.00011457	0.06133
3.3	6.994e-05	-0.07856	-0.00047759	-0.57145	-3.004e-05	0.06374	0.00034437	0.31875	0.00038671	0.43798	7.621e-05	0.45108	0.00035609	0.15315	0.00045532	0.14193	0.0001198	0.06656
3.325	0.00014353	-0.00497	-0.00052523	-0.61909	-0.00011069	-0.01691	0.0002771	0.25148	0.00039935	0.45062	5.387e-05	0.42874	0.00032593	0.12299	0.00045842	0.14503	0.00010071	0.04747
3.35	0.00019444	0.04594	-0.00053007	-0.62393	-0.00019122	-0.09744	0.00021773	0.19211	0.00037513	0.4264	3.701e-05	0.41188	0.00029633	0.09339	0.00046243	0.14904	6.779e-05	0.01455
3.375	0.00022339	0.07489	-0.00048784	-0.5817	-0.00025495	-0.16117	0.00016309	0.13747	0.00033103	0.3823	3.028e-05	0.40515	0.00028328	0.08034	0.00047522	0.16183	3.624e-05	-0.017
3.4	0.00021933	0.07083	-0.00041983	-0.51369	-0.00028836	-0.19458	0.00011917	0.09355	0.00028228	0.33355	4.161e-05	0.41648	0.00029303	0.09009	0.00049437	0.18098	7.52e-06	-0.04572
3.425	0.0002259	0.0774	-0.00033299	-0.42685	-0.0002765	-0.18272	8.914e-05	0.06352	0.00022566	0.27693	4.767e-05	0.42254	0.00030557	0.10263	0.00046319	0.1498	-7.34e-06	-0.06058
3.45	0.00024477	0.09627	-0.00024181	-0.33567	-0.0002377	-0.14392	6.199e-05	0.03637	0.00016207	0.21334	5.222e-05	0.42709	0.00031125	0.10831	0.00041808	0.10469	-6.08e-06	-0.05932
3.475	0.00027614	0.12764	-0.00015912	-0.25298	-0.00021694	-0.12316	2.316e-05	-0.00246	0.00011413	0.1654	4.185e-05	0.41672	0.00030149	0.09855	0.00039475	0.08136	1.476e-05	-0.03848
3.5	0.0003353	0.1868	-9.229e-05	-0.18615	-0.00022078	-0.127	-3.045e-05	-0.05607	8.864e-05	0.13991	8.63e-06	0.3835	0.00029082	0.08788	0.00038979	0.0764	2.447e-05	-0.02877
3.525	0.00039701	0.24851	-3.12e-05	-0.12506	-0.00024266	-0.14888	-9.103e-05	-0.11665	6.796e-05	0.11923	-4.659e-05	0.32828	0.00029397	0.09103	0.00038043	0.06704	-1.9e-07	-0.05343
3.55	0.00048129	0.33279	4.974e-05	-0.04412	-0.00027321	-0.17943	-0.00015134	-0.17696	5.025e-05	0.10152	-0.00011332	0.26155	0.00031141	0.10847	0.00036245	0.04906	-5.071e-05	-0.10395
3.575	0.00056258	0.41408	0.00016029	0.06643	-0.00029733	-0.20355	-0.00019983	-0.22545	3.151e-05	0.08278	-0.00018614	0.18873	0.00033437	0.13143	0.00034547	0.03208	-0.00010119	-0.15443
3.6	0.0006235	0.475	0.00027722	0.18336	-0.00029574	-0.20196	-0.00021964	-0.24526	2.916e-05	0.08043	-0.00023965	0.13522	0.00034255	0.13961	0.00031717	0.00378	-0.00013908	-0.19232
3.625	0.00065385	0.50535	0.00036498	0.27112	-0.00025569	-0.16191	-0.00020592	-0.23154	5.345e-05	0.10472	-0.0002776	0.09727	0.0003347	0.13176	0.00028155	-0.03184	-0.00014938	-0.20262
3.65	0.00064025	0.49175	0.0003905	0.29664	-0.00018043	-0.08665	-0.00018164	-0.20726	8.65e-05	0.13777	-0.00030255	0.07232	0.00030704	0.1041	0.00024432	-0.06907	-0.00013968	-0.19292
3.675	0.0006102	0.4617	0.0003796	0.28574	-7.884e-05	0.01494	-0.00017002	-0.19564	0.00010296	0.15423	-0.00031627	0.0586	0.00026528	0.06234	0.00021387	-0.09952	-0.00011605	-0.16929
3.7	0.0005533	0.4048	0.0003614	0.26754	4.628e-05	0.14006	-0.00017769	-0.20331	9.002e-05	0.14129	-0.0003323	0.04257	0.0002211	0.01816	0.00020793	-0.10546	-9.292e-05	-0.14616
3.725	0.00047734	0.32884	0.00036586	0.272	0.00017709	0.27087	-0.00018056	-0.20618	5.572e-05	0.10699	-0.00035852	0.01635	0.00018422	-0.01872	0.00021614	-0.09725	-7.638e-05	-0.12962
3.75	0.00040097	0.25247	0.00039624	0.30238	0.00030919	0.40297	-0.00017193	-0.19755	3.29e-06	0.05456	-0.0004017	-0.02683	0.0001645	-0.03844	0.00022702	-0.08637	-6.678e-05	-0.12002
3.775	0.00031301	0.16451	0.00041738	0.32352	0.00042441	0.51819	-0.00015316	-0.17878	-5.778e-05	-0.00651	-0.00045434	-0.07947	0.00015521	-0.04773	0.00024077	-0.07262	-5.625e-05	-0.10949
3.8	0.00024057	0.09207	0.00042333	0.32947	0.00052647	0.62025	-0.00012095	-0.14657	-9.993e-05	-0.04866	-0.00049515	-0.12028	0.00014074	-0.0622	0.00025071	-0.06268	-4.529e-05	-0.09853
3.825	0.00017008	0.02158	0.00038821	0.29435	0.00060396	0.69774	-6.957e-05	-0.09519	-0.0001043	-0.05303	-0.00049964	-0.12477	0.00010437	-0.09857	0.00026058	-0.05281	-2.788e-05	-0.08112
3.85	9.449e-05	-0.05401	0.00032153	0.22767	0.00064191	0.73569	5.89e-06	-0.01973	-8.382e-05	-0.03255	-0.00047418	-0.09931	4.686e-05	-0.15608	0.00027412	-0.03927	-1.351e-05	-0.06675
3.875	1.393e-05	-0.13457	0.00024142	0.14756	0.00062231	0.71609	0.00010201	0.07639	-6.321e-05	-0.01194	-0.00044096	-0.06609	3e-06	-0.19994	0.0002852	-0.02819	-9.46e-06	-0.0627
3.9	-8.915e-05	-0.23765	0.00016662	0.07276	0.00054551	0.63929	0.00019898	0.17336	-4.16e-05	0.00967	-0.00040894	-0.03407	-1.417e-05	-0.21711	0.00028004	-0.03335	-1.408e-05	-0.06732
3.925	-0.00018536	-0.33386	0.0001167	0.02284	0.00045183	0.54561	0.00028216	0.25654	-1.979e-05	0.03148	-0.00037289	0.00198	-2.392e-05	-0.22686	0.00024936	-0.06403	-2.629e-05	-0.07953
3.95	-0.00027998	-0.42848	7.163e-05	-0.02223	0.00037219	0.46597	0.00035461	0.32899	-1e-05	0.04127	-0.00032793	0.04694	-3.917e-05	-0.24211	0.00022012	-0.09327	-3.514e-05	-0.08838
3.975	-0.00034173	-0.49023	2.526e-05	-0.0686	0.00031507	0.40885	0.00041087	0.38525	-1.088e-05	0.04039	-0.00027663	0.09824	-4.336e-05	-0.2463	0.00019618	-0.11721	-4.377e-05	-0.09701
4	-0.00035633	-0.50483	-3.209e-05	-0.12595	0.00026067	0.35445	0.00045035	0.42473	-1.282e-05	0.03845	-0.00020903	0.16584	-3.111e-05	-0.23405	0.00018752	-0.12587	-4.513e-05	-0.09837
4.025	-0.00033968	-0.48818	-0.00011809	-0.21195	0.00020694	0.30072	0.000476	0.45038	-1.074e-05	0.04053	-0.00013862	0.23625	-1.4e-07	-0.20308	0.00020719	-0.1062	-3.603e-05	-0.08927
4.05	-0.0002907	-0.4392	-0.00022046	-0.31432	0.00015359	0.24737	0.00048977	0.46415	9.58e-06	0.06085	-8.318e-05	0.29169	5.387e-05	-0.14907	0.00025226	-0.06113	-2.556e-05	-0.0788
4.075	-0.00027179	-0.42029	-0.00030719	-0.40105	0.00010346	0.19724	0.00049823	0.47261	4.757e-05	0.09884	-6.513e-05	0.30974	0.00012662	-0.07632	0.0003156	0.00221	-8.48e-06	-0.06172
4.1	-0.00027872	-0.42722	-0.00036128	-0.45514	4.979e-05	0.14357	0.00049797	0.47235	8.678e-05	0.13805	-8.027e-05	0.2946	0.00020018	-0.00276	0.00036542	0.05203	1.32e-05	-0.04004
4.125	-0.00030349	-0.45199	-0.00038984	-0.4837	-1.139e-05	0.08239	0.00046825	0.44263	0.00010884	0.16011	-0.00010694	0.26793	0.00025087	0.04793	0.00040372	0.09033	4.159e-05	-0.01165
4.15	-0.00034011	-0.48861	-0.0004155	-0.50936	-8.407e-05	0.00971	0.00041167	0.38605	0.0001028	0.15407	-0.00012155	0.25332	0.00026259	0.05965	0.00040743	0.09404	7.097e-05	0.01773
4.175	-0.00035362	-0.50212	-0.0004292	-0.52306	-0.00016698	-0.0732	0.00035288	0.32726	8.588e-05	0.13715	-0.00011524	0.25963	0.00023272	0.02978	0.00038672	0.07333	8.918e-05	0.03594
4.2	-0.00036038	-0.50888	-0.00044271	-0.53657	-0.0002555	-0.16172	0.00031013	0.28451	6.541e-05	0.11668	-0.00010001	0.27486	0.00019242	-0.01052	0.00036079	0.0474	8.81e-05	0.03486
4.225	-0.00035493	-0.50343	-0.0004515	-0.54536	-0.00032974	-0.23596	0.00027822	0.2526	5.528e-05	0.10655	-8.824e-05	0.28663	0.00015938	-0.04356	0.00033987	0.02648	6.227e-05	0.00903
4.25	-0.00033663	-0.48513	-0.0004455	-0.53936	-0.00037584	-0.28206	0.00024879	0.22317	5.104e-05	0.10231	-8.76e-05	0.28727	0.0001336	-0.06934	0.00032722	0.01383	3.554e-05	-0.0177
4.275	-0.00031387	-0.46237	-0.00042856	-0.52242	-0.00039858	-0.3048	0.00021052	0.1849	4.452e-05	0.09579	-0.00010906	0.26581	0.00012268	-0.08026	0.00032496	0.01157	1.192e-05	-0.04132
4.3	-0.00026004	-0.40854	-0.00040033	-0.49419	-0.00039156	-0.29778	0.00015928	0.13366	5.548e-05	0.10675	-0.00015756	0.21731	0.00013851	-0.06443	0.00031879	0.0054	-3.61e-06	-0.05685
4.325	-0.00020451	-0.35301	-0.00037796	-0.47182	-0.00036613	-0.27235	8.911e-05	0.06349	9.126e-05	0.14253	-0.00022484	0.15003	0.00017179	-0.03115	0.00032774	0.01435	-4.07e-06	-0.05731
4.35	-0.00013114	-0.27964	-0.00036175	-0.45561	-0.00035359	-0.25981	6.9e-07	-0.02493	0.00013352	0.18479	-0.00029678	0.07809	0.00019411	-0.00883	0.00034809	0.0347	-9.64e-06	-0.06288
4.375	-4.545e-05	-0.19395	-0.00034034	-0.4342	-0.00035855	-0.26477	-9.128e-05	-0.1169	0.00015896	0.21023	-0.00034143	0.03344	0.0002043	0.00136	0.00036379	0.0504	-2.732e-05	-0.08056
4.4	3.262e-05	-0.11588	-0.00030856	-0.40242	-0.00037419	-0.28041	-0.00017112	-0.19674	0.00016495	0.21622	-0.00034757	0.0273	0.00020735	0.00441	0.00036053	0.04714	-5.208e-05	-0.10532
4.425	0.00010035	-0.04815	-0.00027298	-0.36684	-0.00040653	-0.31275	-0.00021193	-0.23755	0.00015633	0.2076	-0.00033014	0.04473	0.0002075	0.00456	0.00035509	0.0417	-7.06e-05	-0.12384
4.45	0.0001253	-0.0232	-0.00024808	-0.34194	-0.00043481	-0.34103	-0.00020684	-0.23246	0.00013165	0.18292	-0.00031949	0.05538	0.00020357	0.00063	0.00033629	0.0229	-8.046e-05	-0.1337
4.475	0.00011905	-0.02945	-0.00023242	-0.32628	-0.00042138	-0.3276	-0.00016409	-0.18971	9.399e-05	0.14526	-0.00032429	0.05058	0.00020293	-1e-05	0.00030622	-0.00717	-8.704e-05	-0.14028
4.5	8.388e-05	-0.06462	-0.00022494	-0.3188	-0.00035199	-0.25821	-0.00010698	-0.1326	5.573e-05	0.107	-0.00034722	0.02765	0.00021071	0.00777	0.00028486	-0.02853	-9.072e-05	-0.14396
4.525	2.277e-05	-0.12573	-0.00021529	-0.30915	-0.00025223	-0.15845	-5.049e-05	-0.07611	1.928e-05	0.07055	-0.0003917	-0.01683	0.00023054	0.0276	0.00026038	-0.05301	-9.656e-05	-0.1498
4.55	-1.139e-05	-0.15989	-0.00020162	-0.29548	-0.00016302	-0.06924	-8.23e-06	-0.03385	-1.713e-05	0.03414	-0.00044338	-0.06851	0.00024521	0.04227	0.00024665	-0.06674	-0.00010041	-0.15365
4.575	-1.818e-05	-0.16668	-0.00020416	-0.29802	-0.00010807	-0.01429	1.474e-05	-0.01088	-5.3e-05	-0.00173	-0.00046635	-0.09148	0.0002518	0.04886	0.00024555	-0.06784	-9.021e-05	-0.14345
4.6	8.36e-06	-0.14014	-0.00021743	-0.31129	-9.716e-05	-0.00338	2.334e-05	-0.00228	-9.956e-05	-0.04829	-0.00046234	-0.08747	0.00025682	0.05388	0.00025876	-0.05463	-7.01e-05	-0.12334
4.625	4.824e-05	-0.10026	-0.00023907	-0.33293	-0.00011708	-0.0233	9.39e-06	-0.01623	-0.00015488	-0.10361	-0.0004596	-0.08473	0.00025589	0.05295	0.0002795	-0.03389	-4.133e-05	-0.09457
4.65	5.569e-05	-0.09281	-0.00024841	-0.34227	-0.00015554	-0.06176	-3.524e-05	-0.06086	-0.00020206	-0.15079	-0.00046189	-0.08702	0.00024178	0.03884	0.00028218	-0.03121	-7.43e-06	-0.06067
4.675	4.622e-05	-0.10228	-0.0002265	-0.32036	-0.00017609	-0.08231	-8.273e-05	-0.10835	-0.00022109	-0.16982	-0.00046979	-0.09492	0.00021209	0.00915	0.00024666	-0.06673	3.019e-05	-0.02305
4.7	1.366e-05	-0.13484	-0.00017722	-0.27108	-0.00017301	-0.07923	-0.00011507	-0.14069	-0.00021409	-0.16282	-0.00047406	-0.09919	0.0001808	-0.02214	0.0001836	-0.12979	4.805e-05	-0.00519
4.725	-6.75e-06	-0.15525	-0.00012126	-0.21512	-0.00015679	-0.06301	-0.00013199	-0.15761	-0.00019128	-0.14001	-0.00045831	-0.08344	0.00016293	-0.04001	0.00010442	-0.20897	5.01e-05	-0.00314
4.75	-3.02e-06	-0.15152	-8.691e-05	-0.18077	-0.00013928	-0.0455	-0.00013806	-0.16368	-0.00017826	-0.12699	-0.00042225	-0.04738	0.00015548	-0.04746	2.717e-05	-0.28622	4.106e-05	-0.01218
4.775	7.32e-06	-0.14118	-9.675e-05	-0.19061	-0.00012589	-0.03211	-0.00014203	-0.16765	-0.00017842	-0.12715	-0.00037289	0.00198	0.00015513	-0.04781	-3.879e-05	-0.35218	2.698e-05	-0.02626
4.8	1.91e-05	-0.1294	-0.00015005	-0.24391	-0.00012596	-0.03218	-0.00013219	-0.15781	-0.00017933	-0.12806	-0.0003159	0.05897	0.00016324	-0.0397	-6.234e-05	-0.37573	1.403e-05	-0.03921
4.825	4.7e-07	-0.14803	-0.00023015	-0.32401	-0.00015422	-0.06044	-0.0001168	-0.14242	-0.00018414	-0.13287	-0.00025556	0.11931	0.00017463	-0.02831	-5.384e-05	-0.36723	6.2e-07	-0.05262
4.85	-3.472e-05	-0.18322	-0.00029986	-0.39372	-0.00019553	-0.10175	-9.24e-05	-0.11802	-0.00019614	-0.14487	-0.00020762	0.16725	0.00017694	-0.026	-3.15e-06	-0.31654	-2.17e-05	-0.07494
4.875	-6.938e-05	-0.21788	-0.00033462	-0.42848	-0.00023287	-0.13909	-7.031e-05	-0.09593	-0.00020719	-0.15592	-0.00017556	0.19931	0.00017661	-0.02633	6.784e-05	-0.24555	-6.135e-05	-0.11459
4.9	-8.273e-05	-0.23123	-0.00032733	-0.42119	-0.00026169	-0.16791	-6.247e-05	-0.08809	-0.00021148	-0.16021	-0.00017528	0.19959	0.00019166	-0.01128	0.00015309	-0.1603	-0.00011272	-0.16596
4.925	-6.251e-05	-0.21101	-0.00029425	-0.38811	-0.00027984	-0.18606	-6.307e-05	-0.08869	-0.00021475	-0.16348	-0.0002068	0.16807	0.000219	0.01606	0.00022237	-0.09102	-0.00015481	-0.20805
4.95	-3.887e-05	-0.18737	-0.00026277	-0.35663	-0.00029519	-0.20141	-8.011e-05	-0.10573	-0.00022432	-0.17305	-0.00026441	0.11046	0.00024041	0.03747	0.00027391	-0.03948	-0.00019191	-0.24515
4.975	-2.406e-05	-0.17256	-0.00025088	-0.34474	-0.00030286	-0.20908	-0.0001183	-0.14392	-0.00024102	-0.18975	-0.00033644	0.03843	0.0002481	0.04516	0.00029436	-0.01903	-0.00020721	-0.26045
5	-3.732e-05	-0.18582	-0.00027055	-0.36441	-0.00031379	-0.22001	-0.00016283	-0.18845	-0.00026133	-0.21006	-0.0003814	-0.00653	0.00024623	0.04329	0.00029958	-0.01381	-0.00019194	-0.24518
5.025	-8.284e-05	-0.23134	-0.00031768	-0.41154	-0.00034441	-0.25063	-0.00019145	-0.21707	-0.00027936	-0.22809	-0.00038361	-0.00874	0.00024808	0.04514	0.00031516	0.00177	-0.00015208	-0.20532
5.05	-0.00012064	-0.26914	-0.0003703	-0.46416	-0.00038959	-0.29581	-0.00020688	-0.2325	-0.00030313	-0.25186	-0.00036422	0.01065	0.00027195	0.06901	0.00034214	0.02875	-9.715e-05	-0.15039
5.075	-0.00015051	-0.29901	-0.00041143	-0.50529	-0.00043701	-0.34323	-0.00021223	-0.23785	-0.00032448	-0.27321	-0.00035154	0.02333	0.00029851	0.09557	0.00036435	0.05096	-3.572e-05	-0.08896
5.1	-0.00014401	-0.29251	-0.00042362	-0.51748	-0.00046395	-0.37017	-0.00020661	-0.23223	-0.00032688	-0.27561	-0.00037243	0.00244	0.00032471	0.12177	0.00034932	0.03593	2.005e-05	-0.03319
5.125	-0.00011419	-0.26269	-0.00041251	-0.50637	-0.00047544	-0.38166	-0.00019244	-0.21806	-0.0003127	-0.26143	-0.00041967	-0.0448	0.00033879	0.13585	0.00030564	-0.00775	5.432e-05	0.00108
5.15	-8.391e-05	-0.23241	-0.00039074	-0.4846	-0.00047048	-0.3767	-0.00018398	-0.2096	-0.00029728	-0.24601	-0.00046916	-0.09429	0.00033851	0.13557	0.00024856	-0.06483	6.515e-05	0.01191
5.175	-6.22e-05	-0.2107	-0.00036898	-0.46284	-0.00044229	-0.34851	-0.00019438	-0.22	-0.00029031	-0.23904	-0.00050871	-0.13384	0.00033297	0.13003	0.00019797	-0.11542	5.68e-05	0.00356
5.2	-6.855e-05	-0.21705	-0.00036528	-0.45914	-0.00041633	-0.32255	-0.00022267	-0.24829	-0.00029173	-0.24046	-0.00053168	-0.15681	0.0003216	0.11866	0.00017554	-0.13785	4.631e-05	-0.00693
5.225	-9.53e-05	-0.2438	-0.00037654	-0.4704	-0.00039585	-0.30207	-0.00024568	-0.2713	-0.00030115	-0.24988	-0.0005494	-0.17453	0.00029454	0.0916	0.00018119	-0.1322	3.842e-05	-0.01482
5.25	-0.0001406	-0.2891	-0.00039835	-0.49221	-0.00037253	-0.27875	-0.0002491	-0.27472	-0.00030753	-0.25626	-0.00057436	-0.19949	0.00025145	0.04851	0.00018835	-0.12504	2.648e-05	-0.02676
5.275	-0.00019256	-0.34106	-0.00041859	-0.51245	-0.00036081	-0.26703	-0.00025049	-0.27611	-0.00030953	-0.25826	-0.00060729	-0.23242	0.00019052	-0.01242	0.00018206	-0.13133	5.51e-06	-0.04773
5.3	-0.0002233	-0.3718	-0.00042143	-0.51529	-0.00036597	-0.27219	-0.00026013	-0.28575	-0.00028755	-0.23628	-0.00063878	-0.26391	0.00012075	-0.08219	0.00015302	-0.16037	-2.031e-05	-0.07355
5.325	-0.00024232	-0.39082	-0.00041532	-0.50918	-0.00036278	-0.269	-0.0002764	-0.30202	-0.00024259	-0.19132	-0.00064593	-0.27106	5.129e-05	-0.15165	0.00010977	-0.20362	-3.903e-05	-0.09227
5.35	-0.00024666	-0.39516	-0.0004125	-0.50636	-0.00034361	-0.24983	-0.00029219	-0.31781	-0.00017374	-0.12247	-0.00063246	-0.25759	2.07e-06	-0.20087	8.258e-05	-0.23081	-5.129e-05	-0.10453
5.375	-0.0002411	-0.3896	-0.00042182	-0.51568	-0.00031654	-0.22276	-0.0002889	-0.31452	-0.00010908	-0.05781	-0.00062345	-0.24858	-3.661e-05	-0.23955	7.557e-05	-0.23782	-5.161e-05	-0.10485
5.4	-0.00023069	-0.37919	-0.0004287	-0.52256	-0.00029886	-0.20508	-0.00027487	-0.30049	-6.184e-05	-0.01057	-0.00063179	-0.25692	-6.37e-05	-0.26664	7.194e-05	-0.24145	-4.414e-05	-0.09738
5.425	-0.00020145	-0.34995	-0.00041162	-0.50548	-0.0003045	-0.21072	-0.00025795	-0.28357	-4.442e-05	0.00685	-0.00065821	-0.28334	-6.356e-05	-0.2665	6.436e-05	-0.24903	-3.136e-05	-0.0846
5.45	-0.00017593	-0.32443	-0.00037767	-0.47153	-0.000322	-0.22822	-0.00024383	-0.26945	-5.138e-05	-0.00011	-0.00067761	-0.30274	-3.835e-05	-0.24129	6.443e-05	-0.24896	-2.302e-05	-0.07626
5.475	-0.00014349	-0.29199	-0.00034315	-0.43701	-0.00035131	-0.25753	-0.00023868	-0.2643	-7.581e-05	-0.02454	-0.00068492	-0.31005	1.72e-06	-0.20122	4.925e-05	-0.26414	-2.572e-05	-0.07896
5.5	-0.00013616	-0.28466	-0.00033516	-0.42902	-0.00037745	-0.28367	-0.00023896	-0.26458	-0.00011684	-0.06557	-0.0006866	-0.31173	4.869e-05	-0.15425	3.399e-05	-0.2794	-4.729e-05	-0.10053
5.525	-0.00015476	-0.30326	-0.00035969	-0.45355	-0.00038343	-0.28965	-0.00024474	-0.27036	-0.0001839	-0.13263	-0.00069381	-0.31894	8.656e-05	-0.11638	2.797e-05	-0.28542	-8.078e-05	-0.13402
5.55	-0.0001859	-0.3344	-0.00038795	-0.48181	-0.00037257	-0.27879	-0.00025397	-0.27959	-0.00026931	-0.21804	-0.00069904	-0.32417	0.00010762	-0.09532	3.73e-05	-0.27609	-0.00010784	-0.16108
5.575	-0.00024312	-0.39162	-0.00040562	-0.49948	-0.00035377	-0.25999	-0.00027354	-0.29916	-0.0003468	-0.29553	-0.00069051	-0.31564	0.00011937	-0.08357	7.338e-05	-0.24001	-0.00010474	-0.15798
5.6	-0.00028098	-0.42948	-0.00039754	-0.4914	-0.00033456	-0.24078	-0.000304	-0.32962	-0.00040764	-0.35637	-0.0006706	-0.29573	0.00012792	-0.07502	0.0001217	-0.19169	-7.547e-05	-0.12871
5.625	-0.00029651	-0.44501	-0.00037915	-0.47301	-0.00032977	-0.23599	-0.00033869	-0.36431	-0.00045113	-0.39986	-0.00064557	-0.2707	0.00013024	-0.0727	0.00016131	-0.15208	-3.442e-05	-0.08766
5.65	-0.00030698	-0.45548	-0.00037745	-0.47131	-0.00035267	-0.25889	-0.00036523	-0.39085	-0.0004685	-0.41723	-0.00061864	-0.24377	0.00013347	-0.06947	0.00016985	-0.14354	2.99e-06	-0.05025
5.675	-0.00030904	-0.45754	-0.00039262	-0.48648	-0.00039637	-0.30259	-0.00038068	-0.4063	-0.00044609	-0.39482	-0.00060669	-0.23182	0.00014017	-0.06277	0.0001375	-0.17589	2.364e-05	-0.0296
5.7	-0.00030462	-0.45312	-0.00041885	-0.51271	-0.00046676	-0.37298	-0.00039197	-0.41759	-0.00040346	-0.35219	-0.00060215	-0.22728	0.00013509	-0.06785	9.087e-05	-0.22252	2.815e-05	-0.02509
5.725	-0.00028199	-0.43049	-0.00042855	-0.52241	-0.00054056	-0.44678	-0.00040827	-0.43389	-0.00035634	-0.30507	-0.00060629	-0.23142	0.00011173	-0.09121	6.75e-05	-0.24589	1.37e-05	-0.03954
5.75	-0.00025181	-0.40031	-0.00041779	-0.51165	-0.00058127	-0.48749	-0.00042898	-0.4546	-0.00033242	-0.28115	-0.0006012	-0.22633	5.549e-05	-0.14745	7.816e-05	-0.23523	6.9e-07	-0.05255
5.775	-0.00020167	-0.35017	-0.0004021	-0.49596	-0.00058276	-0.48898	-0.00042899	-0.45461	-0.00032244	-0.27117	-0.00058642	-0.21155	-1.285e-05	-0.21579	0.00012174	-0.19165	9.82e-06	-0.04342
5.8	-0.00012387	-0.27237	-0.0003905	-0.48436	-0.00055471	-0.46093	-0.0003911	-0.41672	-0.00031408	-0.26281	-0.00057243	-0.19756	-7.642e-05	-0.27936	0.00017991	-0.13348	3.526e-05	-0.01798
5.825	-5.432e-05	-0.20282	-0.00038427	-0.47813	-0.00051055	-0.41677	-0.0003228	-0.34842	-0.00030464	-0.25337	-0.00056547	-0.1906	-0.00011846	-0.3214	0.0002409	-0.07249	5.676e-05	0.00352
5.85	-1.8e-07	-0.14868	-0.0003555	-0.44936	-0.00045321	-0.35943	-0.00025881	-0.28443	-0.00030332	-0.25205	-0.00056357	-0.1887	-0.0001302	-0.33314	0.00027137	-0.04202	5.568e-05	0.00244
5.875	2.621e-05	-0.12229	-0.00030217	-0.39603	-0.00039786	-0.30408	-0.0002234	-0.24902	-0.00031522	-0.26395	-0.00056243	-0.18756	-0.0001286	-0.33154	0.00025516	-0.05823	3.273e-05	-0.02051
5.9	3.773e-05	-0.11077	-0.00024216	-0.33602	-0.000371	-0.27722	-0.0002249	-0.25052	-0.00031894	-0.26767	-0.00055807	-0.1832	-0.00011552	-0.31846	0.00021102	-0.10237	9.55e-06	-0.04369
5.925	4.084e-05	-0.10766	-0.00018596	-0.27982	-0.00037123	-0.27745	-0.00024397	-0.26959	-0.00029744	-0.24617	-0.000555	-0.18013	-0.0001146	-0.31754	0.00014747	-0.16592	6.09e-06	-0.04715
5.95	3.154e-05	-0.11696	-0.00015047	-0.24433	-0.00039378	-0.3	-0.0002574	-0.28302	-0.00026115	-0.20988	-0.00055944	-0.18457	-0.00013014	-0.33308	6.553e-05	-0.24786	3.423e-05	-0.01901
5.975	3.239e-05	-0.11611	-0.00013369	-0.22755	-0.00044139	-0.34761	-0.00025356	-0.27918	-0.0002344	-0.18313	-0.00056668	-0.19181	-0.00015456	-0.3575	-3.91e-06	-0.3173	7.391e-05	0.02067
6	4.847e-05	-0.10003	-0.00013604	-0.2299	-0.00048746	-0.39368	-0.00024081	-0.26643	-0.00023228	-0.18101	-0.00056548	-0.19061	-0.00016476	-0.3677	-2.973e-05	-0.34312	0.0001087	0.05546
6.025	8.847e-05	-0.06003	-0.00016371	-0.25757	-0.00051953	-0.42575	-0.00023274	-0.25836	-0.00024658	-0.19531	-0.00056074	-0.18587	-0.00015745	-0.36039	-2.344e-05	-0.33683	0.00012957	0.07633
6.05	0.00015535	0.00685	-0.00020475	-0.29861	-0.00050925	-0.41547	-0.0002394	-0.26502	-0.00026676	-0.21549	-0.00054823	-0.17336	-0.00012951	-0.33245	3.17e-06	-0.31022	0.00014039	0.08715
6.075	0.00018564	0.03714	-0.00024205	-0.33591	-0.00046683	-0.37305	-0.00025739	-0.28301	-0.00027385	-0.22258	-0.00052553	-0.15066	-8.095e-05	-0.28389	3.084e-05	-0.28255	0.0001499	0.09666
6.1	0.00016872	0.02022	-0.00023938	-0.33324	-0.00040123	-0.30745	-0.00027002	-0.29564	-0.00028555	-0.23428	-0.0005058	-0.13093	-3.043e-05	-0.23337	5.814e-05	-0.25525	0.00014331	0.09007
6.125	0.00010221	-0.04629	-0.00020711	-0.30097	-0.0003483	-0.25452	-0.00026092	-0.28654	-0.00030482	-0.25355	-0.00048883	-0.11396	8.15e-06	-0.19479	7.083e-05	-0.24256	0.00011976	0.06652
6.15	2.032e-05	-0.12818	-0.00017145	-0.26531	-0.00031342	-0.21964	-0.0002116	-0.23722	-0.00032521	-0.27394	-0.0004846	-0.10973	3.426e-05	-0.16868	8.469e-05	-0.2287	8.971e-05	0.03647
6.175	-3.562e-05	-0.18412	-0.0001604	-0.25426	-0.00027989	-0.18611	-0.00014008	-0.1657	-0.00034272	-0.29145	-0.00049055	-0.11568	4.56e-05	-0.15734	9.868e-05	-0.21471	6.06e-05	0.00736
6.2	-5.348e-05	-0.20198	-0.00017891	-0.27277	-0.00023368	-0.1399	-9.548e-05	-0.1211	-0.00034876	-0.29749	-0.00050733	-0.13246	6.724e-05	-0.1357	0.00012292	-0.19047	4.171e-05	-0.01153
6.225	-1.766e-05	-0.16616	-0.00019137	-0.28523	-0.00017336	-0.07958	-0.00010395	-0.12957	-0.00035679	-0.30552	-0.00052364	-0.14877	0.0001001	-0.10284	0.00014341	-0.16998	4.145e-05	-0.01179
6.25	1.988e-05	-0.12862	-0.00019127	-0.28513	-0.00013527	-0.04149	-0.00014757	-0.17319	-0.00036857	-0.3173	-0.00052481	-0.14994	0.00013213	-0.07081	0.00015257	-0.16082	5.12e-05	-0.00204
6.275	2.261e-05	-0.12589	-0.00018093	-0.27479	-0.00013658	-0.0428	-0.00020115	-0.22677	-0.00036895	-0.31768	-0.00050304	-0.12817	0.00014317	-0.05977	0.00014416	-0.16923	5.894e-05	0.0057
6.3	-1.269e-05	-0.16119	-0.00017208	-0.26594	-0.0001662	-0.07242	-0.00025171	-0.27733	-0.00035801	-0.30674	-0.00046756	-0.09269	0.0001268	-0.07614	0.00012035	-0.19304	6.714e-05	0.0139
6.325	-9.29e-05	-0.2414	-0.00017701	-0.27087	-0.00022099	-0.12721	-0.00027353	-0.29915	-0.0003418	-0.29053	-0.00044495	-0.07008	0.00010632	-0.09662	7.494e-05	-0.23845	8.476e-05	0.03152
6.35	-0.00017538	-0.32388	-0.00018479	-0.27865	-0.00026646	-0.17268	-0.00025004	-0.27566	-0.00031644	-0.26517	-0.00042887	-0.054	8.283e-05	-0.12011	3.104e-05	-0.28235	9.815e-05	0.04491
6.375	-0.0002481	-0.3966	-0.00018814	-0.282	-0.0002962	-0.20242	-0.00019746	-0.22308	-0.00029696	-0.24569	-0.00042483	-0.04996	5.389e-05	-0.14905	-1.247e-05	-0.32586	0.0001087	0.05546
6.4	-0.00028694	-0.43544	-0.0001871	-0.28096	-0.00032252	-0.22874	-0.00011985	-0.14547	-0.00027456	-0.22329	-0.00043026	-0.05539	2.3e-05	-0.17994	-4.799e-05	-0.36138	0.00011521	0.06197
6.425	-0.00027857	-0.42707	-0.00017666	-0.27052	-0.00032526	-0.23148	-3.807e-05	-0.06369	-0.00024792	-0.19665	-0.00043098	-0.05611	-2.43e-06	-0.20537	-6.88e-05	-0.38219	0.00012053	0.06729
6.45	-0.00024373	-0.39223	-0.00016483	-0.25869	-0.00031568	-0.2219	2.202e-05	-0.0036	-0.000235	-0.18373	-0.00044343	-0.06856	-2.373e-05	-0.22667	-6.145e-05	-0.37484	0.00011367	0.06043
6.475	-0.00018786	-0.33636	-0.00014718	-0.24104	-0.000291	-0.19722	4.265e-05	0.01703	-0.00023715	-0.18588	-0.00047246	-0.09759	-2.843e-05	-0.23137	-2.931e-05	-0.3427	0.00010782	0.05458
6.5	-0.00013873	-0.28723	-0.0001274	-0.22126	-0.00026142	-0.16764	1.49e-05	-0.01072	-0.00022688	-0.17561	-0.00050752	-0.13265	-1.716e-05	-0.2201	1.57e-05	-0.29769	9.975e-05	0.04651
6.525	-0.00010619	-0.25469	-9.275e-05	-0.18661	-0.0002339	-0.14012	-4.787e-05	-0.07349	-0.00021342	-0.16215	-0.00053145	-0.15658	-1.06e-06	-0.204	6.131e-05	-0.25208	0.0001006	0.04736
6.55	-9.559e-05	-0.24409	-5.557e-05	-0.14943	-0.00019341	-0.09963	-0.00011016	-0.13578	-0.00020621	-0.15494	-0.00053951	-0.16464	2.765e-05	-0.17529	0.00010151	-0.21188	0.00011874	0.0655
6.575	-0.00010382	-0.25232	-3.096e-05	-0.12482	-0.00015915	-0.06537	-0.00014747	-0.17309	-0.00020817	-0.1569	-0.00053499	-0.16012	6.28e-05	-0.14014	0.00013467	-0.17872	0.00014053	0.08729
6.6	-0.00012637	-0.27487	-1.734e-05	-0.1112	-0.00013952	-0.04574	-0.00014855	-0.17417	-0.00021619	-0.16492	-0.00052402	-0.14915	0.00010337	-0.09957	0.0001545	-0.15889	0.00016135	0.10811
6.625	-0.00017152	-0.32002	-1.313e-05	-0.10699	-0.00013581	-0.04203	-0.00011856	-0.14418	-0.0002204	-0.16913	-0.0005247	-0.14983	0.00014024	-0.0627	0.0001601	-0.15329	0.00017535	0.12211
6.65	-0.00021691	-0.36541	-2.412e-05	-0.11798	-0.00013236	-0.03858	-5.716e-05	-0.08278	-0.00022743	-0.17616	-0.00053483	-0.15996	0.00017671	-0.02623	0.00016601	-0.14738	0.00017289	0.11965
6.675	-0.00022947	-0.37797	-3.913e-05	-0.13299	-0.00011737	-0.02359	1.456e-05	-0.01106	-0.00022329	-0.17202	-0.00054027	-0.1654	0.00021699	0.01405	0.0001665	-0.14689	0.00014433	0.09109
6.7	-0.00021744	-0.36594	-5.155e-05	-0.14541	-9.163e-05	0.00215	6.949e-05	0.04387	-0.00019565	-0.14438	-0.00053294	-0.15807	0.00024259	0.03965	0.00016407	-0.14932	8.873e-05	0.03549
6.725	-0.00017128	-0.31978	-3.748e-05	-0.13134	-6.755e-05	0.02623	8.838e-05	0.06276	-0.00015486	-0.10359	-0.00051731	-0.14244	0.00025825	0.05531	0.00015992	-0.15347	1.469e-05	-0.03855
6.75	-0.00012568	-0.27418	-1.106e-05	-0.10492	-5.652e-05	0.03726	6.457e-05	0.03895	-0.00012776	-0.07649	-0.00051292	-0.13805	0.00027514	0.0722	0.00015241	-0.16098	-4.569e-05	-0.09893
6.775	-9.422e-05	-0.24272	1.515e-05	-0.07871	-4.214e-05	0.05164	4.32e-06	-0.0213	-0.00011019	-0.05892	-0.00052224	-0.14737	0.00029142	0.08848	0.00015014	-0.16325	-6.475e-05	-0.11799
6.8	-8.838e-05	-0.23688	3.873e-05	-0.05513	-1.831e-05	0.07547	-6.084e-05	-0.08646	-9.779e-05	-0.04652	-0.00053914	-0.16427	0.0002955	0.09256	0.00014046	-0.17293	-3.813e-05	-0.09137
6.825	-0.00011009	-0.25859	4.27e-05	-0.05116	8.46e-06	0.10224	-0.00010814	-0.13376	-9.135e-05	-0.04008	-0.00054993	-0.17506	0.00028295	0.08001	0.00012287	-0.19052	1.764e-05	-0.0356
6.85	-0.00012895	-0.27745	3.144e-05	-0.06242	3.614e-05	0.12992	-0.00011315	-0.13877	-8.805e-05	-0.03678	-0.00054584	-0.17097	0.00027901	0.07607	9.408e-05	-0.21931	8.786e-05	0.03462
6.875	-0.00016448	-0.31298	4.15e-06	-0.08971	6.069e-05	0.15447	-8.314e-05	-0.10876	-8.278e-05	-0.03151	-0.00053759	-0.16272	0.00029004	0.0871	6.901e-05	-0.24438	0.00015227	0.09903
6.9	-0.00018791	-0.33641	-2.414e-05	-0.118	7.628e-05	0.17006	-3.652e-05	-0.06214	-9.073e-05	-0.03946	-0.00052962	-0.15475	0.00030718	0.10424	4.698e-05	-0.26641	0.00020111	0.14787
6.925	-0.00020151	-0.35001	-4.403e-05	-0.13789	8.312e-05	0.1769	7.35e-06	-0.01827	-0.00010799	-0.05672	-0.00050384	-0.12897	0.00032691	0.12397	3.746e-05	-0.27593	0.00023773	0.18449
6.95	-0.00023537	-0.38387	-5.458e-05	-0.14844	6.92e-05	0.16298	3.707e-05	0.01145	-0.00012477	-0.0735	-0.00046365	-0.08878	0.00034203	0.13909	5.52e-05	-0.25819	0.00025368	0.20044
6.975	-0.00027714	-0.42564	-4.632e-05	-0.14018	2.25e-05	0.11628	5.497e-05	0.02935	-0.00013771	-0.08644	-0.00042245	-0.04758	0.00035186	0.14892	9.375e-05	-0.21964	0.000258	0.20476
7	-0.00032148	-0.46998	-4.446e-05	-0.13832	-4.649e-05	0.04729	6.369e-05	0.03807	-0.00015235	-0.10108	-0.00037953	-0.00466	0.00036192	0.15898	0.00011576	-0.19763	0.00025696	0.20372
7.025	-0.0003421	-0.4906	-5.356e-05	-0.14742	-0.00011292	-0.01914	6.172e-05	0.0361	-0.00017579	-0.12452	-0.00033118	0.04369	0.00038046	0.17752	0.00011089	-0.2025	0.00025467	0.20143
7.05	-0.00032647	-0.47497	-7.267e-05	-0.16653	-0.00015731	-0.06353	4.557e-05	0.01995	-0.00020137	-0.1501	-0.00029366	0.08121	0.00039807	0.19513	9.901e-05	-0.21438	0.00024207	0.18883
7.075	-0.00030229	-0.45079	-0.00010067	-0.19453	-0.00016886	-0.07508	1.52e-05	-0.01042	-0.00022724	-0.17597	-0.00027899	0.09588	0.00040128	0.19834	9.462e-05	-0.21877	0.00020121	0.14797
7.1	-0.00026255	-0.41105	-0.00011025	-0.20411	-0.00015163	-0.05785	-1.757e-05	-0.04319	-0.00023147	-0.1802	-0.00027881	0.09606	0.0003811	0.17816	0.0001089	-0.20449	0.00014146	0.08822
7.125	-0.00023578	-0.38428	-9.7e-05	-0.19086	-0.00012819	-0.03441	-4.494e-05	-0.07056	-0.00020637	-0.1551	-0.00028922	0.08565	0.00034374	0.1408	0.00014068	-0.17271	8.369e-05	0.03045
7.15	-0.00022093	-0.36943	-6.945e-05	-0.16331	-0.00011241	-0.01863	-6.166e-05	-0.08728	-0.00018017	-0.1289	-0.00030687	0.068	0.00030239	0.09945	0.00016654	-0.14685	4.257e-05	-0.01067
7.175	-0.00022581	-0.37431	-3.682e-05	-0.13068	-0.00010688	-0.0131	-7.06e-05	-0.09622	-0.00017577	-0.1245	-0.00032427	0.0506	0.00026607	0.06313	0.00017955	-0.13384	3.027e-05	-0.02297
7.2	-0.00024316	-0.39166	-4.93e-06	-0.09879	-0.00012177	-0.02799	-8.906e-05	-0.11468	-0.00018468	-0.13341	-0.00032715	0.04772	0.00023927	0.03633	0.0001813	-0.13209	5.204e-05	-0.0012
7.225	-0.00023713	-0.38563	1.812e-05	-0.07574	-0.00014536	-0.05158	-0.00012044	-0.14606	-0.00019812	-0.14685	-0.00030402	0.07085	0.00022161	0.01867	0.00019238	-0.12101	8.693e-05	0.03369
7.25	-0.00021549	-0.36399	1.372e-05	-0.08014	-0.00016932	-0.07554	-0.00014854	-0.17416	-0.00021686	-0.16559	-0.00026689	0.10798	0.00021761	0.01467	0.00019117	-0.12222	0.00012458	0.07134
7.275	-0.00017835	-0.32685	-8.37e-06	-0.10223	-0.00018823	-0.09445	-0.00015685	-0.18247	-0.00024029	-0.18902	-0.00024395	0.13092	0.00022323	0.02029	0.00017258	-0.14081	0.00015883	0.10559
7.3	-0.00013989	-0.28839	-3.428e-05	-0.12814	-0.00019388	-0.1001	-0.00015364	-0.17926	-0.00025818	-0.20691	-0.00024731	0.12756	0.00022993	0.02699	0.00013684	-0.17655	0.0001818	0.12856
7.325	-0.00013319	-0.28169	-7.055e-05	-0.16441	-0.000196	-0.10222	-0.00014588	-0.1715	-0.00025636	-0.20509	-0.00026913	0.10574	0.00022917	0.02623	0.00010191	-0.21148	0.00019515	0.14191
7.35	-0.00013342	-0.28192	-9.388e-05	-0.18774	-0.00020111	-0.10733	-0.00013936	-0.16498	-0.00022983	-0.17856	-0.00030324	0.07163	0.00022723	0.02429	7.046e-05	-0.24293	0.00021084	0.1576
7.375	-0.00015997	-0.30847	-9.456e-05	-0.18842	-0.00021373	-0.11995	-0.00014323	-0.16885	-0.00018852	-0.13725	-0.00032455	0.05032	0.00023084	0.0279	5.337e-05	-0.26002	0.00022475	0.17151
7.4	-0.00021292	-0.36142	-6.994e-05	-0.1638	-0.00022852	-0.13474	-0.00015066	-0.17628	-0.00014704	-0.09577	-0.00033119	0.04368	0.00024235	0.03941	4.211e-05	-0.27128	0.00021919	0.16595
7.425	-0.0002811	-0.4296	-3.93e-05	-0.13316	-0.00023429	-0.14051	-0.00015842	-0.18404	-0.00010912	-0.05785	-0.00033354	0.04133	0.00025075	0.04781	2.235e-05	-0.29104	0.000177	0.12376
7.45	-0.00035401	-0.50251	-2.216e-05	-0.11602	-0.00023455	-0.14077	-0.00016647	-0.19209	-8.187e-05	-0.0306	-0.00034399	0.03088	0.00026383	0.06089	6.82e-06	-0.30657	0.00010775	0.05451
7.475	-0.00039454	-0.54304	-1.894e-05	-0.1128	-0.00023453	-0.14075	-0.00018314	-0.20876	-7.224e-05	-0.02097	-0.00036143	0.01344	0.00028371	0.08077	1.289e-05	-0.3005	3.151e-05	-0.02173
7.5	-0.00041611	-0.56461	-3.236e-05	-0.12622	-0.00024353	-0.14975	-0.00020141	-0.22703	-8.307e-05	-0.0318	-0.00039555	-0.02068	0.00029624	0.0933	3.481e-05	-0.27858	-2.447e-05	-0.07771
7.525	-0.00041476	-0.56326	-5.928e-05	-0.15314	-0.00026822	-0.17444	-0.00021105	-0.23667	-0.00010518	-0.05391	-0.00042716	-0.05229	0.00029847	0.09553	5.219e-05	-0.2612	-5.003e-05	-0.10327
7.55	-0.0003937	-0.5422	-9.31e-05	-0.18696	-0.00030184	-0.20806	-0.00020933	-0.23495	-0.00013549	-0.08422	-0.00045282	-0.07795	0.00030101	0.09807	7.251e-05	-0.24088	-4.96e-05	-0.10284
7.575	-0.00036934	-0.51784	-0.00013792	-0.23178	-0.00034111	-0.24733	-0.00020588	-0.2315	-0.00016971	-0.11844	-0.00047925	-0.10438	0.00031385	0.11091	9.898e-05	-0.21441	-2.763e-05	-0.08087
7.6	-0.00031373	-0.46223	-0.00016233	-0.25619	-0.00036666	-0.27288	-0.00020879	-0.23441	-0.00019841	-0.14714	-0.00047965	-0.10478	0.00032222	0.11928	0.00011638	-0.19701	2.11e-06	-0.05113
7.625	-0.00025686	-0.40536	-0.0001722	-0.26606	-0.00037671	-0.28293	-0.00021169	-0.23731	-0.0001991	-0.14783	-0.00046398	-0.08911	0.00032516	0.12222	0.00012036	-0.19303	1.906e-05	-0.03418
7.65	-0.00020208	-0.35058	-0.00017811	-0.27197	-0.00037049	-0.27671	-0.00021353	-0.23915	-0.00016613	-0.11486	-0.00043069	-0.05582	0.00032948	0.12654	0.00011906	-0.19433	2.234e-05	-0.0309
7.675	-0.00016369	-0.31219	-0.00017899	-0.27285	-0.00033584	-0.24206	-0.00022576	-0.25138	-0.00010494	-0.05367	-0.00037869	-0.00382	0.00034544	0.1425	0.00010625	-0.20714	3.674e-05	-0.0165
7.7	-0.00014949	-0.29799	-0.00017903	-0.27289	-0.0002895	-0.19572	-0.00025933	-0.28495	-4.294e-05	0.00833	-0.00032379	0.05108	0.00037741	0.17447	8.1e-05	-0.23239	6.417e-05	0.01093
7.725	-0.00014011	-0.28861	-0.00017008	-0.26394	-0.00025362	-0.15984	-0.00030065	-0.32627	-9.1e-07	0.05036	-0.00028603	0.08884	0.00041328	0.21034	6.185e-05	-0.25154	7.87e-05	0.02546
7.75	-0.00014176	-0.29026	-0.00016586	-0.25972	-0.00025737	-0.16359	-0.00032506	-0.35068	-5.2e-06	0.04607	-0.00026746	0.10741	0.00043725	0.23431	4.424e-05	-0.26915	7.859e-05	0.02535
7.775	-0.00014039	-0.28889	-0.00016665	-0.26051	-0.0002935	-0.19972	-0.00031916	-0.34478	-5.133e-05	-6e-05	-0.0002509	0.12397	0.00045142	0.24848	1.776e-05	-0.29563	6.207e-05	0.00883
7.8	-0.00014315	-0.29165	-0.00018507	-0.27893	-0.00033744	-0.24366	-0.00028439	-0.31001	-0.00011397	-0.0627	-0.00023648	0.13839	0.00045284	0.2499	-2.55e-06	-0.31594	5.17e-05	-0.00154
7.825	-0.00015144	-0.29994	-0.0002153	-0.30916	-0.00036386	-0.27008	-0.00022264	-0.24826	-0.0001685	-0.11723	-0.00022179	0.15308	0.00044413	0.24119	-1.29e-05	-0.32629	6.864e-05	0.0154
7.85	-0.00014186	-0.29036	-0.00023863	-0.33249	-0.00037399	-0.28021	-0.00016295	-0.18857	-0.00019324	-0.14197	-0.00020863	0.16624	0.00041505	0.21211	1.42e-06	-0.31197	0.00010541	0.05217
7.875	-0.00013651	-0.28501	-0.00024643	-0.34029	-0.00035722	-0.26344	-0.00011675	-0.14237	-0.00017486	-0.12359	-0.00020511	0.16976	0.00038285	0.17991	2.397e-05	-0.28942	0.00014124	0.088
7.9	-0.00012482	-0.27332	-0.00022869	-0.32255	-0.0003108	-0.21702	-7.953e-05	-0.10515	-0.00012099	-0.06972	-0.00020984	0.16503	0.00034512	0.14218	6.87e-05	-0.24469	0.00016506	0.11182
7.925	-0.00011723	-0.26573	-0.00019265	-0.28651	-0.00024291	-0.14913	-4.9e-05	-0.07462	-7.471e-05	-0.02344	-0.00022348	0.15139	0.00031046	0.10752	0.00011641	-0.19698	0.00016689	0.11365
7.95	-0.00013012	-0.27862	-0.0001632	-0.25706	-0.00016563	-0.07185	-3.323e-05	-0.05885	-5.343e-05	-0.00216	-0.00023878	0.13609	0.00028972	0.08678	0.00015424	-0.15915	0.00014372	0.09048
7.975	-0.00014355	-0.29205	-0.00013836	-0.23222	-9.976e-05	-0.00598	-2.668e-05	-0.0523	-5.241e-05	-0.00114	-0.00024246	0.13241	0.0002928	0.08986	0.00016709	-0.1463	9.168e-05	0.03844
8	-0.00017746	-0.32596	-0.00011917	-0.21303	-5.886e-05	0.03492	-3.455e-05	-0.06017	-5.896e-05	-0.00769	-0.00025153	0.12334	0.00033621	0.13327	0.00015389	-0.1595	3.557e-05	-0.01767
8.025	-0.00021117	-0.35967	-9.95e-05	-0.19336	-3.878e-05	0.055	-6.239e-05	-0.08801	-7.398e-05	-0.02271	-0.00026974	0.10513	0.00039514	0.1922	0.00012525	-0.18814	-6.04e-06	-0.05928
8.05	-0.0002439	-0.3924	-8.829e-05	-0.18215	-3.512e-05	0.05866	-0.00010819	-0.13381	-8.668e-05	-0.03541	-0.00029116	0.08371	0.00044057	0.23763	8.165e-05	-0.23174	-1.547e-05	-0.06871
8.075	-0.00027134	-0.41984	-0.00010152	-0.19538	-4.277e-05	0.05101	-0.00013722	-0.16284	-8.635e-05	-0.03508	-0.00030442	0.07045	0.00044571	0.24277	4.562e-05	-0.26777	4.31e-06	-0.04893
8.1	-0.00027781	-0.42631	-0.00010985	-0.20371	-6.438e-05	0.0294	-0.00013059	-0.15621	-5.53e-05	-0.00403	-0.00029187	0.083	0.00040365	0.20071	4.159e-05	-0.2718	3.639e-05	-0.01685
8.125	-0.00027589	-0.42439	-0.00010479	-0.19865	-9.508e-05	-0.0013	-9.968e-05	-0.1253	8.29e-06	0.05956	-0.00025955	0.11532	0.00033787	0.13493	9.901e-05	-0.21438	6.768e-05	0.01444
8.15	-0.00026678	-0.41528	-8.993e-05	-0.18379	-0.0001086	-0.01482	-7.315e-05	-0.09877	7.053e-05	0.1218	-0.00022905	0.14582	0.00027663	0.07369	0.00018903	-0.12436	8.769e-05	0.03445
8.175	-0.00024937	-0.39787	-7.838e-05	-0.17224	-0.00010299	-0.00921	-5.941e-05	-0.08503	0.00010224	0.15351	-0.00021674	0.15813	0.00024459	0.04165	0.00027687	-0.03652	0.0001007	0.04746
8.2	-0.00024749	-0.39599	-7.923e-05	-0.17309	-8.129e-05	0.01249	-5.342e-05	-0.07904	8.615e-05	0.13742	-0.00020298	0.17189	0.00024174	0.0388	0.00032736	0.01397	0.00011974	0.0665
8.225	-0.00023061	-0.37911	-8.339e-05	-0.17725	-6.573e-05	0.02805	-6.389e-05	-0.08951	4.124e-05	0.09251	-0.00019245	0.18242	0.00026505	0.06211	0.00034667	0.03328	0.00014652	0.09328
8.25	-0.00020191	-0.35041	-9.116e-05	-0.18502	-6.343e-05	0.03035	-8.934e-05	-0.11496	2.6e-06	0.05387	-0.00017588	0.19899	0.00030884	0.1059	0.00036158	0.04819	0.00016045	0.10721
8.275	-0.0001377	-0.2862	-0.00010279	-0.19665	-7.574e-05	0.01804	-0.00012941	-0.15503	-2.959e-05	0.02168	-0.00016699	0.20788	0.00036677	0.16383	0.00039963	0.08624	0.00015442	0.10118
8.3	-6.368e-05	-0.21218	-0.00011822	-0.21208	-9.376e-05	2e-05	-0.00015733	-0.18295	-6.42e-05	-0.01293	-0.00016901	0.20586	0.00041051	0.20757	0.00044203	0.12864	0.00011756	0.06432
8.325	-1.219e-05	-0.16069	-0.00013387	-0.22773	-0.00013349	-0.03971	-0.00016941	-0.19503	-7.789e-05	-0.02662	-0.00016369	0.21118	0.00044747	0.24453	0.00046355	0.15016	5.332e-05	8e-05
8.35	2.288e-05	-0.12562	-0.00014278	-0.23664	-0.00018106	-0.08728	-0.00016205	-0.18767	-6.895e-05	-0.01768	-0.00014916	0.22571	0.00047483	0.27189	0.00046312	0.14973	-1.241e-05	-0.06565
8.375	1.198e-05	-0.13652	-0.00015685	-0.25071	-0.00022837	-0.13459	-0.0001541	-0.17972	-4.667e-05	0.0046	-0.00012355	0.25132	0.0004886	0.28566	0.0004783	0.16491	-4.976e-05	-0.103
8.4	-2.5e-05	-0.1735	-0.00017033	-0.26419	-0.00024945	-0.15567	-0.00015565	-0.18127	-2.161e-05	0.02966	-0.00010615	0.26872	0.00047324	0.2703	0.00050089	0.1875	-4.4e-05	-0.09724
8.425	-8.261e-05	-0.23111	-0.00017987	-0.27373	-0.00024759	-0.15381	-0.00016232	-0.18794	-5.76e-06	0.04551	-0.00011723	0.25764	0.00042886	0.22592	0.00053398	0.22059	2.63e-06	-0.05061
8.45	-0.00014131	-0.28981	-0.00017642	-0.27028	-0.00023495	-0.14117	-0.00016698	-0.1926	-6.84e-06	0.04443	-0.00015053	0.22434	0.00037766	0.17472	0.00054623	0.23284	7.512e-05	0.02188
8.475	-0.00017563	-0.32413	-0.00016453	-0.25839	-0.00021145	-0.11767	-0.000155	-0.18062	-6.27e-06	0.045	-0.00019852	0.17635	0.00034407	0.14113	0.00050647	0.19308	0.00013674	0.0835
8.5	-0.00020504	-0.35354	-0.00015291	-0.24677	-0.0001866	-0.09282	-0.00012111	-0.14673	-3.12e-06	0.04815	-0.00024733	0.12754	0.00034392	0.14098	0.00043482	0.12143	0.00016876	0.11552
8.525	-0.00021409	-0.36259	-0.00015356	-0.24742	-0.0001595	-0.06572	-7.391e-05	-0.09953	4.3e-07	0.0517	-0.00027629	0.09858	0.00036534	0.1624	0.00037506	0.06167	0.00018662	0.13338
8.55	-0.00021451	-0.36301	-0.00017249	-0.26635	-0.00014062	-0.04684	-3.352e-05	-0.05914	-1e-06	0.05027	-0.00025957	0.1153	0.00038095	0.17801	0.00036441	0.05102	0.00018811	0.13487
8.575	-0.00022179	-0.37029	-0.00019853	-0.29239	-0.00013471	-0.04093	-8.95e-06	-0.03457	1.57e-06	0.05284	-0.00020679	0.16808	0.00037529	0.17235	0.00037537	0.06198	0.00017515	0.12191
8.6	-0.00023428	-0.38278	-0.00020754	-0.3014	-0.00014963	-0.05585	-5.43e-06	-0.03105	-4.4e-07	0.05083	-0.0001493	0.22557	0.00033934	0.1364	0.00039923	0.08584	0.00014063	0.08739
8.625	-0.00026717	-0.41567	-0.00019542	-0.28928	-0.00017194	-0.07816	-1.073e-05	-0.03635	-3.362e-05	0.01765	-0.00012879	0.24608	0.00029071	0.08777	0.00044514	0.13175	8.576e-05	0.03252
8.65	-0.00030131	-0.44981	-0.00015433	-0.24819	-0.00017813	-0.08435	-1.271e-05	-0.03833	-9.174e-05	-0.04047	-0.00015484	0.22003	0.00024951	0.04657	0.00049999	0.1866	2.817e-05	-0.02507
8.675	-0.0003295	-0.478	-0.00010032	-0.19418	-0.00017355	-0.07977	-1.412e-05	-0.03974	-0.0001614	-0.11013	-0.00020616	0.16871	0.00022199	0.01905	0.00054548	0.23209	-1.999e-05	-0.07323
8.7	-0.00033893	-0.48743	-6.223e-05	-0.15609	-0.00017438	-0.0806	-1.747e-05	-0.04309	-0.00022581	-0.17454	-0.00026373	0.11114	0.00021058	0.00764	0.00055786	0.24447	-5.121e-05	-0.10445
8.725	-0.00031568	-0.46418	-3.85e-05	-0.13236	-0.00018595	-0.09217	-3.322e-05	-0.05884	-0.00025062	-0.19935	-0.00029398	0.08089	0.00020777	0.00483	0.00054213	0.22874	-6.53e-05	-0.11854
8.75	-0.00028173	-0.43023	-3.578e-05	-0.12964	-0.00021353	-0.11975	-5.824e-05	-0.08386	-0.00023484	-0.18357	-0.00029056	0.08431	0.00019882	-0.00412	0.00050413	0.19074	-5.612e-05	-0.10936
8.775	-0.00022477	-0.37327	-4.896e-05	-0.14282	-0.00025845	-0.16467	-6.864e-05	-0.09426	-0.00019428	-0.14301	-0.00026583	0.10904	0.00018887	-0.01407	0.00045432	0.14093	-2.421e-05	-0.07745
8.8	-0.00016873	-0.31723	-7.127e-05	-0.16513	-0.00028231	-0.18853	-6.532e-05	-0.09094	-0.00015222	-0.10095	-0.00024639	0.12848	0.0001881	-0.01484	0.00041135	0.09796	2.183e-05	-0.03141
8.825	-0.00013088	-0.27938	-0.00011038	-0.20424	-0.0002723	-0.17852	-5.017e-05	-0.07579	-0.00011241	-0.06114	-0.00024187	0.133	0.0001952	-0.00774	0.00038319	0.0698	6.573e-05	0.01249
8.85	-0.00011302	-0.26152	-0.00014523	-0.23909	-0.0002372	-0.14342	-3.082e-05	-0.05644	-7.27e-05	-0.02143	-0.00026278	0.11209	0.00020822	0.00528	0.00035675	0.04336	9.648e-05	0.04324
8.875	-0.00012677	-0.27527	-0.00016469	-0.25855	-0.00019991	-0.10613	-7.93e-06	-0.03355	-4.587e-05	0.0054	-0.00030774	0.06713	0.00022164	0.0187	0.00030728	-0.00611	0.00010739	0.05415
8.9	-0.00014532	-0.29382	-0.00016449	-0.25835	-0.00016281	-0.06903	1.189e-05	-0.01373	-4.34e-05	0.00787	-0.00036358	0.01129	0.00023157	0.02863	0.00024758	-0.06581	0.00010552	0.05228
8.925	-0.00015649	-0.30499	-0.00014906	-0.24292	-0.00012676	-0.03298	1.314e-05	-0.01248	-6.438e-05	-0.01311	-0.00039896	-0.02409	0.00023575	0.03281	0.00019095	-0.12244	9.021e-05	0.03697
8.95	-0.00016278	-0.31128	-0.00012221	-0.21607	-9.354e-05	0.00024	-8.25e-06	-0.03387	-0.00010286	-0.05159	-0.00040762	-0.03275	0.0002459	0.04296	0.00016269	-0.1507	7.812e-05	0.02488
8.975	-0.00015301	-0.30151	-8.747e-05	-0.18133	-7.638e-05	0.0174	-4.016e-05	-0.06578	-0.00015435	-0.10308	-0.00038589	-0.01102	0.00025955	0.05661	0.00015294	-0.16045	6.942e-05	0.01618
9	-0.00013786	-0.28636	-5.374e-05	-0.1476	-8.739e-05	0.00639	-8.056e-05	-0.10618	-0.00019764	-0.14637	-0.00034585	0.02902	0.00027192	0.06898	0.00015894	-0.15445	7.15e-05	0.01826
9.025	-9.747e-05	-0.24597	-1.276e-05	-0.10662	-0.00013217	-0.03839	-0.00011265	-0.13827	-0.00021072	-0.15945	-0.00032557	0.0493	0.00027893	0.07599	0.00018889	-0.1245	7.209e-05	0.01885
9.05	-5.095e-05	-0.19945	1.68e-05	-0.07706	-0.00018685	-0.09307	-0.00012645	-0.15207	-0.00020069	-0.14942	-0.00034237	0.0325	0.00028728	0.08434	0.0002357	-0.07769	5.742e-05	0.00418
9.075	-2.821e-05	-0.17671	2.584e-05	-0.06802	-0.00022715	-0.13337	-0.00010956	-0.13518	-0.0001677	-0.11643	-0.00038639	-0.01152	0.00029287	0.08993	0.00027412	-0.03927	2.426e-05	-0.02898
9.1	-2.676e-05	-0.17526	3.274e-05	-0.06112	-0.00023583	-0.14205	-6.651e-05	-0.09213	-0.00012412	-0.07285	-0.00042485	-0.04998	0.00029496	0.09202	0.00028648	-0.02691	-7.18e-06	-0.06042
9.125	-6.15e-05	-0.21	3.337e-05	-0.06049	-0.00021476	-0.12098	-1.756e-05	-0.04318	-8.758e-05	-0.03631	-0.00043267	-0.0578	0.0002871	0.08416	0.00027372	-0.03967	-2.723e-05	-0.08047
9.15	-0.0001069	-0.2554	2.739e-05	-0.06647	-0.00017121	-0.07743	3.05e-06	-0.02257	-5.702e-05	-0.00575	-0.00040789	-0.03302	0.00026809	0.06515	0.00024035	-0.07304	-3.545e-05	-0.08869
9.175	-0.00014703	-0.29553	2.139e-05	-0.07247	-0.00014215	-0.04837	-2.92e-06	-0.02854	-3.903e-05	0.01224	-0.00036492	0.00995	0.00022968	0.02674	0.00020695	-0.10644	-2.128e-05	-0.07452
9.2	-0.0001746	-0.3231	2.265e-05	-0.07121	-0.00012276	-0.02898	-2.119e-05	-0.04681	-1.514e-05	0.03613	-0.00032673	0.04814	0.00017847	-0.02447	0.00017885	-0.13454	1.15e-06	-0.05209
9.225	-0.00016424	-0.31274	3.946e-05	-0.0544	-0.00011325	-0.01947	-4.5e-05	-0.07062	4.28e-06	0.05555	-0.00030986	0.06501	0.00013361	-0.06933	0.00015417	-0.15922	1.086e-05	-0.04238
9.25	-0.00012097	-0.26947	6.582e-05	-0.02804	-0.00011909	-0.02531	-7.56e-05	-0.10122	1.589e-05	0.06716	-0.00031956	0.05531	9.6e-05	-0.10694	0.00013204	-0.18135	-6.92e-06	-0.06016
9.275	-7.475e-05	-0.22325	9.294e-05	-0.00092	-0.00014823	-0.05445	-0.00010292	-0.12854	-4.41e-06	0.04686	-0.00034332	0.03155	6.807e-05	-0.13487	0.0001194	-0.19399	-3.845e-05	-0.09169
9.3	-6.618e-05	-0.21468	0.00011632	0.02246	-0.00018842	-0.09464	-0.00012208	-0.1477	-5.209e-05	-0.00082	-0.00036636	0.00851	4.103e-05	-0.16191	0.00014375	-0.16964	-6.387e-05	-0.11711
9.325	-9.242e-05	-0.24092	0.00013863	0.04477	-0.00023842	-0.14464	-0.00011578	-0.1414	-0.00011211	-0.06084	-0.00036942	0.00545	4.45e-05	-0.15844	0.0001914	-0.12199	-5.869e-05	-0.11193
9.35	-0.00012115	-0.26965	0.00015995	0.06609	-0.00028019	-0.18641	-9.507e-05	-0.12069	-0.00016472	-0.11345	-0.00035334	0.02153	8.8e-05	-0.11494	0.00024262	-0.07077	-2.472e-05	-0.07796
9.375	-0.00015067	-0.29917	0.00018289	0.08903	-0.00030323	-0.20945	-7.109e-05	-0.09671	-0.00020675	-0.15548	-0.00032261	0.05226	0.00014834	-0.0546	0.00026504	-0.04835	1.358e-05	-0.03966
9.4	-0.00017771	-0.32621	0.00020013	0.10627	-0.00029744	-0.20366	-4.431e-05	-0.06993	-0.00023254	-0.18127	-0.0002948	0.08007	0.00019114	-0.0118	0.00024777	-0.06562	4.434e-05	-0.0089
9.425	-0.00019553	-0.34403	0.00021051	0.11665	-0.00027682	-0.18304	-2.732e-05	-0.05294	-0.00024785	-0.19658	-0.00028683	0.08804	0.00020081	-0.00213	0.00022615	-0.08724	6.149e-05	0.00825
9.45	-0.00020527	-0.35377	0.00021301	0.11915	-0.00025237	-0.15859	-1.43e-05	-0.03992	-0.0002618	-0.21053	-0.00031026	0.06461	0.00019125	-0.01169	0.00020722	-0.10617	6.391e-05	0.01067
9.475	-0.00019722	-0.34572	0.00021532	0.12146	-0.00021576	-0.12198	-4.62e-06	-0.03024	-0.00026038	-0.20911	-0.00034809	0.02678	0.00018334	-0.0196	0.00019429	-0.1191	5.903e-05	0.00579
9.5	-0.00017862	-0.32712	0.00020802	0.11416	-0.00017596	-0.08218	2.074e-05	-0.00488	-0.00024165	-0.19038	-0.00037256	0.00231	0.00018043	-0.02251	0.00019777	-0.11562	6.589e-05	0.01265
9.525	-0.00015105	-0.29955	0.0001831	0.08924	-0.00014155	-0.04777	3.603e-05	0.01041	-0.00020436	-0.15309	-0.00036165	0.01322	0.00017953	-0.02341	0.0002181	-0.09529	7.034e-05	0.0171
9.55	-0.00012248	-0.27098	0.00015363	0.05977	-0.00011916	-0.02538	5.26e-05	0.02698	-0.00016613	-0.11486	-0.000321	0.05387	0.00018841	-0.01453	0.00023622	-0.07717	5.089e-05	-0.00235
9.575	-9.395e-05	-0.24245	0.00012155	0.02769	-0.0001091	-0.01532	6.988e-05	0.04426	-0.00012019	-0.06892	-0.00028096	0.09391	0.00020761	0.00467	0.00024298	-0.07041	7.47e-06	-0.04577
9.6	-6.522e-05	-0.21372	8.694e-05	-0.00692	-0.00011361	-0.01983	8.525e-05	0.05963	-6.808e-05	-0.01681	-0.00024894	0.12593	0.00021729	0.01435	0.00021842	-0.09497	-4.598e-05	-0.09922
9.625	-3.731e-05	-0.18581	4.871e-05	-0.04515	-0.0001289	-0.03512	9.138e-05	0.06576	-1.73e-05	0.03397	-0.00024452	0.13035	0.00020194	-0.001	0.00018304	-0.13035	-8.185e-05	-0.13509
9.65	-8.27e-06	-0.15677	1.612e-05	-0.07774	-0.00015666	-0.06288	8.453e-05	0.05891	2.278e-05	0.07405	-0.00027417	0.1007	0.00016778	-0.03516	0.00014702	-0.16637	-8.535e-05	-0.13859
9.675	1.327e-05	-0.13523	-1.131e-05	-0.10517	-0.00019421	-0.10043	5.879e-05	0.03317	5.258e-05	0.10385	-0.00032413	0.05074	0.00012994	-0.073	0.00010727	-0.20612	-5.571e-05	-0.10895
9.7	1.166e-05	-0.13684	-3.068e-05	-0.12454	-0.00023591	-0.14213	2.51e-05	-0.00052	6.268e-05	0.11395	-0.00037084	0.00403	0.00010411	-0.09883	8.497e-05	-0.22842	-6.98e-06	-0.06022
9.725	-2.233e-05	-0.17083	-4.516e-05	-0.13902	-0.00026725	-0.17347	1.002e-05	-0.0156	5.77e-05	0.10897	-0.00039357	-0.0187	8.843e-05	-0.11451	8.905e-05	-0.22434	4.66e-05	-0.00664
9.75	-5.21e-05	-0.2006	-5.447e-05	-0.14833	-0.0002771	-0.18332	2.788e-05	0.00226	3.981e-05	0.09108	-0.00038922	-0.01435	7.913e-05	-0.12381	0.00010632	-0.20707	9.801e-05	0.04477
9.775	-5.786e-05	-0.20636	-4.829e-05	-0.14215	-0.00026586	-0.17208	7.151e-05	0.04589	2.558e-05	0.07685	-0.00037278	0.00209	8.404e-05	-0.1189	0.00012782	-0.18557	0.00014525	0.09201
9.8	-3.469e-05	-0.18319	-1.252e-05	-0.10638	-0.00022739	-0.13361	0.00012722	0.1016	2.162e-05	0.07289	-0.00035914	0.01573	0.00010605	-0.09689	0.00014539	-0.168	0.000182	0.12876
9.825	1.374e-05	-0.13476	4.913e-05	-0.04473	-0.00018732	-0.09354	0.00017079	0.14517	1.436e-05	0.06563	-0.00035043	0.02444	0.00013292	-0.07002	0.0001684	-0.14499	0.00019731	0.14407
9.85	6.609e-05	-0.08241	0.00012843	0.03457	-0.00015983	-0.06605	0.00019256	0.16694	-6.25e-06	0.04502	-0.0003393	0.03557	0.00015131	-0.05163	0.00019927	-0.11412	0.00018034	0.1271
9.875	0.00010718	-0.04132	0.00019682	0.10296	-0.00013587	-0.04209	0.00018301	0.15739	-3.156e-05	0.01971	-0.00032923	0.04564	0.00015999	-0.04295	0.00024057	-0.07282	0.00013712	0.08388
9.9	0.00013343	-0.01507	0.00022996	0.1361	-9.983e-05	-0.00605	0.00014831	0.12269	-4.762e-05	0.00365	-0.00032465	0.05022	0.00014972	-0.05322	0.0002823	-0.03109	9.391e-05	0.04067
9.925	0.00013531	-0.01319	0.00021835	0.12449	-5.673e-05	0.03705	9.808e-05	0.07246	-5.238e-05	-0.00111	-0.00031075	0.06412	0.00012276	-0.08018	0.00032935	0.01596	6.495e-05	0.01171
9.95	0.00012176	-0.02674	0.00017441	0.08055	-2.822e-05	0.06556	3.63e-05	0.01068	-4.957e-05	0.0017	-0.00028403	0.09084	9.657e-05	-0.10637	0.00036489	0.0515	5.71e-05	0.00386
9.975	0.00010807	-0.04043	0.00011907	0.02521	-4.423e-05	0.04955	-3.54e-05	-0.06102	-4.732e-05	0.00395	-0.00025789	0.11698	8.864e-05	-0.1143	0.00038447	0.07108	6.793e-05	0.01469
10	9.95e-05	-0.049	6.389e-05	-0.02997	-8.212e-05	0.01166	-0.0001066	-0.13222	-5.927e-05	-0.008	-0.00022872	0.14615	9.466e-05	-0.10828	0.0003921	0.07871	9.026e-05	0.03702
10.025	8.922e-05	-0.05928	1.759e-05	-0.07627	-0.00011918	-0.0254	-0.00015973	-0.18535	-7.016e-05	-0.01889	-0.00020409	0.17078	0.00011381	-0.08913	0.00037801	0.06462	0.00010558	0.05234
10.05	7.341e-05	-0.07509	-7.4e-06	-0.10126	-0.00014166	-0.04788	-0.00017858	-0.2042	-6.25e-05	-0.01123	-0.00020679	0.16808	0.00011639	-0.08655	0.00034856	0.03517	0.00010797	0.05473
10.075	6.244e-05	-0.08606	-6.84e-06	-0.1007	-0.00014041	-0.04663	-0.00015625	-0.18187	-3.123e-05	0.02004	-0.00023776	0.13711	8.926e-05	-0.11368	0.00031077	-0.00262	9.614e-05	0.0429
10.1	5.556e-05	-0.09294	-5.3e-07	-0.09439	-0.00010952	-0.01574	-0.00010611	-0.13173	-3.1e-07	0.05096	-0.00028977	0.0851	3.737e-05	-0.16557	0.00027024	-0.04315	6.881e-05	0.01557
10.125	5.53e-05	-0.0932	-4.4e-07	-0.0943	-8.507e-05	0.00871	-4.737e-05	-0.07299	-3.74e-06	0.04753	-0.00033714	0.03773	-2.173e-05	-0.22467	0.00024083	-0.07256	3.094e-05	-0.0223
10.15	5.348e-05	-0.09502	-1.496e-05	-0.10882	-8.244e-05	0.01134	-1.8e-07	-0.0258	-4.013e-05	0.01114	-0.00035277	0.0221	-6.525e-05	-0.26819	0.00022895	-0.08444	-1.452e-05	-0.06776
10.175	4.635e-05	-0.10215	-4.378e-05	-0.13764	-9.172e-05	0.00206	2.424e-05	-0.00138	-9.962e-05	-0.04835	-0.00034236	0.03251	-8.371e-05	-0.28665	0.00026063	-0.05276	-5.43e-05	-0.10754
10.2	2.704e-05	-0.12146	-9.385e-05	-0.18771	-9.786e-05	-0.00408	2.797e-05	0.00235	-0.00014583	-0.09456	-0.00033585	0.03902	-6.702e-05	-0.26996	0.00032882	0.01543	-7.055e-05	-0.12379
10.225	1.031e-05	-0.13819	-0.00017126	-0.26512	-9.648e-05	-0.0027	2.976e-05	0.00414	-0.00016199	-0.11072	-0.00032766	0.04721	-1.331e-05	-0.21625	0.00040322	0.08983	-7.001e-05	-0.12325
10.25	9.33e-06	-0.13917	-0.00025574	-0.3496	-0.00010035	-0.00657	4.114e-05	0.01552	-0.00015057	-0.0993	-0.00030951	0.06536	5.194e-05	-0.151	0.00047332	0.15993	-6.072e-05	-0.11396
10.275	2.114e-05	-0.12736	-0.00031973	-0.41359	-0.00011839	-0.02461	5.106e-05	0.02544	-0.00012035	-0.06908	-0.00028138	0.09349	0.00011516	-0.08778	0.0005097	0.19631	-4.353e-05	-0.09677
10.3	3.886e-05	-0.10964	-0.00035112	-0.44498	-0.00015032	-0.05654	4.677e-05	0.02115	-8.889e-05	-0.03762	-0.0002407	0.13417	0.00016695	-0.03599	0.00052051	0.20712	-2.689e-05	-0.08013
10.325	6.05e-05	-0.088	-0.00034462	-0.43848	-0.00019152	-0.09774	2.532e-05	-0.0003	-5.943e-05	-0.00816	-0.00018792	0.18695	0.00019107	-0.01187	0.00050084	0.18745	-2.423e-05	-0.07747
10.35	8.812e-05	-0.06038	-0.0003187	-0.41256	-0.0002394	-0.14562	-2.87e-06	-0.02849	-4.329e-05	0.00798	-0.00014032	0.23455	0.00019902	-0.00392	0.0004485	0.13511	-4.17e-05	-0.09494
10.375	0.00011784	-0.03066	-0.00028791	-0.38177	-0.0002785	-0.18472	-2.144e-05	-0.04706	-4.464e-05	0.00663	-0.00011881	0.25606	0.00020372	0.00078	0.00038529	0.0719	-6.204e-05	-0.11528
10.4	0.00013841	-0.01009	-0.00026755	-0.36141	-0.00030662	-0.21284	-1.259e-05	-0.03821	-5.145e-05	-0.00018	-0.00014811	0.22676	0.00020888	0.00594	0.00033205	0.01866	-6.9e-05	-0.12224
10.425	0.00013231	-0.01619	-0.00026635	-0.36021	-0.00032901	-0.23523	1.962e-05	-0.006	-4.477e-05	0.0065	-0.00022236	0.15251	0.00020797	0.00503	0.0002894	-0.02399	-6.131e-05	-0.11455
10.45	9.751e-05	-0.05099	-0.00028986	-0.38372	-0.00034873	-0.25495	5.379e-05	0.02817	-1.391e-05	0.03736	-0.00031144	0.06343	0.00019761	-0.00533	0.00026212	-0.05127	-4.523e-05	-0.09847
10.475	5.398e-05	-0.09452	-0.00032536	-0.41922	-0.00035955	-0.26577	7.507e-05	0.04945	2.421e-05	0.07548	-0.00037282	0.00205	0.00016472	-0.03822	0.00022103	-0.09236	-3.432e-05	-0.08756
10.5	1.472e-05	-0.13378	-0.00034646	-0.44032	-0.00036987	-0.27609	7.066e-05	0.04504	5.496e-05	0.10623	-0.00036845	0.00642	0.00011212	-0.09082	0.00015616	-0.15723	-3.429e-05	-0.08753
10.525	-1.619e-05	-0.16469	-0.00035116	-0.44502	-0.00037697	-0.28319	3.74e-05	0.01178	7.514e-05	0.12641	-0.00031316	0.06171	6.383e-05	-0.13911	9.939e-05	-0.214	-3.712e-05	-0.09036
10.55	-3.048e-05	-0.17898	-0.00035102	-0.44488	-0.00038014	-0.28636	2.4e-07	-0.02538	7.879e-05	0.13006	-0.00023878	0.13609	3.981e-05	-0.16313	6.688e-05	-0.24651	-2.92e-05	-0.08244
10.575	-2.271e-05	-0.17121	-0.0003564	-0.45026	-0.00036894	-0.27516	-1.474e-05	-0.04036	6.9e-05	0.12027	-0.00017464	0.20023	4.273e-05	-0.16021	3.534e-05	-0.27805	-1.36e-05	-0.06684
10.6	1.044e-05	-0.13806	-0.00036964	-0.4635	-0.00033925	-0.24547	-9.13e-06	-0.03475	6.668e-05	0.11795	-0.00014105	0.23382	6.846e-05	-0.13448	-1.561e-05	-0.329	-8.99e-06	-0.06223
10.625	5.596e-05	-0.09254	-0.00038749	-0.48135	-0.00029637	-0.20259	6.04e-06	-0.01958	6.002e-05	0.11129	-0.00015136	0.22351	0.00010136	-0.10158	-6.105e-05	-0.37444	-1.174e-05	-0.06498
10.65	8.72e-05	-0.0613	-0.00040306	-0.49692	-0.00025731	-0.16353	1.221e-05	-0.01341	3.726e-05	0.08853	-0.00018447	0.1904	0.00012489	-0.07805	-7.962e-05	-0.39301	-8.28e-06	-0.06152
10.675	8.371e-05	-0.06479	-0.00040603	-0.49989	-0.00023444	-0.14066	-2e-08	-0.02564	1.891e-05	0.07018	-0.00022868	0.14619	0.00012959	-0.07335	-6.967e-05	-0.38306	1.118e-05	-0.04206
10.7	4.589e-05	-0.10261	-0.00040048	-0.49434	-0.00021756	-0.12378	-3.258e-05	-0.0582	1.283e-05	0.0641	-0.00026323	0.11164	0.00011742	-0.08552	-3.663e-05	-0.35002	5.002e-05	-0.00322
10.725	3.25e-06	-0.14525	-0.00038852	-0.48238	-0.00020378	-0.11	-6.928e-05	-0.0949	1.828e-05	0.06955	-0.00028892	0.08595	0.0001042	-0.09874	2.082e-05	-0.29257	8.43e-05	0.03106
10.75	-3.467e-05	-0.18317	-0.0003771	-0.47096	-0.00019638	-0.1026	-8.643e-05	-0.11205	1.498e-05	0.06625	-0.00030738	0.06749	0.00010086	-0.10208	8.177e-05	-0.23162	0.00010767	0.05443
10.775	-5.913e-05	-0.20763	-0.00036214	-0.456	-0.00020139	-0.10761	-8.345e-05	-0.10907	3.35e-06	0.05462	-0.00032029	0.05458	0.0001158	-0.08714	0.00013612	-0.17727	0.00011288	0.05964

## Sheet: 47.5kHz
Time (ms)	47.5kHz 10dB Atten	47.5kHz 10dB Atten, normalised	47.5kHz 20dB Atten	47.5kHz 20dB Atten, normalised	47.5kHz 30dB Atten	47.5kHz 30dB Atten, normalised	47.5kHz 40dB Atten	47.5kHz 40dB Atten, normalised	47.5kHz 35dB Atten	47.5kHz 35dB Atten, normalised	47.5kHz 50dB Atten	47.5kHz 50dB Atten, normalised	47.5kHz 60dB Atten	47.5kHz 60dB Atten, normalised	47.5kHz 70dB Atten	47.5kHz 70dB Atten, normalised	47.5kHz 80dB Atten	47.5kHz 80dB Atten, normalised
-2	8.34e-06	0	0.00010526	0	0.00026869	0	0.00029137	0	0.00036231	0	-7.383e-05	0	0.00033429	0	1.868e-05	0	1.31e-06	0
-1.975	1.67e-06	-0.00667	0.00012351	0.01825	0.00028131	0.01262	0.00028738	-0.00399	0.00039602	0.03371	-5.113e-05	0.0227	0.00031429	-0.02	8.31e-06	-0.01037	9.262e-05	0.09131
-1.95	-1.229e-05	-0.02063	0.00011894	0.01368	0.0002728	0.00411	0.0002773	-0.01407	0.00039751	0.0352	-1.459e-05	0.05924	0.00029121	-0.04308	1.287e-05	-0.00581	0.00019382	0.19251
-1.925	-3.003e-05	-0.03837	0.00010264	-0.00262	0.00023497	-0.03372	0.00026279	-0.02858	0.00037128	0.00897	3.751e-05	0.11134	0.00026969	-0.0646	1.204e-05	-0.00664	0.00026416	0.26285
-1.9	-4.165e-05	-0.04999	8.767e-05	-0.01759	0.00017883	-0.08986	0.00025217	-0.0392	0.00032849	-0.03382	0.00010197	0.1758	0.00025139	-0.0829	-4.6e-06	-0.02328	0.00028135	0.28004
-1.875	-3.949e-05	-0.04783	7.557e-05	-0.02969	0.0001245	-0.14419	0.00023904	-0.05233	0.00027685	-0.08546	0.00016055	0.23438	0.00023995	-0.09434	-2.627e-05	-0.04495	0.00024413	0.24282
-1.85	-2.156e-05	-0.0299	6.777e-05	-0.03749	7.442e-05	-0.19427	0.00020922	-0.08215	0.00022134	-0.14097	0.00019521	0.26904	0.00022673	-0.10756	-3.209e-05	-0.05077	0.00016597	0.16466
-1.825	-4.71e-06	-0.01305	6.159e-05	-0.04367	2.872e-05	-0.23997	0.00016535	-0.12602	0.0001652	-0.19711	0.00020371	0.27754	0.00020059	-0.1337	-1.772e-05	-0.0364	8.884e-05	0.08753
-1.8	5.88e-06	-0.00246	6.143e-05	-0.04383	-4.2e-06	-0.27289	0.00011801	-0.17336	0.00011197	-0.25034	0.00018431	0.25814	0.00016998	-0.16431	8.21e-06	-0.01047	3.192e-05	0.03061
-1.775	-9.7e-07	-0.00931	6.27e-05	-0.04256	-2.182e-05	-0.29051	8.448e-05	-0.20689	6.182e-05	-0.30049	0.00014714	0.22097	0.00015256	-0.18173	4.113e-05	0.02245	-7.5e-07	-0.00206
-1.75	-2.866e-05	-0.037	5.864e-05	-0.04662	-1.414e-05	-0.28283	7.367e-05	-0.2177	2.346e-05	-0.33885	0.00010322	0.17705	0.00015571	-0.17858	7.636e-05	0.05768	-2.02e-05	-0.02151
-1.725	-5.816e-05	-0.0665	4.565e-05	-0.05961	1.635e-05	-0.25234	7.698e-05	-0.21439	1.414e-05	-0.34817	8.182e-05	0.15565	0.00017874	-0.15555	0.00010103	0.08235	-4.671e-05	-0.04802
-1.7	-8.408e-05	-0.09242	3.2e-05	-0.07326	6.523e-05	-0.20346	8.686e-05	-0.20451	2.038e-05	-0.34193	8.222e-05	0.15605	0.00020742	-0.12687	0.00010804	0.08936	-7.345e-05	-0.07476
-1.675	-0.00010846	-0.1168	2.844e-05	-0.07682	0.00011821	-0.15048	0.00010935	-0.18202	3.446e-05	-0.32785	9.406e-05	0.16789	0.00023856	-0.09573	0.00010707	0.08839	-8.74e-05	-0.08871
-1.65	-0.0001083	-0.11664	3.381e-05	-0.07145	0.00016432	-0.10437	0.00013966	-0.15171	6.101e-05	-0.3013	9.14e-05	0.16523	0.00026847	-0.06582	0.00010728	0.0886	-8.739e-05	-0.0887
-1.625	-9.301e-05	-0.10135	2.718e-05	-0.07808	0.00020837	-0.06032	0.00016658	-0.12479	0.00010873	-0.25358	7.524e-05	0.14907	0.00029169	-0.0426	0.00011099	0.09231	-7.665e-05	-0.07796
-1.6	-7.421e-05	-0.08255	6.52e-06	-0.09874	0.00025362	-0.01507	0.0001864	-0.10497	0.00016441	-0.1979	4.65e-05	0.12033	0.00029285	-0.04144	0.00012268	0.104	-5.95e-05	-0.06081
-1.575	-5.832e-05	-0.06666	-1.847e-05	-0.12373	0.00028743	0.01874	0.00018531	-0.10606	0.00021145	-0.15086	1.905e-05	0.09288	0.00028546	-0.04883	0.00013274	0.11406	-4.484e-05	-0.04615
-1.55	-3.666e-05	-0.045	-5.04e-05	-0.15566	0.00030336	0.03467	0.00015267	-0.1387	0.00024482	-0.11749	2.95e-06	0.07678	0.00026135	-0.07294	0.00013174	0.11306	-4.137e-05	-0.04268
-1.525	-1.191e-05	-0.02025	-9.15e-05	-0.19676	0.00030279	0.0341	8.99e-05	-0.20147	0.00027109	-0.09122	-1.84e-06	0.07199	0.0002237	-0.11059	0.00012199	0.10331	-5.806e-05	-0.05937
-1.5	4.73e-06	-0.00361	-0.0001282	-0.23346	0.00029067	0.02198	1.766e-05	-0.27371	0.00029634	-0.06597	6.2e-07	0.07445	0.00018783	-0.14646	0.0001161	0.09742	-9.242e-05	-0.09373
-1.475	1.86e-06	-0.00648	-0.00014661	-0.25187	0.00027113	0.00244	-3.432e-05	-0.32569	0.00031339	-0.04892	9.23e-06	0.08306	0.00016397	-0.17032	0.00012047	0.10179	-0.00012612	-0.12743
-1.45	-1.436e-05	-0.0227	-0.00013973	-0.24499	0.00024448	-0.02421	-5.103e-05	-0.3424	0.00031818	-0.04413	2.417e-05	0.098	0.00015297	-0.18132	0.00013616	0.11748	-0.000132	-0.13331
-1.425	-1.893e-05	-0.02727	-0.00011934	-0.2246	0.00020863	-0.06006	-3.04e-05	-0.32177	0.00029877	-0.06354	4.294e-05	0.11677	0.00015325	-0.18104	0.00014025	0.12157	-0.00011205	-0.11336
-1.4	1.02e-06	-0.00732	-8.385e-05	-0.18911	0.00016105	-0.10764	8.6e-06	-0.28277	0.00025127	-0.11104	5.968e-05	0.13351	0.00016215	-0.17214	0.00011618	0.0975	-8.119e-05	-0.0825
-1.375	4.39e-05	0.03556	-4.68e-05	-0.15206	0.00010489	-0.1638	5.166e-05	-0.23971	0.00019065	-0.17166	7.443e-05	0.14826	0.00017617	-0.15812	6.054e-05	0.04186	-3.999e-05	-0.0413
-1.35	9.711e-05	0.08877	-2.72e-05	-0.13246	7.348e-05	-0.19521	8.121e-05	-0.21016	0.000136	-0.22631	9.237e-05	0.1662	0.0001856	-0.14869	-1.376e-05	-0.03244	-1.307e-05	-0.01438
-1.325	0.00014402	0.13568	-2.044e-05	-0.1257	8.07e-05	-0.18799	9.198e-05	-0.19939	9.22e-05	-0.27011	0.00012366	0.19749	0.00017886	-0.15543	-6.88e-05	-0.08748	2.82e-06	0.00151
-1.3	0.00017549	0.16715	-2.638e-05	-0.13164	0.00011462	-0.15407	9.059e-05	-0.20078	5.636e-05	-0.30595	0.00016002	0.23385	0.00014015	-0.19414	-8.308e-05	-0.10176	2.042e-05	0.01911
-1.275	0.00018393	0.17559	-3.856e-05	-0.14382	0.00014549	-0.1232	8.321e-05	-0.20816	2.592e-05	-0.33639	0.00018986	0.26369	9.752e-05	-0.23677	-6.763e-05	-0.08631	5.219e-05	0.05088
-1.25	0.0001603	0.15196	-5.427e-05	-0.15953	0.00015854	-0.11015	7.008e-05	-0.22129	-1.17e-06	-0.36348	0.00019825	0.27208	6.915e-05	-0.26514	-3.753e-05	-0.05621	9.745e-05	0.09614
-1.225	0.00010849	0.10015	-5.16e-05	-0.15686	0.00014531	-0.12338	5.034e-05	-0.24103	-2.872e-05	-0.39103	0.00017936	0.25319	6.972e-05	-0.26457	-7.68e-06	-0.02636	0.00014043	0.13912
-1.2	5.011e-05	0.04177	-3.408e-05	-0.13934	0.00011883	-0.14986	2.407e-05	-0.2673	-4.604e-05	-0.40835	0.00015163	0.22546	9.72e-05	-0.23709	7.85e-06	-0.01083	0.00016795	0.16664
-1.175	2.06e-06	-0.00628	-1.137e-05	-0.11663	9.448e-05	-0.17421	-3.8e-06	-0.29517	-4.557e-05	-0.40788	0.00012514	0.19897	0.00012316	-0.21113	-7.3e-07	-0.01941	0.00016814	0.16683
-1.15	-2.282e-05	-0.03116	5.06e-06	-0.1002	8.347e-05	-0.18522	-2.665e-05	-0.31802	-2.692e-05	-0.38923	0.00010606	0.17989	0.00012829	-0.206	-2.295e-05	-0.04163	0.00015001	0.1487
-1.125	-1.466e-05	-0.023	1.578e-05	-0.08948	8.483e-05	-0.18386	-2.354e-05	-0.31491	-4.92e-06	-0.36723	9.775e-05	0.17158	0.00010308	-0.23121	-5.099e-05	-0.06967	0.00013908	0.13777
-1.1	3.93e-06	-0.00441	3.109e-05	-0.07417	8.46e-05	-0.18409	5.4e-07	-0.29083	2.81e-06	-0.3595	9.755e-05	0.17138	6.172e-05	-0.27257	-6.721e-05	-0.08589	0.00014385	0.14254
-1.075	2.951e-05	0.02117	3.442e-05	-0.07084	7.513e-05	-0.19356	3.279e-05	-0.25858	-5.87e-06	-0.36818	0.00010007	0.1739	3.854e-05	-0.29575	-6.478e-05	-0.08346	0.0001589	0.15759
-1.05	5.418e-05	0.04584	1.563e-05	-0.08963	5.13e-05	-0.21739	6.324e-05	-0.22813	-7.35e-06	-0.36966	9.75e-05	0.17133	4.976e-05	-0.28453	-5.355e-05	-0.07223	0.00016073	0.15942
-1.025	6.387e-05	0.05553	-2.22e-05	-0.12746	1.533e-05	-0.25336	9.465e-05	-0.19672	1.378e-05	-0.34853	9.092e-05	0.16475	8.772e-05	-0.24657	-3.647e-05	-0.05515	0.00013809	0.13678
-1	4.922e-05	0.04088	-6.436e-05	-0.16962	-2.853e-05	-0.29722	0.00012809	-0.16328	5.976e-05	-0.30255	9.721e-05	0.17104	0.000131	-0.20329	-1.809e-05	-0.03677	0.00010969	0.10838
-0.975	1.827e-05	0.00993	-9.98e-05	-0.20506	-8.372e-05	-0.35241	0.00016968	-0.12169	0.00011119	-0.25112	0.00012725	0.20108	0.00015086	-0.18343	2.39e-06	-0.01629	8.986e-05	0.08855
-0.95	-1.008e-05	-0.01842	-0.00012227	-0.22753	-0.00013058	-0.39927	0.00021439	-0.07698	0.00014132	-0.22099	0.0001712	0.24503	0.00014228	-0.19201	1.519e-05	-0.00349	7.887e-05	0.07756
-0.925	-3.337e-05	-0.04171	-0.00012257	-0.22783	-0.00014377	-0.41246	0.00024575	-0.04562	0.00014202	-0.22029	0.00020705	0.28088	0.00011711	-0.21718	4.31e-06	-0.01437	6.984e-05	0.06853
-0.9	-5.683e-05	-0.06517	-9.915e-05	-0.20441	-0.0001026	-0.37129	0.00025705	-0.03432	0.00011995	-0.24236	0.00022163	0.29546	9.655e-05	-0.23774	-1.708e-05	-0.03576	6.089e-05	0.05958
-0.875	-6.06e-05	-0.06894	-6.124e-05	-0.1665	-2.438e-05	-0.29307	0.00024661	-0.04476	8.308e-05	-0.27923	0.00021856	0.29239	8.609e-05	-0.2482	-3.721e-05	-0.05589	4.731e-05	0.046
-0.85	-4.571e-05	-0.05405	-8.49e-06	-0.11375	5.551e-05	-0.21318	0.00020764	-0.08373	7.039e-05	-0.29192	0.00020856	0.28239	8.304e-05	-0.25125	-3.399e-05	-0.05267	2.782e-05	0.02651
-0.825	-1.528e-05	-0.02362	3.676e-05	-0.0685	0.00010601	-0.16268	0.00014295	-0.14842	9.027e-05	-0.27204	0.00020433	0.27816	9.275e-05	-0.24154	-5.2e-07	-0.0192	2.97e-06	0.00166
-0.8	2.978e-05	0.02144	5.663e-05	-0.04863	0.00012224	-0.14645	6.873e-05	-0.22264	0.00014504	-0.21727	0.00020172	0.27555	0.00011278	-0.22151	4.332e-05	0.02464	-2.047e-05	-0.02178
-0.775	7.627e-05	0.06793	5.253e-05	-0.05273	0.00012157	-0.14712	5.1e-06	-0.28627	0.00020985	-0.15246	0.00019738	0.27121	0.00014439	-0.1899	7.034e-05	0.05166	-2.635e-05	-0.02766
-0.75	9.975e-05	0.09141	4.153e-05	-0.06373	0.000128	-0.14069	-3.542e-05	-0.32679	0.00025102	-0.11129	0.00017495	0.24878	0.00018441	-0.14988	6.819e-05	0.04951	-1.709e-05	-0.0184
-0.725	9.623e-05	0.08789	1.684e-05	-0.08842	0.00014326	-0.12543	-5.379e-05	-0.34516	0.00026316	-0.09915	0.00013635	0.21018	0.00023219	-0.1021	2.879e-05	0.01011	-1.644e-05	-0.01775
-0.7	6.924e-05	0.0609	-2.086e-05	-0.12612	0.00016039	-0.1083	-5.048e-05	-0.34185	0.00026012	-0.10219	9.543e-05	0.16926	0.00027408	-0.06021	-3.486e-05	-0.05354	-3.73e-05	-0.03861
-0.675	2.893e-05	0.02059	-6.223e-05	-0.16749	0.00016422	-0.10447	-3.314e-05	-0.32451	0.00023798	-0.12433	6.646e-05	0.14029	0.00029305	-0.04124	-9.51e-05	-0.11378	-7.363e-05	-0.07494
-0.65	-1.949e-05	-0.02783	-0.00010186	-0.20712	0.00014192	-0.12677	-9.36e-06	-0.30073	0.00019953	-0.16278	5.837e-05	0.1322	0.00028937	-0.04492	-0.00013645	-0.15513	-0.000116	-0.11731
-0.625	-7.15e-05	-0.07984	-0.00013125	-0.23651	0.00010897	-0.15972	1.78e-05	-0.27357	0.00015515	-0.20716	6.543e-05	0.13926	0.00026609	-0.0682	-0.00015204	-0.17072	-0.00015969	-0.161
-0.6	-0.00011582	-0.12416	-0.0001447	-0.24996	7.671e-05	-0.19198	4.525e-05	-0.24612	0.00012827	-0.23404	6.973e-05	0.14356	0.00023284	-0.10145	-0.00014355	-0.16223	-0.00017878	-0.18009
-0.575	-0.00014393	-0.15227	-0.00013331	-0.23857	4.849e-05	-0.2202	6.198e-05	-0.22939	0.00013213	-0.23018	6.499e-05	0.13882	0.00019435	-0.13994	-0.00010385	-0.12253	-0.00015724	-0.15855
-0.55	-0.00014501	-0.15335	-9.311e-05	-0.19837	2.009e-05	-0.2486	6.468e-05	-0.22669	0.00014637	-0.21594	5.148e-05	0.12531	0.0001498	-0.18449	-4.637e-05	-0.06505	-9.275e-05	-0.09406
-0.525	-0.00013726	-0.1456	-3.608e-05	-0.14134	-1.514e-05	-0.28383	6.913e-05	-0.22224	0.00015566	-0.20665	4.294e-05	0.11677	0.00010139	-0.2329	2.373e-05	0.00505	6.81e-06	0.0055
-0.5	-0.00012619	-0.13453	2.376e-05	-0.0815	-5.672e-05	-0.32541	7.849e-05	-0.21288	0.00014944	-0.21287	5.21e-05	0.12593	6.809e-05	-0.2662	0.0001039	0.08522	0.00011228	0.11097
-0.475	-0.00011425	-0.12259	6.351e-05	-0.04175	-9.057e-05	-0.35926	8.959e-05	-0.20178	0.0001348	-0.22751	7.035e-05	0.14418	5.755e-05	-0.27674	0.00016467	0.14599	0.00017847	0.17716
-0.45	-9.975e-05	-0.10809	7.447e-05	-0.03079	-9.283e-05	-0.36152	0.00010169	-0.18968	0.00011854	-0.24377	8.664e-05	0.16047	7.67e-05	-0.25759	0.0001925	0.17382	0.00019799	0.19668
-0.425	-8.727e-05	-0.09561	6.473e-05	-0.04053	-6.311e-05	-0.3318	0.00013183	-0.15954	8.102e-05	-0.28129	9.6e-05	0.16983	0.00011394	-0.22035	0.00018093	0.16225	0.00018113	0.17982
-0.4	-7.932e-05	-0.08766	4.382e-05	-0.06144	-7.62e-06	-0.27631	0.00016766	-0.12371	2.082e-05	-0.34149	0.00010311	0.17694	0.00015833	-0.17596	0.00013454	0.11586	0.00014387	0.14256
-0.375	-6.637e-05	-0.07471	2.772e-05	-0.07754	3.843e-05	-0.23026	0.000196	-0.09537	-4.042e-05	-0.40273	0.000117	0.19083	0.00019448	-0.13981	7.454e-05	0.05586	0.00012112	0.11981
-0.35	-3.413e-05	-0.04247	1.369e-05	-0.09157	7.507e-05	-0.19362	0.00020735	-0.08402	-7.6e-05	-0.43831	0.00014545	0.21928	0.00020631	-0.12798	2.372e-05	0.00504	0.00012681	0.1255
-0.325	1.521e-05	0.00687	4.44e-06	-0.10082	8.732e-05	-0.18137	0.00019495	-0.09642	-8.119e-05	-0.4435	0.0001729	0.24673	0.00019383	-0.14046	-1.099e-05	-0.02967	0.00014786	0.14655
-0.3	5.812e-05	0.04978	1.49e-06	-0.10377	8.326e-05	-0.18543	0.00015976	-0.13161	-6.235e-05	-0.42466	0.00018147	0.2553	0.00017072	-0.16357	-3.854e-05	-0.05722	0.0001637	0.16239
-0.275	7.921e-05	0.07087	8.78e-06	-0.09648	8.281e-05	-0.18588	0.00010712	-0.18425	-3.291e-05	-0.39522	0.00015098	0.22481	0.00015919	-0.1751	-6.847e-05	-0.08715	0.00016112	0.15981
-0.25	8.47e-05	0.07636	1.842e-05	-0.08684	9.069e-05	-0.178	5.659e-05	-0.23478	-6.69e-06	-0.369	8.254e-05	0.15637	0.00015626	-0.17803	-8.148e-05	-0.10016	0.00013022	0.12891
-0.225	8.379e-05	0.07545	1.57e-05	-0.08956	8.663e-05	-0.18206	1.507e-05	-0.2763	2.013e-05	-0.34218	8.11e-06	0.08194	0.00015288	-0.18141	-6.853e-05	-0.08721	9.219e-05	0.09088
-0.2	8.352e-05	0.07518	2.86e-06	-0.1024	6.701e-05	-0.20168	-1.679e-05	-0.30816	4.483e-05	-0.31748	-3.596e-05	0.03787	0.00014997	-0.18432	-3.422e-05	-0.0529	6.729e-05	0.06598
-0.175	7.986e-05	0.07152	-2.342e-05	-0.12868	3.645e-05	-0.23224	-3.265e-05	-0.32402	6.87e-05	-0.29361	-4.134e-05	0.03249	0.00014869	-0.1856	6.1e-06	-0.01258	5.111e-05	0.0498
-0.15	6.612e-05	0.05778	-5.321e-05	-0.15847	-8.8e-06	-0.27749	-3.109e-05	-0.32246	8.418e-05	-0.27813	-3.26e-05	0.04123	0.00015932	-0.17497	5.131e-05	0.03263	4.239e-05	0.04108
-0.125	6.238e-05	0.05404	-7.02e-05	-0.17546	-6.426e-05	-0.33295	-1.241e-05	-0.30378	8.757e-05	-0.27474	-3.518e-05	0.03865	0.00018507	-0.14922	0.00010749	0.08881	2.497e-05	0.02366
-0.1	7.435e-05	0.06601	-6.558e-05	-0.17084	-0.00011254	-0.38123	1.353e-05	-0.27784	7.157e-05	-0.29074	-7.027e-05	0.00356	0.00021089	-0.1234	0.00017984	0.16116	-9.69e-06	-0.011
-0.075	9.225e-05	0.08391	-4.685e-05	-0.15211	-0.00013909	-0.40778	3.211e-05	-0.25926	5.123e-05	-0.31108	-0.00011611	-0.04228	0.00021757	-0.11672	0.00025802	0.23934	-5.244e-05	-0.05375
-0.05	9.992e-05	0.09158	-1.298e-05	-0.11824	-0.00013044	-0.39913	4.13e-05	-0.25007	3.975e-05	-0.32256	-0.0001569	-0.08307	0.00020234	-0.13195	0.00030897	0.29029	-8.873e-05	-0.09004
-0.025	8.154e-05	0.0732	2.607e-05	-0.07919	-9.348e-05	-0.36217	4.766e-05	-0.24371	3.216e-05	-0.33015	-0.00016975	-0.09592	0.00018183	-0.15246	0.0003149	0.29622	-0.00011482	-0.11613
0	4.192e-05	0.03358	6.18e-05	-0.04346	-3.367e-05	-0.30236	6.511e-05	-0.22626	3.543e-05	-0.32688	-0.0001487	-0.07487	0.00016461	-0.16968	0.00027596	0.25728	-0.00012619	-0.1275
0.025	-5.39e-06	-0.01373	7.756e-05	-0.0277	2.539e-05	-0.2433	8.644e-05	-0.20493	3.619e-05	-0.32612	-0.0001114	-0.03757	0.00015099	-0.1833	0.00020493	0.18625	-0.00011463	-0.11594
0.05	-3.817e-05	-0.04651	6.309e-05	-0.04217	5.274e-05	-0.21595	9.426e-05	-0.19711	2.06e-05	-0.34171	-7.63e-05	-0.00247	0.0001417	-0.19259	0.00012747	0.10879	-7.961e-05	-0.08092
0.075	-3.27e-05	-0.04104	1.453e-05	-0.09073	3.387e-05	-0.23482	8.046e-05	-0.21091	-1.167e-05	-0.37398	-4.977e-05	0.02406	0.00013505	-0.19924	6.697e-05	0.04829	-3.898e-05	-0.04029
0.1	-3.57e-06	-0.01191	-5.379e-05	-0.15905	-1.186e-05	-0.28055	5.638e-05	-0.23499	-3.615e-05	-0.39846	-1.365e-05	0.06018	0.00012517	-0.20912	4.579e-05	0.02711	-1.483e-05	-0.01614
0.125	2.714e-05	0.0188	-0.00012064	-0.2259	-6.693e-05	-0.33562	1.755e-05	-0.27382	-4.183e-05	-0.40414	2.226e-05	0.09609	0.00012422	-0.21007	4.72e-05	0.02852	-2.481e-05	-0.02612
0.15	4.403e-05	0.03569	-0.00017077	-0.27603	-0.00010998	-0.37867	-2.852e-05	-0.31989	-2.416e-05	-0.38647	4.724e-05	0.12107	0.00012685	-0.20744	5.097e-05	0.03229	-7.051e-05	-0.07182
0.175	5.183e-05	0.04349	-0.0001798	-0.28506	-0.00013474	-0.40343	-5.34e-05	-0.34477	6.8e-07	-0.36163	4.668e-05	0.12051	0.0001168	-0.21749	4.789e-05	0.02921	-0.00012021	-0.12152
0.2	6.499e-05	0.05665	-0.00014831	-0.25357	-0.00014227	-0.41096	-5.482e-05	-0.34619	2.786e-05	-0.33445	4.041e-05	0.11424	9.031e-05	-0.24398	3.789e-05	0.01921	-0.00014597	-0.14728
0.225	7.259e-05	0.06425	-8.377e-05	-0.18903	-0.00013775	-0.40644	-4.492e-05	-0.33629	4.604e-05	-0.31627	4.033e-05	0.11416	5.932e-05	-0.27497	2.865e-05	0.00997	-0.00014168	-0.14299
0.25	5.65e-05	0.04816	-7.35e-06	-0.11261	-0.00012348	-0.39217	-4.158e-05	-0.33295	5.284e-05	-0.30947	4.952e-05	0.12335	2.89e-05	-0.30539	3.609e-05	0.01741	-0.00011081	-0.11212
0.275	1.318e-05	0.00484	4.666e-05	-0.0586	-9.449e-05	-0.36318	-4.253e-05	-0.3339	5.125e-05	-0.31106	6.445e-05	0.13828	2.89e-06	-0.3314	5.186e-05	0.03318	-7.978e-05	-0.08109
0.3	-4.113e-05	-0.04947	7.226e-05	-0.033	-5.58e-05	-0.32449	-4.59e-05	-0.33727	5.723e-05	-0.30508	7.567e-05	0.1495	-9.11e-06	-0.3434	7.642e-05	0.05774	-6.99e-05	-0.07121
0.325	-8.248e-05	-0.09082	8.363e-05	-0.02163	-2.011e-05	-0.2888	-4.396e-05	-0.33533	7.058e-05	-0.29173	7.831e-05	0.15214	1.39e-06	-0.3329	9.464e-05	0.07596	-8.05e-05	-0.08181
0.35	-9.912e-05	-0.10746	9.034e-05	-0.01492	-2.3e-07	-0.26892	-4.438e-05	-0.33575	7.659e-05	-0.28572	6.672e-05	0.14055	2.261e-05	-0.31168	9.744e-05	0.07876	-9.146e-05	-0.09277
0.375	-9.023e-05	-0.09857	8.205e-05	-0.02321	-4.64e-06	-0.27333	-5.257e-05	-0.34394	6.782e-05	-0.29449	6.203e-05	0.13586	4.215e-05	-0.29214	8.379e-05	0.06511	-8.833e-05	-0.08964
0.4	-5.685e-05	-0.06519	7.094e-05	-0.03432	-2.327e-05	-0.29196	-6.214e-05	-0.35351	4.851e-05	-0.3138	8.188e-05	0.15571	4.767e-05	-0.28662	7.071e-05	0.05203	-6.629e-05	-0.0676
0.425	-1.759e-05	-0.02593	5.861e-05	-0.04665	-4.465e-05	-0.31334	-6.933e-05	-0.3607	2.184e-05	-0.34047	0.00013208	0.20591	3.32e-05	-0.30109	6.325e-05	0.04457	-3.99e-05	-0.04121
0.45	2.166e-05	0.01332	5.313e-05	-0.05213	-6.351e-05	-0.3322	-7.075e-05	-0.36212	1.481e-05	-0.3475	0.00018081	0.25464	-5.1e-07	-0.3348	6.556e-05	0.04688	-3.315e-05	-0.03446
0.475	5.427e-05	0.04593	5.708e-05	-0.04818	-7.122e-05	-0.33991	-7.268e-05	-0.36405	4.245e-05	-0.31986	0.0001971	0.27093	-4.28e-05	-0.37709	8.132e-05	0.06264	-4.334e-05	-0.04465
0.5	7.162e-05	0.06328	6.395e-05	-0.04131	-5.589e-05	-0.32458	-6.946e-05	-0.36083	8.717e-05	-0.27514	0.00017232	0.24615	-8.372e-05	-0.41801	0.00011672	0.09804	-4.193e-05	-0.04324
0.525	6.482e-05	0.05648	6.595e-05	-0.03931	-1.672e-05	-0.28541	-5.563e-05	-0.347	0.00011797	-0.24434	0.00011996	0.19379	-0.0001022	-0.43649	0.0001522	0.13352	-1.41e-05	-0.01541
0.55	4.889e-05	0.04055	7.188e-05	-0.03338	2.735e-05	-0.24134	-4.249e-05	-0.33386	0.00011834	-0.24397	6.051e-05	0.13434	-9.539e-05	-0.42968	0.00016764	0.14896	3.675e-05	0.03544
0.575	3.627e-05	0.02793	7.987e-05	-0.02539	6.845e-05	-0.20024	-4.598e-05	-0.33735	9.521e-05	-0.2671	7.83e-06	0.08166	-6.814e-05	-0.40243	0.00015523	0.13655	7.704e-05	0.07573
0.6	2.567e-05	0.01733	8.13e-05	-0.02396	0.00010802	-0.16067	-6.752e-05	-0.35889	6.758e-05	-0.29473	-3.717e-05	0.03666	-3.011e-05	-0.3644	0.0001256	0.10692	0.00010866	0.10735
0.625	-1.97e-06	-0.01031	7.258e-05	-0.03268	0.00014045	-0.12824	-9.485e-05	-0.38622	5.339e-05	-0.30892	-6.981e-05	0.00402	-1.05e-06	-0.33534	9.797e-05	0.07929	0.00012748	0.12617
0.65	-5.562e-05	-0.06396	5.812e-05	-0.04714	0.00015788	-0.11081	-0.00011313	-0.4045	5.277e-05	-0.30954	-8.9e-05	-0.01517	1.777e-05	-0.31652	8.543e-05	0.06675	0.00014147	0.14016
0.675	-0.00012021	-0.12855	3.866e-05	-0.0666	0.00015639	-0.1123	-0.00010047	-0.39184	5.565e-05	-0.30666	-9.235e-05	-0.01852	1.699e-05	-0.3173	9.606e-05	0.07738	0.00015222	0.15091
0.7	-0.00016691	-0.17525	9.73e-06	-0.09553	0.00013437	-0.13432	-5.693e-05	-0.3483	4.889e-05	-0.31342	-8.995e-05	-0.01612	5e-06	-0.32929	0.00011455	0.09587	0.00015241	0.1511
0.725	-0.00018083	-0.18917	-1.44e-05	-0.11966	8.678e-05	-0.18191	-5.15e-06	-0.29652	3.68e-05	-0.32551	-0.00010333	-0.0295	-1.13e-06	-0.33542	0.00014364	0.12496	0.00013236	0.13105
0.75	-0.00017088	-0.17922	-3.123e-05	-0.13649	2.575e-05	-0.24294	3.886e-05	-0.25251	3.909e-05	-0.32322	-0.00013322	-0.05939	3.021e-05	-0.30408	0.00017592	0.15724	9.993e-05	0.09862
0.775	-0.00015381	-0.16215	-4.351e-05	-0.14877	-3.786e-05	-0.30655	5.435e-05	-0.23702	6.518e-05	-0.29713	-0.00017027	-0.09644	0.00010678	-0.22751	0.00019576	0.17708	5.28e-05	0.05149
0.8	-0.00014565	-0.15399	-3.805e-05	-0.14331	-0.00010126	-0.36995	4.149e-05	-0.24988	0.00010989	-0.25242	-0.00020347	-0.12964	0.00020023	-0.13406	0.00019306	0.17438	3.46e-06	0.00215
0.825	-0.00015299	-0.16133	-1.645e-05	-0.12171	-0.00014292	-0.41161	-1e-07	-0.29147	0.00015602	-0.20629	-0.00021646	-0.14263	0.00027665	-0.05764	0.0001669	0.14822	-3.816e-05	-0.03947
0.85	-0.00016362	-0.17196	5.37e-06	-0.09989	-0.00014859	-0.41728	-4.502e-05	-0.33639	0.00018555	-0.17676	-0.00021825	-0.14442	0.00030537	-0.02892	0.00014771	0.12903	-6.876e-05	-0.07007
0.875	-0.00016492	-0.17326	7.16e-06	-0.0981	-0.00013352	-0.40221	-6.095e-05	-0.35232	0.00018641	-0.1759	-0.00022115	-0.14732	0.00027583	-0.05846	0.00015231	0.13363	-8.848e-05	-0.08979
0.9	-0.00014806	-0.1564	-1.767e-05	-0.12293	-0.00011517	-0.38386	-3.754e-05	-0.32891	0.00017841	-0.1839	-0.00022358	-0.14975	0.00019895	-0.13534	0.00016945	0.15077	-9.034e-05	-0.09165
0.925	-0.0001143	-0.12264	-5.434e-05	-0.1596	-0.00010296	-0.37165	6.58e-06	-0.28479	0.00017982	-0.18249	-0.00021414	-0.14031	0.00011819	-0.2161	0.00019014	0.17146	-6.726e-05	-0.06857
0.95	-7.361e-05	-0.08195	-8.619e-05	-0.19145	-8.628e-05	-0.35497	3.719e-05	-0.25418	0.00016811	-0.1942	-0.00018265	-0.10882	7.66e-05	-0.25769	0.00020127	0.18259	-3.072e-05	-0.03203
0.975	-4.624e-05	-0.05458	-9.393e-05	-0.19919	-6.591e-05	-0.3346	3.408e-05	-0.25729	0.0001317	-0.23061	-0.00013449	-0.06066	8.067e-05	-0.25362	0.00020225	0.18357	-5.3e-06	-0.00661
1	-3.909e-05	-0.04743	-7.133e-05	-0.17659	-5.187e-05	-0.32056	3.98e-06	-0.28739	7.107e-05	-0.29124	-8.614e-05	-0.01231	0.00010839	-0.2259	0.00021845	0.19977	-1.029e-05	-0.0116
1.025	-3.186e-05	-0.0402	-3.662e-05	-0.14188	-5.084e-05	-0.31953	-2.338e-05	-0.31475	2.61e-06	-0.3597	-5.677e-05	0.01706	0.00012861	-0.20568	0.00024306	0.22438	-1.721e-05	-0.01852
1.05	1.535e-05	0.00701	-6.33e-06	-0.11159	-6.22e-05	-0.33089	-2.662e-05	-0.31799	-6.239e-05	-0.4247	-5.221e-05	0.02162	0.00013362	-0.20067	0.00026684	0.24816	-1.406e-05	-0.01537
1.075	0.00012738	0.11904	1.821e-05	-0.08705	-7.231e-05	-0.341	-6.79e-06	-0.29816	-0.00010467	-0.46698	-5.404e-05	0.01979	0.00011732	-0.21697	0.00028999	0.27131	1.201e-05	0.0107
1.1	0.000304	0.29566	5.081e-05	-0.05445	-7.513e-05	-0.34382	1.487e-05	-0.2765	-0.00011216	-0.47447	-5.018e-05	0.02365	9.303e-05	-0.24126	0.00030833	0.28965	5.165e-05	0.05034
1.125	0.00051638	0.50804	0.00011137	0.00611	-6.528e-05	-0.33397	6.68e-06	-0.28469	-7.729e-05	-0.4396	-4.101e-05	0.03282	7.009e-05	-0.2642	0.00030503	0.28635	8.052e-05	0.07921
1.15	0.00073851	0.73017	0.00021966	0.1144	-5.025e-05	-0.31894	-3.257e-05	-0.32394	-6.53e-06	-0.36884	-2.873e-05	0.0451	5.311e-05	-0.28118	0.00028818	0.2695	8.695e-05	0.08564
1.175	0.00094997	0.94163	0.00037557	0.27031	-3.151e-05	-0.3002	-7.326e-05	-0.36463	8.17e-05	-0.28061	-2.043e-05	0.0534	3.48e-05	-0.29949	0.00026941	0.25073	6.97e-05	0.06839
1.2	0.00113391	1.12557	0.00056484	0.45958	1.196e-05	-0.25673	-9.406e-05	-0.38543	0.00016289	-0.19942	-2.648e-05	0.04735	9.19e-06	-0.3251	0.00024407	0.22539	4.683e-05	0.04552
1.225	0.001263	1.25466	0.00075336	0.6481	0.00010833	-0.16036	-8.469e-05	-0.37606	0.00023686	-0.12545	-4.466e-05	0.02917	-1.541e-05	-0.3497	0.00020974	0.19106	2.478e-05	0.02347
1.25	0.00132282	1.31448	0.00090917	0.80391	0.00025641	-0.01228	-7.172e-05	-0.36309	0.0003126	-0.04971	-6.386e-05	0.00997	-3.848e-05	-0.37277	0.00017402	0.15534	6.18e-06	0.00487
1.275	0.00131362	1.30528	0.00099702	0.89176	0.00042248	0.15379	-5.07e-05	-0.34207	0.00039878	0.03647	-7.013e-05	0.0037	-6.745e-05	-0.40174	0.00015086	0.13218	-1.262e-05	-0.01393
1.3	0.00124905	1.24071	0.00100287	0.89761	0.00056565	0.29696	-1.785e-05	-0.30922	0.00048923	0.12692	-5.824e-05	0.01559	-9.702e-05	-0.43131	0.00012686	0.10818	-3.452e-05	-0.03583
1.325	0.00112497	1.11663	0.00093474	0.82948	0.0006722	0.40351	4.068e-05	-0.25069	0.00055423	0.19192	-3.239e-05	0.04144	-9.413e-05	-0.42842	9.709e-05	0.07841	-5.343e-05	-0.05474
1.35	0.0009346	0.92626	0.00082058	0.71532	0.00074039	0.4717	0.00013861	-0.15276	0.00057697	0.21466	-4.96e-06	0.06887	-5.343e-05	-0.38772	6.147e-05	0.04279	-5.565e-05	-0.05696
1.375	0.00068934	0.681	0.00068231	0.57705	0.0007924	0.52371	0.00026442	-0.02695	0.00057043	0.20812	3.618e-05	0.11001	5.93e-06	-0.32836	3.219e-05	0.01351	-4.242e-05	-0.04373
1.4	0.00042466	0.41632	0.00052562	0.42036	0.00082636	0.55767	0.00038426	0.09289	0.00054891	0.1866	8.544e-05	0.15927	5.857e-05	-0.27572	2.613e-05	0.00745	-1.972e-05	-0.02103
1.425	0.00016742	0.15908	0.0003586	0.25334	0.00083574	0.56705	0.00046708	0.17571	0.00053076	0.16845	0.00013039	0.20422	8.803e-05	-0.24626	4.485e-05	0.02617	6.95e-06	0.00564
1.45	-6.325e-05	-0.07159	0.00019105	0.08579	0.00081323	0.54454	0.00049957	0.2082	0.00051771	0.1554	0.00016764	0.24147	9.227e-05	-0.24202	7.342e-05	0.05474	3.289e-05	0.03158
1.475	-0.00027495	-0.28329	4.2e-05	-0.06326	0.00074222	0.47353	0.00049946	0.20809	0.00050111	0.1388	0.00021737	0.2912	8.178e-05	-0.25251	9.535e-05	0.07667	5.652e-05	0.05521
1.5	-0.00048109	-0.48943	-9.028e-05	-0.19554	0.00062519	0.3565	0.00048145	0.19008	0.00047022	0.10791	0.00026675	0.34058	6.207e-05	-0.27222	0.00010068	0.082	7.465e-05	0.07334
1.525	-0.00069605	-0.70439	-0.00022504	-0.3303	0.00046551	0.19682	0.00045303	0.16166	0.00041272	0.05041	0.00028609	0.35992	5.278e-05	-0.28151	8.707e-05	0.06839	9.762e-05	0.09631
1.55	-0.0008971	-0.90544	-0.00038095	-0.48621	0.00028065	0.01196	0.00040831	0.11694	0.00032646	-0.03585	0.00028381	0.35764	6.046e-05	-0.27383	6.254e-05	0.04386	0.00013026	0.12895
1.575	-0.00104463	-1.05297	-0.00054838	-0.65364	9.052e-05	-0.17817	0.00034575	0.05438	0.00023107	-0.13124	0.0002765	0.35033	7.378e-05	-0.26051	3.735e-05	0.01867	0.00016081	0.1595
1.6	-0.00110353	-1.11187	-0.00069657	-0.80183	-8.118e-05	-0.34987	0.00026662	-0.02475	0.00014565	-0.21666	0.00026544	0.33927	8.844e-05	-0.24585	2.218e-05	0.0035	0.00017204	0.17073
1.625	-0.00104725	-1.05559	-0.00078387	-0.88913	-0.00022115	-0.48984	0.00017948	-0.11189	6.642e-05	-0.29589	0.00025129	0.32512	0.000114	-0.22029	1.561e-05	-0.00307	0.00016427	0.16296
1.65	-0.00087267	-0.88101	-0.00078946	-0.89472	-0.00031512	-0.58381	0.00010021	-0.19116	-2.906e-05	-0.39137	0.00022725	0.30108	0.00013561	-0.19868	1.644e-05	-0.00224	0.00014417	0.14286
1.675	-0.00060997	-0.61831	-0.00071001	-0.81527	-0.00036764	-0.63633	2.891e-05	-0.26246	-0.00014955	-0.51186	0.00018605	0.25988	0.0001335	-0.20079	2.637e-05	0.00769	0.00011619	0.11488
1.7	-0.00031553	-0.32387	-0.00057425	-0.67951	-0.00037881	-0.6475	-4.032e-05	-0.33169	-0.00027793	-0.64024	0.00012527	0.1991	0.00011299	-0.2213	5.395e-05	0.03527	8.555e-05	0.08424
1.725	-7.254e-05	-0.08088	-0.00041689	-0.52215	-0.00037492	-0.64361	-0.00011614	-0.40751	-0.00038015	-0.74246	5.677e-05	0.1306	8.405e-05	-0.25024	9.233e-05	0.07365	4.15e-05	0.04019
1.75	7.269e-05	0.06435	-0.00027041	-0.37567	-0.00037074	-0.63943	-0.00020141	-0.49278	-0.00043275	-0.79506	-5.66e-06	0.06817	6.491e-05	-0.26938	0.00012618	0.1075	-1.245e-05	-0.01376
1.775	0.00013226	0.12392	-0.00014769	-0.25295	-0.00035135	-0.62004	-0.00027117	-0.56254	-0.00043258	-0.79489	-4.048e-05	0.03335	6.545e-05	-0.26884	0.00014135	0.12267	-6.638e-05	-0.06769
1.8	0.00015186	0.14352	-5.209e-05	-0.15735	-0.00031425	-0.58294	-0.00030548	-0.59685	-0.00038683	-0.74914	-5.035e-05	0.02348	8.721e-05	-0.24708	0.00015126	0.13258	-9.011e-05	-0.09142
1.825	0.00017565	0.16731	1.416e-05	-0.0911	-0.00027381	-0.5425	-0.00030392	-0.59529	-0.00031054	-0.67285	-5.144e-05	0.02239	0.00010968	-0.22461	0.00016716	0.14848	-7.286e-05	-0.07417
1.85	0.00023228	0.22394	5.269e-05	-0.05257	-0.00023607	-0.50476	-0.00027806	-0.56943	-0.00022324	-0.58555	-6.477e-05	0.00906	0.00010545	-0.22884	0.00018347	0.16479	-2.549e-05	-0.0268
1.875	0.0003261	0.31776	7.458e-05	-0.03068	-0.00018975	-0.45844	-0.00023971	-0.53108	-0.00015	-0.51231	-9.752e-05	-0.02369	6.006e-05	-0.27423	0.00018958	0.1709	3.845e-05	0.03714
1.9	0.00045061	0.44227	0.00010427	-0.00099	-0.000133	-0.40169	-0.00019484	-0.48621	-0.00010283	-0.46514	-0.00013908	-0.06525	-8.93e-06	-0.34322	0.00018709	0.16841	9.613e-05	0.09482
1.925	0.0005912	0.58286	0.00016024	0.05498	-6.577e-05	-0.33446	-0.00014481	-0.43618	-8.106e-05	-0.44337	-0.00017444	-0.10061	-7.942e-05	-0.41371	0.00016988	0.1512	0.00012441	0.1231
1.95	0.00073961	0.73127	0.0002422	0.13694	-9.91e-06	-0.2786	-0.0001024	-0.39377	-8.327e-05	-0.44558	-0.00018375	-0.10992	-0.00013512	-0.46941	0.00014307	0.12439	0.00012068	0.11937
1.975	0.00089761	0.88927	0.0003485	0.24324	4.023e-05	-0.22846	-8.939e-05	-0.38076	-8.13e-05	-0.44361	-0.0001657	-0.09187	-0.00015831	-0.4926	0.00012243	0.10375	0.00010403	0.10272
2	0.00106131	1.05297	0.0004771	0.37184	9.59e-05	-0.17279	-0.00010903	-0.4004	-5.271e-05	-0.41502	-0.00012211	-0.04828	-0.00015983	-0.49412	0.00011553	0.09685	8.558e-05	0.08427
2.025	0.00120119	1.19285	0.000606	0.50074	0.00017097	-0.09772	-0.00015044	-0.44181	4.86e-06	-0.35745	-5.317e-05	0.02066	-0.0001418	-0.47609	0.00011745	0.09877	6.554e-05	0.06423
2.05	0.00128885	1.28051	0.00072126	0.616	0.00027323	0.00454	-0.00018105	-0.47242	6.445e-05	-0.29786	1.819e-05	0.09202	-0.00010871	-0.443	0.00012196	0.10328	5.073e-05	0.04942
2.075	0.00129993	1.29159	0.00080748	0.70222	0.00038732	0.11863	-0.00017925	-0.47062	0.0001151	-0.24721	6.161e-05	0.13544	-8.154e-05	-0.41583	0.00012283	0.10415	4.173e-05	0.04042
2.1	0.00124618	1.23784	0.00085873	0.75347	0.0004917	0.22301	-0.00013621	-0.42758	0.00015272	-0.20959	7.146e-05	0.14529	-7.056e-05	-0.40485	0.00011014	0.09146	3.489e-05	0.03358
2.125	0.00115048	1.14214	0.00088643	0.78117	0.00058634	0.31765	-6.3e-05	-0.35437	0.0001904	-0.17191	4.782e-05	0.12165	-7.084e-05	-0.40513	8.222e-05	0.06354	3.506e-05	0.03375
2.15	0.00103757	1.02923	0.0008997	0.79444	0.00067052	0.40183	1.557e-05	-0.2758	0.00024051	-0.1218	7e-07	0.07453	-7.797e-05	-0.41226	4.416e-05	0.02548	2.898e-05	0.02767
2.175	0.00092761	0.91927	0.00091583	0.81057	0.00073798	0.46929	9.369e-05	-0.19768	0.00031168	-0.05063	-5.125e-05	0.02258	-8.684e-05	-0.42113	1.176e-05	-0.00692	1.529e-05	0.01398
2.2	0.00083185	0.82351	0.0009325	0.82724	0.00078405	0.51536	0.00017454	-0.11683	0.00039339	0.03108	-8.354e-05	-0.00971	-9.396e-05	-0.42825	-8.31e-06	-0.02699	6.9e-06	0.00559
2.225	0.00075268	0.74434	0.00092034	0.81508	0.00080706	0.53837	0.0002511	-0.04027	0.00047981	0.1175	-7.246e-05	0.00137	-0.00010283	-0.43712	-1.874e-05	-0.03742	1.217e-05	0.01086
2.25	0.00067235	0.66401	0.00085791	0.75265	0.00080612	0.53743	0.00031801	0.02664	0.00055019	0.18788	-2.355e-05	0.05028	-0.00010822	-0.44251	-1.944e-05	-0.03812	2.733e-05	0.02602
2.275	0.00059411	0.58577	0.00075262	0.64736	0.00077714	0.50845	0.00037418	0.08281	0.00058746	0.22515	4.494e-05	0.11877	-0.00010396	-0.43825	-1.268e-05	-0.03136	4.194e-05	0.04063
2.3	0.00054089	0.53255	0.00064077	0.53551	0.00071173	0.44304	0.00043524	0.14387	0.00059023	0.22792	0.0001079	0.18173	-8.697e-05	-0.42126	-8.6e-06	-0.02728	5.173e-05	0.05042
2.325	0.00053943	0.53109	0.0005519	0.44664	0.00060921	0.34052	0.00050676	0.21539	0.00057285	0.21054	0.00015949	0.23332	-5.872e-05	-0.39301	-4.16e-06	-0.02284	5.608e-05	0.05477
2.35	0.00059166	0.58332	0.00050886	0.4036	0.00050992	0.24123	0.00058	0.28863	0.0005451	0.18279	0.00020965	0.28348	-1.569e-05	-0.34998	5.08e-06	-0.0136	5.725e-05	0.05594
2.375	0.00067301	0.66467	0.00050423	0.39897	0.00044668	0.17799	0.00063224	0.34087	0.0005108	0.14849	0.00025489	0.32872	4.162e-05	-0.29267	4.99e-06	-0.01369	5.425e-05	0.05294
2.4	0.0007522	0.74386	0.00052104	0.41578	0.00042124	0.15255	0.00063754	0.34617	0.00046775	0.10544	0.00029685	0.37068	0.00010522	-0.22907	-3.93e-06	-0.02261	4.638e-05	0.04507
2.425	0.00080712	0.79878	0.00055014	0.44488	0.00042424	0.15555	0.00057852	0.28715	0.0004059	0.04359	0.00032491	0.39874	0.00016111	-0.17318	-1.622e-05	-0.0349	3.678e-05	0.03547
2.45	0.00082414	0.8158	0.00057737	0.47211	0.00042254	0.15385	0.0004778	0.18643	0.00034089	-0.02142	0.00033576	0.40959	0.00019549	-0.1388	-2.165e-05	-0.04033	2.784e-05	0.02653
2.475	0.0008059	0.79756	0.00059206	0.4868	0.00038933	0.12064	0.00036497	0.0736	0.00030457	-0.05774	0.00033136	0.40519	0.00020396	-0.13033	-1.375e-05	-0.03243	1.284e-05	0.01153
2.5	0.00074981	0.74147	0.00057044	0.46518	0.00032747	0.05878	0.00027093	-0.02044	0.00030532	-0.05699	0.00032414	0.39797	0.00019885	-0.13544	1.923e-05	0.00055	-1.94e-06	-0.00325
2.525	0.00067413	0.66579	0.00049614	0.39088	0.00025578	-0.01291	0.00020772	-0.08365	0.00032821	-0.0341	0.00031143	0.38526	0.00019669	-0.1376	7.138e-05	0.0527	-1.023e-05	-0.01154
2.55	0.0005894	0.58106	0.00038881	0.28355	0.00019515	-0.07354	0.0001755	-0.11587	0.00035218	-0.01013	0.00029123	0.36506	0.00020576	-0.12853	0.00012298	0.1043	7.44e-06	0.00613
2.575	0.00050898	0.50064	0.00027578	0.17052	0.00014824	-0.12045	0.00016454	-0.12683	0.00036521	0.0029	0.00026137	0.3352	0.00021805	-0.11624	0.00014751	0.12883	3.768e-05	0.03637
2.6	0.00043005	0.42171	0.00018098	0.07572	0.00010585	-0.16284	0.00017098	-0.12039	0.0003678	0.00549	0.00022401	0.29784	0.00022562	-0.10867	0.00012344	0.10476	5.043e-05	0.04912
2.625	0.00036384	0.3555	0.00011809	0.01283	5.357e-05	-0.21512	0.00019861	-0.09276	0.00035623	-0.00608	0.0001929	0.26673	0.00023325	-0.10104	7.623e-05	0.05755	3.498e-05	0.03367
2.65	0.00032515	0.31681	8.491e-05	-0.02035	-8e-08	-0.26877	0.00023012	-0.06125	0.00032835	-0.03396	0.00016893	0.24276	0.0002409	-0.09339	3.759e-05	0.01891	-1.33e-06	-0.00264
2.675	0.00030565	0.29731	6.7e-05	-0.03826	-4.547e-05	-0.31416	0.00024238	-0.04899	0.00029387	-0.06844	0.00015171	0.22554	0.00023676	-0.09753	2.532e-05	0.00664	-4.099e-05	-0.0423
2.7	0.00030341	0.29507	5.685e-05	-0.04841	-8.364e-05	-0.35233	0.00023195	-0.05942	0.0002685	-0.09381	0.00013476	0.20859	0.00021014	-0.12415	4.875e-05	0.03007	-6.487e-05	-0.06618
2.725	0.00030124	0.2929	6.119e-05	-0.04407	-0.00010649	-0.37518	0.00021489	-0.07648	0.00026067	-0.10164	0.00011943	0.19326	0.00016443	-0.16986	0.00010006	0.08138	-5.148e-05	-0.05279
2.75	0.00029288	0.28454	8.926e-05	-0.016	-0.00011339	-0.38208	0.00019101	-0.10036	0.00025777	-0.10454	0.00010764	0.18147	0.00010016	-0.23413	0.0001689	0.15022	-7.38e-06	-0.00869
2.775	0.00028453	0.27619	0.00014057	0.03531	-0.00011028	-0.37897	0.00015878	-0.13259	0.00024764	-0.11467	9.998e-05	0.17381	3.198e-05	-0.30231	0.00024119	0.22251	4.798e-05	0.04667
2.8	0.00029566	0.28732	0.00019839	0.09313	-9.636e-05	-0.36505	0.00012919	-0.16218	0.00022034	-0.14197	9.54e-05	0.16923	-2.743e-05	-0.36172	0.0002965	0.27782	9.227e-05	0.09096
2.825	0.0003352	0.32686	0.00025471	0.14945	-7.606e-05	-0.34475	0.00010783	-0.18354	0.00017334	-0.18897	9.237e-05	0.1662	-8.272e-05	-0.41701	0.00032314	0.30446	0.0001031	0.10179
2.85	0.00040511	0.39677	0.00030645	0.20119	-4.833e-05	-0.31702	9.92e-05	-0.19217	0.00011234	-0.24997	9.438e-05	0.16821	-0.00013217	-0.46646	0.00032479	0.30611	9.068e-05	0.08937
2.875	0.00047991	0.47157	0.00035687	0.25161	2.84e-06	-0.26585	0.00011089	-0.18048	5.315e-05	-0.30916	9.779e-05	0.17162	-0.00017315	-0.50744	0.00030788	0.2892	7.926e-05	0.07795
2.9	0.00053223	0.52389	0.00039722	0.29196	6.644e-05	-0.20225	0.00013612	-0.15525	1.922e-05	-0.34309	0.00010924	0.18307	-0.00020868	-0.54297	0.00028029	0.26161	0.00010224	0.10093
2.925	0.0005531	0.54476	0.00041786	0.3126	0.00013956	-0.12913	0.00016043	-0.13094	2.123e-05	-0.34108	0.00011836	0.19219	-0.00023533	-0.56962	0.00024452	0.22584	0.00015322	0.15191
2.95	0.00053906	0.53072	0.00042231	0.31705	0.00021286	-0.05583	0.0001585	-0.13287	4.962e-05	-0.31269	0.00011485	0.18868	-0.00025301	-0.5873	0.00021635	0.19767	0.00019875	0.19744
2.975	0.00049402	0.48568	0.00041102	0.30576	0.00026936	0.00067	0.00012116	-0.17021	8.591e-05	-0.2764	0.00010316	0.17699	-0.00025926	-0.59355	0.00019446	0.17578	0.00022358	0.22227
3	0.0004218	0.41346	0.0003915	0.28624	0.00029969	0.031	6.574e-05	-0.22563	0.00011183	-0.25048	8.11e-05	0.15493	-0.00024845	-0.58274	0.00017932	0.16064	0.00022308	0.22177
3.025	0.00035052	0.34218	0.00037433	0.26907	0.00030634	0.03765	3.126e-05	-0.26011	0.00013544	-0.22687	6.368e-05	0.13751	-0.00022372	-0.55801	0.00016128	0.1426	0.00018759	0.18628
3.05	0.00030084	0.2925	0.00035899	0.25373	0.0003108	0.04211	4.605e-05	-0.24532	0.0001812	-0.18111	5.669e-05	0.13052	-0.00018764	-0.52193	0.00015178	0.1331	0.00012411	0.1228
3.075	0.00028982	0.28148	0.0003362	0.23094	0.00032533	0.05664	0.00010011	-0.19126	0.00025519	-0.10712	6.442e-05	0.13825	-0.00015336	-0.48765	0.00015654	0.13786	4.877e-05	0.04746
3.1	0.00031638	0.30804	0.00030982	0.20456	0.00033331	0.06462	0.00016197	-0.1294	0.00032729	-0.03502	8.865e-05	0.16248	-0.00011769	-0.45198	0.00017372	0.15504	-7.81e-06	-0.00912
3.125	0.00035812	0.34978	0.00028249	0.17723	0.00032265	0.05396	0.00021832	-0.07305	0.00037657	0.01426	0.00012882	0.20265	-7.331e-05	-0.4076	0.00018738	0.1687	-2.027e-05	-0.02158
3.15	0.00040283	0.39449	0.00025003	0.14477	0.00029489	0.0262	0.00027413	-0.01724	0.00039905	0.03674	0.00018842	0.26225	-7.82e-06	-0.34211	0.00018619	0.16751	-1.89e-06	-0.0032
3.175	0.00042536	0.41702	0.00021324	0.10798	0.00026567	-0.00302	0.00032478	0.03341	0.0004107	0.04839	0.00025458	0.32841	6.043e-05	-0.27386	0.00016907	0.15039	2.796e-05	0.02665
3.2	0.00041251	0.40417	0.00017472	0.06946	0.0002624	-0.00629	0.00036675	0.07538	0.00042339	0.06108	0.00031701	0.39084	0.00010906	-0.22523	0.00014907	0.13039	5.699e-05	0.05568
3.225	0.00037824	0.3699	0.00013095	0.02569	0.00028414	0.01545	0.0004072	0.11583	0.00043329	0.07098	0.00036509	0.43892	0.00012841	-0.20588	0.00013691	0.11823	8.511e-05	0.0838
3.25	0.00031835	0.31001	8.541e-05	-0.01985	0.00030115	0.03246	0.00042654	0.13517	0.00044934	0.08703	0.00040438	0.47821	0.00013164	-0.20265	0.00013411	0.11543	0.0001289	0.12759
3.275	0.00024398	0.23564	2.252e-05	-0.08274	0.00030057	0.03188	0.00042119	0.12982	0.00047486	0.11255	0.00043463	0.50846	0.00010992	-0.22437	0.00013963	0.12095	0.00018206	0.18075
3.3	0.00017311	0.16477	-4.394e-05	-0.1492	0.00028519	0.0165	0.00039306	0.10169	0.00050288	0.14057	0.00046357	0.5374	7.345e-05	-0.26084	0.00015556	0.13688	0.00023311	0.2318
3.325	0.00012172	0.11338	-9.388e-05	-0.19914	0.00026586	-0.00283	0.00034299	0.05162	0.00050799	0.14568	0.00049291	0.56674	3.759e-05	-0.2967	0.00015906	0.14038	0.00026021	0.2589
3.35	8.135e-05	0.07301	-0.00012248	-0.22774	0.00024216	-0.02653	0.00028609	-0.00528	0.00049224	0.12993	0.00051817	0.592	2.801e-05	-0.30628	0.0001403	0.12162	0.00024522	0.24391
3.375	4.022e-05	0.03188	-0.00013764	-0.2429	0.00020584	-0.06285	0.00023045	-0.06092	0.0004562	0.09389	0.00051475	0.58858	4.928e-05	-0.28501	0.00010541	0.08673	0.0001832	0.18189
3.4	-9.32e-06	-0.01766	-0.0001254	-0.23066	0.00015449	-0.1142	0.00019046	-0.10091	0.00039538	0.03307	0.00047403	0.54786	0.00010518	-0.22911	7.484e-05	0.05616	0.0001023	0.10099
3.425	-7.466e-05	-0.083	-8.738e-05	-0.19264	8.535e-05	-0.18334	0.00016209	-0.12928	0.00030958	-0.05273	0.00041498	0.48881	0.00019433	-0.13996	5.716e-05	0.03848	3.826e-05	0.03695
3.45	-0.00015887	-0.16721	-6.106e-05	-0.16632	1.268e-05	-0.25601	0.00014126	-0.15011	0.00020669	-0.15562	0.00034907	0.4229	0.00028695	-0.04734	5.416e-05	0.03548	4.27e-06	0.00296
3.475	-0.00025232	-0.26066	-6.404e-05	-0.1693	-6.21e-05	-0.33079	0.00012106	-0.17031	0.00010576	-0.25655	0.00028747	0.3613	0.00034413	0.00984	7.428e-05	0.0556	-7.7e-07	-0.00208
3.5	-0.00033385	-0.34219	-7.961e-05	-0.18487	-0.00012785	-0.39654	8.914e-05	-0.20223	2.392e-05	-0.33839	0.00022146	0.29529	0.000356	0.02171	0.00010745	0.08877	1.806e-05	0.01675
3.525	-0.00039062	-0.39896	-0.00010304	-0.2083	-0.00018411	-0.4528	4.102e-05	-0.25035	-3.803e-05	-0.40034	0.00015166	0.22549	0.00031652	-0.01777	0.0001455	0.12682	4.878e-05	0.04747
3.55	-0.00042532	-0.43366	-0.00014357	-0.24883	-0.00023144	-0.50013	-1.912e-05	-0.31049	-6.983e-05	-0.43214	8.824e-05	0.16207	0.00024236	-0.09193	0.00018791	0.16923	7.601e-05	0.0747
3.575	-0.0004385	-0.44684	-0.0002123	-0.31756	-0.00027351	-0.5422	-8.821e-05	-0.37958	-8.114e-05	-0.44345	2.938e-05	0.10321	0.00016777	-0.16652	0.00022323	0.20455	9.246e-05	0.09115
3.6	-0.00043017	-0.43851	-0.00028909	-0.39435	-0.00031586	-0.58455	-0.00015875	-0.45012	-8.277e-05	-0.44508	-1.785e-05	0.05598	0.00011043	-0.22386	0.00024356	0.22488	0.00010818	0.10687
3.625	-0.00040795	-0.41629	-0.00036223	-0.46749	-0.00036165	-0.63034	-0.00023301	-0.52438	-9.455e-05	-0.45686	-5.134e-05	0.02249	7.304e-05	-0.26125	0.00024466	0.22598	0.00012386	0.12255
3.65	-0.0003679	-0.37624	-0.00041743	-0.52269	-0.00041111	-0.6798	-0.00031047	-0.60184	-0.00011801	-0.48032	-7.471e-05	-0.00088	3.945e-05	-0.29484	0.00022672	0.20804	0.00013198	0.13067
3.675	-0.00031519	-0.32353	-0.00044485	-0.55011	-0.00045216	-0.72085	-0.00038278	-0.67415	-0.00013955	-0.50186	-8.878e-05	-0.01495	3.05e-06	-0.33124	0.00021682	0.19814	0.00012024	0.11893
3.7	-0.00024648	-0.25482	-0.00043869	-0.54395	-0.00046567	-0.73436	-0.00042593	-0.7173	-0.00013796	-0.50027	-9.98e-05	-0.02597	-2.24e-05	-0.35669	0.00021856	0.19988	9.717e-05	0.09586
3.725	-0.00016674	-0.17508	-0.00040111	-0.50637	-0.00043985	-0.70854	-0.00042942	-0.72079	-0.00011783	-0.48014	-0.00012102	-0.04719	-3.33e-05	-0.36759	0.00022521	0.20653	7.971e-05	0.0784
3.75	-8.027e-05	-0.08861	-0.00033988	-0.44514	-0.00039061	-0.6593	-0.0004107	-0.70207	-8.362e-05	-0.44593	-0.00016425	-0.09042	-4.363e-05	-0.37792	0.00022026	0.20158	7.452e-05	0.07321
3.775	-6.55e-06	-0.01489	-0.00026344	-0.3687	-0.00032344	-0.59213	-0.00038097	-0.67234	-3.2e-05	-0.39431	-0.00023417	-0.16034	-7.302e-05	-0.40731	0.00019749	0.17881	6.931e-05	0.068
3.8	4.962e-05	0.04128	-0.00017673	-0.28199	-0.00025072	-0.51941	-0.00035639	-0.64776	2.978e-05	-0.33253	-0.00030774	-0.23391	-0.00011738	-0.45167	0.00017051	0.15183	5.038e-05	0.04907
3.825	9.675e-05	0.08841	-8.674e-05	-0.192	-0.00019009	-0.45878	-0.00032479	-0.61616	7.666e-05	-0.28565	-0.00036283	-0.289	-0.00015811	-0.4924	0.00015299	0.13431	1.449e-05	0.01318
3.85	0.00014746	0.13912	1.364e-05	-0.09162	-0.0001448	-0.41349	-0.0002927	-0.58407	9.344e-05	-0.26887	-0.00039414	-0.32031	-0.00018101	-0.5153	0.00014083	0.12215	-2.467e-05	-0.02598
3.875	0.00019757	0.18923	0.00010263	-0.00263	-0.00011408	-0.38277	-0.00027568	-0.56705	7.977e-05	-0.28254	-0.0003966	-0.32277	-0.0002046	-0.53889	0.00011308	0.0944	-5.441e-05	-0.05572
3.9	0.00023377	0.22543	0.00016624	0.06098	-9.673e-05	-0.36542	-0.00027235	-0.56372	6.396e-05	-0.29835	-0.00036767	-0.29384	-0.00023615	-0.57044	6.471e-05	0.04603	-6.113e-05	-0.06244
3.925	0.0002632	0.25486	0.00020847	0.10321	-8.396e-05	-0.35265	-0.00026411	-0.55548	6.518e-05	-0.29713	-0.00031909	-0.24526	-0.00027718	-0.61147	1.541e-05	-0.00327	-4.235e-05	-0.04366
3.95	0.00029551	0.28717	0.00024301	0.13775	-6.472e-05	-0.33341	-0.00023469	-0.52606	8.683e-05	-0.27548	-0.0002649	-0.19107	-0.00031303	-0.64732	-3.07e-06	-0.02175	-1.168e-05	-0.01299
3.975	0.0003301	0.32176	0.00027399	0.16873	-3.459e-05	-0.30328	-0.00018713	-0.4785	0.00011587	-0.24644	-0.00021101	-0.13718	-0.0003379	-0.67219	2.431e-05	0.00563	1.132e-05	0.01001
4	0.00035959	0.35125	0.00029882	0.19356	2.66e-06	-0.26603	-0.00013628	-0.42765	0.00014833	-0.21398	-0.00015206	-0.07823	-0.00033499	-0.66928	8.254e-05	0.06386	2.336e-05	0.02205
4.025	0.00038683	0.37849	0.00030731	0.20205	5.134e-05	-0.21735	-8.623e-05	-0.3776	0.00018769	-0.17462	-9.525e-05	-0.02142	-0.00029751	-0.6318	0.00014285	0.12417	1.66e-05	0.01529
4.05	0.00040799	0.39965	0.00029512	0.18986	0.00010848	-0.16021	-3.26e-05	-0.32397	0.00022849	-0.13382	-5.4e-05	0.01983	-0.000234	-0.56829	0.00017497	0.15629	7.76e-06	0.00645
4.075	0.00042759	0.41925	0.00027458	0.16932	0.00017172	-0.09697	2.241e-05	-0.26896	0.00025981	-0.1025	-3.434e-05	0.03949	-0.00016734	-0.50163	0.00016702	0.14834	1.355e-05	0.01224
4.1	0.00044349	0.43515	0.00025317	0.14791	0.00021731	-0.05138	7.34e-05	-0.21797	0.00028024	-0.08207	-3.262e-05	0.04121	-0.00012879	-0.46308	0.00012524	0.10656	2.761e-05	0.0263
4.125	0.00045312	0.44478	0.00020977	0.10451	0.00023498	-0.03371	0.00012099	-0.17038	0.00027744	-0.08487	-4.054e-05	0.03329	-0.00012318	-0.45747	6.758e-05	0.0489	4.687e-05	0.04556
4.15	0.00046209	0.45375	0.00014257	0.03731	0.00023052	-0.03817	0.00015296	-0.13841	0.00024255	-0.11976	-4.419e-05	0.02964	-0.00013242	-0.46671	2.195e-05	0.00327	5.892e-05	0.05761
4.175	0.00047755	0.46921	7.688e-05	-0.02838	0.00020743	-0.06126	0.00016328	-0.12809	0.00019584	-0.16647	-3.965e-05	0.03418	-0.00012857	-0.46286	5.17e-06	-0.01351	5.748e-05	0.05617
4.2	0.00051271	0.50437	3.393e-05	-0.07133	0.00017837	-0.09032	0.00016473	-0.12664	0.00015696	-0.20535	-2.345e-05	0.05038	-0.00011846	-0.45275	1.575e-05	-0.00293	4.477e-05	0.04346
4.225	0.00055324	0.5449	3.341e-05	-0.07185	0.00015392	-0.11477	0.0001738	-0.11757	0.00013884	-0.22347	-1.08e-06	0.07275	-9.991e-05	-0.4342	5.095e-05	0.03227	2.682e-05	0.02551
4.25	0.00058846	0.58012	6.54e-05	-0.03986	0.00014578	-0.12291	0.00020421	-0.08716	0.00015182	-0.21049	2.145e-05	0.09528	-6.836e-05	-0.40265	0.00010449	0.08581	1.086e-05	0.00955
4.275	0.00060158	0.59324	0.00011573	0.01047	0.00016175	-0.10694	0.0002468	-0.04457	0.00018399	-0.17832	3.791e-05	0.11174	-2.64e-05	-0.36069	0.00014813	0.12945	3.12e-06	0.00181
4.3	0.00060067	0.59233	0.00016614	0.06088	0.0001994	-0.06929	0.0002867	-0.00467	0.00020492	-0.15739	4.929e-05	0.12312	2.025e-05	-0.31404	0.00016374	0.14506	-2.18e-06	-0.00349
4.325	0.00058687	0.57853	0.00019484	0.08958	0.00024629	-0.0224	0.00031449	0.02312	0.00019183	-0.17048	6.733e-05	0.14116	7.392e-05	-0.26037	0.00014482	0.12614	-2.3e-07	-0.00154
4.35	0.00056363	0.55529	0.00018402	0.07876	0.00028615	0.01746	0.00032799	0.03662	0.00016038	-0.20193	0.00010808	0.18191	0.00013074	-0.20355	0.00010891	0.09023	-1.91e-06	-0.00322
4.375	0.00054066	0.53232	0.0001392	0.03394	0.00031529	0.0466	0.00032523	0.03386	0.00013455	-0.22776	0.00016989	0.24372	0.00019204	-0.14225	7.201e-05	0.05333	-2.289e-05	-0.0242
4.4	0.00052168	0.51334	9.277e-05	-0.01249	0.00032351	0.05482	0.00031335	0.02198	0.00012936	-0.23295	0.00022279	0.29662	0.00024629	-0.088	3.989e-05	0.02121	-4.85e-05	-0.04981
4.425	0.0005162	0.50786	7.222e-05	-0.03304	0.00030747	0.03878	0.0002976	0.00623	0.00014761	-0.2147	0.00023327	0.3071	0.00028782	-0.04647	3.021e-05	0.01153	-5.622e-05	-0.05753
4.45	0.00051141	0.50307	9.199e-05	-0.01327	0.00028104	0.01235	0.00027797	-0.0134	0.00017514	-0.18717	0.00020015	0.27398	0.00031492	-0.01937	3.373e-05	0.01505	-4.908e-05	-0.05039
4.475	0.00048485	0.47651	0.00015094	0.04568	0.0002544	-0.01429	0.00026501	-0.02636	0.00019176	-0.17055	0.00014975	0.22358	0.00033503	0.00074	4.202e-05	0.02334	-4.134e-05	-0.04265
4.5	0.00043949	0.43115	0.00023049	0.12523	0.00022506	-0.04363	0.0002529	-0.03847	0.00019427	-0.16804	0.00011489	0.18872	0.00035004	0.01575	5.491e-05	0.03623	-3.591e-05	-0.03722
4.525	0.00037507	0.36673	0.00030299	0.19773	0.00019969	-0.069	0.0002323	-0.05907	0.0001842	-0.17811	0.00011503	0.18886	0.00034621	0.01192	8.959e-05	0.07091	-1.493e-05	-0.01624
4.55	0.00029771	0.28937	0.00035292	0.24766	0.00018491	-0.08378	0.00020376	-0.08761	0.0001566	-0.20571	0.00013349	0.20732	0.00032206	-0.01223	0.00013529	0.11661	3.062e-05	0.02931
4.575	0.00021216	0.20382	0.00038643	0.28117	0.00018769	-0.081	0.00017691	-0.11446	0.00012978	-0.23253	0.00015221	0.22604	0.00029176	-0.04253	0.00017962	0.16094	8.852e-05	0.08721
4.6	0.0001204	0.11206	0.00041609	0.31083	0.00019546	-0.07323	0.00014593	-0.14544	0.0001226	-0.23971	0.00016491	0.23874	0.00027241	-0.06188	0.00021707	0.19839	0.00014271	0.1414
4.625	2.736e-05	0.01902	0.00043655	0.33129	0.00020506	-0.06363	0.0001202	-0.17117	0.0001439	-0.21841	0.00017063	0.24446	0.00025142	-0.08287	0.00024717	0.22849	0.00017857	0.17726
4.65	-5.785e-05	-0.06619	0.0004342	0.32894	0.00020549	-0.0632	0.00010846	-0.18291	0.00016837	-0.19394	0.00017153	0.24536	0.00022349	-0.1108	0.00028073	0.26205	0.00017703	0.17572
4.675	-0.00012072	-0.12906	0.00039508	0.28982	0.00018984	-0.07885	0.00012261	-0.16876	0.00017462	-0.18769	0.00016563	0.23946	0.00019865	-0.13564	0.00029422	0.27554	0.00014542	0.14411
4.7	-0.00015497	-0.16331	0.00031509	0.20983	0.00016132	-0.10737	0.00014202	-0.14935	0.00015119	-0.21112	0.00015793	0.23176	0.00017936	-0.15493	0.00026387	0.24519	0.00010035	0.09904
4.725	-0.00016263	-0.17097	0.00020992	0.10466	0.00010897	-0.15972	0.00014024	-0.15113	0.00011283	-0.24948	0.00014496	0.21879	0.00016489	-0.1694	0.0002048	0.18612	6.314e-05	0.06183
4.75	-0.00015373	-0.16207	0.00010245	-0.00281	3.359e-05	-0.2351	0.00010367	-0.1877	6.717e-05	-0.29514	0.00014327	0.2171	0.00015373	-0.18056	0.00014298	0.1243	4.362e-05	0.04231
4.775	-0.00014022	-0.14856	1.612e-05	-0.08914	-5.111e-05	-0.3198	4.254e-05	-0.24883	2.555e-05	-0.33676	0.00015044	0.22427	0.00013489	-0.1994	0.00010186	0.08318	3.037e-05	0.02906
4.8	-0.00013312	-0.14146	-5.253e-05	-0.15779	-0.00013125	-0.39994	-2.251e-05	-0.31388	-9.74e-06	-0.37205	0.00014881	0.22264	0.00010151	-0.23278	9.789e-05	0.07921	1.66e-05	0.01529
4.825	-0.0001399	-0.14824	-0.00010009	-0.20535	-0.00019283	-0.46152	-7.827e-05	-0.36964	-4.444e-05	-0.40675	0.0001169	0.19073	6.054e-05	-0.27375	0.00012679	0.10811	-4.37e-06	-0.00568
4.85	-0.00016123	-0.16957	-0.00013597	-0.24123	-0.00022883	-0.49752	-0.0001157	-0.40707	-7.209e-05	-0.4344	6.454e-05	0.13837	3.367e-05	-0.30062	0.000156	0.13732	-2.982e-05	-0.03113
4.875	-0.00020711	-0.21545	-0.00015861	-0.26387	-0.00025381	-0.5225	-0.00014002	-0.43139	-8.676e-05	-0.44907	1.127e-05	0.0851	3.09e-05	-0.30339	0.00015525	0.13657	-4.962e-05	-0.05093
4.9	-0.00027338	-0.28172	-0.00016934	-0.2746	-0.00028867	-0.55736	-0.00016594	-0.45731	-9.245e-05	-0.45476	-2.998e-05	0.04385	5.519e-05	-0.2791	0.00010361	0.08493	-5.559e-05	-0.0569
4.925	-0.00033306	-0.3414	-0.00017832	-0.28358	-0.00033438	-0.60307	-0.0001796	-0.47097	-0.00010371	-0.46602	-6.313e-05	0.0107	8.76e-05	-0.24669	2.508e-05	0.0064	-4.424e-05	-0.04555
4.95	-0.00035574	-0.36408	-0.00018904	-0.2943	-0.0003702	-0.63889	-0.00019504	-0.48641	-0.00014446	-0.50677	-9.351e-05	-0.01968	9.406e-05	-0.24023	-5.153e-05	-0.07021	-8.53e-06	-0.00984
4.975	-0.00033378	-0.34212	-0.00021205	-0.31731	-0.00037021	-0.6389	-0.00019998	-0.49135	-0.00021008	-0.57239	-0.00012418	-0.05035	6.515e-05	-0.26914	-0.00011438	-0.13306	3.724e-05	0.03593
5	-0.00027536	-0.2837	-0.00023769	-0.34295	-0.0003448	-0.61349	-0.00019501	-0.48638	-0.00026432	-0.62663	-0.00015956	-0.08573	6.82e-06	-0.32747	-0.00015988	-0.17856	7.742e-05	0.07611
[truncated: 231 more rows]
