# Supplementary material for: Physiological and anatomical investigation of the auditory brainstem in the Fat-tailed dunnart (Sminthopsis crassicaudata)
Source: PeerJ. 2019 Sep 30;7:e7773. doi: 10.7717/peerj.7773 (PMC6776069; doi:10.7717/peerj.7773)
Supplement: Data S1 — The data contained in this file represent the individual ABR responses for each fat-tailed dunnart. Each dunnart was tested at multiple frequencies and sound-intensities which are also shown at the top of each column. [file peerj-07-7773-s001.zip › GARRETT et al., SUPPLEMENTAL DATA/ABR DATA/DUNNART A/Dunnart A RAW ABR WAVEFORMS.xlsx]

## Sheet: 4kHz
Time (ms)	4kHz-10dB Atten	4kHz-10dB Atten-normalised	4kHz-10dB Atten	4kHz-10dB Atten-normalised	4kHz-20dB Atten	4kHz-20dB Atten-normalised	4kHz-30dB Atten	4kHz-30dB Atten-normalised	4kHz-40dB Atten	4kHz-40dB Atten-normalised	4kHz-50dB Atten	4kHz-50dB Atten-normalised	4kHz-60dB Atten	4kHz-60dB Atten-normalised	4kHz-70dB Atten	4kHz-70dB Atten-normalised	4kHz-80dB Atten	4kHz-80dB Atten-normalised
-2	-2.9e-05	0	-4.2e-05	0	1.6e-05	0	0	0	-5e-06	0	2.1e-05	0	-1.6e-05	0	-5.6e-05	0	-8e-06	0
-1.975	-3.1e-05	-0.002	-4.6e-05	-0.004	2.9e-05	0.013	0	0	-5e-06	0	2e-05	-0.001	-1.4e-05	0.002	-5.3e-05	0.003	-1e-05	-0.002
-1.95	-3.2e-05	-0.003	-4.7e-05	-0.005	4e-05	0.024	-3e-06	-0.003	-1e-06	0.004	1.8e-05	-0.003	-1e-05	0.006	-4.8e-05	0.008	-7e-06	0.001
-1.925	-3.5e-05	-0.006	-4.7e-05	-0.005	4.9e-05	0.033	-8e-06	-0.008	5e-06	0.01	1.3e-05	-0.008	-1e-05	0.006	-4.4e-05	0.012	-1e-06	0.007
-1.9	-4.2e-05	-0.013	-4.9e-05	-0.007	5.4e-05	0.038	-1.2e-05	-0.012	9e-06	0.014	7e-06	-0.014	-1.2e-05	0.004	-4e-05	0.016	8e-06	0.016
-1.875	-5.2e-05	-0.023	-5.4e-05	-0.012	5.5e-05	0.039	-1.3e-05	-0.013	1e-05	0.015	3e-06	-0.018	-1.5e-05	0.001	-3.7e-05	0.019	1.8e-05	0.026
-1.85	-6.5e-05	-0.036	-5.9e-05	-0.017	5.6e-05	0.04	-1.4e-05	-0.014	6e-06	0.011	4e-06	-0.017	-1.6e-05	0	-3.6e-05	0.02	2.6e-05	0.034
-1.825	-7.5e-05	-0.046	-6.2e-05	-0.02	5.8e-05	0.042	-1.5e-05	-0.015	-3e-06	0.002	8e-06	-0.013	-1.7e-05	-0.001	-3.8e-05	0.018	3.2e-05	0.04
-1.8	-8.3e-05	-0.054	-6.4e-05	-0.022	6.1e-05	0.045	-1.6e-05	-0.016	-1.3e-05	-0.008	1.5e-05	-0.006	-1.5e-05	0.001	-4.5e-05	0.011	3.4e-05	0.042
-1.775	-8.6e-05	-0.057	-6.1e-05	-0.019	6.6e-05	0.05	-1.3e-05	-0.013	-2.3e-05	-0.018	2.5e-05	0.004	-1.2e-05	0.004	-5.2e-05	0.004	3e-05	0.038
-1.75	-8.3e-05	-0.054	-5.4e-05	-0.012	7e-05	0.054	-5e-06	-0.005	-2.9e-05	-0.024	3.5e-05	0.014	-6e-06	0.01	-5.7e-05	-0.001	2.1e-05	0.029
-1.725	-7.6e-05	-0.047	-4.6e-05	-0.004	7.4e-05	0.058	5e-06	0.005	-3.2e-05	-0.027	4.1e-05	0.02	4e-06	0.02	-6.1e-05	-0.005	9e-06	0.017
-1.7	-6.9e-05	-0.04	-4e-05	0.002	8.2e-05	0.066	1.6e-05	0.016	-3.4e-05	-0.029	4e-05	0.019	1.2e-05	0.028	-6.7e-05	-0.011	-3e-06	0.005
-1.675	-6.5e-05	-0.036	-3.5e-05	0.007	9.1e-05	0.075	2.3e-05	0.023	-4.1e-05	-0.036	3.4e-05	0.013	1.6e-05	0.032	-7.2e-05	-0.016	-1.4e-05	-0.006
-1.65	-6.8e-05	-0.039	-3.1e-05	0.011	9.6e-05	0.08	2.5e-05	0.025	-5.2e-05	-0.047	2.2e-05	0.001	1.9e-05	0.035	-7.5e-05	-0.019	-2.1e-05	-0.013
-1.625	-7.4e-05	-0.045	-2.8e-05	0.014	9.4e-05	0.078	1.8e-05	0.018	-6.4e-05	-0.059	1.2e-05	-0.009	2.2e-05	0.038	-7.8e-05	-0.022	-2.3e-05	-0.015
-1.6	-8.1e-05	-0.052	-2.7e-05	0.015	8.4e-05	0.068	5e-06	0.005	-7.2e-05	-0.067	9e-06	-0.012	2.3e-05	0.039	-8.1e-05	-0.025	-1.7e-05	-0.009
-1.575	-8.5e-05	-0.056	-2.6e-05	0.016	6.7e-05	0.051	-7e-06	-0.007	-7.1e-05	-0.066	1.5e-05	-0.006	2.1e-05	0.037	-8.3e-05	-0.027	-9e-06	-0.001
-1.55	-8.7e-05	-0.058	-3e-05	0.012	5.3e-05	0.037	-1.5e-05	-0.015	-6.1e-05	-0.056	2.5e-05	0.004	1.9e-05	0.035	-8.1e-05	-0.025	-4e-06	0.004
-1.525	-8.7e-05	-0.058	-3.7e-05	0.005	4.3e-05	0.027	-1.7e-05	-0.017	-5e-05	-0.045	3e-05	0.009	1.8e-05	0.034	-7.4e-05	-0.018	-2e-06	0.006
-1.5	-8.8e-05	-0.059	-4.7e-05	-0.005	4.1e-05	0.025	-1.4e-05	-0.014	-4.2e-05	-0.037	2.8e-05	0.007	2.2e-05	0.038	-6.5e-05	-0.009	-2e-06	0.006
-1.475	-8.8e-05	-0.059	-5.6e-05	-0.014	4.2e-05	0.026	-8e-06	-0.008	-3.9e-05	-0.034	1.9e-05	-0.002	2.7e-05	0.043	-5.4e-05	0.002	-2e-06	0.006
-1.45	-8.7e-05	-0.058	-6.5e-05	-0.023	4.1e-05	0.025	0	0	-4.2e-05	-0.037	9e-06	-0.012	2.9e-05	0.045	-4.8e-05	0.008	0	0.008
-1.425	-8.6e-05	-0.057	-7.5e-05	-0.033	3.3e-05	0.017	7e-06	0.007	-4.8e-05	-0.043	4e-06	-0.017	2.7e-05	0.043	-4.6e-05	0.01	5e-06	0.013
-1.4	-8.3e-05	-0.054	-8.8e-05	-0.046	2.2e-05	0.006	1.5e-05	0.015	-5.4e-05	-0.049	6e-06	-0.015	2.4e-05	0.04	-4.9e-05	0.007	1.1e-05	0.019
-1.375	-7.7e-05	-0.048	-0.0001	-0.058	1.1e-05	-0.005	2.4e-05	0.024	-6e-05	-0.055	1.3e-05	-0.008	2.1e-05	0.037	-5.7e-05	-0.001	1.6e-05	0.024
-1.35	-6.6e-05	-0.037	-0.000111	-0.069	3e-06	-0.013	3.3e-05	0.033	-6.5e-05	-0.06	2.2e-05	0.001	1.9e-05	0.035	-6.7e-05	-0.011	1.6e-05	0.024
-1.325	-5.3e-05	-0.024	-0.000115	-0.073	-4e-06	-0.02	4e-05	0.04	-7.1e-05	-0.066	3.2e-05	0.011	1.9e-05	0.035	-7.6e-05	-0.02	9e-06	0.017
-1.3	-4.1e-05	-0.012	-0.000116	-0.074	-6e-06	-0.022	4.3e-05	0.043	-8e-05	-0.075	3.8e-05	0.017	2.1e-05	0.037	-8.2e-05	-0.026	-4e-06	0.004
-1.275	-3.3e-05	-0.004	-0.000113	-0.071	-6e-06	-0.022	4.3e-05	0.043	-9e-05	-0.085	3.7e-05	0.016	2.2e-05	0.038	-8.2e-05	-0.026	-1.5e-05	-0.007
-1.25	-3.1e-05	-0.002	-0.000107	-0.065	-5e-06	-0.021	4.1e-05	0.041	-9.4e-05	-0.089	2.7e-05	0.006	2e-05	0.036	-7.8e-05	-0.022	-1.8e-05	-0.01
-1.225	-3.5e-05	-0.006	-0.000103	-0.061	-4e-06	-0.02	3.6e-05	0.036	-9.2e-05	-0.087	1.5e-05	-0.006	1.8e-05	0.034	-7.2e-05	-0.016	-1.6e-05	-0.008
-1.2	-4e-05	-0.011	-0.000103	-0.061	-6e-06	-0.022	2.8e-05	0.028	-8.6e-05	-0.081	5e-06	-0.016	1.9e-05	0.035	-6.5e-05	-0.009	-1.4e-05	-0.006
-1.175	-4.4e-05	-0.015	-0.000107	-0.065	-1.2e-05	-0.028	2e-05	0.02	-8e-05	-0.075	2e-06	-0.019	2.2e-05	0.038	-5.7e-05	-0.001	-1.4e-05	-0.006
-1.15	-4.2e-05	-0.013	-0.000109	-0.067	-1.5e-05	-0.031	1.4e-05	0.014	-7.5e-05	-0.07	3e-06	-0.018	2.7e-05	0.043	-5e-05	0.006	-1.8e-05	-0.01
-1.125	-3.4e-05	-0.005	-0.000109	-0.067	-1.3e-05	-0.029	1.2e-05	0.012	-6.9e-05	-0.064	7e-06	-0.014	2.9e-05	0.045	-4.2e-05	0.014	-2e-05	-0.012
-1.1	-2.4e-05	0.005	-0.000105	-0.063	-9e-06	-0.025	1.2e-05	0.012	-6.6e-05	-0.061	1.3e-05	-0.008	2.7e-05	0.043	-3.5e-05	0.021	-1.9e-05	-0.011
-1.075	-1.4e-05	0.015	-0.0001	-0.058	-6e-06	-0.022	1.2e-05	0.012	-6.5e-05	-0.06	1.9e-05	-0.002	2.6e-05	0.042	-3.2e-05	0.024	-1.6e-05	-0.008
-1.05	-5e-06	0.024	-9.4e-05	-0.052	-5e-06	-0.021	1e-05	0.01	-6.5e-05	-0.06	2.1e-05	0	2.8e-05	0.044	-3.2e-05	0.024	-1.5e-05	-0.007
-1.025	1e-06	0.03	-9.1e-05	-0.049	-3e-06	-0.019	8e-06	0.008	-6.5e-05	-0.06	2e-05	-0.001	3.4e-05	0.05	-3.7e-05	0.019	-1.7e-05	-0.009
-1	1e-06	0.03	-9.2e-05	-0.05	-1e-06	-0.017	6e-06	0.006	-6e-05	-0.055	2e-05	-0.001	4.2e-05	0.058	-4.2e-05	0.014	-2.1e-05	-0.013
-0.975	-2e-06	0.027	-9.4e-05	-0.052	0	-0.016	4e-06	0.004	-5.2e-05	-0.047	2e-05	-0.001	5.1e-05	0.067	-4.5e-05	0.011	-2.7e-05	-0.019
-0.95	-4e-06	0.025	-9.6e-05	-0.054	2e-06	-0.014	2e-06	0.002	-4.3e-05	-0.038	1.9e-05	-0.002	5.8e-05	0.074	-4.5e-05	0.011	-3.4e-05	-0.026
-0.925	-6e-06	0.023	-9.7e-05	-0.055	3e-06	-0.013	-1e-06	-0.001	-3.8e-05	-0.033	1.5e-05	-0.006	5.9e-05	0.075	-4.3e-05	0.013	-4.1e-05	-0.033
-0.9	-6e-06	0.023	-9.6e-05	-0.054	3e-06	-0.013	-2e-06	-0.002	-3.6e-05	-0.031	1e-05	-0.011	5.4e-05	0.07	-4.5e-05	0.011	-5.1e-05	-0.043
-0.875	-5e-06	0.024	-9.4e-05	-0.052	2e-06	-0.014	-4e-06	-0.004	-3.6e-05	-0.031	7e-06	-0.014	4.6e-05	0.062	-5.3e-05	0.003	-6.1e-05	-0.053
-0.85	-5e-06	0.024	-9.2e-05	-0.05	-2e-06	-0.018	-7e-06	-0.007	-4e-05	-0.035	6e-06	-0.015	4e-05	0.056	-6.3e-05	-0.007	-7.3e-05	-0.065
-0.825	-7e-06	0.022	-9.1e-05	-0.049	-6e-06	-0.022	-1.3e-05	-0.013	-4.8e-05	-0.043	8e-06	-0.013	3.7e-05	0.053	-7.3e-05	-0.017	-8.6e-05	-0.078
-0.8	-1.1e-05	0.018	-9e-05	-0.048	-8e-06	-0.024	-2.1e-05	-0.021	-5.8e-05	-0.053	1.1e-05	-0.01	3.5e-05	0.051	-7.7e-05	-0.021	-0.000101	-0.093
-0.775	-1.4e-05	0.015	-8.6e-05	-0.044	-1e-05	-0.026	-2.8e-05	-0.028	-6.6e-05	-0.061	1.3e-05	-0.008	3.1e-05	0.047	-7.3e-05	-0.017	-0.000115	-0.107
-0.75	-1.1e-05	0.018	-8.3e-05	-0.041	-1.5e-05	-0.031	-3.2e-05	-0.032	-7e-05	-0.065	1.4e-05	-0.007	2.2e-05	0.038	-6.3e-05	-0.007	-0.000124	-0.116
-0.725	-2e-06	0.027	-8e-05	-0.038	-2.1e-05	-0.037	-3.3e-05	-0.033	-7e-05	-0.065	1.7e-05	-0.004	1.2e-05	0.028	-5.2e-05	0.004	-0.000128	-0.12
-0.7	8e-06	0.037	-7.5e-05	-0.033	-2.7e-05	-0.043	-3.1e-05	-0.031	-6.6e-05	-0.061	2.5e-05	0.004	3e-06	0.019	-4.6e-05	0.01	-0.000127	-0.119
-0.675	1.4e-05	0.043	-6.7e-05	-0.025	-3e-05	-0.046	-3.1e-05	-0.031	-6e-05	-0.055	3.2e-05	0.011	-3e-06	0.013	-4.5e-05	0.011	-0.000123	-0.115
-0.65	1.2e-05	0.041	-5.9e-05	-0.017	-3.1e-05	-0.047	-3.3e-05	-0.033	-5.2e-05	-0.047	3.7e-05	0.016	-2e-06	0.014	-4.7e-05	0.009	-0.000117	-0.109
-0.625	4e-06	0.033	-5.4e-05	-0.012	-2.6e-05	-0.042	-3.8e-05	-0.038	-4.5e-05	-0.04	3.8e-05	0.017	6e-06	0.022	-5.3e-05	0.003	-0.00011	-0.102
-0.6	-4e-06	0.025	-5.6e-05	-0.014	-2.2e-05	-0.038	-4.6e-05	-0.046	-4e-05	-0.035	3.7e-05	0.016	1.7e-05	0.033	-5.9e-05	-0.003	-0.000106	-0.098
-0.575	-1e-05	0.019	-6.6e-05	-0.024	-2.4e-05	-0.04	-5.5e-05	-0.055	-4e-05	-0.035	3.7e-05	0.016	2.6e-05	0.042	-6.2e-05	-0.006	-0.000103	-0.095
-0.55	-1.3e-05	0.016	-8e-05	-0.038	-2.9e-05	-0.045	-6.5e-05	-0.065	-4.5e-05	-0.04	3.5e-05	0.014	2.6e-05	0.042	-5.9e-05	-0.003	-9.7e-05	-0.089
-0.525	-1.6e-05	0.013	-9.4e-05	-0.052	-3.2e-05	-0.048	-7.4e-05	-0.074	-5.1e-05	-0.046	3.2e-05	0.011	2.1e-05	0.037	-5.2e-05	0.004	-8.8e-05	-0.08
-0.5	-2.1e-05	0.008	-0.000102	-0.06	-2.5e-05	-0.041	-7.7e-05	-0.077	-5.5e-05	-0.05	2.6e-05	0.005	1.3e-05	0.029	-4.7e-05	0.009	-7.6e-05	-0.068
-0.475	-2.6e-05	0.003	-0.000101	-0.059	-1.6e-05	-0.032	-7.4e-05	-0.074	-5.6e-05	-0.051	2.1e-05	0	6e-06	0.022	-4.3e-05	0.013	-6.7e-05	-0.059
-0.45	-2.6e-05	0.003	-9.6e-05	-0.054	-1.2e-05	-0.028	-6.4e-05	-0.064	-5.7e-05	-0.052	1.8e-05	-0.003	1e-06	0.017	-4.2e-05	0.014	-6.5e-05	-0.057
-0.425	-2.2e-05	0.007	-9e-05	-0.048	-1.5e-05	-0.031	-5.3e-05	-0.053	-5.9e-05	-0.054	1.3e-05	-0.008	0	0.016	-4.4e-05	0.012	-7e-05	-0.062
-0.4	-1.5e-05	0.014	-8.7e-05	-0.045	-2.4e-05	-0.04	-4.5e-05	-0.045	-6.6e-05	-0.061	5e-06	-0.016	-1e-06	0.015	-4.5e-05	0.011	-8e-05	-0.072
-0.375	-8e-06	0.021	-8.4e-05	-0.042	-3.4e-05	-0.05	-4.1e-05	-0.041	-7.3e-05	-0.068	-6e-06	-0.027	-4e-06	0.012	-4.5e-05	0.011	-9.1e-05	-0.083
-0.35	-2e-06	0.027	-8e-05	-0.038	-4.2e-05	-0.058	-3.7e-05	-0.037	-7.6e-05	-0.071	-1.3e-05	-0.034	-9e-06	0.007	-4.4e-05	0.012	-9.8e-05	-0.09
-0.325	3e-06	0.032	-7.4e-05	-0.032	-4.8e-05	-0.064	-3.4e-05	-0.034	-7e-05	-0.065	-1.6e-05	-0.037	-1.3e-05	0.003	-4.5e-05	0.011	-9.9e-05	-0.091
-0.3	8e-06	0.037	-6.4e-05	-0.022	-5.2e-05	-0.068	-3.1e-05	-0.031	-5.6e-05	-0.051	-1.5e-05	-0.036	-1.7e-05	-0.001	-4.6e-05	0.01	-9.3e-05	-0.085
-0.275	1.3e-05	0.042	-5.2e-05	-0.01	-5.6e-05	-0.072	-2.8e-05	-0.028	-3.7e-05	-0.032	-1.3e-05	-0.034	-1.6e-05	0	-4.8e-05	0.008	-8.6e-05	-0.078
-0.25	1.7e-05	0.046	-4.2e-05	0	-6.5e-05	-0.081	-2.7e-05	-0.027	-2e-05	-0.015	-1.1e-05	-0.032	-1.2e-05	0.004	-5e-05	0.006	-8.3e-05	-0.075
-0.225	2e-05	0.049	-3.7e-05	0.005	-7.9e-05	-0.095	-2.7e-05	-0.027	-1.2e-05	-0.007	-1.2e-05	-0.033	-9e-06	0.007	-5.3e-05	0.003	-8.4e-05	-0.076
-0.2	2.1e-05	0.05	-3.8e-05	0.004	-9.3e-05	-0.109	-2.9e-05	-0.029	-1.3e-05	-0.008	-1.5e-05	-0.036	-1e-05	0.006	-5.6e-05	0	-8.8e-05	-0.08
-0.175	2.1e-05	0.05	-4.1e-05	0.001	-0.000103	-0.119	-3.3e-05	-0.033	-1.8e-05	-0.013	-1.8e-05	-0.039	-1.5e-05	0.001	-5.5e-05	0.001	-9.2e-05	-0.084
-0.15	1.9e-05	0.048	-4.4e-05	-0.002	-0.000112	-0.128	-3.5e-05	-0.035	-2.6e-05	-0.021	-1.8e-05	-0.039	-2.4e-05	-0.008	-5e-05	0.006	-9.7e-05	-0.089
-0.125	1.6e-05	0.045	-4.7e-05	-0.005	-0.000116	-0.132	-3.6e-05	-0.036	-3.1e-05	-0.026	-1.5e-05	-0.036	-3.1e-05	-0.015	-4.1e-05	0.015	-0.000101	-0.093
-0.1	1.3e-05	0.042	-5e-05	-0.008	-0.00012	-0.136	-3.9e-05	-0.039	-3e-05	-0.025	-8e-06	-0.029	-3.6e-05	-0.02	-2.9e-05	0.027	-0.000107	-0.099
-0.075	1.3e-05	0.042	-5.3e-05	-0.011	-0.000122	-0.138	-4.4e-05	-0.044	-2.2e-05	-0.017	-1e-06	-0.022	-4.1e-05	-0.025	-1.8e-05	0.038	-0.000116	-0.108
-0.05	1.6e-05	0.045	-5.5e-05	-0.013	-0.000124	-0.14	-4.8e-05	-0.048	-1.3e-05	-0.008	8e-06	-0.013	-4.8e-05	-0.032	-1.1e-05	0.045	-0.00013	-0.122
-0.025	1.9e-05	0.048	-5.5e-05	-0.013	-0.000125	-0.141	-5.1e-05	-0.051	-1e-05	-0.005	1.9e-05	-0.002	-5.5e-05	-0.039	-1e-05	0.046	-0.000143	-0.135
0	9.9e-05	0.128	4.5e-05	0.087	-2.4e-05	-0.04	4.5e-05	0.045	8.1e-05	0.086	0.00013	0.109	3.7e-05	0.053	8.6e-05	0.142	-5.3e-05	-0.045
0.025	0.000441	0.47	0.000462	0.504	0.000394	0.378	0.000448	0.448	0.000478	0.483	0.00055	0.529	0.00044	0.456	0.000493	0.549	0.000351	0.359
0.05	0.000755	0.784	0.000842	0.884	0.000775	0.759	0.000814	0.814	0.000832	0.837	0.000918	0.897	0.000801	0.817	0.000855	0.911	0.000719	0.727
0.075	0.000759	0.788	0.000855	0.897	0.00079	0.774	0.000816	0.816	0.000826	0.831	0.000912	0.891	0.000796	0.812	0.000851	0.907	0.00072	0.728
0.1	0.000499	0.528	0.00056	0.602	0.00049	0.474	0.000509	0.509	0.00052	0.525	0.000595	0.574	0.000483	0.499	0.000544	0.6	0.000411	0.419
0.125	0.000174	0.203	0.000186	0.228	0.000105	0.089	0.000123	0.123	0.000145	0.15	0.000204	0.183	9.5e-05	0.111	0.000167	0.223	2.5e-05	0.033
0.15	-6.7e-05	-0.038	-9.1e-05	-0.049	-0.000181	-0.197	-0.00016	-0.16	-0.000127	-0.122	-8e-05	-0.101	-0.000188	-0.172	-0.000103	-0.047	-0.000258	-0.25
0.175	-0.000184	-0.155	-0.000225	-0.183	-0.000318	-0.334	-0.000288	-0.288	-0.000248	-0.243	-0.000205	-0.226	-0.000313	-0.297	-0.000219	-0.163	-0.000382	-0.374
0.2	-0.000214	-0.185	-0.000256	-0.214	-0.000342	-0.358	-0.000295	-0.295	-0.000259	-0.254	-0.000214	-0.235	-0.000322	-0.306	-0.00022	-0.164	-0.000387	-0.379
0.225	-0.000204	-0.175	-0.000244	-0.202	-0.000313	-0.329	-0.000248	-0.248	-0.000219	-0.214	-0.000173	-0.194	-0.000281	-0.265	-0.000173	-0.117	-0.000336	-0.328
0.25	-0.000181	-0.152	-0.000217	-0.175	-0.000271	-0.287	-0.000194	-0.194	-0.000175	-0.17	-0.000127	-0.148	-0.000238	-0.222	-0.000125	-0.069	-0.000279	-0.271
0.275	-0.000144	-0.115	-0.000172	-0.13	-0.000232	-0.248	-0.000156	-0.156	-0.000147	-0.142	-9.6e-05	-0.117	-0.000215	-0.199	-9.5e-05	-0.039	-0.000238	-0.23
0.3	-8.6e-05	-0.057	-9.3e-05	-0.051	-0.000196	-0.212	-0.000134	-0.134	-0.000137	-0.132	-8.2e-05	-0.103	-0.00021	-0.194	-8e-05	-0.024	-0.000217	-0.209
0.325	-8e-06	0.021	1.8e-05	0.06	-0.000156	-0.172	-0.00012	-0.12	-0.000136	-0.131	-7.8e-05	-0.099	-0.000212	-0.196	-7.5e-05	-0.019	-0.000213	-0.205
0.35	7.4e-05	0.103	0.000133	0.175	-0.000116	-0.132	-0.000107	-0.107	-0.000137	-0.132	-7.9e-05	-0.1	-0.000213	-0.197	-7.4e-05	-0.018	-0.000217	-0.209
0.375	0.000125	0.154	0.000202	0.244	-8.9e-05	-0.105	-9.8e-05	-0.098	-0.000135	-0.13	-8.7e-05	-0.108	-0.000212	-0.196	-6.9e-05	-0.013	-0.000223	-0.215
0.4	0.000106	0.135	0.000173	0.215	-9.1e-05	-0.107	-9.6e-05	-0.096	-0.000128	-0.123	-9.8e-05	-0.119	-0.000213	-0.197	-5.9e-05	-0.003	-0.000228	-0.22
0.425	-1e-06	0.028	2.9e-05	0.071	-0.000129	-0.145	-0.000103	-0.103	-0.000119	-0.114	-0.000111	-0.132	-0.000216	-0.2	-4.4e-05	0.012	-0.000225	-0.217
0.45	-0.000172	-0.143	-0.000197	-0.155	-0.000192	-0.208	-0.000118	-0.118	-0.000112	-0.107	-0.00012	-0.141	-0.000217	-0.201	-3e-05	0.026	-0.000213	-0.205
0.475	-0.000348	-0.319	-0.000421	-0.379	-0.000254	-0.27	-0.000133	-0.133	-0.000108	-0.103	-0.000122	-0.143	-0.000214	-0.198	-2.1e-05	0.035	-0.000191	-0.183
0.5	-0.00045	-0.421	-0.000536	-0.494	-0.00028	-0.296	-0.000142	-0.142	-0.000104	-0.099	-0.000116	-0.137	-0.000206	-0.19	-1.5e-05	0.041	-0.000169	-0.161
0.525	-0.000416	-0.387	-0.00046	-0.418	-0.000249	-0.265	-0.000137	-0.137	-9.4e-05	-0.089	-0.000108	-0.129	-0.000197	-0.181	-1e-05	0.046	-0.00015	-0.142
0.55	-0.000234	-0.205	-0.000187	-0.145	-0.000158	-0.174	-0.000113	-0.113	-7.4e-05	-0.069	-0.0001	-0.121	-0.00019	-0.174	-5e-06	0.051	-0.000138	-0.13
0.575	4.7e-05	0.076	0.000196	0.238	-3.5e-05	-0.051	-7.7e-05	-0.077	-4.6e-05	-0.041	-9.8e-05	-0.119	-0.000183	-0.167	-3e-06	0.053	-0.000129	-0.121
0.6	0.000324	0.353	0.000542	0.584	7.5e-05	0.059	-4.1e-05	-0.041	-1.8e-05	-0.013	-0.000101	-0.122	-0.000176	-0.16	-8e-06	0.048	-0.00012	-0.112
0.625	0.000479	0.508	0.000692	0.734	0.000121	0.105	-1.9e-05	-0.019	-3e-06	0.002	-0.000109	-0.13	-0.00017	-0.154	-2e-05	0.036	-0.00011	-0.102
0.65	0.000425	0.454	0.000549	0.591	7.6e-05	0.06	-2e-05	-0.02	-9e-06	-0.004	-0.000119	-0.14	-0.000166	-0.15	-3.5e-05	0.021	-0.000101	-0.093
0.675	0.000155	0.184	0.000135	0.177	-4.5e-05	-0.061	-4.7e-05	-0.047	-3.2e-05	-0.027	-0.000129	-0.15	-0.000168	-0.152	-4.5e-05	0.011	-9.2e-05	-0.084
0.7	-0.000242	-0.213	-0.000407	-0.365	-0.000202	-0.218	-9.2e-05	-0.092	-6.1e-05	-0.056	-0.000138	-0.159	-0.000173	-0.157	-4.6e-05	0.01	-8.7e-05	-0.079
0.725	-0.000612	-0.583	-0.000864	-0.822	-0.000326	-0.342	-0.000141	-0.141	-8.6e-05	-0.081	-0.000145	-0.166	-0.00018	-0.164	-3.7e-05	0.019	-8.6e-05	-0.078
0.75	-0.000793	-0.764	-0.001034	-0.992	-0.000353	-0.369	-0.000174	-0.174	-9.8e-05	-0.093	-0.000146	-0.167	-0.000186	-0.17	-2.5e-05	0.031	-8.7e-05	-0.079
0.775	-0.000685	-0.656	-0.000816	-0.774	-0.000256	-0.272	-0.000174	-0.174	-9.3e-05	-0.088	-0.00014	-0.161	-0.000193	-0.177	-1.4e-05	0.042	-8.6e-05	-0.078
0.8	-0.000304	-0.275	-0.000268	-0.226	-6.5e-05	-0.081	-0.000139	-0.139	-7.5e-05	-0.07	-0.000127	-0.148	-0.000196	-0.18	-7e-06	0.049	-8e-05	-0.072
0.825	0.000214	0.243	0.000409	0.451	0.00015	0.134	-8.3e-05	-0.083	-5.3e-05	-0.048	-0.000109	-0.13	-0.000194	-0.178	-5e-06	0.051	-7e-05	-0.062
0.85	0.000664	0.693	0.000951	0.993	0.000303	0.287	-2.8e-05	-0.028	-3.6e-05	-0.031	-9.7e-05	-0.118	-0.000187	-0.171	-8e-06	0.048	-5.8e-05	-0.05
0.875	0.000856	0.885	0.001123	1.165	0.000321	0.305	1e-06	0.001	-2.7e-05	-0.022	-9.5e-05	-0.116	-0.000177	-0.161	-1.4e-05	0.042	-4.6e-05	-0.038
0.9	0.000696	0.725	0.000832	0.874	0.000194	0.178	-1.1e-05	-0.011	-2.9e-05	-0.024	-0.000102	-0.123	-0.000165	-0.149	-2.1e-05	0.035	-3.4e-05	-0.026
0.925	0.000232	0.261	0.000174	0.216	-3.4e-05	-0.05	-6.3e-05	-0.063	-4.4e-05	-0.039	-0.00011	-0.131	-0.00015	-0.134	-2.3e-05	0.033	-2.1e-05	-0.013
0.95	-0.000361	-0.332	-0.000601	-0.559	-0.000277	-0.293	-0.000136	-0.136	-6.3e-05	-0.058	-0.000114	-0.135	-0.000136	-0.12	-2e-05	0.036	-9e-06	-0.001
0.975	-0.000851	-0.822	-0.001189	-1.147	-0.000437	-0.453	-0.000203	-0.203	-7.8e-05	-0.073	-0.000109	-0.13	-0.000123	-0.107	-1.5e-05	0.041	2e-06	0.01
1	-0.001036	-1.007	-0.001346	-1.304	-0.000444	-0.46	-0.000235	-0.235	-8.2e-05	-0.077	-9.6e-05	-0.117	-0.000111	-0.095	-1.1e-05	0.045	1.2e-05	0.02
1.025	-0.000833	-0.804	-0.000994	-0.952	-0.000292	-0.308	-0.000217	-0.217	-7.2e-05	-0.067	-7.8e-05	-0.099	-0.000101	-0.085	-1.1e-05	0.045	1.9e-05	0.027
1.05	-0.00031	-0.281	-0.000259	-0.217	-3.5e-05	-0.051	-0.000157	-0.157	-4.8e-05	-0.043	-6e-05	-0.081	-9.4e-05	-0.078	-1.5e-05	0.041	2.3e-05	0.031
1.075	0.000329	0.358	0.000574	0.616	0.000227	0.211	-7.8e-05	-0.078	-1.9e-05	-0.014	-4.9e-05	-0.07	-8.9e-05	-0.073	-2.2e-05	0.034	2.2e-05	0.03
1.1	0.000836	0.865	0.001184	1.226	0.00039	0.374	-1.4e-05	-0.014	0	0.005	-4.5e-05	-0.066	-8.7e-05	-0.071	-3e-05	0.026	1.8e-05	0.026
1.125	0.001008	1.037	0.001332	1.374	0.000391	0.375	1.1e-05	0.011	2e-06	0.007	-5e-05	-0.071	-8.6e-05	-0.07	-3.6e-05	0.02	1.6e-05	0.024
1.15	0.000775	0.804	0.000955	0.997	0.000231	0.215	-1.2e-05	-0.012	-1.2e-05	-0.007	-6.3e-05	-0.084	-8.8e-05	-0.072	-4e-05	0.016	1.9e-05	0.027
1.175	0.000229	0.258	0.000201	0.243	-2.6e-05	-0.042	-7.2e-05	-0.072	-3.5e-05	-0.03	-8.1e-05	-0.102	-9e-05	-0.074	-4.2e-05	0.014	2.3e-05	0.031
1.2	-0.000417	-0.388	-0.000635	-0.593	-0.000278	-0.294	-0.00014	-0.14	-5.5e-05	-0.05	-9.6e-05	-0.117	-9.7e-05	-0.081	-4e-05	0.016	2.6e-05	0.034
1.225	-0.000914	-0.885	-0.001227	-1.185	-0.000424	-0.44	-0.000185	-0.185	-6.5e-05	-0.06	-0.000103	-0.124	-0.000105	-0.089	-3.2e-05	0.024	2.7e-05	0.035
1.25	-0.001066	-1.037	-0.001337	-1.295	-0.000407	-0.423	-0.000185	-0.185	-5.9e-05	-0.054	-0.0001	-0.121	-0.000115	-0.099	-2.2e-05	0.034	2.8e-05	0.036
1.275	-0.000811	-0.782	-0.000924	-0.882	-0.000235	-0.251	-0.000137	-0.137	-4.1e-05	-0.036	-9.3e-05	-0.114	-0.000123	-0.107	-1.3e-05	0.043	3.1e-05	0.039
1.3	-0.00025	-0.221	-0.000151	-0.109	2.7e-05	0.011	-5.7e-05	-0.057	-1.4e-05	-0.009	-8.8e-05	-0.109	-0.000128	-0.112	-7e-06	0.049	3.4e-05	0.042
1.325	0.000399	0.428	0.000677	0.719	0.000276	0.26	2.7e-05	0.027	1.4e-05	0.019	-8.8e-05	-0.109	-0.000129	-0.113	-3e-06	0.053	3.7e-05	0.045
1.35	0.000885	0.914	0.001236	1.278	0.00041	0.394	8.9e-05	0.089	3.4e-05	0.039	-9.5e-05	-0.116	-0.000123	-0.107	1e-06	0.057	3.8e-05	0.046
1.375	0.00102	1.049	0.001304	1.346	0.000376	0.36	0.000109	0.109	4.2e-05	0.047	-0.000107	-0.128	-0.000113	-0.097	8e-06	0.064	3.6e-05	0.044
1.4	0.000753	0.782	0.000852	0.894	0.000185	0.169	7.9e-05	0.079	3.6e-05	0.041	-0.000118	-0.139	-0.000102	-0.086	1.4e-05	0.07	3.4e-05	0.042
1.425	0.000189	0.218	5.9e-05	0.101	-9e-05	-0.106	8e-06	0.008	1.9e-05	0.024	-0.000125	-0.146	-9.2e-05	-0.076	1.7e-05	0.073	3.2e-05	0.04
1.45	-0.000451	-0.422	-0.000766	-0.724	-0.000343	-0.359	-8e-05	-0.08	-3e-06	0.002	-0.000127	-0.148	-8.6e-05	-0.07	1.4e-05	0.07	3e-05	0.038
1.475	-0.000918	-0.889	-0.001305	-1.263	-0.000477	-0.493	-0.000154	-0.154	-2.2e-05	-0.017	-0.000128	-0.149	-8e-05	-0.064	5e-06	0.061	2.9e-05	0.037
1.5	-0.001027	-0.998	-0.001346	-1.304	-0.000442	-0.458	-0.000187	-0.187	-2.9e-05	-0.024	-0.000128	-0.149	-6.9e-05	-0.053	-5e-06	0.051	2.7e-05	0.035
1.525	-0.000733	-0.704	-0.000871	-0.829	-0.000259	-0.275	-0.000168	-0.168	-1.8e-05	-0.013	-0.000127	-0.148	-5.2e-05	-0.036	-1.3e-05	0.043	2.4e-05	0.032
1.55	-0.000155	-0.126	-6.4e-05	-0.022	0	-0.016	-0.000106	-0.106	7e-06	0.012	-0.000122	-0.143	-3.7e-05	-0.021	-1.8e-05	0.038	2.3e-05	0.031
1.575	0.000482	0.511	0.000761	0.803	0.000225	0.209	-2.6e-05	-0.026	3.9e-05	0.044	-0.000114	-0.135	-2.5e-05	-0.009	-1.6e-05	0.04	2.3e-05	0.031
1.6	0.000929	0.958	0.001283	1.325	0.000331	0.315	4e-05	0.04	6.4e-05	0.069	-0.000107	-0.128	-1.8e-05	-0.002	-7e-06	0.049	2.5e-05	0.033
1.625	0.001009	1.038	0.001294	1.336	0.000274	0.258	6.3e-05	0.063	7.5e-05	0.08	-0.000106	-0.127	-1.6e-05	0	3e-06	0.059	2.7e-05	0.035
1.65	0.00069	0.719	0.000792	0.834	8e-05	0.064	3.2e-05	0.032	6.7e-05	0.072	-0.000112	-0.133	-1.9e-05	-0.003	8e-06	0.064	2.9e-05	0.037
1.675	9.8e-05	0.127	-2.6e-05	0.016	-0.000173	-0.189	-4.2e-05	-0.042	4.4e-05	0.049	-0.000122	-0.143	-2.4e-05	-0.008	6e-06	0.062	3.1e-05	0.039
1.7	-0.000536	-0.507	-0.000841	-0.799	-0.000382	-0.398	-0.00013	-0.13	1.4e-05	0.019	-0.000132	-0.153	-3.2e-05	-0.016	0	0.056	3.1e-05	0.039
1.725	-0.000967	-0.938	-0.001339	-1.297	-0.000459	-0.475	-0.000199	-0.199	-1.2e-05	-0.007	-0.000138	-0.159	-3.9e-05	-0.023	-6e-06	0.05	3e-05	0.038
1.75	-0.001024	-0.995	-0.001326	-1.284	-0.00037	-0.386	-0.000221	-0.221	-2.5e-05	-0.02	-0.00014	-0.161	-4e-05	-0.024	-9e-06	0.047	3.1e-05	0.039
1.775	-0.000683	-0.654	-0.000809	-0.767	-0.000146	-0.162	-0.000186	-0.186	-2.1e-05	-0.016	-0.000139	-0.16	-3.5e-05	-0.019	-6e-06	0.05	2.9e-05	0.037
1.8	-8.1e-05	-0.052	6e-06	0.048	0.000128	0.112	-0.000105	-0.105	-2e-06	0.003	-0.000137	-0.158	-2.6e-05	-0.01	1e-06	0.057	2.5e-05	0.033
1.825	0.000549	0.578	0.000798	0.84	0.000339	0.323	-8e-06	-0.008	2.1e-05	0.026	-0.000133	-0.154	-1.5e-05	0.001	1e-05	0.066	1.6e-05	0.024
1.85	0.000961	0.99	0.00126	1.302	0.000404	0.388	6.7e-05	0.067	3.5e-05	0.04	-0.00013	-0.151	-7e-06	0.009	1.8e-05	0.074	8e-06	0.016
1.875	0.000992	1.021	0.001213	1.255	0.000301	0.285	9.3e-05	0.093	3.2e-05	0.037	-0.00013	-0.151	-4e-06	0.012	2.6e-05	0.082	4e-06	0.012
1.9	0.000626	0.655	0.000674	0.716	7e-05	0.054	6.1e-05	0.061	1e-05	0.015	-0.000132	-0.153	-7e-06	0.009	3.3e-05	0.089	5e-06	0.013
1.925	9e-06	0.038	-0.000143	-0.101	-0.000195	-0.211	-1.5e-05	-0.015	-2.3e-05	-0.018	-0.000131	-0.152	-1e-05	0.006	3.8e-05	0.094	6e-06	0.014
1.95	-0.000617	-0.588	-0.000923	-0.881	-0.000397	-0.413	-0.000103	-0.103	-5.7e-05	-0.052	-0.000124	-0.145	-1e-05	0.006	3.9e-05	0.095	4e-06	0.012
1.975	-0.001007	-0.978	-0.001359	-1.317	-0.000463	-0.479	-0.000169	-0.169	-8e-05	-0.075	-0.00011	-0.131	-5e-06	0.011	3.7e-05	0.093	-2e-06	0.006
2	-0.001011	-0.982	-0.001277	-1.235	-0.000372	-0.388	-0.000188	-0.188	-8.5e-05	-0.08	-9.4e-05	-0.115	2e-06	0.018	3.6e-05	0.092	-8e-06	0
2.025	-0.000629	-0.6	-0.000703	-0.661	-0.000165	-0.181	-0.000156	-0.156	-7.3e-05	-0.068	-8e-05	-0.101	7e-06	0.023	3.7e-05	0.093	-9e-06	-0.001
2.05	-1.3e-05	0.016	0.00014	0.182	7.4e-05	0.058	-8.2e-05	-0.082	-5.1e-05	-0.046	-7.2e-05	-0.093	8e-06	0.024	3.9e-05	0.095	-4e-06	0.004
2.075	0.000598	0.627	0.000918	0.96	0.000249	0.233	5e-06	0.005	-2.6e-05	-0.021	-7e-05	-0.091	7e-06	0.023	3.9e-05	0.095	4e-06	0.012
2.1	0.000965	0.994	0.001329	1.371	0.000291	0.275	7.3e-05	0.073	-1e-05	-0.005	-7.1e-05	-0.092	3e-06	0.019	3.7e-05	0.093	1.1e-05	0.019
2.125	0.000945	0.974	0.001213	1.255	0.000177	0.161	9.7e-05	0.097	-9e-06	-0.004	-7.3e-05	-0.094	-2e-06	0.014	3.5e-05	0.091	1.2e-05	0.02
2.15	0.000545	0.574	0.000619	0.661	-4.6e-05	-0.062	7e-05	0.07	-2.6e-05	-0.021	-7.4e-05	-0.095	-1e-05	0.006	3.1e-05	0.087	9e-06	0.017
2.175	-7.7e-05	-0.048	-0.000218	-0.176	-0.000289	-0.305	3e-06	0.003	-5.7e-05	-0.052	-7.4e-05	-0.095	-1.9e-05	-0.003	2.9e-05	0.085	4e-06	0.012
2.2	-0.000683	-0.654	-0.000974	-0.932	-0.000453	-0.469	-7.6e-05	-0.076	-8.8e-05	-0.083	-7.6e-05	-0.097	-2.3e-05	-0.007	2.9e-05	0.085	-2e-06	0.006
2.225	-0.001039	-1.01	-0.001353	-1.311	-0.00047	-0.486	-0.000134	-0.134	-0.000106	-0.101	-8.1e-05	-0.102	-1.9e-05	-0.003	2.9e-05	0.085	-6e-06	0.002
2.25	-0.001008	-0.979	-0.001206	-1.164	-0.000332	-0.348	-0.000146	-0.146	-0.000101	-0.096	-8.6e-05	-0.107	-8e-06	0.008	2.5e-05	0.081	-8e-06	0
2.275	-0.000603	-0.574	-0.000592	-0.55	-9.3e-05	-0.109	-0.000106	-0.106	-7.4e-05	-0.069	-8.9e-05	-0.11	4e-06	0.02	1.5e-05	0.071	-7e-06	0.001
2.3	1.7e-05	0.046	0.000246	0.288	0.000153	0.137	-2.9e-05	-0.029	-3.5e-05	-0.03	-8.8e-05	-0.109	1.2e-05	0.028	3e-06	0.059	-5e-06	0.003
2.325	0.000608	0.637	0.000985	1.027	0.000309	0.293	5.7e-05	0.057	5e-06	0.01	-8.2e-05	-0.103	1.4e-05	0.03	-6e-06	0.05	-1e-06	0.007
2.35	0.000937	0.966	0.001338	1.38	0.000315	0.299	0.000117	0.117	3.3e-05	0.038	-7.5e-05	-0.096	1.3e-05	0.029	-9e-06	0.047	2e-06	0.01
2.375	0.000872	0.901	0.001164	1.206	0.000167	0.151	0.000129	0.129	4.2e-05	0.047	-6.8e-05	-0.089	1e-05	0.026	-7e-06	0.049	2e-06	0.01
2.4	0.000437	0.466	0.000531	0.573	-7.9e-05	-0.095	9e-05	0.09	3.1e-05	0.036	-6.4e-05	-0.085	3e-06	0.019	-4e-06	0.052	-2e-06	0.006
2.425	-0.000193	-0.164	-0.000317	-0.275	-0.000328	-0.344	1.4e-05	0.014	7e-06	0.012	-6e-05	-0.081	-6e-06	0.01	-4e-06	0.052	-1e-05	-0.002
2.45	-0.000773	-0.744	-0.001052	-1.01	-0.000484	-0.5	-6.7e-05	-0.067	-2e-05	-0.015	-5.5e-05	-0.076	-1.5e-05	0.001	-6e-06	0.05	-2.1e-05	-0.013
2.475	-0.001077	-1.048	-0.001387	-1.345	-0.000485	-0.501	-0.000123	-0.123	-3.9e-05	-0.034	-4.6e-05	-0.067	-1.9e-05	-0.003	-8e-06	0.048	-3.2e-05	-0.024
2.5	-0.000987	-0.958	-0.001191	-1.149	-0.000331	-0.347	-0.000131	-0.131	-4.5e-05	-0.04	-3e-05	-0.051	-1.6e-05	0	-9e-06	0.047	-3.9e-05	-0.031
2.525	-0.000539	-0.51	-0.000546	-0.504	-8e-05	-0.096	-8.9e-05	-0.089	-3.8e-05	-0.033	-1.1e-05	-0.032	-9e-06	0.007	-6e-06	0.05	-4.5e-05	-0.037
2.55	8.7e-05	0.116	0.000287	0.329	0.000169	0.153	-1.4e-05	-0.014	-2.2e-05	-0.017	3e-06	-0.018	-1e-06	0.015	-1e-06	0.055	-5e-05	-0.042
2.575	0.000645	0.674	0.000978	1.02	0.000319	0.303	6.7e-05	0.067	-6e-06	-0.001	7e-06	-0.014	5e-06	0.021	6e-06	0.062	-5.2e-05	-0.044
2.6	0.000914	0.943	0.00125	1.292	0.000311	0.295	0.00012	0.12	0	0.005	-1e-06	-0.022	5e-06	0.021	1.4e-05	0.07	-5.1e-05	-0.043
2.625	0.000783	0.812	0.000991	1.033	0.000152	0.136	0.000125	0.125	-9e-06	-0.004	-1.5e-05	-0.036	0	0.016	2e-05	0.076	-4.8e-05	-0.04
2.65	0.000298	0.327	0.000299	0.341	-9.3e-05	-0.109	7.9e-05	0.079	-3.2e-05	-0.027	-2.8e-05	-0.049	-7e-06	0.009	2e-05	0.076	-4.6e-05	-0.038
2.675	-0.000354	-0.325	-0.00056	-0.518	-0.000324	-0.34	-6e-06	-0.006	-5.9e-05	-0.054	-3.6e-05	-0.057	-1.1e-05	0.005	1.4e-05	0.07	-4.9e-05	-0.041
2.7	-0.000924	-0.895	-0.001258	-1.216	-0.000445	-0.461	-9.9e-05	-0.099	-7.9e-05	-0.074	-3.4e-05	-0.055	-1.2e-05	0.004	5e-06	0.061	-5.6e-05	-0.048
2.725	-0.001193	-1.164	-0.001524	-1.482	-0.000405	-0.421	-0.000165	-0.165	-8.6e-05	-0.081	-2.3e-05	-0.044	-1.1e-05	0.005	-3e-06	0.053	-5.9e-05	-0.051
2.75	-0.001058	-1.029	-0.001256	-1.214	-0.000217	-0.233	-0.000177	-0.177	-7.8e-05	-0.073	-6e-06	-0.027	-1e-05	0.006	-9e-06	0.047	-5.5e-05	-0.047
2.775	-0.000573	-0.544	-0.00056	-0.518	4.1e-05	0.025	-0.000134	-0.134	-5.9e-05	-0.054	9e-06	-0.012	-6e-06	0.01	-1.3e-05	0.043	-4.2e-05	-0.034
2.8	7.2e-05	0.101	0.000289	0.331	0.000269	0.253	-5.2e-05	-0.052	-3.4e-05	-0.029	1.6e-05	-0.005	3e-06	0.019	-1.8e-05	0.038	-2.8e-05	-0.02
2.825	0.00063	0.659	0.000964	1.006	0.000377	0.361	3.9e-05	0.039	-1.2e-05	-0.007	1.7e-05	-0.004	1.6e-05	0.032	-2.3e-05	0.033	-1.7e-05	-0.009
2.85	0.000893	0.922	0.001202	1.244	0.000321	0.305	0.000109	0.109	-1e-06	0.004	1e-05	-0.011	3e-05	0.046	-2.8e-05	0.028	-1.2e-05	-0.004
2.875	0.000763	0.792	0.000915	0.957	0.00012	0.104	0.000131	0.131	-7e-06	-0.002	-3e-06	-0.024	3.9e-05	0.055	-3.5e-05	0.021	-1.3e-05	-0.005
2.9	0.000299	0.328	0.000219	0.261	-0.000151	-0.167	9.9e-05	0.099	-2.9e-05	-0.024	-2e-05	-0.041	4e-05	0.056	-4.4e-05	0.012	-1.6e-05	-0.008
2.925	-0.000305	-0.276	-0.000608	-0.566	-0.000383	-0.399	2.7e-05	0.027	-5.6e-05	-0.051	-3.7e-05	-0.058	3.6e-05	0.052	-5e-05	0.006	-1.8e-05	-0.01
2.95	-0.000805	-0.776	-0.00124	-1.198	-0.000485	-0.501	-5.6e-05	-0.056	-7.7e-05	-0.072	-4.4e-05	-0.065	2.9e-05	0.045	-5.1e-05	0.005	-1.5e-05	-0.007
2.975	-0.000994	-0.965	-0.001418	-1.376	-0.000418	-0.434	-0.000115	-0.115	-8.1e-05	-0.076	-3.8e-05	-0.059	2.4e-05	0.04	-4.9e-05	0.007	-1.1e-05	-0.003
3	-0.000786	-0.757	-0.001064	-1.022	-0.000211	-0.227	-0.000129	-0.129	-6.6e-05	-0.061	-1.9e-05	-0.04	2e-05	0.036	-4.5e-05	0.011	-8e-06	0
3.025	-0.000253	-0.224	-0.000306	-0.264	4.7e-05	0.031	-9.3e-05	-0.093	-4e-05	-0.035	3e-06	-0.018	1.8e-05	0.034	-3.9e-05	0.017	-1e-05	-0.002
3.05	0.000408	0.437	0.000565	0.607	0.000253	0.237	-2.7e-05	-0.027	-1.1e-05	-0.006	2e-05	-0.001	1.6e-05	0.032	-3.2e-05	0.024	-1.8e-05	-0.01
3.075	0.00095	0.979	0.001221	1.263	0.00033	0.314	4.6e-05	0.046	1.3e-05	0.018	2.7e-05	0.006	1.3e-05	0.029	-2.5e-05	0.031	-2.9e-05	-0.021
3.1	0.001168	1.197	0.00141	1.452	0.000247	0.231	9.6e-05	0.096	2.6e-05	0.031	2.4e-05	0.003	9e-06	0.025	-2e-05	0.036	-3.6e-05	-0.028
3.125	0.000981	1.01	0.001066	1.108	3.9e-05	0.023	0.000104	0.104	2.7e-05	0.032	1.6e-05	-0.005	3e-06	0.019	-1.6e-05	0.04	-3.2e-05	-0.024
3.15	0.000467	0.496	0.000327	0.369	-0.000215	-0.231	6.7e-05	0.067	1.4e-05	0.019	7e-06	-0.014	-3e-06	0.013	-1.6e-05	0.04	-1.9e-05	-0.011
3.175	-0.000168	-0.139	-0.000511	-0.469	-0.000411	-0.427	2e-06	0.002	-7e-06	-0.002	-3e-06	-0.024	-8e-06	0.008	-1.6e-05	0.04	-2e-06	0.006
3.2	-0.000673	-0.644	-0.001123	-1.081	-0.000467	-0.483	-6.9e-05	-0.069	-2.6e-05	-0.021	-9e-06	-0.03	-1.2e-05	0.004	-1.3e-05	0.043	1.1e-05	0.019
3.225	-0.000849	-0.82	-0.001271	-1.229	-0.00036	-0.376	-0.00012	-0.12	-3.7e-05	-0.032	-8e-06	-0.029	-1.5e-05	0.001	-9e-06	0.047	1.7e-05	0.025
3.25	-0.000625	-0.596	-0.000903	-0.861	-0.000127	-0.143	-0.000131	-0.131	-3.7e-05	-0.032	1e-06	-0.02	-1.5e-05	0.001	-6e-06	0.05	1.6e-05	0.024
3.275	-9.3e-05	-0.064	-0.00017	-0.128	0.000144	0.128	-9.7e-05	-0.097	-2.9e-05	-0.024	1.2e-05	-0.009	-8e-06	0.008	-6e-06	0.05	1.1e-05	0.019
3.3	0.000534	0.563	0.000638	0.68	0.000347	0.331	-3.3e-05	-0.033	-1.8e-05	-0.013	2e-05	-0.001	1e-06	0.017	-9e-06	0.047	6e-06	0.014
3.325	0.001009	1.038	0.001204	1.246	0.000406	0.39	3.7e-05	0.037	-1e-05	-0.005	2.3e-05	0.002	9e-06	0.025	-1.4e-05	0.042	0	0.008
3.35	0.001137	1.166	0.001297	1.339	0.000303	0.287	8.4e-05	0.084	-1.2e-05	-0.007	1.8e-05	-0.003	1.1e-05	0.027	-2.1e-05	0.035	-3e-06	0.005
3.375	0.000863	0.892	0.000876	0.918	8.1e-05	0.065	8.7e-05	0.087	-2.7e-05	-0.022	6e-06	-0.015	9e-06	0.025	-2.9e-05	0.027	-1e-06	0.007
3.4	0.000288	0.317	0.000103	0.145	-0.000165	-0.181	4.1e-05	0.041	-5.5e-05	-0.05	-9e-06	-0.03	3e-06	0.019	-4.1e-05	0.015	8e-06	0.016
3.425	-0.000368	-0.339	-0.00072	-0.678	-0.000332	-0.348	-3.8e-05	-0.038	-8.6e-05	-0.081	-2.6e-05	-0.047	-4e-06	0.012	-5.4e-05	0.002	2.1e-05	0.029
3.45	-0.000855	-0.826	-0.001274	-1.232	-0.00035	-0.366	-0.000122	-0.122	-0.000108	-0.103	-3.8e-05	-0.059	-1.1e-05	0.005	-6.7e-05	-0.011	3.1e-05	0.039
3.475	-0.000985	-0.956	-0.00134	-1.298	-0.000206	-0.222	-0.000178	-0.178	-0.000111	-0.106	-4.1e-05	-0.062	-1.5e-05	0.001	-7.8e-05	-0.022	3.6e-05	0.044
3.5	-0.000709	-0.68	-0.000894	-0.852	4.6e-05	0.03	-0.000185	-0.185	-9.5e-05	-0.09	-3e-05	-0.051	-1.3e-05	0.003	-8.5e-05	-0.029	3.5e-05	0.043
3.525	-0.000136	-0.107	-0.000115	-0.073	0.000312	0.296	-0.000135	-0.135	-6.3e-05	-0.058	-1.1e-05	-0.032	-4e-06	0.012	-8.9e-05	-0.033	2.8e-05	0.036
3.55	0.000507	0.536	0.000693	0.735	0.00049	0.474	-4.7e-05	-0.047	-2.7e-05	-0.022	8e-06	-0.013	1.2e-05	0.028	-9e-05	-0.034	2e-05	0.028
3.575	0.000971	1	0.001214	1.256	0.000513	0.497	4.9e-05	0.049	0	0.005	1.8e-05	-0.003	2.8e-05	0.044	-9.1e-05	-0.035	1.2e-05	0.02
3.6	0.001072	1.101	0.001238	1.28	0.000371	0.355	0.000118	0.118	9e-06	0.014	1.8e-05	-0.003	3.6e-05	0.052	-9.5e-05	-0.039	6e-06	0.014
3.625	0.000772	0.801	0.000753	0.795	0.000121	0.105	0.000135	0.135	-1e-06	0.004	9e-06	-0.012	3.4e-05	0.05	-0.0001	-0.044	1e-06	0.009
3.65	0.000194	0.223	-5e-05	-0.008	-0.000137	-0.153	9.4e-05	0.094	-2.7e-05	-0.022	-3e-06	-0.024	2.4e-05	0.04	-0.000104	-0.048	-2e-06	0.006
3.675	-0.000434	-0.405	-0.000857	-0.815	-0.000304	-0.32	1.7e-05	0.017	-5.7e-05	-0.052	-1.2e-05	-0.033	8e-06	0.024	-0.000108	-0.052	1e-06	0.009
3.7	-0.000865	-0.836	-0.00135	-1.308	-0.000317	-0.333	-6.2e-05	-0.062	-7.5e-05	-0.07	-1.3e-05	-0.034	-7e-06	0.009	-0.000111	-0.055	8e-06	0.016
3.725	-0.000928	-0.899	-0.001333	-1.291	-0.000172	-0.188	-0.000109	-0.109	-7.2e-05	-0.067	-6e-06	-0.027	-1.8e-05	-0.002	-0.000113	-0.057	1.5e-05	0.023
3.75	-0.000598	-0.569	-0.00081	-0.768	7.3e-05	0.057	-0.000106	-0.106	-4.7e-05	-0.042	7e-06	-0.014	-2.5e-05	-0.009	-0.000111	-0.055	1.6e-05	0.024
3.775	-4e-06	0.025	1.3e-05	0.055	0.000324	0.308	-5.6e-05	-0.056	-9e-06	-0.004	2.2e-05	0.001	-3.1e-05	-0.015	-0.000106	-0.05	1e-05	0.018
3.8	0.000623	0.652	0.000821	0.863	0.000481	0.465	2.3e-05	0.023	2.5e-05	0.03	3.3e-05	0.012	-3.4e-05	-0.018	-9.9e-05	-0.043	1e-06	0.009
3.825	0.001044	1.073	0.001301	1.343	0.000483	0.467	0.000101	0.101	4.3e-05	0.048	3.5e-05	0.014	-3.6e-05	-0.02	-8.9e-05	-0.033	-5e-06	0.003
3.85	0.00109	1.119	0.001268	1.31	0.000325	0.309	0.000151	0.151	3.8e-05	0.043	2.6e-05	0.005	-4e-05	-0.024	-8e-05	-0.024	-6e-06	0.002
3.875	0.000738	0.767	0.000736	0.778	6.8e-05	0.052	0.000155	0.155	1.5e-05	0.02	1.4e-05	-0.007	-4.4e-05	-0.028	-7.1e-05	-0.015	-2e-06	0.006
3.9	0.000122	0.151	-8.4e-05	-0.042	-0.000185	-0.201	0.000113	0.113	-1.6e-05	-0.011	5e-06	-0.016	-4.9e-05	-0.033	-6.7e-05	-0.011	7e-06	0.015
3.925	-0.000527	-0.498	-0.00088	-0.838	-0.000333	-0.349	4.2e-05	0.042	-4.3e-05	-0.038	5e-06	-0.016	-5.2e-05	-0.036	-6.9e-05	-0.013	1.9e-05	0.027
3.95	-0.000959	-0.93	-0.001345	-1.303	-0.000315	-0.331	-3.1e-05	-0.031	-5.7e-05	-0.052	1.3e-05	-0.008	-5.1e-05	-0.035	-7.4e-05	-0.018	3.4e-05	0.042
3.975	-0.001007	-0.978	-0.001298	-1.256	-0.000142	-0.158	-7.6e-05	-0.076	-5.3e-05	-0.048	2.6e-05	0.005	-4.3e-05	-0.027	-7.7e-05	-0.021	4.7e-05	0.055
4	-0.000657	-0.628	-0.000761	-0.719	0.000117	0.101	-7.4e-05	-0.074	-3.1e-05	-0.026	4.2e-05	0.021	-2.9e-05	-0.013	-7.4e-05	-0.018	5.4e-05	0.062
4.025	-5.3e-05	-0.024	5.3e-05	0.095	0.000357	0.341	-2.4e-05	-0.024	5e-06	0.01	5.6e-05	0.035	-1.5e-05	0.001	-6.7e-05	-0.011	5.2e-05	0.06
4.05	0.000566	0.595	0.000824	0.866	0.000484	0.468	5.2e-05	0.052	4.4e-05	0.049	6.3e-05	0.042	-6e-06	0.01	-5.9e-05	-0.003	4.1e-05	0.049
4.075	0.000961	0.99	0.001248	1.29	0.000447	0.431	0.000124	0.124	7.2e-05	0.077	6.1e-05	0.04	-7e-06	0.009	-5.6e-05	0	2.3e-05	0.031
4.1	0.000977	1.006	0.001157	1.199	0.000261	0.245	0.000161	0.161	7.8e-05	0.083	5.1e-05	0.03	-1.5e-05	0.001	-5.7e-05	-0.001	2e-06	0.01
4.125	0.000613	0.642	0.000586	0.628	2e-06	-0.014	0.000147	0.147	5.7e-05	0.062	3.4e-05	0.013	-2.7e-05	-0.011	-6.2e-05	-0.006	-1.6e-05	-0.008
4.15	2e-05	0.049	-0.000235	-0.193	-0.000227	-0.243	8.6e-05	0.086	2e-05	0.025	1.7e-05	-0.004	-3.9e-05	-0.023	-7e-05	-0.014	-2.6e-05	-0.018
4.175	-0.000564	-0.535	-0.000981	-0.939	-0.000336	-0.352	4e-06	0.004	-1.4e-05	-0.009	2e-06	-0.019	-4.8e-05	-0.032	-7.9e-05	-0.023	-2.7e-05	-0.019
4.2	-0.000908	-0.879	-0.001364	-1.322	-0.000288	-0.304	-7.2e-05	-0.072	-3e-05	-0.025	-7e-06	-0.028	-5.3e-05	-0.037	-8.6e-05	-0.03	-1.9e-05	-0.011
4.225	-0.000879	-0.85	-0.001243	-1.201	-0.000109	-0.125	-0.000117	-0.117	-1.8e-05	-0.013	-1e-05	-0.031	-5.7e-05	-0.041	-8.9e-05	-0.033	-7e-06	0.001
4.25	-0.000498	-0.469	-0.000681	-0.639	0.000121	0.105	-0.000115	-0.115	1.5e-05	0.02	-5e-06	-0.026	-5.8e-05	-0.042	-8.8e-05	-0.032	2e-06	0.01
4.275	7.6e-05	0.105	8.9e-05	0.131	0.000307	0.291	-7e-05	-0.07	5.1e-05	0.056	5e-06	-0.016	-5.7e-05	-0.041	-8.5e-05	-0.029	8e-06	0.016
4.3	0.000615	0.644	0.000765	0.807	0.000372	0.356	0	0	7.9e-05	0.084	1.5e-05	-0.006	-5.4e-05	-0.038	-7.9e-05	-0.023	1.1e-05	0.019
4.325	0.000913	0.942	0.001092	1.134	0.000289	0.273	6.6e-05	0.066	9.1e-05	0.096	2e-05	-0.001	-4.6e-05	-0.03	-6.8e-05	-0.012	1.1e-05	0.019
4.35	0.000867	0.896	0.000963	1.005	9.5e-05	0.079	0.000104	0.104	8.7e-05	0.092	2e-05	-0.001	-3.9e-05	-0.023	-5.5e-05	0.001	6e-06	0.014
4.375	0.000514	0.543	0.000458	0.5	-0.000132	-0.148	0.000102	0.102	7.1e-05	0.076	1.7e-05	-0.004	-3.5e-05	-0.019	-4.8e-05	0.008	-1e-06	0.007
4.4	1.2e-05	0.041	-0.000196	-0.154	-0.000308	-0.324	6.6e-05	0.066	4.7e-05	0.052	1.3e-05	-0.008	-3.8e-05	-0.022	-5e-05	0.006	-1.2e-05	-0.004
4.425	-0.000435	-0.406	-0.000736	-0.694	-0.000372	-0.388	1.6e-05	0.016	2.4e-05	0.029	1e-05	-0.011	-4.6e-05	-0.03	-5.7e-05	-0.001	-2.6e-05	-0.018
4.45	-0.000664	-0.635	-0.000963	-0.921	-0.000311	-0.327	-2.6e-05	-0.026	1e-05	0.015	8e-06	-0.013	-5.6e-05	-0.04	-6.3e-05	-0.007	-4e-05	-0.032
4.475	-0.000606	-0.577	-0.000813	-0.771	-0.00016	-0.176	-4.4e-05	-0.044	1.1e-05	0.016	6e-06	-0.015	-6.3e-05	-0.047	-6.2e-05	-0.006	-4.7e-05	-0.039
4.5	-0.000312	-0.283	-0.000375	-0.333	1.6e-05	0	-3.4e-05	-0.034	2.3e-05	0.028	6e-06	-0.015	-7e-05	-0.054	-5.7e-05	-0.001	-4.3e-05	-0.035
4.525	8.2e-05	0.111	0.000158	0.2	0.000149	0.133	0	0	3.9e-05	0.044	6e-06	-0.015	-7.5e-05	-0.059	-4.9e-05	0.007	-3.2e-05	-0.024
4.55	0.000416	0.445	0.000582	0.624	0.000195	0.179	4.1e-05	0.041	5e-05	0.055	7e-06	-0.014	-7.8e-05	-0.062	-4.1e-05	0.015	-2.1e-05	-0.013
4.575	0.000571	0.6	0.000754	0.796	0.000149	0.133	7.4e-05	0.074	5e-05	0.055	6e-06	-0.015	-7.5e-05	-0.059	-3.3e-05	0.023	-1.6e-05	-0.008
4.6	0.000513	0.542	0.000641	0.683	3.9e-05	0.023	8.9e-05	0.089	4.2e-05	0.047	0	-0.021	-6.8e-05	-0.052	-2.6e-05	0.03	-2e-05	-0.012
4.625	0.00029	0.319	0.000324	0.366	-8.3e-05	-0.099	8.1e-05	0.081	2.8e-05	0.033	-1.2e-05	-0.033	-6e-05	-0.044	-1.6e-05	0.04	-2.9e-05	-0.021
4.65	6e-06	0.035	-4.9e-05	-0.007	-0.000167	-0.183	5.1e-05	0.051	1.3e-05	0.018	-2.2e-05	-0.043	-5.3e-05	-0.037	-5e-06	0.051	-3.9e-05	-0.031
4.675	-0.000226	-0.197	-0.000332	-0.29	-0.000188	-0.204	1.3e-05	0.013	5e-06	0.01	-2.8e-05	-0.049	-5e-05	-0.034	4e-06	0.06	-4.4e-05	-0.036
4.7	-0.000334	-0.305	-0.000436	-0.394	-0.000149	-0.165	-1.7e-05	-0.017	4e-06	0.009	-2.6e-05	-0.047	-5.2e-05	-0.036	1e-05	0.066	-4.4e-05	-0.036
4.725	-0.000302	-0.273	-0.000357	-0.315	-7.7e-05	-0.093	-2.9e-05	-0.029	9e-06	0.014	-1.9e-05	-0.04	-5.4e-05	-0.038	1.2e-05	0.068	-4e-05	-0.032
4.75	-0.000175	-0.146	-0.000162	-0.12	-7e-06	-0.023	-2.2e-05	-0.022	1.8e-05	0.023	-9e-06	-0.03	-5.2e-05	-0.036	1.3e-05	0.069	-3.3e-05	-0.025
4.775	-2.2e-05	0.007	4.8e-05	0.09	3.6e-05	0.02	-1e-06	-0.001	2.6e-05	0.031	0	-0.021	-4.2e-05	-0.026	1.1e-05	0.067	-2.8e-05	-0.02
4.8	9.1e-05	0.12	0.000192	0.234	4e-05	0.024	2.6e-05	0.026	3e-05	0.035	7e-06	-0.014	-2.7e-05	-0.011	1e-05	0.066	-2.6e-05	-0.018
4.825	0.000131	0.16	0.000234	0.276	1e-05	-0.006	4.9e-05	0.049	2.8e-05	0.033	1.4e-05	-0.007	-1.4e-05	0.002	1e-05	0.066	-2.6e-05	-0.018
4.85	9.8e-05	0.127	0.000186	0.228	-3.1e-05	-0.047	6.4e-05	0.064	2.1e-05	0.026	2e-05	-0.001	-6e-06	0.01	1.5e-05	0.071	-2.3e-05	-0.015
4.875	2.2e-05	0.051	9e-05	0.132	-6.3e-05	-0.079	7.1e-05	0.071	1.5e-05	0.02	2.3e-05	0.002	-8e-06	0.008	2.2e-05	0.078	-1.7e-05	-0.009
4.9	-5.8e-05	-0.029	-4e-06	0.038	-7.4e-05	-0.09	7.1e-05	0.071	1.6e-05	0.021	2.2e-05	0.001	-1.8e-05	-0.002	2.8e-05	0.084	-7e-06	0.001
4.925	-0.000115	-0.086	-6.5e-05	-0.023	-6.8e-05	-0.084	6.6e-05	0.066	2.1e-05	0.026	1.4e-05	-0.007	-2.8e-05	-0.012	3e-05	0.086	0	0.008
4.95	-0.000138	-0.109	-8.7e-05	-0.045	-5.3e-05	-0.069	5.8e-05	0.058	2.5e-05	0.03	2e-06	-0.019	-3.5e-05	-0.019	2.6e-05	0.082	0	0.008
4.975	-0.000133	-0.104	-8.2e-05	-0.04	-3.6e-05	-0.052	4.8e-05	0.048	2.6e-05	0.031	-1.2e-05	-0.033	-3.6e-05	-0.02	1.8e-05	0.074	-9e-06	-0.001
5	-0.000114	-0.085	-6.9e-05	-0.027	-1.1e-05	-0.027	4.1e-05	0.041	2.4e-05	0.029	-2.7e-05	-0.048	-3.1e-05	-0.015	7e-06	0.063	-2.2e-05	-0.014
5.025	-9.4e-05	-0.065	-5.8e-05	-0.016	8e-06	-0.008	3.9e-05	0.039	2.3e-05	0.028	-4.1e-05	-0.062	-2.5e-05	-0.009	-4e-06	0.052	-3.6e-05	-0.028
5.05	-8e-05	-0.051	-5.8e-05	-0.016	2.1e-05	0.005	4.4e-05	0.044	2.2e-05	0.027	-5e-05	-0.071	-2.1e-05	-0.005	-1.3e-05	0.043	-4.8e-05	-0.04
5.075	-7.6e-05	-0.047	-6.8e-05	-0.026	3.1e-05	0.015	5.4e-05	0.054	2.1e-05	0.026	-5.2e-05	-0.073	-2.1e-05	-0.005	-1.7e-05	0.039	-5.5e-05	-0.047
5.1	-7.7e-05	-0.048	-8.6e-05	-0.044	3.8e-05	0.022	6.3e-05	0.063	1.7e-05	0.022	-5.1e-05	-0.072	-2.1e-05	-0.005	-2.1e-05	0.035	-5.8e-05	-0.05
5.125	-7.9e-05	-0.05	-0.000105	-0.063	4.4e-05	0.028	6.6e-05	0.066	1.1e-05	0.016	-4.4e-05	-0.065	-1.9e-05	-0.003	-2.4e-05	0.032	-5.8e-05	-0.05
5.15	-7.9e-05	-0.05	-0.000119	-0.077	5.1e-05	0.035	6.3e-05	0.063	5e-06	0.01	-3.4e-05	-0.055	-1.4e-05	0.002	-2.7e-05	0.029	-5.4e-05	-0.046
5.175	-7.4e-05	-0.045	-0.00012	-0.078	5.7e-05	0.041	5.5e-05	0.055	3e-06	0.008	-2.5e-05	-0.046	-7e-06	0.009	-2.8e-05	0.028	-5e-05	-0.042
5.2	-6.3e-05	-0.034	-0.00011	-0.068	6.1e-05	0.045	4.5e-05	0.045	3e-06	0.008	-2e-05	-0.041	1e-06	0.017	-2.4e-05	0.032	-5e-05	-0.042
5.225	-4.7e-05	-0.018	-9.2e-05	-0.05	5.9e-05	0.043	3.4e-05	0.034	1e-06	0.006	-1.9e-05	-0.04	8e-06	0.024	-1.7e-05	0.039	-5.5e-05	-0.047
5.25	-3.1e-05	-0.002	-7.5e-05	-0.033	4.8e-05	0.032	2.4e-05	0.024	-4e-06	0.001	-2.4e-05	-0.045	1.5e-05	0.031	-7e-06	0.049	-6.2e-05	-0.054
5.275	-1.8e-05	0.011	-6.3e-05	-0.021	3.2e-05	0.016	2e-05	0.02	-1.1e-05	-0.006	-3.1e-05	-0.052	2.1e-05	0.037	1e-06	0.057	-7.1e-05	-0.063
5.3	-1.1e-05	0.018	-5.3e-05	-0.011	1.6e-05	0	2e-05	0.02	-1.9e-05	-0.014	-3.5e-05	-0.056	2.7e-05	0.043	8e-06	0.064	-7.9e-05	-0.071
5.325	-8e-06	0.021	-4.2e-05	0	5e-06	-0.011	2.5e-05	0.025	-2.7e-05	-0.022	-3.2e-05	-0.053	2.9e-05	0.045	1e-05	0.066	-8.4e-05	-0.076
5.35	-1e-05	0.019	-3.1e-05	0.011	-1e-06	-0.017	2.5e-05	0.025	-3.3e-05	-0.028	-2.4e-05	-0.045	2.5e-05	0.041	1e-05	0.066	-8.6e-05	-0.078
5.375	-1.6e-05	0.013	-2.1e-05	0.021	-7e-06	-0.023	1.8e-05	0.018	-4e-05	-0.035	-1.2e-05	-0.033	1.4e-05	0.03	8e-06	0.064	-8.2e-05	-0.074
5.4	-2.5e-05	0.004	-1.1e-05	0.031	-1.4e-05	-0.03	3e-06	0.003	-4.5e-05	-0.04	-2e-06	-0.023	1e-06	0.017	6e-06	0.062	-7.2e-05	-0.064
5.425	-3.7e-05	-0.008	-1e-06	0.041	-2.4e-05	-0.04	-1.3e-05	-0.013	-5e-05	-0.045	2e-06	-0.019	-8e-06	0.008	3e-06	0.059	-5.8e-05	-0.05
5.45	-5.1e-05	-0.022	7e-06	0.049	-3.6e-05	-0.052	-2.6e-05	-0.026	-5.1e-05	-0.046	-3e-06	-0.024	-1.1e-05	0.005	0	0.056	-4.3e-05	-0.035
5.475	-6.4e-05	-0.035	1.1e-05	0.053	-4.9e-05	-0.065	-3.2e-05	-0.032	-4.9e-05	-0.044	-1.5e-05	-0.036	-8e-06	0.008	-3e-06	0.053	-3.2e-05	-0.024
5.5	-7.6e-05	-0.047	1e-05	0.052	-5.8e-05	-0.074	-3.3e-05	-0.033	-4.5e-05	-0.04	-2.9e-05	-0.05	0	0.016	-4e-06	0.052	-2.8e-05	-0.02
5.525	-8.3e-05	-0.054	4e-06	0.046	-6.1e-05	-0.077	-3.3e-05	-0.033	-4.1e-05	-0.036	-4.1e-05	-0.062	1e-05	0.026	-4e-06	0.052	-2.9e-05	-0.021
5.55	-8.5e-05	-0.056	-4e-06	0.038	-5.6e-05	-0.072	-3.5e-05	-0.035	-3.7e-05	-0.032	-4.9e-05	-0.07	1.9e-05	0.035	-7e-06	0.049	-3.4e-05	-0.026
5.575	-8.1e-05	-0.052	-1.3e-05	0.029	-4.8e-05	-0.064	-4e-05	-0.04	-3.2e-05	-0.027	-5.3e-05	-0.074	2.4e-05	0.04	-1e-05	0.046	-4.1e-05	-0.033
5.6	-7.5e-05	-0.046	-2e-05	0.022	-4.1e-05	-0.057	-4.5e-05	-0.045	-2.5e-05	-0.02	-5.4e-05	-0.075	2.1e-05	0.037	-1.1e-05	0.045	-4.9e-05	-0.041
5.625	-6.8e-05	-0.039	-2.6e-05	0.016	-4.2e-05	-0.058	-4.7e-05	-0.047	-1.8e-05	-0.013	-5.3e-05	-0.074	1.6e-05	0.032	-1e-05	0.046	-5.4e-05	-0.046
5.65	-6.2e-05	-0.033	-3.1e-05	0.011	-5e-05	-0.066	-4.3e-05	-0.043	-1.3e-05	-0.008	-5e-05	-0.071	1.2e-05	0.028	-8e-06	0.048	-5.2e-05	-0.044
5.675	-5.7e-05	-0.028	-3.9e-05	0.003	-6.3e-05	-0.079	-3.6e-05	-0.036	-1.2e-05	-0.007	-4.9e-05	-0.07	9e-06	0.025	-3e-06	0.053	-4.4e-05	-0.036
5.7	-5.3e-05	-0.024	-5.1e-05	-0.009	-7.7e-05	-0.093	-3e-05	-0.03	-1.6e-05	-0.011	-5.1e-05	-0.072	1e-05	0.026	4e-06	0.06	-3.2e-05	-0.024
5.725	-5e-05	-0.021	-6.1e-05	-0.019	-8.6e-05	-0.102	-2.8e-05	-0.028	-2e-05	-0.015	-5.4e-05	-0.075	1.5e-05	0.031	1.2e-05	0.068	-2.1e-05	-0.013
5.75	-4.8e-05	-0.019	-6.4e-05	-0.022	-8.9e-05	-0.105	-3.1e-05	-0.031	-2.2e-05	-0.017	-5.5e-05	-0.076	2.5e-05	0.041	2.1e-05	0.077	-1.2e-05	-0.004
5.775	-4.7e-05	-0.018	-6.1e-05	-0.019	-8.6e-05	-0.102	-3.8e-05	-0.038	-2.2e-05	-0.017	-5.4e-05	-0.075	3.7e-05	0.053	2.9e-05	0.085	-8e-06	0
5.8	-4.6e-05	-0.017	-5.3e-05	-0.011	-8.1e-05	-0.097	-4.4e-05	-0.044	-2.3e-05	-0.018	-5.5e-05	-0.076	4.7e-05	0.063	3.5e-05	0.091	-7e-06	0.001
5.825	-4.3e-05	-0.014	-4.2e-05	0	-7.5e-05	-0.091	-4.7e-05	-0.047	-2.2e-05	-0.017	-5.8e-05	-0.079	5.2e-05	0.068	3.6e-05	0.092	-8e-06	0
5.85	-4e-05	-0.011	-3.2e-05	0.01	-7.2e-05	-0.088	-4.7e-05	-0.047	-2e-05	-0.015	-6.1e-05	-0.082	5.1e-05	0.067	3.4e-05	0.09	-1.2e-05	-0.004
5.875	-3.8e-05	-0.009	-2.4e-05	0.018	-7.2e-05	-0.088	-4.6e-05	-0.046	-2.2e-05	-0.017	-6.1e-05	-0.082	4.2e-05	0.058	3.1e-05	0.087	-2e-05	-0.012
5.9	-4.1e-05	-0.012	-2e-05	0.022	-7.5e-05	-0.091	-4.4e-05	-0.044	-2.8e-05	-0.023	-5.9e-05	-0.08	2.8e-05	0.044	2.9e-05	0.085	-2.9e-05	-0.021
5.925	-4.6e-05	-0.017	-1.8e-05	0.024	-8.3e-05	-0.099	-4.3e-05	-0.043	-3.6e-05	-0.031	-5.7e-05	-0.078	1.3e-05	0.029	2.7e-05	0.083	-3.7e-05	-0.029
5.95	-5.1e-05	-0.022	-1.4e-05	0.028	-9.3e-05	-0.109	-4.3e-05	-0.043	-4e-05	-0.035	-5.4e-05	-0.075	4e-06	0.02	2.3e-05	0.079	-4e-05	-0.032
5.975	-5.3e-05	-0.024	-6e-06	0.036	-9.7e-05	-0.113	-4.5e-05	-0.045	-4e-05	-0.035	-5.4e-05	-0.075	5e-06	0.021	2e-05	0.076	-4.1e-05	-0.033
6	-5.4e-05	-0.025	5e-06	0.047	-9.2e-05	-0.108	-4.6e-05	-0.046	-3.9e-05	-0.034	-6.1e-05	-0.082	1.1e-05	0.027	1.8e-05	0.074	-4.1e-05	-0.033
6.025	-5.1e-05	-0.022	1.2e-05	0.054	-7.9e-05	-0.095	-4.4e-05	-0.044	-3.8e-05	-0.033	-7.1e-05	-0.092	1.6e-05	0.032	1.7e-05	0.073	-4e-05	-0.032
6.05	-4.5e-05	-0.016	1.5e-05	0.057	-6.3e-05	-0.079	-3.7e-05	-0.037	-4e-05	-0.035	-8.1e-05	-0.102	1.4e-05	0.03	1.2e-05	0.068	-4e-05	-0.032
6.075	-3.8e-05	-0.009	1.5e-05	0.057	-4.8e-05	-0.064	-2.8e-05	-0.028	-4.7e-05	-0.042	-8.3e-05	-0.104	9e-06	0.025	2e-06	0.058	-3.9e-05	-0.031
6.1	-3.3e-05	-0.004	1.3e-05	0.055	-3.6e-05	-0.052	-2.2e-05	-0.022	-5.8e-05	-0.053	-7.9e-05	-0.1	2e-06	0.018	-6e-06	0.05	-3.7e-05	-0.029
6.125	-3.4e-05	-0.005	9e-06	0.051	-2.5e-05	-0.041	-2.2e-05	-0.022	-7.2e-05	-0.067	-7.1e-05	-0.092	-7e-06	0.009	-1e-05	0.046	-3.7e-05	-0.029
6.15	-4e-05	-0.011	7e-06	0.049	-1.7e-05	-0.033	-2.5e-05	-0.025	-8.3e-05	-0.078	-6.2e-05	-0.083	-1.8e-05	-0.002	-9e-06	0.047	-3.7e-05	-0.029
6.175	-4.8e-05	-0.019	4e-06	0.046	-1.2e-05	-0.028	-2.8e-05	-0.028	-8.8e-05	-0.083	-5.4e-05	-0.075	-3.3e-05	-0.017	-4e-06	0.052	-3.1e-05	-0.023
6.2	-5.9e-05	-0.03	1e-06	0.043	-1.2e-05	-0.028	-2.9e-05	-0.029	-8.9e-05	-0.084	-4.5e-05	-0.066	-5e-05	-0.034	4e-06	0.06	-2e-05	-0.012
6.225	-7.1e-05	-0.042	-3e-06	0.039	-1.9e-05	-0.035	-2.7e-05	-0.027	-8.7e-05	-0.082	-3.5e-05	-0.056	-6.9e-05	-0.053	1.2e-05	0.068	-1e-05	-0.002
6.25	-8.6e-05	-0.057	-6e-06	0.036	-3e-05	-0.046	-2.8e-05	-0.028	-8.3e-05	-0.078	-2.4e-05	-0.045	-8.6e-05	-0.07	1.9e-05	0.075	-8e-06	0
6.275	-0.000101	-0.072	-6e-06	0.036	-4.1e-05	-0.057	-3.2e-05	-0.032	-7.7e-05	-0.072	-1.7e-05	-0.038	-9.8e-05	-0.082	2e-05	0.076	-1.4e-05	-0.006
6.3	-0.000119	-0.09	-5e-06	0.037	-4.4e-05	-0.06	-3.4e-05	-0.034	-7.1e-05	-0.066	-1.8e-05	-0.039	-0.000105	-0.089	1.8e-05	0.074	-2.6e-05	-0.018
6.325	-0.000135	-0.106	-6e-06	0.036	-4e-05	-0.056	-3.3e-05	-0.033	-6.4e-05	-0.059	-2.6e-05	-0.047	-0.000109	-0.093	1.2e-05	0.068	-3.6e-05	-0.028
6.35	-0.000146	-0.117	-1e-05	0.032	-3.4e-05	-0.05	-3.3e-05	-0.033	-5.8e-05	-0.053	-3.8e-05	-0.059	-0.000112	-0.096	7e-06	0.063	-3.9e-05	-0.031
6.375	-0.000147	-0.118	-1.6e-05	0.026	-3e-05	-0.046	-3.9e-05	-0.039	-5.5e-05	-0.05	-5e-05	-0.071	-0.000111	-0.095	5e-06	0.061	-3.6e-05	-0.028
6.4	-0.000142	-0.113	-1.8e-05	0.024	-3.2e-05	-0.048	-4.9e-05	-0.049	-5.4e-05	-0.049	-5.7e-05	-0.078	-0.000108	-0.092	6e-06	0.062	-2.6e-05	-0.018
6.425	-0.000139	-0.11	-1.6e-05	0.026	-3.7e-05	-0.053	-6.1e-05	-0.061	-5.5e-05	-0.05	-5.9e-05	-0.08	-0.000102	-0.086	7e-06	0.063	-1.4e-05	-0.006
6.45	-0.000138	-0.109	-1e-05	0.032	-4.2e-05	-0.058	-6.8e-05	-0.068	-5.6e-05	-0.051	-5.6e-05	-0.077	-9.5e-05	-0.079	3e-06	0.059	-5e-06	0.003
6.475	-0.000143	-0.114	-5e-06	0.037	-4.6e-05	-0.062	-7.1e-05	-0.071	-6e-05	-0.055	-5.5e-05	-0.076	-9.1e-05	-0.075	-5e-06	0.051	-4e-06	0.004
6.5	-0.000153	-0.124	-2e-06	0.04	-5e-05	-0.066	-6.7e-05	-0.067	-6.8e-05	-0.063	-5.7e-05	-0.078	-8.9e-05	-0.073	-1.5e-05	0.041	-1e-05	-0.002
6.525	-0.000162	-0.133	-1e-06	0.041	-5.4e-05	-0.07	-5.8e-05	-0.058	-7.8e-05	-0.073	-6.2e-05	-0.083	-9.1e-05	-0.075	-2.1e-05	0.035	-2e-05	-0.012
6.55	-0.000164	-0.135	-1e-06	0.041	-5.5e-05	-0.071	-4.6e-05	-0.046	-8.8e-05	-0.083	-6.5e-05	-0.086	-9.4e-05	-0.078	-2.2e-05	0.034	-3.1e-05	-0.023
6.575	-0.000158	-0.129	-3e-06	0.039	-5.1e-05	-0.067	-3.3e-05	-0.033	-9.6e-05	-0.091	-6.2e-05	-0.083	-9.8e-05	-0.082	-1.8e-05	0.038	-3.8e-05	-0.03
6.6	-0.000147	-0.118	-6e-06	0.036	-4.7e-05	-0.063	-2.6e-05	-0.026	-9.9e-05	-0.094	-5.6e-05	-0.077	-0.000103	-0.087	-1.6e-05	0.04	-4.2e-05	-0.034
6.625	-0.000133	-0.104	-8e-06	0.034	-4.4e-05	-0.06	-2.5e-05	-0.025	-0.0001	-0.095	-5.1e-05	-0.072	-0.000107	-0.091	-1.7e-05	0.039	-4.3e-05	-0.035
6.65	-0.000118	-0.089	-1e-05	0.032	-4.4e-05	-0.06	-2.9e-05	-0.029	-9.9e-05	-0.094	-4.9e-05	-0.07	-0.000107	-0.091	-2.1e-05	0.035	-4.3e-05	-0.035
6.675	-0.000105	-0.076	-1e-05	0.032	-4.5e-05	-0.061	-3.4e-05	-0.034	-0.0001	-0.095	-5e-05	-0.071	-9.9e-05	-0.083	-2.8e-05	0.028	-4.5e-05	-0.037
6.7	-9.4e-05	-0.065	-9e-06	0.033	-4.3e-05	-0.059	-3.5e-05	-0.035	-0.000101	-0.096	-5.2e-05	-0.073	-8.9e-05	-0.073	-3.5e-05	0.021	-4.6e-05	-0.038
6.725	-8.7e-05	-0.058	-8e-06	0.034	-3.7e-05	-0.053	-3.8e-05	-0.038	-0.0001	-0.095	-5.5e-05	-0.076	-8.4e-05	-0.068	-4.1e-05	0.015	-4.7e-05	-0.039
6.75	-8.2e-05	-0.053	-8e-06	0.034	-3e-05	-0.046	-4.4e-05	-0.044	-9.6e-05	-0.091	-5.9e-05	-0.08	-8.4e-05	-0.068	-4.6e-05	0.01	-4.6e-05	-0.038
6.775	-7.9e-05	-0.05	-1.1e-05	0.031	-2.4e-05	-0.04	-5.4e-05	-0.054	-8.8e-05	-0.083	-6.3e-05	-0.084	-8.4e-05	-0.068	-5.2e-05	0.004	-4.4e-05	-0.036
6.8	-7.8e-05	-0.049	-1.5e-05	0.027	-2.2e-05	-0.038	-6e-05	-0.06	-8.1e-05	-0.076	-6.5e-05	-0.086	-8.3e-05	-0.067	-5.7e-05	-0.001	-4.3e-05	-0.035
6.825	-8e-05	-0.051	-1.7e-05	0.025	-2.5e-05	-0.041	-6.1e-05	-0.061	-8e-05	-0.075	-6.4e-05	-0.085	-7.9e-05	-0.063	-6e-05	-0.004	-4.1e-05	-0.033
6.85	-8.2e-05	-0.053	-1.3e-05	0.029	-3.1e-05	-0.047	-5.7e-05	-0.057	-8.7e-05	-0.082	-5.9e-05	-0.08	-7.7e-05	-0.061	-6e-05	-0.004	-3.9e-05	-0.031
6.875	-8.1e-05	-0.052	-4e-06	0.038	-3.7e-05	-0.053	-5e-05	-0.05	-9.7e-05	-0.092	-5.4e-05	-0.075	-7.7e-05	-0.061	-5.5e-05	0.001	-3.7e-05	-0.029
6.9	-7.6e-05	-0.047	8e-06	0.05	-3.9e-05	-0.055	-4.4e-05	-0.044	-0.000102	-0.097	-5.2e-05	-0.073	-7.7e-05	-0.061	-4.7e-05	0.009	-3.6e-05	-0.028
6.925	-7.2e-05	-0.043	2.1e-05	0.063	-3.9e-05	-0.055	-3.8e-05	-0.038	-0.000102	-0.097	-5.2e-05	-0.073	-7.2e-05	-0.056	-4e-05	0.016	-3.9e-05	-0.031
6.95	-7.1e-05	-0.042	3e-05	0.072	-3.7e-05	-0.053	-3.3e-05	-0.033	-9.9e-05	-0.094	-5.1e-05	-0.072	-6.3e-05	-0.047	-3.6e-05	0.02	-4.4e-05	-0.036
6.975	-7.5e-05	-0.046	3.6e-05	0.078	-3.4e-05	-0.05	-3.1e-05	-0.031	-9.5e-05	-0.09	-4.7e-05	-0.068	-5e-05	-0.034	-3.7e-05	0.019	-4.7e-05	-0.039
7	-8.3e-05	-0.054	3.7e-05	0.079	-3.1e-05	-0.047	-3.5e-05	-0.035	-9.1e-05	-0.086	-4.1e-05	-0.062	-3.5e-05	-0.019	-3.6e-05	0.02	-4.7e-05	-0.039
7.025	-9.2e-05	-0.063	3.7e-05	0.079	-3.2e-05	-0.048	-4.2e-05	-0.042	-8.8e-05	-0.083	-3.8e-05	-0.059	-1.8e-05	-0.002	-3.5e-05	0.021	-4.8e-05	-0.04
7.05	-9.7e-05	-0.068	3.5e-05	0.077	-3.4e-05	-0.05	-5.1e-05	-0.051	-8.8e-05	-0.083	-3.8e-05	-0.059	-5e-06	0.011	-3.2e-05	0.024	-5.2e-05	-0.044
7.075	-9.9e-05	-0.07	3.3e-05	0.075	-3.6e-05	-0.052	-5.7e-05	-0.057	-8.8e-05	-0.083	-4.1e-05	-0.062	-1e-06	0.015	-3.3e-05	0.023	-5.8e-05	-0.05
7.1	-9.7e-05	-0.068	3.3e-05	0.075	-3.7e-05	-0.053	-5.6e-05	-0.056	-9.1e-05	-0.086	-4.2e-05	-0.063	-7e-06	0.009	-3.7e-05	0.019	-6.7e-05	-0.059
7.125	-9.3e-05	-0.064	3.5e-05	0.077	-3.7e-05	-0.053	-4.9e-05	-0.049	-9.6e-05	-0.091	-3.8e-05	-0.059	-1.6e-05	0	-4.5e-05	0.011	-7.5e-05	-0.067
7.15	-8.7e-05	-0.058	3.8e-05	0.08	-3.8e-05	-0.054	-3.7e-05	-0.037	-9.7e-05	-0.092	-2.9e-05	-0.05	-2.3e-05	-0.007	-5.2e-05	0.004	-7.9e-05	-0.071
7.175	-7.8e-05	-0.049	3.9e-05	0.081	-4.2e-05	-0.058	-2.4e-05	-0.024	-9.4e-05	-0.089	-2e-05	-0.041	-2.5e-05	-0.009	-5.3e-05	0.003	-8e-05	-0.072
7.2	-6.3e-05	-0.034	3.7e-05	0.079	-4.9e-05	-0.065	-1.1e-05	-0.011	-8.7e-05	-0.082	-1.4e-05	-0.035	-2.5e-05	-0.009	-5e-05	0.006	-7.7e-05	-0.069
7.225	-4.4e-05	-0.015	3.6e-05	0.078	-5.8e-05	-0.074	-1e-06	-0.001	-8e-05	-0.075	-1.3e-05	-0.034	-2.6e-05	-0.01	-4.7e-05	0.009	-7.2e-05	-0.064
7.25	-2.3e-05	0.006	3.3e-05	0.075	-6.4e-05	-0.08	1e-06	0.001	-7.5e-05	-0.07	-1.5e-05	-0.036	-2.9e-05	-0.013	-4.4e-05	0.012	-6.6e-05	-0.058
7.275	-6e-06	0.023	3.3e-05	0.075	-6.7e-05	-0.083	-3e-06	-0.003	-7.3e-05	-0.068	-1.6e-05	-0.037	-3.5e-05	-0.019	-4.1e-05	0.015	-6.1e-05	-0.053
7.3	4e-06	0.033	3.5e-05	0.077	-6.8e-05	-0.084	-7e-06	-0.007	-7e-05	-0.065	-1.4e-05	-0.035	-4.1e-05	-0.025	-3.5e-05	0.021	-5.5e-05	-0.047
7.325	7e-06	0.036	3.9e-05	0.081	-6.9e-05	-0.085	-8e-06	-0.008	-6.5e-05	-0.06	-9e-06	-0.03	-4e-05	-0.024	-2.8e-05	0.028	-4.9e-05	-0.041
7.35	8e-06	0.037	4.2e-05	0.084	-7e-05	-0.086	-2e-06	-0.002	-5.7e-05	-0.052	-2e-06	-0.023	-3.4e-05	-0.018	-2.5e-05	0.031	-4.3e-05	-0.035
7.375	1e-05	0.039	4.3e-05	0.085	-7.3e-05	-0.089	1e-05	0.01	-4.9e-05	-0.044	1e-06	-0.02	-2.7e-05	-0.011	-2.9e-05	0.027	-3.7e-05	-0.029
7.4	1.2e-05	0.041	4.2e-05	0.084	-7.7e-05	-0.093	2.3e-05	0.023	-4.1e-05	-0.036	-2e-06	-0.023	-2.3e-05	-0.007	-3.6e-05	0.02	-3e-05	-0.022
7.425	1.7e-05	0.046	4e-05	0.082	-8.3e-05	-0.099	3.3e-05	0.033	-3.5e-05	-0.03	-9e-06	-0.03	-2.3e-05	-0.007	-4.3e-05	0.013	-2.2e-05	-0.014
7.45	2.4e-05	0.053	3.6e-05	0.078	-9.1e-05	-0.107	4e-05	0.04	-3e-05	-0.025	-1.4e-05	-0.035	-2.8e-05	-0.012	-4.9e-05	0.007	-1.5e-05	-0.007
7.475	3.1e-05	0.06	3.2e-05	0.074	-9.9e-05	-0.115	4.3e-05	0.043	-2.7e-05	-0.022	-1.5e-05	-0.036	-3.4e-05	-0.018	-5.4e-05	0.002	-1.3e-05	-0.005
7.5	3.6e-05	0.065	2.7e-05	0.069	-0.000104	-0.12	4.5e-05	0.045	-2.8e-05	-0.023	-9e-06	-0.03	-3.6e-05	-0.02	-5.6e-05	0	-1.6e-05	-0.008
7.525	3.6e-05	0.065	2.1e-05	0.063	-0.000105	-0.121	4.6e-05	0.046	-3.2e-05	-0.027	-1e-06	-0.022	-3.1e-05	-0.015	-5.4e-05	0.002	-2.1e-05	-0.013
7.55	3.5e-05	0.064	1.4e-05	0.056	-0.000102	-0.118	4.3e-05	0.043	-3.8e-05	-0.033	5e-06	-0.016	-1.9e-05	-0.003	-4.7e-05	0.009	-2.4e-05	-0.016
7.575	3.6e-05	0.065	9e-06	0.051	-9.9e-05	-0.115	3.3e-05	0.033	-4.4e-05	-0.039	4e-06	-0.017	-6e-06	0.01	-3.5e-05	0.021	-1.9e-05	-0.011
7.6	3.9e-05	0.068	5e-06	0.047	-0.000102	-0.118	1.7e-05	0.017	-5.3e-05	-0.048	-1e-06	-0.022	3e-06	0.019	-2.3e-05	0.033	-6e-06	0.002
7.625	4.4e-05	0.073	3e-06	0.045	-0.000108	-0.124	-1e-06	-0.001	-6.5e-05	-0.06	-7e-06	-0.028	7e-06	0.023	-1.1e-05	0.045	7e-06	0.015
7.65	4.8e-05	0.077	1e-06	0.043	-0.000114	-0.13	-1.5e-05	-0.015	-7.8e-05	-0.073	-9e-06	-0.03	8e-06	0.024	-2e-06	0.054	1.4e-05	0.022
7.675	4.9e-05	0.078	0	0.042	-0.000114	-0.13	-1.7e-05	-0.017	-8.6e-05	-0.081	-6e-06	-0.027	5e-06	0.021	4e-06	0.06	1.3e-05	0.021
7.7	4.8e-05	0.077	-1e-06	0.041	-0.000112	-0.128	-6e-06	-0.006	-8.7e-05	-0.082	-1e-06	-0.022	0	0.016	5e-06	0.061	1.1e-05	0.019
7.725	4.8e-05	0.077	-3e-06	0.039	-0.000109	-0.125	1.4e-05	0.014	-8.1e-05	-0.076	2e-06	-0.019	-7e-06	0.009	2e-06	0.058	1.1e-05	0.019
7.75	5e-05	0.079	-4e-06	0.038	-0.000105	-0.121	3e-05	0.03	-7.2e-05	-0.067	-3e-06	-0.024	-1.5e-05	0.001	-6e-06	0.05	1.2e-05	0.02
7.775	5.1e-05	0.08	-4e-06	0.038	-0.000104	-0.12	3.6e-05	0.036	-6.4e-05	-0.059	-1.4e-05	-0.035	-2.4e-05	-0.008	-1.7e-05	0.039	1.1e-05	0.019
7.8	5.4e-05	0.083	-6e-06	0.036	-0.000104	-0.12	3e-05	0.03	-6e-05	-0.055	-2.7e-05	-0.048	-2.8e-05	-0.012	-3.1e-05	0.025	8e-06	0.016
7.825	6e-05	0.089	-1.2e-05	0.03	-0.000106	-0.122	1.8e-05	0.018	-6.1e-05	-0.056	-3.8e-05	-0.059	-3e-05	-0.014	-4.7e-05	0.009	2e-06	0.01
7.85	6.9e-05	0.098	-2.3e-05	0.019	-0.000108	-0.124	7e-06	0.007	-6.4e-05	-0.059	-4.4e-05	-0.065	-2.7e-05	-0.011	-5.9e-05	-0.003	-8e-06	0
7.875	7.7e-05	0.106	-3.7e-05	0.005	-0.000107	-0.123	3e-06	0.003	-6.5e-05	-0.06	-4.7e-05	-0.068	-2.1e-05	-0.005	-6.3e-05	-0.007	-2e-05	-0.012
7.9	8.1e-05	0.11	-5.2e-05	-0.01	-0.000101	-0.117	6e-06	0.006	-6.3e-05	-0.058	-4.9e-05	-0.07	-9e-06	0.007	-5.6e-05	0	-2.7e-05	-0.019
7.925	8e-05	0.109	-6.4e-05	-0.022	-9e-05	-0.106	1.3e-05	0.013	-6e-05	-0.055	-5e-05	-0.071	5e-06	0.021	-4.1e-05	0.015	-2.6e-05	-0.018
7.95	7.6e-05	0.105	-6.6e-05	-0.024	-7.8e-05	-0.094	2e-05	0.02	-5.4e-05	-0.049	-5.1e-05	-0.072	1.4e-05	0.03	-2.8e-05	0.028	-1.6e-05	-0.008
7.975	7.1e-05	0.1	-6e-05	-0.018	-6.9e-05	-0.085	2.4e-05	0.024	-4.7e-05	-0.042	-4.9e-05	-0.07	1.7e-05	0.033	-2.2e-05	0.034	-1e-06	0.007
8	6.7e-05	0.096	-4.7e-05	-0.005	-6.5e-05	-0.081	2.5e-05	0.025	-4e-05	-0.035	-4.5e-05	-0.066	1.4e-05	0.03	-2.1e-05	0.035	1.3e-05	0.021
8.025	6.5e-05	0.094	-3.3e-05	0.009	-6.2e-05	-0.078	2.3e-05	0.023	-3.5e-05	-0.03	-3.8e-05	-0.059	7e-06	0.023	-1.9e-05	0.037	2.6e-05	0.034
8.05	6.4e-05	0.093	-2.3e-05	0.019	-5.4e-05	-0.07	1.7e-05	0.017	-3.4e-05	-0.029	-2.8e-05	-0.049	-1e-06	0.015	-1.5e-05	0.041	3.6e-05	0.044
8.075	6.8e-05	0.097	-1.6e-05	0.026	-4.4e-05	-0.06	1e-05	0.01	-3.6e-05	-0.031	-1.5e-05	-0.036	-1e-05	0.006	-1.2e-05	0.044	4.3e-05	0.051
8.1	7.6e-05	0.105	-1.1e-05	0.031	-3.5e-05	-0.051	7e-06	0.007	-4.1e-05	-0.036	-1e-06	-0.022	-1.4e-05	0.002	-1.2e-05	0.044	4.7e-05	0.055
8.125	8.6e-05	0.115	-6e-06	0.036	-2.8e-05	-0.044	8e-06	0.008	-4.7e-05	-0.042	1e-05	-0.011	-1.1e-05	0.005	-1.3e-05	0.043	5.1e-05	0.059
8.15	9.4e-05	0.123	-3e-06	0.039	-1.9e-05	-0.035	8e-06	0.008	-5.3e-05	-0.048	1.7e-05	-0.004	-3e-06	0.013	-1.3e-05	0.043	5.3e-05	0.061
8.175	9.7e-05	0.126	-4e-06	0.038	-1e-05	-0.026	6e-06	0.006	-6.1e-05	-0.056	2e-05	-0.001	4e-06	0.02	-9e-06	0.047	5.4e-05	0.062
8.2	9.4e-05	0.123	-9e-06	0.033	4e-06	-0.012	1e-06	0.001	-6.8e-05	-0.063	1.7e-05	-0.004	5e-06	0.021	-5e-06	0.051	5.1e-05	0.059
8.225	8.9e-05	0.118	-1.8e-05	0.024	2.1e-05	0.005	-7e-06	-0.007	-7.4e-05	-0.069	9e-06	-0.012	2e-06	0.018	-4e-06	0.052	4.7e-05	0.055
8.25	8.4e-05	0.113	-2.5e-05	0.017	3.3e-05	0.017	-1.5e-05	-0.015	-7.8e-05	-0.073	-2e-06	-0.023	-3e-06	0.013	-7e-06	0.049	4.1e-05	0.049
8.275	7.9e-05	0.108	-2.8e-05	0.014	4.1e-05	0.025	-2.1e-05	-0.021	-7.8e-05	-0.073	-1.2e-05	-0.033	-6e-06	0.01	-1.3e-05	0.043	3.6e-05	0.044
8.3	7.3e-05	0.102	-2.7e-05	0.015	4.3e-05	0.027	-2.3e-05	-0.023	-7.3e-05	-0.068	-2e-05	-0.041	-6e-06	0.01	-1.7e-05	0.039	3.5e-05	0.043
8.325	6.7e-05	0.096	-2.6e-05	0.016	4.4e-05	0.028	-2.5e-05	-0.025	-6.3e-05	-0.058	-2.8e-05	-0.049	-5e-06	0.011	-1.8e-05	0.038	3.9e-05	0.047
8.35	5.9e-05	0.088	-2.5e-05	0.017	4.7e-05	0.031	-2.9e-05	-0.029	-5.3e-05	-0.048	-3.6e-05	-0.057	-7e-06	0.009	-1.5e-05	0.041	4.5e-05	0.053
8.375	5.3e-05	0.082	-2.6e-05	0.016	5.5e-05	0.039	-3.8e-05	-0.038	-4.6e-05	-0.041	-4.3e-05	-0.064	-9e-06	0.007	-1e-05	0.046	5e-05	0.058
8.4	4.7e-05	0.076	-2.6e-05	0.016	6.5e-05	0.049	-5.2e-05	-0.052	-4.3e-05	-0.038	-4.7e-05	-0.068	-1.2e-05	0.004	-3e-06	0.053	4.9e-05	0.057
8.425	4.4e-05	0.073	-2.6e-05	0.016	7.5e-05	0.059	-6.8e-05	-0.068	-4.6e-05	-0.041	-4.5e-05	-0.066	-1.2e-05	0.004	5e-06	0.061	4.4e-05	0.052
8.45	4.2e-05	0.071	-2.9e-05	0.013	8.3e-05	0.067	-7.9e-05	-0.079	-5.1e-05	-0.046	-3.9e-05	-0.06	-8e-06	0.008	1.3e-05	0.069	3.8e-05	0.046
8.475	4.2e-05	0.071	-3.5e-05	0.007	8.6e-05	0.07	-8.2e-05	-0.082	-5.4e-05	-0.049	-3.4e-05	-0.055	-1e-06	0.015	2.1e-05	0.077	3.3e-05	0.041
8.5	4.5e-05	0.074	-4.3e-05	-0.001	9.1e-05	0.075	-7.7e-05	-0.077	-5.5e-05	-0.05	-3.1e-05	-0.052	3e-06	0.019	2.5e-05	0.081	2.5e-05	0.033
8.525	4.7e-05	0.076	-5.1e-05	-0.009	9.1e-05	0.075	-7.1e-05	-0.071	-5.3e-05	-0.048	-3e-05	-0.051	2e-06	0.018	2.2e-05	0.078	1.2e-05	0.02
8.55	4.7e-05	0.076	-5.6e-05	-0.014	9e-05	0.074	-6.6e-05	-0.066	-5.1e-05	-0.046	-2.8e-05	-0.049	-7e-06	0.009	1.1e-05	0.067	-6e-06	0.002
8.575	4e-05	0.069	-5.5e-05	-0.013	8.7e-05	0.071	-6.8e-05	-0.068	-4.6e-05	-0.041	-2.1e-05	-0.042	-1.8e-05	-0.002	-4e-06	0.052	-2.2e-05	-0.014
8.6	3e-05	0.059	-5.4e-05	-0.012	8.3e-05	0.067	-7.5e-05	-0.075	-3.7e-05	-0.032	-1.2e-05	-0.033	-2.8e-05	-0.012	-1.6e-05	0.04	-2.9e-05	-0.021
8.625	2e-05	0.049	-5.2e-05	-0.01	7.7e-05	0.061	-8.6e-05	-0.086	-2.8e-05	-0.023	-2e-06	-0.023	-3.6e-05	-0.02	-2e-05	0.036	-2.5e-05	-0.017
8.65	1.6e-05	0.045	-5e-05	-0.008	7.5e-05	0.059	-9.4e-05	-0.094	-2.1e-05	-0.016	6e-06	-0.015	-4.2e-05	-0.026	-1.8e-05	0.038	-1.5e-05	-0.007
8.675	1.5e-05	0.044	-4.9e-05	-0.007	8.1e-05	0.065	-9.4e-05	-0.094	-1.5e-05	-0.01	1.2e-05	-0.009	-4.6e-05	-0.03	-1.5e-05	0.041	-4e-06	0.004
8.7	1.6e-05	0.045	-4.7e-05	-0.005	8.8e-05	0.072	-8.5e-05	-0.085	-7e-06	-0.002	2e-05	-0.001	-4.6e-05	-0.03	-1.4e-05	0.042	6e-06	0.014
8.725	1.7e-05	0.046	-4.4e-05	-0.002	9.5e-05	0.079	-7.1e-05	-0.071	5e-06	0.01	2.8e-05	0.007	-4.2e-05	-0.026	-1.9e-05	0.037	1.6e-05	0.024
8.75	2e-05	0.049	-4e-05	0.002	9.8e-05	0.082	-6e-05	-0.06	1.7e-05	0.022	3.4e-05	0.013	-3.4e-05	-0.018	-2.5e-05	0.031	2.3e-05	0.031
8.775	2.6e-05	0.055	-3.6e-05	0.006	9.8e-05	0.082	-5.8e-05	-0.058	2.4e-05	0.029	3.3e-05	0.012	-2.6e-05	-0.01	-2.9e-05	0.027	2.5e-05	0.033
8.8	3.3e-05	0.062	-3.1e-05	0.011	9.4e-05	0.078	-6.4e-05	-0.064	2.7e-05	0.032	3e-05	0.009	-2.3e-05	-0.007	-3.1e-05	0.025	2.3e-05	0.031
8.825	3.7e-05	0.066	-2.6e-05	0.016	8.5e-05	0.069	-7.1e-05	-0.071	2.5e-05	0.03	2.8e-05	0.007	-2.5e-05	-0.009	-3.1e-05	0.025	1.7e-05	0.025
8.85	3.7e-05	0.066	-2.1e-05	0.021	6.9e-05	0.053	-7.3e-05	-0.073	2.2e-05	0.027	2.9e-05	0.008	-3.1e-05	-0.015	-2.9e-05	0.027	6e-06	0.014
8.875	3.5e-05	0.064	-1.8e-05	0.024	5e-05	0.034	-6.8e-05	-0.068	2.3e-05	0.028	3.6e-05	0.015	-3.8e-05	-0.022	-3e-05	0.026	-1e-05	-0.002
8.9	2.9e-05	0.058	-1.7e-05	0.025	3.3e-05	0.017	-5.8e-05	-0.058	2.6e-05	0.031	4.4e-05	0.023	-4.4e-05	-0.028	-3.4e-05	0.022	-2.8e-05	-0.02
8.925	2.2e-05	0.051	-2.1e-05	0.021	2.1e-05	0.005	-4.9e-05	-0.049	3.4e-05	0.039	4.9e-05	0.028	-4.8e-05	-0.032	-4.1e-05	0.015	-4.4e-05	-0.036
8.95	1.7e-05	0.046	-3.3e-05	0.009	1.9e-05	0.003	-4.2e-05	-0.042	3.9e-05	0.044	4.9e-05	0.028	-4.6e-05	-0.03	-4.7e-05	0.009	-5.4e-05	-0.046
8.975	1.5e-05	0.044	-5.1e-05	-0.009	2.6e-05	0.01	-3.8e-05	-0.038	4e-05	0.045	4.6e-05	0.025	-4.2e-05	-0.026	-4.9e-05	0.007	-5.9e-05	-0.051
9	1.7e-05	0.046	-6.9e-05	-0.027	3.8e-05	0.022	-3.9e-05	-0.039	3.8e-05	0.043	4e-05	0.019	-3.9e-05	-0.023	-4.7e-05	0.009	-5.8e-05	-0.05
9.025	2.1e-05	0.05	-7.9e-05	-0.037	4.9e-05	0.033	-4e-05	-0.04	3.2e-05	0.037	3.3e-05	0.012	-3.3e-05	-0.017	-4.5e-05	0.011	-5.2e-05	-0.044
9.05	2.3e-05	0.052	-7.9e-05	-0.037	5.6e-05	0.04	-4.1e-05	-0.041	2.7e-05	0.032	2.7e-05	0.006	-2.2e-05	-0.006	-4.5e-05	0.011	-4.1e-05	-0.033
9.075	2.2e-05	0.051	-7e-05	-0.028	5.9e-05	0.043	-4.1e-05	-0.041	2.2e-05	0.027	2.5e-05	0.004	-8e-06	0.008	-4.7e-05	0.009	-2.9e-05	-0.021
9.1	1.7e-05	0.046	-5.9e-05	-0.017	6.2e-05	0.046	-4.2e-05	-0.042	1.6e-05	0.021	2.5e-05	0.004	5e-06	0.021	-4.8e-05	0.008	-1.6e-05	-0.008
9.125	1e-05	0.039	-5.1e-05	-0.009	6.4e-05	0.048	-4.2e-05	-0.042	1e-05	0.015	2.7e-05	0.006	1.5e-05	0.031	-4.7e-05	0.009	-6e-06	0.002
9.15	5e-06	0.034	-4.7e-05	-0.005	6.6e-05	0.05	-4e-05	-0.04	9e-06	0.014	3.1e-05	0.01	1.8e-05	0.034	-4.8e-05	0.008	-2e-06	0.006
9.175	3e-06	0.032	-4.4e-05	-0.002	6.5e-05	0.049	-3.9e-05	-0.039	1.2e-05	0.017	3.3e-05	0.012	1.5e-05	0.031	-5.1e-05	0.005	-5e-06	0.003
9.2	5e-06	0.034	-4.3e-05	-0.001	6.2e-05	0.046	-3.8e-05	-0.038	1.9e-05	0.024	3.2e-05	0.011	7e-06	0.023	-5.6e-05	0	-8e-06	0
9.225	9e-06	0.038	-4.2e-05	0	5.6e-05	0.04	-4e-05	-0.04	3e-05	0.035	2.7e-05	0.006	-2e-06	0.014	-6.2e-05	-0.006	-1e-05	-0.002
9.25	1.6e-05	0.045	-4e-05	0.002	4.8e-05	0.032	-4.4e-05	-0.044	4.2e-05	0.047	2.3e-05	0.002	-1.2e-05	0.004	-6.7e-05	-0.011	-1.1e-05	-0.003
9.275	2.4e-05	0.053	-3.7e-05	0.005	4e-05	0.024	-5.1e-05	-0.051	5.2e-05	0.057	2.1e-05	0	-2.1e-05	-0.005	-7.2e-05	-0.016	-1.1e-05	-0.003
9.3	3e-05	0.059	-3.3e-05	0.009	3.5e-05	0.019	-6.1e-05	-0.061	5.7e-05	0.062	2e-05	-0.001	-2.9e-05	-0.013	-7.7e-05	-0.021	-1e-05	-0.002
9.325	3.4e-05	0.063	-3e-05	0.012	3.5e-05	0.019	-6.9e-05	-0.069	5.5e-05	0.06	1.8e-05	-0.003	-3.7e-05	-0.021	-8e-05	-0.024	-8e-06	0
9.35	3.5e-05	0.064	-2.8e-05	0.014	4.1e-05	0.025	-7.4e-05	-0.074	5.1e-05	0.056	1.8e-05	-0.003	-4.6e-05	-0.03	-7.9e-05	-0.023	-6e-06	0.002
9.375	3.2e-05	0.061	-2.4e-05	0.018	4.9e-05	0.033	-7.3e-05	-0.073	4.9e-05	0.054	2.3e-05	0.002	-5.3e-05	-0.037	-7.6e-05	-0.02	-1e-06	0.007
9.4	2.6e-05	0.055	-1.5e-05	0.027	5.5e-05	0.039	-6.9e-05	-0.069	4.8e-05	0.053	3e-05	0.009	-5.6e-05	-0.04	-6.9e-05	-0.013	7e-06	0.015
9.425	1.8e-05	0.047	-4e-06	0.038	5.8e-05	0.042	-6.7e-05	-0.067	4.7e-05	0.052	3.7e-05	0.016	-5.3e-05	-0.037	-6.6e-05	-0.01	1.7e-05	0.025
9.45	1.4e-05	0.043	5e-06	0.047	5.8e-05	0.042	-6.8e-05	-0.068	4.4e-05	0.049	3.8e-05	0.017	-4.5e-05	-0.029	-7e-05	-0.014	2.5e-05	0.033
9.475	1.5e-05	0.044	9e-06	0.051	5.3e-05	0.037	-6.9e-05	-0.069	4.3e-05	0.048	3.3e-05	0.012	-3.7e-05	-0.021	-7.6e-05	-0.02	3e-05	0.038
9.5	1.8e-05	0.047	8e-06	0.05	4.4e-05	0.028	-6.8e-05	-0.068	4.6e-05	0.051	2.7e-05	0.006	-3e-05	-0.014	-8.1e-05	-0.025	2.9e-05	0.037
9.525	1.9e-05	0.048	5e-06	0.047	3e-05	0.014	-6.4e-05	-0.064	5.2e-05	0.057	2.3e-05	0.002	-2.6e-05	-0.01	-8.2e-05	-0.026	2.5e-05	0.033
9.55	1.9e-05	0.048	5e-06	0.047	1.1e-05	-0.005	-6.2e-05	-0.062	5.6e-05	0.061	2.2e-05	0.001	-2.3e-05	-0.007	-8e-05	-0.024	1.9e-05	0.027
9.575	1.6e-05	0.045	7e-06	0.049	-9e-06	-0.025	-6.1e-05	-0.061	5.7e-05	0.062	2.3e-05	0.002	-2.5e-05	-0.009	-7.8e-05	-0.022	1.1e-05	0.019
9.6	7e-06	0.036	1e-05	0.052	-2.5e-05	-0.041	-6.1e-05	-0.061	5.5e-05	0.06	2.3e-05	0.002	-2.9e-05	-0.013	-7.9e-05	-0.023	5e-06	0.013
9.625	-3e-06	0.026	1.4e-05	0.056	-3.2e-05	-0.048	-6e-05	-0.06	5.3e-05	0.058	2.1e-05	0	-3.3e-05	-0.017	-8.2e-05	-0.026	0	0.008
9.65	-1.2e-05	0.017	1.7e-05	0.059	-3.3e-05	-0.049	-6e-05	-0.06	5.1e-05	0.056	1.9e-05	-0.002	-3.2e-05	-0.016	-8.4e-05	-0.028	0	0.008
9.675	-1.3e-05	0.016	2e-05	0.062	-2.8e-05	-0.044	-5.6e-05	-0.056	5.2e-05	0.057	1.5e-05	-0.006	-2.8e-05	-0.012	-8.2e-05	-0.026	1e-06	0.009
9.7	-6e-06	0.023	2.3e-05	0.065	-2e-05	-0.036	-4.7e-05	-0.047	5.5e-05	0.06	9e-06	-0.012	-2.2e-05	-0.006	-7.4e-05	-0.018	5e-06	0.013
9.725	7e-06	0.036	2.2e-05	0.064	-1.2e-05	-0.028	-3.6e-05	-0.036	6e-05	0.065	-2e-06	-0.023	-1.6e-05	0	-6.3e-05	-0.007	1.2e-05	0.02
9.75	2.4e-05	0.053	1.5e-05	0.057	-7e-06	-0.023	-2.6e-05	-0.026	6.4e-05	0.069	-1.5e-05	-0.036	-8e-06	0.008	-5.3e-05	0.003	2e-05	0.028
9.775	3.9e-05	0.068	4e-06	0.046	-4e-06	-0.02	-2e-05	-0.02	6.6e-05	0.071	-2.8e-05	-0.049	0	0.016	-4.8e-05	0.008	2.5e-05	0.033
9.8	5e-05	0.079	-5e-06	0.037	-2e-06	-0.018	-1.9e-05	-0.019	6.4e-05	0.069	-3.7e-05	-0.058	7e-06	0.023	-4.6e-05	0.01	2.6e-05	0.034
9.825	5.4e-05	0.083	-9e-06	0.033	-1e-06	-0.017	-2.3e-05	-0.023	6.1e-05	0.066	-4.2e-05	-0.063	1.3e-05	0.029	-4.8e-05	0.008	2.3e-05	0.031
9.85	5.4e-05	0.083	-9e-06	0.033	0	-0.016	-2.9e-05	-0.029	6e-05	0.065	-4.4e-05	-0.065	1.5e-05	0.031	-5e-05	0.006	1.7e-05	0.025
9.875	5e-05	0.079	-7e-06	0.035	4e-06	-0.012	-3.5e-05	-0.035	5.8e-05	0.063	-4.5e-05	-0.066	1.1e-05	0.027	-5.3e-05	0.003	9e-06	0.017
9.9	4.6e-05	0.075	-5e-06	0.037	1.1e-05	-0.005	-4.1e-05	-0.041	5.6e-05	0.061	-4.5e-05	-0.066	4e-06	0.02	-5.3e-05	0.003	-2e-06	0.006
9.925	4.4e-05	0.073	-1e-06	0.041	1.9e-05	0.003	-4.6e-05	-0.046	5.1e-05	0.056	-4.3e-05	-0.064	-6e-06	0.01	-5.2e-05	0.004	-1.3e-05	-0.005
9.95	4.4e-05	0.073	2e-06	0.044	2.9e-05	0.013	-5.1e-05	-0.051	4.6e-05	0.051	-3.7e-05	-0.058	-1.6e-05	0	-4.7e-05	0.009	-2.4e-05	-0.016
9.975	4.7e-05	0.076	1e-06	0.043	3.8e-05	0.022	-5.6e-05	-0.056	3.9e-05	0.044	-2.6e-05	-0.047	-2.2e-05	-0.006	-4.2e-05	0.014	-3.4e-05	-0.026
10	5.2e-05	0.081	-2e-06	0.04	4.5e-05	0.029	-6.1e-05	-0.061	3.1e-05	0.036	-1.5e-05	-0.036	-2.3e-05	-0.007	-3.8e-05	0.018	-4.2e-05	-0.034
10.025	6.1e-05	0.09	-6e-06	0.036	5.1e-05	0.035	-6.3e-05	-0.063	2.5e-05	0.03	-1.1e-05	-0.032	-1.8e-05	-0.002	-3.9e-05	0.017	-4.6e-05	-0.038
10.05	7.1e-05	0.1	-8e-06	0.034	5.5e-05	0.039	-6.2e-05	-0.062	1.9e-05	0.024	-1.5e-05	-0.036	-1.1e-05	0.005	-4.4e-05	0.012	-4.5e-05	-0.037
10.075	7.9e-05	0.108	-6e-06	0.036	5.9e-05	0.043	-5.9e-05	-0.059	1.6e-05	0.021	-2.5e-05	-0.046	-3e-06	0.013	-5.3e-05	0.003	-4.2e-05	-0.034
10.1	8.1e-05	0.11	-6e-06	0.036	6e-05	0.044	-5.6e-05	-0.056	1.4e-05	0.019	-3.7e-05	-0.058	3e-06	0.019	-6.2e-05	-0.006	-3.9e-05	-0.031
10.125	7.6e-05	0.105	-8e-06	0.034	5.9e-05	0.043	-5.6e-05	-0.056	1.5e-05	0.02	-4.7e-05	-0.068	8e-06	0.024	-6.8e-05	-0.012	-4e-05	-0.032
10.15	6.5e-05	0.094	-1.1e-05	0.031	5.7e-05	0.041	-5.9e-05	-0.059	1.7e-05	0.022	-5.2e-05	-0.073	1e-05	0.026	-6.9e-05	-0.013	-4.5e-05	-0.037
10.175	5.2e-05	0.081	-1.2e-05	0.03	5.7e-05	0.041	-6.2e-05	-0.062	2.2e-05	0.027	-5.5e-05	-0.076	9e-06	0.025	-6.5e-05	-0.009	-5.2e-05	-0.044
10.2	4e-05	0.069	-1.3e-05	0.029	5.9e-05	0.043	-6.2e-05	-0.062	2.5e-05	0.03	-5.7e-05	-0.078	7e-06	0.023	-5.7e-05	-0.001	-5.7e-05	-0.049
10.225	3e-05	0.059	-1.3e-05	0.029	5.6e-05	0.04	-5.6e-05	-0.056	2.4e-05	0.029	-6.3e-05	-0.084	4e-06	0.02	-5.1e-05	0.005	-5.7e-05	-0.049
10.25	2.7e-05	0.056	-1.3e-05	0.029	5.2e-05	0.036	-4.7e-05	-0.047	2e-05	0.025	-7e-05	-0.091	-2e-06	0.014	-4.5e-05	0.011	-5.1e-05	-0.043
10.275	3.1e-05	0.06	-1.2e-05	0.03	4.7e-05	0.031	-3.8e-05	-0.038	1.6e-05	0.021	-7.6e-05	-0.097	-1e-05	0.006	-4e-05	0.016	-4.4e-05	-0.036
10.3	3.9e-05	0.068	-9e-06	0.033	4.5e-05	0.029	-3.3e-05	-0.033	1.5e-05	0.02	-8.1e-05	-0.102	-1.9e-05	-0.003	-3.4e-05	0.022	-3.9e-05	-0.031
10.325	4.6e-05	0.075	-8e-06	0.034	4.6e-05	0.03	-3.5e-05	-0.035	1.5e-05	0.02	-8.6e-05	-0.107	-2.3e-05	-0.007	-2.8e-05	0.028	-3.9e-05	-0.031
10.35	4.9e-05	0.078	-9e-06	0.033	4.7e-05	0.031	-4.1e-05	-0.041	1.4e-05	0.019	-9.2e-05	-0.113	-2e-05	-0.004	-1.8e-05	0.038	-4.2e-05	-0.034
10.375	4.5e-05	0.074	-1e-05	0.032	4.6e-05	0.03	-4.6e-05	-0.046	9e-06	0.014	-9.8e-05	-0.119	-1.5e-05	0.001	-1e-05	0.046	-4.7e-05	-0.039
10.4	3.3e-05	0.062	-9e-06	0.033	4.3e-05	0.027	-4.8e-05	-0.048	-1e-06	0.004	-0.000103	-0.124	-1e-05	0.006	-6e-06	0.05	-5.2e-05	-0.044
10.425	1.9e-05	0.048	-3e-06	0.039	3.9e-05	0.023	-4.6e-05	-0.046	-9e-06	-0.004	-0.000105	-0.126	-8e-06	0.008	-6e-06	0.05	-5.7e-05	-0.049
10.45	6e-06	0.035	5e-06	0.047	3.6e-05	0.02	-4.5e-05	-0.045	-1e-05	-0.005	-0.000107	-0.128	-5e-06	0.011	-6e-06	0.05	-6.1e-05	-0.053
10.475	-5e-06	0.024	1.4e-05	0.056	3.7e-05	0.021	-4.7e-05	-0.047	-2e-06	0.003	-0.000106	-0.127	-2e-06	0.014	-2e-06	0.054	-6e-05	-0.052
10.5	-1e-05	0.019	2.1e-05	0.063	4e-05	0.024	-5.5e-05	-0.055	1.1e-05	0.016	-0.000102	-0.123	-6e-06	0.01	9e-06	0.065	-5.4e-05	-0.046
10.525	-1.2e-05	0.017	2.4e-05	0.066	4.5e-05	0.029	-6.5e-05	-0.065	2.6e-05	0.031	-9.4e-05	-0.115	-1.5e-05	0.001	2.1e-05	0.077	-4.5e-05	-0.037
10.55	-1e-05	0.019	2.3e-05	0.065	5e-05	0.034	-7.2e-05	-0.072	3.8e-05	0.043	-8.6e-05	-0.107	-2.4e-05	-0.008	3.2e-05	0.088	-3.4e-05	-0.026
10.575	-7e-06	0.022	2e-05	0.062	5.5e-05	0.039	-7.3e-05	-0.073	4.4e-05	0.049	-7.8e-05	-0.099	-3.2e-05	-0.016	3.8e-05	0.094	-2.6e-05	-0.018
10.6	-4e-06	0.025	1.6e-05	0.058	6e-05	0.044	-7.2e-05	-0.072	4.5e-05	0.05	-7.1e-05	-0.092	-3.4e-05	-0.018	3.9e-05	0.095	-2.2e-05	-0.014
10.625	-2e-06	0.027	1.2e-05	0.054	6.7e-05	0.051	-7.2e-05	-0.072	4.3e-05	0.048	-6.4e-05	-0.085	-3.2e-05	-0.016	3.4e-05	0.09	-2.3e-05	-0.015
10.65	0	0.029	1.3e-05	0.055	7.3e-05	0.057	-7.6e-05	-0.076	3.9e-05	0.044	-5.9e-05	-0.08	-2.7e-05	-0.011	2.7e-05	0.083	-2.6e-05	-0.018
10.675	2e-06	0.031	1.8e-05	0.06	7.8e-05	0.062	-8.3e-05	-0.083	3.6e-05	0.041	-5.8e-05	-0.079	-2e-05	-0.004	2e-05	0.076	-2.9e-05	-0.021
10.7	5e-06	0.034	2.4e-05	0.066	7.8e-05	0.062	-9.1e-05	-0.091	3.3e-05	0.038	-6e-05	-0.081	-1.4e-05	0.002	1.6e-05	0.072	-3.4e-05	-0.026
10.725	7e-06	0.036	2.6e-05	0.068	7.7e-05	0.061	-9.3e-05	-0.093	2.9e-05	0.034	-6.1e-05	-0.082	-1.3e-05	0.003	1.5e-05	0.071	-4e-05	-0.032
10.75	8e-06	0.037	2.3e-05	0.065	7.4e-05	0.058	-8.9e-05	-0.089	2.1e-05	0.026	-5.8e-05	-0.079	-1.7e-05	-0.001	1.4e-05	0.07	-4.3e-05	-0.035
10.775	4e-06	0.033	1.3e-05	0.055	6.9e-05	0.053	-7.9e-05	-0.079	1e-05	0.015	-5.1e-05	-0.072	-2.4e-05	-0.008	1.1e-05	0.067	-4.2e-05	-0.034

## Sheet: 8kHz
Time (ms)	8kHz-10dB Atten	8kHz-10dB Atten-normalised	8kHz-10dB Atten	8kHz-10dB Atten-normalised	8kHz-20dB Atten	8kHz-20dB Atten-normalised	8kHz-30dB Atten	8kHz-30dB Atten-normalised	8kHz-40dB Atten	8kHz-40dB Atten-normalised	8kHz-50dB Atten	8kHz-50dB Atten-normalised	8kHz-50dB Atten	8kHz-50dB Atten-normalised	8kHz-60dB Atten	8kHz-60dB Atten-normalised	8kHz-50dB Atten	8kHz-50dB Atten-normalised	8kHz-60dB Atten	8kHz-60dB Atten-normalised	8kHz-70dB Atten	8kHz-70dB Atten-normalised	8kHz-80dB Atten	8kHz-80dB Atten-normalised
-2	0.000172	0	4.5e-05	0	-2.8e-05	0	1e-05	0	1.3e-05	0	-9e-05	0	-1.7e-05	0	-6e-06	0	-7e-06	0	-3.9e-05	0	-4e-05	0	1.5e-05	0
-1.975	0.00017	-0.002	4.7e-05	0.002	-2.8e-05	0	1.5e-05	0.005	1.2e-05	-0.001	-8.5e-05	0.005	-1.7e-05	0	-6e-06	0	-7e-06	0	-3.8e-05	0.001	-3.8e-05	0.002	1.7e-05	0.002
-1.95	0.000163	-0.009	4.5e-05	0	-2.5e-05	0.003	2.3e-05	0.013	1.2e-05	-0.001	-7.8e-05	0.012	-1.4e-05	0.003	2e-06	0.008	-6e-06	0.001	-3.6e-05	0.003	-3.2e-05	0.008	2.3e-05	0.008
-1.925	0.000157	-0.015	3.9e-05	-0.006	-2.3e-05	0.005	3.1e-05	0.021	1.1e-05	-0.002	-7.4e-05	0.016	-9e-06	0.008	1.2e-05	0.018	-5e-06	0.002	-3.6e-05	0.003	-2.2e-05	0.018	2.9e-05	0.014
-1.9	0.000153	-0.019	3e-05	-0.015	-2.1e-05	0.007	3.6e-05	0.026	9e-06	-0.004	-7.8e-05	0.012	-2e-06	0.015	2.1e-05	0.027	0	0.007	-4.1e-05	-0.002	-1.1e-05	0.029	3.8e-05	0.023
-1.875	0.000151	-0.021	1.9e-05	-0.026	-2e-05	0.008	3.7e-05	0.027	9e-06	-0.004	-8.4e-05	0.006	6e-06	0.023	2.4e-05	0.03	7e-06	0.014	-4.9e-05	-0.01	-3e-06	0.037	4.6e-05	0.031
-1.85	0.000149	-0.023	7e-06	-0.038	-1.8e-05	0.01	3.3e-05	0.023	1.4e-05	0.001	-8.8e-05	0.002	1.7e-05	0.034	2.1e-05	0.027	1.5e-05	0.022	-5.5e-05	-0.016	2e-06	0.042	5.5e-05	0.04
-1.825	0.000149	-0.023	-4e-06	-0.049	-1.6e-05	0.012	2.7e-05	0.017	2.3e-05	0.01	-8.6e-05	0.004	3.1e-05	0.048	1.6e-05	0.022	2.1e-05	0.028	-5.6e-05	-0.017	2e-06	0.042	6.3e-05	0.048
-1.8	0.000149	-0.023	-1.3e-05	-0.058	-1.3e-05	0.015	2.1e-05	0.011	3.5e-05	0.022	-7.8e-05	0.012	4.5e-05	0.062	1.2e-05	0.018	2.5e-05	0.032	-5.5e-05	-0.016	1e-06	0.041	7.1e-05	0.056
-1.775	0.00015	-0.022	-2e-05	-0.065	-1e-05	0.018	1.6e-05	0.006	4.7e-05	0.034	-7e-05	0.02	5.4e-05	0.071	1e-05	0.016	2.5e-05	0.032	-5.5e-05	-0.016	2e-06	0.042	7.9e-05	0.064
-1.75	0.000151	-0.021	-2.5e-05	-0.07	-9e-06	0.019	1.1e-05	0.001	5.4e-05	0.041	-6.9e-05	0.021	5.4e-05	0.071	5e-06	0.011	2.1e-05	0.028	-5.4e-05	-0.015	4e-06	0.044	8.5e-05	0.07
-1.725	0.000152	-0.02	-2.8e-05	-0.073	-7e-06	0.021	3e-06	-0.007	5.3e-05	0.04	-7.6e-05	0.014	4.7e-05	0.064	-6e-06	0	1.7e-05	0.024	-5.2e-05	-0.013	8e-06	0.048	8.6e-05	0.071
-1.7	0.000152	-0.02	-2.7e-05	-0.072	-2e-06	0.026	-5e-06	-0.015	4.5e-05	0.032	-8.6e-05	0.004	3.7e-05	0.054	-2e-05	-0.014	1.3e-05	0.02	-5.1e-05	-0.012	1.1e-05	0.051	8e-05	0.065
-1.675	0.000153	-0.019	-2.4e-05	-0.069	4e-06	0.032	-1.3e-05	-0.023	3.4e-05	0.021	-9e-05	0	2.7e-05	0.044	-3.3e-05	-0.027	1.3e-05	0.02	-5.1e-05	-0.012	1.4e-05	0.054	6.9e-05	0.054
-1.65	0.000154	-0.018	-1.9e-05	-0.064	1.2e-05	0.04	-1.8e-05	-0.028	2.6e-05	0.013	-8.4e-05	0.006	2e-05	0.037	-4.4e-05	-0.038	1.5e-05	0.022	-5.5e-05	-0.016	1.5e-05	0.055	5.9e-05	0.044
-1.625	0.000157	-0.015	-1.9e-05	-0.064	2e-05	0.048	-2.3e-05	-0.033	2.2e-05	0.009	-7.1e-05	0.019	1.5e-05	0.032	-5.3e-05	-0.047	2.2e-05	0.029	-6e-05	-0.021	1.2e-05	0.052	5.6e-05	0.041
-1.6	0.00016	-0.012	-2.6e-05	-0.071	2.6e-05	0.054	-2.5e-05	-0.035	2.1e-05	0.008	-5.5e-05	0.035	1e-05	0.027	-6.1e-05	-0.055	3.2e-05	0.039	-6.2e-05	-0.023	5e-06	0.045	6.2e-05	0.047
-1.575	0.000164	-0.008	-4e-05	-0.085	2.7e-05	0.055	-2.6e-05	-0.036	2.1e-05	0.008	-4.4e-05	0.046	4e-06	0.021	-6.8e-05	-0.062	4e-05	0.047	-6.4e-05	-0.025	-3e-06	0.037	7.2e-05	0.057
-1.55	0.000168	-0.004	-5.6e-05	-0.101	2.6e-05	0.054	-2.6e-05	-0.036	2e-05	0.007	-3.9e-05	0.051	-1e-06	0.016	-7e-05	-0.064	4.1e-05	0.048	-6.8e-05	-0.029	-8e-06	0.032	7.9e-05	0.064
-1.525	0.000171	-0.001	-6.9e-05	-0.114	2.5e-05	0.053	-2.6e-05	-0.036	1.8e-05	0.005	-4e-05	0.05	-5e-06	0.012	-6.8e-05	-0.062	3.7e-05	0.044	-7.5e-05	-0.036	-1.1e-05	0.029	7.9e-05	0.064
-1.5	0.000174	0.002	-7.3e-05	-0.118	2.5e-05	0.053	-2.4e-05	-0.034	1.7e-05	0.004	-4.2e-05	0.048	-6e-06	0.011	-6.2e-05	-0.056	3e-05	0.037	-8.3e-05	-0.044	-1.3e-05	0.027	7.2e-05	0.057
-1.475	0.000175	0.003	-7e-05	-0.115	2.6e-05	0.054	-2e-05	-0.03	2.1e-05	0.008	-4.1e-05	0.049	-5e-06	0.012	-5.3e-05	-0.047	2.4e-05	0.031	-8.9e-05	-0.05	-1.3e-05	0.027	6.1e-05	0.046
-1.45	0.000175	0.003	-6.1e-05	-0.106	3e-05	0.058	-1.8e-05	-0.028	3e-05	0.017	-3.6e-05	0.054	-2e-06	0.015	-4.6e-05	-0.04	2e-05	0.027	-9.3e-05	-0.054	-1e-05	0.03	4.9e-05	0.034
-1.425	0.000174	0.002	-5.4e-05	-0.099	3.6e-05	0.064	-2e-05	-0.03	4e-05	0.027	-2.5e-05	0.065	4e-06	0.021	-4.3e-05	-0.037	1.9e-05	0.026	-9.5e-05	-0.056	-2e-06	0.038	3.9e-05	0.024
-1.4	0.000176	0.004	-5.1e-05	-0.096	4.4e-05	0.072	-2.8e-05	-0.038	4.4e-05	0.031	-1.5e-05	0.075	1.2e-05	0.029	-4.6e-05	-0.04	1.9e-05	0.026	-9.7e-05	-0.058	9e-06	0.049	3.5e-05	0.02
-1.375	0.00018	0.008	-5.5e-05	-0.1	5.1e-05	0.079	-3.8e-05	-0.048	4.3e-05	0.03	-1e-05	0.08	1.9e-05	0.036	-5.1e-05	-0.045	1.9e-05	0.026	-9.7e-05	-0.058	1.9e-05	0.059	3.7e-05	0.022
-1.35	0.000185	0.013	-6.2e-05	-0.107	5.6e-05	0.084	-4.5e-05	-0.055	3.8e-05	0.025	-1.1e-05	0.079	2.4e-05	0.041	-5.9e-05	-0.053	1.9e-05	0.026	-9.5e-05	-0.056	2.4e-05	0.064	4.4e-05	0.029
-1.325	0.000191	0.019	-6.8e-05	-0.113	5.7e-05	0.085	-5e-05	-0.06	3.1e-05	0.018	-1.5e-05	0.075	2.7e-05	0.044	-6.6e-05	-0.06	1.8e-05	0.025	-9e-05	-0.051	2.1e-05	0.061	4.8e-05	0.033
-1.3	0.000196	0.024	-7e-05	-0.115	5.7e-05	0.085	-5.1e-05	-0.061	2.6e-05	0.013	-1.7e-05	0.073	2.8e-05	0.045	-7e-05	-0.064	1.6e-05	0.023	-8.6e-05	-0.047	1.4e-05	0.054	4.9e-05	0.034
-1.275	0.0002	0.028	-6.7e-05	-0.112	5.8e-05	0.086	-4.6e-05	-0.056	2.4e-05	0.011	-1.6e-05	0.074	2.9e-05	0.046	-6.8e-05	-0.062	1.2e-05	0.019	-8.6e-05	-0.047	1e-06	0.041	4.5e-05	0.03
-1.25	0.000204	0.032	-5.9e-05	-0.104	5.7e-05	0.085	-3.8e-05	-0.048	2.6e-05	0.013	-1.4e-05	0.076	2.8e-05	0.045	-6.2e-05	-0.056	5e-06	0.012	-8.9e-05	-0.05	-1.3e-05	0.027	4e-05	0.025
-1.225	0.000203	0.031	-4.9e-05	-0.094	5.7e-05	0.085	-3.1e-05	-0.041	3e-05	0.017	-1.2e-05	0.078	2.6e-05	0.043	-5.6e-05	-0.05	-4e-06	0.003	-9.8e-05	-0.059	-2.5e-05	0.015	3.7e-05	0.022
-1.2	0.000199	0.027	-3.8e-05	-0.083	5.6e-05	0.084	-2.6e-05	-0.036	3.7e-05	0.024	-6e-06	0.084	2.4e-05	0.041	-5.3e-05	-0.047	-1.2e-05	-0.005	-0.00011	-0.071	-3.5e-05	0.005	3.9e-05	0.024
-1.175	0.000194	0.022	-2.9e-05	-0.074	5.3e-05	0.081	-2.4e-05	-0.034	4.4e-05	0.031	4e-06	0.094	2.2e-05	0.039	-5.5e-05	-0.049	-1.8e-05	-0.011	-0.000122	-0.083	-4.2e-05	-0.002	4.6e-05	0.031
-1.15	0.00019	0.018	-2.3e-05	-0.068	5.1e-05	0.079	-2.3e-05	-0.033	5e-05	0.037	1.6e-05	0.106	2.2e-05	0.039	-6.3e-05	-0.057	-2.1e-05	-0.014	-0.000128	-0.089	-4.7e-05	-0.007	5.3e-05	0.038
-1.125	0.000189	0.017	-2.2e-05	-0.067	5e-05	0.078	-2.3e-05	-0.033	5.7e-05	0.044	2.3e-05	0.113	2.3e-05	0.04	-7.5e-05	-0.069	-2.3e-05	-0.016	-0.000128	-0.089	-4.7e-05	-0.007	5.8e-05	0.043
-1.1	0.000192	0.02	-2.2e-05	-0.067	5e-05	0.078	-2.1e-05	-0.031	6.1e-05	0.048	2.7e-05	0.117	2.5e-05	0.042	-8.5e-05	-0.079	-2.3e-05	-0.016	-0.000128	-0.089	-4.6e-05	-0.006	5.9e-05	0.044
-1.075	0.000201	0.029	-2.2e-05	-0.067	5.2e-05	0.08	-2e-05	-0.03	6.1e-05	0.048	3.3e-05	0.123	2.5e-05	0.042	-9e-05	-0.084	-2.5e-05	-0.018	-0.000127	-0.088	-4.3e-05	-0.003	5.4e-05	0.039
-1.05	0.000211	0.039	-2.2e-05	-0.067	5.6e-05	0.084	-2e-05	-0.03	5.6e-05	0.043	4e-05	0.13	2.7e-05	0.044	-9.1e-05	-0.085	-2.7e-05	-0.02	-0.000124	-0.085	-4.2e-05	-0.002	4.5e-05	0.03
-1.025	0.00022	0.048	-2.3e-05	-0.068	5.8e-05	0.086	-2.4e-05	-0.034	4.7e-05	0.034	4.4e-05	0.134	3.1e-05	0.048	-9e-05	-0.084	-2.9e-05	-0.022	-0.000121	-0.082	-4.2e-05	-0.002	3.5e-05	0.02
-1	0.000224	0.052	-2.6e-05	-0.071	5.7e-05	0.085	-3e-05	-0.04	3.4e-05	0.021	4.5e-05	0.135	3.6e-05	0.053	-8.7e-05	-0.081	-3.1e-05	-0.024	-0.000116	-0.077	-4.4e-05	-0.004	3e-05	0.015
-0.975	0.000225	0.053	-2.9e-05	-0.074	5.2e-05	0.08	-4e-05	-0.05	2.1e-05	0.008	4.5e-05	0.135	4.1e-05	0.058	-8.3e-05	-0.077	-3.3e-05	-0.026	-0.000112	-0.073	-4.7e-05	-0.007	3e-05	0.015
-0.95	0.000222	0.05	-2.7e-05	-0.072	4.6e-05	0.074	-5.3e-05	-0.063	1.4e-05	0.001	4.7e-05	0.137	4.4e-05	0.061	-7.5e-05	-0.069	-3.7e-05	-0.03	-0.000108	-0.069	-5e-05	-0.01	3.3e-05	0.018
-0.925	0.000216	0.044	-2.3e-05	-0.068	4e-05	0.068	-6.6e-05	-0.076	1.5e-05	0.002	5.1e-05	0.141	4.1e-05	0.058	-6.5e-05	-0.059	-4.5e-05	-0.038	-0.000105	-0.066	-5.4e-05	-0.014	3.8e-05	0.023
-0.9	0.000207	0.035	-1.8e-05	-0.063	3.7e-05	0.065	-7.8e-05	-0.088	2.5e-05	0.012	5.6e-05	0.146	3.6e-05	0.053	-5.5e-05	-0.049	-5.6e-05	-0.049	-9.8e-05	-0.059	-5.6e-05	-0.016	4.2e-05	0.027
-0.875	0.000199	0.027	-1.5e-05	-0.06	3.6e-05	0.064	-8.7e-05	-0.097	3.9e-05	0.026	6.1e-05	0.151	3e-05	0.047	-4.6e-05	-0.04	-6.4e-05	-0.057	-9e-05	-0.051	-5.6e-05	-0.016	4.4e-05	0.029
-0.85	0.000197	0.025	-1.4e-05	-0.059	3.8e-05	0.066	-9.1e-05	-0.101	4.9e-05	0.036	7e-05	0.16	2.5e-05	0.042	-3.7e-05	-0.031	-6.7e-05	-0.06	-8.2e-05	-0.043	-5e-05	-0.01	4.1e-05	0.026
-0.825	0.000202	0.03	-1.7e-05	-0.062	4.4e-05	0.072	-9.2e-05	-0.102	5.1e-05	0.038	8.3e-05	0.173	2.4e-05	0.041	-2.9e-05	-0.023	-6.4e-05	-0.057	-7.9e-05	-0.04	-4.1e-05	-0.001	3.4e-05	0.019
-0.8	0.000211	0.039	-2.1e-05	-0.066	5.3e-05	0.081	-8.7e-05	-0.097	4.5e-05	0.032	9.4e-05	0.184	2.4e-05	0.041	-2e-05	-0.014	-6e-05	-0.053	-8e-05	-0.041	-3.1e-05	0.009	2.5e-05	0.01
-0.775	0.000223	0.051	-2.5e-05	-0.07	6.3e-05	0.091	-8.3e-05	-0.093	3.6e-05	0.023	9.8e-05	0.188	2.6e-05	0.043	-1.4e-05	-0.008	-5.7e-05	-0.05	-8.6e-05	-0.047	-2.4e-05	0.016	2e-05	0.005
-0.75	0.000234	0.062	-2.6e-05	-0.071	6.8e-05	0.096	-8.2e-05	-0.092	2.7e-05	0.014	9.4e-05	0.184	2.8e-05	0.045	-1.4e-05	-0.008	-5.6e-05	-0.049	-9.5e-05	-0.056	-2.4e-05	0.016	1.8e-05	0.003
-0.725	0.000242	0.07	-2.6e-05	-0.071	6.8e-05	0.096	-8.5e-05	-0.095	2.2e-05	0.009	8.3e-05	0.173	3.1e-05	0.048	-1.9e-05	-0.013	-5.5e-05	-0.048	-0.000103	-0.064	-3e-05	0.01	1.7e-05	0.002
-0.7	0.000246	0.074	-2.7e-05	-0.072	6.5e-05	0.093	-8.7e-05	-0.097	1.9e-05	0.006	7.2e-05	0.162	3.4e-05	0.051	-2.9e-05	-0.023	-4.9e-05	-0.042	-0.000109	-0.07	-3.7e-05	0.003	1.6e-05	0.001
-0.675	0.000246	0.074	-2.8e-05	-0.073	6.4e-05	0.092	-8.7e-05	-0.097	1.9e-05	0.006	6.5e-05	0.155	3.6e-05	0.053	-3.9e-05	-0.033	-4.3e-05	-0.036	-0.000113	-0.074	-4.5e-05	-0.005	1.4e-05	-0.001
-0.65	0.000245	0.073	-2.8e-05	-0.073	6.6e-05	0.094	-8.2e-05	-0.092	2e-05	0.007	6.5e-05	0.155	3.7e-05	0.054	-4.6e-05	-0.04	-3.8e-05	-0.031	-0.000113	-0.074	-5.2e-05	-0.012	8e-06	-0.007
-0.625	0.000246	0.074	-2.6e-05	-0.071	7e-05	0.098	-7.3e-05	-0.083	2.1e-05	0.008	6.8e-05	0.158	3.8e-05	0.055	-4.7e-05	-0.041	-3.7e-05	-0.03	-0.000109	-0.07	-5.6e-05	-0.016	2e-06	-0.013
-0.6	0.000247	0.075	-2.7e-05	-0.072	7.4e-05	0.102	-6.5e-05	-0.075	2.3e-05	0.01	7.2e-05	0.162	4e-05	0.057	-4.4e-05	-0.038	-3.9e-05	-0.032	-0.000101	-0.062	-5.5e-05	-0.015	-4e-06	-0.019
-0.575	0.000246	0.074	-3.1e-05	-0.076	7.5e-05	0.103	-5.9e-05	-0.069	2.1e-05	0.008	7.5e-05	0.165	4.5e-05	0.062	-3.9e-05	-0.033	-4.2e-05	-0.035	-9.4e-05	-0.055	-5.1e-05	-0.011	-9e-06	-0.024
-0.55	0.000243	0.071	-3.7e-05	-0.082	7.2e-05	0.1	-5.9e-05	-0.069	1.3e-05	0	7.8e-05	0.168	5.3e-05	0.07	-3.5e-05	-0.029	-4.7e-05	-0.04	-9e-05	-0.051	-4.8e-05	-0.008	-1.1e-05	-0.026
-0.525	0.00024	0.068	-4.4e-05	-0.089	6.7e-05	0.095	-6.5e-05	-0.075	1e-06	-0.012	7.7e-05	0.167	6.4e-05	0.081	-3.7e-05	-0.031	-5.5e-05	-0.048	-8.8e-05	-0.049	-5.1e-05	-0.011	-1e-05	-0.025
-0.5	0.000239	0.067	-5e-05	-0.095	6.2e-05	0.09	-7.4e-05	-0.084	-1.1e-05	-0.024	7.1e-05	0.161	7.7e-05	0.094	-4.5e-05	-0.039	-6e-05	-0.053	-8.6e-05	-0.047	-5.9e-05	-0.019	-8e-06	-0.023
-0.475	0.000237	0.065	-5.5e-05	-0.1	5.5e-05	0.083	-8.4e-05	-0.094	-1.6e-05	-0.029	5.9e-05	0.149	8.5e-05	0.102	-5.5e-05	-0.049	-6.1e-05	-0.054	-8.2e-05	-0.043	-7.1e-05	-0.031	-6e-06	-0.021
-0.45	0.000235	0.063	-6.1e-05	-0.106	4.7e-05	0.075	-9.2e-05	-0.102	-1.2e-05	-0.025	4.8e-05	0.138	8.4e-05	0.101	-6.1e-05	-0.055	-5.8e-05	-0.051	-7.6e-05	-0.037	-8.2e-05	-0.042	-6e-06	-0.021
-0.425	0.000234	0.062	-6.6e-05	-0.111	3.8e-05	0.066	-9.8e-05	-0.108	-2e-06	-0.015	4.4e-05	0.134	7.5e-05	0.092	-6.2e-05	-0.056	-5.4e-05	-0.047	-6.8e-05	-0.029	-8.8e-05	-0.048	-8e-06	-0.023
-0.4	0.000236	0.064	-6.9e-05	-0.114	3.1e-05	0.059	-0.000103	-0.113	7e-06	-0.006	4.8e-05	0.138	6.5e-05	0.082	-6.2e-05	-0.056	-5.3e-05	-0.046	-6.1e-05	-0.022	-8.6e-05	-0.046	-9e-06	-0.024
-0.375	0.000239	0.067	-7.3e-05	-0.118	3e-05	0.058	-0.000103	-0.113	1.1e-05	-0.002	5.6e-05	0.146	6e-05	0.077	-6.2e-05	-0.056	-5.6e-05	-0.049	-5.3e-05	-0.014	-7.8e-05	-0.038	-7e-06	-0.022
-0.35	0.000244	0.072	-7.6e-05	-0.121	3.4e-05	0.062	-9.7e-05	-0.107	8e-06	-0.005	6.4e-05	0.154	5.8e-05	0.075	-6.3e-05	-0.057	-6.1e-05	-0.054	-4.3e-05	-0.004	-6.7e-05	-0.027	-3e-06	-0.018
-0.325	0.000246	0.074	-7.7e-05	-0.122	4.1e-05	0.069	-8.8e-05	-0.098	2e-06	-0.011	7.2e-05	0.162	5.8e-05	0.075	-6e-05	-0.054	-6.5e-05	-0.058	-3.2e-05	0.007	-5.7e-05	-0.017	3e-06	-0.012
-0.3	0.000246	0.074	-7.8e-05	-0.123	4.8e-05	0.076	-7.9e-05	-0.089	-4e-06	-0.017	7.8e-05	0.168	6e-05	0.077	-5.5e-05	-0.049	-6.4e-05	-0.057	-2e-05	0.019	-5e-05	-0.01	1e-05	-0.005
-0.275	0.000246	0.074	-7.9e-05	-0.124	5.3e-05	0.081	-7.5e-05	-0.085	-9e-06	-0.022	8.2e-05	0.172	6.4e-05	0.081	-4.8e-05	-0.042	-5.8e-05	-0.051	-8e-06	0.031	-4.7e-05	-0.007	1.5e-05	0
-0.25	0.000247	0.075	-8.2e-05	-0.127	5.5e-05	0.083	-7.6e-05	-0.086	-1.5e-05	-0.028	8.4e-05	0.174	6.6e-05	0.083	-4.1e-05	-0.035	-5e-05	-0.043	1e-06	0.04	-4.6e-05	-0.006	1.8e-05	0.003
-0.225	0.00025	0.078	-8.5e-05	-0.13	5.3e-05	0.081	-8.1e-05	-0.091	-1.9e-05	-0.032	8.6e-05	0.176	6.4e-05	0.081	-3.5e-05	-0.029	-4.5e-05	-0.038	7e-06	0.046	-4.4e-05	-0.004	1.7e-05	0.002
-0.2	0.000253	0.081	-8.7e-05	-0.132	4.9e-05	0.077	-8.5e-05	-0.095	-2.1e-05	-0.034	8.9e-05	0.179	5.8e-05	0.075	-3e-05	-0.024	-4.7e-05	-0.04	1.2e-05	0.051	-4.2e-05	-0.002	1.5e-05	0
-0.175	0.000256	0.084	-8.8e-05	-0.133	4.5e-05	0.073	-8.3e-05	-0.093	-2.1e-05	-0.034	8.7e-05	0.177	4.9e-05	0.066	-2.9e-05	-0.023	-5.7e-05	-0.05	1.3e-05	0.052	-3.9e-05	0.001	1.1e-05	-0.004
-0.15	0.000259	0.087	-8.7e-05	-0.132	4.3e-05	0.071	-7.7e-05	-0.087	-2e-05	-0.033	8.4e-05	0.174	4e-05	0.057	-3.4e-05	-0.028	-7.1e-05	-0.064	1.4e-05	0.053	-3.5e-05	0.005	8e-06	-0.007
-0.125	0.00026	0.088	-8.4e-05	-0.129	4.4e-05	0.072	-6.7e-05	-0.077	-1.9e-05	-0.032	8.1e-05	0.171	3.2e-05	0.049	-4.3e-05	-0.037	-8.4e-05	-0.077	1.3e-05	0.052	-3.4e-05	0.006	8e-06	-0.007
-0.1	0.000259	0.087	-8.1e-05	-0.126	4.7e-05	0.075	-5.6e-05	-0.066	-2e-05	-0.033	8.3e-05	0.173	2.7e-05	0.044	-5.4e-05	-0.048	-8.9e-05	-0.082	1.2e-05	0.051	-3.3e-05	0.007	1.2e-05	-0.003
-0.075	0.000254	0.082	-7.9e-05	-0.124	5.2e-05	0.08	-4.4e-05	-0.054	-2.4e-05	-0.037	9e-05	0.18	2.4e-05	0.041	-6.2e-05	-0.056	-8.9e-05	-0.082	1.2e-05	0.051	-3.1e-05	0.009	1.7e-05	0.002
-0.05	0.000247	0.075	-7.9e-05	-0.124	6e-05	0.088	-3.3e-05	-0.043	-2.9e-05	-0.042	9.6e-05	0.186	2.3e-05	0.04	-6.4e-05	-0.058	-8.5e-05	-0.078	1.4e-05	0.053	-2.2e-05	0.018	1.9e-05	0.004
-0.025	0.000239	0.067	-8e-05	-0.125	7e-05	0.098	-2.3e-05	-0.033	-3.8e-05	-0.051	0.000101	0.191	2.5e-05	0.042	-6e-05	-0.054	-8e-05	-0.073	1.9e-05	0.058	-9e-06	0.031	1.7e-05	0.002
0	0.000322	0.15	4e-06	-0.041	0.000166	0.194	6.5e-05	0.055	2.4e-05	0.011	0.000183	0.273	0.00011	0.127	3.1e-05	0.037	9e-06	0.016	0.000108	0.147	8.4e-05	0.124	9.2e-05	0.077
0.025	0.000674	0.502	0.00036	0.315	0.000523	0.551	0.000415	0.405	0.000352	0.339	0.000528	0.618	0.00046	0.477	0.000386	0.392	0.000361	0.368	0.000463	0.502	0.000441	0.481	0.00043	0.415
0.05	0.000993	0.821	0.000686	0.641	0.000837	0.865	0.000734	0.724	0.00067	0.657	0.000836	0.926	0.000774	0.791	0.000704	0.71	0.00068	0.687	0.000787	0.826	0.000761	0.801	0.000742	0.727
0.075	0.001005	0.833	0.000702	0.657	0.000834	0.862	0.000744	0.734	0.000683	0.67	0.000835	0.925	0.000773	0.79	0.000707	0.713	0.00069	0.697	0.000799	0.838	0.000767	0.807	0.000749	0.734
0.1	0.000747	0.575	0.00045	0.405	0.000567	0.595	0.000486	0.476	0.000431	0.418	0.000572	0.662	0.000505	0.522	0.000448	0.454	0.00044	0.447	0.000542	0.581	0.000505	0.545	0.000493	0.478
0.125	0.000403	0.231	0.000124	0.079	0.000235	0.263	0.000154	0.144	0.000107	0.094	0.000245	0.335	0.00017	0.187	0.000126	0.132	0.000123	0.13	0.000216	0.255	0.000176	0.216	0.000166	0.151
0.15	0.000148	-0.024	-0.000119	-0.164	-1e-05	0.018	-9.7e-05	-0.107	-0.000134	-0.147	3e-06	0.093	-7.8e-05	-0.061	-0.000105	-0.099	-0.000111	-0.104	-2.4e-05	0.015	-6.8e-05	-0.028	-7.7e-05	-0.092
0.175	7.3e-05	-0.099	-0.000224	-0.269	-0.000122	-0.094	-0.000213	-0.223	-0.000239	-0.252	-0.000111	-0.021	-0.000194	-0.177	-0.000204	-0.198	-0.000218	-0.211	-0.000132	-0.093	-0.000183	-0.143	-0.000187	-0.202
0.2	0.00013	-0.042	-0.000224	-0.269	-0.000135	-0.107	-0.000223	-0.233	-0.000237	-0.25	-0.000127	-0.037	-0.000213	-0.196	-0.000205	-0.199	-0.000228	-0.221	-0.000138	-0.099	-0.000201	-0.161	-0.000191	-0.206
0.225	0.00016	-0.012	-0.000191	-0.236	-0.000107	-0.079	-0.000181	-0.191	-0.000186	-0.199	-9.9e-05	-0.009	-0.000186	-0.169	-0.00016	-0.154	-0.000193	-0.186	-9.7e-05	-0.058	-0.000173	-0.133	-0.000144	-0.159
0.25	6.8e-05	-0.104	-0.000173	-0.218	-7.6e-05	-0.048	-0.000133	-0.143	-0.000133	-0.146	-6.6e-05	0.024	-0.000153	-0.136	-0.000115	-0.109	-0.000155	-0.148	-5.1e-05	-0.012	-0.000135	-0.095	-9.2e-05	-0.107
0.275	-2.6e-05	-0.198	-0.000165	-0.21	-5.3e-05	-0.025	-0.000101	-0.111	-9.9e-05	-0.112	-4.3e-05	0.047	-0.000129	-0.112	-8.9e-05	-0.083	-0.000135	-0.128	-2.1e-05	0.018	-0.000104	-0.064	-5.8e-05	-0.073
0.3	7.6e-05	-0.096	-0.000131	-0.176	-3e-05	-0.002	-8.5e-05	-0.095	-8.7e-05	-0.1	-2.7e-05	0.063	-0.000116	-0.099	-8.4e-05	-0.078	-0.000133	-0.126	-8e-06	0.031	-8.2e-05	-0.042	-4.6e-05	-0.061
0.325	0.000319	0.147	-7.1e-05	-0.116	-1.1e-05	0.017	-8.2e-05	-0.092	-9.3e-05	-0.106	-1.3e-05	0.077	-0.000112	-0.095	-8.9e-05	-0.083	-0.000142	-0.135	-6e-06	0.033	-6.9e-05	-0.029	-5e-05	-0.065
0.35	0.000379	0.207	-4.8e-05	-0.093	-8e-06	0.02	-8.9e-05	-0.099	-0.000106	-0.119	-4e-06	0.086	-0.000113	-0.096	-9.8e-05	-0.092	-0.00015	-0.143	-8e-06	0.031	-6.3e-05	-0.023	-5.8e-05	-0.073
0.375	9.7e-05	-0.075	-9.3e-05	-0.138	-2.9e-05	-0.001	-0.000101	-0.111	-0.000122	-0.135	-3e-06	0.087	-0.000117	-0.1	-0.000105	-0.099	-0.000152	-0.145	-7e-06	0.032	-5.9e-05	-0.019	-6.4e-05	-0.079
0.4	-0.000192	-0.364	-0.000148	-0.193	-5.3e-05	-0.025	-0.000108	-0.118	-0.000132	-0.145	-1e-05	0.08	-0.000119	-0.102	-0.000107	-0.101	-0.000145	-0.138	-2e-06	0.037	-5.5e-05	-0.015	-6.6e-05	-0.081
0.425	-4.4e-05	-0.216	-0.000121	-0.166	-5e-05	-0.022	-0.000101	-0.111	-0.000133	-0.146	-2e-05	0.07	-0.000116	-0.099	-0.000106	-0.1	-0.00013	-0.123	4e-06	0.043	-4.5e-05	-0.005	-6.4e-05	-0.079
0.45	0.000427	0.255	-2.7e-05	-0.072	-2.4e-05	0.004	-8.2e-05	-0.092	-0.000124	-0.137	-2.6e-05	0.064	-0.000109	-0.092	-0.000104	-0.098	-0.000111	-0.104	6e-06	0.045	-3.2e-05	0.008	-6e-05	-0.075
0.475	0.000579	0.407	1.3e-05	-0.032	-7e-06	0.021	-6.7e-05	-0.077	-0.000111	-0.124	-2.8e-05	0.062	-0.000102	-0.085	-0.000103	-0.097	-9.4e-05	-0.087	2e-06	0.041	-2e-05	0.02	-5.8e-05	-0.073
0.5	0.000115	-0.057	-7.1e-05	-0.116	-2.2e-05	0.006	-6.6e-05	-0.076	-0.000102	-0.115	-3e-05	0.06	-9.9e-05	-0.082	-0.000103	-0.097	-8e-05	-0.073	-4e-06	0.035	-1.2e-05	0.028	-5.7e-05	-0.072
0.525	-0.000383	-0.555	-0.000177	-0.222	-4.4e-05	-0.016	-7.1e-05	-0.081	-9.7e-05	-0.11	-3.1e-05	0.059	-0.0001	-0.083	-0.000101	-0.095	-6.9e-05	-0.062	-7e-06	0.032	-8e-06	0.032	-5.5e-05	-0.07
0.55	-0.000171	-0.343	-0.000153	-0.198	-3.4e-05	-0.006	-6.8e-05	-0.078	-9.2e-05	-0.105	-3.3e-05	0.057	-0.000102	-0.085	-9.6e-05	-0.09	-5.7e-05	-0.05	-6e-06	0.033	-4e-06	0.036	-5e-05	-0.065
0.575	0.000561	0.389	-1.3e-05	-0.058	0	0.028	-5.4e-05	-0.064	-8.7e-05	-0.1	-3.6e-05	0.054	-0.000103	-0.086	-8.9e-05	-0.083	-4.5e-05	-0.038	-1e-06	0.038	-1e-06	0.039	-4.3e-05	-0.058
0.6	0.000817	0.645	5.6e-05	0.011	1e-05	0.038	-4.5e-05	-0.055	-8.2e-05	-0.095	-3.9e-05	0.051	-0.000103	-0.086	-8.4e-05	-0.078	-3.7e-05	-0.03	2e-06	0.041	3e-06	0.043	-3.9e-05	-0.054
0.625	0.000158	-0.014	-5.2e-05	-0.097	-2.9e-05	-0.001	-5e-05	-0.06	-8.4e-05	-0.097	-4e-05	0.05	-0.000104	-0.087	-8.4e-05	-0.078	-3.3e-05	-0.026	1e-06	0.04	5e-06	0.045	-4.2e-05	-0.057
0.65	-0.000566	-0.738	-0.000194	-0.239	-7.4e-05	-0.046	-6e-05	-0.07	-8.8e-05	-0.101	-3.8e-05	0.052	-0.000106	-0.089	-8.8e-05	-0.082	-2.6e-05	-0.019	-1e-06	0.038	5e-06	0.045	-5e-05	-0.065
0.675	-0.00031	-0.482	-0.000158	-0.203	-6.6e-05	-0.038	-5.6e-05	-0.066	-8.7e-05	-0.1	-3.6e-05	0.054	-0.000106	-0.089	-9.5e-05	-0.089	-1.4e-05	-0.007	1e-06	0.04	2e-06	0.042	-6.2e-05	-0.077
0.7	0.000657	0.485	2.6e-05	-0.019	-1.7e-05	0.011	-3.9e-05	-0.049	-8.1e-05	-0.094	-3.5e-05	0.055	-0.000105	-0.088	-9.8e-05	-0.092	2e-06	0.009	1e-05	0.049	-1e-06	0.039	-7.1e-05	-0.086
0.725	0.000996	0.824	0.000112	0.067	1e-06	0.029	-3.1e-05	-0.041	-7.7e-05	-0.09	-3.8e-05	0.052	-0.000101	-0.084	-9.8e-05	-0.092	1.6e-05	0.023	2e-05	0.059	-4e-06	0.036	-7.3e-05	-0.088
0.75	0.000149	-0.023	-3.2e-05	-0.077	-4.5e-05	-0.017	-4.2e-05	-0.052	-8.3e-05	-0.096	-4.2e-05	0.048	-9.5e-05	-0.078	-9.9e-05	-0.093	2e-05	0.027	2.6e-05	0.065	-7e-06	0.033	-7.3e-05	-0.088
0.775	-0.000777	-0.949	-0.000216	-0.261	-9.9e-05	-0.071	-5.6e-05	-0.066	-9.1e-05	-0.104	-4.2e-05	0.048	-8.5e-05	-0.068	-0.000105	-0.099	1.9e-05	0.026	2.4e-05	0.063	-9e-06	0.031	-7.4e-05	-0.089
0.8	-0.000474	-0.646	-0.00018	-0.225	-8.7e-05	-0.059	-4.8e-05	-0.058	-9.2e-05	-0.105	-3.1e-05	0.059	-7.2e-05	-0.055	-0.000115	-0.109	1.6e-05	0.023	1.7e-05	0.056	-9e-06	0.031	-7.5e-05	-0.09
0.825	0.0007	0.528	3.9e-05	-0.006	-2.1e-05	0.007	-2.4e-05	-0.034	-8.5e-05	-0.098	-1.4e-05	0.076	-6e-05	-0.043	-0.000126	-0.12	1.5e-05	0.022	5e-06	0.044	-6e-06	0.034	-7.7e-05	-0.092
0.85	0.001125	0.953	0.000137	0.092	8e-06	0.036	-1.3e-05	-0.023	-8e-05	-0.093	-1e-06	0.089	-5.5e-05	-0.038	-0.000136	-0.13	1.5e-05	0.022	-1.1e-05	0.028	1e-06	0.041	-7.9e-05	-0.094
0.875	0.000162	-0.01	-3.4e-05	-0.079	-4.5e-05	-0.017	-3e-05	-0.04	-8.3e-05	-0.096	5e-06	0.095	-5.6e-05	-0.039	-0.000144	-0.138	1.7e-05	0.024	-2.9e-05	0.01	7e-06	0.047	-8.4e-05	-0.099
0.9	-0.000887	-1.059	-0.000248	-0.293	-0.000114	-0.086	-5e-05	-0.06	-8.9e-05	-0.102	5e-06	0.095	-5.9e-05	-0.042	-0.00015	-0.144	2.2e-05	0.029	-4.6e-05	-0.007	1.1e-05	0.051	-9e-05	-0.105
0.925	-0.000546	-0.718	-0.000207	-0.252	-0.000111	-0.083	-4.5e-05	-0.055	-8.7e-05	-0.1	7e-06	0.097	-5.6e-05	-0.039	-0.000152	-0.146	3.2e-05	0.039	-5.9e-05	-0.02	1e-05	0.05	-9.5e-05	-0.11
0.95	0.000755	0.583	4.3e-05	-0.002	-4.6e-05	-0.018	-2e-05	-0.03	-7.5e-05	-0.088	1.1e-05	0.101	-4.8e-05	-0.031	-0.000151	-0.145	4.3e-05	0.05	-6.7e-05	-0.028	7e-06	0.047	-9.8e-05	-0.113
0.975	0.001221	1.049	0.00016	0.115	-1.7e-05	0.011	-5e-06	-0.015	-6.3e-05	-0.076	1.3e-05	0.103	-4.1e-05	-0.024	-0.000149	-0.143	4.8e-05	0.055	-7e-05	-0.031	3e-06	0.043	-0.000101	-0.116
1	0.000185	0.013	-1.9e-05	-0.064	-7.1e-05	-0.043	-1.8e-05	-0.028	-6.3e-05	-0.076	1.4e-05	0.104	-4.2e-05	-0.025	-0.000147	-0.141	4.3e-05	0.05	-7e-05	-0.031	-1e-06	0.039	-0.000104	-0.119
1.025	-0.000935	-1.107	-0.000252	-0.297	-0.000139	-0.111	-3.4e-05	-0.044	-7e-05	-0.083	1.6e-05	0.106	-4.8e-05	-0.031	-0.000142	-0.136	3.2e-05	0.039	-6.8e-05	-0.029	-4e-06	0.036	-0.000107	-0.122
1.05	-0.000595	-0.767	-0.000227	-0.272	-0.000132	-0.104	-2.4e-05	-0.034	-7.1e-05	-0.084	2.2e-05	0.112	-5.4e-05	-0.037	-0.000133	-0.127	2.2e-05	0.029	-6.2e-05	-0.023	-5e-06	0.035	-0.000106	-0.121
1.075	0.000722	0.55	1.1e-05	-0.034	-6.1e-05	-0.033	6e-06	-0.004	-6.4e-05	-0.077	2.5e-05	0.115	-5.8e-05	-0.041	-0.000124	-0.118	1.4e-05	0.021	-5.6e-05	-0.017	-4e-06	0.036	-0.000103	-0.118
1.1	0.001176	1.004	0.000118	0.073	-2.6e-05	0.002	2.3e-05	0.013	-6e-05	-0.073	2.4e-05	0.114	-6.2e-05	-0.045	-0.000114	-0.108	6e-06	0.013	-4.8e-05	-0.009	-2e-06	0.038	-0.0001	-0.115
1.125	0.000125	-0.047	-6.4e-05	-0.109	-7.7e-05	-0.049	9e-06	-0.001	-6.7e-05	-0.08	2.1e-05	0.111	-6.3e-05	-0.046	-0.000108	-0.102	-1e-06	0.006	-4.2e-05	-0.003	-1e-06	0.039	-9.6e-05	-0.111
1.15	-0.000978	-1.15	-0.00029	-0.335	-0.000145	-0.117	-1.3e-05	-0.023	-7.8e-05	-0.091	2.1e-05	0.111	-6e-05	-0.043	-0.000103	-0.097	-6e-06	0.001	-3.6e-05	0.003	-1e-06	0.039	-9.2e-05	-0.107
1.175	-0.000619	-0.791	-0.000255	-0.3	-0.00014	-0.112	-1.1e-05	-0.021	-7.9e-05	-0.092	2.6e-05	0.116	-5.4e-05	-0.037	-0.0001	-0.094	-4e-06	0.003	-3e-05	0.009	-6e-06	0.034	-9.1e-05	-0.106
1.2	0.000671	0.499	-2e-05	-0.065	-7.4e-05	-0.046	1.4e-05	0.004	-6.5e-05	-0.078	2.9e-05	0.119	-4.6e-05	-0.029	-9.7e-05	-0.091	1e-06	0.008	-2.6e-05	0.013	-1.3e-05	0.027	-9.1e-05	-0.106
1.225	0.001062	0.89	6.8e-05	0.023	-4.4e-05	-0.016	2.7e-05	0.017	-5e-05	-0.063	2.3e-05	0.113	-4e-05	-0.023	-9.8e-05	-0.092	6e-06	0.013	-2.7e-05	0.012	-2.1e-05	0.019	-9.2e-05	-0.107
1.25	-2.6e-05	-0.198	-0.000136	-0.181	-9.4e-05	-0.066	9e-06	-0.001	-4.4e-05	-0.057	1.5e-05	0.105	-3.7e-05	-0.02	-9.7e-05	-0.091	1e-05	0.017	-3.3e-05	0.006	-2.6e-05	0.014	-9.5e-05	-0.11
1.275	-0.001107	-1.279	-0.000376	-0.421	-0.000156	-0.128	-1.5e-05	-0.025	-4.6e-05	-0.059	1.2e-05	0.102	-3.3e-05	-0.016	-9.4e-05	-0.088	1.4e-05	0.021	-3.9e-05	0	-2.6e-05	0.014	-0.0001	-0.115
1.3	-0.000697	-0.869	-0.000346	-0.391	-0.000147	-0.119	-1.4e-05	-0.024	-4.5e-05	-0.058	1.9e-05	0.109	-2.8e-05	-0.011	-8.9e-05	-0.083	2e-05	0.027	-3.8e-05	0.001	-2.1e-05	0.019	-0.000105	-0.12
1.325	0.000615	0.443	-0.000113	-0.158	-8.7e-05	-0.059	9e-06	-0.001	-4e-05	-0.053	3e-05	0.12	-2.5e-05	-0.008	-8.4e-05	-0.078	2.4e-05	0.031	-3.3e-05	0.006	-1.7e-05	0.023	-0.00011	-0.125
1.35	0.00099	0.818	-2e-05	-0.065	-7.3e-05	-0.045	1.7e-05	0.007	-4e-05	-0.053	3.7e-05	0.127	-2.7e-05	-0.01	-7.8e-05	-0.072	2.4e-05	0.031	-2.8e-05	0.011	-1.7e-05	0.023	-0.000111	-0.126
1.375	-0.000104	-0.276	-0.000205	-0.25	-0.000143	-0.115	-4e-06	-0.014	-4.8e-05	-0.061	3.7e-05	0.127	-3.3e-05	-0.016	-7e-05	-0.064	2.1e-05	0.028	-2.6e-05	0.013	-2.5e-05	0.015	-0.000108	-0.123
1.4	-0.001153	-1.325	-0.000412	-0.457	-0.000219	-0.191	-3.3e-05	-0.043	-5.8e-05	-0.071	3.3e-05	0.123	-3.8e-05	-0.021	-5.9e-05	-0.053	2e-05	0.027	-2.6e-05	0.013	-3.8e-05	0.002	-0.000101	-0.116
1.425	-0.0007	-0.872	-0.000344	-0.389	-0.000214	-0.186	-3.9e-05	-0.049	-5.7e-05	-0.07	2.9e-05	0.119	-4.2e-05	-0.025	-4.5e-05	-0.039	2e-05	0.027	-2.9e-05	0.01	-5.2e-05	-0.012	-9.3e-05	-0.108
1.45	0.000623	0.451	-8.2e-05	-0.127	-0.000148	-0.12	-2.4e-05	-0.034	-4.6e-05	-0.059	2.3e-05	0.113	-4.3e-05	-0.026	-3.2e-05	-0.026	2e-05	0.027	-3.4e-05	0.005	-6.5e-05	-0.025	-8.6e-05	-0.101
1.475	0.000985	0.813	2.8e-05	-0.017	-0.000124	-0.096	-2e-05	-0.03	-3.7e-05	-0.05	1.3e-05	0.103	-4.7e-05	-0.03	-2.1e-05	-0.015	1.9e-05	0.026	-4e-05	-0.001	-7.3e-05	-0.033	-8.1e-05	-0.096
1.5	-9.9e-05	-0.271	-0.000144	-0.189	-0.000181	-0.153	-4.1e-05	-0.051	-3.8e-05	-0.051	3e-06	0.093	-5.3e-05	-0.036	-1.5e-05	-0.009	2e-05	0.027	-4.5e-05	-0.006	-7.5e-05	-0.035	-7.9e-05	-0.094
1.525	-0.001085	-1.257	-0.00033	-0.375	-0.000247	-0.219	-6.4e-05	-0.074	-4.8e-05	-0.061	-2e-06	0.088	-5.5e-05	-0.038	-1.3e-05	-0.007	2.4e-05	0.031	-5.1e-05	-0.012	-6.9e-05	-0.029	-7.8e-05	-0.093
1.55	-0.000556	-0.728	-0.000238	-0.283	-0.000235	-0.207	-6e-05	-0.07	-5.5e-05	-0.068	-2e-06	0.088	-4.8e-05	-0.031	-1.1e-05	-0.005	3.3e-05	0.04	-5.7e-05	-0.018	-5.6e-05	-0.016	-8e-05	-0.095
1.575	0.000802	0.63	4e-05	-0.005	-0.000167	-0.139	-3.4e-05	-0.044	-5.5e-05	-0.068	-1e-06	0.089	-3.4e-05	-0.017	-8e-06	-0.002	3.7e-05	0.044	-6.2e-05	-0.023	-4e-05	0	-8.4e-05	-0.099
1.6	0.001158	0.986	0.000156	0.111	-0.000138	-0.11	-2.1e-05	-0.031	-5.4e-05	-0.067	-3e-06	0.087	-2e-05	-0.003	-2e-06	0.004	3.4e-05	0.041	-6.7e-05	-0.028	-2.8e-05	0.012	-9e-05	-0.105
1.625	8.2e-05	-0.09	-1.1e-05	-0.056	-0.000183	-0.155	-3.5e-05	-0.045	-5.7e-05	-0.07	-5e-06	0.085	-1.3e-05	0.004	5e-06	0.011	2.6e-05	0.033	-7.3e-05	-0.034	-2.2e-05	0.018	-9.6e-05	-0.111
1.65	-0.000853	-1.025	-0.000188	-0.233	-0.000225	-0.197	-5.5e-05	-0.065	-5.5e-05	-0.068	-5e-06	0.085	-1.1e-05	0.006	1.2e-05	0.018	2e-05	0.027	-7.5e-05	-0.036	-2.3e-05	0.017	-0.0001	-0.115
1.675	-0.000274	-0.446	-8.9e-05	-0.134	-0.000183	-0.155	-5.2e-05	-0.062	-4.4e-05	-0.057	0	0.09	-1.3e-05	0.004	1.9e-05	0.025	2.3e-05	0.03	-7.4e-05	-0.035	-2.7e-05	0.013	-0.000101	-0.116
1.7	0.001073	0.901	0.000187	0.142	-9.1e-05	-0.063	-3.2e-05	-0.042	-3e-05	-0.043	4e-06	0.094	-1.7e-05	0	2.6e-05	0.032	3.2e-05	0.039	-7e-05	-0.031	-3e-05	0.01	-0.000102	-0.117
1.725	0.001352	1.18	0.000292	0.247	-5.1e-05	-0.023	-2.6e-05	-0.036	-2.6e-05	-0.039	6e-06	0.096	-2.4e-05	-0.007	3.1e-05	0.037	4.2e-05	0.049	-6.6e-05	-0.027	-3e-05	0.01	-0.000102	-0.117
1.75	0.000189	0.017	0.000112	0.067	-9.4e-05	-0.066	-4.3e-05	-0.053	-3.6e-05	-0.049	5e-06	0.095	-3e-05	-0.013	3.3e-05	0.039	4.9e-05	0.056	-6.3e-05	-0.024	-3e-05	0.01	-9.8e-05	-0.113
1.775	-0.000813	-0.985	-8.4e-05	-0.129	-0.000138	-0.11	-5.7e-05	-0.067	-4.9e-05	-0.062	5e-06	0.095	-2.7e-05	-0.01	3.6e-05	0.042	5.4e-05	0.061	-6e-05	-0.021	-3e-05	0.01	-8.9e-05	-0.104
1.8	-0.000308	-0.48	-2e-05	-0.065	-9.8e-05	-0.07	-4.1e-05	-0.051	-5.6e-05	-0.069	3e-06	0.093	-1.5e-05	0.002	4.2e-05	0.048	5.5e-05	0.062	-5.7e-05	-0.018	-2.7e-05	0.013	-7.3e-05	-0.088
1.825	0.000918	0.746	0.000195	0.15	-7e-06	0.021	-6e-06	-0.016	-5.9e-05	-0.072	-3e-06	0.087	2e-06	0.019	5e-05	0.056	4.8e-05	0.055	-5.2e-05	-0.013	-2.2e-05	0.018	-5.5e-05	-0.07
1.85	0.001053	0.881	0.000216	0.171	3.4e-05	0.062	1.1e-05	0.001	-6.4e-05	-0.077	-1.3e-05	0.077	1.6e-05	0.033	5.5e-05	0.061	3.4e-05	0.041	-4.7e-05	-0.008	-1.5e-05	0.025	-3.7e-05	-0.052
1.875	-0.000214	-0.386	-5.3e-05	-0.098	-1.1e-05	0.017	1e-06	-0.009	-7.3e-05	-0.086	-2.2e-05	0.068	2.1e-05	0.038	5.4e-05	0.06	1.6e-05	0.023	-4.2e-05	-0.003	-9e-06	0.031	-2.4e-05	-0.039
1.9	-0.001243	-1.415	-0.000325	-0.37	-6.5e-05	-0.037	-1.1e-05	-0.021	-7.4e-05	-0.087	-2.6e-05	0.064	1.8e-05	0.035	4.8e-05	0.054	1e-06	0.008	-3.5e-05	0.004	-7e-06	0.033	-1.8e-05	-0.033
1.925	-0.000714	-0.886	-0.000323	-0.368	-4.9e-05	-0.021	2e-06	-0.008	-5.9e-05	-0.072	-2.4e-05	0.066	1.3e-05	0.03	4.2e-05	0.048	-5e-06	0.002	-2.6e-05	0.013	-1.2e-05	0.028	-1.8e-05	-0.033
1.95	0.000538	0.366	-0.000157	-0.202	2e-06	0.03	3.1e-05	0.021	-3.4e-05	-0.047	-2.6e-05	0.064	8e-06	0.025	4e-05	0.046	-4e-06	0.003	-1.7e-05	0.022	-2.3e-05	0.017	-2.2e-05	-0.037
1.975	0.000702	0.53	-0.00016	-0.205	-8e-06	0.02	4.3e-05	0.033	-1.6e-05	-0.029	-3.8e-05	0.052	1e-06	0.018	4.3e-05	0.049	-2e-06	0.005	-1.3e-05	0.026	-3.4e-05	0.006	-2.7e-05	-0.042
2	-0.000489	-0.661	-0.000416	-0.461	-0.000106	-0.078	3e-05	0.02	-1e-05	-0.023	-5.7e-05	0.033	-4e-06	0.013	4.9e-05	0.055	2e-06	0.009	-1.5e-05	0.024	-3.9e-05	0.001	-3.1e-05	-0.046
2.025	-0.001388	-1.56	-0.000627	-0.672	-0.000206	-0.178	1.7e-05	0.007	-9e-06	-0.022	-7.3e-05	0.017	-5e-06	0.012	5.5e-05	0.061	7e-06	0.014	-2.4e-05	0.015	-3.6e-05	0.004	-3.5e-05	-0.05
2.05	-0.000724	-0.896	-0.000532	-0.577	-0.000227	-0.199	3e-05	0.02	-3e-06	-0.016	-7.9e-05	0.011	-3e-06	0.014	6e-05	0.066	1.3e-05	0.02	-3.2e-05	0.007	-2.8e-05	0.012	-3.9e-05	-0.054
2.075	0.000611	0.439	-0.000266	-0.311	-0.0002	-0.172	5.3e-05	0.043	6e-06	-0.007	-8e-05	0.01	0	0.017	6.4e-05	0.07	1.5e-05	0.022	-3.6e-05	0.003	-1.9e-05	0.021	-4e-05	-0.055
2.1	0.000818	0.646	-0.000184	-0.229	-0.00022	-0.192	4.9e-05	0.039	9e-06	-0.004	-8.3e-05	0.007	-2e-06	0.015	6.4e-05	0.07	1e-05	0.017	-3.4e-05	0.005	-1.3e-05	0.027	-4e-05	-0.055
2.125	-0.000314	-0.486	-0.000365	-0.41	-0.000307	-0.279	1.1e-05	0.001	4e-06	-0.009	-8.8e-05	0.002	-7e-06	0.01	6.1e-05	0.067	-1e-06	0.006	-2.7e-05	0.012	-8e-06	0.032	-4.2e-05	-0.057
2.15	-0.001109	-1.281	-0.000511	-0.556	-0.000374	-0.346	-3e-05	-0.04	0	-0.013	-9.3e-05	-0.003	-1.3e-05	0.004	5.9e-05	0.065	-1e-05	-0.003	-1.6e-05	0.023	-4e-06	0.036	-4.4e-05	-0.059
2.175	-0.000339	-0.511	-0.000361	-0.406	-0.000346	-0.318	-4.4e-05	-0.054	4e-06	-0.009	-9.9e-05	-0.009	-1.5e-05	0.002	5.9e-05	0.065	-1.7e-05	-0.01	0	0.039	-3e-06	0.037	-4.4e-05	-0.059
2.2	0.001057	0.885	-5.4e-05	-0.099	-0.000263	-0.235	-4.2e-05	-0.052	1e-05	-0.003	-0.000106	-0.016	-1.6e-05	0.001	5.8e-05	0.064	-2.5e-05	-0.018	1.5e-05	0.054	-6e-06	0.034	-4.4e-05	-0.059
2.225	0.001279	1.107	6.8e-05	0.023	-0.000227	-0.199	-5.8e-05	-0.068	6e-06	-0.007	-0.000113	-0.023	-1.7e-05	0	5.3e-05	0.059	-3.6e-05	-0.029	2.6e-05	0.065	-1.2e-05	0.028	-4.6e-05	-0.061
2.25	0.000161	-0.011	-6.5e-05	-0.11	-0.000261	-0.233	-0.0001	-0.11	-8e-06	-0.021	-0.000118	-0.028	-2.1e-05	-0.004	4.8e-05	0.054	-4.6e-05	-0.039	2.7e-05	0.066	-2e-05	0.02	-4.9e-05	-0.064
2.275	-0.000609	-0.781	-0.000154	-0.199	-0.000282	-0.254	-0.000139	-0.149	-2.4e-05	-0.037	-0.000114	-0.024	-2.6e-05	-0.009	4.7e-05	0.053	-5.1e-05	-0.044	2.2e-05	0.061	-2.9e-05	0.011	-5e-05	-0.065
2.3	0.000145	-0.027	4.6e-05	0.001	-0.000219	-0.191	-0.000149	-0.159	-3.2e-05	-0.045	-0.000103	-0.013	-2.9e-05	-0.012	5.1e-05	0.057	-4.9e-05	-0.042	1.2e-05	0.051	-3.8e-05	0.002	-4.3e-05	-0.058
2.325	0.001446	1.274	0.000379	0.334	-0.000112	-0.084	-0.000141	-0.151	-3.6e-05	-0.049	-8.8e-05	0.002	-3e-05	-0.013	5.6e-05	0.062	-4.3e-05	-0.036	2e-06	0.041	-4.3e-05	-0.003	-3e-05	-0.045
2.35	0.001516	1.344	0.000489	0.444	-5.8e-05	-0.03	-0.000146	-0.156	-4.6e-05	-0.059	-7.8e-05	0.012	-2.8e-05	-0.011	5.8e-05	0.064	-3.5e-05	-0.028	-6e-06	0.033	-4.4e-05	-0.004	-1.8e-05	-0.033
2.375	0.000266	0.094	0.000312	0.267	-7.4e-05	-0.046	-0.000175	-0.185	-6e-05	-0.073	-7.1e-05	0.019	-2.5e-05	-0.008	5.8e-05	0.064	-2.7e-05	-0.02	-1.3e-05	0.026	-4.2e-05	-0.002	-1.2e-05	-0.027
2.4	-0.000574	-0.746	0.000159	0.114	-7.6e-05	-0.048	-0.000199	-0.209	-6.9e-05	-0.082	-6.7e-05	0.023	-2e-05	-0.003	5.8e-05	0.064	-2e-05	-0.013	-1.5e-05	0.024	-3.8e-05	0.002	-1.3e-05	-0.028
2.425	0.000138	-0.034	0.000281	0.236	6e-06	0.034	-0.000192	-0.202	-6.3e-05	-0.076	-6.8e-05	0.022	-1.5e-05	0.002	5.9e-05	0.065	-1.7e-05	-0.01	-1.2e-05	0.027	-3.3e-05	0.007	-1.7e-05	-0.032
2.45	0.001384	1.212	0.000522	0.477	0.000126	0.154	-0.000167	-0.177	-5.3e-05	-0.066	-7.2e-05	0.018	-1e-05	0.007	5.9e-05	0.065	-1.6e-05	-0.009	-5e-06	0.034	-2.7e-05	0.013	-1.9e-05	-0.034
2.475	0.0014	1.228	0.000545	0.5	0.000185	0.213	-0.000155	-0.165	-5.3e-05	-0.066	-7.9e-05	0.011	-6e-06	0.011	5.7e-05	0.063	-1.6e-05	-0.009	1e-06	0.04	-2.1e-05	0.019	-1.9e-05	-0.034
2.5	0.000149	-0.023	0.000301	0.256	0.000166	0.194	-0.000162	-0.172	-6.6e-05	-0.079	-8.6e-05	0.004	-1e-06	0.016	5.4e-05	0.06	-1.6e-05	-0.009	2e-06	0.041	-1.4e-05	0.026	-1.8e-05	-0.033
2.525	-0.000632	-0.804	0.000111	0.066	0.000153	0.181	-0.000162	-0.172	-8.1e-05	-0.094	-9.2e-05	-0.002	1e-05	0.027	5.4e-05	0.06	-1.4e-05	-0.007	-2e-06	0.037	-6e-06	0.034	-1.6e-05	-0.031
2.55	0.00015	-0.022	0.000216	0.171	0.000212	0.24	-0.000131	-0.141	-8.7e-05	-0.1	-9.7e-05	-0.007	2.6e-05	0.043	5.6e-05	0.062	-1.3e-05	-0.006	-9e-06	0.03	1e-06	0.041	-1.6e-05	-0.031
2.575	0.001424	1.252	0.000454	0.409	0.000297	0.325	-8.4e-05	-0.094	-8.6e-05	-0.099	-0.000102	-0.012	4.3e-05	0.06	6e-05	0.066	-1.6e-05	-0.009	-1.5e-05	0.024	7e-06	0.047	-1.5e-05	-0.03
2.6	0.001432	1.26	0.000485	0.44	0.000314	0.342	-5.3e-05	-0.063	-8.6e-05	-0.099	-0.000107	-0.017	5.5e-05	0.072	6.4e-05	0.07	-2e-05	-0.013	-1.7e-05	0.022	1e-05	0.05	-1.4e-05	-0.029
2.625	0.000177	0.005	0.000266	0.221	0.000253	0.281	-4.3e-05	-0.053	-9.2e-05	-0.105	-0.000109	-0.019	6e-05	0.077	6.7e-05	0.073	-2.4e-05	-0.017	-1.5e-05	0.024	1.1e-05	0.051	-1.3e-05	-0.028
2.65	-0.000586	-0.758	0.000109	0.064	0.000208	0.236	-2.4e-05	-0.034	-9.6e-05	-0.109	-0.000108	-0.018	5.9e-05	0.076	6.9e-05	0.075	-2.5e-05	-0.018	-7e-06	0.032	1.1e-05	0.051	-1.3e-05	-0.028
2.675	0.00019	0.018	0.000238	0.193	0.000244	0.272	2.7e-05	0.017	-9.3e-05	-0.106	-0.000103	-0.013	5.7e-05	0.074	7.3e-05	0.079	-2.2e-05	-0.015	1e-06	0.04	9e-06	0.049	-1.7e-05	-0.032
2.7	0.001396	1.224	0.000475	0.43	0.000311	0.339	9.4e-05	0.084	-8.4e-05	-0.097	-0.0001	-0.01	5.4e-05	0.071	7.7e-05	0.083	-2.2e-05	-0.015	7e-06	0.046	7e-06	0.047	-2.5e-05	-0.04
2.725	0.001306	1.134	0.00048	0.435	0.000313	0.341	0.000138	0.128	-8.2e-05	-0.095	-0.000101	-0.011	4.9e-05	0.066	7.9e-05	0.085	-2.9e-05	-0.022	9e-06	0.048	2e-06	0.042	-3.3e-05	-0.048
2.75	-6e-06	-0.178	0.000226	0.181	0.000246	0.274	0.000151	0.141	-8.8e-05	-0.101	-0.000101	-0.011	4.1e-05	0.058	7.8e-05	0.084	-3.7e-05	-0.03	1.2e-05	0.051	-7e-06	0.033	-3.8e-05	-0.053
2.775	-0.000759	-0.931	3.4e-05	-0.011	0.000203	0.231	0.000157	0.147	-9.4e-05	-0.107	-9.5e-05	-0.005	3.1e-05	0.048	7.5e-05	0.081	-4.2e-05	-0.035	1.7e-05	0.056	-1.6e-05	0.024	-3.8e-05	-0.053
2.8	5.7e-05	-0.115	0.00013	0.085	0.000243	0.271	0.000178	0.168	-9e-05	-0.103	-8.4e-05	0.006	2.2e-05	0.039	7.3e-05	0.079	-3.8e-05	-0.031	2.4e-05	0.063	-2e-05	0.02	-3.3e-05	-0.048
2.825	0.001284	1.112	0.000335	0.29	0.00031	0.338	0.000199	0.189	-7.6e-05	-0.089	-7.4e-05	0.016	1.2e-05	0.029	7.4e-05	0.08	-3e-05	-0.023	3.2e-05	0.071	-2e-05	0.02	-3e-05	-0.045
2.85	0.001206	1.034	0.000323	0.278	0.000303	0.331	0.000191	0.181	-6.2e-05	-0.075	-6.7e-05	0.023	0	0.017	7.6e-05	0.082	-2.4e-05	-0.017	3.7e-05	0.076	-1.8e-05	0.022	-3e-05	-0.045
2.875	-6.1e-05	-0.233	7.7e-05	0.032	0.000217	0.245	0.000157	0.147	-5.1e-05	-0.064	-6.5e-05	0.025	-7e-06	0.01	7.8e-05	0.084	-2.1e-05	-0.014	3.9e-05	0.078	-1.8e-05	0.022	-3.2e-05	-0.047
2.9	-0.000734	-0.906	-8.1e-05	-0.126	0.00015	0.178	0.000127	0.117	-4e-05	-0.053	-6.1e-05	0.029	-7e-06	0.01	7.6e-05	0.082	-1.9e-05	-0.012	3.9e-05	0.078	-2e-05	0.02	-3.2e-05	-0.047
2.925	0.000142	-0.03	6.1e-05	0.016	0.000169	0.197	0.000126	0.116	-2.5e-05	-0.038	-5.5e-05	0.035	2e-06	0.019	7e-05	0.076	-1.7e-05	-0.01	3.8e-05	0.077	-2.2e-05	0.018	-2.8e-05	-0.043
2.95	0.001368	1.196	0.000304	0.259	0.000222	0.25	0.000133	0.123	-7e-06	-0.02	-5.3e-05	0.037	1.3e-05	0.03	6.3e-05	0.069	-1.6e-05	-0.009	3.6e-05	0.075	-2.1e-05	0.019	-2.3e-05	-0.038
2.975	0.001251	1.079	0.000313	0.268	0.000213	0.241	0.000119	0.109	3e-06	-0.01	-5.7e-05	0.033	1.7e-05	0.034	5.9e-05	0.065	-1.8e-05	-0.011	3.4e-05	0.073	-1.7e-05	0.023	-1.9e-05	-0.034
3	-3.5e-05	-0.207	7.9e-05	0.034	0.000137	0.165	8e-05	0.07	7e-06	-0.006	-5.8e-05	0.032	1.4e-05	0.031	5.8e-05	0.064	-1.9e-05	-0.012	2.9e-05	0.068	-1.1e-05	0.029	-2.1e-05	-0.036
3.025	-0.000694	-0.866	-6.9e-05	-0.114	9e-05	0.118	5e-05	0.04	1.6e-05	0.003	-5.2e-05	0.038	9e-06	0.026	6e-05	0.066	-1.9e-05	-0.012	2.1e-05	0.06	-3e-06	0.037	-2.5e-05	-0.04
3.05	0.000183	0.011	7.4e-05	0.029	0.000127	0.155	5.1e-05	0.041	3.6e-05	0.023	-4.1e-05	0.049	7e-06	0.024	6.1e-05	0.067	-1.7e-05	-0.01	1.3e-05	0.052	5e-06	0.045	-2.6e-05	-0.041
3.075	0.001361	1.189	0.000304	0.259	0.000191	0.219	6.8e-05	0.058	5.7e-05	0.044	-3.4e-05	0.056	8e-06	0.025	5.9e-05	0.065	-1.6e-05	-0.009	8e-06	0.047	1.3e-05	0.053	-2.4e-05	-0.039
3.1	0.001169	0.997	0.000296	0.251	0.000183	0.211	6.7e-05	0.057	6.6e-05	0.053	-3.6e-05	0.054	8e-06	0.025	5.2e-05	0.058	-1.5e-05	-0.008	9e-06	0.048	1.9e-05	0.059	-2.4e-05	-0.039
3.125	-0.000155	-0.327	5.2e-05	0.007	0.000105	0.133	4.5e-05	0.035	6.6e-05	0.053	-4.6e-05	0.044	8e-06	0.025	4.2e-05	0.048	-1.3e-05	-0.006	1.7e-05	0.056	2.3e-05	0.063	-2.5e-05	-0.04
3.15	-0.000808	-0.98	-9.4e-05	-0.139	5.3e-05	0.081	3.3e-05	0.023	6.2e-05	0.049	-5.7e-05	0.033	9e-06	0.026	3.6e-05	0.042	-8e-06	-0.001	2.8e-05	0.067	2.5e-05	0.065	-2.7e-05	-0.042
3.175	7.9e-05	-0.093	5.3e-05	0.008	8.7e-05	0.115	5e-05	0.04	6e-05	0.047	-6.6e-05	0.024	1e-05	0.027	3.7e-05	0.043	-5e-06	0.002	3.8e-05	0.077	2.6e-05	0.066	-3e-05	-0.045
3.2	0.001227	1.055	0.000277	0.232	0.000142	0.17	7.6e-05	0.066	5.4e-05	0.041	-7.5e-05	0.015	7e-06	0.024	4.4e-05	0.05	-4e-06	0.003	4.6e-05	0.085	2.5e-05	0.065	-3.3e-05	-0.048
3.225	0.000993	0.821	0.000249	0.204	0.000126	0.154	8e-05	0.07	4e-05	0.027	-8.3e-05	0.007	-1e-06	0.016	5.1e-05	0.057	-5e-06	0.002	4.9e-05	0.088	2.2e-05	0.062	-3.9e-05	-0.054
3.25	-0.000335	-0.507	-1.4e-05	-0.059	4.2e-05	0.07	6.2e-05	0.052	2.6e-05	0.013	-9.2e-05	-0.002	-1.2e-05	0.005	5.6e-05	0.062	-5e-06	0.002	4.5e-05	0.084	2.1e-05	0.061	-4.6e-05	-0.061
3.275	-0.000939	-1.111	-0.000173	-0.218	-1.1e-05	0.017	5.2e-05	0.042	2.5e-05	0.012	-9.9e-05	-0.009	-2e-05	-0.003	5.8e-05	0.064	0	0.007	3.7e-05	0.076	2.3e-05	0.063	-5.6e-05	-0.071
3.3	-9e-06	-0.181	-3.6e-05	-0.081	2.2e-05	0.05	6.7e-05	0.057	4.2e-05	0.029	-0.000102	-0.012	-2e-05	-0.003	5.6e-05	0.062	9e-06	0.016	2.8e-05	0.067	2.7e-05	0.067	-6.4e-05	-0.079
3.325	0.001134	0.962	0.000179	0.134	7.9e-05	0.107	8.8e-05	0.078	6.4e-05	0.051	-0.000103	-0.013	-1.7e-05	0	5.3e-05	0.059	1.9e-05	0.026	1.8e-05	0.057	2.9e-05	0.069	-6.8e-05	-0.083
3.35	0.000876	0.704	0.000148	0.103	6.5e-05	0.093	8.2e-05	0.072	7.3e-05	0.06	-0.000102	-0.012	-2e-05	-0.003	5e-05	0.056	2.9e-05	0.036	6e-06	0.045	2.5e-05	0.065	-6.9e-05	-0.084
3.375	-0.000435	-0.607	-0.000106	-0.151	-1.7e-05	0.011	5.4e-05	0.044	6.7e-05	0.054	-9.7e-05	-0.007	-2.9e-05	-0.012	4.8e-05	0.054	4.2e-05	0.049	-6e-06	0.033	1.6e-05	0.056	-6.9e-05	-0.084
3.4	-0.000982	-1.154	-0.000247	-0.292	-7.2e-05	-0.044	3.7e-05	0.027	5.8e-05	0.045	-8.5e-05	0.005	-4.2e-05	-0.025	5e-05	0.056	5.6e-05	0.063	-1.1e-05	0.028	4e-06	0.044	-7.1e-05	-0.086
3.425	-4e-06	-0.176	-9e-05	-0.135	-4.7e-05	-0.019	4.8e-05	0.038	5.5e-05	0.042	-7.3e-05	0.017	-5e-05	-0.033	5.5e-05	0.061	6.5e-05	0.072	-9e-06	0.03	-5e-06	0.035	-7.5e-05	-0.09
3.45	0.001143	0.971	0.000138	0.093	-1e-06	0.027	6.2e-05	0.052	5.7e-05	0.044	-6.7e-05	0.023	-5.6e-05	-0.039	6e-05	0.066	6.6e-05	0.073	0	0.039	-8e-06	0.032	-8.1e-05	-0.096
3.475	0.000865	0.693	0.000119	0.074	-2.1e-05	0.007	4.6e-05	0.036	5.8e-05	0.045	-6.8e-05	0.022	-6e-05	-0.043	6.1e-05	0.067	5.8e-05	0.065	1.1e-05	0.05	-6e-06	0.034	-8.4e-05	-0.099
3.5	-0.000434	-0.606	-0.000117	-0.162	-9.7e-05	-0.069	4e-06	-0.006	5.6e-05	0.043	-7e-05	0.02	-6.1e-05	-0.044	6e-05	0.066	5e-05	0.057	2.2e-05	0.061	-1e-06	0.039	-8.5e-05	-0.1
3.525	-0.000929	-1.101	-0.000233	-0.278	-0.000134	-0.106	-2.5e-05	-0.035	5.8e-05	0.045	-6.6e-05	0.024	-5.6e-05	-0.039	5.8e-05	0.064	4.9e-05	0.056	3.1e-05	0.07	4e-06	0.044	-8e-05	-0.095
3.55	9.8e-05	-0.074	-5.4e-05	-0.099	-8.7e-05	-0.059	-1.8e-05	-0.028	6.6e-05	0.053	-5.4e-05	0.036	-4.3e-05	-0.026	5.6e-05	0.062	5.3e-05	0.06	3.8e-05	0.077	9e-06	0.049	-7.1e-05	-0.086
3.575	0.00125	1.078	0.000185	0.14	-2.4e-05	0.004	2e-06	-0.008	7.2e-05	0.059	-4.4e-05	0.046	-2.9e-05	-0.012	5.6e-05	0.062	5.6e-05	0.063	4.5e-05	0.084	1.6e-05	0.056	-6.3e-05	-0.078
3.6	0.000962	0.79	0.000171	0.126	-3.1e-05	-0.003	2e-06	-0.008	6.9e-05	0.056	-3.9e-05	0.051	-2.1e-05	-0.004	5.6e-05	0.062	5.4e-05	0.061	4.9e-05	0.088	2.4e-05	0.064	-5.6e-05	-0.071
3.625	-0.000312	-0.484	-5.2e-05	-0.097	-9.2e-05	-0.064	-2.1e-05	-0.031	6.2e-05	0.049	-3.4e-05	0.056	-2.1e-05	-0.004	5.7e-05	0.063	5.5e-05	0.062	4.9e-05	0.088	3.1e-05	0.071	-5.2e-05	-0.067
3.65	-0.000739	-0.911	-0.00014	-0.185	-0.000107	-0.079	-3.8e-05	-0.048	6.3e-05	0.05	-2.7e-05	0.063	-2.6e-05	-0.009	5.8e-05	0.064	6e-05	0.067	4.7e-05	0.086	3.7e-05	0.077	-5.3e-05	-0.068
3.675	0.000337	0.165	6.7e-05	0.022	-3.2e-05	-0.004	-3.5e-05	-0.045	7.7e-05	0.064	-1.7e-05	0.073	-3.2e-05	-0.015	5.7e-05	0.063	6.8e-05	0.075	4.4e-05	0.083	3.9e-05	0.079	-6e-05	-0.075
3.7	0.001483	1.311	0.000324	0.279	6.2e-05	0.09	-3.1e-05	-0.041	9.1e-05	0.078	-7e-06	0.083	-3.7e-05	-0.02	5.5e-05	0.061	7.1e-05	0.078	4.1e-05	0.08	3.7e-05	0.077	-7.1e-05	-0.086
3.725	0.001159	0.987	0.00032	0.275	8.2e-05	0.11	-5.1e-05	-0.061	9.6e-05	0.083	-1e-06	0.089	-4e-05	-0.023	5.3e-05	0.059	6.8e-05	0.075	3.9e-05	0.078	3e-05	0.07	-8.4e-05	-0.099
3.75	-0.00013	-0.302	0.000106	0.061	4.1e-05	0.069	-8.8e-05	-0.098	9.2e-05	0.079	2e-06	0.092	-3.7e-05	-0.02	5e-05	0.056	6e-05	0.067	3.6e-05	0.075	1.8e-05	0.058	-9.4e-05	-0.109
3.775	-0.000548	-0.72	2.2e-05	-0.023	3.4e-05	0.062	-0.000108	-0.118	9.2e-05	0.079	4e-06	0.094	-2.6e-05	-0.009	4.6e-05	0.052	5.4e-05	0.061	3e-05	0.069	7e-06	0.047	-9.8e-05	-0.113
3.8	0.000511	0.339	0.000221	0.176	0.000109	0.137	-9.8e-05	-0.108	0.000103	0.09	4e-06	0.094	-1e-05	0.007	4e-05	0.046	5e-05	0.057	2.2e-05	0.061	2e-06	0.042	-9.7e-05	-0.112
3.825	0.001584	1.412	0.000451	0.406	0.000197	0.225	-7.9e-05	-0.089	0.000114	0.101	3e-06	0.093	2e-06	0.019	3.4e-05	0.04	4.6e-05	0.053	1.4e-05	0.053	2e-06	0.042	-9.3e-05	-0.108
3.85	0.001169	0.997	0.000407	0.362	0.000214	0.242	-8.1e-05	-0.091	0.000114	0.101	-1e-06	0.089	5e-06	0.022	3.2e-05	0.038	4.1e-05	0.048	1e-05	0.049	7e-06	0.047	-9.2e-05	-0.107
3.875	-0.00017	-0.342	0.000153	0.108	0.000174	0.202	-9.7e-05	-0.107	0.000104	0.091	-4e-06	0.086	3e-06	0.02	3.6e-05	0.042	3.3e-05	0.04	1.1e-05	0.05	1.1e-05	0.051	-9.3e-05	-0.108
3.9	-0.000597	-0.769	3.5e-05	-0.01	0.000174	0.202	-9.2e-05	-0.102	9.5e-05	0.082	-9e-06	0.081	4e-06	0.021	4.4e-05	0.05	2.5e-05	0.032	1.5e-05	0.054	1.4e-05	0.054	-9.3e-05	-0.108
3.925	0.000443	0.271	0.000196	0.151	0.00025	0.278	-5e-05	-0.06	9.2e-05	0.079	-1.3e-05	0.077	8e-06	0.025	5.1e-05	0.057	1.7e-05	0.024	1.7e-05	0.056	1.5e-05	0.055	-8.8e-05	-0.103
3.95	0.001456	1.284	0.000382	0.337	0.000328	0.356	2e-06	-0.008	8.9e-05	0.076	-1.6e-05	0.074	1.1e-05	0.028	5.2e-05	0.058	1.2e-05	0.019	1.6e-05	0.055	1.5e-05	0.055	-7.9e-05	-0.094
3.975	0.000974	0.802	0.000293	0.248	0.000323	0.351	3.3e-05	0.023	7.6e-05	0.063	-1.8e-05	0.072	9e-06	0.026	4.8e-05	0.054	1.1e-05	0.018	1.2e-05	0.051	1.5e-05	0.055	-6.4e-05	-0.079
4	-0.000389	-0.561	7e-06	-0.038	0.000253	0.281	4.7e-05	0.037	5.4e-05	0.041	-1.6e-05	0.074	3e-06	0.02	4.1e-05	0.047	1.7e-05	0.024	6e-06	0.045	1.7e-05	0.057	-4.9e-05	-0.064
4.025	-0.000796	-0.968	-0.000131	-0.176	0.000218	0.246	7.2e-05	0.062	3.5e-05	0.022	-1.2e-05	0.078	-1e-06	0.016	3.5e-05	0.041	2.6e-05	0.033	4e-06	0.043	2.2e-05	0.062	-4e-05	-0.055
4.05	0.000257	0.085	1.3e-05	-0.032	0.000256	0.284	0.000118	0.108	2.6e-05	0.013	-1e-05	0.08	3e-06	0.02	3.1e-05	0.037	3.7e-05	0.044	6e-06	0.045	2.7e-05	0.067	-3.6e-05	-0.051
4.075	0.001252	1.08	0.000175	0.13	0.000291	0.319	0.000156	0.146	1.8e-05	0.005	-8e-06	0.082	1.1e-05	0.028	3.1e-05	0.037	4.1e-05	0.048	9e-06	0.048	3.2e-05	0.072	-3.7e-05	-0.052
4.1	0.000755	0.583	6.8e-05	0.023	0.00024	0.268	0.000159	0.149	3e-06	-0.01	-9e-06	0.081	1.7e-05	0.034	3.3e-05	0.039	4e-05	0.047	1.2e-05	0.051	3.7e-05	0.077	-3.7e-05	-0.052
4.125	-0.000585	-0.757	-0.000218	-0.263	0.000132	0.16	0.000136	0.126	-1.7e-05	-0.03	-9e-06	0.081	2.1e-05	0.038	3.8e-05	0.044	3.8e-05	0.045	1.2e-05	0.051	4.1e-05	0.081	-3.5e-05	-0.05
4.15	-0.000967	-1.139	-0.000338	-0.383	7.2e-05	0.1	0.000125	0.115	-2.6e-05	-0.039	-8e-06	0.082	2.5e-05	0.042	4.5e-05	0.051	3.9e-05	0.046	1e-05	0.049	4.3e-05	0.083	-3.1e-05	-0.046
4.175	6.2e-05	-0.11	-0.000172	-0.217	9.5e-05	0.123	0.000141	0.131	-2.2e-05	-0.035	-6e-06	0.084	3.1e-05	0.048	5.1e-05	0.057	4.2e-05	0.049	8e-06	0.047	4.4e-05	0.084	-2.5e-05	-0.04
4.2	0.001015	0.843	2e-05	-0.025	0.000126	0.154	0.000159	0.149	-1.3e-05	-0.026	-6e-06	0.084	3.5e-05	0.052	5e-05	0.056	4.4e-05	0.051	7e-06	0.046	4.2e-05	0.082	-1.6e-05	-0.031
4.225	0.000565	0.393	-3.9e-05	-0.084	8.2e-05	0.11	0.000153	0.143	-1.2e-05	-0.025	-1e-06	0.089	3.6e-05	0.053	4.1e-05	0.047	4.6e-05	0.053	6e-06	0.045	3.9e-05	0.079	-4e-06	-0.019
4.25	-0.000652	-0.824	-0.000268	-0.313	-1.5e-05	0.013	0.000127	0.117	-1.7e-05	-0.03	1e-05	0.1	3.7e-05	0.054	2.5e-05	0.031	4.9e-05	0.056	6e-06	0.045	3.6e-05	0.076	7e-06	-0.008
4.275	-0.000985	-1.157	-0.000357	-0.402	-7.4e-05	-0.046	0.000113	0.103	-1.5e-05	-0.028	2.4e-05	0.114	3.9e-05	0.056	8e-06	0.014	4.8e-05	0.055	5e-06	0.044	3.3e-05	0.073	1.6e-05	0.001
4.3	-5.1e-05	-0.223	-0.000202	-0.247	-6.4e-05	-0.036	0.000122	0.112	-2e-06	-0.015	3.8e-05	0.128	4.2e-05	0.059	-6e-06	0	4.3e-05	0.05	5e-06	0.044	2.6e-05	0.066	2e-05	0.005
4.325	0.000816	0.644	-3.4e-05	-0.079	-4.5e-05	-0.017	0.000133	0.123	1.3e-05	0	4.6e-05	0.136	4.5e-05	0.062	-1.1e-05	-0.005	3.3e-05	0.04	7e-06	0.046	1.8e-05	0.058	2.2e-05	0.007
4.35	0.000472	0.3	-8.9e-05	-0.134	-7.9e-05	-0.051	0.000121	0.111	2.2e-05	0.009	5e-05	0.14	4.6e-05	0.063	-1e-05	-0.004	2.5e-05	0.032	1.1e-05	0.05	1.1e-05	0.051	2.5e-05	0.01
4.375	-0.000519	-0.691	-0.00029	-0.335	-0.000145	-0.117	8.6e-05	0.076	2.3e-05	0.01	4.9e-05	0.139	4.7e-05	0.064	-4e-06	0.002	2.4e-05	0.031	1.7e-05	0.056	6e-06	0.046	2.9e-05	0.014
4.4	-0.000775	-0.947	-0.000372	-0.417	-0.000169	-0.141	5.4e-05	0.044	2.6e-05	0.013	4.5e-05	0.135	5e-05	0.067	3e-06	0.009	3e-05	0.037	2.3e-05	0.062	3e-06	0.043	3.3e-05	0.018
4.425	-1e-06	-0.173	-0.000243	-0.288	-0.00013	-0.102	3.8e-05	0.028	3.5e-05	0.022	4.1e-05	0.131	4.9e-05	0.066	1.3e-05	0.019	3.6e-05	0.043	2.6e-05	0.065	2e-06	0.042	3.4e-05	0.019
4.45	0.000714	0.542	-9.1e-05	-0.136	-8.2e-05	-0.054	2.6e-05	0.016	4.4e-05	0.031	3.6e-05	0.126	4.4e-05	0.061	2.2e-05	0.028	4e-05	0.047	2.7e-05	0.066	1e-06	0.041	3.1e-05	0.016
4.475	0.000474	0.302	-0.000106	-0.151	-8e-05	-0.052	1e-06	-0.009	4.6e-05	0.033	3.5e-05	0.125	3.8e-05	0.055	2.6e-05	0.032	4e-05	0.047	2.4e-05	0.063	1e-06	0.041	2.5e-05	0.01
4.5	-0.000271	-0.443	-0.000233	-0.278	-0.000109	-0.081	-3.3e-05	-0.043	3.9e-05	0.026	3.6e-05	0.126	3.8e-05	0.055	2.4e-05	0.03	4e-05	0.047	1.6e-05	0.055	-1e-06	0.039	1.7e-05	0.002
4.525	-0.000471	-0.643	-0.000273	-0.318	-0.00011	-0.082	-5.8e-05	-0.068	2.9e-05	0.016	3.4e-05	0.124	4.5e-05	0.062	1.6e-05	0.022	4.1e-05	0.048	5e-06	0.044	-4e-06	0.036	1.3e-05	-0.002
4.55	8.6e-05	-0.086	-0.000162	-0.207	-6.3e-05	-0.035	-6.7e-05	-0.077	2.3e-05	0.01	2.9e-05	0.119	5.5e-05	0.072	3e-06	0.009	4.2e-05	0.049	-8e-06	0.031	-7e-06	0.033	1.2e-05	-0.003
4.575	0.00061	0.438	-3.6e-05	-0.081	-1.1e-05	0.017	-7.2e-05	-0.082	1.9e-05	0.006	2.3e-05	0.113	6.2e-05	0.079	-9e-06	-0.003	4.3e-05	0.05	-2.1e-05	0.018	-8e-06	0.032	1.2e-05	-0.003
4.6	0.000467	0.295	-3.1e-05	-0.076	1e-06	0.029	-8.7e-05	-0.097	1.5e-05	0.002	2.4e-05	0.114	6.1e-05	0.078	-1.8e-05	-0.012	4.3e-05	0.05	-3.1e-05	0.008	-8e-06	0.032	1.1e-05	-0.004
4.625	-4e-05	-0.212	-0.000112	-0.157	-1.9e-05	0.009	-0.000108	-0.118	8e-06	-0.005	2.9e-05	0.119	5.6e-05	0.073	-2.3e-05	-0.017	4.2e-05	0.049	-3.5e-05	0.004	-1e-05	0.03	8e-06	-0.007
4.65	-0.000211	-0.383	-0.00015	-0.195	-3.2e-05	-0.004	-0.000123	-0.133	1e-06	-0.012	3.3e-05	0.123	5.4e-05	0.071	-2.2e-05	-0.016	4.1e-05	0.048	-3.4e-05	0.005	-1.6e-05	0.024	3e-06	-0.012
4.675	9.3e-05	-0.079	-9.6e-05	-0.141	-1.9e-05	0.009	-0.000125	-0.135	-6e-06	-0.019	3.2e-05	0.122	5.7e-05	0.074	-1.7e-05	-0.011	4.1e-05	0.048	-2.9e-05	0.01	-2.3e-05	0.017	0	-0.015
4.7	0.000395	0.223	-2.5e-05	-0.07	0	0.028	-0.000122	-0.132	-1.3e-05	-0.026	2.6e-05	0.116	5.8e-05	0.075	-1.5e-05	-0.009	4.1e-05	0.048	-2.5e-05	0.014	-3.2e-05	0.008	3e-06	-0.012
4.725	0.000318	0.146	-1.7e-05	-0.062	4e-06	0.032	-0.000124	-0.134	-2.2e-05	-0.035	1.8e-05	0.108	5.5e-05	0.072	-1.4e-05	-0.008	4.2e-05	0.049	-2e-05	0.019	-4.1e-05	-0.001	1.1e-05	-0.004
4.75	2.9e-05	-0.143	-6.1e-05	-0.106	-5e-06	0.023	-0.000128	-0.138	-3.1e-05	-0.044	1.2e-05	0.102	5.1e-05	0.068	-1.2e-05	-0.006	4e-05	0.047	-1.3e-05	0.026	-5.1e-05	-0.011	2.4e-05	0.009
4.775	-9.9e-05	-0.271	-9.1e-05	-0.136	-7e-06	0.021	-0.000131	-0.141	-4.1e-05	-0.054	8e-06	0.098	5.2e-05	0.069	-6e-06	0	3.4e-05	0.041	-5e-06	0.034	-5.7e-05	-0.017	3.8e-05	0.023
4.8	1.8e-05	-0.154	-7.9e-05	-0.124	5e-06	0.033	-0.000127	-0.137	-4.9e-05	-0.062	9e-06	0.099	6e-05	0.077	5e-06	0.011	2.8e-05	0.035	5e-06	0.044	-5.1e-05	-0.011	4.8e-05	0.033
4.825	0.000162	-0.01	-6e-05	-0.105	2.2e-05	0.05	-0.000118	-0.128	-5.5e-05	-0.068	1.3e-05	0.103	7.1e-05	0.088	1.7e-05	0.023	2.2e-05	0.029	1.4e-05	0.053	-3.7e-05	0.003	5.2e-05	0.037
4.85	0.000157	-0.015	-7.1e-05	-0.116	3e-05	0.058	-0.00011	-0.12	-5.8e-05	-0.071	1.7e-05	0.107	8.1e-05	0.098	2.7e-05	0.033	1.4e-05	0.021	2e-05	0.059	-1.7e-05	0.023	5.1e-05	0.036
4.875	5e-05	-0.122	-0.000109	-0.154	2.7e-05	0.055	-0.000104	-0.114	-6.1e-05	-0.074	1.8e-05	0.108	8.6e-05	0.103	3.7e-05	0.043	8e-06	0.015	1.9e-05	0.058	1e-06	0.041	4.9e-05	0.034
4.9	-2.1e-05	-0.193	-0.000149	-0.194	1.9e-05	0.047	-0.0001	-0.11	-6.3e-05	-0.076	1.5e-05	0.105	8.7e-05	0.104	4.4e-05	0.05	4e-06	0.011	1.2e-05	0.051	1.2e-05	0.052	4.9e-05	0.034
4.925	-1e-05	-0.182	-0.000172	-0.217	1.3e-05	0.041	-9.2e-05	-0.102	-6.4e-05	-0.077	1.3e-05	0.103	8.5e-05	0.102	4.8e-05	0.054	3e-06	0.01	3e-06	0.042	1.1e-05	0.051	5.5e-05	0.04
4.95	3.5e-05	-0.137	-0.000178	-0.223	9e-06	0.037	-7.9e-05	-0.089	-6.2e-05	-0.075	1.2e-05	0.102	8e-05	0.097	4.7e-05	0.053	1e-06	0.008	-6e-06	0.033	1e-06	0.041	6.4e-05	0.049
4.975	6.6e-05	-0.106	-0.000172	-0.217	8e-06	0.036	-6.4e-05	-0.074	-5.9e-05	-0.072	1.6e-05	0.106	6.9e-05	0.086	3.8e-05	0.044	-2e-06	0.005	-1.5e-05	0.024	-1.8e-05	0.022	7.1e-05	0.056
5	7.2e-05	-0.1	-0.000161	-0.206	4e-06	0.032	-5.1e-05	-0.061	-5.5e-05	-0.068	2.3e-05	0.113	5.4e-05	0.071	2.6e-05	0.032	-5e-06	0.002	-2.1e-05	0.018	-4e-05	0	7.2e-05	0.057
5.025	6.6e-05	-0.106	-0.000148	-0.193	-5e-06	0.023	-4.1e-05	-0.051	-5e-05	-0.063	3e-05	0.12	4.1e-05	0.058	1.8e-05	0.024	-6e-06	0.001	-2.4e-05	0.015	-6e-05	-0.02	6.8e-05	0.053
5.05	6.2e-05	-0.11	-0.000134	-0.179	-1.8e-05	0.01	-3.5e-05	-0.045	-4.6e-05	-0.059	3.3e-05	0.123	3.1e-05	0.048	1.7e-05	0.023	-5e-06	0.002	-2.3e-05	0.016	-7.3e-05	-0.033	6.1e-05	0.046
5.075	7e-05	-0.102	-0.000118	-0.163	-3.5e-05	-0.007	-2.9e-05	-0.039	-4.2e-05	-0.055	3.6e-05	0.126	2.2e-05	0.039	2.1e-05	0.027	-4e-06	0.003	-2e-05	0.019	-7.7e-05	-0.037	5.6e-05	0.041
5.1	8.7e-05	-0.085	-0.0001	-0.145	-5.6e-05	-0.028	-2.5e-05	-0.035	-3.7e-05	-0.05	4.1e-05	0.131	1.3e-05	0.03	2.7e-05	0.033	-1e-06	0.006	-1.7e-05	0.022	-7.5e-05	-0.035	5.3e-05	0.038
5.125	0.000105	-0.067	-8.3e-05	-0.128	-8e-05	-0.052	-2.4e-05	-0.034	-3.4e-05	-0.047	5.1e-05	0.141	5e-06	0.022	2.9e-05	0.035	3e-06	0.01	-1.6e-05	0.023	-6.7e-05	-0.027	5.3e-05	0.038
5.15	0.00012	-0.052	-6.7e-05	-0.112	-0.0001	-0.072	-2.7e-05	-0.037	-2.9e-05	-0.042	6.4e-05	0.154	2e-06	0.019	2.4e-05	0.03	7e-06	0.014	-2e-05	0.019	-5.6e-05	-0.016	5.7e-05	0.042
5.175	0.000131	-0.041	-5.3e-05	-0.098	-0.00011	-0.082	-3.3e-05	-0.043	-2e-05	-0.033	7.4e-05	0.164	3e-06	0.02	1.3e-05	0.019	1e-05	0.017	-2.6e-05	0.013	-4.4e-05	-0.004	6.2e-05	0.047
5.2	0.000137	-0.035	-3.9e-05	-0.084	-0.000109	-0.081	-3.7e-05	-0.047	-1e-05	-0.023	7.9e-05	0.169	5e-06	0.022	-2e-06	0.004	8e-06	0.015	-3e-05	0.009	-3.3e-05	0.007	6.8e-05	0.053
5.225	0.00014	-0.032	-2.3e-05	-0.068	-9.9e-05	-0.071	-3.9e-05	-0.049	1e-06	-0.012	8.1e-05	0.171	3e-06	0.02	-1.5e-05	-0.009	2e-06	0.009	-3.2e-05	0.007	-2.7e-05	0.013	7.2e-05	0.057
5.25	0.000138	-0.034	-1e-05	-0.055	-8.3e-05	-0.055	-3.8e-05	-0.048	9e-06	-0.004	8e-05	0.17	-3e-06	0.014	-2.4e-05	-0.018	-7e-06	0	-3.1e-05	0.008	-2.3e-05	0.017	7.3e-05	0.058
5.275	0.000131	-0.041	-2e-06	-0.047	-6.8e-05	-0.04	-3.8e-05	-0.048	1.5e-05	0.002	7.8e-05	0.168	-9e-06	0.008	-2.7e-05	-0.021	-1.6e-05	-0.009	-2.8e-05	0.011	-2.4e-05	0.016	6.9e-05	0.054
5.3	0.000122	-0.05	-2e-06	-0.047	-6.1e-05	-0.033	-3.8e-05	-0.048	2e-05	0.007	7.5e-05	0.165	-1.6e-05	0.001	-2.4e-05	-0.018	-2.4e-05	-0.017	-2.6e-05	0.013	-3e-05	0.01	6.3e-05	0.048
5.325	0.000115	-0.057	-7e-06	-0.052	-5.9e-05	-0.031	-3.9e-05	-0.049	2.1e-05	0.008	6.9e-05	0.159	-2.8e-05	-0.011	-1.9e-05	-0.013	-2.7e-05	-0.02	-2.4e-05	0.015	-3.7e-05	0.003	5.6e-05	0.041
5.35	0.000113	-0.059	-1.2e-05	-0.057	-5.9e-05	-0.031	-4.2e-05	-0.052	1.9e-05	0.006	6.4e-05	0.154	-4.2e-05	-0.025	-1.5e-05	-0.009	-2.4e-05	-0.017	-2.6e-05	0.013	-4.5e-05	-0.005	5e-05	0.035
5.375	0.000118	-0.054	-1.5e-05	-0.06	-5.6e-05	-0.028	-4.9e-05	-0.059	1.3e-05	0	6e-05	0.15	-5.2e-05	-0.035	-1.1e-05	-0.005	-1.8e-05	-0.011	-2.8e-05	0.011	-5.2e-05	-0.012	4.6e-05	0.031
5.4	0.000128	-0.044	-1.8e-05	-0.063	-4.9e-05	-0.021	-5.5e-05	-0.065	3e-06	-0.01	5.8e-05	0.148	-4.9e-05	-0.032	-7e-06	-0.001	-1.2e-05	-0.005	-2.8e-05	0.011	-5.5e-05	-0.015	4.6e-05	0.031
5.425	0.000138	-0.034	-2.4e-05	-0.069	-4e-05	-0.012	-5.8e-05	-0.068	-8e-06	-0.021	5.5e-05	0.145	-3.2e-05	-0.015	-3e-06	0.003	-6e-06	0.001	-2.7e-05	0.012	-5.5e-05	-0.015	4.8e-05	0.033
5.45	0.00014	-0.032	-3.2e-05	-0.077	-3e-05	-0.002	-5.5e-05	-0.065	-1.8e-05	-0.031	5.1e-05	0.141	-1.1e-05	0.006	3e-06	0.009	-1e-06	0.006	-2.4e-05	0.015	-5.1e-05	-0.011	5.1e-05	0.036
5.475	0.000134	-0.038	-3.9e-05	-0.084	-2.5e-05	0.003	-4.7e-05	-0.057	-2.7e-05	-0.04	4.7e-05	0.137	4e-06	0.021	9e-06	0.015	1e-06	0.008	-2.2e-05	0.017	-4.5e-05	-0.005	5.6e-05	0.041
5.5	0.000126	-0.046	-4.4e-05	-0.089	-2.7e-05	0.001	-3.8e-05	-0.048	-3.6e-05	-0.049	4.7e-05	0.137	9e-06	0.026	1.2e-05	0.018	0	0.007	-2.3e-05	0.016	-3.6e-05	0.004	6e-05	0.045
5.525	0.000121	-0.051	-4.7e-05	-0.092	-3.3e-05	-0.005	-3.1e-05	-0.041	-4.2e-05	-0.055	4.8e-05	0.138	7e-06	0.024	1.2e-05	0.018	-3e-06	0.004	-2.6e-05	0.013	-2.8e-05	0.012	6.2e-05	0.047
5.55	0.00012	-0.052	-5e-05	-0.095	-4e-05	-0.012	-2.5e-05	-0.035	-4.5e-05	-0.058	4.5e-05	0.135	3e-06	0.02	8e-06	0.014	-3e-06	0.004	-3e-05	0.009	-2.5e-05	0.015	6e-05	0.045
5.575	0.000124	-0.048	-5.3e-05	-0.098	-4.3e-05	-0.015	-1.9e-05	-0.029	-4.8e-05	-0.061	3.8e-05	0.128	-3e-06	0.014	2e-06	0.008	-3e-06	0.004	-3.3e-05	0.006	-2.6e-05	0.014	5.5e-05	0.04
5.6	0.000135	-0.037	-5.5e-05	-0.1	-4.3e-05	-0.015	-1.2e-05	-0.022	-5.2e-05	-0.065	2.9e-05	0.119	-9e-06	0.008	-5e-06	0.001	-5e-06	0.002	-3.5e-05	0.004	-3e-05	0.01	5.2e-05	0.037
5.625	0.000154	-0.018	-5.3e-05	-0.098	-4.3e-05	-0.015	-6e-06	-0.016	-5.3e-05	-0.066	2.4e-05	0.114	-1.4e-05	0.003	-9e-06	-0.003	-9e-06	-0.002	-3.9e-05	0	-3.5e-05	0.005	5.4e-05	0.039
5.65	0.000176	0.004	-4.7e-05	-0.092	-4.2e-05	-0.014	-2e-06	-0.012	-4.9e-05	-0.062	2.5e-05	0.115	-1.6e-05	0.001	-1.1e-05	-0.005	-1.6e-05	-0.009	-4.5e-05	-0.006	-4e-05	0	6.1e-05	0.046
5.675	0.000198	0.026	-4.1e-05	-0.086	-4.2e-05	-0.014	-1e-06	-0.011	-4.1e-05	-0.054	3.1e-05	0.121	-1.3e-05	0.004	-1.1e-05	-0.005	-2.2e-05	-0.015	-5.1e-05	-0.012	-4.5e-05	-0.005	7.1e-05	0.056
5.7	0.000217	0.045	-3.7e-05	-0.082	-4e-05	-0.012	-3e-06	-0.013	-3.3e-05	-0.046	3.9e-05	0.129	-8e-06	0.009	-1e-05	-0.004	-2.3e-05	-0.016	-5e-05	-0.011	-4.5e-05	-0.005	7.9e-05	0.064
5.725	0.000232	0.06	-3.6e-05	-0.081	-3.6e-05	-0.008	-6e-06	-0.016	-3e-05	-0.043	4.8e-05	0.138	-4e-06	0.013	-8e-06	-0.002	-1.8e-05	-0.011	-4.2e-05	-0.003	-3.8e-05	0.002	8e-05	0.065
5.75	0.000246	0.074	-3.7e-05	-0.082	-2.9e-05	-0.001	-8e-06	-0.018	-3.3e-05	-0.046	5.7e-05	0.147	1e-06	0.018	-4e-06	0.002	-1e-05	-0.003	-2.7e-05	0.012	-2.6e-05	0.014	7.4e-05	0.059
5.775	0.000263	0.091	-3.6e-05	-0.081	-2.1e-05	0.007	-1.1e-05	-0.021	-3.8e-05	-0.051	6.4e-05	0.154	9e-06	0.026	3e-06	0.009	-4e-06	0.003	-1.5e-05	0.024	-1.3e-05	0.027	6.2e-05	0.047
5.8	0.000283	0.111	-3.1e-05	-0.076	-1.2e-05	0.016	-1.6e-05	-0.026	-4.2e-05	-0.055	6.8e-05	0.158	1.9e-05	0.036	1e-05	0.016	-2e-06	0.005	-7e-06	0.032	-3e-06	0.037	5e-05	0.035
5.825	0.0003	0.128	-2e-05	-0.065	-1e-06	0.027	-2e-05	-0.03	-4.5e-05	-0.058	6.9e-05	0.159	2.7e-05	0.044	1.4e-05	0.02	-2e-06	0.005	-6e-06	0.033	1e-06	0.041	4e-05	0.025
5.85	0.000313	0.141	-5e-06	-0.05	9e-06	0.037	-1.8e-05	-0.028	-4.5e-05	-0.058	6.5e-05	0.155	2.9e-05	0.046	9e-06	0.015	-2e-06	0.005	-8e-06	0.031	2e-06	0.042	3.7e-05	0.022
5.875	0.000319	0.147	1.2e-05	-0.033	1.7e-05	0.045	-1.2e-05	-0.022	-4.3e-05	-0.056	5.8e-05	0.148	2.8e-05	0.045	-3e-06	0.003	-3e-06	0.004	-1.2e-05	0.027	1e-06	0.041	3.9e-05	0.024
5.9	0.000322	0.15	3.1e-05	-0.014	2.1e-05	0.049	-2e-06	-0.012	-3.9e-05	-0.052	5.2e-05	0.142	2.7e-05	0.044	-1.5e-05	-0.009	-5e-06	0.002	-1.9e-05	0.02	-2e-06	0.038	4.4e-05	0.029
5.925	0.000326	0.154	5.1e-05	0.006	2.1e-05	0.049	8e-06	-0.002	-3.5e-05	-0.048	5e-05	0.14	2.6e-05	0.043	-2.3e-05	-0.017	-9e-06	-0.002	-2.5e-05	0.014	-4e-06	0.036	4.7e-05	0.032
5.95	0.000333	0.161	7.3e-05	0.028	1.9e-05	0.047	1.8e-05	0.008	-3.3e-05	-0.046	5.6e-05	0.146	2.4e-05	0.041	-2.9e-05	-0.023	-1.4e-05	-0.007	-2.8e-05	0.011	-2e-06	0.038	4.9e-05	0.034
5.975	0.000343	0.171	9.4e-05	0.049	2e-05	0.048	3.1e-05	0.021	-3.1e-05	-0.044	6.6e-05	0.156	1.8e-05	0.035	-3.6e-05	-0.03	-1.9e-05	-0.012	-2.4e-05	0.015	3e-06	0.043	4.7e-05	0.032
6	0.000351	0.179	0.000115	0.07	2.6e-05	0.054	4.5e-05	0.035	-2.5e-05	-0.038	7.4e-05	0.164	1.1e-05	0.028	-4.3e-05	-0.037	-2.3e-05	-0.016	-1.4e-05	0.025	9e-06	0.049	4.3e-05	0.028
6.025	0.000351	0.179	0.000133	0.088	3.7e-05	0.065	5.7e-05	0.047	-1.6e-05	-0.029	7.4e-05	0.164	3e-06	0.02	-4.7e-05	-0.041	-2.8e-05	-0.021	-5e-06	0.034	1.1e-05	0.051	3.9e-05	0.024
6.05	0.000344	0.172	0.000148	0.103	5.2e-05	0.08	6.6e-05	0.056	-5e-06	-0.018	6.3e-05	0.153	-5e-06	0.012	-4.8e-05	-0.042	-3.2e-05	-0.025	-2e-06	0.037	7e-06	0.047	3.3e-05	0.018
6.075	0.000334	0.162	0.00016	0.115	7.1e-05	0.099	7.2e-05	0.062	3e-06	-0.01	4.5e-05	0.135	-1.5e-05	0.002	-4.7e-05	-0.041	-3.7e-05	-0.03	-4e-06	0.035	-1e-06	0.039	2.8e-05	0.013
6.1	0.000325	0.153	0.000167	0.122	8.6e-05	0.114	7.6e-05	0.066	4e-06	-0.009	2.8e-05	0.118	-2.7e-05	-0.01	-4.7e-05	-0.041	-4.2e-05	-0.035	-1.1e-05	0.028	-1e-05	0.03	2.3e-05	0.008
6.125	0.000316	0.144	0.00017	0.125	9.4e-05	0.122	7.9e-05	0.069	0	-0.013	1.3e-05	0.103	-3.7e-05	-0.02	-4.6e-05	-0.04	-4.4e-05	-0.037	-2.2e-05	0.017	-1.3e-05	0.027	2e-05	0.005
6.15	0.000306	0.134	0.000167	0.122	9.2e-05	0.12	8.4e-05	0.074	-5e-06	-0.018	2e-06	0.092	-4.3e-05	-0.026	-4.3e-05	-0.037	-4.4e-05	-0.037	-3.5e-05	0.004	-8e-06	0.032	1.7e-05	0.002
6.175	0.000299	0.127	0.000162	0.117	8.4e-05	0.112	8.9e-05	0.079	-1e-05	-0.023	-8e-06	0.082	-4.6e-05	-0.029	-3.7e-05	-0.031	-4.6e-05	-0.039	-4.8e-05	-0.009	1e-06	0.041	1.3e-05	-0.002
6.2	0.000294	0.122	0.000158	0.113	7.5e-05	0.103	9.5e-05	0.085	-1.2e-05	-0.025	-1.8e-05	0.072	-4.5e-05	-0.028	-3.1e-05	-0.025	-5.2e-05	-0.045	-5.8e-05	-0.019	8e-06	0.048	8e-06	-0.007
6.225	0.000291	0.119	0.000154	0.109	7.1e-05	0.099	0.000101	0.091	-1.4e-05	-0.027	-2.5e-05	0.065	-4.2e-05	-0.025	-2.8e-05	-0.022	-5.8e-05	-0.051	-6.6e-05	-0.027	1e-05	0.05	3e-06	-0.012
6.25	0.000289	0.117	0.000151	0.106	6.9e-05	0.097	0.000108	0.098	-1.8e-05	-0.031	-2.8e-05	0.062	-3.4e-05	-0.017	-3.2e-05	-0.026	-5.9e-05	-0.052	-6.9e-05	-0.03	7e-06	0.047	-1e-06	-0.016
6.275	0.000285	0.113	0.000147	0.102	6.7e-05	0.095	0.000118	0.108	-2.1e-05	-0.034	-2.3e-05	0.067	-2.5e-05	-0.008	-4.2e-05	-0.036	-5.3e-05	-0.046	-7e-05	-0.031	1e-06	0.041	-3e-06	-0.018
6.3	0.000278	0.106	0.000139	0.094	6.3e-05	0.091	0.00013	0.12	-2.2e-05	-0.035	-1.4e-05	0.076	-1.8e-05	-0.001	-5.7e-05	-0.051	-4.9e-05	-0.042	-7.1e-05	-0.032	-2e-06	0.038	-4e-06	-0.019
6.325	0.000268	0.096	0.00013	0.085	5.7e-05	0.085	0.00014	0.13	-1.8e-05	-0.031	-6e-06	0.084	-2e-05	-0.003	-7.2e-05	-0.066	-5.4e-05	-0.047	-7.3e-05	-0.034	-1e-06	0.039	-5e-06	-0.02
6.35	0.000258	0.086	0.000119	0.074	5.3e-05	0.081	0.000146	0.136	-1.3e-05	-0.026	-1e-06	0.089	-3e-05	-0.013	-8.6e-05	-0.08	-6.6e-05	-0.059	-7.3e-05	-0.034	3e-06	0.043	-7e-06	-0.022
6.375	0.00025	0.078	0.000109	0.064	5.2e-05	0.08	0.000148	0.138	-5e-06	-0.018	1e-06	0.091	-3.9e-05	-0.022	-9.6e-05	-0.09	-8.1e-05	-0.074	-7e-05	-0.031	9e-06	0.049	-5e-06	-0.02
6.4	0.000245	0.073	0.000102	0.057	5.2e-05	0.08	0.000146	0.136	4e-06	-0.009	2e-06	0.092	-4.1e-05	-0.024	-0.000102	-0.096	-9.4e-05	-0.087	-6.1e-05	-0.022	1.2e-05	0.052	1e-06	-0.014
6.425	0.000243	0.071	9.6e-05	0.051	5.1e-05	0.079	0.00014	0.13	1e-05	-0.003	6e-06	0.096	-3.7e-05	-0.02	-0.000104	-0.098	-0.000102	-0.095	-5.1e-05	-0.012	1e-05	0.05	1e-05	-0.005
6.45	0.000248	0.076	9.1e-05	0.046	4.9e-05	0.077	0.000132	0.122	1.5e-05	0.002	1.5e-05	0.105	-3.2e-05	-0.015	-0.000107	-0.101	-0.000103	-0.096	-4.3e-05	-0.004	7e-06	0.047	1.8e-05	0.003
6.475	0.000259	0.087	8.5e-05	0.04	4.6e-05	0.074	0.000126	0.116	2.1e-05	0.008	2.7e-05	0.117	-2.9e-05	-0.012	-0.00011	-0.104	-0.000101	-0.094	-3.9e-05	0	6e-06	0.046	2.5e-05	0.01
6.5	0.000273	0.101	8.1e-05	0.036	4e-05	0.068	0.000124	0.114	2.9e-05	0.016	3.6e-05	0.126	-2.8e-05	-0.011	-0.000114	-0.108	-0.0001	-0.093	-3.8e-05	0.001	9e-06	0.049	2.9e-05	0.014
6.525	0.000285	0.113	7.7e-05	0.032	3.1e-05	0.059	0.000127	0.117	3.6e-05	0.023	3.6e-05	0.126	-2.5e-05	-0.008	-0.000114	-0.108	-0.000101	-0.094	-3.9e-05	0	1.4e-05	0.054	2.9e-05	0.014
6.55	0.000291	0.119	7.4e-05	0.029	2.4e-05	0.052	0.000132	0.122	3.9e-05	0.026	2.5e-05	0.115	-1.9e-05	-0.002	-0.000113	-0.107	-0.000103	-0.096	-4.1e-05	-0.002	1.5e-05	0.055	2.6e-05	0.011
6.575	0.000291	0.119	7.1e-05	0.026	1.8e-05	0.046	0.000138	0.128	3.8e-05	0.025	6e-06	0.096	-1.8e-05	-0.001	-0.000115	-0.109	-0.000103	-0.096	-4.2e-05	-0.003	1.2e-05	0.052	2.1e-05	0.006
6.6	0.000288	0.116	6.7e-05	0.022	1.6e-05	0.044	0.000142	0.132	3.4e-05	0.021	-1.5e-05	0.075	-2.3e-05	-0.006	-0.000123	-0.117	-0.000104	-0.097	-4.1e-05	-0.002	8e-06	0.048	1.4e-05	-0.001
6.625	0.000284	0.112	6.3e-05	0.018	1.7e-05	0.045	0.000145	0.135	3.3e-05	0.02	-3.4e-05	0.056	-2.9e-05	-0.012	-0.000133	-0.127	-0.000106	-0.099	-3.6e-05	0.003	3e-06	0.043	8e-06	-0.007
6.65	0.00028	0.108	5.7e-05	0.012	2.6e-05	0.054	0.000146	0.136	3.6e-05	0.023	-4.9e-05	0.041	-3.2e-05	-0.015	-0.000143	-0.137	-0.000111	-0.104	-2.8e-05	0.011	-2e-06	0.038	7e-06	-0.008
6.675	0.000277	0.105	4.9e-05	0.004	3.9e-05	0.067	0.000146	0.136	4.4e-05	0.031	-5.7e-05	0.033	-3e-05	-0.013	-0.000148	-0.142	-0.000118	-0.111	-2e-05	0.019	-7e-06	0.033	1.1e-05	-0.004
6.7	0.000276	0.104	4e-05	-0.005	5.4e-05	0.082	0.000148	0.138	5e-05	0.037	-5.2e-05	0.038	-2.5e-05	-0.008	-0.000147	-0.141	-0.000124	-0.117	-1.7e-05	0.022	-1.3e-05	0.027	1.7e-05	0.002
6.725	0.000278	0.106	3.4e-05	-0.011	6.5e-05	0.093	0.000153	0.143	5.1e-05	0.038	-3.6e-05	0.054	-2.4e-05	-0.007	-0.00014	-0.134	-0.000126	-0.119	-1.8e-05	0.021	-1.9e-05	0.021	1.9e-05	0.004
6.75	0.00028	0.108	3.2e-05	-0.013	6.8e-05	0.096	0.000163	0.153	4.6e-05	0.033	-1.7e-05	0.073	-2.3e-05	-0.006	-0.000129	-0.123	-0.000126	-0.119	-2e-05	0.019	-2.4e-05	0.016	1.6e-05	0.001
6.775	0.000282	0.11	3.5e-05	-0.01	6.2e-05	0.09	0.000174	0.164	4e-05	0.027	-2e-06	0.088	-1.9e-05	-0.002	-0.000119	-0.113	-0.000123	-0.116	-2e-05	0.019	-2.6e-05	0.014	1.1e-05	-0.004
6.8	0.000283	0.111	4.5e-05	0	5e-05	0.078	0.000184	0.174	3.9e-05	0.026	6e-06	0.096	-1.1e-05	0.006	-0.000112	-0.106	-0.000118	-0.111	-1.7e-05	0.022	-2.7e-05	0.013	7e-06	-0.008
6.825	0.000285	0.113	5.8e-05	0.013	3.4e-05	0.062	0.000187	0.177	4.1e-05	0.028	9e-06	0.099	-3e-06	0.014	-0.000109	-0.103	-0.00011	-0.103	-1.3e-05	0.026	-2.6e-05	0.014	4e-06	-0.011
6.85	0.000293	0.121	7e-05	0.025	2.2e-05	0.05	0.000182	0.172	4.4e-05	0.031	1.1e-05	0.101	3e-06	0.02	-0.000109	-0.103	-9.9e-05	-0.092	-8e-06	0.031	-2.7e-05	0.013	0	-0.015
6.875	0.000308	0.136	7.6e-05	0.031	1.8e-05	0.046	0.000171	0.161	4.4e-05	0.031	1.3e-05	0.103	1e-05	0.027	-0.000106	-0.1	-9e-05	-0.083	-3e-06	0.036	-3e-05	0.01	-6e-06	-0.021
6.9	0.000328	0.156	7.6e-05	0.031	2e-05	0.048	0.000159	0.149	4.3e-05	0.03	1.6e-05	0.106	1.8e-05	0.035	-9.9e-05	-0.093	-8.6e-05	-0.079	3e-06	0.042	-3.4e-05	0.006	-1.2e-05	-0.027
6.925	0.000346	0.174	7.3e-05	0.028	2.5e-05	0.053	0.000147	0.137	4.2e-05	0.029	1.8e-05	0.108	2.1e-05	0.038	-8.8e-05	-0.082	-8.8e-05	-0.081	1e-05	0.049	-3.6e-05	0.004	-1.5e-05	-0.03
6.95	0.000358	0.186	7.2e-05	0.027	3.2e-05	0.06	0.000134	0.124	4.3e-05	0.03	1.7e-05	0.107	2.1e-05	0.038	-8.3e-05	-0.077	-9.3e-05	-0.086	1.3e-05	0.052	-3.4e-05	0.006	-1.3e-05	-0.028
6.975	0.000364	0.192	7.6e-05	0.031	3.8e-05	0.066	0.000121	0.111	4.4e-05	0.031	1.4e-05	0.104	1.8e-05	0.035	-8.6e-05	-0.08	-0.0001	-0.093	1e-05	0.049	-3e-05	0.01	-9e-06	-0.024
7	0.000366	0.194	8.2e-05	0.037	4.1e-05	0.069	0.000107	0.097	4.5e-05	0.032	1.1e-05	0.101	1.7e-05	0.034	-9.4e-05	-0.088	-0.000106	-0.099	3e-06	0.042	-2.5e-05	0.015	-7e-06	-0.022
7.025	0.000363	0.191	8.9e-05	0.044	4e-05	0.068	9.5e-05	0.085	4.8e-05	0.035	9e-06	0.099	1.7e-05	0.034	-0.000101	-0.095	-0.00011	-0.103	-4e-06	0.035	-1.9e-05	0.021	-7e-06	-0.022
7.05	0.000356	0.184	9.5e-05	0.05	3.4e-05	0.062	8.8e-05	0.078	5.2e-05	0.039	1e-05	0.1	1.6e-05	0.033	-0.000107	-0.101	-0.000112	-0.105	-8e-06	0.031	-1.2e-05	0.028	-7e-06	-0.022
7.075	0.000347	0.175	9.6e-05	0.051	2.7e-05	0.055	8.6e-05	0.076	5.2e-05	0.039	1.2e-05	0.102	1e-05	0.027	-0.000112	-0.106	-0.000111	-0.104	-8e-06	0.031	-5e-06	0.035	-5e-06	-0.02
7.1	0.000335	0.163	9e-05	0.045	1.8e-05	0.046	8.7e-05	0.077	4.7e-05	0.034	1.5e-05	0.105	2e-06	0.019	-0.000116	-0.11	-0.000105	-0.098	-6e-06	0.033	0	0.04	-4e-06	-0.019
7.125	0.000323	0.151	7.7e-05	0.032	8e-06	0.036	8.8e-05	0.078	3.8e-05	0.025	1.3e-05	0.103	-8e-06	0.009	-0.000118	-0.112	-9.9e-05	-0.092	-5e-06	0.034	3e-06	0.043	-7e-06	-0.022
7.15	0.000311	0.139	6.3e-05	0.018	-1e-06	0.027	8.7e-05	0.077	2.8e-05	0.015	6e-06	0.096	-1.6e-05	0.001	-0.000116	-0.11	-9.6e-05	-0.089	-6e-06	0.033	4e-06	0.044	-1.4e-05	-0.029
7.175	0.000301	0.129	5.3e-05	0.008	-7e-06	0.021	8.5e-05	0.075	1.8e-05	0.005	-5e-06	0.085	-2.4e-05	-0.007	-0.00011	-0.104	-9.6e-05	-0.089	-8e-06	0.031	4e-06	0.044	-2.2e-05	-0.037
7.2	0.000291	0.119	5.2e-05	0.007	-7e-06	0.021	8.2e-05	0.072	1.1e-05	-0.002	-1.5e-05	0.075	-3.4e-05	-0.017	-0.000104	-0.098	-9.6e-05	-0.089	-1.2e-05	0.027	3e-06	0.043	-3.1e-05	-0.046
7.225	0.000281	0.109	6e-05	0.015	-4e-06	0.024	8.1e-05	0.071	9e-06	-0.004	-1.9e-05	0.071	-4.6e-05	-0.029	-9.9e-05	-0.093	-9.6e-05	-0.089	-1.8e-05	0.021	1e-06	0.041	-3.9e-05	-0.054
7.25	0.000273	0.101	7.1e-05	0.026	1e-06	0.029	7.9e-05	0.069	1.1e-05	-0.002	-1.8e-05	0.072	-5.5e-05	-0.038	-9.6e-05	-0.09	-9.1e-05	-0.084	-2.1e-05	0.018	-1e-06	0.039	-4.7e-05	-0.062
7.275	0.000267	0.095	7.8e-05	0.033	5e-06	0.033	7.3e-05	0.063	1.4e-05	0.001	-1.3e-05	0.077	-5.6e-05	-0.039	-9.3e-05	-0.087	-8.2e-05	-0.075	-2.1e-05	0.018	-3e-06	0.037	-5.3e-05	-0.068
7.3	0.000262	0.09	7.8e-05	0.033	9e-06	0.037	6.4e-05	0.054	1.5e-05	0.002	-5e-06	0.085	-5.1e-05	-0.034	-8.6e-05	-0.08	-6.9e-05	-0.062	-1.8e-05	0.021	-6e-06	0.034	-5.7e-05	-0.072
7.325	0.000258	0.086	7e-05	0.025	1.3e-05	0.041	5.4e-05	0.044	1.5e-05	0.002	6e-06	0.096	-4.5e-05	-0.028	-7.7e-05	-0.071	-5.6e-05	-0.049	-1.6e-05	0.023	-1.2e-05	0.028	-5.8e-05	-0.073
7.35	0.000253	0.081	5.6e-05	0.011	1.6e-05	0.044	4.4e-05	0.034	1.2e-05	-0.001	1.7e-05	0.107	-4.1e-05	-0.024	-6.8e-05	-0.062	-4.5e-05	-0.038	-1.5e-05	0.024	-1.8e-05	0.022	-5.6e-05	-0.071
7.375	0.000246	0.074	3.8e-05	-0.007	1.6e-05	0.044	3.5e-05	0.025	5e-06	-0.008	2.6e-05	0.116	-3.8e-05	-0.021	-6e-05	-0.054	-3.8e-05	-0.031	-1.4e-05	0.025	-2.2e-05	0.018	-5e-05	-0.065
7.4	0.000235	0.063	2.1e-05	-0.024	1.4e-05	0.042	2.6e-05	0.016	-6e-06	-0.019	3.2e-05	0.122	-3.4e-05	-0.017	-5.2e-05	-0.046	-3.3e-05	-0.026	-1.4e-05	0.025	-2.1e-05	0.019	-4.2e-05	-0.057
7.425	0.000217	0.045	9e-06	-0.036	1.1e-05	0.039	2e-05	0.01	-1.8e-05	-0.031	3.6e-05	0.126	-2.8e-05	-0.011	-4.2e-05	-0.036	-2.7e-05	-0.02	-1.4e-05	0.025	-1.5e-05	0.025	-3.5e-05	-0.05
7.45	0.000195	0.023	1e-06	-0.044	7e-06	0.035	1.9e-05	0.009	-2.4e-05	-0.037	4e-05	0.13	-2e-05	-0.003	-3.1e-05	-0.025	-2.1e-05	-0.014	-1.6e-05	0.023	-9e-06	0.031	-3.1e-05	-0.046
7.475	0.000172	0	-3e-06	-0.048	1e-06	0.029	2.2e-05	0.012	-2.1e-05	-0.034	4.3e-05	0.133	-1.4e-05	0.003	-1.8e-05	-0.012	-1.8e-05	-0.011	-1.9e-05	0.02	-4e-06	0.036	-3.1e-05	-0.046
7.5	0.000152	-0.02	-5e-06	-0.05	-6e-06	0.022	2.7e-05	0.017	-1.2e-05	-0.025	4.3e-05	0.133	-8e-06	0.009	-6e-06	0	-1.5e-05	-0.008	-2.3e-05	0.016	1e-06	0.041	-3.2e-05	-0.047
7.525	0.000135	-0.037	-8e-06	-0.053	-1.1e-05	0.017	3.4e-05	0.024	-1e-06	-0.014	4e-05	0.13	-3e-06	0.014	6e-06	0.012	-1.1e-05	-0.004	-2.7e-05	0.012	5e-06	0.045	-3e-05	-0.045
7.55	0.00012	-0.052	-1e-05	-0.055	-1.3e-05	0.015	4.4e-05	0.034	1e-06	-0.012	3.7e-05	0.127	-3e-06	0.014	1.6e-05	0.022	-5e-06	0.002	-2.8e-05	0.011	7e-06	0.047	-2.4e-05	-0.039
7.575	0.000109	-0.063	-1.3e-05	-0.058	-1.2e-05	0.016	5.8e-05	0.048	-6e-06	-0.019	3.6e-05	0.126	-1e-05	0.007	2.3e-05	0.029	1e-06	0.008	-2.4e-05	0.015	4e-06	0.044	-1.5e-05	-0.03
7.6	9.9e-05	-0.073	-1.5e-05	-0.06	-1e-05	0.018	7e-05	0.06	-2e-05	-0.033	3.6e-05	0.126	-1.9e-05	-0.002	2.3e-05	0.029	8e-06	0.015	-1.4e-05	0.025	0	0.04	-7e-06	-0.022
7.625	9.1e-05	-0.081	-1.8e-05	-0.063	-7e-06	0.021	7.6e-05	0.066	-3.4e-05	-0.047	3.6e-05	0.126	-2.6e-05	-0.009	1.9e-05	0.025	1.3e-05	0.02	-4e-06	0.035	-5e-06	0.035	-4e-06	-0.019
7.65	8.1e-05	-0.091	-2.5e-05	-0.07	-3e-06	0.025	7.3e-05	0.063	-4.2e-05	-0.055	3.6e-05	0.126	-2.8e-05	-0.011	1.1e-05	0.017	1.8e-05	0.025	5e-06	0.044	-1e-05	0.03	-7e-06	-0.022
7.675	7.1e-05	-0.101	-4.2e-05	-0.087	-1e-06	0.027	6.4e-05	0.054	-4.4e-05	-0.057	3.6e-05	0.126	-2.5e-05	-0.008	3e-06	0.009	2.2e-05	0.029	8e-06	0.047	-1.3e-05	0.027	-1.4e-05	-0.029
7.7	6.1e-05	-0.111	-6.5e-05	-0.11	-4e-06	0.024	5.6e-05	0.046	-4.3e-05	-0.056	3.5e-05	0.125	-2.5e-05	-0.008	-5e-06	0.001	2.7e-05	0.034	5e-06	0.044	-1.4e-05	0.026	-2.1e-05	-0.036
7.725	5.4e-05	-0.118	-8.8e-05	-0.133	-1e-05	0.018	4.9e-05	0.039	-4.2e-05	-0.055	2.8e-05	0.118	-2.8e-05	-0.011	-8e-06	-0.002	3.5e-05	0.042	-2e-06	0.037	-1.1e-05	0.029	-2.7e-05	-0.042
7.75	5.3e-05	-0.119	-0.000102	-0.147	-1.6e-05	0.012	4.6e-05	0.036	-4e-05	-0.053	1.5e-05	0.105	-3.2e-05	-0.015	-8e-06	-0.002	4.4e-05	0.051	-7e-06	0.032	-7e-06	0.033	-3.3e-05	-0.048
7.775	5.5e-05	-0.117	-0.000106	-0.151	-2.1e-05	0.007	4.6e-05	0.036	-3.7e-05	-0.05	-5e-06	0.085	-3.5e-05	-0.018	-5e-06	0.001	5.4e-05	0.061	-8e-06	0.031	-2e-06	0.038	-3.6e-05	-0.051
7.8	5.9e-05	-0.113	-9.9e-05	-0.144	-2.3e-05	0.005	5e-05	0.04	-3e-05	-0.043	-2.8e-05	0.062	-3.6e-05	-0.019	-2e-06	0.004	6.1e-05	0.068	-5e-06	0.034	2e-06	0.042	-3.5e-05	-0.05
7.825	6.3e-05	-0.109	-8.6e-05	-0.131	-2.6e-05	0.002	5.6e-05	0.046	-2e-05	-0.033	-4.5e-05	0.045	-3.6e-05	-0.019	-2e-06	0.004	6.2e-05	0.069	0	0.039	5e-06	0.045	-2.9e-05	-0.044
7.85	6.4e-05	-0.108	-7e-05	-0.115	-2.9e-05	-0.001	6.4e-05	0.054	-8e-06	-0.021	-5.1e-05	0.039	-3.9e-05	-0.022	-6e-06	0	5.6e-05	0.063	3e-06	0.042	9e-06	0.049	-1.9e-05	-0.034
7.875	6.3e-05	-0.109	-5.8e-05	-0.103	-3.3e-05	-0.005	7.1e-05	0.061	0	-0.013	-4.4e-05	0.046	-4.3e-05	-0.026	-1e-05	-0.004	4.4e-05	0.051	3e-06	0.042	1.4e-05	0.054	-9e-06	-0.024
7.9	5.9e-05	-0.113	-4.8e-05	-0.093	-3.6e-05	-0.008	7.6e-05	0.066	4e-06	-0.009	-2.6e-05	0.064	-4.6e-05	-0.029	-1.2e-05	-0.006	3.1e-05	0.038	3e-06	0.042	2e-05	0.06	-3e-06	-0.018
7.925	5.6e-05	-0.116	-4.3e-05	-0.088	-3.7e-05	-0.009	7.6e-05	0.066	2e-06	-0.011	-5e-06	0.085	-5e-05	-0.033	-1e-05	-0.004	1.9e-05	0.026	5e-06	0.044	2.5e-05	0.065	-3e-06	-0.018
7.95	5.5e-05	-0.117	-4.1e-05	-0.086	-3.3e-05	-0.005	6.8e-05	0.058	-1e-06	-0.014	1.1e-05	0.101	-5.5e-05	-0.038	-5e-06	0.001	1.2e-05	0.019	1.1e-05	0.05	2.8e-05	0.068	-7e-06	-0.022
7.975	5.7e-05	-0.115	-4.2e-05	-0.087	-2.5e-05	0.003	5.5e-05	0.045	-4e-06	-0.017	1.7e-05	0.107	-5.8e-05	-0.041	0	0.006	1.2e-05	0.019	1.9e-05	0.058	3e-05	0.07	-9e-06	-0.024
8	6.1e-05	-0.111	-4.5e-05	-0.09	-1.7e-05	0.011	3.8e-05	0.028	-4e-06	-0.017	1.6e-05	0.106	-5.5e-05	-0.038	1e-06	0.007	1.5e-05	0.022	2.7e-05	0.066	3.4e-05	0.074	-9e-06	-0.024
8.025	6.7e-05	-0.105	-4.8e-05	-0.093	-1e-05	0.018	2.4e-05	0.014	-3e-06	-0.016	1.3e-05	0.103	-4.5e-05	-0.028	-1e-06	0.005	2e-05	0.027	3.1e-05	0.07	4.1e-05	0.081	-9e-06	-0.024
8.05	7.6e-05	-0.096	-5.1e-05	-0.096	-8e-06	0.02	1.3e-05	0.003	-3e-06	-0.016	1e-05	0.1	-3.5e-05	-0.018	-5e-06	0.001	2.7e-05	0.034	3.1e-05	0.07	5e-05	0.09	-1.4e-05	-0.029
8.075	8.7e-05	-0.085	-5.5e-05	-0.1	-1.1e-05	0.017	3e-06	-0.007	-6e-06	-0.019	9e-06	0.099	-2.5e-05	-0.008	-1e-05	-0.004	3.3e-05	0.04	2.8e-05	0.067	5.6e-05	0.096	-2.2e-05	-0.037
8.1	9.7e-05	-0.075	-5.8e-05	-0.103	-1.9e-05	0.009	-4e-06	-0.014	-1.2e-05	-0.025	1.1e-05	0.101	-1.9e-05	-0.002	-1.4e-05	-0.008	4e-05	0.047	2.2e-05	0.061	5.6e-05	0.096	-3.3e-05	-0.048
8.125	0.000105	-0.067	-6.2e-05	-0.107	-3e-05	-0.002	-9e-06	-0.019	-1.8e-05	-0.031	1.2e-05	0.102	-1.3e-05	0.004	-1.5e-05	-0.009	4.4e-05	0.051	1.5e-05	0.054	5.2e-05	0.092	-4.1e-05	-0.056
8.15	0.000111	-0.061	-6.5e-05	-0.11	-4.1e-05	-0.013	-9e-06	-0.019	-2.5e-05	-0.038	1e-05	0.1	-4e-06	0.013	-1.3e-05	-0.007	4.5e-05	0.052	1e-05	0.049	4.8e-05	0.088	-4.7e-05	-0.062
8.175	0.000118	-0.054	-6.8e-05	-0.113	-5.1e-05	-0.023	-4e-06	-0.014	-2.8e-05	-0.041	7e-06	0.097	4e-06	0.021	-8e-06	-0.002	4.1e-05	0.048	7e-06	0.046	4.4e-05	0.084	-5e-05	-0.065
8.2	0.000127	-0.045	-7e-05	-0.115	-5.9e-05	-0.031	4e-06	-0.006	-2.4e-05	-0.037	2e-06	0.092	4e-06	0.021	-1e-06	0.005	3.4e-05	0.041	8e-06	0.047	3.8e-05	0.078	-4.9e-05	-0.064
8.225	0.000136	-0.036	-7.3e-05	-0.118	-6.5e-05	-0.037	1.1e-05	0.001	-1.3e-05	-0.026	-4e-06	0.086	-3e-06	0.014	5e-06	0.011	2.6e-05	0.033	1.2e-05	0.051	3.1e-05	0.071	-4.5e-05	-0.06
8.25	0.000142	-0.03	-7.1e-05	-0.116	-6.9e-05	-0.041	1.4e-05	0.004	1e-06	-0.012	-9e-06	0.081	-9e-06	0.008	7e-06	0.013	1.8e-05	0.025	1.7e-05	0.056	2.5e-05	0.065	-3.8e-05	-0.053
8.275	0.000142	-0.03	-6.4e-05	-0.109	-7e-05	-0.042	1.1e-05	0.001	1.4e-05	0.001	-1.3e-05	0.077	-1.1e-05	0.006	5e-06	0.011	1.3e-05	0.02	1.9e-05	0.058	2.3e-05	0.063	-3.1e-05	-0.046
8.3	0.000136	-0.036	-5e-05	-0.095	-6.8e-05	-0.04	0	-0.01	1.9e-05	0.006	-1.4e-05	0.076	-1.1e-05	0.006	1e-06	0.007	1.2e-05	0.019	1.8e-05	0.057	2.5e-05	0.065	-2.6e-05	-0.041
8.325	0.000126	-0.046	-3.3e-05	-0.078	-6.6e-05	-0.038	-1.4e-05	-0.024	1.8e-05	0.005	-1.3e-05	0.077	-1.3e-05	0.004	-2e-06	0.004	1.5e-05	0.022	1.7e-05	0.056	2.7e-05	0.067	-2.5e-05	-0.04
8.35	0.000116	-0.056	-1.8e-05	-0.063	-6.5e-05	-0.037	-2.7e-05	-0.037	1.4e-05	0.001	-8e-06	0.082	-1.6e-05	0.001	-6e-06	0	2.2e-05	0.029	1.9e-05	0.058	2.5e-05	0.065	-2.6e-05	-0.041
8.375	0.000113	-0.059	-1e-05	-0.055	-6.7e-05	-0.039	-3.7e-05	-0.047	1.2e-05	-0.001	-2e-06	0.088	-1.9e-05	-0.002	-6e-06	0	3.2e-05	0.039	2.5e-05	0.064	1.9e-05	0.059	-3.2e-05	-0.047
8.4	0.000118	-0.054	-1.1e-05	-0.056	-7.1e-05	-0.043	-4.3e-05	-0.053	1.7e-05	0.004	6e-06	0.096	-1.7e-05	0	-3e-06	0.003	4.1e-05	0.048	3e-05	0.069	1.2e-05	0.052	-4.3e-05	-0.058
8.425	0.000128	-0.044	-1.9e-05	-0.064	-7.4e-05	-0.046	-4.7e-05	-0.057	2.4e-05	0.011	1.6e-05	0.106	-1.2e-05	0.005	4e-06	0.01	4.6e-05	0.053	3e-05	0.069	4e-06	0.044	-5.6e-05	-0.071
8.45	0.00014	-0.032	-3.3e-05	-0.078	-7.2e-05	-0.044	-5.2e-05	-0.062	2.8e-05	0.015	2.2e-05	0.112	-6e-06	0.011	1.3e-05	0.019	4.5e-05	0.052	2.5e-05	0.064	-1e-06	0.039	-6.9e-05	-0.084
8.475	0.000151	-0.021	-4.5e-05	-0.09	-6.4e-05	-0.036	-5.9e-05	-0.069	2.7e-05	0.014	2.6e-05	0.116	0	0.017	2e-05	0.026	4.1e-05	0.048	1.7e-05	0.056	-2e-06	0.038	-7.6e-05	-0.091
8.5	0.000158	-0.014	-5.1e-05	-0.096	-5.4e-05	-0.026	-6.5e-05	-0.075	2.1e-05	0.008	2.9e-05	0.119	7e-06	0.024	2.6e-05	0.032	3.6e-05	0.043	9e-06	0.048	-1e-06	0.039	-7.5e-05	-0.09
8.525	0.000161	-0.011	-4.9e-05	-0.094	-4.5e-05	-0.017	-6.9e-05	-0.079	1.3e-05	0	3.2e-05	0.122	1.4e-05	0.031	2.9e-05	0.035	3.6e-05	0.043	3e-06	0.042	1e-06	0.041	-6.8e-05	-0.083
8.55	0.000162	-0.01	-4.2e-05	-0.087	-3.6e-05	-0.008	-6.7e-05	-0.077	6e-06	-0.007	3.6e-05	0.126	1.6e-05	0.033	3.1e-05	0.037	3.7e-05	0.044	-2e-06	0.037	2e-06	0.042	-6.2e-05	-0.077
8.575	0.000162	-0.01	-3.5e-05	-0.08	-2.8e-05	0	-6e-05	-0.07	-1e-06	-0.014	4.2e-05	0.132	1.1e-05	0.028	3.3e-05	0.039	4.1e-05	0.048	-4e-06	0.035	1e-06	0.041	-5.9e-05	-0.074
8.6	0.000161	-0.011	-2.8e-05	-0.073	-2e-05	0.008	-4.9e-05	-0.059	-5e-06	-0.018	4.7e-05	0.137	2e-06	0.019	3.5e-05	0.041	4.8e-05	0.055	-5e-06	0.034	-1e-06	0.039	-6e-05	-0.075
8.625	0.00016	-0.012	-2e-05	-0.065	-1.4e-05	0.014	-3.9e-05	-0.049	-8e-06	-0.021	5.2e-05	0.142	-3e-06	0.014	3.8e-05	0.044	5.6e-05	0.063	-3e-06	0.036	-6e-06	0.034	-6.1e-05	-0.076
8.65	0.000155	-0.017	-8e-06	-0.053	-1.1e-05	0.017	-3.1e-05	-0.041	-1e-05	-0.023	5.9e-05	0.149	-2e-06	0.015	3.9e-05	0.045	6.4e-05	0.071	0	0.039	-1.2e-05	0.028	-6.5e-05	-0.08
8.675	0.000149	-0.023	5e-06	-0.04	-8e-06	0.02	-2.7e-05	-0.037	-1.2e-05	-0.025	6.4e-05	0.154	0	0.017	3.8e-05	0.044	7.3e-05	0.08	4e-06	0.043	-1.8e-05	0.022	-7.1e-05	-0.086
8.7	0.000144	-0.028	1.5e-05	-0.03	-4e-06	0.024	-2.7e-05	-0.037	-1.4e-05	-0.027	6.1e-05	0.151	-3e-06	0.014	3.4e-05	0.04	7.9e-05	0.086	8e-06	0.047	-2.2e-05	0.018	-7.5e-05	-0.09
8.725	0.000144	-0.028	2.1e-05	-0.024	-3e-06	0.025	-3e-05	-0.04	-1.8e-05	-0.031	4.8e-05	0.138	-8e-06	0.009	2.9e-05	0.035	8e-05	0.087	1.1e-05	0.05	-2.4e-05	0.016	-7.4e-05	-0.089
8.75	0.000148	-0.024	2.6e-05	-0.019	-6e-06	0.022	-3.4e-05	-0.044	-2e-05	-0.033	3e-05	0.12	-9e-06	0.008	2.4e-05	0.03	7.5e-05	0.082	1e-05	0.049	-2.2e-05	0.018	-6.6e-05	-0.081
8.775	0.000157	-0.015	3.2e-05	-0.013	-1.1e-05	0.017	-3.5e-05	-0.045	-1.7e-05	-0.03	1.4e-05	0.104	-8e-06	0.009	2.2e-05	0.028	6.8e-05	0.075	8e-06	0.047	-1.8e-05	0.022	-5.4e-05	-0.069
8.8	0.000169	-0.003	3.9e-05	-0.006	-1.4e-05	0.014	-3.3e-05	-0.043	-1e-05	-0.023	5e-06	0.095	-6e-06	0.011	2.4e-05	0.03	6.4e-05	0.071	8e-06	0.047	-1e-05	0.03	-4.4e-05	-0.059
8.825	0.000182	0.01	4.7e-05	0.002	-1.1e-05	0.017	-2.8e-05	-0.038	0	-0.013	6e-06	0.096	-2e-06	0.015	2.7e-05	0.033	6.4e-05	0.071	1.3e-05	0.052	-3e-06	0.037	-3.9e-05	-0.054
8.85	0.000192	0.02	5e-05	0.005	-4e-06	0.024	-2.1e-05	-0.031	9e-06	-0.004	1.3e-05	0.103	2e-06	0.019	2.7e-05	0.033	6.6e-05	0.073	2e-05	0.059	3e-06	0.043	-4e-05	-0.055
8.875	0.000199	0.027	4.7e-05	0.002	3e-06	0.031	-1.5e-05	-0.025	1.2e-05	-0.001	2e-05	0.11	6e-06	0.023	2.5e-05	0.031	6.8e-05	0.075	2.8e-05	0.067	6e-06	0.046	-4.6e-05	-0.061
8.9	0.000204	0.032	3.8e-05	-0.007	7e-06	0.035	-1e-05	-0.02	1.1e-05	-0.002	2.5e-05	0.115	8e-06	0.025	2.3e-05	0.029	6.7e-05	0.074	3.3e-05	0.072	7e-06	0.047	-5.1e-05	-0.066
8.925	0.000207	0.035	2.7e-05	-0.018	6e-06	0.034	-1e-05	-0.02	7e-06	-0.006	2.8e-05	0.118	7e-06	0.024	2.5e-05	0.031	6.2e-05	0.069	3.7e-05	0.076	7e-06	0.047	-5.5e-05	-0.07
8.95	0.000209	0.037	1.4e-05	-0.031	1e-06	0.029	-1.4e-05	-0.024	5e-06	-0.008	2.9e-05	0.119	3e-06	0.02	2.8e-05	0.034	5.5e-05	0.062	4e-05	0.079	8e-06	0.048	-5.8e-05	-0.073
8.975	0.000209	0.037	3e-06	-0.042	-8e-06	0.02	-2e-05	-0.03	3e-06	-0.01	2.5e-05	0.115	-2e-06	0.015	3.1e-05	0.037	4.8e-05	0.055	4.4e-05	0.083	8e-06	0.048	-6.1e-05	-0.076
9	0.000208	0.036	-4e-06	-0.049	-1.7e-05	0.011	-2.6e-05	-0.036	3e-06	-0.01	1.7e-05	0.107	-2e-06	0.015	3.5e-05	0.041	4.4e-05	0.051	4.9e-05	0.088	6e-06	0.046	-6.5e-05	-0.08
9.025	0.000208	0.036	-6e-06	-0.051	-2.6e-05	0.002	-3e-05	-0.04	2e-06	-0.011	9e-06	0.099	4e-06	0.021	4.1e-05	0.047	4.4e-05	0.051	5.4e-05	0.093	0	0.04	-6.8e-05	-0.083
9.05	0.000207	0.035	0	-0.045	-3.2e-05	-0.004	-3.1e-05	-0.041	-1e-06	-0.014	4e-06	0.094	1.2e-05	0.029	4.8e-05	0.054	4.5e-05	0.052	5.8e-05	0.097	-8e-06	0.032	-6.9e-05	-0.084
9.075	0.000206	0.034	1e-05	-0.035	-3.6e-05	-0.008	-3.3e-05	-0.043	-5e-06	-0.018	4e-06	0.094	1.8e-05	0.035	5.4e-05	0.06	4.6e-05	0.053	5.7e-05	0.096	-1.3e-05	0.027	-6.9e-05	-0.084
9.1	0.000204	0.032	2e-05	-0.025	-3.4e-05	-0.006	-3.6e-05	-0.046	-1.2e-05	-0.025	9e-06	0.099	2.4e-05	0.041	6e-05	0.066	4.8e-05	0.055	5.2e-05	0.091	-1.2e-05	0.028	-6.9e-05	-0.084
9.125	0.000203	0.031	2.6e-05	-0.019	-2.9e-05	-0.001	-3.8e-05	-0.048	-1.8e-05	-0.031	1.7e-05	0.107	2.9e-05	0.046	6.6e-05	0.072	5e-05	0.057	4.3e-05	0.082	-5e-06	0.035	-6.7e-05	-0.082
9.15	0.000204	0.032	2.6e-05	-0.019	-2.2e-05	0.006	-3.9e-05	-0.049	-2.3e-05	-0.036	2.5e-05	0.115	3.5e-05	0.052	7.5e-05	0.081	5.2e-05	0.059	3e-05	0.069	5e-06	0.045	-6.7e-05	-0.082
9.175	0.000208	0.036	2.1e-05	-0.024	-1.7e-05	0.011	-3.8e-05	-0.048	-2.3e-05	-0.036	3.1e-05	0.121	3.7e-05	0.054	8.2e-05	0.088	5.4e-05	0.061	1.8e-05	0.057	1.3e-05	0.053	-6.6e-05	-0.081
9.2	0.000212	0.04	1.4e-05	-0.031	-1.1e-05	0.017	-3.9e-05	-0.049	-1.9e-05	-0.032	3.1e-05	0.121	3.4e-05	0.051	8.3e-05	0.089	5.5e-05	0.062	8e-06	0.047	1.6e-05	0.056	-6.5e-05	-0.08
9.225	0.000215	0.043	1e-05	-0.035	-5e-06	0.023	-4.5e-05	-0.055	-1.4e-05	-0.027	2.2e-05	0.112	2.5e-05	0.042	7.8e-05	0.084	5.9e-05	0.066	4e-06	0.043	1.4e-05	0.054	-6.4e-05	-0.079
9.25	0.000213	0.041	7e-06	-0.038	0	0.028	-5.6e-05	-0.066	-9e-06	-0.022	8e-06	0.098	1.4e-05	0.031	6.9e-05	0.075	6.3e-05	0.07	2e-06	0.041	1e-05	0.05	-6.3e-05	-0.078
9.275	0.000207	0.035	6e-06	-0.039	3e-06	0.031	-6.8e-05	-0.078	-2e-06	-0.015	-7e-06	0.083	3e-06	0.02	5.9e-05	0.065	6.6e-05	0.073	0	0.039	5e-06	0.045	-6e-05	-0.075
9.3	0.000199	0.027	1e-05	-0.035	5e-06	0.033	-7.5e-05	-0.085	7e-06	-0.006	-2e-05	0.07	-1e-05	0.007	4.9e-05	0.055	6.4e-05	0.071	-2e-06	0.037	2e-06	0.042	-5.5e-05	-0.07
9.325	0.000191	0.019	1.5e-05	-0.03	7e-06	0.035	-7.6e-05	-0.086	1.8e-05	0.005	-2.8e-05	0.062	-2.4e-05	-0.007	4.1e-05	0.047	5.9e-05	0.066	-1e-06	0.038	1e-06	0.041	-4.7e-05	-0.062
9.35	0.000185	0.013	2e-05	-0.025	8e-06	0.036	-7.1e-05	-0.081	3e-05	0.017	-3.1e-05	0.059	-3.3e-05	-0.016	3.4e-05	0.04	5.2e-05	0.059	5e-06	0.044	4e-06	0.044	-3.7e-05	-0.052
9.375	0.000184	0.012	2.2e-05	-0.023	9e-06	0.037	-6.4e-05	-0.074	3.9e-05	0.026	-2.9e-05	0.061	-3.7e-05	-0.02	2.9e-05	0.035	4.8e-05	0.055	1.4e-05	0.053	1e-05	0.05	-2.9e-05	-0.044
9.4	0.000189	0.017	2.1e-05	-0.024	1e-05	0.038	-6.1e-05	-0.071	4.3e-05	0.03	-2.2e-05	0.068	-3.4e-05	-0.017	2.3e-05	0.029	4.9e-05	0.056	2.5e-05	0.064	1.6e-05	0.056	-2.5e-05	-0.04
9.425	0.000197	0.025	1.7e-05	-0.028	1e-05	0.038	-6.1e-05	-0.071	4.2e-05	0.029	-1.5e-05	0.075	-2.8e-05	-0.011	1.7e-05	0.023	5.1e-05	0.058	3e-05	0.069	1.7e-05	0.057	-2.5e-05	-0.04
9.45	0.000208	0.036	1e-05	-0.035	1.2e-05	0.04	-6.2e-05	-0.072	3.7e-05	0.024	-1.5e-05	0.075	-2.4e-05	-0.007	1.1e-05	0.017	5.5e-05	0.062	2.7e-05	0.066	1e-05	0.05	-2.8e-05	-0.043
9.475	0.00022	0.048	3e-06	-0.042	1.3e-05	0.041	-6.4e-05	-0.074	3.2e-05	0.019	-2.1e-05	0.069	-2.1e-05	-0.004	7e-06	0.013	5.9e-05	0.066	1.9e-05	0.058	-2e-06	0.038	-3.5e-05	-0.05
9.5	0.000229	0.057	-2e-06	-0.047	1.1e-05	0.039	-6.6e-05	-0.076	2.9e-05	0.016	-3.2e-05	0.058	-1.8e-05	-0.001	6e-06	0.012	6.3e-05	0.07	1.2e-05	0.051	-1.4e-05	0.026	-4.1e-05	-0.056
9.525	0.000232	0.06	-2e-06	-0.047	6e-06	0.034	-7e-05	-0.08	2.9e-05	0.016	-4.2e-05	0.048	-1.4e-05	0.003	1e-05	0.016	6.6e-05	0.073	1.2e-05	0.051	-1.9e-05	0.021	-4.4e-05	-0.059
9.55	0.00023	0.058	4e-06	-0.041	3e-06	0.031	-7.6e-05	-0.086	2.8e-05	0.015	-4.9e-05	0.041	-1.2e-05	0.005	1.3e-05	0.019	6.6e-05	0.073	1.8e-05	0.057	-1.5e-05	0.025	-4.3e-05	-0.058
9.575	0.000225	0.053	1.2e-05	-0.033	4e-06	0.032	-8.4e-05	-0.094	2.6e-05	0.013	-5.3e-05	0.037	-1.2e-05	0.005	1.1e-05	0.017	6.1e-05	0.068	2.9e-05	0.068	-3e-06	0.037	-3.6e-05	-0.051
9.6	0.000222	0.05	1.7e-05	-0.028	8e-06	0.036	-9.3e-05	-0.103	2.1e-05	0.008	-5.4e-05	0.036	-1.2e-05	0.005	4e-06	0.01	5.5e-05	0.062	3.8e-05	0.077	1.1e-05	0.051	-2.8e-05	-0.043
9.625	0.000224	0.052	1.7e-05	-0.028	1.1e-05	0.039	-0.000102	-0.112	1.7e-05	0.004	-5e-05	0.04	-1.1e-05	0.006	-5e-06	0.001	5e-05	0.057	4.4e-05	0.083	2.2e-05	0.062	-2.3e-05	-0.038
9.65	0.000231	0.059	1.1e-05	-0.034	1.3e-05	0.041	-0.00011	-0.12	1.5e-05	0.002	-4.3e-05	0.047	-8e-06	0.009	-1.1e-05	-0.005	4.6e-05	0.053	4.3e-05	0.082	2.6e-05	0.066	-2.2e-05	-0.037
9.675	0.000241	0.069	1e-06	-0.044	1.2e-05	0.04	-0.000116	-0.126	1.4e-05	0.001	-3.3e-05	0.057	-6e-06	0.011	-1.4e-05	-0.008	4.2e-05	0.049	3.9e-05	0.078	2.2e-05	0.062	-2.3e-05	-0.038
9.7	0.000252	0.08	-9e-06	-0.054	1.1e-05	0.039	-0.000116	-0.126	1.2e-05	-0.001	-2.2e-05	0.068	-6e-06	0.011	-1.6e-05	-0.01	4e-05	0.047	3.3e-05	0.072	1.3e-05	0.053	-2.1e-05	-0.036
9.725	0.000263	0.091	-1.3e-05	-0.058	1.1e-05	0.039	-0.000109	-0.119	1.1e-05	-0.002	-1.5e-05	0.075	-8e-06	0.009	-1.7e-05	-0.011	4.3e-05	0.05	2.7e-05	0.066	4e-06	0.044	-1.7e-05	-0.032
9.75	0.000273	0.101	-1e-05	-0.055	1.5e-05	0.043	-9.9e-05	-0.109	1.3e-05	0	-1.4e-05	0.076	-6e-06	0.011	-1.7e-05	-0.011	4.9e-05	0.056	2.3e-05	0.062	-3e-06	0.037	-1e-05	-0.025
9.775	0.00028	0.108	-1e-06	-0.046	1.9e-05	0.047	-9.4e-05	-0.104	2.1e-05	0.008	-2.1e-05	0.069	1e-06	0.018	-1.4e-05	-0.008	5.7e-05	0.064	2.3e-05	0.062	-4e-06	0.036	-4e-06	-0.019
9.8	0.000282	0.11	6e-06	-0.039	2.4e-05	0.052	-9.7e-05	-0.107	2.9e-05	0.016	-3.1e-05	0.059	8e-06	0.025	-8e-06	-0.002	6.3e-05	0.07	2.4e-05	0.063	0	0.04	2e-06	-0.013
9.825	0.000282	0.11	8e-06	-0.037	2.7e-05	0.055	-0.000109	-0.119	3.3e-05	0.02	-4e-05	0.05	9e-06	0.026	1e-06	0.007	6.4e-05	0.071	2.6e-05	0.065	3e-06	0.043	1.1e-05	-0.004
9.85	0.00028	0.108	4e-06	-0.041	2.9e-05	0.057	-0.000124	-0.134	2.9e-05	0.016	-4.4e-05	0.046	7e-06	0.024	6e-06	0.012	5.8e-05	0.065	2.5e-05	0.064	2e-06	0.042	2e-05	0.005
9.875	0.000279	0.107	0	-0.045	3.4e-05	0.062	-0.000137	-0.147	2.1e-05	0.008	-4.5e-05	0.045	8e-06	0.025	8e-06	0.014	4.6e-05	0.053	2.3e-05	0.062	-3e-06	0.037	2.8e-05	0.013
9.9	0.000276	0.104	-2e-06	-0.047	4.1e-05	0.069	-0.000146	-0.156	1.3e-05	0	-4.5e-05	0.045	1.2e-05	0.029	5e-06	0.011	3.2e-05	0.039	2.2e-05	0.061	-1e-05	0.03	3e-05	0.015
9.925	0.000271	0.099	-4e-06	-0.049	4.8e-05	0.076	-0.00015	-0.16	9e-06	-0.004	-4.6e-05	0.044	1.5e-05	0.032	-1e-06	0.005	2.1e-05	0.028	2.4e-05	0.063	-1.7e-05	0.023	2.7e-05	0.012
9.95	0.000263	0.091	-5e-06	-0.05	5e-05	0.078	-0.00015	-0.16	1e-05	-0.003	-4.7e-05	0.043	9e-06	0.026	-9e-06	-0.003	1.8e-05	0.025	2.8e-05	0.067	-2e-05	0.02	1.8e-05	0.003
9.975	0.000257	0.085	-5e-06	-0.05	4.6e-05	0.074	-0.00015	-0.16	1.5e-05	0.002	-4.9e-05	0.041	-4e-06	0.013	-1.4e-05	-0.008	2.2e-05	0.029	3.5e-05	0.074	-1.8e-05	0.022	9e-06	-0.006
10	0.000252	0.08	-3e-06	-0.048	3.4e-05	0.062	-0.00015	-0.16	2.5e-05	0.012	-5.2e-05	0.038	-1.5e-05	0.002	-1.4e-05	-0.008	3.2e-05	0.039	4.2e-05	0.081	-1.4e-05	0.026	2e-06	-0.013
10.025	0.000245	0.073	0	-0.045	1.6e-05	0.044	-0.000148	-0.158	3.7e-05	0.024	-5.5e-05	0.035	-1.8e-05	-0.001	-7e-06	-0.001	4.1e-05	0.048	4.6e-05	0.085	-8e-06	0.032	-1e-06	-0.016
10.05	0.000236	0.064	4e-06	-0.041	-2e-06	0.026	-0.000143	-0.153	4.7e-05	0.034	-5.7e-05	0.033	-1.2e-05	0.005	1e-06	0.007	4.4e-05	0.051	4.7e-05	0.086	-1e-06	0.039	-1e-06	-0.016
10.075	0.000227	0.055	1e-05	-0.035	-1.5e-05	0.013	-0.000136	-0.146	5.1e-05	0.038	-5.3e-05	0.037	-2e-06	0.015	5e-06	0.011	4.1e-05	0.048	4.4e-05	0.083	6e-06	0.046	2e-06	-0.013
10.1	0.000222	0.05	1.6e-05	-0.029	-2e-05	0.008	-0.00013	-0.14	4.8e-05	0.035	-4.8e-05	0.042	8e-06	0.025	6e-06	0.012	3.4e-05	0.041	3.5e-05	0.074	1e-05	0.05	7e-06	-0.008
10.125	0.000221	0.049	2.1e-05	-0.024	-1.9e-05	0.009	-0.000127	-0.137	3.9e-05	0.026	-4.9e-05	0.041	1.7e-05	0.034	4e-06	0.01	2.7e-05	0.034	2.2e-05	0.061	1.1e-05	0.051	1.3e-05	-0.002
10.15	0.000221	0.049	2.7e-05	-0.018	-1.2e-05	0.016	-0.000124	-0.134	2.9e-05	0.016	-5.4e-05	0.036	2.4e-05	0.041	1e-06	0.007	2.3e-05	0.03	1e-05	0.049	8e-06	0.048	1.9e-05	0.004
10.175	0.000222	0.05	3.2e-05	-0.013	-3e-06	0.025	-0.000119	-0.129	2e-05	0.007	-5.9e-05	0.031	2.6e-05	0.043	-4e-06	0.002	2.3e-05	0.03	1e-06	0.04	6e-06	0.046	2.6e-05	0.011
10.2	0.00022	0.048	3.4e-05	-0.011	5e-06	0.033	-0.000112	-0.122	1.6e-05	0.003	-6e-05	0.03	2e-05	0.037	-9e-06	-0.003	2.9e-05	0.036	-2e-06	0.037	6e-06	0.046	3.2e-05	0.017
10.225	0.000214	0.042	2.8e-05	-0.017	9e-06	0.037	-0.000103	-0.113	1.6e-05	0.003	-5.7e-05	0.033	1.2e-05	0.029	-1.3e-05	-0.007	4e-05	0.047	-1e-06	0.038	7e-06	0.047	4e-05	0.025
10.25	0.000206	0.034	1.7e-05	-0.028	8e-06	0.036	-9.5e-05	-0.105	1.7e-05	0.004	-5.2e-05	0.038	8e-06	0.025	-1.5e-05	-0.009	5.1e-05	0.058	0	0.039	3e-06	0.043	4.8e-05	0.033
10.275	0.000199	0.027	6e-06	-0.039	6e-06	0.034	-8.7e-05	-0.097	1.7e-05	0.004	-4.9e-05	0.041	6e-06	0.023	-1.8e-05	-0.012	5.9e-05	0.066	-3e-06	0.036	-5e-06	0.035	5.1e-05	0.036
10.3	0.000197	0.025	1e-06	-0.044	4e-06	0.032	-8.1e-05	-0.091	1.8e-05	0.005	-4.9e-05	0.041	3e-06	0.02	-2.5e-05	-0.019	5.7e-05	0.064	-5e-06	0.034	-1.6e-05	0.024	5e-05	0.035
10.325	0.000198	0.026	0	-0.045	3e-06	0.031	-7.8e-05	-0.088	2.1e-05	0.008	-5.4e-05	0.036	-3e-06	0.014	-3.5e-05	-0.029	4.4e-05	0.051	-6e-06	0.033	-2.4e-05	0.016	4.5e-05	0.03
10.35	0.0002	0.028	4e-06	-0.041	3e-06	0.031	-7.6e-05	-0.086	2.6e-05	0.013	-6.1e-05	0.029	-7e-06	0.01	-4.6e-05	-0.04	2.3e-05	0.03	-2e-06	0.037	-2.8e-05	0.012	4.3e-05	0.028
10.375	0.000201	0.029	8e-06	-0.037	3e-06	0.031	-7.3e-05	-0.083	3e-05	0.017	-6.7e-05	0.023	-4e-06	0.013	-5.3e-05	-0.047	3e-06	0.01	5e-06	0.044	-2.6e-05	0.014	4.5e-05	0.03
10.4	0.000197	0.025	1.1e-05	-0.034	3e-06	0.031	-6.7e-05	-0.077	3.1e-05	0.018	-7e-05	0.02	4e-06	0.021	-5.6e-05	-0.05	-1e-05	-0.003	1.2e-05	0.051	-1.9e-05	0.021	4.8e-05	0.033
10.425	0.000192	0.02	1.2e-05	-0.033	3e-06	0.031	-6.1e-05	-0.071	3e-05	0.017	-6.9e-05	0.021	1e-05	0.027	-5.7e-05	-0.051	-1.3e-05	-0.006	1.7e-05	0.056	-1e-05	0.03	5.3e-05	0.038
10.45	0.000184	0.012	1.3e-05	-0.032	5e-06	0.033	-5.5e-05	-0.065	2.8e-05	0.015	-7.2e-05	0.018	1e-05	0.027	-6e-05	-0.054	-6e-06	0.001	1.9e-05	0.058	-5e-06	0.035	5.9e-05	0.044
10.475	0.000179	0.007	1.2e-05	-0.033	9e-06	0.037	-5.2e-05	-0.062	2.6e-05	0.013	-7.7e-05	0.013	8e-06	0.025	-6.5e-05	-0.059	5e-06	0.012	1.9e-05	0.058	-6e-06	0.034	6.5e-05	0.05
10.5	0.000177	0.005	8e-06	-0.037	1.5e-05	0.043	-5.3e-05	-0.063	2.3e-05	0.01	-8.4e-05	0.006	9e-06	0.026	-6.8e-05	-0.062	1.8e-05	0.025	1.9e-05	0.058	-1.4e-05	0.026	6.8e-05	0.053
10.525	0.000179	0.007	0	-0.045	2.1e-05	0.049	-5.9e-05	-0.069	1.8e-05	0.005	-9.1e-05	-0.001	1.7e-05	0.034	-6.6e-05	-0.06	2.7e-05	0.034	2.2e-05	0.061	-2.6e-05	0.014	6.9e-05	0.054
10.55	0.000185	0.013	-1.1e-05	-0.056	2.6e-05	0.054	-6.7e-05	-0.077	1.4e-05	0.001	-9.6e-05	-0.006	2.5e-05	0.042	-5.9e-05	-0.053	3.1e-05	0.038	2.6e-05	0.065	-3.6e-05	0.004	7.1e-05	0.056
10.575	0.000192	0.02	-2e-05	-0.065	3e-05	0.058	-7.4e-05	-0.084	1.1e-05	-0.002	-9.6e-05	-0.006	2.9e-05	0.046	-5e-05	-0.044	2.9e-05	0.036	2.7e-05	0.066	-4.1e-05	-0.001	7.3e-05	0.058
10.6	0.000199	0.027	-2.7e-05	-0.072	3.3e-05	0.061	-8.1e-05	-0.091	1.2e-05	-0.001	-8.8e-05	0.002	2.5e-05	0.042	-3.9e-05	-0.033	2.7e-05	0.034	2.5e-05	0.064	-4.3e-05	-0.003	7.5e-05	0.06
10.625	0.000203	0.031	-3.1e-05	-0.076	3.5e-05	0.063	-8.4e-05	-0.094	1.3e-05	0	-7.4e-05	0.016	1.8e-05	0.035	-3.1e-05	-0.025	2.3e-05	0.03	2e-05	0.059	-4.2e-05	-0.002	7.2e-05	0.057
10.65	0.000202	0.03	-3.3e-05	-0.078	3.5e-05	0.063	-8.6e-05	-0.096	1.3e-05	0	-5.7e-05	0.033	7e-06	0.024	-2.8e-05	-0.022	2e-05	0.027	1.4e-05	0.053	-4.2e-05	-0.002	6.2e-05	0.047
10.675	0.000198	0.026	-3.1e-05	-0.076	3.7e-05	0.065	-8.7e-05	-0.097	1.1e-05	-0.002	-4.5e-05	0.045	-8e-06	0.009	-2.8e-05	-0.022	1.5e-05	0.022	1.3e-05	0.052	-4.1e-05	-0.001	4.8e-05	0.033
10.7	0.000193	0.021	-2.5e-05	-0.07	4.4e-05	0.072	-8.8e-05	-0.098	8e-06	-0.005	-3.8e-05	0.052	-2.1e-05	-0.004	-3.1e-05	-0.025	9e-06	0.016	1.5e-05	0.054	-3.6e-05	0.004	3.4e-05	0.019
10.725	0.000191	0.019	-1.7e-05	-0.062	5.4e-05	0.082	-8.6e-05	-0.096	6e-06	-0.007	-3.2e-05	0.058	-3e-05	-0.013	-3.5e-05	-0.029	5e-06	0.012	2e-05	0.059	-2.9e-05	0.011	2.6e-05	0.011
10.75	0.000191	0.019	-8e-06	-0.053	6.3e-05	0.091	-7.7e-05	-0.087	4e-06	-0.009	-2.8e-05	0.062	-3.2e-05	-0.015	-4e-05	-0.034	5e-06	0.012	2.4e-05	0.063	-2.3e-05	0.017	2.3e-05	0.008
10.775	0.000197	0.025	0	-0.045	7e-05	0.098	-6.3e-05	-0.073	3e-06	-0.01	-2.4e-05	0.066	-2.9e-05	-0.012	-4.7e-05	-0.041	6e-06	0.013	2.7e-05	0.066	-2e-05	0.02	2.5e-05	0.01

## Sheet: 16kHz
	Time (ms)	16kHz-10dB Atten	16kHz-10dB Atten - normalised	16kHz-10dB Atten	16kHz-10dB Atten - normalised	16kHz-20dB Atten	16kHz-20dB Atten - normalised	16kHz-30dB Atten	16kHz-30dB Atten - normalised	16kHz-40dB Atten	16kHz-40dB Atten - normalised	16kHz-50dB Atten	16kHz-50dB Atten - normalised	16kHz-60dB Atten	16kHz-60dB Atten - normalised	16kHz-70dB Atten	16kHz-70dB Atten - normalised	16kHz-80dB Atten	16kHz-80dB Atten - normalised	16kHz-90dB Atten	16kHz-90dB Atten - normalised
-0.002	-2	0.00011362	0	0.00021932	0	0.00017734	0	0.00021488	0	0.00013914	0	0.00019232	0	0.00010695	0	0.00019271	0	0.00015713	0	0.00019875	0
-0.001975	-1.975	0.00011677	0.00315	0.00022043	0.00111	0.00017203	-0.00531	0.00021687	0.00199	0.00012834	-0.0108	0.00019405	0.00173	0.00010993	0.00298	0.00018209	-0.01062	0.00014897	-0.00816	0.00019533	-0.00342
-0.00195	-1.95	0.00011976	0.00614	0.00021731	-0.00201	0.00016714	-0.0102	0.00021304	-0.00184	0.00012004	-0.0191	0.00019368	0.00136	0.00011655	0.0096	0.00017223	-0.02048	0.00014495	-0.01218	0.00019592	-0.00283
-0.001925	-1.925	0.00012288	0.00926	0.00020892	-0.0104	0.00016318	-0.01416	0.00020804	-0.00684	0.00011625	-0.02289	0.00019211	-0.00021	0.00012616	0.01921	0.00016599	-0.02672	0.00014598	-0.01115	0.00019944	0.00069
-0.0019	-1.9	0.000126	0.01238	0.00019814	-0.02118	0.00016032	-0.01702	0.0002063	-0.00858	0.00011693	-0.02221	0.00019061	-0.00171	0.00013395	0.027	0.00016417	-0.02854	0.00015071	-0.00642	0.00020326	0.00451
-0.001875	-1.875	0.00012893	0.01531	0.00018851	-0.03081	0.00015997	-0.01737	0.00020616	-0.00872	0.00012121	-0.01793	0.00019204	-0.00028	0.00013913	0.03218	0.00016647	-0.02624	0.00015702	-0.00011	0.00020432	0.00557
-0.00185	-1.85	0.00013167	0.01805	0.00018341	-0.03591	0.00016032	-0.01702	0.00020332	-0.01156	0.00012714	-0.012	0.0001968	0.00448	0.00014156	0.03461	0.00017051	-0.0222	0.00016201	0.00488	0.0002025	0.00375
-0.001825	-1.825	0.00013498	0.02136	0.00018324	-0.03608	0.00015877	-0.01857	0.00019649	-0.01839	0.00013322	-0.00592	0.00020265	0.01033	0.00014372	0.03677	0.00017444	-0.01827	0.00016326	0.00613	0.0001999	0.00115
-0.0018	-1.8	0.00013929	0.02567	0.00018448	-0.03484	0.00015461	-0.02273	0.00018986	-0.02502	0.0001388	-0.00034	0.00020568	0.01336	0.00014813	0.04118	0.00017766	-0.01505	0.0001612	0.00407	0.00019891	0.00016
-0.001775	-1.775	0.00014456	0.03094	0.00018407	-0.03525	0.00014832	-0.02902	0.00018675	-0.02813	0.00014457	0.00543	0.00020451	0.01219	0.00015725	0.0503	0.00018249	-0.01022	0.00015885	0.00172	0.00020079	0.00204
-0.00175	-1.75	0.00014886	0.03524	0.00018182	-0.0375	0.00014181	-0.03553	0.00018686	-0.02802	0.00015034	0.0112	0.0001994	0.00708	0.00016995	0.063	0.00019075	-0.00196	0.0001576	0.00047	0.00020445	0.0057
-0.001725	-1.725	0.00015179	0.03817	0.00017928	-0.04004	0.00013757	-0.03977	0.00018758	-0.0273	0.00015585	0.01671	0.00019272	0.0004	0.00018404	0.07709	0.00020052	0.00781	0.00015537	-0.00176	0.0002077	0.00895
-0.0017	-1.7	0.00015278	0.03916	0.0001772	-0.04212	0.00013741	-0.03993	0.00018722	-0.02766	0.00016114	0.022	0.00018679	-0.00553	0.00019378	0.08683	0.00020767	0.01496	0.00015078	-0.00635	0.00020923	0.01048
-0.001675	-1.675	0.00015223	0.03861	0.00017576	-0.04356	0.00014151	-0.03583	0.00018283	-0.03205	0.00016563	0.02649	0.0001825	-0.00982	0.00019606	0.08911	0.0002098	0.01709	0.00014596	-0.01117	0.00020978	0.01103
-0.00165	-1.65	0.0001508	0.03718	0.00017561	-0.04371	0.00014902	-0.02832	0.00017213	-0.04275	0.0001673	0.02816	0.00017786	-0.01446	0.000192	0.08505	0.00020666	0.01395	0.00014401	-0.01312	0.00021105	0.0123
-0.001625	-1.625	0.00014937	0.03575	0.00017786	-0.04146	0.00015851	-0.01883	0.00015826	-0.05662	0.00016437	0.02523	0.00017239	-0.01993	0.0001842	0.07725	0.0001993	0.00659	0.00014589	-0.01124	0.00021305	0.0143
-0.0016	-1.6	0.00014876	0.03514	0.00018496	-0.03436	0.00016604	-0.0113	0.0001471	-0.06778	0.00015638	0.01724	0.00016838	-0.02394	0.00017546	0.06851	0.00018978	-0.00293	0.00015115	-0.00598	0.0002145	0.01575
-0.001575	-1.575	0.00014989	0.03627	0.00019648	-0.02284	0.00016814	-0.0092	0.00014336	-0.07152	0.00014642	0.00728	0.00016653	-0.02579	0.00016788	0.06093	0.00018018	-0.01253	0.00015906	0.00193	0.000216	0.01725
-0.00155	-1.55	0.00015197	0.03835	0.00020773	-0.01159	0.00016494	-0.0124	0.00014475	-0.07013	0.00013956	0.00042	0.00016636	-0.02596	0.00016179	0.05484	0.00017184	-0.02087	0.00016618	0.00905	0.00021967	0.02092
-0.001525	-1.525	0.00015572	0.0421	0.00021219	-0.00713	0.00015904	-0.0183	0.00014639	-0.06849	0.00013999	0.00085	0.00016761	-0.02471	0.00015823	0.05128	0.00016769	-0.02502	0.00017015	0.01302	0.00022622	0.02747
-0.0015	-1.5	0.00016053	0.04691	0.00020654	-0.01278	0.00015402	-0.02332	0.00014608	-0.0688	0.00014747	0.00833	0.00016982	-0.0225	0.00015778	0.05083	0.0001697	-0.02301	0.00017117	0.01404	0.00023367	0.03492
-0.001475	-1.475	0.00016576	0.05214	0.00019477	-0.02455	0.0001523	-0.02504	0.00014602	-0.06886	0.00015878	0.01964	0.00017191	-0.02041	0.00016015	0.0532	0.00017627	-0.01644	0.0001698	0.01267	0.00023999	0.04124
-0.00145	-1.45	0.0001712	0.05758	0.00018397	-0.03535	0.00015373	-0.02361	0.00015091	-0.06397	0.00016908	0.02994	0.00017245	-0.01987	0.00016351	0.05656	0.00018367	-0.00904	0.00016554	0.00841	0.00024441	0.04566
-0.001425	-1.425	0.00017617	0.06255	0.00017906	-0.04026	0.00015606	-0.02128	0.00016197	-0.05291	0.00017347	0.03433	0.00017381	-0.01851	0.00016678	0.05983	0.00018838	-0.00433	0.00015903	0.0019	0.000248	0.04925
-0.0014	-1.4	0.00017976	0.06614	0.00018008	-0.03924	0.00015762	-0.01972	0.0001758	-0.03908	0.00017032	0.03118	0.00017733	-0.01499	0.00016834	0.06139	0.00018898	-0.00373	0.00015256	-0.00457	0.00025212	0.05337
-0.001375	-1.375	0.00018214	0.06852	0.00018175	-0.03757	0.00015686	-0.02048	0.00018621	-0.02867	0.00016135	0.02221	0.00018081	-0.01151	0.0001663	0.05935	0.00018623	-0.00648	0.00014766	-0.00947	0.00025684	0.05809
-0.00135	-1.35	0.00018385	0.07023	0.00017813	-0.04119	0.00015468	-0.02266	0.00018895	-0.02593	0.00014958	0.01044	0.00018057	-0.01175	0.00016149	0.05454	0.00018178	-0.01093	0.00014549	-0.01164	0.00026159	0.06284
-0.001325	-1.325	0.00018672	0.0731	0.0001692	-0.05012	0.000154	-0.02334	0.00018291	-0.03197	0.00013728	-0.00186	0.00017563	-0.01669	0.00015655	0.0496	0.00017896	-0.01375	0.00014538	-0.01175	0.00026362	0.06487
-0.0013	-1.3	0.00019022	0.0766	0.00015984	-0.05948	0.00015565	-0.02169	0.00017222	-0.04266	0.00012687	-0.01227	0.00017032	-0.022	0.00015309	0.04614	0.00018008	-0.01263	0.00014666	-0.01047	0.00026001	0.06126
-0.001275	-1.275	0.00019462	0.081	0.00015541	-0.06391	0.00015642	-0.02092	0.00016158	-0.0533	0.00012226	-0.01688	0.00016706	-0.02526	0.00015115	0.0442	0.00018474	-0.00797	0.0001481	-0.00903	0.00024971	0.05096
-0.00125	-1.25	0.00019968	0.08606	0.00015708	-0.06224	0.00015388	-0.02346	0.00015487	-0.06001	0.00012444	-0.0147	0.00016528	-0.02704	0.00014893	0.04198	0.00019071	-0.002	0.00014918	-0.00795	0.00023407	0.03532
-0.001225	-1.225	0.00020502	0.0914	0.00016056	-0.05876	0.0001483	-0.02904	0.00015406	-0.06082	0.00013218	-0.00696	0.00016399	-0.02833	0.00014675	0.0398	0.00019456	0.00185	0.00015126	-0.00587	0.00021703	0.01828
-0.0012	-1.2	0.00020883	0.09521	0.00016242	-0.0569	0.00014169	-0.03565	0.00015863	-0.05625	0.00014297	0.00383	0.0001625	-0.02982	0.00014669	0.03974	0.0001948	0.00209	0.00015243	-0.0047	0.00020316	0.00441
-0.001175	-1.175	0.00021051	0.09689	0.00016294	-0.05638	0.00013755	-0.03979	0.00016614	-0.04874	0.00015245	0.01331	0.00015978	-0.03254	0.00014979	0.04284	0.00019336	0.00065	0.00015328	-0.00385	0.00019487	-0.00388
-0.00115	-1.15	0.00020965	0.09603	0.0001632	-0.05612	0.00013772	-0.03962	0.00017396	-0.04092	0.00015719	0.01805	0.00015497	-0.03735	0.00015442	0.04747	0.00019342	0.00071	0.00015702	-0.00011	0.00019237	-0.00638
-0.001125	-1.125	0.00020726	0.09364	0.00016473	-0.05459	0.00014123	-0.03611	0.00018014	-0.03474	0.00015736	0.01822	0.00014822	-0.0441	0.00015844	0.05149	0.00019605	0.00334	0.00016495	0.00782	0.00019547	-0.00328
-0.0011	-1.1	0.00020421	0.09059	0.00016831	-0.05101	0.00014589	-0.03145	0.00018414	-0.03074	0.00015602	0.01688	0.00014149	-0.05083	0.00016096	0.05401	0.00019965	0.00694	0.00017627	0.01914	0.00020299	0.00424
-0.001075	-1.075	0.00020148	0.08786	0.00017366	-0.04566	0.00015019	-0.02715	0.00018425	-0.03063	0.00015527	0.01613	0.0001366	-0.05572	0.00016281	0.05586	0.00020362	0.01091	0.00018855	0.03142	0.00021085	0.0121
-0.00105	-1.05	0.00020027	0.08665	0.0001791	-0.04022	0.00015442	-0.02292	0.00018024	-0.03464	0.00015542	0.01628	0.00013451	-0.05781	0.00016408	0.05713	0.00020539	0.01268	0.00019748	0.04035	0.00021582	0.01707
-0.001025	-1.025	0.00020094	0.08732	0.00018281	-0.03651	0.00016064	-0.0167	0.00017332	-0.04156	0.00015545	0.01631	0.00013553	-0.05679	0.00016374	0.05679	0.00020413	0.01142	0.00020024	0.04311	0.00021594	0.01719
-0.001	-1	0.00020297	0.08935	0.0001836	-0.03572	0.00016985	-0.00749	0.00016587	-0.04901	0.00015479	0.01565	0.00013744	-0.05488	0.00016148	0.05453	0.00019969	0.00698	0.00019523	0.0381	0.00021545	0.0167
-0.000975	-0.975	0.00020629	0.09267	0.00017903	-0.04029	0.00018057	0.00323	0.00016143	-0.05345	0.0001535	0.01436	0.00013939	-0.05293	0.0001587	0.05175	0.00019375	0.00104	0.00018419	0.02706	0.00021976	0.02101
-0.00095	-0.95	0.00020956	0.09594	0.00016659	-0.05273	0.0001904	0.01306	0.00016145	-0.05343	0.00015252	0.01338	0.00014243	-0.04989	0.00015607	0.04912	0.00018755	-0.00516	0.00017026	0.01313	0.00022911	0.03036
-0.000925	-0.925	0.00021194	0.09832	0.0001487	-0.07062	0.00019568	0.01834	0.00016612	-0.04876	0.00015286	0.01372	0.00014798	-0.04434	0.00015127	0.04432	0.00018265	-0.01006	0.00015663	-0.0005	0.00023847	0.03972
-0.0009	-0.9	0.00021405	0.10043	0.0001324	-0.08692	0.00019535	0.01801	0.00017365	-0.04123	0.00015492	0.01578	0.00015623	-0.03609	0.00014143	0.03448	0.00018085	-0.01186	0.0001455	-0.01163	0.0002445	0.04575
-0.000875	-0.875	0.00021665	0.10303	0.00012418	-0.09514	0.00019054	0.0132	0.00018209	-0.03279	0.00015745	0.01831	0.00016516	-0.02716	0.00012646	0.01951	0.00018243	-0.01028	0.00013879	-0.01834	0.00024693	0.04818
-0.00085	-0.85	0.00021974	0.10612	0.00012699	-0.09233	0.0001834	0.00606	0.00019042	-0.02446	0.00015595	0.01681	0.0001704	-0.02192	0.00011023	0.00328	0.00018817	-0.00454	0.00013651	-0.02062	0.00024591	0.04716
-0.000825	-0.825	0.00022214	0.10852	0.00013945	-0.07987	0.00017574	-0.0016	0.00019786	-0.01702	0.00014741	0.00827	0.00016927	-0.02305	9.725e-05	-0.0097	0.00019715	0.00444	0.0001387	-0.01843	0.00024079	0.04204
-0.0008	-0.8	0.00022287	0.10925	0.00015727	-0.06205	0.00016891	-0.00843	0.00020335	-0.01153	0.00013384	-0.0053	0.00016491	-0.02741	8.976e-05	-0.01719	0.00020489	0.01218	0.00014469	-0.01244	0.00023258	0.03383
-0.000775	-0.775	0.00022201	0.10839	0.00017461	-0.04471	0.00016363	-0.01371	0.00020477	-0.01011	0.00012257	-0.01657	0.00016275	-0.02957	8.896e-05	-0.01799	0.0002075	0.01479	0.0001501	-0.00703	0.00022509	0.02634
-0.00075	-0.75	0.00022014	0.10652	0.00018754	-0.03178	0.00016113	-0.01621	0.00020242	-0.01246	0.00011924	-0.0199	0.00016537	-0.02695	9.316e-05	-0.01379	0.00020199	0.00928	0.00015058	-0.00655	0.00022102	0.02227
-0.000725	-0.725	0.00021811	0.10449	0.00019355	-0.02577	0.00016056	-0.01678	0.00019926	-0.01562	0.00012301	-0.01613	0.00017063	-0.02169	9.993e-05	-0.00702	0.00018828	-0.00443	0.00014742	-0.00971	0.00021993	0.02118
-0.0007	-0.7	0.00021694	0.10332	0.00019323	-0.02609	0.00016041	-0.01693	0.00019811	-0.01677	0.00012761	-0.01153	0.00017257	-0.01975	0.0001074	0.00045	0.00016847	-0.02424	0.00014425	-0.01288	0.00021962	0.02087
-0.000675	-0.675	0.00021689	0.10327	0.00018965	-0.02967	0.00016023	-0.01711	0.00019789	-0.01699	0.00012825	-0.01089	0.00016707	-0.02525	0.00011445	0.0075	0.00015104	-0.04167	0.00014401	-0.01312	0.00021898	0.02023
-0.00065	-0.65	0.00021727	0.10365	0.00018624	-0.03308	0.00016242	-0.01492	0.00019887	-0.01601	0.00012625	-0.01289	0.0001554	-0.03692	0.00011992	0.01297	0.00014368	-0.04903	0.00014664	-0.01049	0.00021801	0.01926
-0.000625	-0.625	0.00021816	0.10454	0.00018377	-0.03555	0.00016815	-0.00919	0.00020234	-0.01254	0.00012464	-0.0145	0.00014256	-0.04976	0.00012323	0.01628	0.00014774	-0.04497	0.00015051	-0.00662	0.00021727	0.01852
-0.0006	-0.6	0.00021924	0.10562	0.00017984	-0.03948	0.00017679	-0.00055	0.00020848	-0.0064	0.00012641	-0.01273	0.00013121	-0.06111	0.00012079	0.01384	0.00015758	-0.03513	0.00015422	-0.00291	0.00021714	0.01839
-0.000575	-0.575	0.00021947	0.10585	0.00017139	-0.04793	0.00018462	0.00728	0.00021542	0.00054	0.00013001	-0.00913	0.00012129	-0.07103	0.00011462	0.00767	0.00016663	-0.02608	0.00015718	5e-05	0.0002157	0.01695
-0.00055	-0.55	0.00021803	0.10441	0.00015963	-0.05969	0.00018778	0.01044	0.00022212	0.00724	0.00013234	-0.0068	0.00011376	-0.07856	0.00010759	0.00064	0.00017197	-0.02074	0.00015879	0.00166	0.00020974	0.01099
-0.000525	-0.525	0.00021572	0.1021	0.00014952	-0.0698	0.00018587	0.00853	0.00022684	0.01196	0.00013108	-0.00806	0.00010926	-0.08306	0.00010535	-0.0016	0.00017487	-0.01784	0.00016041	0.00328	0.00019854	-0.00021
-0.0005	-0.5	0.00021291	0.09929	0.00014471	-0.07461	0.00018151	0.00417	0.00022875	0.01387	0.00012571	-0.01343	0.00010796	-0.08436	0.00011044	0.00349	0.0001773	-0.01541	0.00016495	0.00782	0.00018464	-0.01411
-0.000475	-0.475	0.00021003	0.09641	0.00014576	-0.07356	0.00017705	-0.00029	0.00022856	0.01368	0.00011606	-0.02308	0.00010951	-0.08281	0.00011955	0.0126	0.00018191	-0.0108	0.00017365	0.01652	0.00017142	-0.02733
-0.00045	-0.45	0.00020767	0.09405	0.00014967	-0.06965	0.00017425	-0.00309	0.00022902	0.01414	0.00010363	-0.03551	0.00011327	-0.07905	0.00012743	0.02048	0.00018809	-0.00462	0.000183	0.02587	0.00016447	-0.03428
-0.000425	-0.425	0.00020568	0.09206	0.00015148	-0.06784	0.00017436	-0.00298	0.00023194	0.01706	9.315e-05	-0.04599	0.00011785	-0.07447	0.00013158	0.02463	0.00019324	0.00053	0.00018855	0.03142	0.00016825	-0.0305
-0.0004	-0.4	0.00020464	0.09102	0.00014988	-0.06944	0.0001768	-0.00054	0.00023706	0.02218	8.859e-05	-0.05055	0.00012067	-0.07165	0.00013284	0.02589	0.0001956	0.00289	0.00018773	0.0306	0.00018072	-0.01803
-0.000375	-0.375	0.00020498	0.09136	0.00014502	-0.0743	0.00018035	0.00301	0.00024268	0.0278	9.025e-05	-0.04889	0.00011941	-0.07291	0.00013265	0.0257	0.00019489	0.00218	0.00018306	0.02593	0.00019434	-0.00441
-0.00035	-0.35	0.00020628	0.09266	0.00013961	-0.07971	0.00018483	0.00749	0.00024614	0.03126	9.627e-05	-0.04287	0.00011542	-0.0769	0.00013175	0.0248	0.00019021	-0.0025	0.00017899	0.02186	0.00020303	0.00428
-0.000325	-0.325	0.00020803	0.09441	0.00013595	-0.08337	0.00018901	0.01167	0.00024572	0.03084	0.00010525	-0.03389	0.00011217	-0.08015	0.0001291	0.02215	0.00018212	-0.01059	0.00017755	0.02042	0.000207	0.00825
-0.0003	-0.3	0.00020954	0.09592	0.00013525	-0.08407	0.00019165	0.01431	0.00024213	0.02725	0.00011454	-0.0246	0.00011279	-0.07953	0.00012342	0.01647	0.00017325	-0.01946	0.00018007	0.02294	0.00020915	0.0104
-0.000275	-0.275	0.00020994	0.09632	0.00013826	-0.08106	0.00019128	0.01394	0.0002387	0.02382	0.00012098	-0.01816	0.00011606	-0.07626	0.00011597	0.00902	0.0001685	-0.02421	0.00018741	0.03028	0.00021147	0.01272
-0.00025	-0.25	0.00020973	0.09611	0.00014465	-0.07467	0.00018728	0.00994	0.00023708	0.0222	0.00012188	-0.01726	0.00011864	-0.07368	0.00011072	0.00377	0.00017066	-0.02205	0.00019815	0.04102	0.00021371	0.01496
-0.000225	-0.225	0.00020876	0.09514	0.00015319	-0.06613	0.00018038	0.00304	0.00023751	0.02263	0.00011658	-0.02256	0.00011895	-0.07337	0.00010886	0.00191	0.00017896	-0.01375	0.00020888	0.05175	0.00021482	0.01607
-0.0002	-0.2	0.00020643	0.09281	0.00016292	-0.0564	0.00017398	-0.00336	0.00023898	0.0241	0.00010765	-0.03149	0.00011894	-0.07338	0.00010858	0.00163	0.00018384	-0.00887	0.00021645	0.05932	0.00021273	0.01398
-0.000175	-0.175	0.00020328	0.08966	0.00017122	-0.0481	0.00017049	-0.00685	0.00023893	0.02405	0.00010039	-0.03875	0.00012181	-0.07051	0.00010809	0.00114	0.00018066	-0.01205	0.00022074	0.06361	0.00020598	0.00723
-0.00015	-0.15	0.00019961	0.08599	0.000174	-0.04532	0.00016922	-0.00812	0.0002353	0.02042	9.736e-05	-0.04178	0.00012715	-0.06517	0.00010824	0.00129	0.00017078	-0.02193	0.00022297	0.06584	0.0001973	-0.00145
-0.000125	-0.125	0.00019613	0.08251	0.0001708	-0.04852	0.00016714	-0.0102	0.00022728	0.0124	9.684e-05	-0.0423	0.00013085	-0.06147	0.00011091	0.00396	0.00015984	-0.03287	0.00022431	0.06718	0.00019044	-0.00831
-0.0001	-0.1	0.0001937	0.08008	0.0001641	-0.05522	0.00016198	-0.01536	0.00021615	0.00127	9.665e-05	-0.04249	0.00012968	-0.06264	0.00011631	0.00936	0.00015298	-0.03973	0.00022508	0.06795	0.00018721	-0.01154
-7.5e-05	-0.075	0.00019263	0.07901	0.00015622	-0.0631	0.00015274	-0.0246	0.00020495	-0.00993	9.684e-05	-0.0423	0.00012322	-0.0691	0.00012342	0.01647	0.00015125	-0.04146	0.00022333	0.0662	0.00018644	-0.01231
-5e-05	-0.05	0.00019242	0.0788	0.00014886	-0.07046	0.00014246	-0.03488	0.00019692	-0.01796	9.93e-05	-0.03984	0.00011581	-0.07651	0.00013226	0.02531	0.00015234	-0.04037	0.00021782	0.06069	0.00018396	-0.01479
-2.5e-05	-0.025	0.00019322	0.0796	0.00014541	-0.07391	0.00013545	-0.04189	0.00019374	-0.02114	0.00010456	-0.03458	0.00010906	-0.08326	0.00014308	0.03613	0.00015395	-0.03876	0.00021089	0.05376	0.00017647	-0.02228
0	0	0.00026603	0.15241	0.00021678	-0.00254	0.00019875	0.02141	0.00026482	0.04994	0.0001805	0.04136	0.00017435	-0.01797	0.00022398	0.11703	0.00022505	0.03234	0.0002737	0.11657	0.00023282	0.03407
2.5e-05	0.025	0.00059588	0.48226	0.00055578	0.33646	0.00052604	0.3487	0.00059643	0.38155	0.00051357	0.37443	0.0005001	0.30778	0.00055889	0.45194	0.0005561	0.36339	0.00059844	0.44131	0.00054645	0.3477
5e-05	0.05	0.0009236	0.80998	0.00090398	0.68466	0.00085863	0.68129	0.00092319	0.70831	0.00084703	0.70789	0.00083188	0.63956	0.00088814	0.78119	0.00089387	0.70116	0.00093308	0.77595	0.00086823	0.66948
7.5e-05	0.075	0.00095574	0.84212	0.00095352	0.7342	0.00089391	0.71657	0.00094901	0.73413	0.00088422	0.74508	0.00087309	0.68077	0.00091669	0.80974	0.0009411	0.74839	0.00097568	0.81855	0.0009048	0.70605
0.0001	0.1	0.00071966	0.60604	0.00072263	0.50331	0.0006531	0.47576	0.00069927	0.48439	0.00064415	0.50501	0.00064217	0.44985	0.00067182	0.56487	0.00071292	0.52021	0.00074061	0.58348	0.00067397	0.47522
0.000125	0.125	0.00039521	0.28159	0.0003935	0.17418	0.00032369	0.14635	0.00036694	0.15206	0.00031625	0.17711	0.00032636	0.13404	0.00034619	0.23924	0.00039349	0.20078	0.00041409	0.25696	0.0003611	0.16235
0.00015	0.15	0.00014132	0.0277	0.00013003	-0.08929	6.816e-05	-0.10918	0.00011683	-0.09805	6.212e-05	-0.07702	8.516e-05	-0.10716	0.0001004	-0.00655	0.00014125	-0.05146	0.00015777	0.00064	0.00012343	-0.07532
0.000175	0.175	2.665e-05	-0.08697	7.63e-06	-0.21169	-5.22e-05	-0.22954	5.59e-06	-0.20929	-6.148e-05	-0.20062	-2.746e-05	-0.21978	-1.202e-05	-0.11897	1.457e-05	-0.17814	3.106e-05	-0.12607	1.341e-05	-0.18534
0.0002	0.2	-2.78e-06	-0.1164	-2.595e-05	-0.24527	-7.037e-05	-0.24771	2.6e-07	-0.21462	-7.976e-05	-0.2189	-3.976e-05	-0.23208	-1.965e-05	-0.1266	-8.37e-06	-0.20108	1.244e-05	-0.14469	3.71e-06	-0.19504
0.000225	0.225	3.518e-05	-0.07844	1.14e-05	-0.20792	-2.992e-05	-0.20726	4.639e-05	-0.16849	-4.462e-05	-0.18376	-5.98e-06	-0.1983	2.101e-05	-0.08594	2.202e-05	-0.17069	5.085e-05	-0.10628	4.137e-05	-0.15738
0.00025	0.25	7.843e-05	-0.03519	5.78e-05	-0.16152	2.12e-05	-0.15614	9.838e-05	-0.1165	1.08e-06	-0.13806	3.27e-05	-0.15962	6.517e-05	-0.04178	6.319e-05	-0.12952	0.00010219	-0.05494	8.508e-05	-0.11367
0.000275	0.275	9.233e-05	-0.02129	7.056e-05	-0.14876	5.606e-05	-0.12128	0.00013576	-0.07912	3.672e-05	-0.10242	5.787e-05	-0.13445	9.192e-05	-0.01503	9.351e-05	-0.0992	0.00014388	-0.01325	0.00011463	-0.08412
0.0003	0.3	0.00012911	0.01549	0.00010283	-0.11649	8.678e-05	-0.09056	0.00016119	-0.05369	5.725e-05	-0.08189	6.837e-05	-0.12395	9.985e-05	-0.0071	0.00010953	-0.08318	0.00016833	0.0112	0.00012524	-0.07351
0.000325	0.325	0.00010798	-0.00564	7.529e-05	-0.14403	8.764e-05	-0.0897	0.00016918	-0.0457	6.449e-05	-0.07465	6.979e-05	-0.12253	9.658e-05	-0.01037	0.00011621	-0.0765	0.00017484	0.01771	0.00012321	-0.07554
0.00035	0.35	0.00011783	0.00421	7.925e-05	-0.14007	9.224e-05	-0.0851	0.00017324	-0.04164	6.873e-05	-0.07041	6.931e-05	-0.12301	9.06e-05	-0.01635	0.00011773	-0.07498	0.00016811	0.01098	0.00011644	-0.08231
0.000375	0.375	0.00012409	0.01047	8.825e-05	-0.13107	9.603e-05	-0.08131	0.00017441	-0.04047	7.141e-05	-0.06773	6.848e-05	-0.12384	8.68e-05	-0.02015	0.00011654	-0.07617	0.00015563	-0.0015	0.0001097	-0.08905
0.0004	0.4	9.261e-05	-0.02101	6.186e-05	-0.15746	8.758e-05	-0.08976	0.00017074	-0.04414	7.229e-05	-0.06685	6.964e-05	-0.12268	8.727e-05	-0.01968	0.00011236	-0.08035	0.00014358	-0.01355	0.00010504	-0.09371
0.000425	0.425	0.00013845	0.02483	0.00011875	-0.10057	0.00010493	-0.07241	0.00017256	-0.04232	7.381e-05	-0.06533	7.63e-05	-0.11602	9.176e-05	-0.01519	0.00010727	-0.08544	0.00013791	-0.01922	0.00010299	-0.09576
0.00045	0.45	9.93e-05	-0.01432	9.113e-05	-0.12819	9.474e-05	-0.0826	0.00016388	-0.051	7.251e-05	-0.06663	8.617e-05	-0.10615	9.935e-05	-0.0076	0.00010412	-0.08859	0.00013999	-0.01714	0.00010298	-0.09577
0.000475	0.475	0.00012195	0.00833	0.00011641	-0.10291	0.00010257	-0.07477	0.00015976	-0.05512	7.5e-05	-0.06414	9.592e-05	-0.0964	0.00010745	0.0005	0.00010516	-0.08755	0.00014739	-0.00974	0.00010324	-0.09551
0.0005	0.5	0.00014048	0.02686	0.00013596	-0.08336	0.00011032	-0.06702	0.00015352	-0.06136	7.775e-05	-0.06139	0.00010063	-0.09169	0.00011266	0.00571	0.00010929	-0.08342	0.00015445	-0.00268	0.00010408	-0.09467
0.000525	0.525	9.504e-05	-0.01858	8.015e-05	-0.13917	9.322e-05	-0.08412	0.0001401	-0.07478	7.79e-05	-0.06124	0.00010029	-0.09203	0.00011353	0.00658	0.00011314	-0.07957	0.00015717	4e-05	0.00010679	-0.09196
0.00055	0.55	0.00016609	0.05247	0.00014344	-0.07588	0.00010951	-0.06783	0.00014092	-0.07396	7.816e-05	-0.06098	0.00010153	-0.09079	0.00011173	0.00478	0.00011523	-0.07748	0.00015504	-0.00209	0.00011072	-0.08803
0.000575	0.575	0.00010724	-0.00638	8.165e-05	-0.13767	8.004e-05	-0.0973	0.00013413	-0.08075	7.443e-05	-0.06471	0.00010602	-0.0863	0.0001095	0.00255	0.00011596	-0.07675	0.00014934	-0.00779	0.00011506	-0.08369
0.0006	0.6	0.00013732	0.0237	0.00011041	-0.10891	7.613e-05	-0.10121	0.0001403	-0.07458	7.444e-05	-0.0647	0.00011598	-0.07634	0.00011189	0.00494	0.0001173	-0.07541	0.00014189	-0.01524	0.00011936	-0.07939
0.000625	0.625	0.00015923	0.04561	0.00014232	-0.077	7.393e-05	-0.10341	0.0001471	-0.06778	7.261e-05	-0.06653	0.00012656	-0.06576	0.00012042	0.01347	0.00012062	-0.07209	0.00013454	-0.02259	0.00012221	-0.07654
0.00065	0.65	9.573e-05	-0.01789	7.956e-05	-0.13976	4.341e-05	-0.13393	0.00014448	-0.0704	7.019e-05	-0.06895	0.0001332	-0.05912	0.00013266	0.02571	0.00012569	-0.06702	0.00012786	-0.02927	0.00012375	-0.075
0.000675	0.675	0.00018793	0.07431	0.00017342	-0.0459	6.492e-05	-0.11242	0.00015438	-0.0605	7.253e-05	-0.06661	0.00013793	-0.05439	0.00014582	0.03887	0.00013065	-0.06206	0.00012031	-0.03682	0.00012556	-0.07319
0.0007	0.7	0.00010957	-0.00405	9.307e-05	-0.12625	3.406e-05	-0.14328	0.00014361	-0.07127	7.395e-05	-0.06519	0.00014271	-0.04961	0.00015457	0.04762	0.00013301	-0.0597	0.00011062	-0.04651	0.00012846	-0.07029
0.000725	0.725	0.00014839	0.03477	0.00011951	-0.09981	4.2e-05	-0.13534	0.00014245	-0.07243	8.421e-05	-0.05493	0.00015178	-0.04054	0.00015633	0.04938	0.00013396	-0.05875	0.00010075	-0.05638	0.00013175	-0.067
0.00075	0.75	0.00017107	0.05745	0.00013935	-0.07997	5.306e-05	-0.12428	0.0001423	-0.07258	9.215e-05	-0.04699	0.00016381	-0.02851	0.00015059	0.04364	0.00013434	-0.05837	9.379e-05	-0.06334	0.00013354	-0.06521
0.000775	0.775	9.187e-05	-0.02175	4.942e-05	-0.1699	3.327e-05	-0.14407	0.00013551	-0.07937	9.794e-05	-0.0412	0.00017146	-0.02086	0.0001407	0.03375	0.00013516	-0.05755	9.192e-05	-0.06521	0.00013426	-0.06449
0.0008	0.8	0.00019779	0.08417	0.00015596	-0.06336	8.045e-05	-0.09689	0.00014815	-0.06673	0.00010393	-0.03521	0.00017501	-0.01731	0.00013528	0.02833	0.00013671	-0.056	9.329e-05	-0.06384	0.00013342	-0.06533
0.000825	0.825	0.0001008	-0.01282	6.448e-05	-0.15484	6.383e-05	-0.11351	0.0001381	-0.07678	0.00010005	-0.03909	0.00017137	-0.02095	0.00013601	0.02906	0.00013829	-0.05442	9.435e-05	-0.06278	0.00013109	-0.06766
0.00085	0.85	0.00014573	0.03211	0.00010842	-0.1109	8.731e-05	-0.09003	0.00013809	-0.07679	9.793e-05	-0.04121	0.00016546	-0.02686	0.0001447	0.03775	0.00013847	-0.05424	9.463e-05	-0.0625	0.00012853	-0.07022
0.000875	0.875	0.00016633	0.05271	0.00013758	-0.08174	0.0001012	-0.07614	0.00013342	-0.08146	9.176e-05	-0.04738	0.00015946	-0.03286	0.00015642	0.04947	0.00013657	-0.05614	9.512e-05	-0.06201	0.00012763	-0.07112
0.0009	0.9	7.754e-05	-0.03608	4.264e-05	-0.17668	7.137e-05	-0.10597	0.00011808	-0.0968	8.979e-05	-0.04935	0.00015772	-0.0346	0.00016442	0.05747	0.0001322	-0.06051	9.557e-05	-0.06156	0.00012707	-0.07168
0.000925	0.925	0.00018903	0.07541	0.00015234	-0.06698	0.00010382	-0.07352	0.00012554	-0.08934	9.55e-05	-0.04364	0.00016372	-0.0286	0.00016634	0.05939	0.00012731	-0.0654	9.584e-05	-0.06129	0.00012963	-0.06912
0.00095	0.95	7.596e-05	-0.03766	3.413e-05	-0.18519	5.998e-05	-0.11736	0.00011489	-0.09999	9.785e-05	-0.04129	0.00017203	-0.02029	0.00016108	0.05413	0.00012383	-0.06888	9.584e-05	-0.06129	0.0001372	-0.06155
0.000975	0.975	0.00011766	0.00404	5.879e-05	-0.16053	6.396e-05	-0.11338	0.00012148	-0.0934	0.00010707	-0.03207	0.00018166	-0.01066	0.00015401	0.04706	0.00012494	-0.06777	9.713e-05	-0.06	0.00014876	-0.04999
0.001	1	0.00012374	0.01012	5.628e-05	-0.16304	6.268e-05	-0.11466	0.00012624	-0.08864	0.00011099	-0.02815	0.00018731	-0.00501	0.00015057	0.04362	0.00013033	-0.06238	0.00010147	-0.05566	0.00016071	-0.03804
0.001025	1.025	2.062e-05	-0.093	-7.175e-05	-0.29107	2.571e-05	-0.15163	0.00012272	-0.09216	0.00011422	-0.02492	0.00018804	-0.00428	0.00015151	0.04456	0.00013914	-0.05357	0.00010963	-0.0475	0.00017011	-0.02864
0.00105	1.05	0.00011715	0.00353	8.78e-06	-0.21054	5.759e-05	-0.11975	0.00014024	-0.07464	0.00011603	-0.02311	0.00018919	-0.00313	0.00015612	0.04917	0.00014981	-0.0429	0.00011947	-0.03766	0.00017582	-0.02293
0.001075	1.075	-1.434e-05	-0.12796	-0.00013712	-0.35644	1.445e-05	-0.16289	0.00013199	-0.08289	0.00010872	-0.03042	0.00018911	-0.00321	0.00015968	0.05273	0.00015849	-0.03422	0.00012846	-0.02867	0.00017792	-0.02083
0.0011	1.1	1.733e-05	-0.09629	-0.0001207	-0.34002	1.704e-05	-0.1603	0.00013123	-0.08365	0.00010677	-0.03237	0.00019149	-0.00083	0.00016242	0.05547	0.00016284	-0.02987	0.00013335	-0.02378	0.00017726	-0.02149
0.001125	1.125	5.48e-06	-0.10814	-0.00012902	-0.34834	4.12e-06	-0.17322	0.00011563	-0.09925	0.00010062	-0.03852	0.00019472	0.0024	0.00016618	0.05923	0.00016192	-0.03079	0.00013479	-0.02234	0.00017513	-0.02362
0.00115	1.15	-9.917e-05	-0.21279	-0.00023558	-0.4549	-4.479e-05	-0.22213	8.432e-05	-0.13056	9.836e-05	-0.04078	0.00019861	0.00629	0.00017402	0.06707	0.00015656	-0.03615	0.00013591	-0.02122	0.0001728	-0.02595
0.001175	1.175	-5.05e-06	-0.11867	-0.00012664	-0.34596	-2.506e-05	-0.2024	7.149e-05	-0.14339	9.931e-05	-0.03983	0.00020364	0.01132	0.00018512	0.07817	0.00015025	-0.04246	0.0001393	-0.01783	0.00017161	-0.02714
0.0012	1.2	-0.00013588	-0.2495	-0.0002377	-0.45702	-7.6e-05	-0.25334	3.916e-05	-0.17572	9.482e-05	-0.04432	0.00020383	0.01151	0.00019309	0.08614	0.00014451	-0.0482	0.00014657	-0.01056	0.00016974	-0.02901
0.001225	1.225	-9.152e-05	-0.20514	-0.00017334	-0.39266	-6.955e-05	-0.24689	2.753e-05	-0.18735	9.442e-05	-0.04472	0.00020157	0.00925	0.00019608	0.08913	0.00013951	-0.0532	0.00015655	-0.00058	0.00016591	-0.03284
0.00125	1.25	-0.00010025	-0.21387	-0.00014451	-0.36383	-6.906e-05	-0.2464	1.432e-05	-0.20056	8.411e-05	-0.05503	0.00019732	0.005	0.00019314	0.08619	0.00013474	-0.05797	0.00016681	0.00968	0.00016215	-0.0366
0.001275	1.275	-0.00018617	-0.29979	-0.00020248	-0.4218	-8.712e-05	-0.26446	-3.55e-06	-0.21843	7.188e-05	-0.06726	0.00019055	-0.00177	0.00018631	0.07936	0.00013064	-0.06207	0.00017703	0.0199	0.00016304	-0.03571
0.0013	1.3	-7.536e-05	-0.18898	-5.104e-05	-0.27036	-2.839e-05	-0.20573	2.45e-06	-0.21243	5.874e-05	-0.0804	0.00018344	-0.00888	0.00018103	0.07408	0.0001266	-0.06611	0.00018544	0.02831	0.00017039	-0.02836
0.001325	1.325	-0.00018419	-0.29781	-0.00011999	-0.33931	-3.595e-05	-0.21329	-8.38e-06	-0.22326	4.438e-05	-0.09476	0.00017191	-0.02041	0.00017806	0.07111	0.00012166	-0.07105	0.00018827	0.03114	0.00018233	-0.01642
0.00135	1.35	-0.00010426	-0.21788	-3.63e-06	-0.22295	1.637e-05	-0.16097	4.85e-06	-0.21003	4.189e-05	-0.09725	0.00016176	-0.03056	0.00017918	0.07223	0.00011552	-0.07719	0.00018323	0.0261	0.00019395	-0.0048
0.001375	1.375	-8.654e-05	-0.20016	6.137e-05	-0.15795	5.146e-05	-0.12588	1.698e-05	-0.1979	3.797e-05	-0.10117	0.00015292	-0.0394	0.00018236	0.07541	0.00010961	-0.0831	0.00017321	0.01608	0.00020148	0.00273
0.0014	1.4	-0.0001349	-0.24852	4.141e-05	-0.17791	6.06e-05	-0.11674	2.466e-05	-0.19022	4.142e-05	-0.09772	0.00014432	-0.048	0.00018551	0.07856	0.00010513	-0.08758	0.0001647	0.00757	0.0002031	0.00435
0.001425	1.425	2.91e-06	-0.11071	0.00020887	-0.01045	0.00013234	-0.045	5.118e-05	-0.1637	4.966e-05	-0.08948	0.00013597	-0.05635	0.00018597	0.07902	0.00010207	-0.09064	0.000162	0.00487	0.00019977	0.00102
0.00145	1.45	-8.428e-05	-0.1979	0.00013718	-0.08214	0.00012954	-0.0478	5.719e-05	-0.15769	5.816e-05	-0.08098	0.00012484	-0.06748	0.00018101	0.07406	9.905e-05	-0.09366	0.00016438	0.00725	0.00019341	-0.00534
0.001475	1.475	1.963e-05	-0.09399	0.00024402	0.0247	0.00018326	0.00592	8.638e-05	-0.1285	7.453e-05	-0.06461	0.00011739	-0.07493	0.00017405	0.0671	9.636e-05	-0.09635	0.00016823	0.0111	0.00018644	-0.01231
0.0015	1.5	4.509e-05	-0.06853	0.00027821	0.05889	0.00021015	0.03281	0.00011456	-0.10032	8.472e-05	-0.05442	0.00011225	-0.08007	0.00016913	0.06218	9.428e-05	-0.09843	0.00017013	0.013	0.00018053	-0.01822
0.001525	1.525	1.299e-05	-0.10063	0.00023869	0.01937	0.00020738	0.03004	0.0001394	-0.07548	0.00010066	-0.03848	0.00010837	-0.08395	0.00016925	0.0623	9.475e-05	-0.09796	0.00016919	0.01206	0.00017615	-0.0226
0.00155	1.55	0.00015525	0.04163	0.00038136	0.16204	0.00025873	0.08139	0.00017654	-0.03834	0.00011702	-0.02212	0.00010743	-0.08489	0.00017384	0.06689	9.807e-05	-0.09464	0.00016532	0.00819	0.00017143	-0.02732
0.001575	1.575	6.945e-05	-0.04417	0.0002873	0.06798	0.00023048	0.05314	0.00018038	-0.0345	0.00013098	-0.00816	0.00010433	-0.08799	0.00017629	0.06934	0.00010187	-0.09084	0.00015944	0.00231	0.00016564	-0.03311
0.0016	1.6	0.00017846	0.06484	0.00037917	0.15985	0.00025685	0.07951	0.00019347	-0.02141	0.00014978	0.01064	0.00010253	-0.08979	0.00017469	0.06774	0.00010413	-0.08858	0.0001542	-0.00293	0.00015951	-0.03924
0.001625	1.625	0.00019251	0.07889	0.00038397	0.16465	0.00024809	0.07075	0.0001932	-0.02168	0.00015991	0.02077	0.00010083	-0.09149	0.00016754	0.06059	0.00010391	-0.0888	0.00015279	-0.00434	0.00015723	-0.04152
0.00165	1.65	0.00015535	0.04173	0.0003221	0.10278	0.00021213	0.03479	0.00018883	-0.02605	0.00017379	0.03465	0.00010395	-0.08837	0.00015799	0.05104	0.00010249	-0.09022	0.00015435	-0.00278	0.00016404	-0.03471
0.001675	1.675	0.00027559	0.16197	0.00042402	0.2047	0.00022679	0.04945	0.00020144	-0.01344	0.00018532	0.04618	0.00011597	-0.07635	0.00015111	0.04416	0.00010319	-0.08952	0.00015683	-0.0003	0.00017666	-0.02209
0.0017	1.7	0.00015977	0.04615	0.0002736	0.05428	0.00016505	-0.01229	0.00018843	-0.02645	0.00019631	0.05717	0.00013158	-0.06074	0.00014881	0.04186	0.0001073	-0.08541	0.00015859	0.00146	0.00018978	-0.00897
0.001725	1.725	0.00023422	0.1206	0.00029542	0.0761	0.00016519	-0.01215	0.00018913	-0.02575	0.00021308	0.07394	0.00014768	-0.04464	0.00015213	0.04518	0.00011537	-0.07734	0.0001599	0.00277	0.00019947	0.00072
0.00175	1.75	0.00019244	0.07882	0.00019727	-0.02205	0.00013038	-0.04696	0.00017187	-0.04301	0.00021959	0.08045	0.00016007	-0.03225	0.00015723	0.05028	0.00012549	-0.06722	0.00016126	0.00413	0.00020427	0.00552
0.001775	1.775	0.00010716	-0.00646	3.552e-05	-0.1838	7.139e-05	-0.10595	0.00013969	-0.07519	0.00022524	0.0861	0.00016947	-0.02285	0.00016199	0.05504	0.00013744	-0.05527	0.00016405	0.00692	0.00020603	0.00728
0.0018	1.8	0.00017084	0.05722	3.941e-05	-0.17991	5.634e-05	-0.121	0.00011045	-0.10443	0.0002209	0.08176	0.00017849	-0.01383	0.00016686	0.05991	0.0001497	-0.04301	0.00016765	0.01052	0.0002082	0.00945
0.001825	1.825	6.8e-06	-0.10682	-0.00017583	-0.39515	-3.736e-05	-0.2147	5.199e-05	-0.16289	0.00020918	0.07004	0.00018537	-0.00695	0.00017071	0.06376	0.00015834	-0.03437	0.0001698	0.01267	0.00021274	0.01399
0.00185	1.85	5.024e-05	-0.06338	-0.00016548	-0.3848	-6.066e-05	-0.238	1.507e-05	-0.19981	0.00019767	0.05853	0.00019413	0.00181	0.00017543	0.06848	0.0001614	-0.03131	0.00016867	0.01154	0.0002186	0.01985
0.001875	1.875	-1.79e-05	-0.13152	-0.00023446	-0.45378	-0.00010545	-0.28279	-2.522e-05	-0.2401	0.00017666	0.03752	0.00019958	0.00726	0.00017688	0.06993	0.00016004	-0.03267	0.00016493	0.0078	0.00022343	0.02468
0.0019	1.9	-9.944e-05	-0.21306	-0.0003103	-0.52962	-0.00014265	-0.31999	-5.576e-05	-0.27064	0.0001585	0.01936	0.0002014	0.00908	0.00017478	0.06783	0.00015832	-0.03439	0.00015772	0.00059	0.00022532	0.02657
0.001925	1.925	-2.591e-05	-0.13953	-0.00020159	-0.42091	-0.00010762	-0.28496	-5.879e-05	-0.27367	0.0001343	-0.00484	0.00020095	0.00863	0.00017225	0.0653	0.00016119	-0.03152	0.00014832	-0.00881	0.00022439	0.02564
0.00195	1.95	-0.00016459	-0.27821	-0.00029639	-0.51571	-0.00012401	-0.30135	-7.336e-05	-0.28824	0.00010814	-0.031	0.00019578	0.00346	0.00017107	0.06412	0.00016907	-0.02364	0.00014087	-0.01626	0.00022313	0.02438
0.001975	1.975	-8.31e-05	-0.19672	-0.00016493	-0.38425	-5.528e-05	-0.23262	-6.168e-05	-0.27656	8.585e-05	-0.05329	0.00019013	-0.00219	0.00017462	0.06767	0.00017953	-0.01318	0.00013941	-0.01772	0.000223	0.02425
0.002	2	-0.00012063	-0.23425	-0.00014114	-0.36046	-1.429e-05	-0.19163	-6.072e-05	-0.2756	5.957e-05	-0.07957	0.0001808	-0.01152	0.00018058	0.07363	0.00018791	-0.0048	0.00014335	-0.01378	0.00022309	0.02434
0.002025	2.025	-0.00015912	-0.27274	-0.00013563	-0.35495	1.912e-05	-0.15822	-6.113e-05	-0.27601	4.375e-05	-0.09539	0.00016732	-0.025	0.00018558	0.07863	0.00019072	-0.00199	0.00015054	-0.00659	0.00022234	0.02359
0.00205	2.05	-5.67e-05	-0.17032	1.276e-05	-0.20656	9.169e-05	-0.08565	-4.652e-05	-0.2614	2.794e-05	-0.1112	0.00015063	-0.04169	0.00018909	0.08214	0.00018876	-0.00395	0.00015765	0.00052	0.00021945	0.0207
0.002075	2.075	-0.00016945	-0.28307	-7.61e-05	-0.29542	8.051e-05	-0.09683	-4.989e-05	-0.26477	1.685e-05	-0.12229	0.000128	-0.06432	0.00019253	0.08558	0.00018614	-0.00657	0.00016303	0.0059	0.00021572	0.01697
0.0021	2.1	-6.388e-05	-0.1775	3.344e-05	-0.18588	0.00012644	-0.0509	-2.739e-05	-0.24227	1.17e-05	-0.12744	0.00010434	-0.08798	0.00019988	0.09293	0.00018562	-0.00709	0.00016583	0.0087	0.00021316	0.01441
0.002125	2.125	-9.47e-05	-0.20832	2.63e-06	-0.21669	0.00011804	-0.0593	-1.484e-05	-0.22972	5.57e-06	-0.13357	8.005e-05	-0.11227	0.00020955	0.1026	0.00018533	-0.00738	0.0001668	0.00967	0.00021356	0.01481
0.00215	2.15	-0.00011843	-0.23205	-4.045e-05	-0.25977	9.669e-05	-0.08065	-1.75e-06	-0.21663	1.412e-05	-0.12502	6.259e-05	-0.12973	0.00021966	0.11271	0.00018192	-0.01079	0.00016617	0.00904	0.00021578	0.01703
0.002175	2.175	-1.507e-05	-0.12869	5.841e-05	-0.16091	0.00011502	-0.06232	2.244e-05	-0.19244	2.476e-05	-0.11438	5.591e-05	-0.13641	0.00022785	0.1209	0.00017556	-0.01715	0.0001658	0.00867	0.00021643	0.01768
0.0022	2.2	-0.00012248	-0.2361	-5.177e-05	-0.27109	6.472e-05	-0.11262	2.315e-05	-0.19173	3.77e-05	-0.10144	5.485e-05	-0.13747	0.00023334	0.12639	0.00016734	-0.02537	0.00016457	0.00744	0.00021229	0.01354
0.002225	2.225	-6.03e-06	-0.11965	7.103e-05	-0.14829	9.207e-05	-0.08527	4.395e-05	-0.17093	4.686e-05	-0.09228	5.938e-05	-0.13294	0.00023861	0.13166	0.00016095	-0.03176	0.00016103	0.0039	0.00020402	0.00527
0.00225	2.25	-3.1e-05	-0.14462	6.929e-05	-0.15003	8.52e-05	-0.09214	5.258e-05	-0.1623	4.245e-05	-0.09669	6.232e-05	-0.13	0.00024118	0.13423	0.00015892	-0.03379	0.0001564	-0.00073	0.00019595	-0.0028
0.002275	2.275	-3.091e-05	-0.14453	8.608e-05	-0.13324	8.931e-05	-0.08803	6.78e-05	-0.14708	3.951e-05	-0.09963	6.346e-05	-0.12886	0.00023808	0.13113	0.00016335	-0.02936	0.00015419	-0.00294	0.00019115	-0.0076
0.0023	2.3	9.132e-05	-0.0223	0.00024126	0.02194	0.00014297	-0.03437	9.892e-05	-0.11596	2.865e-05	-0.11049	6.48e-05	-0.12752	0.00022832	0.12137	0.00017135	-0.02136	0.00015634	-0.00079	0.00018899	-0.00976
0.002325	2.325	1.073e-05	-0.10289	0.00018712	-0.0322	0.00013523	-0.04211	0.00011109	-0.10379	1.996e-05	-0.11918	6.489e-05	-0.12743	0.00021395	0.107	0.00017888	-0.01383	0.0001616	0.00447	0.00018677	-0.01198
0.00235	2.35	0.00015706	0.04344	0.00035636	0.13704	0.00020598	0.02864	0.00014455	-0.07033	1.307e-05	-0.12607	6.971e-05	-0.12261	0.00020035	0.0934	0.000185	-0.00771	0.00016765	0.01052	0.00018269	-0.01606
0.002375	2.375	0.00014768	0.03406	0.00037295	0.15363	0.00023265	0.05531	0.00016179	-0.05309	5.03e-06	-0.13411	7.426e-05	-0.11806	0.00018801	0.08106	0.00019002	-0.00269	0.00017433	0.0172	0.00017786	-0.02089
0.0024	2.4	0.00016932	0.0557	0.00039975	0.18043	0.00026596	0.08862	0.00018114	-0.03374	9.21e-06	-0.12993	7.934e-05	-0.11298	0.00017685	0.0699	0.00019309	0.00038	0.00018226	0.02513	0.00017614	-0.02261
0.002425	2.425	0.00029258	0.17896	0.00053054	0.31122	0.00033239	0.15505	0.00020918	-0.0057	1.437e-05	-0.12477	8.522e-05	-0.1071	0.00016636	0.05941	0.00019265	-6e-05	0.00019112	0.03399	0.00018078	-0.01797
0.00245	2.45	0.0002106	0.09698	0.00043792	0.2186	0.00032329	0.14595	0.00021429	-0.00059	3.032e-05	-0.10882	8.764e-05	-0.10468	0.00015663	0.04968	0.00018813	-0.00458	0.0001992	0.04207	0.00019	-0.00875
0.002475	2.475	0.00035029	0.23667	0.00056211	0.34279	0.00038184	0.2045	0.00023821	0.02333	5.391e-05	-0.08523	8.836e-05	-0.10396	0.00014984	0.04289	0.00018351	-0.0092	0.00020214	0.04501	0.00019884	9e-05
0.0025	2.5	0.00032121	0.20759	0.00052393	0.30461	0.00038678	0.20944	0.00024515	0.03027	8.133e-05	-0.05781	8.444e-05	-0.10788	0.0001454	0.03845	0.00018176	-0.01095	0.00019931	0.04218	0.00020274	0.00399
0.002525	2.525	0.0003341	0.22048	0.00051699	0.29767	0.00039897	0.22163	0.00025918	0.0443	0.00012177	-0.01737	7.888e-05	-0.11344	0.00014382	0.03687	0.0001836	-0.00911	0.0001942	0.03707	0.00020233	0.00358
0.00255	2.55	0.00043614	0.32252	0.0006166	0.39728	0.00044025	0.26291	0.00028776	0.07288	0.00015834	0.0192	7.442e-05	-0.1179	0.0001443	0.03735	0.00018711	-0.0056	0.00019066	0.03353	0.0002013	0.00255
0.002575	2.575	0.00034052	0.2269	0.00050622	0.2869	0.00041034	0.233	0.00030071	0.08583	0.00019625	0.05711	7.031e-05	-0.12201	0.00014472	0.03777	0.00018944	-0.00327	0.00018933	0.0322	0.00020354	0.00479
0.0026	2.6	0.00046971	0.35609	0.00061397	0.39465	0.00045285	0.27551	0.00033558	0.1207	0.00022733	0.08819	7.462e-05	-0.1177	0.00014578	0.03883	0.00018899	-0.00372	0.00018754	0.03041	0.00021051	0.01176
0.002625	2.625	0.00042063	0.30701	0.00054059	0.32127	0.00044209	0.26475	0.00034775	0.13287	0.00024952	0.11038	8.479e-05	-0.10753	0.00014386	0.03691	0.00018428	-0.00843	0.00018257	0.02544	0.00022071	0.02196
0.00265	2.65	0.00042349	0.30987	0.00049978	0.28046	0.00044631	0.26897	0.00035533	0.14045	0.00027392	0.13478	0.00010015	-0.09217	0.00013806	0.03111	0.00017454	-0.01817	0.00017591	0.01878	0.00022985	0.0311
0.002675	2.675	0.00049961	0.38599	0.00054687	0.32755	0.00047613	0.29879	0.00036105	0.14617	0.0002879	0.14876	0.00011822	-0.0741	0.00013057	0.02362	0.00016274	-0.02997	0.00017046	0.01333	0.00023353	0.03478
0.0027	2.7	0.00037931	0.26569	0.00038777	0.16845	0.00043008	0.25274	0.00034225	0.12737	0.00030272	0.16358	0.00013485	-0.05747	0.00012528	0.01833	0.00015356	-0.03915	0.00016696	0.00983	0.0002303	0.03155
0.002725	2.725	0.00048137	0.36775	0.00045419	0.23487	0.00044306	0.26572	0.00034367	0.12879	0.00031228	0.17314	0.00015525	-0.03707	0.0001258	0.01885	0.00014988	-0.04283	0.00016479	0.00766	0.00022267	0.02392
0.00275	2.75	0.00039559	0.28197	0.00034091	0.12159	0.00038778	0.21044	0.00032585	0.11097	0.00031534	0.1762	0.00017504	-0.01728	0.00013159	0.02464	0.0001511	-0.04161	0.00016368	0.00655	0.00021447	0.01572
0.002775	2.775	0.00037625	0.26263	0.00028356	0.06424	0.00034637	0.16903	0.0003121	0.09722	0.0003197	0.18056	0.00019427	0.00195	0.00014252	0.03557	0.00015561	-0.0371	0.00016424	0.00711	0.0002078	0.00905
0.0028	2.8	0.00042246	0.30884	0.00031257	0.09325	0.0003341	0.15676	0.0003037	0.08882	0.00031299	0.17385	0.00020903	0.01671	0.00015669	0.04974	0.00016114	-0.03157	0.00016784	0.01071	0.00020166	0.00291
0.002825	2.825	0.00028645	0.17283	0.00015629	-0.06303	0.00026415	0.08681	0.00027626	0.06138	0.00031001	0.17087	0.00021552	0.0232	0.00016919	0.06224	0.00016526	-0.02745	0.00017456	0.01743	0.00019552	-0.00323
0.00285	2.85	0.00037924	0.26562	0.00024614	0.02682	0.00027386	0.09652	0.00026907	0.05419	0.0003035	0.16436	0.0002207	0.02838	0.0001774	0.07045	0.00016621	-0.0265	0.00018383	0.0267	0.00019023	-0.00852
0.002875	2.875	0.00028612	0.1725	0.00017161	-0.04771	0.00023048	0.05314	0.00024046	0.02558	0.00029269	0.15355	0.00022436	0.03204	0.0001792	0.07225	0.00016415	-0.02856	0.00019368	0.03655	0.00018765	-0.0111
0.0029	2.9	0.00028142	0.1678	0.00018473	-0.03459	0.00021737	0.04003	0.00021808	0.0032	0.00027967	0.14053	0.00023077	0.03845	0.00017699	0.07004	0.0001621	-0.03061	0.00020135	0.04422	0.00018937	-0.00938
0.002925	2.925	0.00033982	0.2262	0.00028398	0.06466	0.00023562	0.05828	0.00020301	-0.01187	0.00025233	0.11319	0.00023893	0.04661	0.00017497	0.06802	0.00016361	-0.0291	0.00020602	0.04889	0.00019494	-0.00381
0.00295	2.95	0.00023123	0.11761	0.00020651	-0.01281	0.00020453	0.02719	0.00017442	-0.04046	0.00022654	0.0874	0.0002443	0.05198	0.00017652	0.06957	0.00016849	-0.02422	0.00020672	0.04959	0.00020013	0.00138
0.002975	2.975	0.00035322	0.2396	0.00036236	0.14304	0.00025835	0.08101	0.00017443	-0.04045	0.00019762	0.05848	0.0002477	0.05538	0.00018508	0.07813	0.00017442	-0.01829	0.00020256	0.04543	0.00020166	0.00291
0.003	3	0.00028047	0.16685	0.00032168	0.10236	0.00025983	0.08249	0.00016179	-0.05309	0.0001716	0.03246	0.00024498	0.05266	0.00019666	0.08971	0.00017721	-0.0155	0.00019393	0.0368	0.00019798	-0.00077
0.003025	3.025	0.00030214	0.18852	0.00035417	0.13485	0.00029166	0.11432	0.00016403	-0.05085	0.00015539	0.01625	0.00024117	0.04885	0.0002062	0.09925	0.00017654	-0.01617	0.0001849	0.02777	0.00019325	-0.0055
0.00305	3.05	0.00036604	0.25242	0.00043332	0.214	0.00034007	0.16273	0.00017647	-0.03841	0.00013816	-0.00098	0.00024003	0.04771	0.00021121	0.10426	0.00017313	-0.01958	0.00017942	0.02229	0.0001917	-0.00705
0.003075	3.075	0.00026284	0.14922	0.00031581	0.09649	0.00032352	0.14618	0.00017516	-0.03972	0.00012988	-0.00926	0.00024043	0.04811	0.00021391	0.10696	0.0001683	-0.02441	0.00017836	0.02123	0.00019312	-0.00563
0.0031	3.1	0.00038059	0.26697	0.00040634	0.18702	0.00036952	0.19218	0.00019556	-0.01932	0.00011816	-0.02098	0.00024572	0.0534	0.00021842	0.11147	0.00016458	-0.02813	0.00017946	0.02233	0.00019517	-0.00358
0.003125	3.125	0.00029263	0.17901	0.00028175	0.06243	0.00033717	0.15983	0.00019486	-0.02002	0.00010757	-0.03157	0.0002468	0.05448	0.00022296	0.11601	0.00016434	-0.02837	0.00018165	0.02452	0.00019594	-0.00281
0.00315	3.15	0.00030686	0.19324	0.00024681	0.02749	0.00032065	0.14331	0.00020405	-0.01083	0.00010294	-0.0362	0.00024365	0.05133	0.00022454	0.11759	0.00016871	-0.024	0.00018507	0.02794	0.00019418	-0.00457
0.003175	3.175	0.00034978	0.23616	0.00026594	0.04662	0.00030641	0.12907	0.00021832	0.00344	9.733e-05	-0.04181	0.00023719	0.04487	0.00021918	0.11223	0.0001773	-0.01541	0.00018955	0.03242	0.00019028	-0.00847
0.0032	3.2	0.00023649	0.12287	0.0001289	-0.09042	0.00023245	0.05511	0.000218	0.00312	0.00010336	-0.03578	0.00022548	0.03316	0.00020659	0.09964	0.00018744	-0.00527	0.00019477	0.03764	0.00018618	-0.01257
0.003225	3.225	0.00034716	0.23354	0.0002374	0.01808	0.00023501	0.05767	0.00023721	0.02233	0.00010898	-0.03016	0.0002104	0.01808	0.00019204	0.08509	0.00019542	0.00271	0.00019988	0.04275	0.00018441	-0.01434
0.00325	3.25	0.00025206	0.13844	0.000155	-0.06432	0.0001784	0.00106	0.00022902	0.01414	0.00011845	-0.02069	0.00018887	-0.00345	0.00017885	0.0719	0.0001972	0.00449	0.0002031	0.04597	0.00018466	-0.01409
0.003275	3.275	0.00027534	0.16172	0.00018761	-0.03171	0.00016212	-0.01522	0.00022218	0.0073	0.00012977	-0.00937	0.00016603	-0.02629	0.00017102	0.06407	0.00019382	0.00111	0.00020378	0.04665	0.00018581	-0.01294
0.0033	3.3	0.00031912	0.2055	0.00025743	0.03811	0.00016208	-0.01526	0.00020965	-0.00523	0.00013299	-0.00615	0.00014504	-0.04728	0.00016948	0.06253	0.00018717	-0.00554	0.00020262	0.04549	0.00018522	-0.01353
0.003325	3.325	0.00021785	0.10423	0.00016773	-0.05159	0.00011725	-0.06009	0.00017992	-0.03496	0.00014009	0.00095	0.00012768	-0.06464	0.00017161	0.06466	0.00017814	-0.01457	0.00020095	0.04382	0.00018008	-0.01867
0.00335	3.35	0.00033762	0.224	0.00030104	0.08172	0.00015559	-0.02175	0.00017401	-0.04087	0.00013893	-0.00021	0.00012057	-0.07175	0.00017432	0.06737	0.00016844	-0.02427	0.0001973	0.04017	0.00016971	-0.02904
0.003375	3.375	0.00024411	0.13049	0.00021745	-0.00187	0.00013613	-0.04121	0.00014986	-0.06502	0.00013935	0.00021	0.00012055	-0.07177	0.0001721	0.06515	0.00016019	-0.03252	0.00019017	0.03304	0.00015622	-0.04253
0.0034	3.4	0.00027555	0.16193	0.00024382	0.0245	0.00016076	-0.01658	0.00013848	-0.0764	0.00014332	0.00418	0.00012782	-0.0645	0.000164	0.05705	0.0001557	-0.03701	0.00017751	0.02038	0.00014504	-0.05371
0.003425	3.425	0.00030999	0.19637	0.00028438	0.06506	0.00019466	0.01732	0.00012866	-0.08622	0.00014371	0.00457	0.00013742	-0.0549	0.00015101	0.04406	0.00015367	-0.03904	0.00015982	0.00269	0.00013784	-0.06091
0.00345	3.45	0.00020474	0.09112	0.00016906	-0.05026	0.00018148	0.00414	0.00010847	-0.10641	0.0001478	0.00866	0.00014449	-0.04783	0.00013854	0.03159	0.00015101	-0.0417	0.0001403	-0.01683	0.00013499	-0.06376
0.003475	3.475	0.00031494	0.20132	0.00027328	0.05396	0.00023977	0.06243	0.00011511	-0.09977	0.00014163	0.00249	0.00015344	-0.03888	0.00013473	0.02778	0.00014746	-0.04525	0.00012477	-0.03236	0.00013556	-0.06319
0.0035	3.5	0.00020749	0.09387	0.00015947	-0.05985	0.00022689	0.04955	0.00010873	-0.10615	0.00013644	-0.0027	0.00016193	-0.03039	0.00014016	0.03321	0.0001449	-0.04781	0.00011875	-0.03838	0.00013774	-0.06101
0.003525	3.525	0.00023749	0.12387	0.00017333	-0.04599	0.00024972	0.07238	0.0001236	-0.09128	0.00013493	-0.00421	0.00017314	-0.01918	0.00015099	0.04404	0.00014426	-0.04845	0.00012266	-0.03447	0.0001388	-0.05995
0.00355	3.55	0.00026176	0.14814	0.00019653	-0.02279	0.00026612	0.08878	0.00014265	-0.07223	0.00013406	-0.00508	0.00018349	-0.00883	0.00016085	0.0539	0.00014474	-0.04797	0.00013295	-0.02418	0.00013696	-0.06179
0.003575	3.575	0.00016034	0.04672	8.456e-05	-0.13476	0.0002291	0.05176	0.00014943	-0.06545	0.00014596	0.00682	0.00018808	-0.00424	0.0001662	0.05925	0.00014452	-0.04819	0.00014483	-0.0123	0.00013298	-0.06577
0.0036	3.6	0.00027324	0.15962	0.00019911	-0.02021	0.00025854	0.0812	0.0001745	-0.04038	0.00015422	0.01508	0.00018843	-0.00389	0.00016604	0.05909	0.00014326	-0.04945	0.00015369	-0.00344	0.00013122	-0.06753
0.003625	3.625	0.00016696	0.05334	0.00010005	-0.11927	0.0002169	0.03956	0.00017376	-0.04112	0.00016628	0.02714	0.00018106	-0.01126	0.00015895	0.052	0.00014198	-0.05073	0.00015801	0.00088	0.000134	-0.06475
0.00365	3.65	0.00021152	0.0979	0.00014651	-0.07281	0.0002232	0.04586	0.00018309	-0.03179	0.00017626	0.03712	0.00017115	-0.02117	0.00014912	0.04217	0.00014284	-0.04987	0.00015914	0.00201	0.00014044	-0.05831
0.003675	3.675	0.00024073	0.12711	0.00019649	-0.02283	0.00023337	0.05603	0.00018775	-0.02713	0.00018142	0.04228	0.00015896	-0.03336	0.00013928	0.03233	0.00014601	-0.0467	0.00015896	0.00183	0.00014723	-0.05152
0.0037	3.7	0.0001585	0.04488	0.00012915	-0.09017	0.00021061	0.03327	0.00018324	-0.03164	0.00019239	0.05325	0.00014469	-0.04763	0.0001325	0.02555	0.00014958	-0.04313	0.00015877	0.00164	0.00015176	-0.04699
0.003725	3.725	0.00029044	0.17682	0.00029141	0.07209	0.00026516	0.08782	0.0002066	-0.00828	0.00019875	0.05961	0.00013279	-0.05953	0.00013266	0.02571	0.00015139	-0.04132	0.00016032	0.00319	0.00015437	-0.04438
0.00375	3.75	0.00020462	0.091	0.00024186	0.02254	0.00025687	0.07953	0.00021608	0.0012	0.00021148	0.07234	0.00012031	-0.07201	0.00013906	0.03211	0.00015106	-0.04165	0.00016529	0.00816	0.00015516	-0.04359
0.003775	3.775	0.00028177	0.16815	0.00034715	0.12783	0.00030474	0.1274	0.00024335	0.02847	0.00022258	0.08344	0.00011072	-0.0816	0.00014916	0.04221	0.00015203	-0.04068	0.00017388	0.01675	0.0001543	-0.04445
0.0038	3.8	0.00033068	0.21706	0.0004338	0.21448	0.00034974	0.1724	0.00026411	0.04923	0.00022758	0.08844	0.00010371	-0.08861	0.00015719	0.05024	0.00015551	-0.0372	0.00018264	0.02551	0.00015148	-0.04727
0.003825	3.825	0.00027667	0.16305	0.00039772	0.1784	0.00035347	0.17613	0.00026652	0.05164	0.0002326	0.09346	0.00010016	-0.09216	0.00016041	0.05346	0.00015959	-0.03312	0.00018825	0.03112	0.00014964	-0.04911
0.00385	3.85	0.00042437	0.31075	0.00056378	0.34446	0.00041708	0.23974	0.00028369	0.06881	0.00022545	0.08631	0.00010112	-0.0912	0.00016157	0.05462	0.00016056	-0.03215	0.00018983	0.0327	0.00015064	-0.04811
0.003875	3.875	0.0003431	0.22948	0.00049145	0.27213	0.00039887	0.22153	0.0002795	0.06462	0.00022197	0.08283	9.694e-05	-0.09538	0.00016263	0.05568	0.00015676	-0.03595	0.00018738	0.03025	0.00015387	-0.04488
0.0039	3.9	0.00042358	0.30996	0.000562	0.34268	0.00042444	0.2471	0.00029774	0.08286	0.00021996	0.08082	9.179e-05	-0.10053	0.00016555	0.0586	0.00015036	-0.04235	0.00018195	0.02482	0.00015798	-0.04077
0.003925	3.925	0.00045351	0.33989	0.00058498	0.36566	0.00043282	0.25548	0.00032027	0.10539	0.00022215	0.08301	8.788e-05	-0.10444	0.00016866	0.06171	0.00014309	-0.04962	0.00017561	0.01848	0.00016034	-0.03841
0.00395	3.95	0.00038436	0.27074	0.0004872	0.26788	0.00040026	0.22292	0.00034057	0.12569	0.00023476	0.09562	8.969e-05	-0.10263	0.00017081	0.06386	0.0001364	-0.05631	0.00017065	0.01352	0.00016077	-0.03798
0.003975	3.975	0.00050591	0.39229	0.00058518	0.36586	0.0004283	0.25096	0.00038364	0.16876	0.00024477	0.10563	0.00010179	-0.09053	0.00017145	0.0645	0.00013091	-0.0618	0.00016841	0.01128	0.00015929	-0.03946
0.004	4	0.0003959	0.28228	0.00044598	0.22666	0.00038041	0.20307	0.00040331	0.18843	0.00026125	0.12211	0.00011881	-0.07351	0.0001675	0.06055	0.00012789	-0.06482	0.00016793	0.0108	0.00015507	-0.04368
0.004025	4.025	0.00045804	0.34442	0.00046762	0.2483	0.00038518	0.20784	0.0004355	0.22062	0.00027197	0.13283	0.00014001	-0.05231	0.00016216	0.05521	0.00012953	-0.06318	0.00016721	0.01008	0.00014873	-0.05002
0.00405	4.05	0.00045946	0.34584	0.00043959	0.22027	0.00037333	0.19599	0.00045633	0.24145	0.00027811	0.13897	0.00015909	-0.03323	0.0001574	0.05045	0.00013722	-0.05549	0.00016637	0.00924	0.00014404	-0.05471
0.004075	4.075	0.00037516	0.26154	0.0003129	0.09358	0.00032647	0.14913	0.00045892	0.24404	0.00028561	0.14647	0.00017401	-0.01831	0.000154	0.04705	0.00014947	-0.04324	0.00016619	0.00906	0.00014347	-0.05528
0.0041	4.1	0.00047768	0.36406	0.00038967	0.17035	0.00033881	0.16147	0.0004674	0.25252	0.00028459	0.14545	0.00018846	-0.00386	0.00015076	0.04381	0.00016267	-0.03004	0.00016744	0.01031	0.00014577	-0.05298
0.004125	4.125	0.00035484	0.24122	0.00024802	0.0287	0.0002748	0.09746	0.00044187	0.22699	0.00028694	0.1478	0.00020001	0.00769	0.00014466	0.03771	0.0001717	-0.02101	0.00017028	0.01315	0.00014919	-0.04956
0.00415	4.15	0.00040285	0.28923	0.000276	0.05668	0.00025932	0.08198	0.0004255	0.21062	0.00028173	0.14259	0.00021594	0.02362	0.00013494	0.02799	0.00017576	-0.01695	0.00017391	0.01678	0.00015265	-0.0461
0.004175	4.175	0.00038778	0.27416	0.00025576	0.03644	0.00022245	0.04511	0.00040029	0.18541	0.0002726	0.13346	0.00023282	0.0405	0.00012059	0.01364	0.00017571	-0.017	0.00017712	0.01999	0.00015637	-0.04238
0.0042	4.2	0.00030117	0.18755	0.00014928	-0.07004	0.00015576	-0.02158	0.00036773	0.15285	0.00026566	0.12652	0.00024712	0.0548	0.00010346	-0.00349	0.00017497	-0.01774	0.00017857	0.02144	0.00015935	-0.0394
0.004225	4.225	0.00038493	0.27131	0.00022359	0.00427	0.00014841	-0.02893	0.00035373	0.13885	0.0002529	0.11376	0.00025908	0.06676	8.776e-05	-0.01919	0.00017523	-0.01748	0.00017783	0.0207	0.00016001	-0.03874
0.00425	4.25	0.00026863	0.15501	0.00010093	-0.11839	8.191e-05	-0.09543	0.00032061	0.10573	0.00024773	0.10859	0.00026604	0.07372	7.606e-05	-0.03089	0.00017621	-0.0165	0.00017597	0.01884	0.00015659	-0.04216
0.004275	4.275	0.00031099	0.19737	0.00013728	-0.08204	7.199e-05	-0.10535	0.00029998	0.0851	0.00024434	0.1052	0.00027392	0.0816	7.176e-05	-0.03519	0.00017904	-0.01367	0.00017464	0.01751	0.00015085	-0.0479
0.0043	4.3	0.00029572	0.1821	0.00013203	-0.08729	5.511e-05	-0.12223	0.00027026	0.05538	0.0002472	0.10806	0.00028395	0.09163	7.246e-05	-0.03449	0.00018171	-0.011	0.00017321	0.01608	0.00014643	-0.05232
0.004325	4.325	0.00022429	0.11067	6.051e-05	-0.15881	2.286e-05	-0.15448	0.00023239	0.01751	0.00025393	0.11479	0.00029745	0.10513	7.442e-05	-0.03253	0.00018088	-0.01183	0.00017154	0.01441	0.00014533	-0.05342
0.00435	4.35	0.0002919	0.17828	0.00013404	-0.08528	4.213e-05	-0.13521	0.00020982	-0.00506	0.00025342	0.11428	0.00031458	0.12226	7.58e-05	-0.03115	0.00017754	-0.01517	0.00016904	0.01191	0.00014642	-0.05233
0.004375	4.375	0.00019277	0.07915	3.585e-05	-0.18347	8.08e-06	-0.16926	0.00017358	-0.0413	0.00025407	0.11493	0.00032744	0.13512	7.71e-05	-0.02985	0.00017588	-0.01683	0.00016676	0.00963	0.00014779	-0.05096
0.0044	4.4	0.00022308	0.10946	6.245e-05	-0.15687	1.351e-05	-0.16383	0.00015288	-0.062	0.00024783	0.10869	0.00033482	0.1425	8.308e-05	-0.02387	0.00017921	-0.0135	0.00016797	0.01084	0.00015058	-0.04817
0.004425	4.425	0.00020467	0.09105	5.267e-05	-0.16665	5.93e-06	-0.17141	0.00012881	-0.08607	0.00023834	0.0992	0.00033428	0.14196	9.553e-05	-0.01142	0.00018531	-0.0074	0.00017626	0.01913	0.0001582	-0.04055
0.00445	4.45	0.0001461	0.03248	-9.1e-07	-0.22023	-1.54e-05	-0.19274	0.00010117	-0.11371	0.00022539	0.08625	0.00032797	0.13565	0.00011102	0.00407	0.00019197	-0.00074	0.00019066	0.03353	0.0001706	-0.02815
0.004475	4.475	0.0001918	0.07818	5.979e-05	-0.15953	7.6e-07	-0.17658	8.601e-05	-0.12887	0.00020596	0.06682	0.00032093	0.12861	0.00012438	0.01743	0.00019722	0.00451	0.00020536	0.04823	0.00018378	-0.01497
0.0045	4.5	0.00011298	-0.00064	-6.35e-06	-0.22567	-2.206e-05	-0.1994	6.29e-05	-0.15198	0.00019189	0.05275	0.0003123	0.11998	0.00013186	0.02491	0.00019989	0.00718	0.00021447	0.05734	0.00019217	-0.00658
0.004525	4.525	0.00012794	0.01432	1.477e-05	-0.20455	-1.445e-05	-0.19179	5.319e-05	-0.16169	0.00018054	0.0414	0.00030129	0.10897	0.00013488	0.02793	0.00019796	0.00525	0.00021602	0.05889	0.00019321	-0.00554
0.00455	4.55	0.00010732	-0.0063	3.14e-06	-0.21618	-1.491e-05	-0.19225	4.388e-05	-0.171	0.00017681	0.03767	0.00028634	0.09402	0.0001362	0.02925	0.00018978	-0.00293	0.00021135	0.05422	0.00018743	-0.01132
0.004575	4.575	5.977e-05	-0.05385	-4.264e-05	-0.26196	-2.623e-05	-0.20357	3.409e-05	-0.18079	0.00017835	0.03921	0.00026933	0.07701	0.00013903	0.03208	0.00017747	-0.01524	0.0002043	0.04717	0.00017861	-0.02014
0.0046	4.6	8.196e-05	-0.03166	-1.431e-05	-0.23363	-1.515e-05	-0.19249	3.087e-05	-0.18401	0.00017688	0.03774	0.00025477	0.06245	0.00014454	0.03759	0.00016518	-0.02753	0.00019757	0.04044	0.00017229	-0.02646
0.004625	4.625	2.5e-05	-0.08862	-6.589e-05	-0.28521	-2.898e-05	-0.20632	1.778e-05	-0.1971	0.00017408	0.03494	0.00024095	0.04863	0.00015221	0.04526	0.0001565	-0.03621	0.00019222	0.03509	0.00016944	-0.02931
0.00465	4.65	2.602e-05	-0.0876	-6.14e-05	-0.28072	-1.994e-05	-0.19728	9.1e-06	-0.20578	0.00016716	0.02802	0.00022751	0.03519	0.00016218	0.05523	0.00015316	-0.03955	0.00018897	0.03184	0.00017001	-0.02874
0.004675	4.675	6.96e-06	-0.10666	-7.402e-05	-0.29334	-8.61e-06	-0.18595	-1.05e-06	-0.21593	0.00016081	0.02167	0.00021341	0.02109	0.00016944	0.06249	0.00015509	-0.03762	0.00018663	0.0295	0.0001725	-0.02625
0.0047	4.7	-2.677e-05	-0.14039	-0.00010571	-0.32503	4.24e-06	-0.1731	-1.147e-05	-0.22635	0.00015471	0.01557	0.00019942	0.0071	0.00017088	0.06393	0.00015968	-0.03303	0.00018352	0.02639	0.0001752	-0.02355
0.004725	4.725	-1.946e-05	-0.13308	-9.459e-05	-0.31391	3.482e-05	-0.14252	-1.634e-05	-0.23122	0.000147	0.00786	0.00018791	-0.00441	0.0001678	0.06085	0.00016265	-0.03006	0.00017905	0.02192	0.00017646	-0.02229
0.00475	4.75	-4.869e-05	-0.16231	-0.00012079	-0.34011	5.231e-05	-0.12503	-1.957e-05	-0.23445	0.00014133	0.00219	0.00017889	-0.01343	0.00016402	0.05707	0.00016121	-0.0315	0.00017335	0.01622	0.00017547	-0.02328
0.004775	4.775	-4.724e-05	-0.16086	-0.0001155	-0.33482	7.378e-05	-0.10356	-1.233e-05	-0.22721	0.00013717	-0.00197	0.00017064	-0.02168	0.00016326	0.05631	0.00015711	-0.0356	0.00016632	0.00919	0.00017338	-0.02537
0.0048	4.8	-4.898e-05	-0.1626	-0.00011165	-0.33097	8.68e-05	-0.09054	8.4e-07	-0.21404	0.00013536	-0.00378	0.00016076	-0.03156	0.00016541	0.05846	0.00015232	-0.04039	0.00015964	0.00251	0.00017194	-0.02681
0.004825	4.825	-5.59e-05	-0.16952	-0.00011423	-0.33355	9.026e-05	-0.08708	1.711e-05	-0.19777	0.00013646	-0.00268	0.00015085	-0.04147	0.0001684	0.06145	0.00014792	-0.04479	0.00015609	-0.00104	0.00017097	-0.02778
0.00485	4.85	-4.519e-05	-0.15881	-9.672e-05	-0.31604	9.767e-05	-0.07967	3.615e-05	-0.17873	0.00013979	0.00065	0.00014356	-0.04876	0.00017048	0.06353	0.00014557	-0.04714	0.00015825	0.00112	0.00016976	-0.02899
0.004875	4.875	-4.547e-05	-0.15909	-8.786e-05	-0.30718	0.00010441	-0.07293	5.422e-05	-0.16066	0.0001449	0.00576	0.00013935	-0.05297	0.00017144	0.06449	0.00014506	-0.04765	0.0001654	0.00827	0.00016912	-0.02963
0.0049	4.9	-3.859e-05	-0.15221	-6.899e-05	-0.28831	0.00011644	-0.0609	7.216e-05	-0.14272	0.00014934	0.0102	0.00013983	-0.05249	0.00017241	0.06546	0.00014807	-0.04464	0.00017511	0.01798	0.00016968	-0.02907
0.004925	4.925	-2.946e-05	-0.14308	-4.512e-05	-0.26444	0.00012881	-0.04853	8.734e-05	-0.12754	0.00015204	0.0129	0.00014485	-0.04747	0.00017192	0.06497	0.00015431	-0.0384	0.00018524	0.02811	0.00016947	-0.02928
0.00495	4.95	-2.228e-05	-0.1359	-2.478e-05	-0.2441	0.00013818	-0.03916	9.919e-05	-0.11569	0.00015481	0.01567	0.00015245	-0.03987	0.00016738	0.06043	0.00016102	-0.03169	0.00019305	0.03592	0.00016629	-0.03246
0.004975	4.975	-1.121e-05	-0.12483	-5.47e-06	-0.22479	0.00014354	-0.0338	0.00011023	-0.10465	0.00016037	0.02123	0.00015956	-0.03276	0.00015823	0.05128	0.00016432	-0.02839	0.00019784	0.04071	0.00015989	-0.03886
0.005	5	1.35e-06	-0.11227	9.93e-06	-0.20939	0.00014552	-0.03182	0.00012234	-0.09254	0.00017061	0.03147	0.00016464	-0.02768	0.00014668	0.03973	0.00016268	-0.03003	0.00019982	0.04269	0.00015416	-0.04459
0.005025	5.025	1.415e-05	-0.09947	2.247e-05	-0.19685	0.00014646	-0.03088	0.00013486	-0.08002	0.00018473	0.04559	0.00016742	-0.0249	0.00013575	0.0288	0.00015678	-0.03593	0.00019763	0.0405	0.0001541	-0.04465
0.00505	5.05	2.73e-05	-0.08632	3.756e-05	-0.18176	0.00014877	-0.02857	0.00014692	-0.06796	0.00019986	0.06072	0.00016677	-0.02555	0.00012657	0.01962	0.00014908	-0.04363	0.00019131	0.03418	0.00015655	-0.0422
0.005075	5.075	4.11e-05	-0.07252	5.826e-05	-0.16106	0.00015343	-0.02391	0.0001583	-0.05658	0.00021137	0.07223	0.00016289	-0.02943	0.000121	0.01405	0.00014264	-0.05007	0.00018345	0.02632	0.0001564	-0.04235
0.0051	5.1	5.495e-05	-0.05867	8.231e-05	-0.13701	0.00015904	-0.0183	0.00016881	-0.04607	0.00021619	0.07705	0.00015904	-0.03328	0.00012298	0.01603	0.00014007	-0.05264	0.00017703	0.0199	0.00015289	-0.04586
0.005125	5.125	6.877e-05	-0.04485	0.00010524	-0.11408	0.00016432	-0.01302	0.00017743	-0.03745	0.00021507	0.07593	0.00016006	-0.03226	0.00013369	0.02674	0.00014105	-0.05166	0.00017411	0.01698	0.00014938	-0.04937
0.00515	5.15	8.184e-05	-0.03178	0.00012472	-0.0946	0.00017024	-0.0071	0.00018459	-0.03029	0.00021104	0.0719	0.00016771	-0.02461	0.00014982	0.04287	0.00014393	-0.04878	0.00017619	0.01906	0.00014746	-0.05129
0.005175	5.175	9.353e-05	-0.02009	0.00014096	-0.07836	0.00017772	0.00038	0.00019068	-0.0242	0.00020654	0.0674	0.00017874	-0.01358	0.00016416	0.05721	0.00014837	-0.04434	0.00018327	0.02614	0.00014855	-0.0502
0.0052	5.2	0.00010379	-0.00983	0.00015479	-0.06453	0.00018599	0.00865	0.00019558	-0.0193	0.00020334	0.0642	0.00018891	-0.00341	0.00017089	0.06394	0.00015557	-0.03714	0.00019299	0.03586	0.0001531	-0.04565
0.005225	5.225	0.0001129	-0.00072	0.00016496	-0.05436	0.00019424	0.0169	0.00019614	-0.01874	0.0002025	0.06336	0.00019654	0.00422	0.00016878	0.06183	0.00016197	-0.03074	0.00020345	0.04632	0.00015934	-0.03941
0.00525	5.25	0.00012073	0.00711	0.00016974	-0.04958	0.00019934	0.022	0.00018952	-0.02536	0.00020411	0.06497	0.00020125	0.00893	0.00016147	0.05452	0.00016472	-0.02799	0.00020945	0.05232	0.00016358	-0.03517
0.005275	5.275	0.00012699	0.01337	0.00017003	-0.04929	0.00019782	0.02048	0.0001788	-0.03608	0.00020719	0.06805	0.00020415	0.01183	0.00015199	0.04504	0.00016391	-0.0288	0.00020707	0.04994	0.0001644	-0.03435
0.0053	5.3	0.00013103	0.01741	0.0001675	-0.05182	0.00018885	0.01151	0.00016808	-0.0468	0.00021201	0.07287	0.00020703	0.01471	0.00014333	0.03638	0.00016257	-0.03014	0.00019994	0.04281	0.00016462	-0.03413
0.005325	5.325	0.00013273	0.01911	0.0001641	-0.05522	0.00017462	-0.00272	0.00016274	-0.05214	0.0002204	0.08126	0.00021026	0.01794	0.00013815	0.0312	0.00016438	-0.02833	0.0001949	0.03777	0.00016811	-0.03064
0.00535	5.35	0.0001323	0.01868	0.00016207	-0.05725	0.00015998	-0.01736	0.00016484	-0.05004	0.00023334	0.0942	0.00021195	0.01963	0.00013853	0.03158	0.00016875	-0.02396	0.00019599	0.03886	0.00017551	-0.02324
0.005375	5.375	0.00013009	0.01647	0.00016348	-0.05584	0.00014867	-0.02867	0.00017108	-0.0438	0.00024856	0.10942	0.00021322	0.0209	0.00014469	0.03774	0.00017072	-0.02199	0.00020118	0.04405	0.00018507	-0.01368
0.0054	5.4	0.00012723	0.01361	0.00017004	-0.04928	0.00014057	-0.03677	0.00017673	-0.03815	0.00026193	0.12279	0.00021533	0.02301	0.00015432	0.04737	0.00016634	-0.02637	0.00020495	0.04782	0.00019455	-0.0042
0.005425	5.425	0.00012526	0.01164	0.00018048	-0.03884	0.00013349	-0.04385	0.00017838	-0.0365	0.00026938	0.13024	0.00021918	0.02686	0.00016512	0.05817	0.0001571	-0.03561	0.00020439	0.04726	0.00020188	0.00313
0.00545	5.45	0.00012483	0.01121	0.00019131	-0.02801	0.00012728	-0.05006	0.00017465	-0.04023	0.00026974	0.1306	0.00022337	0.03105	0.0001772	0.07025	0.00014792	-0.04479	0.00019882	0.04169	0.00020443	0.00568
0.005475	5.475	0.00012651	0.01289	0.00020017	-0.01915	0.00012148	-0.05586	0.00016504	-0.04984	0.00026548	0.12634	0.00022616	0.03384	0.00018803	0.08108	0.00014308	-0.04963	0.0001892	0.03207	0.00020325	0.0045
0.0055	5.5	0.00013002	0.0164	0.00020708	-0.01224	0.00011324	-0.0641	0.00014897	-0.06591	0.0002595	0.12036	0.00022589	0.03357	0.0001958	0.08885	0.00014384	-0.04887	0.00017764	0.02051	0.00020068	0.00193
0.005525	5.525	0.00013503	0.02141	0.00021422	-0.0051	0.00010008	-0.07726	0.00012688	-0.088	0.0002522	0.11306	0.00022166	0.02934	0.00020091	0.09396	0.00014761	-0.0451	0.00016755	0.01042	0.00019779	-0.00096
0.00555	5.55	0.00014011	0.02649	0.0002206	0.00128	8.58e-05	-0.09154	0.00010259	-0.11229	0.00024307	0.10393	0.00021433	0.02201	0.00020394	0.09699	0.00015211	-0.0406	0.00016237	0.00524	0.00019422	-0.00453
0.005575	5.575	0.00014437	0.03075	0.00022356	0.00424	7.663e-05	-0.10071	8.261e-05	-0.13227	0.00023376	0.09462	0.00020575	0.01343	0.00020495	0.098	0.0001554	-0.03731	0.00016361	0.00648	0.00018934	-0.00941
0.0056	5.6	0.00014793	0.03431	0.00022035	0.00103	7.45e-05	-0.10284	7.219e-05	-0.14269	0.00022514	0.086	0.00019792	0.0056	0.00020331	0.09636	0.00015589	-0.03682	0.00017058	0.01345	0.00018317	-0.01558
0.005625	5.625	0.00015017	0.03655	0.00020901	-0.01031	7.709e-05	-0.10025	7.134e-05	-0.14354	0.00021741	0.07827	0.00019252	0.0002	0.00020011	0.09316	0.00015359	-0.03912	0.00018252	0.02539	0.0001769	-0.02185
0.00565	5.65	0.00015021	0.03659	0.00019002	-0.0293	8.294e-05	-0.0944	7.728e-05	-0.1376	0.00020939	0.07025	0.00018915	-0.00317	0.00019765	0.0907	0.00014836	-0.04435	0.00019559	0.03846	0.00017209	-0.02666
0.005675	5.675	0.00014767	0.03405	0.0001665	-0.05282	9.285e-05	-0.08449	8.566e-05	-0.12922	0.00019783	0.05869	0.0001867	-0.00562	0.00019965	0.0927	0.00014016	-0.05255	0.00020717	0.05004	0.00017108	-0.02767
0.0057	5.7	0.00014294	0.02932	0.00014291	-0.07641	0.00010671	-0.07063	9.142e-05	-0.12346	0.00018315	0.04401	0.0001847	-0.00762	0.00020763	0.10068	0.00013183	-0.06088	0.00021548	0.05835	0.00017459	-0.02416
0.005725	5.725	0.00013695	0.02333	0.00012369	-0.09563	0.00012129	-0.05605	9.299e-05	-0.12189	0.00016966	0.03052	0.0001839	-0.00842	0.00021858	0.11163	0.00012787	-0.06484	0.00022088	0.06375	0.00018255	-0.0162
0.00575	5.75	0.00013041	0.01679	0.00011144	-0.10788	0.0001336	-0.04374	9.128e-05	-0.1236	0.00016208	0.02294	0.00018389	-0.00843	0.00022749	0.12054	0.00012952	-0.06319	0.000223	0.06587	0.00019357	-0.00518
0.005775	5.775	0.00012374	0.01012	0.00010686	-0.11246	0.00014181	-0.03553	8.982e-05	-0.12506	0.00016106	0.02192	0.00018256	-0.00976	0.00022994	0.12299	0.00013464	-0.05807	0.00022131	0.06418	0.00020394	0.00519
0.0058	5.8	0.00011695	0.00333	0.00010826	-0.11106	0.00014623	-0.03111	9.192e-05	-0.12296	0.00016472	0.02558	0.0001777	-0.01462	0.00022606	0.11911	0.00013917	-0.05354	0.00021684	0.05971	0.0002099	0.01115
0.005825	5.825	0.00011041	-0.00321	0.00011283	-0.10649	0.0001488	-0.02854	9.727e-05	-0.11761	0.00016777	0.02863	0.00016994	-0.02238	0.00021899	0.11204	0.00014181	-0.0509	0.00021308	0.05595	0.00020741	0.00866
0.00585	5.85	0.00010521	-0.00841	0.00011735	-0.10197	0.00015178	-0.02556	0.00010498	-0.1099	0.00016661	0.02747	0.00016276	-0.02956	0.0002128	0.10585	0.00014357	-0.04914	0.00021166	0.05453	0.00019774	-0.00101
0.005875	5.875	0.00010236	-0.01126	0.00011942	-0.0999	0.00015522	-0.02212	0.00011552	-0.09936	0.00015971	0.02057	0.00015925	-0.03307	0.00020743	0.10048	0.00014704	-0.04567	0.00021275	0.05562	0.00018639	-0.01236
0.0059	5.9	0.00010226	-0.01136	0.00011972	-0.0996	0.00015705	-0.02029	0.00013064	-0.08424	0.00014929	0.01015	0.00015951	-0.03281	0.00020129	0.09434	0.00015501	-0.0377	0.00021637	0.05924	0.00017492	-0.02383
0.005925	5.925	0.00010427	-0.00935	0.00012137	-0.09795	0.00015505	-0.02229	0.00014971	-0.06517	0.00013907	-7e-05	0.00016078	-0.03154	0.00019584	0.08889	0.00016747	-0.02524	0.00022298	0.06585	0.00016501	-0.03374
0.00595	5.95	0.00010815	-0.00547	0.00012704	-0.09228	0.0001512	-0.02614	0.00016802	-0.04686	0.00013095	-0.00819	0.00016039	-0.03193	0.00019425	0.0873	0.00018065	-0.01206	0.00023087	0.07374	0.00015814	-0.04061
0.005975	5.975	0.00011372	0.0001	0.00013929	-0.08003	0.00014988	-0.02746	0.00018055	-0.03433	0.00012312	-0.01602	0.00015807	-0.03425	0.00019708	0.09013	0.00019006	-0.00265	0.00023777	0.08064	0.00015526	-0.04349
0.006	6	0.00012142	0.0078	0.00015744	-0.06188	0.00015505	-0.02229	0.00018444	-0.03044	0.00011417	-0.02497	0.00015424	-0.03808	0.00020148	0.09453	0.00019361	0.0009	0.00024229	0.08516	0.00015764	-0.04111
0.006025	6.025	0.00013112	0.0175	0.00017722	-0.0421	0.00016634	-0.011	0.00018191	-0.03297	0.00010631	-0.03283	0.00014968	-0.04264	0.00020386	0.09691	0.00019291	0.0002	0.00024454	0.08741	0.00016442	-0.03433
0.00605	6.05	0.00014221	0.02859	0.00019507	-0.02425	0.00018012	0.00278	0.00017807	-0.03681	0.00010314	-0.036	0.0001459	-0.04642	0.00020338	0.09643	0.00018863	-0.00408	0.00024371	0.08658	0.00017225	-0.0265
0.006075	6.075	0.00015435	0.04073	0.00021004	-0.00928	0.00019415	0.01681	0.00017619	-0.03869	0.00010664	-0.0325	0.00014244	-0.04988	0.00020196	0.09501	0.00018053	-0.01218	0.00023832	0.08119	0.00017782	-0.02093
0.0061	6.1	0.00016691	0.05329	0.00022238	0.00306	0.00020727	0.02993	0.00017849	-0.03639	0.00011481	-0.02433	0.00013896	-0.05336	0.00020124	0.09429	0.00016816	-0.02455	0.00022845	0.07132	0.00017909	-0.01966
0.006125	6.125	0.00017938	0.06576	0.00023385	0.01453	0.00021813	0.04079	0.00018523	-0.02965	0.00012331	-0.01583	0.00013666	-0.05566	0.00020148	0.09453	0.00015378	-0.03893	0.00021745	0.06032	0.00017812	-0.02063
0.00615	6.15	0.00019082	0.0772	0.00024449	0.02517	0.00022469	0.04735	0.00019401	-0.02087	0.00012769	-0.01145	0.00013704	-0.05528	0.00020261	0.09566	0.00014093	-0.05178	0.00020924	0.05211	0.00017799	-0.02076
0.006175	6.175	0.00020117	0.08755	0.00025153	0.03221	0.00022516	0.04782	0.00020013	-0.01475	0.00012642	-0.01272	0.00013831	-0.05401	0.00020364	0.09669	0.00013374	-0.05897	0.00020666	0.04953	0.00018006	-0.01869
0.0062	6.2	0.00020964	0.09602	0.00025144	0.03212	0.00022082	0.04348	0.00020055	-0.01433	0.00012212	-0.01702	0.0001391	-0.05322	0.0002037	0.09675	0.00013229	-0.06042	0.00020852	0.05139	0.00018498	-0.01377
0.006225	6.225	0.00021585	0.10223	0.00024422	0.0249	0.00021416	0.03682	0.00019579	-0.01909	0.00011878	-0.02036	0.00013841	-0.05391	0.0002041	0.09715	0.00013557	-0.05714	0.00021337	0.05624	0.00019158	-0.00717
0.00625	6.25	0.00022035	0.10673	0.00023288	0.01356	0.00020964	0.0323	0.00019025	-0.02463	0.00011847	-0.02067	0.00013625	-0.05607	0.00020551	0.09856	0.00014221	-0.0505	0.00021925	0.06212	0.00019859	-0.00016
0.006275	6.275	0.00022406	0.11044	0.00022058	0.00126	0.00020981	0.03247	0.00018764	-0.02724	0.00012242	-0.01672	0.00013401	-0.05831	0.00020549	0.09854	0.0001512	-0.04151	0.00022448	0.06735	0.00020449	0.00574
0.0063	6.3	0.00022739	0.11377	0.00020913	-0.01019	0.00021291	0.03557	0.00018981	-0.02507	0.00013081	-0.00833	0.00013222	-0.0601	0.00020086	0.09391	0.00015987	-0.03284	0.00022743	0.0703	0.0002078	0.00905
0.006325	6.325	0.00023001	0.11639	0.00019943	-0.01989	0.00021653	0.03919	0.00019468	-0.0202	0.00014087	0.00173	0.00013192	-0.0604	0.00019086	0.08391	0.00016502	-0.02769	0.00022701	0.06988	0.00020927	0.01052
0.00635	6.35	0.00023065	0.11703	0.00019244	-0.02688	0.00022014	0.0428	0.00020055	-0.01433	0.00014835	0.00921	0.00013523	-0.05709	0.00017739	0.07044	0.00016347	-0.02924	0.00022218	0.06505	0.00020656	0.00781
0.006375	6.375	0.00023006	0.11644	0.00018915	-0.03017	0.00022344	0.0461	0.00020615	-0.00873	0.00015153	0.01239	0.00014307	-0.04925	0.00016393	0.05698	0.000156	-0.03671	0.00021266	0.05553	0.00020056	0.00181
0.0064	6.4	0.00022848	0.11486	0.00019094	-0.02838	0.00022706	0.04972	0.00021033	-0.00455	0.00015192	0.01278	0.00015394	-0.03838	0.00015498	0.04803	0.00014693	-0.04578	0.00020066	0.04353	0.00019373	-0.00502
0.006425	6.425	0.00022675	0.11313	0.0001965	-0.02282	0.00023027	0.05293	0.00021266	-0.00222	0.00015272	0.01358	0.00016319	-0.02913	0.00015381	0.04686	0.00014096	-0.05175	0.0001903	0.03317	0.00018875	-0.01
0.00645	6.45	0.00022626	0.11264	0.00020354	-0.01578	0.00023138	0.05404	0.00021195	-0.00293	0.00015651	0.01737	0.00016677	-0.02555	0.00016	0.05305	0.00013934	-0.05337	0.00018452	0.02739	0.000187	-0.01175
0.006475	6.475	0.00022599	0.11237	0.00021074	-0.00858	0.00022945	0.05211	0.00020684	-0.00804	0.00016288	0.02374	0.00016407	-0.02825	0.00016815	0.0612	0.00014094	-0.05177	0.00018492	0.02779	0.00018866	-0.01009
0.0065	6.5	0.00022552	0.1119	0.00021697	-0.00235	0.0002258	0.04846	0.00019853	-0.01635	0.00016952	0.03038	0.00015786	-0.03446	0.00017328	0.06633	0.0001452	-0.04751	0.00019003	0.0329	0.00019082	-0.00793
0.006525	6.525	0.00022451	0.11089	0.00022166	0.00234	0.00022236	0.04502	0.00019023	-0.02465	0.00017208	0.03294	0.00015154	-0.04078	0.00017347	0.06652	0.00015208	-0.04063	0.00019653	0.0394	0.00019124	-0.00751
0.00655	6.55	0.00022249	0.10887	0.00022287	0.00355	0.0002206	0.04326	0.00018449	-0.03039	0.00016856	0.02942	0.00014869	-0.04363	0.00017165	0.0647	0.00016081	-0.0319	0.00020123	0.0441	0.0001904	-0.00835
0.006575	6.575	0.00021939	0.10577	0.000219	-0.00032	0.00022204	0.0447	0.00018285	-0.03203	0.00016185	0.02271	0.00014957	-0.04275	0.00017126	0.06431	0.00016868	-0.02403	0.00020179	0.04466	0.00018891	-0.00984
0.0066	6.6	0.00021404	0.10042	0.00021074	-0.00858	0.00022607	0.04873	0.0001848	-0.03008	0.00015791	0.01877	0.00015115	-0.04117	0.00017457	0.06762	0.00017186	-0.02085	0.00019755	0.04042	0.00018639	-0.01236
0.006625	6.625	0.00020737	0.09375	0.00020135	-0.01797	0.00022934	0.052	0.00018791	-0.02697	0.00015958	0.02044	0.00015049	-0.04183	0.00018024	0.07329	0.0001704	-0.02231	0.00019031	0.03318	0.00018382	-0.01493
0.00665	6.65	0.00020035	0.08673	0.0001934	-0.02592	0.00022936	0.05202	0.0001897	-0.02518	0.0001658	0.02666	0.00014778	-0.04454	0.00018523	0.07828	0.00016877	-0.02394	0.00018255	0.02542	0.00018394	-0.01481
0.006675	6.675	0.00019356	0.07994	0.00018801	-0.03131	0.00022581	0.04847	0.00018972	-0.02516	0.00017254	0.0334	0.00014409	-0.04823	0.00018502	0.07807	0.00017123	-0.02148	0.00017794	0.02081	0.00018801	-0.01074
0.0067	6.7	0.00018737	0.07375	0.00018285	-0.03647	0.0002189	0.04156	0.00018635	-0.02853	0.00017614	0.037	0.00014013	-0.05219	0.00017912	0.07217	0.00017661	-0.0161	0.00017844	0.02131	0.00019513	-0.00362
0.006725	6.725	0.00018171	0.06809	0.000174	-0.04532	0.00021089	0.03355	0.00017888	-0.036	0.00017591	0.03677	0.00013741	-0.05491	0.00017193	0.06498	0.000181	-0.01171	0.00018355	0.02642	0.00020421	0.00546
0.00675	6.75	0.00017703	0.06341	0.00016022	-0.0591	0.00020183	0.02449	0.00016965	-0.04523	0.0001731	0.03396	0.00013671	-0.05561	0.00016882	0.06187	0.00018188	-0.01083	0.00018902	0.03189	0.00021501	0.01626
0.006775	6.775	0.00017332	0.0597	0.00014385	-0.07547	0.00019276	0.01542	0.00016446	-0.05042	0.0001686	0.02946	0.00013689	-0.05543	0.00017077	0.06382	0.00017911	-0.0136	0.00019104	0.03391	0.00022628	0.02753
0.0068	6.8	0.00017061	0.05699	0.00012858	-0.09074	0.00018698	0.00964	0.00016754	-0.04734	0.00016374	0.0246	0.00013719	-0.05513	0.00017484	0.06789	0.00017367	-0.01904	0.0001859	0.02877	0.00023549	0.03674
0.006825	6.825	0.00016895	0.05533	0.00011566	-0.10366	0.00018652	0.00918	0.00017732	-0.03756	0.00016109	0.02195	0.00013652	-0.0558	0.00017807	0.07112	0.00016855	-0.02416	0.00017417	0.01704	0.00024045	0.0417
0.00685	6.85	0.00016767	0.05405	0.0001035	-0.11582	0.00019257	0.01523	0.00019176	-0.02312	0.00016267	0.02353	0.00013331	-0.05901	0.00018027	0.07332	0.00016736	-0.02535	0.00016194	0.00481	0.00023993	0.04118
0.006875	6.875	0.00016688	0.05326	9.196e-05	-0.12736	0.00020286	0.02552	0.00020708	-0.0078	0.00016913	0.02999	0.00012737	-0.06495	0.00018333	0.07638	0.00017056	-0.02215	0.00015627	-0.00086	0.00023442	0.03567
0.0069	6.9	0.0001666	0.05298	8.598e-05	-0.13334	0.00021339	0.03605	0.00021904	0.00416	0.00017574	0.0366	0.00012036	-0.07196	0.00018749	0.08054	0.00017467	-0.01804	0.00015842	0.00129	0.00022596	0.02721
0.006925	6.925	0.00016698	0.05336	8.931e-05	-0.13001	0.00021972	0.04238	0.00022534	0.01046	0.00017858	0.03944	0.00011404	-0.07828	0.00018925	0.0823	0.00017639	-0.01632	0.00016449	0.00736	0.00021847	0.01972
0.00695	6.95	0.0001685	0.05488	0.00010067	-0.11865	0.00021991	0.04257	0.00022531	0.01043	0.00017674	0.0376	0.00010911	-0.08321	0.00018514	0.07819	0.00017598	-0.01673	0.00017027	0.01314	0.00021492	0.01617
0.006975	6.975	0.00017182	0.0582	0.00011533	-0.10399	0.00021387	0.03653	0.00022131	0.00643	0.00017103	0.03189	0.00010564	-0.08668	0.00017603	0.06908	0.00017474	-0.01797	0.00017465	0.01752	0.00021306	0.01431
0.007	7	0.0001766	0.06298	0.00012929	-0.09003	0.0002045	0.02716	0.00021693	0.00205	0.00016475	0.02561	0.00010306	-0.08926	0.00016678	0.05983	0.00017288	-0.01983	0.00017703	0.0199	0.00020801	0.00926
0.007025	7.025	0.00018199	0.06837	0.00014208	-0.07724	0.00019525	0.01791	0.00021461	-0.00027	0.00016007	0.02093	0.00010022	-0.0921	0.00016216	0.05521	0.00016892	-0.02379	0.00017921	0.02208	0.00019921	0.00046
0.00705	7.05	0.0001877	0.07408	0.00015138	-0.06794	0.00018843	0.01109	0.000215	0.00012	0.00015819	0.01905	9.71e-05	-0.09522	0.0001642	0.05725	0.00016179	-0.03092	0.00018201	0.02488	0.00019015	-0.0086
0.007075	7.075	0.0001934	0.07978	0.0001549	-0.06442	0.00018432	0.00698	0.00021691	0.00203	0.00015957	0.02043	9.358e-05	-0.09874	0.00017093	0.06398	0.00015383	-0.03888	0.00018566	0.02853	0.00018351	-0.01524
0.0071	7.1	0.00019827	0.08465	0.00015364	-0.06568	0.00018214	0.0048	0.00021751	0.00263	0.00016184	0.0227	9.226e-05	-0.10006	0.00017811	0.07116	0.00014867	-0.04404	0.00018994	0.03281	0.00017974	-0.01901
0.007125	7.125	0.00020185	0.08823	0.00015159	-0.06773	0.00018239	0.00505	0.00021623	0.00135	0.00016201	0.02287	9.525e-05	-0.09707	0.00018177	0.07482	0.00014839	-0.04432	0.00019458	0.03745	0.00017856	-0.02019
0.00715	7.15	0.00020337	0.08975	0.00015324	-0.06608	0.00018495	0.00761	0.00021502	0.00014	0.00015948	0.02034	0.00010041	-0.09191	0.00018193	0.07498	0.00015368	-0.03903	0.00019937	0.04224	0.00018019	-0.01856
0.007175	7.175	0.00020375	0.09013	0.00016052	-0.0588	0.00018823	0.01089	0.00021657	0.00169	0.00015725	0.01811	0.00010325	-0.08907	0.00018063	0.07368	0.00016447	-0.02824	0.00020314	0.04601	0.00018293	-0.01582
0.0072	7.2	0.00020268	0.08906	0.00017244	-0.04688	0.00019086	0.01352	0.00022089	0.00601	0.00015673	0.01759	0.00010271	-0.08961	0.0001792	0.07225	0.00017865	-0.01406	0.00020483	0.0477	0.00018491	-0.01384
0.007225	7.225	0.00020058	0.08696	0.00018629	-0.03303	0.00019399	0.01665	0.00022459	0.00971	0.0001538	0.01466	0.0001014	-0.09092	0.00017936	0.07241	0.00019421	0.0015	0.00020351	0.04638	0.00018382	-0.01493
0.00725	7.25	0.00019773	0.08411	0.00020173	-0.01759	0.00019614	0.0188	0.00022499	0.01011	0.00014651	0.00737	0.00010205	-0.09027	0.00018399	0.07704	0.00020791	0.0152	0.00020021	0.04308	0.00018213	-0.01662
0.007275	7.275	0.000195	0.08138	0.00021732	-0.002	0.00019526	0.01792	0.00021913	0.00425	0.00013616	-0.00298	0.00010604	-0.08628	0.00019397	0.08702	0.00021667	0.02396	0.00019699	0.03986	0.00018328	-0.01547
0.0073	7.3	0.00019279	0.07917	0.00022917	0.00985	0.00019015	0.01281	0.0002089	-0.00598	0.00012576	-0.01338	0.00011194	-0.08038	0.00020753	0.10058	0.00021914	0.02643	0.00019405	0.03692	0.00018754	-0.01121
0.007325	7.325	0.00019211	0.07849	0.00023268	0.01336	0.0001823	0.00496	0.00019801	-0.01687	0.00011978	-0.01936	0.0001186	-0.07372	0.00022085	0.1139	0.00021515	0.02244	0.00019091	0.03378	0.00019266	-0.00609
0.00735	7.35	0.0001925	0.07888	0.00022855	0.00923	0.00017443	-0.00291	0.00018889	-0.02599	0.00012193	-0.01721	0.00012323	-0.06909	0.00022917	0.12222	0.00020764	0.01493	0.00018649	0.02936	0.0001969	-0.00185
0.007375	7.375	0.00019316	0.07954	0.00022107	0.00175	0.00016628	-0.01106	0.00018262	-0.03226	0.00013109	-0.00805	0.00012346	-0.06886	0.00022876	0.12181	0.00020272	0.01001	0.00018088	0.02375	0.00019772	-0.00103
0.0074	7.4	0.00019395	0.08033	0.00021632	-0.003	0.00015801	-0.01933	0.00017886	-0.03602	0.00014344	0.0043	0.00011885	-0.07347	0.00022248	0.11553	0.00020337	0.01066	0.00017338	0.01625	0.00019398	-0.00477
0.007425	7.425	0.00019497	0.08135	0.00021881	-0.00051	0.00014982	-0.02752	0.00017692	-0.03796	0.00015629	0.01715	0.00011108	-0.08124	0.00021499	0.10804	0.00020786	0.01515	0.00016417	0.00704	0.00018726	-0.01149
0.00745	7.45	0.00019625	0.08263	0.00022948	0.01016	0.00014211	-0.03523	0.00017506	-0.03982	0.00016794	0.0288	0.00010354	-0.08878	0.00020843	0.10148	0.00021093	0.01822	0.00015509	-0.00204	0.00018017	-0.01858
0.007475	7.475	0.0001979	0.08428	0.00024676	0.02744	0.00013577	-0.04157	0.00017097	-0.04391	0.00017704	0.0379	9.752e-05	-0.0948	0.00020115	0.0942	0.00020973	0.01702	0.00014741	-0.00972	0.00017529	-0.02346
0.0075	7.5	0.00020003	0.08641	0.00026621	0.04689	0.00013147	-0.04587	0.00016293	-0.05195	0.00018135	0.04221	9.219e-05	-0.10013	0.00019269	0.08574	0.00020493	0.01222	0.0001427	-0.01443	0.000173	-0.02575
0.007525	7.525	0.00020198	0.08836	0.00028099	0.06167	0.00013048	-0.04686	0.00015095	-0.06393	0.00018149	0.04235	8.647e-05	-0.10585	0.00018351	0.07656	0.00020056	0.00785	0.00014136	-0.01577	0.00017345	-0.0253
0.00755	7.55	0.00020316	0.08954	0.00028593	0.06661	0.00013334	-0.044	0.00013831	-0.07657	0.00018017	0.04103	8.091e-05	-0.11141	0.00017524	0.06829	0.00019889	0.00618	0.00014138	-0.01575	0.00017722	-0.02153
0.007575	7.575	0.00020372	0.0901	0.00028134	0.06202	0.00013864	-0.0387	0.00012954	-0.08534	0.00017842	0.03928	7.819e-05	-0.11413	0.00016881	0.06186	0.00019815	0.00544	0.0001399	-0.01723	0.00018372	-0.01503
0.0076	7.6	0.00020449	0.09087	0.00027224	0.05292	0.00014489	-0.03245	0.00012715	-0.08773	0.00017555	0.03641	7.947e-05	-0.11285	0.00016621	0.05926	0.00019455	0.00184	0.00013603	-0.0211	0.00019073	-0.00802
0.007625	7.625	0.00020571	0.09209	0.00026439	0.04507	0.00015236	-0.02498	0.00013135	-0.08353	0.00017317	0.03403	8.221e-05	-0.11011	0.00016859	0.06164	0.00018877	-0.00394	0.00013103	-0.0261	0.00019552	-0.00323
0.00765	7.65	0.00020677	0.09315	0.00026001	0.04069	0.00016146	-0.01588	0.00013651	-0.07837	0.00017343	0.03429	8.474e-05	-0.10758	0.00017367	0.06672	0.00018292	-0.00979	0.00012744	-0.02969	0.00019642	-0.00233
0.007675	7.675	0.00020672	0.0931	0.00025876	0.03944	0.00017026	-0.00708	0.00013932	-0.07556	0.00017722	0.03808	8.645e-05	-0.10587	0.00017719	0.07024	0.00017979	-0.01292	0.00012819	-0.02894	0.00019374	-0.00501
0.0077	7.7	0.00020523	0.09161	0.00025871	0.03939	0.00017707	-0.00027	0.00013879	-0.07609	0.00018413	0.04499	8.706e-05	-0.10526	0.00017716	0.07021	0.0001781	-0.01461	0.00013575	-0.02138	0.00018868	-0.01007
0.007725	7.725	0.00020273	0.08911	0.00025612	0.0368	0.00018267	0.00533	0.00013568	-0.0792	0.00019285	0.05371	8.721e-05	-0.10511	0.00017473	0.06778	0.00017558	-0.01713	0.00015007	-0.00706	0.00018187	-0.01688
0.00775	7.75	0.00019976	0.08614	0.00024911	0.02979	0.00018781	0.01047	0.00013168	-0.0832	0.00020125	0.06211	8.698e-05	-0.10534	0.00017043	0.06348	0.00017152	-0.02119	0.00016722	0.01009	0.00017378	-0.02497
0.007775	7.775	0.00019677	0.08315	0.00023733	0.01801	0.0001928	0.01546	0.00013081	-0.08407	0.00020733	0.06819	8.666e-05	-0.10566	0.00016399	0.05704	0.00016763	-0.02508	0.00018256	0.02543	0.00016514	-0.03361
0.0078	7.8	0.0001929	0.07928	0.00022318	0.00386	0.0001976	0.02026	0.00013588	-0.079	0.0002109	0.07176	8.676e-05	-0.10556	0.000157	0.05005	0.00016516	-0.02755	0.00019317	0.03604	0.00015751	-0.04124
0.007825	7.825	0.00018716	0.07354	0.00020956	-0.00976	0.00020102	0.02368	0.00014645	-0.06843	0.00021309	0.07395	8.98e-05	-0.10252	0.00015366	0.04671	0.00016532	-0.02739	0.00019685	0.03972	0.00015383	-0.04492
0.00785	7.85	0.0001794	0.06578	0.0001974	-0.02192	0.00020197	0.02463	0.00015876	-0.05612	0.00021323	0.07409	9.772e-05	-0.0946	0.00015547	0.04852	0.00016814	-0.02457	0.00019299	0.03586	0.00015368	-0.04507
0.007875	7.875	0.00017004	0.05642	0.00018658	-0.03274	0.00020035	0.02301	0.00016874	-0.04614	0.00021086	0.07172	0.0001099	-0.08242	0.00016063	0.05368	0.00017494	-0.01777	0.00018409	0.02696	0.0001581	-0.04065
0.0079	7.9	0.00016055	0.04693	0.00017746	-0.04186	0.00019733	0.01999	0.000174	-0.04088	0.00020652	0.06738	0.00012341	-0.06891	0.00016696	0.06001	0.00018477	-0.00794	0.00017395	0.01682	0.00016635	-0.0324
0.007925	7.925	0.00015157	0.03795	0.00017222	-0.0471	0.00019447	0.01713	0.00017493	-0.03995	0.00020276	0.06362	0.00013314	-0.05918	0.0001749	0.06795	0.00019481	0.0021	0.00016527	0.00814	0.00017565	-0.0231
0.00795	7.95	0.00014306	0.02944	0.00016917	-0.05015	0.00019236	0.01502	0.0001726	-0.04228	0.00020107	0.06193	0.00013805	-0.05427	0.00018509	0.07814	0.00020248	0.00977	0.00015983	0.0027	0.00018449	-0.01426
0.007975	7.975	0.00013504	0.02142	0.00016489	-0.05443	0.00019121	0.01387	0.00016941	-0.04547	0.0002003	0.06116	0.0001379	-0.05442	0.00019479	0.08784	0.00020576	0.01305	0.00015788	0.00075	0.00019153	-0.00722
0.008	8	0.00012624	0.01262	0.00015749	-0.06183	0.00018848	0.01114	0.00016726	-0.04762	0.00019894	0.0598	0.00013734	-0.05498	0.00019968	0.09273	0.00020559	0.01288	0.00015872	0.00159	0.0001977	-0.00105
0.008025	8.025	0.00011677	0.00315	0.00014682	-0.0725	0.00018104	0.0037	0.00016712	-0.04776	0.00019691	0.05777	0.00013998	-0.05234	0.0001982	0.09125	0.00020371	0.011	0.00016053	0.0034	0.00020398	0.00523
0.00805	8.05	0.00010726	-0.00636	0.00013578	-0.08354	0.00016923	-0.00811	0.00016877	-0.04611	0.0001969	0.05776	0.00014582	-0.0465	0.00019363	0.08668	0.00020049	0.00778	0.0001612	0.00407	0.0002086	0.00985
0.008075	8.075	9.91e-05	-0.01452	0.00012632	-0.093	0.00015632	-0.02102	0.00016968	-0.0452	0.00019839	0.05925	0.00015086	-0.04146	0.00019166	0.08471	0.00019777	0.00506	0.00015956	0.00243	0.00020933	0.01058
0.0081	8.1	9.157e-05	-0.02205	0.00011722	-0.1021	0.00014584	-0.0315	0.00016765	-0.04723	0.0002013	0.06216	0.00015296	-0.03936	0.00019361	0.08666	0.00019627	0.00356	0.00015567	-0.00146	0.00020626	0.00751
0.008125	8.125	8.528e-05	-0.02834	0.00010759	-0.11173	0.00013936	-0.03798	0.00016275	-0.05213	0.00020371	0.06457	0.00015178	-0.04054	0.00019655	0.0896	0.00019664	0.00393	0.00015038	-0.00675	0.00020293	0.00418
0.00815	8.15	7.988e-05	-0.03374	9.871e-05	-0.12061	0.00013608	-0.04126	0.00015717	-0.05771	0.00020413	0.06499	0.00015003	-0.04229	0.00019518	0.08823	0.00019782	0.00511	0.00014546	-0.01167	0.00020366	0.00491
0.008175	8.175	7.491e-05	-0.03871	9.289e-05	-0.12643	0.00013595	-0.04139	0.0001547	-0.06018	0.00020488	0.06574	0.00014919	-0.04313	0.00018831	0.08136	0.00019885	0.00614	0.00014211	-0.01502	0.00020905	0.0103
0.0082	8.2	7.023e-05	-0.04339	9.01e-05	-0.12922	0.00013862	-0.03872	0.00015678	-0.0581	0.00020829	0.06915	0.00015052	-0.0418	0.0001771	0.07015	0.00020025	0.00754	0.00014088	-0.01625	0.00021676	0.01801
0.008225	8.225	6.632e-05	-0.0473	8.858e-05	-0.13074	0.00014247	-0.03487	0.00016108	-0.0538	0.0002137	0.07456	0.00015465	-0.03767	0.00016449	0.05754	0.00020289	0.01018	0.00014186	-0.01527	0.00022168	0.02293
0.00825	8.25	6.262e-05	-0.051	8.737e-05	-0.13195	0.00014424	-0.0331	0.00016373	-0.05115	0.0002182	0.07906	0.00016152	-0.0308	0.00015347	0.04652	0.00020769	0.01498	0.00014246	-0.01467	0.00022158	0.02283
0.008275	8.275	5.815e-05	-0.05547	8.423e-05	-0.13509	0.00014241	-0.03493	0.0001631	-0.05178	0.00021842	0.07928	0.00017049	-0.02183	0.00014362	0.03667	0.00021535	0.02264	0.00013961	-0.01752	0.00021724	0.01849
0.0083	8.3	5.293e-05	-0.06069	7.881e-05	-0.14051	0.00013872	-0.03862	0.00016002	-0.05486	0.000213	0.07386	0.00017959	-0.01273	0.00013489	0.02794	0.00022236	0.02965	0.00013127	-0.02586	0.00021167	0.01292
0.008325	8.325	4.665e-05	-0.06697	7.224e-05	-0.14708	0.00013567	-0.04167	0.00015908	-0.0558	0.00020248	0.06334	0.00018579	-0.00653	0.0001285	0.02155	0.00022504	0.03233	0.00012018	-0.03695	0.00020716	0.00841
0.00835	8.35	3.984e-05	-0.07378	6.717e-05	-0.15215	0.00013512	-0.04222	0.00016175	-0.05313	0.00018886	0.04972	0.00018789	-0.00443	0.00012484	0.01789	0.0002208	0.02809	0.00011279	-0.04434	0.0002029	0.00415
0.008375	8.375	3.328e-05	-0.08034	6.438e-05	-0.15494	0.00013836	-0.03898	0.00016666	-0.04822	0.0001754	0.03626	0.00018748	-0.00484	0.00012683	0.01988	0.00021071	0.018	0.00011233	-0.0448	0.0001966	-0.00215
0.0084	8.4	2.893e-05	-0.08469	6.385e-05	-0.15547	0.00014345	-0.03389	0.00017093	-0.04395	0.00016668	0.02754	0.00018802	-0.0043	0.00013479	0.02784	0.00019906	0.00635	0.00011616	-0.04097	0.00018855	-0.0102
0.008425	8.425	2.609e-05	-0.08753	6.522e-05	-0.1541	0.00014754	-0.0298	0.00017304	-0.04184	0.00016584	0.0267	0.00019098	-0.00134	0.00014763	0.04068	0.0001924	-0.00031	0.00012062	-0.03651	0.0001805	-0.01825
0.00845	8.45	2.485e-05	-0.08877	6.801e-05	-0.15131	0.00015034	-0.027	0.00017331	-0.04157	0.00017326	0.03412	0.00019555	0.00323	0.00016083	0.05388	0.00019263	-8e-05	0.00012461	-0.03252	0.00017475	-0.024
0.008475	8.475	2.499e-05	-0.08863	7.173e-05	-0.14759	0.00015365	-0.02369	0.00017067	-0.04421	0.00018411	0.04497	0.00020074	0.00842	0.0001686	0.06165	0.00019576	0.00305	0.00012899	-0.02814	0.0001712	-0.02755
0.0085	8.5	2.652e-05	-0.0871	7.49e-05	-0.14442	0.00015812	-0.01922	0.00016459	-0.05029	0.0001933	0.05416	0.0002062	0.01388	0.00016853	0.06158	0.00019637	0.00366	0.00013465	-0.02248	0.0001685	-0.03025
0.008525	8.525	2.947e-05	-0.08415	7.634e-05	-0.14298	0.00016078	-0.01656	0.00015709	-0.05779	0.00019897	0.05983	0.0002108	0.01848	0.00016384	0.05689	0.00019356	0.00085	0.00014056	-0.01657	0.00016638	-0.03237
0.00855	8.55	3.3e-05	-0.08062	7.541e-05	-0.14391	0.00015922	-0.01812	0.00015065	-0.06423	0.00020134	0.0622	0.00021341	0.02109	0.00015838	0.05143	0.00019015	-0.00256	0.00014662	-0.01051	0.00016805	-0.0307
0.008575	8.575	3.662e-05	-0.077	7.244e-05	-0.14688	0.00015449	-0.02285	0.00014673	-0.06815	0.00020289	0.06375	0.00021326	0.02094	0.00015326	0.04631	0.0001888	-0.00391	0.0001519	-0.00523	0.00017344	-0.02531
0.0086	8.6	3.971e-05	-0.07391	7.06e-05	-0.14872	0.0001486	-0.02874	0.00014522	-0.06966	0.00020513	0.06599	0.00021099	0.01867	0.00014706	0.04011	0.00018809	-0.00462	0.00015578	-0.00135	0.00017953	-0.01922
0.008625	8.625	4.291e-05	-0.07071	7.308e-05	-0.14624	0.0001439	-0.03344	0.00014512	-0.06976	0.00020606	0.06692	0.00020753	0.01521	0.00014034	0.03339	0.00018601	-0.0067	0.00015864	0.00151	0.00018321	-0.01554
0.00865	8.65	4.677e-05	-0.06685	8.022e-05	-0.1391	0.00014112	-0.03622	0.00014473	-0.07015	0.00020187	0.06273	0.00020348	0.01116	0.0001347	0.02775	0.00018332	-0.00939	0.00016106	0.00393	0.00018365	-0.0151
0.008675	8.675	5.158e-05	-0.06204	8.871e-05	-0.13061	0.00013901	-0.03833	0.00014445	-0.07043	0.00019377	0.05463	0.00020085	0.00853	0.0001316	0.02465	0.00018348	-0.00923	0.00016262	0.00549	0.00018211	-0.01664
0.0087	8.7	5.74e-05	-0.05622	9.704e-05	-0.12228	0.00013685	-0.04049	0.0001478	-0.06708	0.00018638	0.04724	0.00020176	0.00944	0.0001336	0.02665	0.0001895	-0.00321	0.00016236	0.00523	0.00017972	-0.01903
0.008725	8.725	6.387e-05	-0.04975	0.00010458	-0.11474	0.00013306	-0.04428	0.00015746	-0.05742	0.00018402	0.04488	0.0002057	0.01338	0.00014023	0.03328	0.00020113	0.00842	0.00016016	0.00303	0.00017522	-0.02353
0.00875	8.75	7.064e-05	-0.04298	0.00011295	-0.10637	0.00012725	-0.05009	0.00017113	-0.04375	0.00018832	0.04918	0.00021034	0.01802	0.00014637	0.03942	0.0002146	0.02189	0.00015849	0.00136	0.00016776	-0.03099
0.008775	8.775	7.728e-05	-0.03634	0.00012257	-0.09675	0.00011943	-0.05791	0.00018373	-0.03115	0.00019674	0.0576	0.00021231	0.01999	0.00014628	0.03933	0.00022388	0.03117	0.00015926	0.00213	0.00015986	-0.03889
0.0088	8.8	8.397e-05	-0.02965	0.0001326	-0.08672	0.00011217	-0.06517	0.00019153	-0.02335	0.00020618	0.06704	0.00021003	0.01771	0.00013997	0.03302	0.00022436	0.03165	0.00016105	0.00392	0.00015524	-0.04351
0.008825	8.825	9.08e-05	-0.02282	0.00013986	-0.07946	0.00010739	-0.06995	0.0001929	-0.02198	0.00021372	0.07458	0.00020454	0.01222	0.00013264	0.02569	0.00021457	0.02186	0.00016076	0.00363	0.00015586	-0.04289
0.00885	8.85	9.782e-05	-0.0158	0.00014239	-0.07693	0.00010556	-0.07178	0.00018834	-0.02654	0.00021782	0.07868	0.00019992	0.0076	0.00013011	0.02316	0.00019795	0.00524	0.00015884	0.00171	0.00016274	-0.03601
0.008875	8.875	0.00010491	-0.00871	0.00014123	-0.07809	0.00010665	-0.07069	0.00017982	-0.03506	0.00021942	0.08028	0.00019886	0.00654	0.00013343	0.02648	0.00018258	-0.01013	0.00015583	-0.0013	0.00017294	-0.02581
0.0089	8.9	0.00011271	-0.00091	0.00014019	-0.07913	0.00011134	-0.066	0.00016905	-0.04583	0.00021979	0.08065	0.00020116	0.00884	0.00013969	0.03274	0.00017363	-0.01908	0.0001525	-0.00463	0.00018196	-0.01679
0.008925	8.925	0.00012138	0.00776	0.00014218	-0.07714	0.00012004	-0.0573	0.00015761	-0.05727	0.00021942	0.08028	0.00020435	0.01203	0.0001459	0.03895	0.00017276	-0.01995	0.00014879	-0.00834	0.00018806	-0.01069
0.00895	8.95	0.00013057	0.01695	0.00014691	-0.07241	0.00013147	-0.04587	0.00014915	-0.06573	0.0002197	0.08056	0.00020506	0.01274	0.00015065	0.0437	0.00017577	-0.01694	0.00014513	-0.012	0.00019261	-0.00614
0.008975	8.975	0.0001405	0.02688	0.00015388	-0.06544	0.00014313	-0.03421	0.00014453	-0.07035	0.00022208	0.08294	0.00020232	0.01	0.00015416	0.04721	0.00017804	-0.01467	0.00014257	-0.01456	0.00019451	-0.00424
0.009	9	0.00015098	0.03736	0.00016184	-0.05748	0.00015263	-0.02471	0.00014238	-0.0725	0.00022516	0.08602	0.00019955	0.00723	0.00015613	0.04918	0.00017821	-0.0145	0.00014254	-0.01459	0.00019301	-0.00574
0.009025	9.025	0.00016199	0.04837	0.00017046	-0.04886	0.00015817	-0.01917	0.00014254	-0.07234	0.00022752	0.08838	0.00020179	0.00947	0.00015528	0.04833	0.00017673	-0.01598	0.00014502	-0.01211	0.00018882	-0.00993
0.00905	9.05	0.00017314	0.05952	0.00017991	-0.03941	0.0001584	-0.01894	0.00014448	-0.0704	0.00022732	0.08818	0.00021106	0.01874	0.00014983	0.04288	0.00017312	-0.01959	0.00015085	-0.00628	0.00018414	-0.01461
0.009075	9.075	0.00018453	0.07091	0.00019046	-0.02886	0.00015533	-0.02201	0.00014702	-0.06786	0.0002228	0.08366	0.00022308	0.03076	0.00014042	0.03347	0.00016867	-0.02404	0.00015902	0.00189	0.00018195	-0.0168
0.0091	9.1	0.0001952	0.08158	0.00020224	-0.01708	0.00015173	-0.02561	0.00014977	-0.06511	0.00021439	0.07525	0.0002317	0.03938	0.00013037	0.02342	0.00016621	-0.0265	0.00016586	0.00873	0.00018406	-0.01469
0.009125	9.125	0.0002046	0.09098	0.000214	-0.00532	0.00014783	-0.02951	0.00015271	-0.06217	0.00020424	0.0651	0.00023213	0.03981	0.00012336	0.01641	0.00016777	-0.02494	0.00016977	0.01264	0.00018877	-0.00998
0.00915	9.15	0.00021336	0.09974	0.00022587	0.00655	0.00014639	-0.03095	0.00015582	-0.05906	0.00019347	0.05433	0.00022726	0.03494	0.00011864	0.01169	0.00017072	-0.02199	0.0001706	0.01347	0.00019225	-0.0065
0.009175	9.175	0.00022166	0.10804	0.00023814	0.01882	0.00015052	-0.02682	0.00015898	-0.0559	0.00018296	0.04382	0.00022108	0.02876	0.00011269	0.00574	0.00017321	-0.0195	0.00016657	0.00944	0.00019283	-0.00592
0.0092	9.2	0.00022951	0.11589	0.00024968	0.03036	0.00015985	-0.01749	0.0001612	-0.05368	0.00017404	0.0349	0.00021616	0.02384	0.00010523	-0.00172	0.00017647	-0.01624	0.00015635	-0.00078	0.0001915	-0.00725
0.009225	9.225	0.00023645	0.12283	0.00025693	0.03761	0.00017208	-0.00526	0.00016055	-0.05433	0.00016888	0.02974	0.0002119	0.01958	9.534e-05	-0.01161	0.00018158	-0.01113	0.00014296	-0.01417	0.00019068	-0.00807
0.00925	9.25	0.0002426	0.12898	0.0002568	0.03748	0.00018162	0.00428	0.00015727	-0.05761	0.00016971	0.03057	0.00020665	0.01433	8.729e-05	-0.01966	0.00018958	-0.00313	0.00013335	-0.02378	0.00019111	-0.00764
0.009275	9.275	0.00024824	0.13462	0.00024997	0.03065	0.00018428	0.00694	0.00015321	-0.06167	0.00017824	0.0391	0.00019959	0.00727	8.644e-05	-0.02051	0.00019848	0.00577	0.00013304	-0.02409	0.0001924	-0.00635
0.0093	9.3	0.00025357	0.13995	0.00024013	0.02081	0.00017943	0.00209	0.00015041	-0.06447	0.00019245	0.05331	0.00019355	0.00123	9.333e-05	-0.01362	0.00020433	0.01162	0.00014021	-0.01692	0.00019282	-0.00593
0.009325	9.325	0.00025845	0.14483	0.00023076	0.01144	0.00017188	-0.00546	0.00015019	-0.06469	0.00020805	0.06891	0.00019386	0.00154	0.00010133	-0.00562	0.00020598	0.01327	0.00015305	-0.00408	0.00019173	-0.00702
0.00935	9.35	0.00026219	0.14857	0.00022233	0.00301	0.00016804	-0.0093	0.00015365	-0.06123	0.00022003	0.08089	0.00020218	0.00986	0.00010543	-0.00152	0.0002033	0.01059	0.00016661	0.00948	0.00019007	-0.00868
0.009375	9.375	0.00026388	0.15026	0.0002136	-0.00572	0.00017095	-0.00639	0.00016026	-0.05462	0.00022634	0.0872	0.00021521	0.02289	0.00010479	-0.00216	0.00019706	0.00435	0.00017662	0.01949	0.0001886	-0.01015
0.0094	9.4	0.00026373	0.15011	0.00020292	-0.0164	0.00017708	-0.00026	0.00016749	-0.04739	0.00022871	0.08957	0.00022682	0.0345	0.00010273	-0.00422	0.00018945	-0.00326	0.00018189	0.02476	0.00018606	-0.01269
0.009425	9.425	0.00026358	0.14996	0.00019068	-0.02864	0.00018089	0.00355	0.00017168	-0.0432	0.00023019	0.09105	0.00023128	0.03896	0.00010338	-0.00357	0.00018423	-0.00848	0.00018291	0.02578	0.00018013	-0.01862
0.00945	9.45	0.0002632	0.14958	0.00018018	-0.03914	0.00018132	0.00398	0.00017195	-0.04293	0.00023081	0.09167	0.00022757	0.03525	0.00010743	0.00048	0.00018386	-0.00885	0.00018156	0.02443	0.00017048	-0.02827
0.009475	9.475	0.00026157	0.14795	0.00017552	-0.0438	0.00017867	0.00133	0.00017021	-0.04467	0.00022948	0.09034	0.00021832	0.026	0.00011296	0.00601	0.00018855	-0.00416	0.00018132	0.02419	0.00015924	-0.03951
0.0095	9.5	0.00025794	0.14432	0.00017875	-0.04057	0.00017351	-0.00383	0.00016977	-0.04511	0.00022777	0.08863	0.00020733	0.01501	0.00011842	0.01147	0.00019583	0.00312	0.00018522	0.02809	0.00014887	-0.04988
0.009525	9.525	0.00025271	0.13909	0.00018618	-0.03314	0.00016511	-0.01223	0.00017276	-0.04212	0.00022845	0.08931	0.00019945	0.00713	0.00012309	0.01614	0.00020332	0.01061	0.00019243	0.0353	0.00014162	-0.05713
0.00955	9.55	0.00024653	0.13291	0.00019381	-0.02551	0.00015374	-0.0236	0.00017774	-0.03714	0.00022972	0.09058	0.00019776	0.00544	0.0001275	0.02055	0.00020983	0.01712	0.00020052	0.04339	0.00013851	-0.06024
0.009575	9.575	0.00024036	0.12674	0.00019874	-0.02058	0.00013985	-0.03749	0.0001813	-0.03358	0.00022777	0.08863	0.00020098	0.00866	0.00013159	0.02464	0.00021456	0.02185	0.00020612	0.04899	0.00013805	-0.0607
0.0096	9.6	0.00023547	0.12185	0.00019976	-0.01956	0.00012475	-0.05259	0.00018064	-0.03424	0.00022167	0.08253	0.00020774	0.01542	0.00013552	0.02857	0.00021519	0.02248	0.0002076	0.05047	0.00013939	-0.05936
0.009625	9.625	0.00023244	0.11882	0.0001966	-0.02272	0.0001107	-0.06664	0.0001781	-0.03678	0.00021295	0.07381	0.00021744	0.02512	0.00013812	0.03117	0.0002111	0.01839	0.00020428	0.04715	0.00014237	-0.05638
0.00965	9.65	0.00023089	0.11727	0.00019017	-0.02915	0.00010072	-0.07662	0.00017791	-0.03697	0.00020467	0.06553	0.00022866	0.03634	0.00013751	0.03056	0.00020465	0.01194	0.0001974	0.04027	0.0001476	-0.05115
0.009675	9.675	0.00023013	0.11651	0.00018355	-0.03577	9.757e-05	-0.07977	0.00018163	-0.03325	0.00020027	0.06113	0.00023856	0.04624	0.00013509	0.02814	0.00020074	0.00803	0.00019062	0.03349	0.00015545	-0.0433
0.0097	9.7	0.0002288	0.11518	0.00017947	-0.03985	0.00010342	-0.07392	0.00018605	-0.02883	0.00020044	0.0613	0.00024462	0.0523	0.00013337	0.02642	0.00020108	0.00837	0.00018749	0.03036	0.00016572	-0.03303
0.009725	9.725	0.00022652	0.1129	0.00017765	-0.04167	0.00011727	-0.06007	0.00018831	-0.02657	0.00020376	0.06462	0.00024558	0.05326	0.00013441	0.02746	0.00020371	0.011	0.00018707	0.02994	0.00017448	-0.02427
0.00975	9.75	0.00022362	0.11	0.00017615	-0.04317	0.00013419	-0.04315	0.0001869	-0.02798	0.00020882	0.06968	0.00024085	0.04853	0.0001391	0.03215	0.00020434	0.01163	0.0001866	0.02947	0.00017829	-0.02046
0.009775	9.775	0.00022089	0.10727	0.00017319	-0.04613	0.00014736	-0.02998	0.00018043	-0.03445	0.00021628	0.07714	0.00023184	0.03952	0.00014581	0.03886	0.00019944	0.00673	0.00018607	0.02894	0.00017684	-0.02191
0.0098	9.8	0.00021871	0.10509	0.00016803	-0.05129	0.00015232	-0.02502	0.00017123	-0.04365	0.00022565	0.08651	0.00022279	0.03047	0.00015314	0.04619	0.00019023	-0.00248	0.00018726	0.03013	0.00017305	-0.0257
0.009825	9.825	0.00021667	0.10305	0.00016277	-0.05655	0.00015131	-0.02603	0.00016231	-0.05257	0.00023321	0.09407	0.00021902	0.0267	0.00015962	0.05267	0.00018243	-0.01028	0.00019282	0.03569	0.00016987	-0.02888
0.00985	9.85	0.00021427	0.10065	0.00016045	-0.05887	0.00014917	-0.02817	0.00015395	-0.06093	0.00023549	0.09635	0.00022226	0.02994	0.0001647	0.05775	0.00018074	-0.01197	0.0002023	0.04517	0.00016953	-0.02922
0.009875	9.875	0.0002108	0.09718	0.00016191	-0.05741	0.0001496	-0.02774	0.00014585	-0.06903	0.00023127	0.09213	0.00022912	0.0368	0.00016711	0.06016	0.00018578	-0.00693	0.00021354	0.05641	0.00017137	-0.02738
0.0099	9.9	0.00020623	0.09261	0.00016329	-0.05603	0.00015267	-0.02467	0.00013846	-0.07642	0.0002228	0.08366	0.0002347	0.04238	0.00016426	0.05731	0.00019482	0.00211	0.00022292	0.06579	0.00017365	-0.0251
0.009925	9.925	0.00020279	0.08917	0.00016085	-0.05847	0.00015541	-0.02193	0.00013201	-0.08287	0.00021408	0.07494	0.00023679	0.04447	0.00015609	0.04914	0.00020336	0.01065	0.0002284	0.07127	0.00017421	-0.02454
0.00995	9.95	0.00020094	0.08732	0.00015219	-0.06713	0.00015654	-0.0208	0.00012811	-0.08677	0.00020817	0.06903	0.00023667	0.04435	0.00014625	0.0393	0.00020697	0.01426	0.00022997	0.07284	0.00017289	-0.02586
0.009975	9.975	0.00020031	0.08669	0.00014012	-0.0792	0.00015636	-0.02098	0.0001292	-0.08568	0.00020536	0.06622	0.00023469	0.04237	0.00013922	0.03227	0.00020524	0.01253	0.00022832	0.07119	0.0001721	-0.02665
0.01	10	0.00020012	0.0865	0.00012846	-0.09086	0.00015457	-0.02277	0.0001347	-0.08018	0.00020658	0.06744	0.0002288	0.03648	0.00013665	0.0297	0.00020043	0.00772	0.00022482	0.06769	0.00017402	-0.02473
0.010025	10.025	0.00019926	0.08564	0.00011994	-0.09938	0.00015202	-0.02532	0.00014036	-0.07452	0.00021196	0.07282	0.00021733	0.02501	0.00013786	0.03091	0.00019339	0.00068	0.00022021	0.06308	0.00018018	-0.01857
0.01005	10.05	0.00019648	0.08286	0.00011367	-0.10565	0.00014958	-0.02776	0.00014436	-0.07052	0.00021844	0.0793	0.00020193	0.00961	0.00014076	0.03381	0.00018528	-0.00743	0.00021623	0.0591	0.00018941	-0.00934
0.010075	10.075	0.00019221	0.07859	0.00010811	-0.11121	0.00014803	-0.02931	0.00014839	-0.06649	0.00022178	0.08264	0.00018521	-0.00711	0.00014358	0.03663	0.00017776	-0.01495	0.0002129	0.05577	0.00019794	-0.00081
0.0101	10.1	0.00018756	0.07394	0.000101	-0.11832	0.00014706	-0.03028	0.00015396	-0.06092	0.00022111	0.08197	0.00017072	-0.0216	0.00014603	0.03908	0.0001729	-0.01981	0.00021049	0.05336	0.0002025	0.00375
0.010125	10.125	0.0001836	0.06998	9.276e-05	-0.12656	0.00014544	-0.0319	0.00015903	-0.05585	0.00021743	0.07829	0.00016195	-0.03037	0.00014715	0.0402	0.00017205	-0.02066	0.00021006	0.05293	0.00020155	0.0028
0.01015	10.15	0.00018074	0.06712	8.611e-05	-0.13321	0.00014202	-0.03532	0.00016006	-0.05482	0.00021191	0.07277	0.00015956	-0.03276	0.00014533	0.03838	0.00017547	-0.01724	0.00021232	0.05519	0.00019567	-0.00308
0.010175	10.175	0.00017902	0.0654	8.361e-05	-0.13571	0.00013738	-0.03996	0.00015715	-0.05773	0.00020592	0.06678	0.00016018	-0.03214	0.00013937	0.03242	0.00018268	-0.01003	0.00021546	0.05833	0.00018574	-0.01301
0.0102	10.2	0.00017806	0.06444	8.324e-05	-0.13608	0.00013366	-0.04368	0.00015392	-0.06096	0.00020018	0.06104	0.0001602	-0.03212	0.00012989	0.02294	0.0001909	-0.00181	0.00021613	0.059	0.00017387	-0.02488
0.010225	10.225	0.00017754	0.06392	8.254e-05	-0.13678	0.00013061	-0.04673	0.00015266	-0.06222	0.00019433	0.05519	0.00015893	-0.03339	0.00011871	0.01176	0.00019594	0.00323	0.00021383	0.0567	0.00016223	-0.03652
0.01025	10.25	0.00017736	0.06374	8.152e-05	-0.1378	0.00012832	-0.04902	0.00015273	-0.06215	0.00018852	0.04938	0.00015761	-0.03471	0.00011089	0.00394	0.00019492	0.00221	0.00021153	0.0544	0.00015214	-0.04661
0.010275	10.275	0.00017639	0.06277	8.249e-05	-0.13683	0.00012821	-0.04913	0.00015278	-0.0621	0.00018369	0.04455	0.00015843	-0.03389	0.00011057	0.00362	0.00018788	-0.00483	0.00021183	0.0547	0.00014545	-0.0533
0.0103	10.3	0.00017363	0.06001	8.659e-05	-0.13273	0.00013109	-0.04625	0.00015145	-0.06343	0.00018192	0.04278	0.00016199	-0.03033	0.00011747	0.01052	0.00017669	-0.01602	0.00021451	0.05738	0.00014359	-0.05516
0.010325	10.325	0.00016912	0.0555	9.124e-05	-0.12808	0.00013661	-0.04073	0.00014929	-0.06559	0.00018325	0.04411	0.00016801	-0.02431	0.00012808	0.02113	0.00016477	-0.02794	0.00021695	0.05982	0.00014616	-0.05259
0.01035	10.35	0.00016428	0.05066	9.477e-05	-0.12455	0.00014256	-0.03478	0.00014863	-0.06625	0.00018567	0.04653	0.00017545	-0.01687	0.00013729	0.03034	0.00015606	-0.03665	0.00021818	0.06105	0.00015278	-0.04597
0.010375	10.375	0.00016096	0.04734	9.754e-05	-0.12178	0.00014549	-0.03185	0.00015121	-0.06367	0.00018695	0.04781	0.0001831	-0.00922	0.00014301	0.03606	0.0001529	-0.03981	0.00021585	0.05872	0.00016329	-0.03546
0.0104	10.4	0.00015982	0.0462	0.00010157	-0.11775	0.00014183	-0.03551	0.00015854	-0.05634	0.00018627	0.04713	0.00018904	-0.00328	0.00014594	0.03899	0.00015428	-0.03843	0.00020906	0.05193	0.00017683	-0.02192
0.010425	10.425	0.00016029	0.04667	0.00010772	-0.1116	0.00013178	-0.04556	0.00016694	-0.04794	0.00018519	0.04605	0.00019313	0.00081	0.00014865	0.0417	0.00015722	-0.03549	0.00019932	0.04219	0.00018976	-0.00899
0.01045	10.45	0.00016217	0.04855	0.00011513	-0.10419	0.00012082	-0.05652	0.00017305	-0.04183	0.00018533	0.04619	0.00019412	0.0018	0.00015186	0.04491	0.00015829	-0.03442	0.00019148	0.03435	0.00019783	-0.00092
0.010475	10.475	0.0001652	0.05158	0.00012205	-0.09727	0.00011604	-0.0613	0.00017466	-0.04022	0.00018739	0.04825	0.00019267	0.00035	0.00015538	0.04843	0.00015641	-0.0363	0.00018846	0.03133	0.0002	0.00125
0.0105	10.5	0.00016844	0.05482	0.00012703	-0.09229	0.00012157	-0.05577	0.00017214	-0.04274	0.00019162	0.05248	0.00019113	-0.00119	0.00015586	0.04891	0.00015349	-0.03922	0.00019012	0.03299	0.00019838	-0.00037
0.010525	10.525	0.00017089	0.05727	0.00012911	-0.09021	0.00013646	-0.04088	0.000168	-0.04688	0.00019677	0.05763	0.00018998	-0.00234	0.00015023	0.04328	0.00015161	-0.0411	0.00019442	0.03729	0.00019617	-0.00258
0.01055	10.55	0.00017224	0.05862	0.00012834	-0.09098	0.00015417	-0.02317	0.00016494	-0.04994	0.00020062	0.06148	0.00018737	-0.00495	0.00013855	0.0316	0.00015091	-0.0418	0.00019988	0.04275	0.00019556	-0.00319
0.010575	10.575	0.00017223	0.05861	0.00012681	-0.09251	0.00016693	-0.01041	0.00016363	-0.05125	0.00020203	0.06289	0.00018332	-0.009	0.00012614	0.01919	0.00015074	-0.04197	0.00020452	0.04739	0.0001955	-0.00325
0.0106	10.6	0.00017143	0.05781	0.00012608	-0.09324	0.00016997	-0.00737	0.0001627	-0.05218	0.00020129	0.06215	0.00017878	-0.01354	0.00011391	0.00696	0.00015134	-0.04137	0.00020705	0.04992	0.00019364	-0.00511
0.010625	10.625	0.00017019	0.05657	0.00012554	-0.09378	0.00016522	-0.01212	0.00016099	-0.05389	0.00019973	0.06059	0.00017638	-0.01594	0.00010634	-0.00061	0.0001536	-0.03911	0.0002066	0.04947	0.00019101	-0.00774
0.01065	10.65	0.00016905	0.05543	0.00012341	-0.09591	0.00015791	-0.01943	0.00015772	-0.05716	0.00019663	0.05749	0.00017585	-0.01647	0.00010548	-0.00147	0.00015774	-0.03497	0.00020318	0.04605	0.00019121	-0.00754
0.010675	10.675	0.00016855	0.05493	0.00012126	-0.09806	0.00015312	-0.02422	0.00015383	-0.06105	0.00018958	0.05044	0.00017494	-0.01738	0.0001123	0.00535	0.00016053	-0.03218	0.00019606	0.03893	0.00019599	-0.00276
0.0107	10.7	0.00016905	0.05543	0.00012238	-0.09694	0.00015162	-0.02572	0.00014932	-0.06556	0.00017731	0.03817	0.00017259	-0.01973	0.00012377	0.01682	0.00015909	-0.03362	0.00018667	0.02954	0.00020121	0.00246
0.010725	10.725	0.00017019	0.05657	0.00012759	-0.09173	0.00015044	-0.0269	0.00014453	-0.07035	0.00016233	0.02319	0.00017059	-0.02173	0.00013491	0.02796	0.00015407	-0.03864	0.00017781	0.02068	0.00020361	0.00486
0.01075	10.75	0.00017101	0.05739	0.0001357	-0.08362	0.00014582	-0.03152	0.00014166	-0.07322	0.00014814	0.009	0.00016951	-0.02281	0.00014144	0.03449	0.00014831	-0.0444	0.00017253	0.0154	0.00020302	0.00427
0.010775	10.775	0.00017095	0.05733	0.00014282	-0.0765	0.00013769	-0.03965	0.00014452	-0.07036	0.00013767	-0.00147	0.00016798	-0.02434	0.00014246	0.03551	0.00014425	-0.04846	0.00017233	0.0152	0.00020098	0.00223

## Sheet: 24kHz
Time (ms)	24kHz-10dB Atten	24kHz-10dB Atten, normalised	24kHz-20dB Atten	24kHz-20dB Atten, normalised	24kHz-30dB Atten	24kHz-30dB Atten, normalised	24kHz-40dB Atten	24kHz-40dB Atten, normalised	24kHz-50dB Atten	24kHz-50dB Atten, normalised	24kHz-60dB Atten	24kHz-60dB Atten, normalised	24kHz-70dB Atten	24kHz-70dB Atten, normalised	24kHz-80dB Atten	24kHz-80dB Atten, normalised	24kHz-90dB Atten	24kHz-90dB Atten, normalised
-2	0.00017523	0	0.00023706	0	0.00016799	0	0.00018986	0	0.00021986	0	0.00023537	0	0.00017708	0	0.00027522	0	0.00027811	0
-1.975	0.00018598	0.01075	0.00023484	-0.00222	0.00016668	-0.00131	0.00018615	-0.00371	0.00022476	0.0049	0.00023557	0.0002	0.0001774	0.00032	0.00028071	0.00549	0.00027353	-0.00458
-1.95	0.00018724	0.01201	0.00023046	-0.0066	0.00015952	-0.00847	0.00018321	-0.00665	0.00023086	0.011	0.00023235	-0.00302	0.00018124	0.00416	0.00027986	0.00464	0.00026746	-0.01065
-1.925	0.0001781	0.00287	0.00022609	-0.01097	0.00015005	-0.01794	0.00018263	-0.00723	0.00023658	0.01672	0.0002284	-0.00697	0.00018557	0.00849	0.00027058	-0.00464	0.00025951	-0.0186
-1.9	0.00016493	-0.0103	0.00022372	-0.01334	0.00014231	-0.02568	0.00018357	-0.00629	0.00023867	0.01881	0.00022798	-0.00739	0.00018897	0.01189	0.00025573	-0.01949	0.00025212	-0.02599
-1.875	0.00015635	-0.01888	0.0002246	-0.01246	0.00014078	-0.02721	0.00018439	-0.00547	0.00023527	0.01541	0.00023251	-0.00286	0.0001916	0.01452	0.0002398	-0.03542	0.00024827	-0.02984
-1.85	0.00015671	-0.01852	0.00022853	-0.00853	0.00014694	-0.02105	0.00018485	-0.00501	0.00022613	0.00627	0.00024064	0.00527	0.00019401	0.01693	0.00022736	-0.04786	0.00024892	-0.02919
-1.825	0.00016451	-0.01072	0.00023538	-0.00168	0.00015729	-0.0107	0.00018517	-0.00469	0.00021486	-0.005	0.00024897	0.0136	0.0001947	0.01762	0.00022249	-0.05273	0.00025138	-0.02673
-1.8	0.00017497	-0.00026	0.00024233	0.00527	0.00016774	-0.00025	0.00018434	-0.00552	0.000206	-0.01386	0.00025226	0.01689	0.0001923	0.01522	0.00022567	-0.04955	0.00025216	-0.02595
-1.775	0.0001832	0.00797	0.00024412	0.00706	0.00017633	0.00834	0.00018451	-0.00535	0.00020293	-0.01693	0.00024906	0.01369	0.00018783	0.01075	0.00023396	-0.04126	0.00025196	-0.02615
-1.75	0.00018611	0.01088	0.00023977	0.00271	0.00018292	0.01493	0.00018824	-0.00162	0.00020591	-0.01395	0.00024067	0.0053	0.00018442	0.00734	0.00024327	-0.03195	0.00025316	-0.02495
-1.725	0.00018291	0.00768	0.00023343	-0.00363	0.00018733	0.01934	0.0001946	0.00474	0.00021195	-0.00791	0.00023088	-0.00449	0.00018503	0.00795	0.00025046	-0.02476	0.00025646	-0.02165
-1.7	0.00017585	0.00062	0.0002295	-0.00756	0.00018925	0.02126	0.00020045	0.01059	0.00021815	-0.00171	0.00022438	-0.01099	0.00018896	0.01188	0.00025409	-0.02113	0.00026122	-0.01689
-1.675	0.00016997	-0.00526	0.00022947	-0.00759	0.00019031	0.02232	0.00020308	0.01322	0.00022207	0.00221	0.00022184	-0.01353	0.00019225	0.01517	0.00025339	-0.02183	0.00026583	-0.01228
-1.65	0.00016846	-0.00677	0.0002314	-0.00566	0.00019289	0.0249	0.00020258	0.01272	0.00022219	0.00233	0.00022063	-0.01474	0.00019473	0.01765	0.00025084	-0.02438	0.00026994	-0.00817
-1.625	0.00016993	-0.0053	0.00023359	-0.00347	0.00019792	0.02993	0.00020066	0.0108	0.00021895	-0.00091	0.00021635	-0.01902	0.00019887	0.02179	0.00024881	-0.02641	0.0002731	-0.00501
-1.6	0.00017014	-0.00509	0.00023479	-0.00227	0.00020347	0.03548	0.00019901	0.00915	0.00021575	-0.00411	0.00020819	-0.02718	0.00020422	0.02714	0.00024696	-0.02826	0.00027369	-0.00442
-1.575	0.00016792	-0.00731	0.00023486	-0.0022	0.00020644	0.03845	0.00019674	0.00688	0.00021676	-0.0031	0.00019882	-0.03655	0.00020729	0.03021	0.0002454	-0.02982	0.00027232	-0.00579
-1.55	0.00016497	-0.01026	0.00023438	-0.00268	0.00020307	0.03508	0.00019252	0.00266	0.00022202	0.00216	0.00019107	-0.0443	0.00020497	0.02789	0.00024373	-0.03149	0.00027089	-0.00722
-1.525	0.00016313	-0.0121	0.00023445	-0.00261	0.00019348	0.02549	0.00018621	-0.00365	0.00022812	0.00826	0.0001864	-0.04897	0.0001979	0.02082	0.00024363	-0.03159	0.00026824	-0.00987
-1.5	0.00016516	-0.01007	0.00023465	-0.00241	0.00018203	0.01404	0.00017989	-0.00997	0.00023153	0.01167	0.00018515	-0.05022	0.00018771	0.01063	0.00024675	-0.02847	0.00026249	-0.01562
-1.475	0.00017258	-0.00265	0.00023494	-0.00212	0.00017304	0.00505	0.00017588	-0.01398	0.00023016	0.0103	0.00018699	-0.04838	0.00017994	0.00286	0.0002515	-0.02372	0.00025447	-0.02364
-1.45	0.00018515	0.00992	0.0002359	-0.00116	0.00016809	0.0001	0.00017321	-0.01665	0.00022385	0.00399	0.00019	-0.04537	0.00017802	0.00094	0.00025674	-0.01848	0.00024629	-0.03182
-1.425	0.00019757	0.02234	0.00023624	-0.00082	0.00016694	-0.00105	0.00017079	-0.01907	0.00021324	-0.00662	0.000191	-0.04437	0.000183	0.00592	0.00026177	-0.01345	0.0002388	-0.03931
-1.4	0.00020411	0.02888	0.00023527	-0.00179	0.00016864	0.00065	0.00016976	-0.0201	0.00020171	-0.01815	0.00018924	-0.04613	0.00019077	0.01369	0.00026435	-0.01087	0.00023231	-0.0458
-1.375	0.00020297	0.02774	0.00023387	-0.00319	0.00017386	0.00587	0.00017182	-0.01804	0.00019312	-0.02674	0.00018715	-0.04822	0.00019753	0.02045	0.00026313	-0.01209	0.00022797	-0.05014
-1.35	0.00019746	0.02223	0.00023426	-0.0028	0.0001814	0.01341	0.0001768	-0.01306	0.00019064	-0.02922	0.00018706	-0.04831	0.00020065	0.02357	0.00025896	-0.01626	0.0002272	-0.05091
-1.325	0.00019084	0.01561	0.00023675	-0.00031	0.000188	0.02001	0.00018185	-0.00801	0.00019454	-0.02532	0.00018938	-0.04599	0.00020021	0.02313	0.0002547	-0.02052	0.00022974	-0.04837
-1.3	0.00018395	0.00872	0.00023911	0.00205	0.00019129	0.0233	0.00018364	-0.00622	0.0002031	-0.01676	0.00019215	-0.04322	0.00019568	0.0186	0.00025192	-0.0233	0.00023338	-0.04473
-1.275	0.00017774	0.00251	0.00024064	0.00358	0.00019273	0.02474	0.00018174	-0.00812	0.00021102	-0.00884	0.0001938	-0.04157	0.00018937	0.01229	0.0002511	-0.02412	0.00023549	-0.04262
-1.25	0.00017218	-0.00305	0.00024186	0.0048	0.0001961	0.02811	0.00017934	-0.01052	0.00021435	-0.00551	0.00019497	-0.0404	0.00018456	0.00748	0.00025264	-0.02258	0.0002353	-0.04281
-1.225	0.00016772	-0.00751	0.00024349	0.00643	0.00020277	0.03478	0.00017649	-0.01337	0.00021294	-0.00692	0.00019731	-0.03806	0.00018554	0.00846	0.00025825	-0.01697	0.00023482	-0.04329
-1.2	0.00016488	-0.01035	0.00024493	0.00787	0.00021181	0.04382	0.00017194	-0.01792	0.00020941	-0.01045	0.00020301	-0.03236	0.00019171	0.01463	0.00026683	-0.00839	0.00023489	-0.04322
-1.175	0.00016365	-0.01158	0.0002452	0.00814	0.00022195	0.05396	0.00016656	-0.0233	0.00020793	-0.01193	0.00021024	-0.02513	0.00019993	0.02285	0.00027607	0.00085	0.00023536	-0.04275
-1.15	0.00016399	-0.01124	0.00024369	0.00663	0.00023019	0.0622	0.00016331	-0.02655	0.00021043	-0.00943	0.00021515	-0.02022	0.00020301	0.02593	0.00028255	0.00733	0.00023505	-0.04306
-1.125	0.00016395	-0.01128	0.00024119	0.00413	0.0002348	0.06681	0.00016468	-0.02518	0.00021489	-0.00497	0.00021377	-0.0216	0.00020011	0.02303	0.00028627	0.01105	0.00023432	-0.04379
-1.1	0.00016136	-0.01387	0.00023915	0.00209	0.0002353	0.06731	0.00017171	-0.01815	0.00021674	-0.00312	0.00020434	-0.03103	0.00019277	0.01569	0.00028815	0.01293	0.00023375	-0.04436
-1.075	0.00015605	-0.01918	0.00023773	0.00067	0.00023565	0.06766	0.00018292	-0.00694	0.00021374	-0.00612	0.00019117	-0.0442	0.00018778	0.0107	0.00028971	0.01449	0.00023452	-0.04359
-1.05	0.00015159	-0.02364	0.00023578	-0.00128	0.00023826	0.07027	0.00019561	0.00575	0.00020692	-0.01294	0.00018301	-0.05236	0.00018811	0.01103	0.0002928	0.01758	0.00023653	-0.04158
-1.025	0.00015205	-0.02318	0.00023432	-0.00274	0.00024168	0.07369	0.00020685	0.01699	0.00019931	-0.02055	0.00018303	-0.05234	0.00019431	0.01723	0.00029698	0.02176	0.00023986	-0.03825
-1	0.00015745	-0.01778	0.00023335	-0.00371	0.00024252	0.07453	0.00021344	0.02358	0.00019197	-0.02789	0.00018762	-0.04775	0.00020273	0.02565	0.00030185	0.02663	0.00024226	-0.03585
-0.975	0.00016464	-0.01059	0.00023313	-0.00393	0.00023885	0.07086	0.00021516	0.0253	0.00018417	-0.03569	0.00019108	-0.04429	0.00020951	0.03243	0.00030544	0.03022	0.0002413	-0.03681
-0.95	0.00017101	-0.00422	0.0002343	-0.00276	0.00023179	0.0638	0.00021505	0.02519	0.00017506	-0.0448	0.0001919	-0.04347	0.00021134	0.03426	0.00030459	0.02937	0.00023827	-0.03984
-0.925	0.00017393	-0.0013	0.00023634	-0.00072	0.00022415	0.05616	0.0002177	0.02784	0.00016587	-0.05399	0.00019112	-0.04425	0.00020827	0.03119	0.00029782	0.0226	0.00023782	-0.04029
-0.9	0.00017293	-0.0023	0.00023681	-0.00025	0.0002195	0.05151	0.00022158	0.03172	0.00015909	-0.06077	0.00019148	-0.04389	0.00020308	0.026	0.00028741	0.01219	0.00024345	-0.03466
-0.875	0.00016953	-0.0057	0.00023645	-0.00061	0.00021951	0.05152	0.00022477	0.03491	0.00015733	-0.06253	0.00019304	-0.04233	0.00019905	0.02197	0.00027801	0.00279	0.00025267	-0.02544
-0.85	0.0001664	-0.00883	0.00023706	0	0.00022189	0.0539	0.00022486	0.035	0.00016123	-0.05863	0.00019578	-0.03959	0.0001983	0.02122	0.00027095	-0.00427	0.00026131	-0.0168
-0.825	0.00016579	-0.00944	0.0002391	0.00204	0.00022438	0.05639	0.00022158	0.03172	0.0001692	-0.05066	0.00019893	-0.03644	0.00020439	0.02731	0.0002658	-0.00942	0.00026512	-0.01299
-0.8	0.00016677	-0.00846	0.00024086	0.0038	0.00022712	0.05913	0.00021756	0.0277	0.00017898	-0.04088	0.00020425	-0.03112	0.000215	0.03792	0.00026344	-0.01178	0.00026199	-0.01612
-0.775	0.00016806	-0.00717	0.00023921	0.00215	0.00023171	0.06372	0.0002158	0.02594	0.00018941	-0.03045	0.00021055	-0.02482	0.00022477	0.04769	0.00026558	-0.00964	0.00025267	-0.02544
-0.75	0.00016857	-0.00666	0.00023338	-0.00368	0.00023722	0.06923	0.0002168	0.02694	0.00019838	-0.02148	0.00021684	-0.01853	0.00022838	0.0513	0.0002726	-0.00262	0.00024189	-0.03622
-0.725	0.00016955	-0.00568	0.00022652	-0.01054	0.00024128	0.07329	0.0002183	0.02844	0.00020337	-0.01649	0.0002221	-0.01327	0.0002258	0.04872	0.00028382	0.0086	0.00023522	-0.04289
-0.7	0.00017219	-0.00304	0.00022211	-0.01495	0.00024034	0.07235	0.00021891	0.02905	0.00020172	-0.01814	0.00022674	-0.00863	0.00022028	0.0432	0.00029672	0.0215	0.00023474	-0.04337
-0.675	0.00017578	0.00055	0.000221	-0.01606	0.00023467	0.06668	0.00021763	0.02777	0.000193	-0.02686	0.0002291	-0.00627	0.00021597	0.03889	0.00030748	0.03226	0.00023914	-0.03897
-0.65	0.00017798	0.00275	0.00022109	-0.01597	0.0002296	0.06161	0.00021406	0.0242	0.00018045	-0.03941	0.00022828	-0.00709	0.00021254	0.03546	0.00031504	0.03982	0.00024622	-0.03189
-0.625	0.00017782	0.00259	0.00022049	-0.01657	0.00022775	0.05976	0.00020938	0.01952	0.00016936	-0.0505	0.00022422	-0.01115	0.00020841	0.03133	0.00032039	0.04517	0.00025293	-0.02518
-0.6	0.00017691	0.00168	0.00021926	-0.0178	0.000229	0.06101	0.00020486	0.015	0.00016344	-0.05642	0.00022023	-0.01514	0.00020446	0.02738	0.00032352	0.0483	0.00025621	-0.0219
-0.575	0.00017629	0.00106	0.00021701	-0.02005	0.00023185	0.06386	0.00020125	0.01139	0.00016421	-0.05565	0.00021838	-0.01699	0.00020217	0.02509	0.00032218	0.04696	0.00025564	-0.02247
-0.55	0.0001775	0.00227	0.00021177	-0.02529	0.00023618	0.06819	0.00019877	0.00891	0.0001701	-0.04976	0.00021946	-0.01591	0.00020035	0.02327	0.00031559	0.04037	0.00025171	-0.0264
-0.525	0.00017968	0.00445	0.00020193	-0.03513	0.00024206	0.07407	0.00019763	0.00777	0.00017802	-0.04184	0.00022265	-0.01272	0.00019741	0.02033	0.00030788	0.03266	0.00024549	-0.03262
-0.5	0.00018246	0.00723	0.00019012	-0.04694	0.00024835	0.08036	0.00019928	0.00942	0.00018336	-0.0365	0.00022611	-0.00926	0.00019399	0.01691	0.00030178	0.02656	0.00023898	-0.03913
-0.475	0.00018589	0.01066	0.00018349	-0.05357	0.0002543	0.08631	0.00020443	0.01457	0.0001825	-0.03736	0.00022597	-0.0094	0.0001923	0.01522	0.00029641	0.02119	0.00023534	-0.04277
-0.45	0.00018911	0.01388	0.00018638	-0.05068	0.00025836	0.09037	0.00021098	0.02112	0.00017618	-0.04368	0.0002226	-0.01277	0.0001953	0.01822	0.00029033	0.01511	0.00023654	-0.04157
-0.425	0.00018925	0.01402	0.00019613	-0.04093	0.00025924	0.09125	0.00021589	0.02603	0.00016861	-0.05125	0.00021853	-0.01684	0.00020232	0.02524	0.00028421	0.00899	0.00024209	-0.03602
-0.4	0.00018523	0.01	0.000208	-0.02906	0.00025719	0.0892	0.00021749	0.02763	0.00016404	-0.05582	0.00021672	-0.01865	0.00021022	0.03314	0.00028093	0.00571	0.00024997	-0.02814
-0.375	0.00017961	0.00438	0.00021811	-0.01895	0.00025374	0.08575	0.00021651	0.02665	0.00016513	-0.05473	0.00021753	-0.01784	0.00021665	0.03957	0.00028188	0.00666	0.00025711	-0.021
-0.35	0.00017602	0.00079	0.0002252	-0.01186	0.00024976	0.08177	0.00021379	0.02393	0.00017211	-0.04775	0.0002204	-0.01497	0.00021847	0.04139	0.00028526	0.01004	0.00026084	-0.01727
-0.325	0.00017657	0.00134	0.00022934	-0.00772	0.00024573	0.07774	0.00021	0.02014	0.00018213	-0.03773	0.00022434	-0.01103	0.00021656	0.03948	0.00028686	0.01164	0.0002599	-0.01821
-0.3	0.00018136	0.00613	0.00022871	-0.00835	0.00024345	0.07546	0.00020617	0.01631	0.00019202	-0.02784	0.00022928	-0.00609	0.00021431	0.03723	0.00028494	0.00972	0.0002536	-0.02451
-0.275	0.00018837	0.01314	0.0002216	-0.01546	0.00024225	0.07426	0.00020304	0.01318	0.00020128	-0.01858	0.00023638	0.00101	0.00021605	0.03897	0.00028132	0.0061	0.00024451	-0.0336
-0.25	0.00019517	0.01994	0.00021063	-0.02643	0.00024149	0.0735	0.00020091	0.01105	0.00021052	-0.00934	0.00024143	0.00606	0.00022167	0.04459	0.00027846	0.00324	0.00023306	-0.04505
-0.225	0.00020015	0.02492	0.00020086	-0.0362	0.00024038	0.07239	0.00019824	0.00838	0.00021783	-0.00203	0.00024154	0.00617	0.00022779	0.05071	0.00027652	0.0013	0.00022262	-0.05549
-0.2	0.00020366	0.02843	0.00019579	-0.04127	0.00023762	0.06963	0.00019346	0.0036	0.00022296	0.0031	0.00023732	0.00195	0.00023153	0.05445	0.0002753	8e-05	0.00021864	-0.05947
-0.175	0.00020531	0.03008	0.00019429	-0.04277	0.00023417	0.06618	0.00018742	-0.00244	0.00022579	0.00593	0.00023012	-0.00525	0.00023433	0.05725	0.00027684	0.00162	0.00022269	-0.05542
-0.15	0.00020498	0.02975	0.00019311	-0.04395	0.00023055	0.06256	0.00018292	-0.00694	0.00022573	0.00587	0.00022262	-0.01275	0.00023853	0.06145	0.00028194	0.00672	0.0002313	-0.04681
-0.125	0.00020386	0.02863	0.00019001	-0.04705	0.00022696	0.05897	0.00018212	-0.00774	0.00022412	0.00426	0.00021738	-0.01799	0.00024431	0.06723	0.00029021	0.01499	0.00023876	-0.03935
-0.1	0.0002029	0.02767	0.00018308	-0.05398	0.00022418	0.05619	0.00018442	-0.00544	0.00022208	0.00222	0.00021654	-0.01883	0.00024806	0.07098	0.00029832	0.0231	0.00024189	-0.03622
-0.075	0.00019924	0.02401	0.00017326	-0.0638	0.00022339	0.0554	0.00018843	-0.00143	0.00022167	0.00181	0.00022009	-0.01528	0.00024988	0.0728	0.00030316	0.02794	0.00023942	-0.03869
-0.05	0.00019184	0.01661	0.00016415	-0.07291	0.00022364	0.05565	0.00019292	0.00306	0.00022605	0.00619	0.0002263	-0.00907	0.00025155	0.07447	0.00030369	0.02847	0.00023183	-0.04628
-0.025	0.00018305	0.00782	0.00015966	-0.0774	0.00022301	0.05502	0.00019972	0.00986	0.00023652	0.01666	0.00023286	-0.00251	0.00025352	0.07644	0.00030128	0.02606	0.00022196	-0.05615
0	0.00024968	0.07445	0.00023552	-0.00154	0.00028187	0.11388	0.00028354	0.09368	0.00032003	0.10017	0.00030491	0.06954	0.00032633	0.14925	0.00036395	0.08873	0.00028331	0.0052
0.025	0.00057745	0.40222	0.00057208	0.33502	0.00059664	0.42865	0.00062853	0.43867	0.00065485	0.43499	0.0006366	0.40123	0.00065343	0.47635	0.00068219	0.40697	0.00060574	0.32763
0.05	0.00090789	0.73266	0.00089895	0.66189	0.00093006	0.76207	0.00096943	0.77957	0.00097649	0.75663	0.00097438	0.73901	0.00097651	0.79943	0.00101154	0.73632	0.00093319	0.65508
0.075	0.00094866	0.77343	0.00093099	0.69393	0.0009764	0.80841	0.00101317	0.82331	0.00099979	0.77993	0.00101192	0.77655	0.00101083	0.83375	0.00105107	0.77585	0.00097355	0.69544
0.1	0.00072012	0.54489	0.00069784	0.46078	0.0007457	0.57771	0.00078038	0.59052	0.00075325	0.53339	0.00076445	0.52908	0.00077805	0.60097	0.00081387	0.53865	0.00074735	0.46924
0.125	0.00040788	0.23265	0.00038772	0.15066	0.00042344	0.25545	0.00045823	0.26837	0.00042805	0.20819	0.00042354	0.18817	0.00046169	0.28461	0.00048573	0.21051	0.00043839	0.16028
0.15	0.00016929	-0.00594	0.00015344	-0.08362	0.00017016	0.00217	0.0002043	0.01444	0.00018141	-0.03845	0.00015633	-0.07904	0.00021456	0.03748	0.00022733	-0.04789	0.00020111	-0.077
0.175	5.538e-05	-0.11985	4.305e-05	-0.19401	4.274e-05	-0.12525	7.575e-05	-0.11411	6.693e-05	-0.15293	2.557e-05	-0.2098	9.257e-05	-0.08451	9.81e-05	-0.17712	9.027e-05	-0.18784
0.2	4.29e-05	-0.13233	2.982e-05	-0.20724	2.025e-05	-0.14774	5.017e-05	-0.13969	5.636e-05	-0.1635	7.72e-06	-0.22765	7.385e-05	-0.10323	7.543e-05	-0.19979	8.039e-05	-0.19772
0.225	7.37e-05	-0.10153	6.13e-05	-0.17576	5.236e-05	-0.11563	7.792e-05	-0.11194	9.474e-05	-0.12512	4.831e-05	-0.18706	0.00011024	-0.06684	0.0001067	-0.16852	0.00011745	-0.16066
0.25	0.00011277	-0.06246	9.96e-05	-0.13746	9.742e-05	-0.07057	0.00011944	-0.07042	0.00013775	-0.08211	0.00010189	-0.13348	0.00016091	-0.01617	0.00014778	-0.12744	0.0001593	-0.11881
0.275	0.00014036	-0.03487	0.00012365	-0.11341	0.0001331	-0.03489	0.00015454	-0.03532	0.00016414	-0.05572	0.00014203	-0.09334	0.00020296	0.02588	0.00017605	-0.09917	0.00018727	-0.09084
0.3	0.00015259	-0.02264	0.00012948	-0.10758	0.00015419	-0.0138	0.00017767	-0.01219	0.0001724	-0.04746	0.00016223	-0.07314	0.00022657	0.04949	0.00018806	-0.08716	0.00019977	-0.07834
0.325	0.00016066	-0.01457	0.00012566	-0.1114	0.00016556	-0.00243	0.0001889	-0.00096	0.00017151	-0.04835	0.00016647	-0.0689	0.00023349	0.05641	0.00019128	-0.08394	0.00020316	-0.07495
0.35	0.00015792	-0.01731	0.00011775	-0.11931	0.00017202	0.00403	0.00019227	0.00241	0.00016929	-0.05057	0.00016161	-0.07376	0.00022864	0.05156	0.00019307	-0.08215	0.00020305	-0.07506
0.375	0.00015662	-0.01861	0.00011491	-0.12215	0.00017634	0.00835	0.00019344	0.00358	0.00016928	-0.05058	0.00015258	-0.08279	0.00021677	0.03969	0.00019653	-0.07869	0.0002038	-0.07431
0.4	0.00015295	-0.02228	0.00011708	-0.11998	0.00017588	0.00789	0.0001957	0.00584	0.00017049	-0.04937	0.0001421	-0.09327	0.00020396	0.02688	0.00019976	-0.07546	0.00020627	-0.07184
0.425	0.0001449	-0.03033	0.0001221	-0.11496	0.00017126	0.00327	0.00019774	0.00788	0.00017154	-0.04832	0.00013313	-0.10224	0.00019746	0.02038	0.00020023	-0.07499	0.00020862	-0.06949
0.45	0.00014655	-0.02868	0.00013147	-0.10559	0.00016681	-0.00118	0.00019682	0.00696	0.00017173	-0.04813	0.00012938	-0.10599	0.00020076	0.02368	0.00019749	-0.07773	0.00020978	-0.06833
0.475	0.00013921	-0.03602	0.00013671	-0.10035	0.00016459	-0.0034	0.00019254	0.00268	0.00017149	-0.04837	0.00013276	-0.10261	0.00021293	0.03585	0.00019248	-0.08274	0.00021153	-0.06658
0.5	0.0001411	-0.03413	0.00014331	-0.09375	0.00016741	-0.00058	0.00018745	-0.00241	0.00017169	-0.04817	0.00014168	-0.09369	0.00022864	0.05156	0.00018735	-0.08787	0.0002156	-0.06251
0.525	0.00013987	-0.03536	0.00014789	-0.08917	0.00017239	0.0044	0.0001833	-0.00656	0.00017388	-0.04598	0.00015265	-0.08272	0.0002448	0.06772	0.00018438	-0.09084	0.0002209	-0.05721
0.55	0.00012971	-0.04552	0.00014871	-0.08835	0.00017671	0.00872	0.00018181	-0.00805	0.00017853	-0.04133	0.00016351	-0.07186	0.00025797	0.08089	0.0001848	-0.09042	0.00022612	-0.05199
0.575	0.0001304	-0.04483	0.00015521	-0.08185	0.00017773	0.00974	0.00018345	-0.00641	0.00018526	-0.0346	0.00017485	-0.06052	0.00026442	0.08734	0.00018805	-0.08717	0.00023067	-0.04744
0.6	0.00011865	-0.05658	0.00015921	-0.07785	0.00017272	0.00473	0.00018598	-0.00388	0.0001925	-0.02736	0.00018662	-0.04875	0.00026138	0.0843	0.00019093	-0.08429	0.00023555	-0.04256
0.625	0.00012233	-0.0529	0.00016708	-0.06998	0.00016863	0.00064	0.00018872	-0.00114	0.00019924	-0.02062	0.00019668	-0.03869	0.0002524	0.07532	0.00019206	-0.08316	0.00024022	-0.03789
0.65	0.00012837	-0.04686	0.00017315	-0.06391	0.00016682	-0.00117	0.00019046	0.0006	0.00020448	-0.01538	0.00020286	-0.03251	0.00024345	0.06637	0.0001941	-0.08112	0.00024302	-0.03509
0.675	0.00012763	-0.0476	0.00017262	-0.06444	0.0001693	0.00131	0.00019038	0.00052	0.00020965	-0.01021	0.00020503	-0.03034	0.00023845	0.06137	0.00019768	-0.07754	0.0002417	-0.03641
0.7	0.00014151	-0.03372	0.00017389	-0.06317	0.00017566	0.00767	0.00018983	-3e-05	0.00021674	-0.00312	0.0002051	-0.03027	0.00023669	0.05961	0.00020121	-0.07401	0.00023722	-0.04089
0.725	0.00013327	-0.04196	0.00016597	-0.07109	0.00017853	0.01054	0.00018937	-0.00049	0.00022641	0.00655	0.00020512	-0.03025	0.00023626	0.05918	0.00020336	-0.07186	0.00023187	-0.04624
0.75	0.00013469	-0.04054	0.00016119	-0.07587	0.00018019	0.0122	0.00019067	0.00081	0.00023557	0.01571	0.00020534	-0.03003	0.00023467	0.05759	0.00020498	-0.07024	0.00022804	-0.05007
0.775	0.0001338	-0.04143	0.0001578	-0.07926	0.00017835	0.01036	0.00019262	0.00276	0.00024018	0.02032	0.00020503	-0.03034	0.00023084	0.05376	0.0002076	-0.06762	0.0002261	-0.05201
0.8	0.00012421	-0.05102	0.00015315	-0.08391	0.00017575	0.00776	0.00019362	0.00376	0.0002395	0.01964	0.00020398	-0.03139	0.00022462	0.04754	0.00021127	-0.06395	0.00022519	-0.05292
0.825	0.00013635	-0.03888	0.00015951	-0.07755	0.00017555	0.00756	0.0001942	0.00434	0.00023608	0.01622	0.00020059	-0.03478	0.00022048	0.0434	0.00021209	-0.06313	0.00022464	-0.05347
0.85	0.00012772	-0.04751	0.00016155	-0.07551	0.00017405	0.00606	0.00019327	0.00341	0.00022977	0.00991	0.00019635	-0.03902	0.00022157	0.04449	0.00020695	-0.06827	0.00022398	-0.05413
0.875	0.00013045	-0.04478	0.00016501	-0.07205	0.00017693	0.00894	0.00019377	0.00391	0.00022311	0.00325	0.00019541	-0.03996	0.00022761	0.05053	0.00019833	-0.07689	0.0002228	-0.05531
0.9	0.00012599	-0.04924	0.00016153	-0.07553	0.00018155	0.01356	0.00019604	0.00618	0.00021729	-0.00257	0.00019959	-0.03578	0.00023391	0.05683	0.00019233	-0.08289	0.00022092	-0.05719
0.925	0.00010045	-0.07478	0.00014756	-0.0895	0.00018492	0.01693	0.00020006	0.0102	0.00021364	-0.00622	0.0002072	-0.02817	0.00023768	0.0606	0.00019227	-0.08295	0.00021927	-0.05884
0.95	8.701e-05	-0.08822	0.00013854	-0.09852	0.00018649	0.0185	0.00020587	0.01601	0.00021471	-0.00515	0.00021433	-0.02104	0.00024018	0.0631	0.00019855	-0.07667	0.00021799	-0.06012
0.975	4.161e-05	-0.13362	0.00012317	-0.11389	0.00018132	0.01333	0.00021094	0.02108	0.00022199	0.00213	0.00021557	-0.0198	0.00024594	0.06886	0.0002088	-0.06642	0.00021742	-0.06069
1	1.06e-06	-0.17417	0.00011575	-0.12131	0.00017466	0.00667	0.00021529	0.02543	0.00023562	0.01576	0.0002115	-0.02387	0.0002531	0.07602	0.00021872	-0.0565	0.00021817	-0.05994
1.025	-4.947e-05	-0.2247	0.00011223	-0.12483	0.00016348	-0.00451	0.00021577	0.02591	0.0002527	0.03284	0.00020648	-0.02889	0.00025848	0.0814	0.00022359	-0.05163	0.00022062	-0.05749
1.05	-0.00012219	-0.29742	0.00010134	-0.13572	0.00014808	-0.01991	0.00020934	0.01948	0.00027047	0.05061	0.0002055	-0.02987	0.00025803	0.08095	0.00022283	-0.05239	0.00022497	-0.05314
1.075	-0.00017539	-0.35062	8.799e-05	-0.14907	0.00013236	-0.03563	0.00019653	0.00667	0.00028493	0.06507	0.00020983	-0.02554	0.00025219	0.07511	0.00021822	-0.057	0.00023087	-0.04724
1.1	-0.00024378	-0.41901	5.479e-05	-0.18227	0.00011251	-0.05548	0.00017762	-0.01224	0.00029118	0.07132	0.00021688	-0.01849	0.00024432	0.06724	0.00021183	-0.06339	0.00023601	-0.0421
1.125	-0.00028225	-0.45748	1.638e-05	-0.22068	9.249e-05	-0.0755	0.00015599	-0.03387	0.00028686	0.067	0.00022356	-0.01181	0.00023905	0.06197	0.00020562	-0.0696	0.00023962	-0.03849
1.15	-0.00029625	-0.47148	-2.214e-05	-0.2592	6.792e-05	-0.10007	0.00013244	-0.05742	0.00027173	0.05187	0.00022644	-0.00893	0.00023809	0.06101	0.00020082	-0.0744	0.00024227	-0.03584
1.175	-0.00030177	-0.477	-5.796e-05	-0.29502	3.86e-05	-0.12939	0.00010628	-0.08358	0.00024924	0.02938	0.00022379	-0.01158	0.00024133	0.06425	0.00019543	-0.07979	0.00024458	-0.03353
1.2	-0.00026143	-0.43666	-7.131e-05	-0.30837	1.126e-05	-0.15673	8.101e-05	-0.10885	0.00022388	0.00402	0.00021597	-0.0194	0.00024739	0.07031	0.00018981	-0.08541	0.00024705	-0.03106
1.225	-0.00022119	-0.39642	-7.448e-05	-0.31154	-1.279e-05	-0.18078	5.986e-05	-0.13	0.00019787	-0.02199	0.00020382	-0.03155	0.00025276	0.07568	0.00018616	-0.08906	0.00025127	-0.02684
1.25	-0.00015142	-0.32665	-5.767e-05	-0.29473	-2.465e-05	-0.19264	4.805e-05	-0.14181	0.00017239	-0.04747	0.00019095	-0.04442	0.000254	0.07692	0.00018597	-0.08925	0.00025626	-0.02185
1.275	-6.447e-05	-0.2397	-2.39e-05	-0.26096	-2.441e-05	-0.1924	4.589e-05	-0.14397	0.0001503	-0.06956	0.00017901	-0.05636	0.00025003	0.07295	0.00018809	-0.08713	0.00026001	-0.0181
1.3	1.415e-05	-0.16108	1.725e-05	-0.21981	-1.255e-05	-0.18054	5.049e-05	-0.13937	0.000135	-0.08486	0.00016777	-0.0676	0.00024081	0.06373	0.00019314	-0.08208	0.00026182	-0.01629
1.325	0.00011901	-0.05622	7.605e-05	-0.16101	1.396e-05	-0.15403	6.025e-05	-0.12961	0.00012844	-0.09142	0.00015766	-0.07771	0.00023051	0.05343	0.00020245	-0.07277	0.00026101	-0.0171
1.35	0.0002026	0.02737	0.00013435	-0.10271	4.766e-05	-0.12033	7.223e-05	-0.11763	0.000127	-0.09286	0.00015158	-0.08379	0.0002251	0.04802	0.00021401	-0.06121	0.00025794	-0.02017
1.375	0.00029217	0.11694	0.00019793	-0.03913	8.779e-05	-0.0802	8.815e-05	-0.10171	0.00012749	-0.09237	0.00015012	-0.08525	0.00022801	0.05093	0.00022273	-0.05249	0.00025634	-0.02177
1.4	0.00037838	0.20315	0.0002619	0.02484	0.00012804	-0.03995	0.00010751	-0.08235	0.00012811	-0.09175	0.0001522	-0.08317	0.00023709	0.06001	0.00022601	-0.04921	0.00026049	-0.01762
1.425	0.00043225	0.25702	0.00031371	0.07665	0.00016605	-0.00194	0.00013141	-0.05845	0.00013132	-0.08854	0.00015475	-0.08062	0.00024904	0.07196	0.00022492	-0.0503	0.00026988	-0.00823
1.45	0.00049033	0.3151	0.00036364	0.12658	0.0002076	0.03961	0.00016142	-0.02844	0.00013879	-0.08107	0.00015712	-0.07825	0.00025745	0.08037	0.00022185	-0.05337	0.00028028	0.00217
1.475	0.00050873	0.3335	0.00039553	0.15847	0.00024825	0.08026	0.00019377	0.00391	0.00015068	-0.06918	0.00015916	-0.07621	0.00025659	0.07951	0.00021819	-0.05703	0.00028826	0.01015
1.5	0.00051723	0.342	0.0004157	0.17864	0.0002884	0.12041	0.00022505	0.03519	0.00016617	-0.05369	0.00016096	-0.07441	0.00024385	0.06677	0.00021475	-0.06047	0.00029246	0.01435
1.525	0.00051697	0.34174	0.00042361	0.18655	0.00032155	0.15356	0.00025376	0.0639	0.00018593	-0.03393	0.00016146	-0.07391	0.00022314	0.04606	0.00021082	-0.0644	0.00029206	0.01395
1.55	0.00048793	0.3127	0.00041309	0.17603	0.00034236	0.17437	0.00027726	0.0874	0.00020985	-0.01001	0.00015984	-0.07553	0.00020177	0.02469	0.00020443	-0.07079	0.00028772	0.00961
1.575	0.00047669	0.30146	0.00040294	0.16588	0.00035289	0.1849	0.00029565	0.10579	0.00024013	0.02027	0.000157	-0.07837	0.00018716	0.01008	0.00019601	-0.07921	0.0002804	0.00229
1.6	0.00043965	0.26442	0.00038324	0.14618	0.00034972	0.18173	0.00030647	0.11661	0.0002747	0.05484	0.00015621	-0.07916	0.00018235	0.00527	0.00018755	-0.08767	0.00027112	-0.00699
1.625	0.00039811	0.22288	0.00036208	0.12502	0.00034172	0.17373	0.00031089	0.12103	0.00030642	0.08656	0.00016178	-0.07359	0.00018607	0.00899	0.00018069	-0.09453	0.00026221	-0.0159
1.65	0.00034864	0.17341	0.00033882	0.10176	0.00033359	0.1656	0.00031021	0.12035	0.00032752	0.10766	0.0001746	-0.06077	0.00019437	0.01729	0.00017645	-0.09877	0.00025568	-0.02243
1.675	0.00025874	0.08351	0.00030084	0.06378	0.00032629	0.1583	0.00030528	0.11542	0.00033621	0.11635	0.00019064	-0.04473	0.00020148	0.0244	0.0001755	-0.09972	0.00025059	-0.02752
1.7	0.00016726	-0.00797	0.00026004	0.02298	0.00031984	0.15185	0.00029911	0.10925	0.0003363	0.11644	0.00020601	-0.02936	0.00020228	0.0252	0.00018043	-0.09479	0.00024364	-0.03447
1.725	3.43e-05	-0.14093	0.00020006	-0.037	0.00030273	0.13474	0.00029169	0.10183	0.00033056	0.1107	0.00022076	-0.01461	0.00019724	0.02016	0.0001917	-0.08352	0.00023412	-0.04399
1.75	-0.00010577	-0.281	0.00012502	-0.11204	0.00027297	0.10498	0.00028262	0.09276	0.0003201	0.10024	0.00023636	0.00099	0.00019041	0.01333	0.00020598	-0.06924	0.00022224	-0.05587
1.775	-0.00022944	-0.40467	4.025e-05	-0.19681	0.00022801	0.06002	0.00026961	0.07975	0.00030607	0.08621	0.00025069	0.01532	0.00018745	0.01037	0.00021867	-0.05655	0.00021081	-0.0673
1.8	-0.00034535	-0.52058	-5.615e-05	-0.29321	0.00016734	-0.00065	0.00024914	0.05928	0.00028823	0.06837	0.00025916	0.02379	0.0001899	0.01282	0.00022581	-0.04941	0.00020163	-0.07648
1.825	-0.00039226	-0.56749	-0.00013526	-0.37232	0.00010007	-0.06792	0.00022052	0.03066	0.00026825	0.04839	0.00026014	0.02477	0.00019698	0.0199	0.00022557	-0.04965	0.00019605	-0.08206
1.85	-0.00040123	-0.57646	-0.00019432	-0.43138	2.999e-05	-0.138	0.00018261	-0.00725	0.00024656	0.0267	0.00025613	0.02076	0.00020682	0.02974	0.00022008	-0.05514	0.00019651	-0.0816
1.875	-0.00035308	-0.52831	-0.00021635	-0.45341	-2.969e-05	-0.19768	0.00014028	-0.04958	0.00022218	0.00232	0.00025094	0.01557	0.00021869	0.04161	0.0002149	-0.06032	0.00020222	-0.07589
1.9	-0.00025065	-0.42588	-0.00019387	-0.43093	-6.89e-05	-0.23689	9.957e-05	-0.09029	0.00019285	-0.02701	0.00024729	0.01192	0.00023115	0.05407	0.00021593	-0.05929	0.00021138	-0.06673
1.925	-0.00014234	-0.31757	-0.00014222	-0.37928	-8.194e-05	-0.24993	6.382e-05	-0.12604	0.00015936	-0.0605	0.00024627	0.0109	0.00024232	0.06524	0.00022471	-0.05051	0.00022126	-0.05685
1.95	-3.87e-06	-0.1791	-5.721e-05	-0.29427	-6.561e-05	-0.2336	3.89e-05	-0.15096	0.00012593	-0.09393	0.00024651	0.01114	0.00025098	0.0739	0.00023888	-0.03634	0.0002292	-0.04891
1.975	0.00010968	-0.06555	3.321e-05	-0.20385	-2.881e-05	-0.1968	2.888e-05	-0.16098	9.559e-05	-0.12427	0.00024334	0.00797	0.00025814	0.08106	0.00025242	-0.0228	0.00023446	-0.04365
2	0.00020088	0.02565	0.00011754	-0.11952	2.337e-05	-0.14462	3.625e-05	-0.15361	7.06e-05	-0.14926	0.0002327	-0.00267	0.0002639	0.08682	0.00026073	-0.01449	0.00023763	-0.04048
2.025	0.00026912	0.09389	0.00018763	-0.04943	8.033e-05	-0.08766	5.988e-05	-0.12998	5.416e-05	-0.1657	0.00021579	-0.01958	0.00026765	0.09057	0.00026331	-0.01191	0.00023922	-0.03889
2.05	0.00027532	0.10009	0.0002258	-0.01126	0.00012999	-0.038	9.418e-05	-0.09568	4.918e-05	-0.17068	0.00019724	-0.03813	0.0002677	0.09062	0.00026333	-0.01189	0.00023809	-0.04002
2.075	0.00026705	0.09182	0.00024414	0.00708	0.00016957	0.00158	0.00013502	-0.05484	5.736e-05	-0.1625	0.00017888	-0.05649	0.00026569	0.08861	0.00026365	-0.01157	0.00023546	-0.04265
2.1	0.00022026	0.04503	0.00023103	-0.00603	0.00018983	0.02184	0.00017392	-0.01594	7.882e-05	-0.14104	0.00016159	-0.07378	0.00026298	0.0859	0.00026499	-0.01023	0.0002341	-0.04401
2.125	0.00016713	-0.0081	0.00019574	-0.04132	0.00019508	0.02709	0.00020503	0.01517	0.00011212	-0.10774	0.00014634	-0.08903	0.00025928	0.0822	0.00026867	-0.00655	0.000236	-0.04211
2.15	0.0001358	-0.03943	0.00015629	-0.08077	0.00018963	0.02164	0.00022355	0.03369	0.00015466	-0.0652	0.00013443	-0.10094	0.00025257	0.07549	0.00027436	-0.00086	0.00024034	-0.03777
2.175	0.00010187	-0.07336	0.00011272	-0.12434	0.00017303	0.00504	0.00022718	0.03732	0.0002002	-0.01966	0.00012684	-0.10853	0.00024313	0.06605	0.00027907	0.00385	0.0002449	-0.03321
2.2	0.00011426	-0.06097	8.826e-05	-0.1488	0.00015112	-0.01687	0.00021836	0.0285	0.00024077	0.02091	0.00012676	-0.10861	0.00023275	0.05567	0.00028225	0.00703	0.00024811	-0.03
2.225	0.00013437	-0.04086	7.766e-05	-0.1594	0.00012292	-0.04507	0.0001973	0.00744	0.00026895	0.04909	0.00013558	-0.09979	0.00022344	0.04636	0.00028559	0.01037	0.00025046	-0.02765
2.25	0.00016574	-0.00949	8.673e-05	-0.15033	9.862e-05	-0.06937	0.00016646	-0.0234	0.00028122	0.06136	0.0001527	-0.08267	0.00021444	0.03736	0.00028931	0.01409	0.00025377	-0.02434
2.275	0.00021626	0.04103	0.00012161	-0.11545	8.692e-05	-0.08107	0.0001316	-0.05826	0.00027821	0.05835	0.00017454	-0.06083	0.00020389	0.02681	0.00029219	0.01697	0.00025932	-0.01879
2.3	0.00024157	0.06634	0.00016459	-0.07247	8.927e-05	-0.07872	9.846e-05	-0.0914	0.00026241	0.04255	0.00019747	-0.0379	0.00019227	0.01519	0.00029248	0.01726	0.0002656	-0.01251
2.325	0.00028085	0.10562	0.00022228	-0.01478	0.0001109	-0.05709	7.553e-05	-0.11433	0.00023888	0.01902	0.00021869	-0.01668	0.00018005	0.00297	0.00029153	0.01631	0.00026977	-0.00834
2.35	0.00029844	0.12321	0.0002742	0.03714	0.00014282	-0.02517	6.58e-05	-0.12406	0.00021176	-0.0081	0.00023457	-0.0008	0.00016953	-0.00755	0.00029321	0.01799	0.00027011	-0.008
2.375	0.0003073	0.13207	0.00031308	0.07602	0.00018156	0.01357	7.208e-05	-0.11778	0.00018518	-0.03468	0.00024191	0.00654	0.00016208	-0.015	0.00029909	0.02387	0.00026756	-0.01055
2.4	0.00033449	0.15926	0.00034291	0.10585	0.00022132	0.05333	9.453e-05	-0.09533	0.00016208	-0.05778	0.0002413	0.00593	0.00015845	-0.01863	0.00030677	0.03155	0.00026336	-0.01475
2.425	0.00034727	0.17204	0.00035258	0.11552	0.00025233	0.08434	0.00012959	-0.06027	0.00014431	-0.07555	0.00023451	-0.00086	0.00016061	-0.01647	0.00031181	0.03659	0.00025705	-0.02106
2.45	0.00038888	0.21365	0.00036246	0.1254	0.00027584	0.10785	0.00017078	-0.01908	0.00013315	-0.08671	0.00022487	-0.0105	0.00016684	-0.01024	0.00031203	0.03681	0.00024788	-0.03023
2.475	0.00042392	0.24869	0.00036992	0.13286	0.00029006	0.12207	0.00020964	0.01978	0.00012685	-0.09301	0.00021381	-0.02156	0.00017435	-0.00273	0.0003073	0.03208	0.00023627	-0.04184
2.5	0.00045325	0.27802	0.00037971	0.14265	0.00030375	0.13576	0.00024157	0.05171	0.00012677	-0.09309	0.0002035	-0.03187	0.00018132	0.00424	0.00029994	0.02472	0.0002255	-0.05261
2.525	0.00049378	0.31855	0.00040049	0.16343	0.00032216	0.15417	0.00026626	0.0764	0.00013529	-0.08457	0.00019478	-0.04059	0.00018583	0.00875	0.00029386	0.01864	0.00021949	-0.05862
2.55	0.00050201	0.32678	0.00041581	0.17875	0.00034381	0.17582	0.00028333	0.09347	0.00015133	-0.06853	0.00018668	-0.04869	0.00018733	0.01025	0.0002909	0.01568	0.00021966	-0.05845
2.575	0.00051988	0.34465	0.00043581	0.19875	0.00037241	0.20442	0.00029807	0.10821	0.00017501	-0.04485	0.00017892	-0.05645	0.00018667	0.00959	0.00029049	0.01527	0.00022455	-0.05356
2.6	0.00051789	0.34266	0.00044616	0.2091	0.00039924	0.23125	0.00031311	0.12325	0.00020171	-0.01815	0.00017326	-0.06211	0.00018739	0.01031	0.00029073	0.01551	0.00023183	-0.04628
2.625	0.00049843	0.3232	0.00044255	0.20549	0.00041943	0.25144	0.00033088	0.14102	0.00022746	0.0076	0.00017193	-0.06344	0.00019276	0.01568	0.00029094	0.01572	0.00024035	-0.03776
2.65	0.00048672	0.31149	0.00043191	0.19485	0.00042922	0.26123	0.00035047	0.16061	0.00025045	0.03059	0.0001771	-0.05827	0.00020338	0.0263	0.00029021	0.01499	0.00025026	-0.02785
2.675	0.00044114	0.26591	0.00040195	0.16489	0.00042377	0.25578	0.000367	0.17714	0.00027037	0.05051	0.0001879	-0.04747	0.00021476	0.03768	0.00028824	0.01302	0.00026172	-0.01639
2.7	0.00040289	0.22766	0.00037182	0.13476	0.00041002	0.24203	0.00037819	0.18833	0.00029058	0.07072	0.00020213	-0.03324	0.00022355	0.04647	0.00028435	0.00913	0.00027341	-0.0047
2.725	0.00035019	0.17496	0.00033742	0.10036	0.00038784	0.21985	0.00038008	0.19022	0.00031127	0.09141	0.00021647	-0.0189	0.00022938	0.0523	0.00027867	0.00345	0.00028264	0.00453
2.75	0.00029047	0.11524	0.00029888	0.06182	0.00036158	0.19359	0.00037255	0.18269	0.00032927	0.10941	0.00023011	-0.00526	0.00023379	0.05671	0.000274	-0.00122	0.00028658	0.00847
2.775	0.00025983	0.0846	0.00026688	0.02982	0.00033445	0.16646	0.00035922	0.16936	0.00034222	0.12236	0.00024409	0.00872	0.0002373	0.06022	0.00027273	-0.00249	0.00028514	0.00703
2.8	0.00021948	0.04425	0.00022889	-0.00817	0.00030425	0.13626	0.00034171	0.15185	0.00034924	0.12938	0.00025631	0.02094	0.00023896	0.06188	0.0002759	0.00068	0.00028004	0.00193
2.825	0.00020904	0.03381	0.00020244	-0.03462	0.00027753	0.10954	0.0003244	0.13454	0.00035084	0.13098	0.00026605	0.03068	0.00023931	0.06223	0.00028133	0.00611	0.00027188	-0.00623
2.85	0.00020212	0.02689	0.00018466	-0.0524	0.00025277	0.08478	0.00030743	0.11757	0.00034627	0.12641	0.00027373	0.03836	0.0002403	0.06322	0.00028441	0.00919	0.00026149	-0.01662
2.875	0.00019466	0.01943	0.00017597	-0.06109	0.00023253	0.06454	0.00029093	0.10107	0.00033665	0.11679	0.00028121	0.04584	0.00024142	0.06434	0.00028171	0.00649	0.00025252	-0.02559
2.9	0.00021823	0.043	0.00018505	-0.05201	0.00021883	0.05084	0.00027385	0.08399	0.00032543	0.10557	0.00029037	0.055	0.00024089	0.06381	0.00027515	-7e-05	0.00024613	-0.03198
2.925	0.0002288	0.05357	0.00019477	-0.04229	0.000204	0.03601	0.00025393	0.06407	0.00031536	0.0955	0.00029962	0.06425	0.00023786	0.06078	0.0002678	-0.00742	0.00024059	-0.03752
2.95	0.00026303	0.0878	0.00021493	-0.02213	0.00019109	0.0231	0.00023419	0.04433	0.00030982	0.08996	0.00030633	0.07096	0.00023333	0.05625	0.00026408	-0.01114	0.00023349	-0.04462
2.975	0.00029717	0.12194	0.00023677	-0.00029	0.00017859	0.0106	0.0002179	0.02804	0.00030978	0.08992	0.00030842	0.07305	0.00022959	0.05251	0.00026638	-0.00884	0.00022465	-0.05346
3	0.0003201	0.14487	0.00025321	0.01615	0.00017148	0.00349	0.00020642	0.01656	0.00031334	0.09348	0.00030666	0.07129	0.00023001	0.05293	0.0002747	-0.00052	0.00021656	-0.06155
3.025	0.00035857	0.18334	0.00027104	0.03398	0.00017604	0.00805	0.00019912	0.00926	0.0003162	0.09634	0.00030391	0.06854	0.0002353	0.05822	0.00028662	0.0114	0.00021206	-0.06605
3.05	0.00036463	0.1894	0.00027572	0.03866	0.00018792	0.01993	0.00019033	0.00047	0.00031365	0.09379	0.00030258	0.06721	0.00024196	0.06488	0.00029829	0.02307	0.00021289	-0.06522
3.075	0.00037377	0.19854	0.00028221	0.04515	0.0002077	0.03971	0.00018005	-0.00981	0.00030361	0.08375	0.00029909	0.06372	0.0002454	0.06832	0.00030586	0.03064	0.00021882	-0.05929
3.1	0.00036704	0.19181	0.00028525	0.04819	0.00022645	0.05846	0.0001712	-0.01866	0.00028637	0.06651	0.00028904	0.05367	0.00024362	0.06654	0.00030719	0.03197	0.00022768	-0.05043
3.125	0.00033592	0.16069	0.00027795	0.04089	0.00024015	0.07216	0.00016897	-0.02089	0.00026469	0.04483	0.00027304	0.03767	0.00023934	0.06226	0.00030167	0.02645	0.00023656	-0.04155
3.15	0.00031912	0.14389	0.00027096	0.0339	0.00024909	0.0811	0.00017551	-0.01435	0.00024226	0.0224	0.000257	0.02163	0.00023569	0.05861	0.00029097	0.01575	0.00024315	-0.03496
3.175	0.0002781	0.10287	0.00025119	0.01413	0.0002479	0.07991	0.00018633	-0.00353	0.00022208	0.00222	0.00024478	0.00941	0.00023393	0.05685	0.00027944	0.00422	0.0002495	-0.02861
3.2	0.00025216	0.07693	0.00023343	-0.00363	0.00024315	0.07516	0.00019707	0.00721	0.00020896	-0.0109	0.00023725	0.00188	0.00023565	0.05857	0.00027128	-0.00394	0.00025757	-0.02054
3.225	0.00022734	0.05211	0.00021542	-0.02164	0.00023324	0.06525	0.00020308	0.01322	0.00020579	-0.01407	0.00023162	-0.00375	0.00024004	0.06296	0.00026775	-0.00747	0.00026648	-0.01163
3.25	0.00019026	0.01503	0.00019123	-0.04583	0.00021689	0.0489	0.00020126	0.0114	0.00020967	-0.01019	0.00022671	-0.00866	0.00024552	0.06844	0.00026795	-0.00727	0.00027331	-0.0048
3.275	0.00017634	0.00111	0.00017223	-0.06483	0.00019642	0.02843	0.00019514	0.00528	0.00021767	-0.00219	0.00022074	-0.01463	0.00025271	0.07563	0.00027128	-0.00394	0.00027638	-0.00173
3.3	0.00014097	-0.03426	0.00014275	-0.09431	0.00016867	0.00068	0.0001855	-0.00436	0.00022785	0.00799	0.00021196	-0.02341	0.0002631	0.08602	0.0002777	0.00248	0.00027534	-0.00277
3.325	0.0001196	-0.05563	0.00011487	-0.12219	0.00014182	-0.02617	0.00017304	-0.01682	0.00023859	0.01873	0.00020076	-0.03461	0.000274	0.09692	0.00028389	0.00867	0.00027066	-0.00745
3.35	0.00010323	-0.072	8.944e-05	-0.14762	0.00011607	-0.05192	0.00015643	-0.03343	0.00024705	0.02719	0.00018845	-0.04692	0.00028073	0.10365	0.00028509	0.00987	0.00026348	-0.01463
3.375	8.054e-05	-0.09469	6.65e-05	-0.17056	9.161e-05	-0.07638	0.00013645	-0.05341	0.00025029	0.03043	0.00017649	-0.05888	0.00027995	0.10287	0.00027785	0.00263	0.00025611	-0.022
3.4	9.179e-05	-0.08344	6.12e-05	-0.17586	7.131e-05	-0.09668	0.00011675	-0.07311	0.00024659	0.02673	0.00016826	-0.06711	0.00027359	0.09651	0.00026318	-0.01204	0.00025094	-0.02717
3.425	9.468e-05	-0.08055	6e-05	-0.17706	5.202e-05	-0.11597	9.72e-05	-0.09266	0.00023466	0.0148	0.00016631	-0.06906	0.00026445	0.08737	0.00024691	-0.02831	0.0002495	-0.02861
3.45	0.00012045	-0.05478	7.189e-05	-0.16517	4.109e-05	-0.1269	7.858e-05	-0.11128	0.0002174	-0.00246	0.00017037	-0.065	0.00025519	0.07811	0.00023593	-0.03929	0.00025214	-0.02597
3.475	0.00015643	-0.0188	9.182e-05	-0.14524	4.029e-05	-0.1277	6.105e-05	-0.12881	0.00019796	-0.0219	0.00017736	-0.05801	0.00024828	0.0712	0.00023379	-0.04143	0.00025907	-0.01904
3.5	0.00018014	0.00491	0.00010893	-0.12813	5.03e-05	-0.11769	4.602e-05	-0.14384	0.00017728	-0.04258	0.00018527	-0.0501	0.00024358	0.0665	0.000238	-0.03722	0.00026817	-0.00994
3.525	0.00022684	0.05161	0.00013411	-0.10295	7.149e-05	-0.0965	3.729e-05	-0.15257	0.0001561	-0.06376	0.0001936	-0.04177	0.00023772	0.06064	0.00024393	-0.03129	0.00027616	-0.00195
3.55	0.00025101	0.07578	0.00015082	-0.08624	9.609e-05	-0.0719	3.29e-05	-0.15696	0.00013535	-0.08451	0.0002023	-0.03307	0.00022758	0.0505	0.00024711	-0.02811	0.00028048	0.00237
3.575	0.00028252	0.10729	0.00016781	-0.06925	0.00012538	-0.04261	3.253e-05	-0.15733	0.00011851	-0.10135	0.00021133	-0.02404	0.00021507	0.03799	0.00024638	-0.02884	0.00028005	0.00194
3.6	0.0003143	0.13907	0.00018589	-0.05117	0.00015445	-0.01354	3.567e-05	-0.15419	0.00010734	-0.11252	0.00021804	-0.01733	0.00020427	0.02719	0.0002427	-0.03252	0.00027599	-0.00212
3.625	0.00032168	0.14645	0.00020095	-0.03611	0.00018027	0.01228	4.522e-05	-0.14464	0.00010146	-0.1184	0.00021822	-0.01715	0.00019716	0.02008	0.00023821	-0.03701	0.00027089	-0.00722
3.65	0.00034284	0.16761	0.00022912	-0.00794	0.0002048	0.03681	6.528e-05	-0.12458	0.00010213	-0.11773	0.00021008	-0.02529	0.00019509	0.01801	0.00023301	-0.04221	0.00026478	-0.01333
3.675	0.00033631	0.16108	0.00025881	0.02175	0.00022422	0.05623	9.409e-05	-0.09577	0.00010997	-0.10989	0.00019584	-0.03953	0.00019679	0.01971	0.00022703	-0.04819	0.00025826	-0.01985
3.7	0.00033549	0.16026	0.0002962	0.05914	0.00024425	0.07626	0.00012873	-0.06113	0.00012452	-0.09534	0.00018185	-0.05352	0.00019939	0.02231	0.00022041	-0.05481	0.00025296	-0.02515
3.725	0.00034452	0.16929	0.00033743	0.10037	0.00026255	0.09456	0.00016271	-0.02715	0.0001424	-0.07746	0.0001722	-0.06317	0.00020084	0.02376	0.00021463	-0.06059	0.0002509	-0.02721
3.75	0.00034272	0.16749	0.0003711	0.13404	0.0002759	0.10791	0.00019152	0.00166	0.0001593	-0.06056	0.00016638	-0.06899	0.00020151	0.02443	0.00021161	-0.06361	0.00025402	-0.02409
3.775	0.00037	0.19477	0.00040967	0.17261	0.00028924	0.12125	0.00021747	0.02761	0.00017294	-0.04692	0.00016151	-0.07386	0.00020147	0.02439	0.00021256	-0.06266	0.00026197	-0.01614
3.8	0.00037904	0.20381	0.00043793	0.20087	0.00030009	0.1321	0.00024013	0.05027	0.00018423	-0.03563	0.00015586	-0.07951	0.00020048	0.0234	0.0002159	-0.05932	0.00027131	-0.0068
3.825	0.00039316	0.21793	0.00046458	0.22752	0.00031393	0.14594	0.00026008	0.07022	0.00019792	-0.02194	0.00014979	-0.08558	0.00019888	0.0218	0.00021959	-0.05563	0.00027918	0.00107
3.85	0.00041253	0.2373	0.0004915	0.25444	0.00032927	0.16128	0.00027819	0.08833	0.00021907	-0.00079	0.00014456	-0.09081	0.0001979	0.02082	0.00022301	-0.05221	0.00028305	0.00494
3.875	0.00041277	0.23754	0.00050866	0.2716	0.00034623	0.17824	0.00029488	0.10502	0.00024781	0.02795	0.0001411	-0.09427	0.00019695	0.01987	0.00022748	-0.04774	0.00028238	0.00427
3.9	0.00043579	0.26056	0.00053026	0.2932	0.00036772	0.19973	0.00031393	0.12407	0.00028032	0.06046	0.00014132	-0.09405	0.00019448	0.0174	0.00023332	-0.0419	0.00027879	0.00068
3.925	0.00043761	0.26238	0.00054154	0.30448	0.00038849	0.2205	0.00033329	0.14343	0.00030932	0.08946	0.00014581	-0.08956	0.00019001	0.01293	0.00023944	-0.03578	0.00027451	-0.0036
3.95	0.0004396	0.26437	0.00054646	0.3094	0.00041131	0.24332	0.00034933	0.15947	0.00033184	0.11198	0.00015521	-0.08016	0.00018451	0.00743	0.00024295	-0.03227	0.00026962	-0.00849
3.975	0.00044278	0.26755	0.00054454	0.30748	0.0004327	0.26471	0.00035969	0.16983	0.00034848	0.12862	0.00017049	-0.06488	0.00017822	0.00114	0.00024306	-0.03216	0.00026415	-0.01396
4	0.00041617	0.24094	0.00052599	0.28893	0.00044602	0.27803	0.0003632	0.17334	0.00036058	0.14072	0.00019208	-0.04329	0.00017085	-0.00623	0.00024118	-0.03404	0.00025904	-0.01907
4.025	0.00040234	0.22711	0.00050863	0.27157	0.00045099	0.283	0.00036605	0.17619	0.00036957	0.14971	0.00021777	-0.0176	0.00016223	-0.01485	0.00024013	-0.03509	0.00025507	-0.02304
4.05	0.00036152	0.18629	0.00048082	0.24376	0.00044193	0.27394	0.0003684	0.17854	0.00037589	0.15603	0.00024301	0.00764	0.00015477	-0.02231	0.00024144	-0.03378	0.00025125	-0.02686
4.075	0.00031932	0.14409	0.0004488	0.21174	0.00042634	0.25835	0.00037042	0.18056	0.00037942	0.15956	0.0002665	0.03113	0.00014844	-0.02864	0.0002464	-0.02882	0.00024623	-0.03188
4.1	0.00028528	0.11005	0.00041591	0.17885	0.00040801	0.24002	0.00036908	0.17922	0.00037955	0.15969	0.00028963	0.05426	0.00014274	-0.03434	0.00025317	-0.02205	0.00024358	-0.03453
4.125	0.00023237	0.05714	0.00037389	0.13683	0.00038674	0.21875	0.00036345	0.17359	0.00037587	0.15601	0.00031204	0.07667	0.00013975	-0.03733	0.00025831	-0.01691	0.00024754	-0.03057
4.15	0.00020504	0.02981	0.00033934	0.10228	0.00036479	0.1968	0.00035423	0.16437	0.00037026	0.1504	0.00032985	0.09448	0.00014334	-0.03374	0.00025888	-0.01634	0.00025859	-0.01952
4.175	0.00016665	-0.00858	0.00030019	0.06313	0.00033617	0.16818	0.00033977	0.14991	0.00036242	0.14256	0.0003401	0.10473	0.00015347	-0.02361	0.00025373	-0.02149	0.00027167	-0.00644
4.2	0.00013516	-0.04007	0.00025941	0.02235	0.00030379	0.1358	0.0003211	0.13124	0.00035243	0.13257	0.00034402	0.10865	0.00016614	-0.01094	0.00024304	-0.03218	0.00027972	0.00161
4.225	0.00011741	-0.05782	0.00021933	-0.01773	0.00026927	0.10128	0.00030012	0.11026	0.00034072	0.12086	0.0003439	0.10853	0.00017764	0.00056	0.0002285	-0.04672	0.00027804	-7e-05
4.25	8.555e-05	-0.08968	0.00017236	-0.0647	0.00023377	0.06578	0.00028003	0.09017	0.00032951	0.10965	0.00034253	0.10716	0.00018585	0.00877	0.00021433	-0.06089	0.00026737	-0.01074
4.275	7.79e-05	-0.09733	0.00013443	-0.10263	0.00020504	0.03705	0.00026289	0.07303	0.00032051	0.10065	0.00034155	0.10618	0.00019098	0.0139	0.00020497	-0.07025	0.00025221	-0.0259
4.3	6.217e-05	-0.11306	9.995e-05	-0.13711	0.00018041	0.01242	0.00024397	0.05411	0.00031345	0.09359	0.00034055	0.10518	0.00019563	0.01855	0.00020236	-0.07286	0.00023942	-0.03869
4.325	5.191e-05	-0.12332	7.536e-05	-0.1617	0.00016374	-0.00425	0.00022249	0.03263	0.00030433	0.08447	0.00033612	0.10075	0.00020167	0.02459	0.00020634	-0.06888	0.00023288	-0.04523
4.35	5.116e-05	-0.12407	6.124e-05	-0.17582	0.00015311	-0.01488	0.0002021	0.01224	0.00029099	0.07113	0.00032547	0.0901	0.0002092	0.03212	0.00021376	-0.06146	0.00023261	-0.0455
4.375	3.392e-05	-0.14131	4.363e-05	-0.19343	0.00014301	-0.02498	0.00018723	-0.00263	0.00027207	0.05221	0.00031085	0.07548	0.00021748	0.0404	0.00022106	-0.05416	0.00023483	-0.04328
4.4	3.206e-05	-0.14317	3.084e-05	-0.20622	0.00013526	-0.03273	0.0001793	-0.01056	0.00024837	0.02851	0.00029676	0.06139	0.00022712	0.05004	0.00022624	-0.04898	0.00023448	-0.04363
4.425	2.193e-05	-0.1533	1.788e-05	-0.21918	0.00012373	-0.04426	0.00017362	-0.01624	0.00022098	0.00112	0.00028534	0.04997	0.0002382	0.06112	0.00022941	-0.04581	0.00023129	-0.04682
4.45	1.467e-05	-0.16056	1.045e-05	-0.22661	0.00011177	-0.05622	0.00016602	-0.02384	0.0001943	-0.02556	0.00027604	0.04067	0.00025153	0.07445	0.00023287	-0.04235	0.00022746	-0.05065
4.475	1.422e-05	-0.16101	1.059e-05	-0.22647	0.00010381	-0.06418	0.00015715	-0.03271	0.0001724	-0.04746	0.00026728	0.03191	0.00026633	0.08925	0.00023465	-0.04057	0.00022174	-0.05637
4.5	8.8e-07	-0.17435	8.6e-06	-0.22846	0.00010146	-0.06653	0.00015027	-0.03959	0.00015696	-0.0629	0.0002583	0.02293	0.00027913	0.10205	0.00023439	-0.04083	0.00021618	-0.06193
4.525	-2.35e-06	-0.17758	8.82e-06	-0.22824	0.00010705	-0.06094	0.00014868	-0.04118	0.00014572	-0.07414	0.00024957	0.0142	0.0002871	0.11002	0.00023378	-0.04144	0.00021434	-0.06377
4.55	-9.96e-06	-0.18519	4.55e-06	-0.23251	0.00011469	-0.0533	0.0001525	-0.03736	0.00013693	-0.08293	0.00023872	0.00335	0.00029077	0.11369	0.00023389	-0.04133	0.00021714	-0.06097
4.575	-1.25e-05	-0.18773	-1.32e-06	-0.23838	0.00012186	-0.04613	0.00015996	-0.0299	0.00013027	-0.08959	0.00022586	-0.00951	0.00029287	0.11579	0.00023537	-0.03985	0.00022206	-0.05605
4.6	-9.14e-06	-0.18437	-4.85e-06	-0.24191	0.00012604	-0.04195	0.00016876	-0.0211	0.00012704	-0.09282	0.00021077	-0.0246	0.00029427	0.11719	0.00023819	-0.03703	0.00022669	-0.05142
4.625	-1.483e-05	-0.19006	-8.36e-06	-0.24542	0.00012686	-0.04113	0.00017531	-0.01455	0.00012798	-0.09188	0.00019269	-0.04268	0.00029268	0.1156	0.00024382	-0.0314	0.00023238	-0.04573
4.65	-1.474e-05	-0.18997	-6.88e-06	-0.24394	0.0001275	-0.04049	0.00017779	-0.01207	0.00013235	-0.08751	0.00017345	-0.06192	0.0002866	0.10952	0.00025123	-0.02399	0.00024356	-0.03455
4.675	-1.591e-05	-0.19114	-4.69e-06	-0.24175	0.0001278	-0.04019	0.00017694	-0.01292	0.00013637	-0.08349	0.00015597	-0.0794	0.00027553	0.09845	0.00025657	-0.01865	0.00025917	-0.01894
4.7	-1.22e-05	-0.18743	-1.36e-06	-0.23842	0.00012796	-0.04003	0.00017715	-0.01271	0.0001375	-0.08236	0.00014314	-0.09223	0.00026324	0.08616	0.0002549	-0.02032	0.00027341	-0.0047
4.725	-2.87e-06	-0.1781	3.3e-06	-0.23376	0.00012742	-0.04057	0.0001806	-0.00926	0.0001355	-0.08436	0.00013668	-0.09869	0.0002526	0.07552	0.00024683	-0.02839	0.00028274	0.00463
4.75	6.03e-06	-0.1692	8.88e-06	-0.22818	0.00012649	-0.0415	0.00018521	-0.00465	0.00013089	-0.08897	0.00013573	-0.09964	0.00024432	0.06724	0.00023608	-0.03914	0.00028748	0.00937
4.775	2.307e-05	-0.15216	2.119e-05	-0.21587	0.00012742	-0.04057	0.00018969	-0.00017	0.00012355	-0.09631	0.00013944	-0.09593	0.00023665	0.05957	0.00022694	-0.04828	0.00028867	0.01056
4.8	4.241e-05	-0.13282	3.967e-05	-0.19739	0.00013043	-0.03756	0.00019376	0.0039	0.00011601	-0.10385	0.00014494	-0.09043	0.00022971	0.05263	0.00021949	-0.05573	0.00028865	0.01054
4.825	6.461e-05	-0.11062	6.383e-05	-0.17323	0.00013687	-0.03112	0.00019874	0.00888	0.00011256	-0.1073	0.00015057	-0.0848	0.0002242	0.04712	0.00021257	-0.06265	0.00029012	0.01201
4.85	8.75e-05	-0.08773	9.066e-05	-0.1464	0.00014731	-0.02068	0.00020688	0.01702	0.00011695	-0.10291	0.00015712	-0.07825	0.00021954	0.04246	0.00020671	-0.06851	0.0002928	0.01469
4.875	0.0001109	-0.06433	0.00011524	-0.12182	0.00016136	-0.00663	0.00021782	0.02796	0.00012784	-0.09202	0.00016472	-0.07065	0.00021471	0.03763	0.00020362	-0.0716	0.00029347	0.01536
4.9	0.00013638	-0.03885	0.00013572	-0.10134	0.00017599	0.008	0.00023071	0.04085	0.00014089	-0.07897	0.00017255	-0.06282	0.00020893	0.03185	0.00020301	-0.07221	0.00028938	0.01127
4.925	0.00016109	-0.01414	0.00015414	-0.08292	0.00018784	0.01985	0.00024563	0.05577	0.0001505	-0.06936	0.00017978	-0.05559	0.00020152	0.02444	0.00020332	-0.0719	0.00027917	0.00106
4.95	0.00018201	0.00678	0.00017257	-0.06449	0.00019518	0.02719	0.00026205	0.07219	0.00015621	-0.06365	0.00018538	-0.04999	0.00019257	0.01549	0.00020323	-0.07199	0.00026262	-0.01549
4.975	0.00019555	0.02032	0.00018988	-0.04718	0.00019906	0.03107	0.0002769	0.08704	0.00016263	-0.05723	0.00018885	-0.04652	0.00018361	0.00653	0.00020262	-0.0726	0.00024277	-0.03534
5	0.00020522	0.02999	0.00020605	-0.03101	0.00020032	0.03233	0.00028765	0.09779	0.00017139	-0.04847	0.00018991	-0.04546	0.00017756	0.00048	0.00020243	-0.07279	0.00022643	-0.05168
5.025	0.00021271	0.03748	0.00022194	-0.01512	0.00020053	0.03254	0.00029454	0.10468	0.0001816	-0.03826	0.00019023	-0.04514	0.00017702	-6e-05	0.00020375	-0.07147	0.00021885	-0.05926
5.05	0.00021771	0.04248	0.00023723	0.00017	0.00020233	0.03434	0.00029881	0.10895	0.00019103	-0.02883	0.00019162	-0.04375	0.00018211	0.00503	0.00020704	-0.06818	0.00021843	-0.05968
5.075	0.00022006	0.04483	0.00025067	0.01361	0.00020719	0.0392	0.0003007	0.11084	0.00019644	-0.02342	0.00019498	-0.04039	0.00018792	0.01084	0.00021114	-0.06408	0.00022071	-0.0574
5.1	0.0002218	0.04657	0.00026014	0.02308	0.00021379	0.0458	0.00030016	0.1103	0.00019902	-0.02084	0.00020087	-0.0345	0.00019011	0.01303	0.00021541	-0.05981	0.00022384	-0.05427
5.125	0.0002244	0.04917	0.00026393	0.02687	0.00022118	0.05319	0.00029791	0.10805	0.00020059	-0.01927	0.00021043	-0.02494	0.00019011	0.01303	0.00021998	-0.05524	0.0002264	-0.05171
5.15	0.00022636	0.05113	0.00026274	0.02568	0.00022863	0.06064	0.00029309	0.10323	0.00020095	-0.01891	0.00022381	-0.01156	0.00019296	0.01588	0.00022334	-0.05188	0.00022765	-0.05046
5.175	0.00022585	0.05062	0.00025924	0.02218	0.00023528	0.06729	0.00028347	0.09361	0.0001976	-0.02226	0.00024102	0.00565	0.00020227	0.02519	0.00022339	-0.05183	0.00022651	-0.0516
5.2	0.00022288	0.04765	0.00025549	0.01843	0.0002395	0.07151	0.00026961	0.07975	0.00019071	-0.02915	0.00025757	0.0222	0.00021786	0.04078	0.00021915	-0.05607	0.00022401	-0.0541
5.225	0.00021951	0.04428	0.0002531	0.01604	0.0002411	0.07311	0.00025476	0.0649	0.00018207	-0.03779	0.00027134	0.03597	0.00023481	0.05773	0.00021295	-0.06227	0.00022203	-0.05608
5.25	0.00021651	0.04128	0.00025464	0.01758	0.00024079	0.0728	0.00024309	0.05323	0.0001736	-0.04626	0.00027946	0.04409	0.00024671	0.06963	0.00020636	-0.06886	0.00022122	-0.05689
5.275	0.00021149	0.03626	0.00026131	0.02425	0.00023953	0.07154	0.00023684	0.04698	0.00016648	-0.05338	0.00028068	0.04531	0.00024959	0.07251	0.0002003	-0.07492	0.00022066	-0.05745
5.3	0.00020334	0.02811	0.00027075	0.03369	0.00023805	0.07006	0.00023462	0.04476	0.00016359	-0.05627	0.00027612	0.04075	0.00024532	0.06824	0.00019554	-0.07968	0.00021916	-0.05895
5.325	0.00019296	0.01773	0.00027745	0.04039	0.00023795	0.06996	0.00023172	0.04186	0.00016445	-0.05541	0.00026974	0.03437	0.00023892	0.06184	0.00019463	-0.08059	0.00021745	-0.06066
5.35	0.00018212	0.00689	0.00027584	0.03878	0.00024038	0.07239	0.00022432	0.03446	0.0001667	-0.05316	0.00026404	0.02867	0.00023535	0.05827	0.0001983	-0.07692	0.00021602	-0.06209
5.375	0.00017278	-0.00245	0.00026452	0.02746	0.00024423	0.07624	0.0002133	0.02344	0.00016861	-0.05125	0.00025901	0.02364	0.00023594	0.05886	0.00020529	-0.06993	0.00021459	-0.06352
5.4	0.00016576	-0.00947	0.00024781	0.01075	0.00024535	0.07736	0.00020172	0.01186	0.00017024	-0.04962	0.00025351	0.01814	0.00024022	0.06314	0.00021199	-0.06323	0.00021253	-0.06558
5.425	0.0001615	-0.01373	0.00022973	-0.00733	0.00024066	0.07267	0.0001941	0.00424	0.00017041	-0.04945	0.00024695	0.01158	0.0002468	0.06972	0.00021533	-0.05989	0.00020934	-0.06877
5.45	0.00016057	-0.01466	0.00021351	-0.02355	0.00023269	0.0647	0.00019239	0.00253	0.00016829	-0.05157	0.00023889	0.00352	0.00025379	0.07671	0.00021291	-0.06231	0.00020625	-0.07186
5.475	0.00016153	-0.0137	0.00020178	-0.03528	0.00022435	0.05636	0.00019677	0.00691	0.00016383	-0.05603	0.00022963	-0.00574	0.00025854	0.08146	0.00020629	-0.06893	0.00020401	-0.0741
5.5	0.00016313	-0.0121	0.00019386	-0.0432	0.00021553	0.04754	0.0002045	0.01464	0.0001591	-0.06076	0.00022167	-0.0137	0.00026036	0.08328	0.00019936	-0.07586	0.00020419	-0.07392
5.525	0.00016477	-0.01046	0.00018795	-0.04911	0.00020535	0.03736	0.00021207	0.02221	0.0001538	-0.06606	0.00021793	-0.01744	0.00026084	0.08376	0.0001964	-0.07882	0.00020744	-0.07067
5.55	0.00016599	-0.00924	0.00018301	-0.05405	0.00019555	0.02756	0.00021727	0.02741	0.00014671	-0.07315	0.00021956	-0.01581	0.0002613	0.08422	0.00019699	-0.07823	0.00021657	-0.06154
5.575	0.00016764	-0.00759	0.00017776	-0.0593	0.00018864	0.02065	0.00021928	0.02942	0.00013683	-0.08303	0.0002257	-0.00967	0.0002611	0.08402	0.00019712	-0.0781	0.00023236	-0.04575
5.6	0.00017012	-0.00511	0.00017079	-0.06627	0.00018556	0.01757	0.00021782	0.02796	0.00012645	-0.09341	0.00023478	-0.00059	0.00025921	0.08213	0.00019393	-0.08129	0.00025021	-0.0279
5.625	0.00017496	-0.00027	0.00016178	-0.07528	0.00018474	0.01675	0.00021238	0.02252	0.00011965	-0.10021	0.00024423	0.00886	0.00025569	0.07861	0.00018747	-0.08775	0.00026272	-0.01539
5.65	0.00017938	0.00415	0.00015247	-0.08459	0.00018329	0.0153	0.00020422	0.01436	0.00011934	-0.10052	0.00025102	0.01565	0.00025258	0.0755	0.00017886	-0.09636	0.0002661	-0.01201
5.675	0.00018276	0.00753	0.00014452	-0.09254	0.00017983	0.01184	0.00019709	0.00723	0.00012319	-0.09667	0.00025317	0.0178	0.00025107	0.07399	0.00017078	-0.10444	0.00026272	-0.01539
5.7	0.00018282	0.00759	0.00013848	-0.09858	0.0001759	0.00791	0.00019381	0.00395	0.00012904	-0.09082	0.00025114	0.01577	0.00025095	0.07387	0.00016429	-0.11093	0.00025882	-0.01929
5.725	0.00017684	0.00161	0.00013311	-0.10395	0.0001739	0.00591	0.00019415	0.00429	0.00013289	-0.08697	0.00024663	0.01126	0.00025096	0.07388	0.00016077	-0.11445	0.00025834	-0.01977
5.75	0.00016578	-0.00945	0.00012706	-0.11	0.00017538	0.00739	0.00019486	0.005	0.00013293	-0.08693	0.00023989	0.00452	0.00025057	0.07349	0.00016191	-0.11331	0.00025947	-0.01864
5.775	0.00015209	-0.02314	0.00012117	-0.11589	0.00018062	0.01263	0.00019572	0.00586	0.00012931	-0.09055	0.00022963	-0.00574	0.00025028	0.0732	0.0001702	-0.10502	0.00025851	-0.0196
5.8	0.00014059	-0.03464	0.0001179	-0.11916	0.00018595	0.01796	0.00019744	0.00758	0.00012458	-0.09528	0.00021403	-0.02134	0.00025076	0.07368	0.00018279	-0.09243	0.00025579	-0.02232
5.825	0.00013485	-0.04038	0.00011901	-0.11805	0.00018743	0.01944	0.00019825	0.00839	0.0001224	-0.09746	0.00019541	-0.03996	0.00025236	0.07528	0.00019562	-0.0796	0.00025396	-0.02415
5.85	0.00013645	-0.03878	0.00012459	-0.11247	0.00018518	0.01719	0.00019507	0.00521	0.00012576	-0.0941	0.00017832	-0.05705	0.00025559	0.07851	0.00020498	-0.07024	0.00025466	-0.02345
5.875	0.00014466	-0.03057	0.00013125	-0.10581	0.00018315	0.01516	0.00018826	-0.0016	0.00013366	-0.0862	0.00016823	-0.06714	0.00025929	0.08221	0.00021047	-0.06475	0.00025613	-0.02198
5.9	0.00015756	-0.01767	0.00013538	-0.10168	0.00018419	0.0162	0.00018092	-0.00894	0.0001433	-0.07656	0.00016815	-0.06722	0.00025948	0.0824	0.00021322	-0.062	0.00025532	-0.02279
5.925	0.00017227	-0.00296	0.00013701	-0.10005	0.00018678	0.01879	0.00017601	-0.01385	0.00015312	-0.06674	0.00017675	-0.05862	0.000254	0.07692	0.00021465	-0.06057	0.00025052	-0.02759
5.95	0.00018447	0.00924	0.00014005	-0.09701	0.00018877	0.02078	0.00017443	-0.01543	0.00016277	-0.05709	0.00018857	-0.0468	0.00024481	0.06773	0.00021482	-0.0604	0.00024426	-0.03385
5.975	0.00019182	0.01659	0.00014689	-0.09017	0.00019035	0.02236	0.00017581	-0.01405	0.0001722	-0.04766	0.00019887	-0.0365	0.00023563	0.05855	0.0002133	-0.06192	0.00024077	-0.03734
6	0.00019464	0.01941	0.00015849	-0.07857	0.0001927	0.02471	0.00017916	-0.0107	0.00017785	-0.04201	0.00020745	-0.02792	0.00022804	0.05096	0.00020826	-0.06696	0.0002439	-0.03421
6.025	0.00019729	0.02206	0.00017415	-0.06291	0.00019783	0.02984	0.00018269	-0.00717	0.00017949	-0.04037	0.0002152	-0.02017	0.00022181	0.04473	0.00020034	-0.07488	0.00025351	-0.0246
6.05	0.00020367	0.02844	0.00019228	-0.04478	0.0002065	0.03851	0.00018561	-0.00425	0.00017967	-0.04019	0.00022129	-0.01408	0.00021817	0.04109	0.00019251	-0.08271	0.00026642	-0.01169
6.075	0.00021502	0.03979	0.00021004	-0.02702	0.00021603	0.04804	0.00018821	-0.00165	0.0001803	-0.03956	0.00022596	-0.00941	0.00022021	0.04313	0.0001896	-0.08562	0.00028015	0.00204
6.1	0.00022922	0.05399	0.00022417	-0.01289	0.00022328	0.05529	0.00019223	0.00237	0.00018284	-0.03702	0.00023046	-0.00491	0.00022845	0.05137	0.00019467	-0.08055	0.00029256	0.01445
6.125	0.00024221	0.06698	0.00023497	-0.00209	0.00022738	0.05939	0.00019834	0.00848	0.00018735	-0.03251	0.00023516	-0.00021	0.00024014	0.06306	0.00020436	-0.07086	0.00030181	0.0237
6.15	0.0002527	0.07747	0.00024601	0.00895	0.00023026	0.06227	0.00020436	0.0145	0.00019395	-0.02591	0.00023884	0.00347	0.0002532	0.07612	0.00021294	-0.06228	0.00030729	0.02918
6.175	0.000261	0.08577	0.00026012	0.02306	0.00023393	0.06594	0.00020736	0.0175	0.00020105	-0.01881	0.00023988	0.00451	0.00026584	0.08876	0.00021731	-0.05791	0.00030811	0.03
6.2	0.00027008	0.09485	0.00027714	0.04008	0.00023853	0.07054	0.00020733	0.01747	0.00020591	-0.01395	0.00023907	0.0037	0.0002759	0.09882	0.00021762	-0.0576	0.00030313	0.02502
6.225	0.00028228	0.10705	0.00029572	0.05866	0.00024346	0.07547	0.00020785	0.01799	0.00020683	-0.01303	0.00023853	0.00316	0.00028154	0.10446	0.00021624	-0.05898	0.000292	0.01389
6.25	0.0002945	0.11927	0.00031463	0.07757	0.00024718	0.07919	0.00020978	0.01992	0.00020569	-0.01417	0.0002379	0.00253	0.0002831	0.10602	0.00021445	-0.06077	0.00027676	-0.00135
6.275	0.0003024	0.12717	0.00033095	0.09389	0.00024854	0.08055	0.00021268	0.02282	0.00020443	-0.01543	0.00023718	0.00181	0.00028095	0.10387	0.00021195	-0.06327	0.00026158	-0.01653
6.3	0.00030284	0.12761	0.00034305	0.10599	0.00024812	0.08013	0.00021496	0.0251	0.00020391	-0.01595	0.00023673	0.00136	0.00027601	0.09893	0.00020749	-0.06773	0.00025026	-0.02785
6.325	0.00029882	0.12359	0.00035171	0.11465	0.0002478	0.07981	0.00021702	0.02716	0.00020275	-0.01711	0.00023667	0.0013	0.00026913	0.09205	0.00020281	-0.07241	0.00024469	-0.03342
6.35	0.00029589	0.12066	0.00035868	0.12162	0.00024926	0.08127	0.00022023	0.03037	0.00020113	-0.01873	0.00023705	0.00168	0.00026006	0.08298	0.00020008	-0.07514	0.00024511	-0.033
6.375	0.00029517	0.11994	0.00036575	0.12869	0.00025141	0.08342	0.00022537	0.03551	0.00019985	-0.02001	0.00023807	0.0027	0.00024821	0.07113	0.00020108	-0.07414	0.0002493	-0.02881
6.4	0.00029534	0.12011	0.00037296	0.1359	0.00025323	0.08524	0.00023244	0.04258	0.00020112	-0.01874	0.00024076	0.00539	0.00023728	0.0602	0.00020469	-0.07053	0.00025436	-0.02375
6.425	0.00029355	0.11832	0.00037795	0.14089	0.00025501	0.08702	0.00024068	0.05082	0.00020615	-0.01371	0.00024506	0.00969	0.00023265	0.05557	0.00020845	-0.06677	0.00025819	-0.01992
6.45	0.00028729	0.11206	0.00037903	0.14197	0.0002568	0.08881	0.00024763	0.05777	0.00021481	-0.00505	0.00024998	0.01461	0.00023581	0.05873	0.0002109	-0.06432	0.00026132	-0.01679
6.475	0.00027698	0.10175	0.00037517	0.13811	0.00025939	0.0914	0.00024989	0.06003	0.00022503	0.00517	0.00025521	0.01984	0.00024295	0.06587	0.0002104	-0.06482	0.00026508	-0.01303
6.5	0.00026674	0.09151	0.00036816	0.1311	0.00026342	0.09543	0.00024707	0.05721	0.00023429	0.01443	0.00025958	0.02421	0.0002498	0.07272	0.00020709	-0.06813	0.0002692	-0.00891
6.525	0.00025983	0.0846	0.00036165	0.12459	0.00026802	0.10003	0.00024285	0.05299	0.000241	0.02114	0.00026097	0.0256	0.00025482	0.07774	0.00020159	-0.07363	0.00027312	-0.00499
6.55	0.00025655	0.08132	0.00035747	0.12041	0.00027154	0.10355	0.00024203	0.05217	0.00024575	0.02589	0.00025784	0.02247	0.00025989	0.08281	0.00019481	-0.08041	0.00027594	-0.00217
6.575	0.00025461	0.07938	0.00035382	0.11676	0.00027253	0.10454	0.00024688	0.05702	0.00024921	0.02935	0.00025083	0.01546	0.0002656	0.08852	0.0001884	-0.08682	0.00027761	-0.0005
6.6	0.00025144	0.07621	0.00034806	0.111	0.00027173	0.10374	0.00025533	0.06547	0.00025172	0.03186	0.000243	0.00763	0.0002721	0.09502	0.00018428	-0.09094	0.00027857	0.00046
6.625	0.00024686	0.07163	0.00033823	0.10117	0.00026969	0.1017	0.00026384	0.07398	0.0002537	0.03384	0.00023727	0.0019	0.00027664	0.09956	0.00018317	-0.09205	0.00027905	0.00094
6.65	0.00024121	0.06598	0.0003234	0.08634	0.00026582	0.09783	0.00027051	0.08065	0.00025897	0.03911	0.00023522	-0.00015	0.00027742	0.10034	0.00018517	-0.09005	0.00027915	0.00104
6.675	0.00023642	0.06119	0.00030423	0.06717	0.0002605	0.09251	0.00027298	0.08312	0.00026815	0.04829	0.00023622	0.00085	0.00027438	0.0973	0.00019118	-0.08404	0.00027761	-0.0005
6.7	0.00023328	0.05805	0.00028462	0.04756	0.00025433	0.08634	0.00026875	0.07889	0.00027891	0.05905	0.00023899	0.00362	0.00027096	0.09388	0.00020081	-0.07441	0.00027335	-0.00476
6.725	0.00023037	0.05514	0.00026937	0.03231	0.00024857	0.08058	0.00025923	0.06937	0.00028506	0.0652	0.00024383	0.00846	0.00027067	0.09359	0.00021226	-0.06296	0.00026701	-0.0111
6.75	0.000225	0.04977	0.00026141	0.02435	0.00024404	0.07605	0.00024823	0.05837	0.00028446	0.0646	0.00024872	0.01335	0.00027355	0.09647	0.00022217	-0.05305	0.00026147	-0.01664
6.775	0.00021457	0.03934	0.00026018	0.02312	0.00024089	0.0729	0.00023915	0.04929	0.00028081	0.06095	0.00025164	0.01627	0.00027672	0.09964	0.00022797	-0.04725	0.00026137	-0.01674
6.8	0.00020004	0.02481	0.00026396	0.0269	0.00023655	0.06856	0.00023293	0.04307	0.00027851	0.05865	0.00025108	0.01571	0.00027579	0.09871	0.00022819	-0.04703	0.00026694	-0.01117
6.825	0.00018629	0.01106	0.00026939	0.03233	0.00022986	0.06187	0.00022851	0.03865	0.00027829	0.05843	0.00024798	0.01261	0.00026923	0.09215	0.0002266	-0.04862	0.00027223	-0.00588
6.85	0.00017829	0.00306	0.00027467	0.03761	0.00022092	0.05293	0.00022507	0.03521	0.00027993	0.06007	0.00024488	0.00951	0.0002595	0.08242	0.00022647	-0.04875	0.00027078	-0.00733
6.875	0.00017619	0.00096	0.00027956	0.0425	0.00021263	0.04464	0.00022141	0.03155	0.00028115	0.06129	0.00024449	0.00912	0.00024982	0.07274	0.00022823	-0.04699	0.00026117	-0.01694
6.9	0.00017674	0.00151	0.00028547	0.04841	0.00020767	0.03968	0.00021733	0.02747	0.00027868	0.05882	0.0002476	0.01223	0.00024271	0.06563	0.00023012	-0.0451	0.00024894	-0.02917
6.925	0.00017802	0.00279	0.00029071	0.05365	0.00020756	0.03957	0.0002135	0.02364	0.00026942	0.04956	0.00025231	0.01694	0.00023905	0.06197	0.00023092	-0.0443	0.00024011	-0.038
6.95	0.00018084	0.00561	0.00028978	0.05272	0.00021018	0.04219	0.0002109	0.02104	0.00025494	0.03508	0.00025716	0.02179	0.00023948	0.0624	0.00023216	-0.04306	0.00023716	-0.04095
6.975	0.00018744	0.01221	0.00027844	0.04138	0.00021268	0.04469	0.00021	0.02014	0.00023995	0.02009	0.00025903	0.02366	0.00024363	0.06655	0.00023379	-0.04143	0.00023841	-0.0397
7	0.0001958	0.02057	0.00026129	0.02423	0.00021291	0.04492	0.00021184	0.02198	0.00023093	0.01107	0.00025558	0.02021	0.00025069	0.07361	0.00023546	-0.03976	0.0002419	-0.03621
7.025	0.00020263	0.0274	0.00024659	0.00953	0.00021052	0.04253	0.00021591	0.02605	0.00022879	0.00893	0.00024743	0.01206	0.00025889	0.08181	0.0002352	-0.04002	0.00024732	-0.03079
7.05	0.00020643	0.0312	0.00023978	0.00272	0.00020841	0.04042	0.00021864	0.02878	0.00022938	0.00952	0.00023733	0.00196	0.00026662	0.08954	0.00023184	-0.04338	0.0002532	-0.02491
7.075	0.00020682	0.03159	0.00023919	0.00213	0.00020894	0.04095	0.00021756	0.0277	0.00023092	0.01106	0.00022796	-0.00741	0.00027264	0.09556	0.00022569	-0.04953	0.00025771	-0.0204
7.1	0.00020531	0.03008	0.00024159	0.00453	0.00021271	0.04472	0.00021439	0.02453	0.00023334	0.01348	0.0002231	-0.01227	0.0002763	0.09922	0.00022056	-0.05466	0.00026162	-0.01649
7.125	0.00020324	0.02801	0.00024432	0.00726	0.00021761	0.04962	0.00021122	0.02136	0.00023629	0.01643	0.00022565	-0.00972	0.00027767	0.10059	0.0002198	-0.05542	0.00026737	-0.01074
7.15	0.00020441	0.02918	0.00024696	0.0099	0.00022001	0.05202	0.00020836	0.0185	0.00023892	0.01906	0.00023619	0.00082	0.00027652	0.09944	0.00022448	-0.05074	0.00027439	-0.00372
7.175	0.00020793	0.0327	0.00025112	0.01406	0.00021873	0.05074	0.00020426	0.0144	0.00023972	0.01986	0.00025051	0.01514	0.00027216	0.09508	0.00023334	-0.04188	0.00027997	0.00186
7.2	0.00021056	0.03533	0.00025673	0.01967	0.00021526	0.04727	0.00019988	0.01002	0.00024003	0.02017	0.00026252	0.02715	0.00026462	0.08754	0.0002426	-0.03262	0.00028009	0.00198
7.225	0.0002099	0.03467	0.00025992	0.02286	0.0002122	0.04421	0.00019421	0.00435	0.00024171	0.02185	0.00026836	0.03299	0.00025598	0.0789	0.00024989	-0.02533	0.00027382	-0.00429
7.25	0.00020681	0.03158	0.00025858	0.02152	0.0002108	0.04281	0.00018807	-0.00179	0.00024515	0.02529	0.00026664	0.03127	0.00024939	0.07231	0.00025497	-0.02025	0.00026541	-0.0127
7.275	0.00020252	0.02729	0.0002534	0.01634	0.00021213	0.04414	0.00018212	-0.00774	0.00024793	0.02807	0.00026112	0.02575	0.00024668	0.0696	0.0002578	-0.01742	0.00025864	-0.01947
7.3	0.00019799	0.02276	0.000247	0.00994	0.00021484	0.04685	0.00017786	-0.012	0.00024647	0.02661	0.00025315	0.01778	0.00024849	0.07141	0.00025752	-0.0177	0.00025394	-0.02417
7.325	0.00019443	0.0192	0.00024211	0.00505	0.0002164	0.04841	0.00017726	-0.0126	0.00024103	0.02117	0.00024481	0.00944	0.00025253	0.07545	0.00025243	-0.02279	0.00025036	-0.02775
7.35	0.00019366	0.01843	0.00024199	0.00493	0.00021611	0.04812	0.00017904	-0.01082	0.00023281	0.01295	0.00023789	0.00252	0.00025582	0.07874	0.00024352	-0.0317	0.00024858	-0.02953
7.375	0.00019792	0.02269	0.00024681	0.00975	0.00021675	0.04876	0.00018082	-0.00904	0.00022516	0.0053	0.00023388	-0.00149	0.00025699	0.07991	0.000233	-0.04222	0.0002489	-0.02921
7.4	0.00020645	0.03122	0.00025464	0.01758	0.0002214	0.05341	0.00018169	-0.00817	0.00022191	0.00205	0.00023346	-0.00191	0.00025803	0.08095	0.00022525	-0.04997	0.00024998	-0.02813
7.425	0.00021595	0.04072	0.00026118	0.02412	0.00022829	0.0603	0.00018232	-0.00754	0.00022703	0.00717	0.00023623	0.00086	0.00025966	0.08258	0.00022214	-0.05308	0.00025055	-0.02756
7.45	0.00022283	0.0476	0.00026421	0.02715	0.0002314	0.06341	0.00018301	-0.00685	0.00023809	0.01823	0.00024001	0.00464	0.00026175	0.08467	0.00022197	-0.05325	0.00024958	-0.02853
7.475	0.00022521	0.04998	0.00026381	0.02675	0.00022791	0.05992	0.00018394	-0.00592	0.00024862	0.02876	0.00024417	0.0088	0.00026301	0.08593	0.00022147	-0.05375	0.00024673	-0.03138
7.5	0.00022546	0.05023	0.00026055	0.02349	0.00022072	0.05273	0.00018742	-0.00244	0.00025381	0.03395	0.00024813	0.01276	0.00026228	0.0852	0.00021966	-0.05556	0.00024362	-0.03449
7.525	0.00022666	0.05143	0.00025294	0.01588	0.00021539	0.0474	0.00019483	0.00497	0.00025124	0.03138	0.00025073	0.01536	0.00025831	0.08123	0.00021799	-0.05723	0.00024225	-0.03586
7.55	0.00023156	0.05633	0.00024049	0.00343	0.00021491	0.04692	0.00020463	0.01477	0.00024313	0.02327	0.00025069	0.01532	0.00025178	0.0747	0.00021863	-0.05659	0.0002435	-0.03461
7.575	0.00024113	0.0659	0.00022516	-0.0119	0.00021834	0.05035	0.00021354	0.02368	0.0002342	0.01434	0.00024806	0.01269	0.00024449	0.06741	0.00022087	-0.05435	0.00024555	-0.03256
7.6	0.00025427	0.07904	0.0002101	-0.02696	0.00022197	0.05398	0.00021839	0.02853	0.00023006	0.0102	0.00024384	0.00847	0.00023839	0.06131	0.00022376	-0.05146	0.00024619	-0.03192
7.625	0.00026779	0.09256	0.00019692	-0.04014	0.00022417	0.05618	0.00021897	0.02911	0.00023127	0.01141	0.00023952	0.00415	0.00023431	0.05723	0.0002253	-0.04992	0.0002434	-0.03471
7.65	0.0002797	0.10447	0.00018581	-0.05125	0.00022512	0.05713	0.00021702	0.02716	0.00023381	0.01395	0.00023634	0.00097	0.0002316	0.05452	0.00022508	-0.05014	0.00023729	-0.04082
7.675	0.000291	0.11577	0.00017754	-0.05952	0.00022587	0.05788	0.00021273	0.02287	0.00023458	0.01472	0.00023633	0.00096	0.00022964	0.05256	0.0002258	-0.04942	0.00023021	-0.0479
7.7	0.00030131	0.12608	0.00017389	-0.06317	0.00022642	0.05843	0.00020865	0.01879	0.00023479	0.01493	0.00023867	0.0033	0.00022801	0.05093	0.00023023	-0.04499	0.00022325	-0.05486
7.725	0.0003081	0.13287	0.00017357	-0.06349	0.00022625	0.05826	0.00020753	0.01767	0.00023753	0.01767	0.00024142	0.00605	0.0002272	0.05012	0.00023746	-0.03776	0.00021734	-0.06077
7.75	0.00030766	0.13243	0.00017408	-0.06298	0.00022497	0.05698	0.00020968	0.01982	0.00024381	0.02395	0.000244	0.00863	0.00022822	0.05114	0.00024497	-0.03025	0.000215	-0.06311
7.775	0.0002977	0.12247	0.00017388	-0.06318	0.00022336	0.05537	0.00021234	0.02248	0.00025295	0.03309	0.00024592	0.01055	0.0002309	0.05382	0.00025057	-0.02465	0.00021643	-0.06168
7.8	0.00027962	0.10439	0.00017434	-0.06272	0.00022053	0.05254	0.0002131	0.02324	0.00026172	0.04186	0.00024483	0.00946	0.00023246	0.05538	0.000253	-0.02222	0.00022035	-0.05776
7.825	0.00025909	0.08386	0.00017746	-0.0596	0.00021735	0.04936	0.00021216	0.0223	0.00026491	0.04505	0.00023955	0.00418	0.00023148	0.0544	0.00025199	-0.02323	0.00022631	-0.0518
7.85	0.0002426	0.06737	0.00018402	-0.05304	0.00021452	0.04653	0.00021035	0.02049	0.00025967	0.03981	0.00023228	-0.00309	0.00022939	0.05231	0.00024712	-0.0281	0.00023483	-0.04328
7.875	0.00023093	0.0557	0.00019202	-0.04504	0.0002124	0.04441	0.00020632	0.01646	0.00024812	0.02826	0.00022752	-0.00785	0.00022686	0.04978	0.00023769	-0.03753	0.00024445	-0.03366
7.9	0.00022169	0.04646	0.00019712	-0.03994	0.0002123	0.04431	0.00020036	0.0105	0.00023559	0.01573	0.00022867	-0.0067	0.00022461	0.04753	0.00022809	-0.04713	0.00025207	-0.02604
7.925	0.0002107	0.03547	0.00019508	-0.04198	0.00021502	0.04703	0.00019444	0.00458	0.0002276	0.00774	0.00023631	0.00094	0.00022234	0.04526	0.0002202	-0.05502	0.00025532	-0.02279
7.95	0.00019558	0.02035	0.0001861	-0.05096	0.00021956	0.05157	0.00019137	0.00151	0.00022711	0.00725	0.00024757	0.0122	0.00022034	0.04326	0.00021524	-0.05998	0.00025391	-0.0242
7.975	0.00017662	0.00139	0.0001734	-0.06366	0.00022401	0.05602	0.00019238	0.00252	0.00023044	0.01058	0.00025653	0.02116	0.0002201	0.04302	0.00021399	-0.06123	0.00024964	-0.02847
8	0.00015573	-0.0195	0.00015949	-0.07757	0.0002279	0.05991	0.00019796	0.0081	0.00023287	0.01301	0.00025915	0.02378	0.00022233	0.04525	0.00021722	-0.058	0.00024548	-0.03263
8.025	0.00013538	-0.03985	0.00014449	-0.09257	0.00023208	0.06409	0.00020673	0.01687	0.00022967	0.00981	0.00025564	0.02027	0.00022536	0.04828	0.00022329	-0.05193	0.00024264	-0.03547
8.05	0.00011864	-0.05659	0.00012949	-0.10757	0.00023628	0.06829	0.00021516	0.0253	0.00022134	0.00148	0.00025029	0.01492	0.00022809	0.05101	0.00023035	-0.04487	0.00024145	-0.03666
8.075	0.00010809	-0.06714	0.00011658	-0.12048	0.00023788	0.06989	0.00021916	0.0293	0.00021118	-0.00868	0.00024746	0.01209	0.00023119	0.05411	0.00023744	-0.03778	0.00024135	-0.03676
8.1	0.00010671	-0.06852	0.00010477	-0.13229	0.0002346	0.06661	0.00021982	0.02996	0.00020326	-0.0166	0.00024862	0.01325	0.00023489	0.05781	0.00024524	-0.02998	0.00024229	-0.03582
8.125	0.00011078	-0.06445	9.195e-05	-0.14511	0.00022832	0.06033	0.00021982	0.02996	0.00020004	-0.01982	0.00025233	0.01696	0.00023897	0.06189	0.00025244	-0.02278	0.00024343	-0.03468
8.15	0.00011623	-0.059	7.883e-05	-0.15823	0.00022252	0.05453	0.00022196	0.0321	0.0002011	-0.01876	0.00025623	0.02086	0.00024398	0.0669	0.0002563	-0.01892	0.00024346	-0.03465
8.175	0.00011755	-0.05768	6.816e-05	-0.1689	0.00021968	0.05169	0.00022687	0.03701	0.00020542	-0.01444	0.00025937	0.024	0.00025006	0.07298	0.00025362	-0.0216	0.00024094	-0.03717
8.2	0.00011133	-0.0639	6.124e-05	-0.17582	0.00021861	0.05062	0.00023312	0.04326	0.00021175	-0.00811	0.00026284	0.02747	0.00025671	0.07963	0.00024548	-0.02974	0.00023538	-0.04273
8.225	9.798e-05	-0.07725	5.749e-05	-0.17957	0.00021655	0.04856	0.00023671	0.04685	0.0002184	-0.00146	0.00026854	0.03317	0.00026238	0.0853	0.00023634	-0.03888	0.00022861	-0.0495
8.25	8.244e-05	-0.09279	5.529e-05	-0.18177	0.00021103	0.04304	0.00023547	0.04561	0.00022238	0.00252	0.00027743	0.04206	0.00026624	0.08916	0.00023248	-0.04274	0.00022355	-0.05456
8.275	6.951e-05	-0.10572	5.314e-05	-0.18392	0.00020297	0.03498	0.00023003	0.04017	0.00022365	0.00379	0.00028786	0.05249	0.00026743	0.09035	0.00023708	-0.03814	0.0002219	-0.05621
8.3	6.038e-05	-0.11485	5.178e-05	-0.18528	0.00019475	0.02676	0.00022352	0.03366	0.00022401	0.00415	0.00029582	0.06045	0.00026623	0.08915	0.00024889	-0.02633	0.00022455	-0.05356
8.325	5.458e-05	-0.12065	5.309e-05	-0.18397	0.00018902	0.02103	0.00021739	0.02753	0.00022454	0.00468	0.00029888	0.06351	0.00026257	0.08549	0.00026192	-0.0133	0.00023073	-0.04738
8.35	5.106e-05	-0.12417	5.702e-05	-0.18004	0.00018529	0.0173	0.00021091	0.02105	0.00022631	0.00645	0.00029753	0.06216	0.0002564	0.07932	0.00027093	-0.00429	0.00023868	-0.03943
8.375	4.912e-05	-0.12611	6.066e-05	-0.1764	0.00018129	0.0133	0.00020365	0.01379	0.00022966	0.0098	0.00029438	0.05901	0.00025011	0.07303	0.00027325	-0.00197	0.0002456	-0.03251
8.4	4.912e-05	-0.12611	6.43e-05	-0.17276	0.00017669	0.0087	0.00019781	0.00795	0.00023279	0.01293	0.00029057	0.0552	0.00024769	0.07061	0.00026983	-0.00539	0.00024813	-0.02998
8.425	5.026e-05	-0.12497	7.045e-05	-0.16661	0.00017299	0.005	0.0001953	0.00544	0.00023334	0.01348	0.00028596	0.05059	0.00025241	0.07533	0.00026144	-0.01378	0.00024666	-0.03145
8.45	5.079e-05	-0.12444	8.033e-05	-0.15673	0.00017273	0.00474	0.00019546	0.0056	0.00023088	0.01102	0.00028176	0.04639	0.00026144	0.08436	0.00025184	-0.02338	0.00024529	-0.03282
8.475	4.995e-05	-0.12528	9.191e-05	-0.14515	0.00017729	0.0093	0.0001965	0.00664	0.00022589	0.00603	0.00027876	0.04339	0.00026861	0.09153	0.00024468	-0.03054	0.0002463	-0.03181
8.5	4.952e-05	-0.12571	0.00010224	-0.13482	0.00018554	0.01755	0.00019785	0.00799	0.00021859	-0.00127	0.00027598	0.04061	0.00027069	0.09361	0.00024197	-0.03325	0.00024851	-0.0296
8.525	4.999e-05	-0.12524	0.00010848	-0.12858	0.00019485	0.02686	0.00019932	0.00946	0.00021018	-0.00968	0.00027316	0.03779	0.00026985	0.09277	0.00024038	-0.03484	0.00024947	-0.02864
8.55	4.913e-05	-0.1261	0.00011102	-0.12604	0.00020418	0.03619	0.00020344	0.01358	0.00020358	-0.01628	0.00027136	0.03599	0.00026779	0.09071	0.00023705	-0.03817	0.00024885	-0.02926
8.575	4.775e-05	-0.12748	0.00011242	-0.12464	0.00021302	0.04503	0.00021035	0.02049	0.00019923	-0.02063	0.00027001	0.03464	0.00026454	0.08746	0.00023169	-0.04353	0.00024818	-0.02993
8.6	4.784e-05	-0.12739	0.00011398	-0.12308	0.00022044	0.05245	0.00022	0.03014	0.00019665	-0.02321	0.00026772	0.03235	0.00026017	0.08309	0.00022782	-0.0474	0.00025042	-0.02769
8.625	5.289e-05	-0.12234	0.0001146	-0.12246	0.00022553	0.05754	0.00023113	0.04127	0.00019604	-0.02382	0.00026399	0.02862	0.00025521	0.07813	0.00022921	-0.04601	0.00025461	-0.0235
8.65	6.347e-05	-0.11176	0.00011292	-0.12414	0.0002287	0.06071	0.00024164	0.05178	0.00019734	-0.02252	0.00025973	0.02436	0.00025095	0.07387	0.00023693	-0.03829	0.00026036	-0.01775
8.675	7.842e-05	-0.09681	0.00010974	-0.12732	0.00022977	0.06178	0.000249	0.05914	0.00019892	-0.02094	0.00025554	0.02017	0.00024647	0.06939	0.00024587	-0.02935	0.00026687	-0.01124
8.7	9.475e-05	-0.08048	0.00010866	-0.1284	0.00022816	0.06017	0.00025249	0.06263	0.00020011	-0.01975	0.00025146	0.01609	0.00024033	0.06325	0.0002503	-0.02492	0.00027411	-0.004
8.725	0.00010893	-0.0663	0.00010985	-0.12721	0.00022519	0.0572	0.00025128	0.06142	0.00020108	-0.01878	0.00024696	0.01159	0.00023222	0.05514	0.00024777	-0.02745	0.00027951	0.0014
8.75	0.00011873	-0.0565	0.00011487	-0.12219	0.00022245	0.05446	0.0002464	0.05654	0.00020268	-0.01718	0.00024135	0.00598	0.00022568	0.0486	0.00024039	-0.03483	0.00028171	0.0036
8.775	0.00012282	-0.05241	0.00012321	-0.11385	0.00022157	0.05358	0.00024053	0.05067	0.00020575	-0.01411	0.00023448	-0.00089	0.00022469	0.04761	0.00023346	-0.04176	0.00028023	0.00212
8.8	0.00012062	-0.05461	0.00013199	-0.10507	0.00022227	0.05428	0.00023625	0.04639	0.00021063	-0.00923	0.00022681	-0.00856	0.00023056	0.05348	0.00023213	-0.04309	0.00027692	-0.00119
8.825	0.00011561	-0.05962	0.00013781	-0.09925	0.00022271	0.05472	0.0002341	0.04424	0.0002158	-0.00406	0.00022001	-0.01536	0.00024004	0.06296	0.0002377	-0.03752	0.00027363	-0.00448
8.85	0.0001134	-0.06183	0.0001394	-0.09766	0.00022094	0.05295	0.0002339	0.04404	0.00022014	0.00028	0.00021667	-0.0187	0.00024886	0.07178	0.00024765	-0.02757	0.00027032	-0.00779
8.875	0.00011791	-0.05732	0.00014019	-0.09687	0.00021733	0.04934	0.00023553	0.04567	0.00022208	0.00222	0.00021594	-0.01943	0.00025289	0.07581	0.0002574	-0.01782	0.00026741	-0.0107
8.9	0.00012887	-0.04636	0.0001434	-0.09366	0.00021383	0.04584	0.00023952	0.04966	0.00022169	0.00183	0.00021535	-0.02002	0.0002499	0.07282	0.00026461	-0.01061	0.00026679	-0.01132
8.925	0.0001452	-0.03003	0.0001483	-0.08876	0.00021148	0.04349	0.00024607	0.05621	0.00022018	0.00032	0.00021382	-0.02155	0.00024073	0.06365	0.00026758	-0.00764	0.00026748	-0.01063
8.95	0.00016237	-0.01286	0.00015195	-0.08511	0.00021017	0.04218	0.00025384	0.06398	0.00022073	0.00087	0.00021319	-0.02218	0.00022937	0.05229	0.00026652	-0.0087	0.0002677	-0.01041
8.975	0.00017749	0.00226	0.00015231	-0.08475	0.00020905	0.04106	0.00026066	0.0708	0.00022543	0.00557	0.00021316	-0.02221	0.0002202	0.04312	0.00026436	-0.01086	0.00026608	-0.01203
9	0.00018887	0.01364	0.00014835	-0.08871	0.00020782	0.03983	0.00026608	0.07622	0.00023378	0.01392	0.00021191	-0.02346	0.00021609	0.03901	0.00026506	-0.01016	0.00026303	-0.01508
9.025	0.00019756	0.02233	0.00014515	-0.09191	0.00020843	0.04044	0.00026815	0.07829	0.00024347	0.02361	0.00020865	-0.02672	0.00021755	0.04047	0.00027063	-0.00459	0.00026005	-0.01806
9.05	0.00020467	0.02944	0.00014653	-0.09053	0.00021321	0.04522	0.00026471	0.07485	0.0002524	0.03254	0.00020504	-0.03033	0.00022408	0.047	0.00027965	0.00443	0.0002583	-0.01981
9.075	0.00020913	0.0339	0.00015496	-0.0821	0.00022106	0.05307	0.00025432	0.06446	0.00025672	0.03686	0.00020359	-0.03178	0.00023326	0.05618	0.00028821	0.01299	0.00025635	-0.02176
9.1	0.00020927	0.03404	0.000169	-0.06806	0.00022854	0.06055	0.0002389	0.04904	0.00025426	0.0344	0.00020543	-0.02994	0.00024232	0.06524	0.00029255	0.01733	0.00025206	-0.02605
9.125	0.00020544	0.03021	0.00018519	-0.05187	0.00023363	0.06564	0.00022247	0.03261	0.00024665	0.02679	0.00020912	-0.02625	0.00024765	0.07057	0.00029165	0.01643	0.00024529	-0.03282
9.15	0.00020047	0.02524	0.00019917	-0.03789	0.00023622	0.06823	0.00020955	0.01969	0.00023903	0.01917	0.00021375	-0.02162	0.00024898	0.0719	0.00028783	0.01261	0.00023814	-0.03997
9.175	0.00019816	0.02293	0.00020714	-0.02992	0.00023703	0.06904	0.00020335	0.01349	0.00023653	0.01667	0.0002167	-0.01867	0.00024783	0.07075	0.00028363	0.00841	0.00023594	-0.04217
9.2	0.00020014	0.02491	0.00020822	-0.02884	0.00023637	0.06838	0.00020487	0.01501	0.00023958	0.01972	0.00021444	-0.02093	0.00024537	0.06829	0.00028158	0.00636	0.00024168	-0.03643
9.225	0.00020502	0.02979	0.00020383	-0.03323	0.00023406	0.06607	0.00021144	0.02158	0.00024476	0.0249	0.00020526	-0.03011	0.00024206	0.06498	0.00028091	0.00569	0.00025326	-0.02485
9.25	0.00021059	0.03536	0.00019649	-0.04057	0.00023052	0.06253	0.00021828	0.02842	0.00024759	0.02773	0.00019073	-0.04464	0.00023956	0.06248	0.00027995	0.00473	0.00026682	-0.01129
9.275	0.00021468	0.03945	0.00018774	-0.04932	0.00022568	0.05769	0.00022087	0.03101	0.00024659	0.02673	0.0001751	-0.06027	0.00023751	0.06043	0.00027709	0.00187	0.00027883	0.00072
9.3	0.00021634	0.04111	0.00018027	-0.05679	0.00022069	0.0527	0.00021725	0.02739	0.0002415	0.02164	0.00016099	-0.07438	0.00023541	0.05833	0.00027403	-0.00119	0.00028658	0.00847
9.325	0.00021599	0.04076	0.00017459	-0.06247	0.00021661	0.04862	0.00020884	0.01898	0.00023342	0.01356	0.00015126	-0.08411	0.00023173	0.05465	0.00027041	-0.00481	0.00028856	0.01045
9.35	0.00021592	0.04069	0.00017053	-0.06653	0.00021365	0.04566	0.00019998	0.01012	0.00022533	0.00547	0.00014858	-0.08679	0.00022545	0.04837	0.00026696	-0.00826	0.00028572	0.00761
9.375	0.0002159	0.04067	0.00016807	-0.06899	0.00021169	0.0437	0.000195	0.00514	0.00021971	-0.00015	0.00015348	-0.08189	0.00021614	0.03906	0.00026323	-0.01199	0.00028072	0.00261
9.4	0.00021453	0.0393	0.0001659	-0.07116	0.00021179	0.0438	0.00019634	0.00648	0.00021641	-0.00345	0.00016304	-0.07233	0.0002067	0.02962	0.00025821	-0.01701	0.00027464	-0.00347
9.425	0.00021143	0.0362	0.00016358	-0.07348	0.00021307	0.04508	0.00020384	0.01398	0.00021512	-0.00474	0.00017353	-0.06184	0.00020083	0.02375	0.00025064	-0.02458	0.00026807	-0.01004
9.45	0.00020809	0.03286	0.00016187	-0.07519	0.00021233	0.04434	0.00021491	0.02505	0.00021576	-0.0041	0.0001831	-0.05227	0.00020059	0.02351	0.00024255	-0.03267	0.00026101	-0.0171
9.475	0.00020721	0.03198	0.00016058	-0.07648	0.00020799	0.04	0.00022635	0.03649	0.00021651	-0.00335	0.00019208	-0.04329	0.00020491	0.02783	0.00023625	-0.03897	0.00025505	-0.02306
9.5	0.0002074	0.03217	0.00015856	-0.0785	0.00020117	0.03318	0.00023595	0.04609	0.00021541	-0.00445	0.00019877	-0.0366	0.00021264	0.03556	0.00023335	-0.04187	0.00025158	-0.02653
9.525	0.00020825	0.03302	0.00015451	-0.08255	0.00019433	0.02634	0.00024038	0.05052	0.0002119	-0.00796	0.00020101	-0.03436	0.00022233	0.04525	0.00023266	-0.04256	0.00025095	-0.02716
9.55	0.00020989	0.03466	0.00014831	-0.08875	0.00018957	0.02158	0.00023595	0.04609	0.00020631	-0.01355	0.0001991	-0.03627	0.00023114	0.05406	0.00023261	-0.04261	0.00025256	-0.02555
9.575	0.00021125	0.03602	0.00014508	-0.09198	0.00018728	0.01929	0.00022319	0.03333	0.00020029	-0.01957	0.00019552	-0.03985	0.00023677	0.05969	0.00022987	-0.04535	0.00025498	-0.02313
9.6	0.00021147	0.03624	0.00014758	-0.08948	0.00018538	0.01739	0.00020592	0.01606	0.00019502	-0.02484	0.00019119	-0.04418	0.00023805	0.06097	0.00022531	-0.04991	0.00025781	-0.0203
9.625	0.00021012	0.03489	0.00015343	-0.08363	0.00018333	0.01534	0.00018859	-0.00127	0.00019151	-0.02835	0.00018484	-0.05053	0.00023525	0.05817	0.00022329	-0.05193	0.00026171	-0.0164
9.65	0.00020702	0.03179	0.00015923	-0.07783	0.00018229	0.0143	0.00017653	-0.01333	0.00019015	-0.02971	0.00017593	-0.05944	0.00022979	0.05271	0.00022863	-0.04659	0.0002668	-0.01131
9.675	0.00020235	0.02712	0.00016329	-0.07377	0.00018312	0.01513	0.00017351	-0.01635	0.00019167	-0.02819	0.00016482	-0.07055	0.00022344	0.04636	0.00023972	-0.0355	0.00027188	-0.00623
9.7	0.00019784	0.02261	0.0001676	-0.06946	0.00018463	0.01664	0.00018005	-0.00981	0.0001955	-0.02436	0.00015491	-0.08046	0.00021711	0.04003	0.00024945	-0.02577	0.00027504	-0.00307
9.725	0.00019699	0.02176	0.00017144	-0.06562	0.00018529	0.0173	0.00019141	0.00155	0.00020293	-0.01693	0.00015029	-0.08508	0.00020939	0.03231	0.00025163	-0.02359	0.00027526	-0.00285
9.75	0.0002019	0.02667	0.00017497	-0.06209	0.00018438	0.01639	0.00020029	0.01043	0.00021209	-0.00777	0.00015306	-0.08231	0.00019946	0.02238	0.00024626	-0.02896	0.00027093	-0.00718
9.775	0.00021174	0.03651	0.0001775	-0.05956	0.00018214	0.01415	0.00020286	0.013	0.00022009	0.00023	0.00016255	-0.07282	0.00018951	0.01243	0.00023721	-0.03801	0.00026186	-0.01625
9.8	0.00022286	0.04763	0.00017699	-0.06007	0.00017983	0.01184	0.00020167	0.01181	0.00022504	0.00518	0.00017753	-0.05784	0.00018212	0.00504	0.00022932	-0.0459	0.00025216	-0.02595
9.825	0.00023029	0.05506	0.00017429	-0.06277	0.0001804	0.01241	0.00020071	0.01085	0.00022723	0.00737	0.00019452	-0.04085	0.00017767	0.00059	0.00022548	-0.04974	0.00024656	-0.03155
9.85	0.00023059	0.05536	0.00017038	-0.06668	0.00018479	0.0168	0.0002031	0.01324	0.00022747	0.00761	0.00020848	-0.02689	0.00017478	-0.0023	0.00022616	-0.04906	0.0002477	-0.03041
9.875	0.00022308	0.04785	0.00016711	-0.06995	0.00018957	0.02158	0.00020745	0.01759	0.00022668	0.00682	0.00021475	-0.02062	0.00017289	-0.00419	0.00023138	-0.04384	0.00025306	-0.02505
9.9	0.00020977	0.03454	0.00016522	-0.07184	0.00018986	0.02187	0.00021078	0.02092	0.00022538	0.00552	0.00021326	-0.02211	0.00017298	-0.0041	0.00023993	-0.03529	0.00025796	-0.02015
9.925	0.00019495	0.01972	0.00016695	-0.07011	0.00018343	0.01544	0.00021128	0.02142	0.0002247	0.00484	0.00020732	-0.02805	0.00017668	-0.0004	0.00024909	-0.02613	0.00026005	-0.01806
9.95	0.00018204	0.00681	0.00017382	-0.06324	0.00017157	0.00358	0.00020924	0.01938	0.00022486	0.005	0.0002012	-0.03417	0.00018385	0.00677	0.000258	-0.01722	0.00025881	-0.0193
9.975	0.00017318	-0.00205	0.00018553	-0.05153	0.00015776	-0.01023	0.00020678	0.01692	0.00022488	0.00502	0.00019621	-0.03916	0.00019357	0.01649	0.00026714	-0.00808	0.00025492	-0.02319
10	0.0001704	-0.00483	0.00019936	-0.0377	0.00014811	-0.01988	0.00020561	0.01575	0.00022343	0.00357	0.00019269	-0.04268	0.00020458	0.0275	0.00027673	0.00151	0.0002507	-0.02741
10.025	0.00017327	-0.00196	0.00021161	-0.02545	0.00014834	-0.01965	0.00020596	0.0161	0.00022103	0.00117	0.00018998	-0.04539	0.0002131	0.03602	0.00028378	0.00856	0.0002484	-0.02971
10.05	0.00017934	0.00411	0.0002199	-0.01716	0.00015824	-0.00975	0.00020792	0.01806	0.00021987	1e-05	0.00018801	-0.04736	0.00021602	0.03894	0.00028535	0.01013	0.00024847	-0.02964
10.075	0.00018607	0.01084	0.0002245	-0.01256	0.0001715	0.00351	0.00021131	0.02145	0.00021981	-5e-05	0.00018807	-0.0473	0.00021559	0.03851	0.0002802	0.00498	0.00025049	-0.02762
10.1	0.00019046	0.01523	0.00022632	-0.01074	0.00018132	0.01333	0.00021498	0.02512	0.00021862	-0.00124	0.00019208	-0.04329	0.0002166	0.03952	0.00027079	-0.00443	0.00025324	-0.02487
10.125	0.00019024	0.01501	0.00022731	-0.00975	0.00018587	0.01788	0.00021815	0.02829	0.00021514	-0.00472	0.00019808	-0.03729	0.00022137	0.04429	0.00026096	-0.01426	0.00025474	-0.02337
10.15	0.0001873	0.01207	0.00022759	-0.00947	0.00018593	0.01794	0.0002219	0.03204	0.0002092	-0.01066	0.00020244	-0.03293	0.00022834	0.05126	0.00025445	-0.02077	0.00025456	-0.02355
10.175	0.00018731	0.01208	0.00022832	-0.00874	0.00018204	0.01405	0.00022373	0.03387	0.00020211	-0.01775	0.00020422	-0.03115	0.00023395	0.05687	0.00025225	-0.02297	0.00025432	-0.02379
10.2	0.00019339	0.01816	0.00023042	-0.00664	0.00017459	0.0066	0.0002201	0.03024	0.00019716	-0.0227	0.00020511	-0.03026	0.00023632	0.05924	0.00025278	-0.02244	0.00025629	-0.02182
10.225	0.00020392	0.02869	0.00023351	-0.00355	0.00016693	-0.00106	0.00021244	0.02258	0.00019638	-0.02348	0.00020606	-0.02931	0.00023593	0.05885	0.00025287	-0.02235	0.0002613	-0.01681
10.25	0.00021669	0.04146	0.00023606	-0.001	0.0001638	-0.00419	0.00020561	0.01575	0.00019825	-0.02161	0.0002057	-0.02967	0.00023402	0.05694	0.00025114	-0.02408	0.00026791	-0.0102
10.275	0.00022929	0.05406	0.00023735	0.00029	0.0001657	-0.00229	0.00020537	0.01551	0.00020115	-0.01871	0.00020163	-0.03374	0.00023127	0.05419	0.00024683	-0.02839	0.00027333	-0.00478
10.3	0.00024063	0.0654	0.00023724	0.00018	0.0001693	0.00131	0.00021208	0.02222	0.00020362	-0.01624	0.0001944	-0.04097	0.00022709	0.05001	0.00024097	-0.03425	0.00027335	-0.00476
10.325	0.00024733	0.0721	0.00023752	0.00046	0.00017009	0.0021	0.00022062	0.03076	0.00020457	-0.01529	0.00018466	-0.05071	0.00022155	0.04447	0.0002352	-0.04002	0.00026597	-0.01214
10.35	0.00024711	0.07188	0.00024069	0.00363	0.00016537	-0.00262	0.00022748	0.03762	0.00020338	-0.01648	0.00017549	-0.05988	0.0002177	0.04062	0.0002315	-0.04372	0.00025244	-0.02567
10.375	0.0002411	0.06587	0.00024773	0.01067	0.00015693	-0.01106	0.00023137	0.04151	0.00020084	-0.01902	0.00017115	-0.06422	0.0002172	0.04012	0.00023184	-0.04338	0.0002377	-0.04041
10.4	0.00023261	0.05738	0.00025537	0.01831	0.00014828	-0.01971	0.00023448	0.04462	0.00019853	-0.02133	0.00017255	-0.06282	0.00021782	0.04074	0.00023576	-0.03946	0.00022754	-0.05057
10.425	0.00022462	0.04939	0.0002614	0.02434	0.00014322	-0.02477	0.00023776	0.0479	0.00019813	-0.02173	0.00017687	-0.0585	0.00021628	0.0392	0.00024034	-0.03488	0.00022447	-0.05364
10.45	0.00021895	0.04372	0.00026455	0.02749	0.00014216	-0.02583	0.00024078	0.05092	0.00020007	-0.01979	0.00018244	-0.05293	0.00021165	0.03457	0.00024368	-0.03154	0.00022682	-0.05129
10.475	0.00021931	0.04408	0.00026768	0.03062	0.00014379	-0.0242	0.00024077	0.05091	0.00020258	-0.01728	0.00018948	-0.04589	0.00020644	0.02936	0.00024488	-0.03034	0.00023297	-0.04514
10.5	0.00022798	0.05275	0.00027239	0.03533	0.00014782	-0.02017	0.0002374	0.04754	0.00020325	-0.01661	0.00019842	-0.03695	0.00020375	0.02667	0.00024499	-0.03023	0.00024033	-0.03778
10.525	0.00024319	0.06796	0.00027725	0.04019	0.00015495	-0.01304	0.00023321	0.04335	0.00020425	-0.01561	0.00020712	-0.02825	0.00020494	0.02786	0.000245	-0.03022	0.00024499	-0.03312
10.55	0.0002596	0.08437	0.00027835	0.04129	0.00016393	-0.00406	0.00023061	0.04075	0.0002072	-0.01266	0.0002131	-0.02227	0.00021071	0.03363	0.00024704	-0.02818	0.00024509	-0.03302
10.575	0.00027117	0.09594	0.00027515	0.03809	0.00017098	0.00299	0.00023006	0.0402	0.00021133	-0.00853	0.0002151	-0.02027	0.00021756	0.04048	0.00025032	-0.0249	0.00024178	-0.03633
10.6	0.00027423	0.099	0.00026987	0.03281	0.0001739	0.00591	0.00023014	0.04028	0.00021478	-0.00508	0.00021295	-0.02242	0.00022087	0.04379	0.00025261	-0.02261	0.00023827	-0.03984
10.625	0.00026926	0.09403	0.00026611	0.02905	0.00017251	0.00452	0.00022754	0.03768	0.0002172	-0.00266	0.00020933	-0.02604	0.00021969	0.04261	0.00025197	-0.02325	0.00023811	-0.04
10.65	0.00025954	0.08431	0.00026472	0.02766	0.00016888	0.00089	0.00021979	0.02993	0.00021937	-0.00049	0.0002063	-0.02907	0.00021534	0.03826	0.00024724	-0.02798	0.0002442	-0.03391
10.675	0.00024893	0.0737	0.0002635	0.02644	0.00016629	-0.0017	0.00020692	0.01706	0.00022032	0.00046	0.0002065	-0.02887	0.00021095	0.03387	0.00023856	-0.03666	0.00025345	-0.02466
10.7	0.00023942	0.06419	0.00025882	0.02176	0.00016623	-0.00176	0.00019204	0.00218	0.00021987	1e-05	0.00020894	-0.02643	0.00020962	0.03254	0.00022731	-0.04791	0.00026006	-0.01805
10.725	0.00023137	0.05614	0.0002488	0.01174	0.00016719	-0.0008	0.00017956	-0.0103	0.00021873	-0.00113	0.00021046	-0.02491	0.0002124	0.03532	0.00021748	-0.05774	0.00026074	-0.01737
10.75	0.00022452	0.04929	0.00023845	0.00139	0.00016686	-0.00113	0.00017454	-0.01532	0.0002178	-0.00206	0.0002088	-0.02657	0.00021789	0.04081	0.00021317	-0.06205	0.00025559	-0.02252
10.775	0.00022034	0.04511	0.00023449	-0.00257	0.00016651	-0.00148	0.00017831	-0.01155	0.00021948	-0.00038	0.00020443	-0.03094	0.00022314	0.04606	0.00021563	-0.05959	0.00024747	-0.03064

## Sheet: 32kHz
Time (ms)	32kHz-10dB Atten	32kHz-10dB Atten, normalised	32kHz-20dB Atten	32kHz-20dB Atten, normalised	32kHz-30dB Atten	32kHz-30dB Atten, normalised	32kHz-40dB Atten	32kHz-40dB Atten, normalised	32kHz-50dB Atten	32kHz-50dB Atten, normalised	32kHz-60dB Atten	32kHz-60dB Atten, normalised	32kHz-60dB Atten	32kHz-60dB Atten, normalised	32kHz-70dB Atten	32kHz-70dB Atten, normalised	32kHz-80dB Atten	32kHz-80dB Atten, normalised	32kHz-90dB Atten	32kHz-90dB Atten, normalised	32kHz-10dB Atten	32kHz-10dB Atten, normalised	32kHz-90dB Atten	32kHz-90dB Atten, normalised
-2	0.00024183	0	0.00028182	0	0.00029768	0	0.00023361	0	0.00027244	0	0.00030724	0	0.00028727	0	0.00029943	0	0.00050249	0	0.00140863	0	0.00158798	0	0.000211	0
-1.975	0.00025341	0.01158	0.00027403	-0.00779	0.00028754	-0.01014	0.00022434	-0.00927	0.00025929	-0.01315	0.00029918	-0.00806	0.00028113	-0.00614	0.00031241	0.01298	0.00050415	0.00166	0.00141086	0.00223	0.00159091	0.00293	0.000197	-0.014
-1.95	0.00026174	0.01991	0.00026846	-0.01336	0.00027521	-0.02247	0.00022203	-0.01158	0.00024592	-0.02652	0.00028835	-0.01889	0.00027166	-0.01561	0.00032202	0.02259	0.00050989	0.0074	0.00141201	0.00338	0.00158707	-0.00091	0.00019	-0.021
-1.925	0.00026513	0.0233	0.00026703	-0.01479	0.00026577	-0.03191	0.00022483	-0.00878	0.00023472	-0.03772	0.00027869	-0.02855	0.00026009	-0.02718	0.00032741	0.02798	0.00051865	0.01616	0.00141337	0.00474	0.00157863	-0.00935	0.000191	-0.02
-1.9	0.00026435	0.02252	0.00026876	-0.01306	0.00026119	-0.03649	0.00023057	-0.00304	0.00022502	-0.04742	0.00027394	-0.0333	0.00025064	-0.03663	0.0003281	0.02867	0.00052718	0.02469	0.00141666	0.00803	0.00156892	-0.01906	0.000198	-0.013
-1.875	0.00025996	0.01813	0.00027092	-0.0109	0.00026004	-0.03764	0.00023856	0.00495	0.00021671	-0.05573	0.00027456	-0.03268	0.00024685	-0.04042	0.00032463	0.0252	0.00053277	0.03028	0.00142145	0.01282	0.00155961	-0.02837	0.000207	-0.004
-1.85	0.00025293	0.0111	0.00027145	-0.01037	0.00026172	-0.03596	0.00024718	0.01357	0.00021137	-0.06107	0.00027973	-0.02751	0.00025149	-0.03578	0.00031816	0.01873	0.00053443	0.03194	0.00142597	0.01734	0.00155128	-0.0367	0.000215	0.004
-1.825	0.00024739	0.00556	0.00027309	-0.00873	0.00026517	-0.03251	0.00025629	0.02268	0.00021032	-0.06212	0.00029048	-0.01676	0.00026303	-0.02424	0.00031158	0.01215	0.00053377	0.03128	0.00142974	0.02111	0.00154421	-0.04377	0.000219	0.008
-1.8	0.00024729	0.00546	0.00027803	-0.00379	0.00027008	-0.0276	0.00026513	0.03152	0.00021217	-0.06027	0.00030691	-0.00033	0.00027758	-0.00969	0.00030593	0.0065	0.0005351	0.03261	0.00143222	0.02359	0.00154061	-0.04737	0.000221	0.01
-1.775	0.00025349	0.01166	0.00028613	0.00431	0.00027597	-0.02171	0.00027188	0.03827	0.00021514	-0.0573	0.00032514	0.0179	0.00029027	0.003	0.0003028	0.00337	0.0005404	0.03791	0.00143406	0.02543	0.00154187	-0.04611	0.000218	0.007
-1.75	0.00026245	0.02062	0.00029477	0.01295	0.0002819	-0.01578	0.00027517	0.04156	0.0002174	-0.05504	0.00033718	0.02994	0.00029865	0.01138	0.00030272	0.00329	0.00054709	0.0446	0.00143504	0.02641	0.00154858	-0.0394	0.000212	0.001
-1.725	0.00026859	0.02676	0.00030165	0.01983	0.00028686	-0.01082	0.00027718	0.04357	0.00021877	-0.05367	0.00033757	0.03033	0.00030122	0.01395	0.00030667	0.00724	0.00055158	0.04909	0.00143364	0.02501	0.00156058	-0.0274	0.000202	-0.009
-1.7	0.00027	0.02817	0.00030276	0.02094	0.00029033	-0.00735	0.00028047	0.04686	0.00022	-0.05244	0.00032724	0.02	0.00030009	0.01282	0.00031475	0.01532	0.00055359	0.0511	0.00143036	0.02173	0.00157617	-0.01181	0.00019	-0.021
-1.675	0.00026854	0.02671	0.00029858	0.01676	0.00029076	-0.00692	0.00028485	0.05124	0.0002227	-0.04974	0.00031154	0.0043	0.00029578	0.00851	0.00032673	0.0273	0.00055417	0.05168	0.00142969	0.02106	0.00159106	0.00308	0.000177	-0.034
-1.65	0.00026692	0.02509	0.00029261	0.01079	0.00028756	-0.01012	0.0002888	0.05519	0.0002279	-0.04454	0.00029703	-0.01021	0.00029169	0.00442	0.00033932	0.03989	0.00055431	0.05182	0.00143351	0.02488	0.00160008	0.0121	0.000168	-0.043
-1.625	0.00026621	0.02438	0.00029007	0.00825	0.00028169	-0.01599	0.00029307	0.05946	0.00023574	-0.0367	0.00028788	-0.01936	0.00029068	0.00341	0.00034879	0.04936	0.00055435	0.05186	0.00143868	0.03005	0.00160206	0.01408	0.000164	-0.047
-1.6	0.00026559	0.02376	0.00029159	0.00977	0.00027656	-0.02112	0.00030002	0.06641	0.0002442	-0.02824	0.00028732	-0.01992	0.00029472	0.00745	0.00035348	0.05405	0.00055448	0.05199	0.00144	0.03137	0.00159938	0.0114	0.000162	-0.049
-1.575	0.00026394	0.02211	0.0002943	0.01248	0.0002747	-0.02298	0.00030997	0.07636	0.00025062	-0.02182	0.00029551	-0.01173	0.00030159	0.01432	0.00035427	0.05484	0.00055512	0.05263	0.00143618	0.02755	0.00159547	0.00749	0.000164	-0.047
-1.55	0.00026121	0.01938	0.00029437	0.01255	0.00027589	-0.02179	0.00032123	0.08762	0.00025263	-0.01981	0.00030746	0.00022	0.00030777	0.0205	0.00035331	0.05388	0.00055695	0.05446	0.00142827	0.01964	0.00159443	0.00645	0.000168	-0.043
-1.525	0.00025933	0.0175	0.00028981	0.00799	0.00027781	-0.01987	0.00033068	0.09707	0.00024985	-0.02259	0.00031647	0.00923	0.00031056	0.02329	0.00035091	0.05148	0.00055952	0.05703	0.00141857	0.00994	0.00159938	0.0114	0.000174	-0.037
-1.5	0.00025992	0.01809	0.0002802	-0.00162	0.00028068	-0.017	0.00033655	0.10294	0.00024218	-0.03026	0.00031762	0.01038	0.00030945	0.02218	0.00034701	0.04758	0.00056135	0.05886	0.0014108	0.00217	0.00160929	0.02131	0.000181	-0.03
-1.475	0.00026281	0.02098	0.00026765	-0.01417	0.00028406	-0.01362	0.00033936	0.10575	0.00023154	-0.0409	0.00031085	0.00361	0.00030602	0.01875	0.00034346	0.04403	0.00055933	0.05684	0.00140779	-0.00084	0.00162284	0.03486	0.000187	-0.024
-1.45	0.00026731	0.02548	0.00025507	-0.02675	0.00028531	-0.01237	0.00034094	0.10733	0.00022321	-0.04923	0.00030056	-0.00668	0.00030383	0.01656	0.00034298	0.04355	0.00055153	0.04904	0.00140623	-0.0024	0.00163861	0.05063	0.000191	-0.02
-1.425	0.00026997	0.02814	0.00024679	-0.03503	0.00028322	-0.01446	0.00034358	0.10997	0.00022289	-0.04955	0.0002924	-0.01484	0.00030516	0.01789	0.00034613	0.0467	0.00054044	0.03795	0.00140198	-0.00665	0.00165151	0.06353	0.000193	-0.018
-1.4	0.00026826	0.02643	0.00024389	-0.03793	0.00027989	-0.01779	0.00034804	0.11443	0.00023269	-0.03975	0.00029028	-0.01696	0.00030975	0.02248	0.00035282	0.05339	0.00052969	0.0272	0.00139266	-0.01597	0.00165911	0.07113	0.000193	-0.018
-1.375	0.00026221	0.02038	0.00024733	-0.03449	0.00027703	-0.02065	0.00035231	0.1187	0.00024988	-0.02256	0.00029583	-0.01141	0.00031274	0.02547	0.00036084	0.06141	0.00052159	0.0191	0.00138122	-0.02741	0.00166013	0.07215	0.000192	-0.019
-1.35	0.0002547	0.01287	0.00025719	-0.02463	0.00027536	-0.02232	0.00035487	0.12126	0.00026889	-0.00355	0.00030587	-0.00137	0.00031118	0.02391	0.00036667	0.06724	0.0005176	0.01511	0.00136904	-0.03959	0.00165656	0.06858	0.000191	-0.02
-1.325	0.00024743	0.0056	0.00027034	-0.01148	0.00027407	-0.02361	0.00035537	0.12176	0.0002845	0.01206	0.00031645	0.00921	0.00030733	0.02006	0.00036865	0.06922	0.00051881	0.01632	0.00135975	-0.04888	0.00165002	0.06204	0.00019	-0.021
-1.3	0.00024155	-0.00028	0.00028154	-0.00028	0.00027219	-0.02549	0.00035636	0.12275	0.00029454	0.0221	0.00032518	0.01794	0.00030845	0.02118	0.00036521	0.06578	0.00052381	0.02132	0.00135603	-0.0526	0.00164165	0.05367	0.000189	-0.022
-1.275	0.00023769	-0.00414	0.00028699	0.00517	0.00027148	-0.0262	0.00035957	0.12596	0.00029798	0.02554	0.00033059	0.02335	0.00031788	0.03061	0.00035569	0.05626	0.00053036	0.02787	0.00135636	-0.05227	0.0016333	0.04532	0.000188	-0.023
-1.25	0.00023802	-0.00381	0.00028522	0.0034	0.00027209	-0.02559	0.00036393	0.13032	0.00029313	0.02069	0.00033296	0.02572	0.00033316	0.04589	0.00034245	0.04302	0.00053607	0.03358	0.0013598	-0.04883	0.00162649	0.03851	0.000187	-0.024
-1.225	0.00024367	0.00184	0.00027859	-0.00323	0.00027298	-0.0247	0.0003666	0.13299	0.00027933	0.00689	0.00033367	0.02643	0.00034845	0.06118	0.00033025	0.03082	0.0005389	0.03641	0.0013642	-0.04443	0.00162329	0.03531	0.000187	-0.024
-1.2	0.00025305	0.01122	0.00027109	-0.01073	0.00027359	-0.02409	0.00036646	0.13285	0.0002628	-0.00964	0.00033263	0.02539	0.00035923	0.07196	0.00032437	0.02494	0.0005383	0.03581	0.00137218	-0.03645	0.001627	0.03902	0.000184	-0.027
-1.175	0.0002631	0.02127	0.00026717	-0.01465	0.00027476	-0.02292	0.00036278	0.12917	0.00025367	-0.01877	0.00032899	0.02175	0.00036117	0.0739	0.0003271	0.02767	0.00053523	0.03274	0.00138645	-0.02218	0.00163931	0.05133	0.00018	-0.031
-1.15	0.00027041	0.02858	0.00026859	-0.01323	0.00027801	-0.01967	0.00035674	0.12313	0.00025494	-0.0175	0.00032199	0.01475	0.00035466	0.06739	0.00033405	0.03462	0.00053137	0.02888	0.00140456	-0.00407	0.00165608	0.0681	0.000177	-0.034
-1.125	0.00027227	0.03044	0.00027586	-0.00596	0.00028278	-0.0149	0.00035239	0.11878	0.0002625	-0.00994	0.0003126	0.00536	0.00034528	0.05801	0.00033831	0.03888	0.00052782	0.02533	0.00142116	0.01253	0.00167007	0.08209	0.000177	-0.034
-1.1	0.00027142	0.02959	0.00028436	0.00254	0.00028601	-0.01167	0.00035193	0.11832	0.00027002	-0.00242	0.00030256	-0.00468	0.00033911	0.05184	0.00033585	0.03642	0.00052658	0.02409	0.00142947	0.02084	0.00167577	0.08779	0.000179	-0.032
-1.075	0.00027122	0.02939	0.00028921	0.00739	0.000285	-0.01268	0.00035385	0.12024	0.00027293	0.00049	0.00029386	-0.01338	0.00033919	0.05192	0.00032778	0.02835	0.00052927	0.02678	0.00142812	0.01949	0.00167441	0.08643	0.000182	-0.029
-1.05	0.00027334	0.03151	0.00028937	0.00755	0.00028097	-0.01671	0.00035613	0.12252	0.00027393	0.00149	0.0002873	-0.01994	0.00034432	0.05705	0.00031922	0.01979	0.0005339	0.03141	0.00142215	0.01352	0.00167106	0.08308	0.000188	-0.023
-1.025	0.0002762	0.03437	0.00028795	0.00613	0.00027626	-0.02142	0.00035629	0.12268	0.00027397	0.00153	0.00028438	-0.02286	0.00034869	0.06142	0.00031391	0.01448	0.00053612	0.03363	0.00141866	0.01003	0.00167001	0.08203	0.000192	-0.019
-1	0.00027734	0.03551	0.00028846	0.00664	0.00027242	-0.02526	0.00035342	0.11981	0.00027588	0.00344	0.00028823	-0.01901	0.00034768	0.06041	0.00031179	0.01236	0.00053277	0.03028	0.00141788	0.00925	0.00167315	0.08517	0.000194	-0.017
-0.975	0.00027594	0.03411	0.00029079	0.00897	0.00026919	-0.02849	0.00034947	0.11586	0.00027834	0.0059	0.00029787	-0.00937	0.00033959	0.05232	0.00030999	0.01056	0.00052426	0.02177	0.00142232	0.01369	0.00167783	0.08985	0.000189	-0.022
-0.95	0.00027263	0.0308	0.00029163	0.00981	0.000268	-0.02968	0.0003479	0.11429	0.00027781	0.00537	0.00030761	0.00037	0.000327	0.03973	0.00030973	0.0103	0.00051566	0.01317	0.00143196	0.02333	0.0016776	0.08962	0.000179	-0.032
-0.925	0.00026779	0.02596	0.00028983	0.00801	0.0002699	-0.02778	0.00035097	0.11736	0.00027298	0.00054	0.00031121	0.00397	0.00031167	0.0244	0.00031475	0.01532	0.00051053	0.00804	0.00144456	0.03593	0.00167015	0.08217	0.000165	-0.046
-0.9	0.00026223	0.0204	0.00028607	0.00425	0.00027425	-0.02343	0.00035899	0.12538	0.00026574	-0.0067	0.00030801	0.00077	0.00029872	0.01145	0.00032551	0.02608	0.00050802	0.00553	0.00145668	0.04805	0.00165843	0.07045	0.000152	-0.059
-0.875	0.00025692	0.01509	0.00028192	0.0001	0.00027768	-0.02	0.00036795	0.13434	0.00025954	-0.0129	0.00030287	-0.00437	0.0002915	0.00423	0.00033834	0.03891	0.00050554	0.00305	0.0014655	0.05687	0.00164827	0.06029	0.000141	-0.07
-0.85	0.00025244	0.01061	0.0002783	-0.00352	0.00027921	-0.01847	0.00037101	0.1374	0.00025641	-0.01603	0.00030018	-0.00706	0.00029043	0.00316	0.00034945	0.05002	0.00050155	-0.00094	0.00147015	0.06152	0.00164258	0.0546	0.000134	-0.077
-0.825	0.0002476	0.00577	0.00027763	-0.00419	0.00028029	-0.01739	0.00036648	0.13287	0.00025709	-0.01535	0.00030066	-0.00658	0.00029435	0.00708	0.00035759	0.05816	0.00049796	-0.00453	0.00147058	0.06195	0.00164242	0.05444	0.000134	-0.077
-0.8	0.00024095	-0.00088	0.00028007	-0.00175	0.00028092	-0.01676	0.00035777	0.12416	0.00026096	-0.01148	0.00030185	-0.00539	0.00029993	0.01266	0.00036136	0.06193	0.00049789	-0.0046	0.0014666	0.05797	0.0016456	0.05762	0.000139	-0.072
-0.775	0.00023265	-0.00918	0.0002837	0.00188	0.00027844	-0.01924	0.00035071	0.1171	0.00026877	-0.00367	0.00030115	-0.00609	0.00030477	0.0175	0.00036023	0.0608	0.00050288	0.00039	0.00146095	0.05232	0.00164801	0.06003	0.000144	-0.067
-0.75	0.00022406	-0.01777	0.00028376	0.00194	0.00027232	-0.02536	0.00034729	0.11368	0.00028186	0.00942	0.00030057	-0.00667	0.00030925	0.02198	0.00035544	0.05601	0.00051167	0.00918	0.00145613	0.0475	0.00164711	0.05913	0.000145	-0.066
-0.725	0.00021621	-0.02562	0.00027785	-0.00397	0.00026333	-0.03435	0.00034649	0.11288	0.00029956	0.02712	0.00030014	-0.0071	0.00031298	0.02571	0.00034718	0.04775	0.00052041	0.01792	0.0014542	0.04557	0.00164428	0.0563	0.000142	-0.069
-0.7	0.00020991	-0.03192	0.00026826	-0.01356	0.00025278	-0.0449	0.000348	0.11439	0.00031998	0.04754	0.0002994	-0.00784	0.00031703	0.02976	0.00033471	0.03528	0.0005261	0.02361	0.00145536	0.04673	0.00164137	0.05339	0.000136	-0.075
-0.675	0.00020359	-0.03824	0.00026005	-0.02177	0.00024296	-0.05472	0.00035118	0.11757	0.00033801	0.06557	0.00029628	-0.01096	0.00032154	0.03427	0.0003214	0.02197	0.00052859	0.0261	0.00145757	0.04894	0.00163835	0.05037	0.000132	-0.079
-0.65	0.00019839	-0.04344	0.00025427	-0.02755	0.00023666	-0.06102	0.00035569	0.12208	0.00034961	0.07717	0.0002884	-0.01884	0.00032582	0.03855	0.00031275	0.01332	0.00052799	0.0255	0.00145773	0.0491	0.00163431	0.04633	0.00013	-0.081
-0.625	0.00019537	-0.04646	0.00024951	-0.03231	0.00023469	-0.06299	0.00035846	0.12485	0.00035287	0.08043	0.00027703	-0.03021	0.00032764	0.04037	0.00031242	0.01299	0.00052528	0.02279	0.0014561	0.04747	0.00163179	0.04381	0.000131	-0.08
-0.6	0.00019683	-0.045	0.00024574	-0.03608	0.00023376	-0.06392	0.00035874	0.12513	0.00035056	0.07812	0.00026548	-0.04176	0.00032547	0.0382	0.00031994	0.02051	0.00052077	0.01828	0.0014556	0.04697	0.00163387	0.04589	0.000137	-0.074
-0.575	0.00020061	-0.04122	0.00024583	-0.03599	0.00023099	-0.06669	0.00035715	0.12354	0.000347	0.07456	0.00025771	-0.04953	0.00031949	0.03222	0.00033097	0.03154	0.00051493	0.01244	0.00145956	0.05093	0.00164104	0.05306	0.000146	-0.065
-0.55	0.00020461	-0.03722	0.00025082	-0.031	0.00022658	-0.0711	0.00035411	0.1205	0.00034492	0.07248	0.00025724	-0.05	0.00031135	0.02408	0.00033983	0.0404	0.00050984	0.00735	0.00146781	0.05918	0.00165119	0.06321	0.000153	-0.058
-0.525	0.00020613	-0.0357	0.00025935	-0.02247	0.00022357	-0.07411	0.00034827	0.11466	0.00034444	0.072	0.00026584	-0.0414	0.00030061	0.01334	0.00034302	0.04359	0.00050745	0.00496	0.00147666	0.06803	0.00165996	0.07198	0.000154	-0.057
-0.5	0.00020603	-0.0358	0.00026791	-0.01391	0.00022401	-0.07367	0.00034167	0.10806	0.00034316	0.07072	0.00028054	-0.0267	0.00028857	0.0013	0.00034102	0.04159	0.0005079	0.00541	0.00147852	0.06989	0.00166299	0.07501	0.000149	-0.062
-0.475	0.00020612	-0.03571	0.0002731	-0.00872	0.00022561	-0.07207	0.00033731	0.1037	0.00034081	0.06837	0.00029454	-0.0127	0.00027876	-0.00851	0.00033583	0.0364	0.00050933	0.00684	0.00147141	0.06278	0.00166032	0.07234	0.00014	-0.071
-0.45	0.00020814	-0.03369	0.00027364	-0.00818	0.00022446	-0.07322	0.00033863	0.10502	0.00033731	0.06487	0.00030254	-0.0047	0.00027622	-0.01105	0.00033052	0.03109	0.00050855	0.00606	0.00145743	0.0488	0.00165606	0.06808	0.000133	-0.078
-0.425	0.00021395	-0.02788	0.00027244	-0.00938	0.00021911	-0.07857	0.00034497	0.11136	0.000333	0.06056	0.00030252	-0.00472	0.00027991	-0.00736	0.0003272	0.02777	0.00050455	0.00206	0.00144163	0.033	0.00165543	0.06745	0.000134	-0.077
-0.4	0.00022363	-0.0182	0.0002714	-0.01042	0.00021401	-0.08367	0.00035189	0.11828	0.00032839	0.05595	0.00029439	-0.01285	0.00028598	-0.00129	0.00032484	0.02541	0.00049868	-0.00381	0.00142681	0.01818	0.00165826	0.07028	0.000142	-0.069
-0.375	0.00023364	-0.00819	0.00027159	-0.01023	0.00021545	-0.08223	0.00035386	0.12025	0.00032508	0.05264	0.00027976	-0.02748	0.00028989	0.00262	0.00032069	0.02126	0.0004945	-0.00799	0.00141447	0.00584	0.00166254	0.07456	0.000153	-0.058
-0.35	0.00024059	-0.00124	0.00027388	-0.00794	0.00022659	-0.07109	0.00034959	0.11598	0.00032642	0.05398	0.00026135	-0.04589	0.00029156	0.00429	0.00031509	0.01566	0.00049504	-0.00745	0.00140614	-0.00249	0.00166567	0.07769	0.000162	-0.049
-0.325	0.00024341	0.00158	0.00027816	-0.00366	0.000245	-0.05268	0.00034203	0.10842	0.00033179	0.05935	0.00024525	-0.06199	0.00029377	0.0065	0.0003124	0.01297	0.00050047	-0.00202	0.00140273	-0.0059	0.00166514	0.07716	0.00017	-0.041
-0.3	0.00024463	0.0028	0.00028155	-0.00027	0.00026248	-0.0352	0.00033402	0.10041	0.00033988	0.06744	0.00023515	-0.07209	0.00029826	0.01099	0.00031709	0.01766	0.00050862	0.00613	0.00140223	-0.0064	0.00166121	0.07323	0.000176	-0.035
-0.275	0.00024535	0.00352	0.00028262	0.0008	0.00027369	-0.02399	0.00032725	0.09364	0.00034836	0.07592	0.00023272	-0.07452	0.00030473	0.01746	0.00032821	0.02878	0.00051673	0.01424	0.0014046	-0.00403	0.00165287	0.06489	0.000177	-0.034
-0.25	0.00024308	0.00125	0.00028003	-0.00179	0.00027646	-0.02122	0.0003233	0.08969	0.00035424	0.0818	0.00023502	-0.07222	0.00031326	0.02599	0.00034001	0.04058	0.00052246	0.01997	0.00141093	0.0023	0.0016403	0.05232	0.000177	-0.034
-0.225	0.00023425	-0.00758	0.00027448	-0.00734	0.00027152	-0.02616	0.00032189	0.08828	0.00035647	0.08403	0.00023902	-0.06822	0.00032374	0.03647	0.00034836	0.04893	0.00052289	0.0204	0.00142229	0.01366	0.00162671	0.03873	0.000177	-0.034
-0.2	0.00022018	-0.02165	0.00026609	-0.01573	0.00026255	-0.03513	0.00032083	0.08722	0.00035506	0.08262	0.00024363	-0.06361	0.00033456	0.04729	0.0003521	0.05267	0.00051712	0.01463	0.00143748	0.02885	0.00161817	0.03019	0.00018	-0.031
-0.175	0.00020566	-0.03617	0.00025612	-0.0257	0.00025419	-0.04349	0.00031678	0.08317	0.00034934	0.0769	0.00024718	-0.06006	0.00034276	0.05549	0.00035122	0.05179	0.00050693	0.00444	0.00145404	0.04541	0.00161984	0.03186	0.000187	-0.024
-0.15	0.00019632	-0.04551	0.00024522	-0.0366	0.00024761	-0.05007	0.0003089	0.07529	0.0003393	0.06686	0.00025072	-0.05652	0.00034701	0.05974	0.00034692	0.04749	0.00049584	-0.00665	0.00146624	0.05761	0.0016304	0.04242	0.000198	-0.013
-0.125	0.00019428	-0.04755	0.00023486	-0.04696	0.0002447	-0.05298	0.00030025	0.06664	0.00032757	0.05513	0.00025675	-0.05049	0.00034591	0.05864	0.00034239	0.04296	0.00048592	-0.01657	0.00147066	0.06203	0.00164203	0.05405	0.00021	-0.001
-0.1	0.00019919	-0.04264	0.00022572	-0.0561	0.00024776	-0.04992	0.00029604	0.06243	0.00031843	0.04599	0.00026491	-0.04233	0.00034142	0.05415	0.00034147	0.04204	0.00047867	-0.02382	0.00146668	0.05805	0.00164834	0.06036	0.00022	0.009
-0.075	0.00020749	-0.03434	0.00022028	-0.06154	0.00025462	-0.04306	0.00029893	0.06532	0.00031369	0.04125	0.00027136	-0.03588	0.00033582	0.04855	0.00034576	0.04633	0.00047544	-0.02705	0.00145873	0.0501	0.00164779	0.05981	0.000224	0.013
-0.05	0.0002145	-0.02733	0.00021836	-0.06346	0.00026028	-0.0374	0.00030778	0.07417	0.00031138	0.03894	0.00027399	-0.03325	0.0003309	0.04363	0.00035307	0.05364	0.00047634	-0.02615	0.00145262	0.04399	0.00164312	0.05514	0.00022	0.009
-0.025	0.00021768	-0.02415	0.00021668	-0.06514	0.00026158	-0.0361	0.0003199	0.08629	0.00030943	0.03699	0.00027404	-0.0332	0.00032646	0.03919	0.00035779	0.05836	0.00048281	-0.01968	0.0014509	0.04227	0.00163765	0.04967	0.000213	0.002
0	0.00028216	0.04033	0.00028333	0.00151	0.00032888	0.0312	0.00039884	0.16523	0.00037419	0.10175	0.0003442	0.03696	0.00039037	0.1031	0.00042259	0.12316	0.00055419	0.0517	0.00152001	0.11138	0.00170025	0.11227	0.000284	0.073
0.025	0.00060388	0.36205	0.00061152	0.3297	0.00065093	0.35325	0.00073278	0.49917	0.00069724	0.4248	0.00066995	0.36271	0.00071228	0.42501	0.00073477	0.43534	0.00087834	0.37585	0.00183551	0.42688	0.00201273	0.42475	0.000623	0.412
0.05	0.0009317	0.68987	0.00094533	0.66351	0.00098345	0.68577	0.00106652	0.83291	0.00103265	0.76021	0.00100244	0.6952	0.00103899	0.75172	0.00104797	0.74854	0.00120982	0.70733	0.0021494	0.74077	0.00232589	0.73791	0.000939	0.728
0.075	0.00096738	0.72555	0.00099029	0.70847	0.0010297	0.73202	0.0010999	0.86629	0.00108237	0.80993	0.00104322	0.73598	0.00107273	0.78546	0.00106891	0.76948	0.00124776	0.74527	0.00217788	0.76925	0.00235689	0.76891	0.000948	0.737
0.1	0.00072966	0.48783	0.000764	0.48218	0.0008028	0.50512	0.00085203	0.61842	0.00085838	0.58594	0.00080676	0.49952	0.00083186	0.54459	0.00081966	0.52023	0.00100689	0.5044	0.00194431	0.53568	0.00212673	0.53875	0.000691	0.48
0.125	0.00040566	0.16383	0.00044971	0.16789	0.00048576	0.18808	0.00051337	0.27976	0.00054128	0.26884	0.00047951	0.17227	0.00050554	0.21827	0.00048982	0.19039	0.00067718	0.17469	0.00163384	0.22521	0.00181975	0.23177	0.000361	0.15
0.15	0.00015426	-0.08757	0.00020226	-0.07956	0.00023514	-0.06254	0.00024655	0.01294	0.00028735	0.01491	0.00022159	-0.08565	0.00025674	-0.03053	0.00023938	-0.06005	0.00042019	-0.0823	0.00140046	-0.00817	0.00158621	-0.00177	0.000112	-0.099
0.175	3.169e-05	-0.21014	7.85e-05	-0.20332	0.00010666	-0.19102	0.0001103	-0.12331	0.00015283	-0.11961	8.99e-05	-0.21734	0.000142	-0.14527	0.00012069	-0.17874	0.00029344	-0.20905	0.00129628	-0.11235	0.00147727	-0.11071	-7e-06	-0.218
0.2	1.422e-05	-0.22761	5.785e-05	-0.22397	7.82e-05	-0.21948	8.211e-05	-0.1515	0.00011921	-0.15323	6.238e-05	-0.24486	0.00013427	-0.153	0.0001061	-0.19333	0.00027431	-0.22818	0.00129353	-0.1151	0.00146445	-0.12353	-2.2e-05	-0.233
0.225	5.087e-05	-0.19096	9.23e-05	-0.18952	0.00010249	-0.19519	0.00010868	-0.12493	0.00014171	-0.13073	8.895e-05	-0.21829	0.00017635	-0.11092	0.00014199	-0.15744	0.00031271	-0.18978	0.00133977	-0.06886	0.00149685	-0.09113	1.7e-05	-0.194
0.25	0.00010108	-0.14075	0.00013972	-0.1421	0.00014061	-0.15707	0.00014726	-0.08635	0.00018193	-0.09051	0.00012841	-0.17883	0.00022046	-0.06681	0.00018474	-0.11469	0.00036487	-0.13762	0.00139104	-0.01759	0.00153815	-0.04983	6.8e-05	-0.143
0.275	0.0001431	-0.09873	0.0001761	-0.10572	0.00017286	-0.12482	0.00017781	-0.0558	0.00021695	-0.05549	0.0001615	-0.14574	0.00024464	-0.04263	0.00021464	-0.08479	0.00040848	-0.09401	0.00142306	0.01443	0.00157159	-0.01639	0.000105	-0.106
0.3	0.00016987	-0.07196	0.00019429	-0.08753	0.00019415	-0.10353	0.00019712	-0.03649	0.00023776	-0.03468	0.00018311	-0.12413	0.00024801	-0.03926	0.0002313	-0.06813	0.00043583	-0.06666	0.00142959	0.02096	0.00159124	0.00326	0.000121	-0.09
0.325	0.00018252	-0.05931	0.0001982	-0.08362	0.00020702	-0.09066	0.0002079	-0.02571	0.00024518	-0.02726	0.00019419	-0.11305	0.00024022	-0.04705	0.00024074	-0.05869	0.00044691	-0.05558	0.00141979	0.01116	0.00159877	0.01079	0.000121	-0.09
0.35	0.00019045	-0.05138	0.00019388	-0.08794	0.00021566	-0.08202	0.00021532	-0.01829	0.00024498	-0.02746	0.00020096	-0.10628	0.00023272	-0.05455	0.00024823	-0.0512	0.0004466	-0.05589	0.00140732	-0.00131	0.0015992	0.01122	0.000118	-0.093
0.375	0.00019867	-0.04316	0.00018703	-0.09479	0.00022152	-0.07616	0.00022462	-0.00899	0.00024362	-0.02882	0.0002074	-0.09984	0.00023301	-0.05426	0.00025382	-0.04561	0.00044443	-0.05806	0.00140139	-0.00724	0.00159719	0.00921	0.000119	-0.092
0.4	0.00020966	-0.03217	0.00018208	-0.09974	0.00022335	-0.07433	0.00023772	0.00411	0.00024538	-0.02706	0.00021545	-0.09179	0.00024153	-0.04574	0.00025686	-0.04257	0.00044672	-0.05577	0.00140306	-0.00557	0.00159561	0.00763	0.000124	-0.087
0.425	0.0002211	-0.02073	0.00018181	-0.10001	0.00022224	-0.07544	0.00025156	0.01795	0.0002509	-0.02154	0.00022392	-0.08332	0.00025187	-0.0354	0.00025834	-0.04109	0.00045339	-0.0491	0.00140861	-2e-05	0.00159715	0.00917	0.00013	-0.081
0.45	0.00023035	-0.01148	0.00018548	-0.09634	0.0002221	-0.07558	0.00026169	0.02808	0.00025865	-0.01379	0.00023266	-0.07458	0.00025861	-0.02866	0.00026014	-0.03929	0.00045802	-0.04447	0.0014127	0.00407	0.00160223	0.01425	0.000132	-0.079
0.475	0.00023698	-0.00485	0.0001922	-0.08962	0.00022601	-0.07167	0.00026541	0.0318	0.00026594	-0.0065	0.00024125	-0.06599	0.00025966	-0.02761	0.0002628	-0.03663	0.00045887	-0.04362	0.00141282	0.00419	0.00160653	0.01855	0.000128	-0.083
0.5	0.00024152	-0.00031	0.00020084	-0.08098	0.00023352	-0.06416	0.00026329	0.02968	0.00027267	0.00023	0.00024922	-0.05802	0.00025564	-0.03163	0.00026463	-0.0348	0.00046074	-0.04175	0.00141	0.00137	0.00160527	0.01729	0.000123	-0.088
0.525	0.00024273	0.0009	0.00021022	-0.0716	0.00023995	-0.05773	0.00025722	0.02361	0.00028068	0.00824	0.00025614	-0.0511	0.00024859	-0.03868	0.00026565	-0.03378	0.00046843	-0.03406	0.00140868	5e-05	0.00159634	0.00836	0.000121	-0.09
0.55	0.00023835	-0.00348	0.00021787	-0.06395	0.00024075	-0.05693	0.00024864	0.01503	0.00029168	0.01924	0.00026182	-0.04542	0.00024101	-0.04626	0.0002686	-0.03083	0.0004813	-0.02119	0.00141187	0.00324	0.0015824	-0.00558	0.000123	-0.088
0.575	0.00022702	-0.01481	0.00022108	-0.06074	0.00023746	-0.06022	0.00023782	0.00421	0.00030351	0.03107	0.00026603	-0.04121	0.00023484	-0.05243	0.0002754	-0.02403	0.00049699	-0.0055	0.00141802	0.00939	0.00157071	-0.01727	0.00013	-0.081
0.6	0.00021269	-0.02914	0.00021899	-0.06283	0.00023507	-0.06261	0.0002279	-0.00571	0.00031211	0.03967	0.0002677	-0.03954	0.00023153	-0.05574	0.00028478	-0.01465	0.00051147	0.00898	0.00142266	0.01403	0.00156657	-0.02141	0.000135	-0.076
0.625	0.00020114	-0.04069	0.00021641	-0.06541	0.00023638	-0.0613	0.00022231	-0.0113	0.00031419	0.04175	0.00026531	-0.04193	0.00023305	-0.05422	0.00029227	-0.00716	0.00051952	0.01703	0.00142363	0.015	0.001574	-0.01398	0.000135	-0.076
0.65	0.00019695	-0.04488	0.00021676	-0.06506	0.00024264	-0.05504	0.00022105	-0.01256	0.0003104	0.03796	0.00025804	-0.0492	0.00023926	-0.04801	0.00029482	-0.00461	0.00051898	0.01649	0.00142432	0.01569	0.00158674	-0.00124	0.000131	-0.08
0.675	0.00020086	-0.04097	0.00021955	-0.06227	0.00025169	-0.04599	0.00022142	-0.01219	0.00030412	0.03168	0.00025017	-0.05707	0.00024766	-0.03961	0.0002934	-0.00603	0.00051125	0.00876	0.00142805	0.01942	0.00159541	0.00743	0.000124	-0.087
0.7	0.00021117	-0.03066	0.00022073	-0.06109	0.00026019	-0.03749	0.00022276	-0.01085	0.00029866	0.02622	0.00024475	-0.06249	0.00025486	-0.03241	0.00029263	-0.0068	0.00050066	-0.00183	0.0014338	0.02517	0.00159296	0.00498	0.000119	-0.092
0.725	0.00022536	-0.01647	0.00021823	-0.06359	0.00026554	-0.03214	0.00022587	-0.00774	0.00029487	0.02243	0.00024446	-0.06278	0.00025804	-0.02923	0.00029469	-0.00474	0.00049101	-0.01148	0.00143931	0.03068	0.00158084	-0.00714	0.000116	-0.095
0.75	0.00023909	-0.00274	0.00021333	-0.06849	0.00026538	-0.0323	0.00023144	-0.00217	0.00029116	0.01872	0.00024924	-0.058	0.00025842	-0.02885	0.00029844	-0.00099	0.00048382	-0.01867	0.00144244	0.03381	0.00156421	-0.02377	0.000114	-0.097
0.775	0.00024946	0.00763	0.00021127	-0.07055	0.00026046	-0.03722	0.00023729	0.00368	0.00028791	0.01547	0.00025722	-0.05002	0.0002593	-0.02797	0.00030123	0.0018	0.00047931	-0.02318	0.00144164	0.03301	0.00154959	-0.03839	0.000114	-0.097
0.8	0.00025336	0.01153	0.00021415	-0.06767	0.00025631	-0.04137	0.00023946	0.00585	0.00028824	0.0158	0.00026524	-0.042	0.000263	-0.02427	0.00030157	0.00214	0.00047898	-0.02351	0.00143822	0.02959	0.00153895	-0.04903	0.000113	-0.098
0.825	0.00024879	0.00696	0.00021919	-0.06263	0.00025844	-0.03924	0.00023739	0.00378	0.00029386	0.02142	0.00026975	-0.03749	0.00026929	-0.01798	0.00029889	-0.00054	0.00048427	-0.01822	0.00143566	0.02703	0.00153108	-0.0569	0.000111	-0.1
0.85	0.000238	-0.00383	0.00021978	-0.06204	0.00026668	-0.031	0.00023469	0.00108	0.0003026	0.03016	0.00026987	-0.03737	0.00027469	-0.01258	0.00029416	-0.00527	0.00049536	-0.00713	0.00143407	0.02544	0.00151973	-0.06825	0.000108	-0.103
0.875	0.00022412	-0.01771	0.00021333	-0.06849	0.00027694	-0.02074	0.00023361	0	0.00030986	0.03742	0.00026832	-0.03892	0.00027701	-0.01026	0.0002906	-0.00883	0.00051027	0.00778	0.00143197	0.02334	0.00149906	-0.08892	0.000109	-0.102
0.9	0.00020658	-0.03525	0.00020075	-0.08107	0.00028563	-0.01205	0.00023372	0.00011	0.00031273	0.04029	0.00027074	-0.0365	0.00027902	-0.00825	0.00029151	-0.00792	0.0005252	0.02271	0.00142758	0.01895	0.00145893	-0.12905	0.000115	-0.096
0.925	0.00018384	-0.05799	0.0001858	-0.09602	0.00029111	-0.00657	0.00023336	-0.00025	0.00031039	0.03795	0.00027959	-0.02765	0.00028392	-0.00335	0.00029696	-0.00247	0.00053541	0.03292	0.00142044	0.01181	0.00139489	-0.19309	0.000124	-0.087
0.95	0.00015628	-0.08555	0.00016922	-0.1126	0.0002918	-0.00588	0.00023284	-0.00077	0.00030338	0.03094	0.00029202	-0.01522	0.00029169	0.00442	0.00030371	0.00428	0.00053862	0.03613	0.0014144	0.00577	0.00131246	-0.27552	0.000132	-0.079
0.975	0.00012322	-0.11861	0.00014896	-0.13286	0.00028718	-0.0105	0.00023388	0.00027	0.0002944	0.02196	0.00030301	-0.00423	0.00029938	0.01211	0.00030741	0.00798	0.00053575	0.03326	0.00141236	0.00373	0.00122543	-0.36255	0.000137	-0.074
1	8.429e-05	-0.15754	0.00012296	-0.15886	0.00027758	-0.0201	0.00023682	0.00321	0.00028601	0.01357	0.00030966	0.00242	0.00030408	0.01681	0.00030619	0.00676	0.00053091	0.02842	0.00141575	0.00712	0.00114749	-0.44049	0.000142	-0.069
1.025	4.094e-05	-0.20089	9.178e-05	-0.19004	0.00026249	-0.03519	0.00023927	0.00566	0.00027955	0.00711	0.00031286	0.00562	0.00030691	0.01964	0.00030222	0.00279	0.00052716	0.02467	0.00142292	0.01429	0.00108807	-0.49991	0.000146	-0.065
1.05	-2.35e-06	-0.24418	5.727e-05	-0.22455	0.00024125	-0.05643	0.0002392	0.00559	0.00027418	0.00174	0.00031459	0.00735	0.00031063	0.02336	0.00029865	-0.00078	0.00052478	0.02229	0.00142984	0.02121	0.00105064	-0.53734	0.000151	-0.06
1.075	-3.866e-05	-0.28049	2.281e-05	-0.25901	0.00021533	-0.08235	0.00023556	0.00195	0.00026943	-0.00301	0.00031622	0.00898	0.00031472	0.02745	0.00029564	-0.00379	0.0005237	0.02121	0.00143321	0.02458	0.00104012	-0.54786	0.000154	-0.057
1.1	-6.014e-05	-0.30197	-8.93e-06	-0.29075	0.00018734	-0.11034	0.0002282	-0.00541	0.00026367	-0.00877	0.00031643	0.00919	0.0003156	0.02833	0.00029288	-0.00655	0.00052525	0.02276	0.00143357	0.02494	0.00106154	-0.52644	0.000153	-0.058
1.125	-6.114e-05	-0.30297	-3.492e-05	-0.31674	0.00015959	-0.13809	0.00021736	-0.01625	0.00025685	-0.01559	0.00031385	0.00661	0.0003132	0.02593	0.00029175	-0.00768	0.00053068	0.02819	0.00143417	0.02554	0.00111842	-0.46956	0.000152	-0.059
1.15	-4.059e-05	-0.28242	-5.024e-05	-0.33206	0.00013472	-0.16296	0.00020386	-0.02975	0.00025093	-0.02151	0.00030996	0.00272	0.00031082	0.02355	0.00029252	-0.00691	0.00053942	0.03693	0.00143581	0.02718	0.0012063	-0.38168	0.000151	-0.06
1.175	-1.9e-07	-0.24202	-5.127e-05	-0.33309	0.00011604	-0.18164	0.00018675	-0.04686	0.00024852	-0.02392	0.00030797	0.00073	0.00031103	0.02376	0.00029321	-0.00622	0.0005495	0.04701	0.00143766	0.02903	0.00131822	-0.26976	0.000152	-0.059
1.2	6.096e-05	-0.18087	-3.524e-05	-0.31706	0.00010627	-0.19141	0.00016506	-0.06855	0.00024914	-0.0233	0.00031016	0.00292	0.00031413	0.02686	0.00029093	-0.0085	0.00055683	0.05434	0.00143913	0.0305	0.00144682	-0.14116	0.000154	-0.057
1.225	0.00014467	-0.09716	-4.8e-07	-0.2823	0.00010548	-0.1922	0.00014062	-0.09299	0.00024948	-0.02296	0.00031469	0.00745	0.00031847	0.0312	0.00028373	-0.0157	0.00055816	0.05567	0.0014414	0.03277	0.00158359	-0.00439	0.000155	-0.056
1.25	0.00024868	0.00685	5.28e-05	-0.22902	0.00011218	-0.1855	0.00011788	-0.11573	0.00024732	-0.02512	0.00031741	0.01017	0.00032149	0.03422	0.00027197	-0.02746	0.00055359	0.0511	0.00144322	0.03459	0.00172017	0.13219	0.000157	-0.054
1.275	0.00036239	0.12056	0.00012104	-0.16078	0.00012659	-0.17109	0.00010084	-0.13277	0.00024215	-0.03029	0.00031493	0.00769	0.00032159	0.03432	0.0002587	-0.04073	0.00054719	0.0447	0.00144339	0.03476	0.0018451	0.25712	0.000158	-0.053
1.3	0.00047027	0.22844	0.00019839	-0.08343	0.00014902	-0.14866	9.153e-05	-0.14208	0.00023509	-0.03735	0.00030704	-0.0002	0.00031954	0.03227	0.00024833	-0.0511	0.00054177	0.03928	0.00144341	0.03478	0.00194557	0.35759	0.00016	-0.051
1.325	0.00056051	0.31868	0.00027829	-0.00353	0.00018126	-0.11642	9.106e-05	-0.14255	0.00022728	-0.04516	0.0002977	-0.00954	0.00031629	0.02902	0.0002449	-0.05453	0.00053583	0.03334	0.00144618	0.03755	0.00201554	0.42756	0.00016	-0.051
1.35	0.00063108	0.38925	0.00035296	0.07114	0.00022367	-0.07401	9.86e-05	-0.13501	0.00022119	-0.05125	0.00029303	-0.01421	0.00031156	0.02429	0.00024995	-0.04948	0.00052709	0.0246	0.00145121	0.04258	0.00205659	0.46861	0.000159	-0.052
1.375	0.00068415	0.44232	0.00041519	0.13337	0.00027277	-0.02491	0.00011283	-0.12078	0.00021788	-0.05456	0.00029707	-0.01017	0.00030679	0.01952	0.00026187	-0.03756	0.00051835	0.01586	0.00145658	0.04795	0.00207426	0.48628	0.000161	-0.05
1.4	0.00071863	0.4768	0.00045869	0.17687	0.00032278	0.0251	0.00013382	-0.09979	0.00021617	-0.05627	0.00030907	0.00183	0.00030387	0.0166	0.00027488	-0.02455	0.00051455	0.01206	0.0014599	0.05127	0.00206937	0.48139	0.000168	-0.043
1.425	0.00073155	0.48972	0.00048144	0.19962	0.00036718	0.0695	0.0001645	-0.06911	0.000216	-0.05644	0.00032338	0.01614	0.00030356	0.01629	0.0002846	-0.01483	0.0005167	0.01421	0.00146002	0.05139	0.00204205	0.45407	0.00018	-0.031
1.45	0.00072181	0.47998	0.00048466	0.20284	0.00040076	0.10308	0.00020426	-0.02935	0.00021952	-0.05292	0.00033237	0.02513	0.00030615	0.01888	0.00028905	-0.01038	0.00052179	0.0193	0.00145711	0.04848	0.00199318	0.4052	0.000196	-0.015
1.475	0.00069181	0.44998	0.00047377	0.19195	0.00042144	0.12376	0.00024924	0.01563	0.00022864	-0.0438	0.00033062	0.02338	0.00031132	0.02405	0.00028692	-0.01251	0.00052676	0.02427	0.00145361	0.04498	0.0019241	0.33612	0.000213	0.002
1.5	0.00064829	0.40646	0.00045629	0.17447	0.00043128	0.1336	0.0002922	0.05859	0.00024575	-0.02669	0.00031859	0.01135	0.00031749	0.03022	0.0002796	-0.01983	0.00053175	0.02926	0.00145114	0.04251	0.00183188	0.2439	0.000226	0.015
1.525	0.00059651	0.35468	0.00043603	0.15421	0.00043496	0.13728	0.00032566	0.09205	0.00027059	-0.00185	0.00030072	-0.00652	0.00032186	0.03459	0.00026882	-0.03061	0.00053818	0.03569	0.00144963	0.041	0.00171244	0.12446	0.000234	0.023
1.55	0.0005372	0.29537	0.00041205	0.13023	0.00043483	0.13715	0.00034642	0.11281	0.00030051	0.02807	0.00028265	-0.02459	0.00032268	0.03541	0.00025762	-0.04181	0.00054569	0.0432	0.00144728	0.03865	0.00156968	-0.0183	0.000237	0.026
1.575	0.00046531	0.22348	0.00038208	0.10026	0.000429	0.13132	0.00035448	0.12087	0.00033124	0.0588	0.00026988	-0.03736	0.00032193	0.03466	0.00024789	-0.05154	0.00055191	0.04942	0.00144308	0.03445	0.00142157	-0.16641	0.00024	0.029
1.6	0.00037555	0.13372	0.00034295	0.06113	0.00041405	0.11637	0.00035299	0.11938	0.0003592	0.08676	0.00026519	-0.04205	0.00032352	0.03625	0.00024043	-0.059	0.00055715	0.05466	0.00143861	0.02998	0.0012924	-0.29558	0.000241	0.03
1.625	0.00026686	0.02503	0.00029223	0.01041	0.00038779	0.09011	0.00034689	0.11328	0.00038188	0.10944	0.00026779	-0.03945	0.00032756	0.04029	0.00023508	-0.06435	0.000562	0.05951	0.00143516	0.02653	0.00120401	-0.38397	0.000241	0.03
[truncated: 366 more rows]

## Sheet: 47.5kHz
Time (ms)	47.5kHz-10dB Atten	47.5kHz-10dB Atten, normalised	47.5kHz-10dB Atten	47.5kHz-10dB Atten, normalised	47.5kHz-20dB Atten	47.5kHz-20dB Atten, normalised	47.5kHz-30dB Atten	47.5kHz-30dB Atten, normalised	47.5kHz-40dB Atten	47.5kHz-40dB Atten, normalised	47.5kHz-50dB Atten	47.5kHz-50dB Atten, normalised	47.5kHz-60dB Atten	47.5kHz-60dB Atten, normalised	47.5kHz-70dB Atten	47.5kHz-70dB Atten, normalised	47.5kHz-80dB Atten	47.5kHz-80dB Atten, normalised
[truncated: 512 more rows]
