# Supplementary material for: Physiological and anatomical investigation of the auditory brainstem in the Fat-tailed dunnart (Sminthopsis crassicaudata)
Source: PeerJ. 2019 Sep 30;7:e7773. doi: 10.7717/peerj.7773 (PMC6776069; doi:10.7717/peerj.7773)
Supplement: Data S1 — The data contained in this file represent the individual ABR responses for each fat-tailed dunnart. Each dunnart was tested at multiple frequencies and sound-intensities which are also shown at the top of each column. [file peerj-07-7773-s001.zip › GARRETT et al., SUPPLEMENTAL DATA/ABR DATA/DUNNART J/Dunnart J RAW ABR WAVEFORMS.xlsx]

## Sheet: 4kHz
Times (ms)	4kHz 10dB Atten	4kHz 10dB Atten, normalised	4kHz 20dB Atten	4kHz 20dB Atten, normalised	4kHz 15dB Atten	4kHz 15dB Atten, normalised	4kHz 30dB Atten	4kHz 30dB Atten, normalised	4kHz 40dB Atten	4kHz 40dB Atten, normalised
-2	-8.989e-05	0	-3.968e-05	0	0.00021251	0	-0.00020852	0	-0.00033876	0
-1.975	-0.00013581	-0.04592	-4.946e-05	-0.00978	0.00021091	-0.0016	-0.0001862	0.02232	-0.00032988	0.00888
-1.95	-0.0001637	-0.07381	-5.503e-05	-0.01535	0.00018987	-0.02264	-0.00018761	0.02091	-0.00031111	0.02765
-1.925	-0.00016656	-0.07667	-6.512e-05	-0.02544	0.00016103	-0.05148	-0.00020651	0.00201	-0.00027687	0.06189
-1.9	-0.00014335	-0.05346	-9.125e-05	-0.05157	0.00013191	-0.0806	-0.00024374	-0.03522	-0.00023607	0.10269
-1.875	-0.00010646	-0.01657	-0.00011988	-0.0802	0.00010623	-0.10628	-0.0002949	-0.08638	-0.00019612	0.14264
-1.85	-7.408e-05	0.01581	-0.00013632	-0.09664	7.611e-05	-0.1364	-0.00033556	-0.12704	-0.00016103	0.17773
-1.825	-5.622e-05	0.03367	-0.00013169	-0.09201	5.784e-05	-0.15467	-0.00035195	-0.14343	-0.00014781	0.19095
-1.8	-4.767e-05	0.04222	-0.00011508	-0.0754	4.87e-05	-0.16381	-0.00036306	-0.15454	-0.00016038	0.17838
-1.775	-3.489e-05	0.055	-9.178e-05	-0.0521	4.846e-05	-0.16405	-0.00036617	-0.15765	-0.0001787	0.16006
-1.75	-1.17e-05	0.07819	-7.479e-05	-0.03511	6.181e-05	-0.1507	-0.00037405	-0.16553	-0.00018958	0.14918
-1.725	5.31e-06	0.0952	-6.908e-05	-0.0294	7.903e-05	-0.13348	-0.0003889	-0.18038	-0.00018332	0.15544
-1.7	-9.23e-06	0.08066	-7.125e-05	-0.03157	9.171e-05	-0.1208	-0.00039761	-0.18909	-0.00015794	0.18082
-1.675	-5.874e-05	0.03115	-6.667e-05	-0.02699	0.00010226	-0.11025	-0.00037658	-0.16806	-0.00012246	0.2163
-1.65	-0.00011021	-0.02032	-5.906e-05	-0.01938	0.00011809	-0.09442	-0.00033633	-0.12781	-9.066e-05	0.2481
-1.625	-0.00013582	-0.04593	-5.459e-05	-0.01491	0.0001276	-0.08491	-0.00030761	-0.09909	-6.771e-05	0.27105
-1.6	-0.00012523	-0.03534	-5.341e-05	-0.01373	0.00012624	-0.08627	-0.00031008	-0.10156	-6.474e-05	0.27402
-1.575	-7.696e-05	0.01293	-6.146e-05	-0.02178	0.00011556	-0.09695	-0.00032759	-0.11907	-6.519e-05	0.27357
-1.55	-1.37e-05	0.07619	-6.719e-05	-0.02751	0.00011066	-0.10185	-0.00034067	-0.13215	-6.424e-05	0.27452
-1.525	3.822e-05	0.12811	-7.409e-05	-0.03441	0.00011633	-0.09618	-0.00034023	-0.13171	-7.213e-05	0.26663
-1.5	6.812e-05	0.15801	-8.524e-05	-0.04556	0.00011412	-0.09839	-0.00032936	-0.12084	-9.182e-05	0.24694
-1.475	8.712e-05	0.17701	-0.00010256	-0.06288	0.00010049	-0.11202	-0.00030996	-0.10144	-0.00010954	0.22922
-1.45	0.00010621	0.1961	-0.00012311	-0.08343	7.765e-05	-0.13486	-0.00029006	-0.08154	-0.00012453	0.21423
-1.425	0.00012905	0.21894	-0.00015137	-0.11169	4.775e-05	-0.16476	-0.00028646	-0.07794	-0.00013818	0.20058
-1.4	0.00015015	0.24004	-0.00016061	-0.12093	2.805e-05	-0.18446	-0.00029527	-0.08675	-0.00015158	0.18718
-1.375	0.00015774	0.24763	-0.00012823	-0.08855	3.037e-05	-0.18214	-0.00030024	-0.09172	-0.00016247	0.17629
-1.35	0.00014922	0.23911	-6.001e-05	-0.02033	4.251e-05	-0.17	-0.00028886	-0.08034	-0.00016343	0.17533
-1.325	0.00012554	0.21543	1.843e-05	0.05811	5.253e-05	-0.15998	-0.00025879	-0.05027	-0.00016118	0.17758
-1.3	9.41e-05	0.18399	8.691e-05	0.12659	5.367e-05	-0.15884	-0.00024413	-0.03561	-0.0001646	0.17416
-1.275	6.789e-05	0.15778	0.00013068	0.17036	4.074e-05	-0.17177	-0.00025687	-0.04835	-0.00018027	0.15849
-1.25	4.301e-05	0.1329	0.00015765	0.19733	2.158e-05	-0.19093	-0.00027404	-0.06552	-0.00020603	0.13273
-1.225	1.938e-05	0.10927	0.00016383	0.20351	1.84e-06	-0.21067	-0.00027628	-0.06776	-0.00023967	0.09909
-1.2	3.8e-06	0.09369	0.00014642	0.1861	-2.157e-05	-0.23408	-0.00025349	-0.04497	-0.000264	0.07476
-1.175	-1.15e-06	0.08874	0.00010289	0.14257	-5.114e-05	-0.26365	-0.00022238	-0.01386	-0.00026389	0.07487
-1.15	1.74e-06	0.09163	3.979e-05	0.07947	-6.845e-05	-0.28096	-0.00019766	0.01086	-0.00022882	0.10994
-1.125	4.75e-06	0.09464	-1.731e-05	0.02237	-7.101e-05	-0.28352	-0.00019422	0.0143	-0.00017539	0.16337
-1.1	1.97e-06	0.09186	-5.384e-05	-0.01416	-5.94e-05	-0.27191	-0.0002149	-0.00638	-0.00013707	0.20169
-1.075	-1.243e-05	0.07746	-5.972e-05	-0.02004	-5.085e-05	-0.26336	-0.00024921	-0.04069	-0.00012603	0.21273
-1.05	-3.884e-05	0.05105	-2.711e-05	0.01257	-5.035e-05	-0.26286	-0.00027016	-0.06164	-0.00012261	0.21615
-1.025	-6.438e-05	0.02551	2.965e-05	0.06933	-5.133e-05	-0.26384	-0.0002628	-0.05428	-0.00011467	0.22409
-1	-6.701e-05	0.02288	7.889e-05	0.11857	-5.738e-05	-0.26989	-0.00023392	-0.0254	-0.00010895	0.22981
-0.975	-5.386e-05	0.03603	8.936e-05	0.12904	-6.135e-05	-0.27386	-0.00019602	0.0125	-0.00011533	0.22343
-0.95	-4.145e-05	0.04844	5.179e-05	0.09147	-5.002e-05	-0.26253	-0.00016878	0.03974	-0.00013749	0.20127
-0.925	-3.686e-05	0.05303	-4.35e-06	0.03533	-1.906e-05	-0.23157	-0.00015903	0.04949	-0.00015996	0.1788
-0.9	-4.163e-05	0.04826	-4.85e-05	-0.00882	9.86e-06	-0.20265	-0.00016216	0.04636	-0.00017065	0.16811
-0.875	-5.147e-05	0.03842	-6.969e-05	-0.03001	2.362e-05	-0.18889	-0.0001678	0.04072	-0.00017579	0.16297
-0.85	-5.333e-05	0.03656	-7.628e-05	-0.0366	2.244e-05	-0.19007	-0.00018022	0.0283	-0.00018757	0.15119
-0.825	-4.702e-05	0.04287	-7.486e-05	-0.03518	4.45e-06	-0.20806	-0.00019725	0.01127	-0.00021098	0.12778
-0.8	-4.275e-05	0.04714	-6.896e-05	-0.02928	-1.89e-05	-0.23141	-0.00020579	0.00273	-0.00023292	0.10584
-0.775	-4.375e-05	0.04614	-5.444e-05	-0.01476	-4.202e-05	-0.25453	-0.00019568	0.01284	-0.00024013	0.09863
-0.75	-3.653e-05	0.05336	-3.556e-05	0.00412	-6.649e-05	-0.279	-0.00016508	0.04344	-0.00021998	0.11878
-0.725	-1.626e-05	0.07363	-1.056e-05	0.02912	-8.583e-05	-0.29834	-0.00013563	0.07289	-0.00019078	0.14798
-0.7	1.41e-05	0.10399	2.022e-05	0.0599	-9.568e-05	-0.30819	-0.00012032	0.0882	-0.00016271	0.17605
-0.675	5.017e-05	0.14006	5.018e-05	0.08986	-0.00010101	-0.31352	-0.0001228	0.08572	-0.00015256	0.1862
-0.65	7.848e-05	0.16837	5.865e-05	0.09833	-9.866e-05	-0.31117	-0.00013517	0.07335	-0.00014994	0.18882
-0.625	8.623e-05	0.17612	4.295e-05	0.08263	-9.311e-05	-0.30562	-0.00015968	0.04884	-0.00015217	0.18659
-0.6	6.441e-05	0.1543	1.815e-05	0.05783	-8.832e-05	-0.30083	-0.00018521	0.02331	-0.00016356	0.1752
-0.575	2.992e-05	0.11981	-2.75e-06	0.03693	-8.32e-05	-0.29571	-0.00020453	0.00399	-0.00017345	0.16531
-0.55	-7.93e-06	0.08196	-1.767e-05	0.02201	-8.027e-05	-0.29278	-0.00020356	0.00496	-0.000183	0.15576
-0.525	-5.186e-05	0.03803	-2.232e-05	0.01736	-7.596e-05	-0.28847	-0.00020147	0.00705	-0.00018501	0.15375
-0.5	-9.421e-05	-0.00432	-2.196e-05	0.01772	-6.641e-05	-0.27892	-0.00020358	0.00494	-0.00018676	0.152
-0.475	-0.0001184	-0.02851	-4.1e-06	0.03558	-5.054e-05	-0.26305	-0.00021143	-0.00291	-0.00018012	0.15864
-0.45	-9.038e-05	-0.00049	3.559e-05	0.07527	-2.519e-05	-0.2377	-0.00021699	-0.00847	-0.00016317	0.17559
-0.425	-9.7e-06	0.08019	8.803e-05	0.12771	2.94e-06	-0.20957	-0.00022206	-0.01354	-0.00013711	0.20165
-0.4	9.321e-05	0.1831	0.00013184	0.17152	1.926e-05	-0.19325	-0.0002389	-0.03038	-0.00010732	0.23144
-0.375	0.00017413	0.26402	0.0001509	0.19058	3.224e-05	-0.18027	-0.00028025	-0.07173	-8.966e-05	0.2491
-0.35	0.00021626	0.30615	0.00015828	0.19796	5.567e-05	-0.15684	-0.0003314	-0.12288	-9.334e-05	0.24542
-0.325	0.00020613	0.29602	0.00015456	0.19424	6.901e-05	-0.1435	-0.00035558	-0.14706	-9.891e-05	0.23985
-0.3	0.00017145	0.26134	0.0001568	0.19648	5.834e-05	-0.15417	-0.00034277	-0.13425	-0.00010052	0.23824
-0.275	0.00014208	0.23197	0.00015818	0.19786	2.025e-05	-0.19226	-0.0003115	-0.10298	-9.873e-05	0.24003
-0.25	0.00013536	0.22525	0.00016253	0.20221	-2.391e-05	-0.23642	-0.00028477	-0.07625	-0.00010873	0.23003
-0.225	0.00014462	0.23451	0.00016585	0.20553	-5.831e-05	-0.27082	-0.00028225	-0.07373	-0.00013594	0.20282
-0.2	0.00015256	0.24245	0.00018097	0.22065	-6.569e-05	-0.2782	-0.00030655	-0.09803	-0.00017901	0.15975
-0.175	0.00013687	0.22676	0.00021127	0.25095	-5.241e-05	-0.26492	-0.00034417	-0.13565	-0.00022835	0.11041
-0.15	9.631e-05	0.1862	0.00024326	0.28294	-2.336e-05	-0.23587	-0.00037836	-0.16984	-0.00026515	0.07361
-0.125	4.531e-05	0.1352	0.00025219	0.29187	1.515e-05	-0.19736	-0.00039373	-0.18521	-0.00028297	0.05579
-0.1	4.01e-06	0.0939	0.00022864	0.26832	4.284e-05	-0.16967	-0.00039187	-0.18335	-0.00028277	0.05599
-0.075	-1.754e-05	0.07235	0.00019948	0.23916	4.365e-05	-0.16886	-0.00038621	-0.17769	-0.0002633	0.07546
-0.05	-4.11e-05	0.04879	0.00018809	0.22777	2.444e-05	-0.18807	-0.00039143	-0.18291	-0.00021328	0.12548
-0.025	-6.89e-05	0.02099	0.00019527	0.23495	4.72e-06	-0.20779	-0.00041753	-0.20901	-0.00014264	0.19612
0	-7.168e-05	0.01821	0.00020473	0.24441	-8.76e-06	-0.22127	-0.00044635	-0.23783	-8.328e-05	0.25548
0.025	-4.444e-05	0.04545	0.00021143	0.25111	-1.414e-05	-0.22665	-0.00047248	-0.26396	-5.355e-05	0.28521
0.05	-2.1e-06	0.08779	0.00020006	0.23974	-8.06e-06	-0.22057	-0.00050348	-0.29496	-6.146e-05	0.2773
0.075	4.082e-05	0.13071	0.00017338	0.21306	1.184e-05	-0.20067	-0.0005403	-0.33178	-8.807e-05	0.25069
0.1	7.422e-05	0.16411	0.00014342	0.1831	4.072e-05	-0.17179	-0.0005557	-0.34718	-0.00010903	0.22973
0.125	8.407e-05	0.17396	0.00011346	0.15314	5.566e-05	-0.15685	-0.00053272	-0.3242	-0.00012721	0.21155
0.15	6.78e-05	0.15769	0.00010242	0.1421	3.495e-05	-0.17756	-0.00046597	-0.25745	-0.00014943	0.18933
0.175	3.525e-05	0.12514	0.00011391	0.15359	-1.069e-05	-0.2232	-0.00038374	-0.17522	-0.00018253	0.15623
0.2	6.5e-06	0.09639	0.00013098	0.17066	-5.731e-05	-0.26982	-0.00031397	-0.10545	-0.00020738	0.13138
0.225	-5.56e-06	0.08433	0.00014647	0.18615	-8.498e-05	-0.29749	-0.00027019	-0.06167	-0.00020624	0.13252
0.25	9.77e-06	0.09966	0.00016566	0.20534	-8.471e-05	-0.29722	-0.00023822	-0.0297	-0.00019128	0.14748
0.275	4.716e-05	0.13705	0.00018764	0.22732	-7.512e-05	-0.28763	-0.0002197	-0.01118	-0.00018155	0.15721
0.3	8.663e-05	0.17652	0.0002002	0.23988	-7.957e-05	-0.29208	-0.00021189	-0.00337	-0.00018648	0.15228
0.325	0.00011055	0.20044	0.00018482	0.2245	-0.00010876	-0.32127	-0.00021208	-0.00356	-0.00020927	0.12949
0.35	0.00011383	0.20372	0.00014184	0.18152	-0.000153	-0.36551	-0.00022301	-0.01449	-0.00024752	0.09124
0.375	9.955e-05	0.18944	8.219e-05	0.12187	-0.0002005	-0.41301	-0.00024201	-0.03349	-0.00029273	0.04603
0.4	7.46e-05	0.16449	2.3e-05	0.06268	-0.00022873	-0.44124	-0.0002633	-0.05478	-0.00032809	0.01067
0.425	5.287e-05	0.14276	-1.656e-05	0.02312	-0.0002115	-0.42401	-0.00026616	-0.05764	-0.00034423	-0.00547
0.45	3.849e-05	0.12838	-2.387e-05	0.01581	-0.00015889	-0.3714	-0.00024927	-0.04075	-0.00034689	-0.00813
0.475	3.083e-05	0.12072	-4.2e-07	0.03926	-0.0001067	-0.31921	-0.00021815	-0.00963	-0.00035225	-0.01349
0.5	2.641e-05	0.1163	3.989e-05	0.07957	-7.104e-05	-0.28355	-0.00020858	-6e-05	-0.00036663	-0.02787
0.525	1.416e-05	0.10405	8.342e-05	0.1231	-6.005e-05	-0.27256	-0.00024349	-0.03497	-0.00037784	-0.03908
0.55	-1.221e-05	0.07768	0.00011701	0.15669	-5.813e-05	-0.27064	-0.00029895	-0.09043	-0.00036087	-0.02211
0.575	-3.885e-05	0.05104	0.00012397	0.16365	-6.972e-05	-0.28223	-0.00035414	-0.14562	-0.00032209	0.01667
0.6	-4.442e-05	0.04547	9.568e-05	0.13536	-8.671e-05	-0.29922	-0.00039511	-0.18659	-0.00028876	0.05
0.625	-2.463e-05	0.06526	5.046e-05	0.09014	-9.955e-05	-0.31206	-0.00042742	-0.2189	-0.00028338	0.05538
0.65	9.5e-06	0.09939	-6.99e-06	0.03269	-0.00010891	-0.32142	-0.00045448	-0.24596	-0.00029741	0.04135
0.675	2.796e-05	0.11785	-5.577e-05	-0.01609	-0.00010615	-0.31866	-0.00045666	-0.24814	-0.00032508	0.01368
0.7	2.445e-05	0.11434	-6.462e-05	-0.02494	-9.617e-05	-0.30868	-0.00043971	-0.23119	-0.00034802	-0.00926
0.725	3.5e-05	0.12489	-1.892e-05	0.02076	-7.136e-05	-0.28387	-0.00040771	-0.19919	-0.00035379	-0.01503
0.75	5.374e-05	0.14363	5.827e-05	0.09795	-4.61e-05	-0.25861	-0.00035421	-0.14569	-0.00034086	-0.0021
0.775	7.036e-05	0.16025	0.00013814	0.17782	-2.496e-05	-0.23747	-0.00028899	-0.08047	-0.00032285	0.01591
0.8	7.148e-05	0.16137	0.0001936	0.23328	-1.22e-05	-0.22471	-0.00023626	-0.02774	-0.00030948	0.02928
0.825	6.779e-05	0.15768	0.0002068	0.24648	-7e-07	-0.21321	-0.00022225	-0.01373	-0.0003068	0.03196
0.85	6.467e-05	0.15456	0.00018752	0.2272	1.931e-05	-0.1932	-0.00024954	-0.04102	-0.00030932	0.02944
0.875	6.613e-05	0.15602	0.00016537	0.20505	3.447e-05	-0.17804	-0.00029681	-0.08829	-0.00031608	0.02268
0.9	7.092e-05	0.16081	0.00015646	0.19614	4.43e-05	-0.16821	-0.0003351	-0.12658	-0.00033179	0.00697
0.925	7.617e-05	0.16606	0.00016096	0.20064	4.212e-05	-0.17039	-0.00035839	-0.14987	-0.00034716	-0.0084
0.95	7.574e-05	0.16563	0.00016274	0.20242	3.407e-05	-0.17844	-0.00036775	-0.15923	-0.00035656	-0.0178
0.975	7.334e-05	0.16323	0.0001603	0.19998	2.344e-05	-0.18907	-0.00036613	-0.15761	-0.00034843	-0.00967
1	8.575e-05	0.17564	0.00015908	0.19876	7.22e-06	-0.20529	-0.00034971	-0.14119	-0.00033417	0.00459
1.025	0.00012763	0.21752	0.0001641	0.20378	-4.17e-06	-0.21668	-0.0003239	-0.11538	-0.00032496	0.0138
1.05	0.00019506	0.28495	0.00017632	0.216	8.12e-06	-0.20439	-0.00029455	-0.08603	-0.00032938	0.00938
1.075	0.00027631	0.3662	0.0001901	0.22978	4.786e-05	-0.16465	-0.00026507	-0.05655	-0.00035889	-0.02013
1.1	0.00036658	0.45647	0.00020942	0.2491	0.00010171	-0.1108	-0.00023541	-0.02689	-0.00039413	-0.05537
1.125	0.00044429	0.53418	0.00023684	0.27652	0.00016604	-0.04647	-0.00021134	-0.00282	-0.00041302	-0.07426
1.15	0.00050402	0.59391	0.00027016	0.30984	0.00022275	0.01024	-0.00019137	0.01715	-0.00039	-0.05124
1.175	0.0005367	0.62659	0.00031009	0.34977	0.0002628	0.05029	-0.00017324	0.03528	-0.00033294	0.00582
1.2	0.00053488	0.62477	0.0003559	0.39558	0.00028243	0.06992	-0.00015508	0.05344	-0.00028172	0.05704
1.225	0.00049111	0.581	0.00040484	0.44452	0.0002835	0.07099	-0.00014184	0.06668	-0.00026403	0.07473
1.25	0.00040479	0.49468	0.00044959	0.48927	0.00026973	0.05722	-0.00013919	0.06933	-0.00027755	0.06121
1.275	0.00029469	0.38458	0.00048729	0.52697	0.00025271	0.0402	-0.0001382	0.07032	-0.0003184	0.02036
1.3	0.00018026	0.27015	0.00049952	0.5392	0.00023249	0.01998	-0.00013492	0.0736	-0.00035819	-0.01943
1.325	7.257e-05	0.16246	0.00046768	0.50736	0.00020217	-0.01034	-0.00012092	0.0876	-0.00037064	-0.03188
1.35	-2.369e-05	0.0662	0.00039003	0.42971	0.00014804	-0.06447	-9.613e-05	0.11239	-0.00033862	0.00014
1.375	-0.00011315	-0.02326	0.00028894	0.32862	6.362e-05	-0.14889	-4.765e-05	0.16087	-0.00026695	0.07181
1.4	-0.00018742	-0.09753	0.0001744	0.21408	-3.725e-05	-0.24976	5.83e-06	0.21435	-0.00018355	0.15521
1.425	-0.00023032	-0.14043	6.625e-05	0.10593	-0.00013638	-0.34889	4.066e-05	0.24918	-0.00012302	0.21574
1.45	-0.00023111	-0.14122	-2.13e-05	0.01838	-0.00022649	-0.439	4.217e-05	0.25069	-0.00010786	0.2309
1.475	-0.00018844	-0.09855	-7.943e-05	-0.03975	-0.00030717	-0.51968	2.268e-05	0.2312	-0.00012353	0.21523
1.5	-0.00011767	-0.02778	-0.00011401	-0.07433	-0.00035832	-0.57083	-4.8e-06	0.20372	-0.00013932	0.19944
1.525	-4.96e-05	0.04029	-0.00013921	-0.09953	-0.00038972	-0.60223	-4.16e-05	0.16692	-0.00014094	0.19782
1.55	1.018e-05	0.10007	-0.0001599	-0.12022	-0.00040025	-0.61276	-8.648e-05	0.12204	-0.00012719	0.21157
1.575	6.122e-05	0.15111	-0.00016744	-0.12776	-0.00038544	-0.59795	-0.00013636	0.07216	-0.00010958	0.22918
1.6	0.00011575	0.20564	-0.00016869	-0.12901	-0.00033745	-0.54996	-0.00019684	0.01168	-9.626e-05	0.2425
1.625	0.00019016	0.28005	-0.00016695	-0.12727	-0.00025392	-0.46643	-0.00026665	-0.05813	-9.364e-05	0.24512
1.65	0.00027911	0.369	-0.00016035	-0.12067	-0.00015117	-0.36368	-0.00034117	-0.13265	-9.834e-05	0.24042
1.675	0.00036918	0.45907	-0.00014189	-0.10221	-4.808e-05	-0.26059	-0.00041069	-0.20217	-0.00010708	0.23168
1.7	0.00044786	0.53775	-9.38e-05	-0.05412	4.395e-05	-0.16856	-0.00045539	-0.24687	-0.00012033	0.21843
1.725	0.00051272	0.60261	-1.225e-05	0.02743	0.00012714	-0.08537	-0.00047614	-0.26762	-0.00013468	0.20408
1.75	0.00054076	0.63065	8.259e-05	0.12227	0.00021087	-0.00164	-0.00048339	-0.27487	-0.0001463	0.19246
1.775	0.00051764	0.60753	0.00017337	0.21305	0.00028632	0.07381	-0.00048279	-0.27427	-0.00014924	0.18952
1.8	0.0004516	0.54149	0.00025804	0.29772	0.00034068	0.12817	-0.00046387	-0.25535	-0.00013829	0.20047
1.825	0.00036258	0.45247	0.00032409	0.36377	0.00034451	0.132	-0.00042511	-0.21659	-0.00011525	0.22351
1.85	0.00028567	0.37556	0.00035715	0.39683	0.00030746	0.09495	-0.00037513	-0.16661	-9.253e-05	0.24623
1.875	0.00024123	0.33112	0.00034912	0.3888	0.00024405	0.03154	-0.0003156	-0.10708	-8.851e-05	0.25025
1.9	0.00022912	0.31901	0.00030728	0.34696	0.00017007	-0.04244	-0.00026766	-0.05914	-0.00010388	0.23488
1.925	0.0002534	0.34329	0.00024855	0.28823	0.0001044	-0.10811	-0.00022476	-0.01624	-0.00013358	0.20518
1.95	0.00029383	0.38372	0.00019608	0.23576	4.776e-05	-0.16475	-0.00017326	0.03526	-0.00016744	0.17132
1.975	0.0003254	0.41529	0.0001588	0.19848	1.775e-05	-0.19476	-0.00011911	0.08941	-0.00019523	0.14353
2	0.00033653	0.42642	0.0001297	0.16938	3.448e-05	-0.17803	-5.564e-05	0.15288	-0.00020892	0.12984
2.025	0.00032714	0.41703	9.812e-05	0.1378	7.934e-05	-0.13317	-2.39e-06	0.20613	-0.00021839	0.12037
2.05	0.00031314	0.40303	4.672e-05	0.0864	0.00013066	-0.08185	8.79e-06	0.21731	-0.00022324	0.11552
2.075	0.00030698	0.39687	-1.76e-05	0.02208	0.00017485	-0.03766	-2.207e-05	0.18645	-0.00022879	0.10997
2.1	0.00030735	0.39724	-5.78e-05	-0.01812	0.00018417	-0.02834	-7.243e-05	0.13609	-0.00023415	0.10461
2.125	0.00030654	0.39643	-6.187e-05	-0.02219	0.000151	-0.06151	-0.00011952	0.089	-0.00023937	0.09939
2.15	0.00029848	0.38837	-3.559e-05	0.00409	0.00010542	-0.10709	-0.00014872	0.0598	-0.00025512	0.08364
2.175	0.00027893	0.36882	-7.1e-07	0.03897	7.654e-05	-0.13597	-0.00017741	0.03111	-0.00027789	0.06087
2.2	0.00024937	0.33926	2.265e-05	0.06233	7.246e-05	-0.14005	-0.00021448	-0.00596	-0.00029526	0.0435
2.225	0.0002208	0.31069	3.423e-05	0.07391	9.082e-05	-0.12169	-0.00025882	-0.0503	-0.00028243	0.05633
2.25	0.00020318	0.29307	4.399e-05	0.08367	0.00013167	-0.08084	-0.00030311	-0.09459	-0.00023552	0.10324
2.275	0.00020347	0.29336	6.066e-05	0.10034	0.0001845	-0.02801	-0.00032969	-0.12117	-0.00018164	0.15712
2.3	0.00021747	0.30736	9.193e-05	0.13161	0.00023371	0.0212	-0.00033127	-0.12275	-0.0001441	0.19466
2.325	0.00022348	0.31337	0.00013927	0.17895	0.00025308	0.04057	-0.00030749	-0.09897	-0.00013492	0.20384
2.35	0.0002119	0.30179	0.00018934	0.22902	0.00023249	0.01998	-0.00027078	-0.06226	-0.00014833	0.19043
2.375	0.00019145	0.28134	0.00022123	0.26091	0.00019693	-0.01558	-0.00023728	-0.02876	-0.00016088	0.17788
2.4	0.00016214	0.25203	0.00022847	0.26815	0.00016114	-0.05137	-0.00021328	-0.00476	-0.00015619	0.18257
2.425	0.0001272	0.21709	0.00021267	0.25235	0.00012446	-0.08805	-0.00019572	0.0128	-0.00013145	0.20731
2.45	8.776e-05	0.17765	0.00017954	0.21922	8.356e-05	-0.12895	-0.00018715	0.02137	-0.00010218	0.23658
2.475	4.863e-05	0.13852	0.00014788	0.18756	2.95e-05	-0.18301	-0.00017694	0.03158	-8.482e-05	0.25394
2.5	2.3e-07	0.09012	0.00011722	0.1569	-2.59e-05	-0.23841	-0.00015516	0.05336	-9.385e-05	0.24491
2.525	-6.267e-05	0.02722	7.797e-05	0.11765	-6.885e-05	-0.28136	-0.00012733	0.08119	-0.00012191	0.21685
2.55	-0.00012642	-0.03653	2.086e-05	0.06054	-8.626e-05	-0.29877	-0.00010439	0.10413	-0.00012814	0.21062
2.575	-0.00016624	-0.07635	-4.795e-05	-0.00827	-9.879e-05	-0.3113	-0.00010283	0.10569	-0.00011756	0.2212
2.6	-0.00017264	-0.08275	-0.00010523	-0.06555	-0.00011648	-0.32899	-0.00011736	0.09116	-0.00010828	0.23048
2.625	-0.0001495	-0.05961	-0.00014867	-0.10899	-0.00012735	-0.33986	-0.0001381	0.07042	-0.00010109	0.23767
2.65	-0.00011553	-0.02564	-0.00018579	-0.14611	-0.00011125	-0.32376	-0.00015686	0.05166	-9.205e-05	0.24671
2.675	-6.488e-05	0.02501	-0.00020119	-0.16151	-7.517e-05	-0.28768	-0.00017202	0.0365	-8.089e-05	0.25787
2.7	3.08e-06	0.09297	-0.000191	-0.15132	-3.452e-05	-0.24703	-0.00019301	0.01551	-6.62e-05	0.27256
2.725	5.412e-05	0.14401	-0.00014819	-0.10851	-1.734e-05	-0.22985	-0.00021759	-0.00907	-5.506e-05	0.2837
2.75	6.831e-05	0.1582	-8.52e-05	-0.04552	-2.067e-05	-0.23318	-0.00024206	-0.03354	-4.262e-05	0.29614
2.775	6.746e-05	0.15735	-1.453e-05	0.02515	-2.452e-05	-0.23703	-0.00027541	-0.06689	-3.309e-05	0.30567
2.8	8.135e-05	0.17124	3.926e-05	0.07894	-9.7e-06	-0.22221	-0.0003082	-0.09968	-2.167e-05	0.31709
2.825	0.00012746	0.21735	6.899e-05	0.10867	3.208e-05	-0.18043	-0.00032931	-0.12079	-1.18e-06	0.33758
2.85	0.00018679	0.27668	8.563e-05	0.12531	0.00010068	-0.11183	-0.00033603	-0.12751	2.583e-05	0.36459
2.875	0.00024878	0.33867	9.863e-05	0.13831	0.00018126	-0.03125	-0.00032735	-0.11883	4.659e-05	0.38535
2.9	0.00030918	0.39907	0.00013064	0.17032	0.000251	0.03849	-0.00030661	-0.09809	5.358e-05	0.39234
2.925	0.00037172	0.46161	0.00018401	0.22369	0.00029825	0.08574	-0.00027472	-0.0662	3.276e-05	0.37152
2.95	0.00044063	0.53052	0.00023271	0.27239	0.00032939	0.11688	-0.00024278	-0.03426	-3.8e-06	0.33496
2.975	0.00051591	0.6058	0.00026223	0.30191	0.00035531	0.1428	-0.00021788	-0.00936	-3.63e-05	0.30246
3	0.00058603	0.67592	0.00026884	0.30852	0.00038644	0.17393	-0.0002093	-0.00078	-7.655e-05	0.26221
3.025	0.00064395	0.73384	0.00026706	0.30674	0.00041712	0.20461	-0.00019547	0.01305	-0.00012755	0.21121
3.05	0.00069276	0.78265	0.00026635	0.30603	0.00043872	0.22621	-0.00018502	0.0235	-0.00018062	0.15814
3.075	0.00073334	0.82323	0.00028183	0.32151	0.00045454	0.24203	-0.0001835	0.02502	-0.0002277	0.11106
3.1	0.00074706	0.83695	0.00030268	0.34236	0.0004649	0.25239	-0.00018385	0.02467	-0.00025903	0.07973
3.125	0.00071759	0.80748	0.00031908	0.35876	0.00046603	0.25352	-0.0001716	0.03692	-0.00025391	0.08485
3.15	0.00065212	0.74201	0.00032664	0.36632	0.00047054	0.25803	-0.00013469	0.07383	-0.00023238	0.10638
3.175	0.00056522	0.65511	0.00033335	0.37303	0.00047812	0.26561	-8.492e-05	0.1236	-0.00021619	0.12257
3.2	0.00049357	0.58346	0.0003381	0.37778	0.00049044	0.27793	-3.47e-05	0.17382	-0.00020623	0.13253
3.225	0.00044184	0.53173	0.00032444	0.36412	0.00050934	0.29683	-1.04e-06	0.20748	-0.00019279	0.14597
3.25	0.00039981	0.4897	0.00029603	0.33571	0.0005219	0.30939	1.41e-05	0.22262	-0.00015795	0.18081
3.275	0.00035238	0.44227	0.00025262	0.2923	0.00051108	0.29857	1.798e-05	0.2265	-0.00012633	0.21243
3.3	0.00030261	0.3925	0.0001968	0.23648	0.00046979	0.25728	2.747e-05	0.23599	-0.00011045	0.22831
3.325	0.00026479	0.35468	0.00012878	0.16846	0.00040641	0.1939	5.109e-05	0.25961	-0.00011011	0.22865
3.35	0.00024081	0.3307	4.918e-05	0.08886	0.00032416	0.11165	8.31e-05	0.29162	-0.00011906	0.2197
3.375	0.00022342	0.31331	-2.61e-05	0.01358	0.00024131	0.0288	0.00010345	0.31197	-0.00012372	0.21504
3.4	0.00019025	0.28014	-7.274e-05	-0.03306	0.00016507	-0.04744	9.885e-05	0.30737	-0.0001287	0.21006
3.425	0.00013081	0.2207	-6.449e-05	-0.02481	0.00011458	-0.09793	6.863e-05	0.27715	-0.00011633	0.22243
3.45	5.981e-05	0.1497	-1.47e-06	0.03821	8.258e-05	-0.12993	3.125e-05	0.23977	-8.244e-05	0.25632
3.475	-1.133e-05	0.07856	8.293e-05	0.12261	4.808e-05	-0.16443	-2.63e-06	0.20589	-3.697e-05	0.30179
3.5	-6.687e-05	0.02302	0.00014892	0.1886	1.11e-06	-0.2114	-3.435e-05	0.17417	1.441e-05	0.35317
3.525	-8.592e-05	0.00397	0.00016123	0.20091	-5.12e-05	-0.26371	-6.562e-05	0.1429	6.872e-05	0.40748
3.55	-7.476e-05	0.01513	0.00011409	0.15377	-0.0001017	-0.31421	-0.0001014	0.10712	0.00011031	0.44907
3.575	-5.483e-05	0.03506	2.688e-05	0.06656	-0.00014309	-0.3556	-0.00013257	0.07595	0.00013304	0.4718
3.6	-4.846e-05	0.04143	-7.372e-05	-0.03404	-0.00015768	-0.37019	-0.00016158	0.04694	0.00013695	0.47571
3.625	-5.98e-05	0.03009	-0.00016622	-0.12654	-0.00015076	-0.36327	-0.00018531	0.02321	0.00013615	0.47491
3.65	-6.628e-05	0.02361	-0.00023335	-0.19367	-0.00013019	-0.3427	-0.00021801	-0.00949	0.00013789	0.47665
3.675	-4.93e-05	0.04059	-0.00026955	-0.22987	-0.00010856	-0.32107	-0.00024989	-0.04137	0.00013192	0.47068
3.7	-1.157e-05	0.07832	-0.00027403	-0.23435	-7.54e-05	-0.28791	-0.00027575	-0.06723	0.00011308	0.45184
3.725	3.987e-05	0.12976	-0.00024893	-0.20925	-2.513e-05	-0.23764	-0.00029668	-0.08816	7.656e-05	0.41532
3.75	9.727e-05	0.18716	-0.00020802	-0.16834	1.717e-05	-0.19534	-0.00031972	-0.1112	3.921e-05	0.37797
3.775	0.0001483	0.23819	-0.00016887	-0.12919	3.962e-05	-0.17289	-0.00033535	-0.12683	8.64e-06	0.3474
3.8	0.00020159	0.29148	-0.0001449	-0.10522	5.446e-05	-0.15805	-0.00034284	-0.13432	-3.4e-06	0.33536
3.825	0.00025266	0.34255	-0.00012033	-0.08065	7.243e-05	-0.14008	-0.00034007	-0.13155	-1.96e-06	0.3368
3.85	0.00029781	0.3877	-7.747e-05	-0.03779	0.00010131	-0.1112	-0.00032006	-0.11154	9.54e-06	0.3483
3.875	0.00033546	0.42535	-1.198e-05	0.0277	0.00015454	-0.05797	-0.000296	-0.08748	1.819e-05	0.35695
3.9	0.00037505	0.46494	7.322e-05	0.1129	0.00022204	0.00953	-0.00027379	-0.06527	2.352e-05	0.36228
3.925	0.00040563	0.49552	0.00015103	0.19071	0.00028121	0.0687	-0.00025611	-0.04759	3.619e-05	0.37495
3.95	0.00041542	0.50531	0.00019483	0.23451	0.00031282	0.10031	-0.00024674	-0.03822	5.002e-05	0.38878
3.975	0.00040634	0.49623	0.00020074	0.24042	0.00032555	0.11304	-0.00023572	-0.0272	4.964e-05	0.3884
4	0.00039384	0.48373	0.00018125	0.22093	0.00032446	0.11195	-0.00020975	-0.00123	3.23e-05	0.37106
4.025	0.00038673	0.47662	0.00014714	0.18682	0.00030008	0.08757	-0.00018147	0.02705	9.11e-06	0.34787
4.05	0.00040234	0.49223	0.00011382	0.1535	0.00025693	0.04442	-0.00017416	0.03436	-4.06e-06	0.3347
4.075	0.00042545	0.51534	9.307e-05	0.13275	0.00020005	-0.01246	-0.00019979	0.00873	7.3e-07	0.33949
4.1	0.00043324	0.52313	7.693e-05	0.11661	0.00015705	-0.05546	-0.00022838	-0.01986	1.765e-05	0.35641
4.125	0.00041172	0.50161	5.134e-05	0.09102	0.00013832	-0.07419	-0.00023222	-0.0237	4.804e-05	0.3868
4.15	0.00037741	0.4673	1.79e-05	0.05758	0.00014537	-0.06714	-0.0002123	-0.00378	8.082e-05	0.41958
4.175	0.00034276	0.43265	-2.474e-05	0.01494	0.0001524	-0.06011	-0.0001778	0.03072	9.818e-05	0.43694
4.2	0.00032884	0.41873	-8.113e-05	-0.04145	0.00015664	-0.05587	-0.00014782	0.0607	9.263e-05	0.43139
4.225	0.00032451	0.4144	-0.00013434	-0.09466	0.00016252	-0.04999	-0.0001534	0.05512	7.487e-05	0.41363
4.25	0.00032158	0.41147	-0.00015861	-0.11893	0.00016852	-0.04399	-0.00018423	0.02429	4.803e-05	0.38679
4.275	0.00031638	0.40627	-0.00014463	-0.10495	0.0001721	-0.04041	-0.00021758	-0.00906	2.707e-05	0.36583
4.3	0.00030844	0.39833	-9.499e-05	-0.05531	0.00016236	-0.05015	-0.0002312	-0.02268	1.536e-05	0.35412
4.325	0.00029811	0.388	-4.181e-05	-0.00213	0.00013081	-0.0817	-0.00024297	-0.03445	1.953e-05	0.35829
4.35	0.00027122	0.36111	-1.168e-05	0.028	8.075e-05	-0.13176	-0.00025599	-0.04747	3.651e-05	0.37527
4.375	0.00023963	0.32952	-1.74e-06	0.03794	2.309e-05	-0.18942	-0.00026449	-0.05597	4.235e-05	0.38111
4.4	0.00021648	0.30637	5.87e-06	0.04555	-1.881e-05	-0.23132	-0.00026479	-0.05627	3.092e-05	0.36968
4.425	0.00020603	0.29592	2.81e-05	0.06778	-3.557e-05	-0.24808	-0.00026883	-0.06031	1.687e-05	0.35563
4.45	0.00020883	0.29872	6.546e-05	0.10514	-1.405e-05	-0.22656	-0.00028271	-0.07419	1.698e-05	0.35574
4.475	0.00021786	0.30775	9.654e-05	0.13622	3.717e-05	-0.17534	-0.00029516	-0.08664	2.733e-05	0.36609
4.5	0.00022252	0.31241	9.516e-05	0.13484	9.913e-05	-0.11338	-0.00029978	-0.09126	3.631e-05	0.37507
4.525	0.00022005	0.30994	6.059e-05	0.10027	0.00014891	-0.0636	-0.00027924	-0.07072	3.794e-05	0.3767
4.55	0.0002103	0.30019	9.42e-06	0.0491	0.00017456	-0.03795	-0.00024247	-0.03395	3.687e-05	0.37563
4.575	0.00019081	0.2807	-2.771e-05	0.01197	0.00016772	-0.04479	-0.00023186	-0.02334	2.738e-05	0.36614
4.6	0.00015165	0.24154	-3.593e-05	0.00375	0.00013198	-0.08053	-0.0002574	-0.04888	1.437e-05	0.35313
4.625	9.156e-05	0.18145	-2.472e-05	0.01496	9.136e-05	-0.12115	-0.00030981	-0.10129	-1.163e-05	0.32713
4.65	1.765e-05	0.10754	-1.052e-05	0.02916	5.804e-05	-0.15447	-0.0003693	-0.16078	-6.114e-05	0.27762
4.675	-4.817e-05	0.04172	-3.17e-06	0.03651	2.631e-05	-0.1862	-0.00039314	-0.18462	-0.00011178	0.22698
4.7	-8.795e-05	0.00194	-5.8e-06	0.03388	-2.019e-05	-0.2327	-0.00036724	-0.15872	-0.00014428	0.19448
4.725	-9.99e-05	-0.01001	-3.067e-05	0.00901	-9.055e-05	-0.30306	-0.00030104	-0.09252	-0.00014934	0.18942
4.75	-8.042e-05	0.00947	-7.398e-05	-0.0343	-0.00016203	-0.37454	-0.00022104	-0.01252	-0.00013479	0.20397
4.775	-4.851e-05	0.04138	-0.00011442	-0.07474	-0.00021346	-0.42597	-0.00015185	0.05667	-0.00012534	0.21342
4.8	-9.03e-06	0.08086	-0.00012884	-0.08916	-0.00023555	-0.44806	-0.00012016	0.08836	-0.00013824	0.20052
4.825	3.856e-05	0.12845	-0.00011947	-0.07979	-0.00023869	-0.4512	-0.00013469	0.07383	-0.00016883	0.16993
4.85	7.769e-05	0.16758	-0.0001086	-0.06892	-0.00023654	-0.44905	-0.00018192	0.0266	-0.00020531	0.13345
4.875	9.908e-05	0.18897	-0.00010864	-0.06896	-0.00023158	-0.44409	-0.0002356	-0.02708	-0.00023037	0.10839
4.9	9.733e-05	0.18722	-0.00011624	-0.07656	-0.00021611	-0.42862	-0.00027955	-0.07103	-0.00023156	0.1072
4.925	8.239e-05	0.17228	-0.00011663	-0.07695	-0.00018177	-0.39428	-0.00029187	-0.08335	-0.00021449	0.12427
4.95	7.065e-05	0.16054	-0.00011021	-0.07053	-0.00013536	-0.34787	-0.00028103	-0.07251	-0.00019707	0.14169
4.975	8.382e-05	0.17371	-9.912e-05	-0.05944	-9.606e-05	-0.30857	-0.00025402	-0.0455	-0.00018019	0.15857
5	0.0001143	0.20419	-9.103e-05	-0.05135	-5.53e-05	-0.26781	-0.00022681	-0.01829	-0.00017215	0.16661
5.025	0.00014761	0.2375	-8.944e-05	-0.04976	-4.44e-06	-0.21695	-0.00021749	-0.00897	-0.00016939	0.16937
5.05	0.00018269	0.27258	-9.632e-05	-0.05664	3.661e-05	-0.1759	-0.00023461	-0.02609	-0.00016931	0.16945
5.075	0.00021202	0.30191	-0.00011939	-0.07971	5.614e-05	-0.15637	-0.00026284	-0.05432	-0.00017327	0.16549
5.1	0.00023225	0.32214	-0.00015909	-0.11941	6.59e-05	-0.14661	-0.00028633	-0.07781	-0.00018701	0.15175
5.125	0.00023784	0.32773	-0.00020598	-0.1663	8.176e-05	-0.13075	-0.00029302	-0.0845	-0.00020301	0.13575
5.15	0.0002373	0.32719	-0.00024241	-0.20273	0.00010899	-0.10352	-0.00029166	-0.08314	-0.00022509	0.11367
5.175	0.00023164	0.32153	-0.00025466	-0.21498	0.00013397	-0.07854	-0.00029209	-0.08357	-0.00023767	0.10109
5.2	0.0002136	0.30349	-0.00022616	-0.18648	0.00014363	-0.06888	-0.00028775	-0.07923	-0.00023709	0.10167
5.225	0.00018959	0.27948	-0.00016657	-0.12689	0.0001398	-0.07271	-0.00029125	-0.08273	-0.00022199	0.11677
5.25	0.00014581	0.2357	-9.595e-05	-0.05627	0.00012731	-0.0852	-0.00029442	-0.0859	-0.00019582	0.14294
5.275	9.148e-05	0.18137	-3.918e-05	0.0005	9.685e-05	-0.11566	-0.00028712	-0.0786	-0.00016777	0.17099
5.3	4.059e-05	0.13048	-1.825e-05	0.02143	4.303e-05	-0.16948	-0.00026837	-0.05985	-0.00015151	0.18725
5.325	7.84e-06	0.09773	-1.301e-05	0.02667	-2.855e-05	-0.24106	-0.0002429	-0.03438	-0.00014095	0.19781
5.35	-1.632e-05	0.07357	6.89e-06	0.04657	-8.585e-05	-0.29836	-0.00022001	-0.01149	-0.00013645	0.20231
5.375	-3.665e-05	0.05324	4.507e-05	0.08475	-0.00010225	-0.31476	-0.00020164	0.00688	-0.00013794	0.20082
5.4	-4.763e-05	0.04226	7.657e-05	0.11625	-8.991e-05	-0.30242	-0.00017659	0.03193	-0.00014697	0.19179
5.425	-5.557e-05	0.03432	8.992e-05	0.1296	-6.544e-05	-0.27795	-0.00016548	0.04304	-0.0001607	0.17806
5.45	-7.919e-05	0.0107	9.758e-05	0.13726	-3.214e-05	-0.24465	-0.00018238	0.02614	-0.00016284	0.17592
5.475	-0.00010178	-0.01189	0.0001023	0.14198	-8.6e-07	-0.21337	-0.00021904	-0.01052	-0.00015559	0.18317
5.5	-0.00011883	-0.02894	0.00010646	0.14614	1.996e-05	-0.19255	-0.00026527	-0.05675	-0.0001437	0.19506
5.525	-0.00011384	-0.02395	0.00010994	0.14962	2.684e-05	-0.18567	-0.00030091	-0.09239	-0.00013113	0.20763
5.55	-7.867e-05	0.01122	0.00012557	0.16525	1.76e-05	-0.19491	-0.00032648	-0.11796	-0.0001337	0.20506
5.575	-3.08e-05	0.05909	0.00014865	0.18833	-5.59e-06	-0.2181	-0.0003396	-0.13108	-0.00015157	0.18719
5.6	7.51e-06	0.0974	0.00016232	0.202	-3.997e-05	-0.25248	-0.00033588	-0.12736	-0.00017405	0.16471
5.625	3.197e-05	0.12186	0.00014398	0.18366	-7.926e-05	-0.29177	-0.00033461	-0.12609	-0.00018158	0.15718
5.65	5.541e-05	0.1453	0.00010818	0.14786	-0.00012019	-0.3327	-0.00033333	-0.12481	-0.00015313	0.18563
5.675	8.911e-05	0.179	7.853e-05	0.11821	-0.00014913	-0.36164	-0.00033908	-0.13056	-0.000102	0.23676
5.7	0.00013361	0.2235	6.04e-05	0.10008	-0.00015613	-0.36864	-0.00034374	-0.13522	-5.083e-05	0.28793
5.725	0.00016458	0.25447	4.917e-05	0.08885	-0.00014271	-0.35522	-0.0003402	-0.13168	-1.854e-05	0.32022
5.75	0.000176	0.26589	3.767e-05	0.07735	-0.00014116	-0.35367	-0.00033606	-0.12754	-1.479e-05	0.32397
5.775	0.00018333	0.27322	2.949e-05	0.06917	-0.00016657	-0.37908	-0.00033631	-0.12779	-1.945e-05	0.31931
5.8	0.00019037	0.28026	2.333e-05	0.06301	-0.00020703	-0.41954	-0.00032804	-0.11952	-2.481e-05	0.31395
5.825	0.00018916	0.27905	2.95e-06	0.04263	-0.0002483	-0.46081	-0.00030878	-0.10026	-1.832e-05	0.32044
5.85	0.0001842	0.27409	-3.498e-05	0.0047	-0.00027687	-0.48938	-0.00028084	-0.07232	-6.04e-06	0.33272
5.875	0.00017898	0.26887	-7.052e-05	-0.03084	-0.00029377	-0.50628	-0.00025334	-0.04482	1.077e-05	0.34953
5.9	0.00018437	0.27426	-9.844e-05	-0.05876	-0.00029495	-0.50746	-0.00024093	-0.03241	1.777e-05	0.35653
5.925	0.00019841	0.2883	-0.00010261	-0.06293	-0.00027195	-0.48446	-0.00023544	-0.02692	1.002e-05	0.34878
5.95	0.0002064	0.29629	-7.454e-05	-0.03486	-0.00021848	-0.43099	-0.00024737	-0.03885	-1.32e-05	0.32556
5.975	0.00020094	0.29083	-3.589e-05	0.00379	-0.00015503	-0.36754	-0.00025896	-0.05044	-4.143e-05	0.29733
6	0.00018674	0.27663	-3.79e-06	0.03589	-9.741e-05	-0.30992	-0.00026944	-0.06092	-6.461e-05	0.27415
6.025	0.00017421	0.2641	3.149e-05	0.07117	-6.225e-05	-0.27476	-0.00027429	-0.06577	-8.505e-05	0.25371
6.05	0.00016819	0.25808	9.472e-05	0.1344	-5.258e-05	-0.26509	-0.00026972	-0.0612	-0.00010883	0.22993
6.075	0.0001641	0.25399	0.00015896	0.19864	-6.588e-05	-0.27839	-0.0002598	-0.05128	-0.00012871	0.21005
6.1	0.00015922	0.24911	0.00018731	0.22699	-8.828e-05	-0.30079	-0.00026346	-0.05494	-0.00014039	0.19837
6.125	0.00013355	0.22344	0.0001773	0.21698	-0.0001148	-0.32731	-0.00028112	-0.0726	-0.00013894	0.19982
6.15	7.833e-05	0.16822	0.00014395	0.18363	-0.00014638	-0.35889	-0.00030385	-0.09533	-0.00011714	0.22162
6.175	8.28e-06	0.09817	0.00010027	0.13995	-0.00018735	-0.39986	-0.00033786	-0.12934	-7.673e-05	0.26203
6.2	-5.114e-05	0.03875	5.052e-05	0.0902	-0.00023656	-0.44907	-0.00036206	-0.15354	-5.643e-05	0.28233
6.225	-8.533e-05	0.00456	3.69e-06	0.04337	-0.00029403	-0.50654	-0.00036674	-0.15822	-5.569e-05	0.28307
6.25	-9.825e-05	-0.00836	-2.634e-05	0.01334	-0.00034072	-0.55323	-0.00034797	-0.13945	-8.398e-05	0.25478
6.275	-7.851e-05	0.01138	-3.134e-05	0.00834	-0.00036098	-0.57349	-0.00030975	-0.10123	-0.00012434	0.21442
6.3	-3.003e-05	0.05986	-1.87e-06	0.03781	-0.00035334	-0.56585	-0.00026424	-0.05572	-0.00015708	0.18168
6.325	2.976e-05	0.11965	4.535e-05	0.08503	-0.00032016	-0.53267	-0.00022929	-0.02077	-0.00016471	0.17405
6.35	8.17e-05	0.17159	8.172e-05	0.1214	-0.00026143	-0.47394	-0.00020998	-0.00146	-0.00015518	0.18358
6.375	0.0001183	0.20819	9.049e-05	0.13017	-0.00020025	-0.41276	-0.0002057	0.00282	-0.00014376	0.195
6.4	0.00013565	0.22554	6.674e-05	0.10642	-0.00014656	-0.35907	-0.00020998	-0.00146	-0.00014942	0.18934
6.425	0.00012999	0.21988	2.862e-05	0.0683	-9.061e-05	-0.30312	-0.00022433	-0.01581	-0.00017803	0.16073
6.45	0.00011241	0.2023	-9.84e-06	0.02984	-5.053e-05	-0.26304	-0.00025152	-0.043	-0.00021855	0.12021
6.475	8.807e-05	0.17796	-3.172e-05	0.00796	-4.139e-05	-0.2539	-0.00029229	-0.08377	-0.00026615	0.07261
6.5	7.11e-05	0.16099	-4.103e-05	-0.00135	-5.918e-05	-0.27169	-0.00031734	-0.10882	-0.00030705	0.03171
6.525	7.46e-05	0.16449	-4.825e-05	-0.00857	-9.357e-05	-0.30608	-0.00032865	-0.12013	-0.00032887	0.00989
6.55	9.009e-05	0.17998	-5.474e-05	-0.01506	-0.00013785	-0.35036	-0.00033643	-0.12791	-0.00033252	0.00624
6.575	0.00010696	0.19685	-6.079e-05	-0.02111	-0.00018394	-0.39645	-0.00034111	-0.13259	-0.00031734	0.02142
6.6	0.00012785	0.21774	-7.346e-05	-0.03378	-0.00023694	-0.44945	-0.00032886	-0.12034	-0.00028357	0.05519
6.625	0.00014722	0.23711	-9.104e-05	-0.05136	-0.00028003	-0.49254	-0.00029072	-0.0822	-0.00024049	0.09827
6.65	0.00015899	0.24888	-0.00010554	-0.06586	-0.00030914	-0.52165	-0.00024116	-0.03264	-0.00018937	0.14939
6.675	0.00015732	0.24721	-9.847e-05	-0.05879	-0.00033034	-0.54285	-0.00021119	-0.00267	-0.00015657	0.18219
6.7	0.0001498	0.23969	-6.677e-05	-0.02709	-0.00034906	-0.56157	-0.00020169	0.00683	-0.00016029	0.17847
6.725	0.00013419	0.22408	-2.922e-05	0.01046	-0.00037197	-0.58448	-0.00021012	-0.0016	-0.00020818	0.13058
6.75	0.00011783	0.20772	-6.8e-06	0.03288	-0.00039598	-0.60849	-0.00022859	-0.02007	-0.00027832	0.06044
6.775	7.369e-05	0.16358	-5.4e-06	0.03428	-0.00041848	-0.63099	-0.00024333	-0.03481	-0.00034161	-0.00285
6.8	-1.66e-06	0.08823	-1.801e-05	0.02167	-0.00042473	-0.63724	-0.00024982	-0.0413	-0.00036702	-0.02826
6.825	-8.259e-05	0.0073	-2.727e-05	0.01241	-0.00040178	-0.61429	-0.00023482	-0.0263	-0.00035563	-0.01687
6.85	-0.00012199	-0.0321	-2.437e-05	0.01531	-0.00037593	-0.58844	-0.0002072	0.00132	-0.00032186	0.0169
6.875	-9.93e-05	-0.00941	-1.023e-05	0.02945	-0.00035297	-0.56548	-0.00017914	0.02938	-0.0002726	0.06616
6.9	-3.451e-05	0.05538	1.227e-05	0.05195	-0.00033768	-0.55019	-0.00016675	0.04177	-0.00021704	0.12172
6.925	4.32e-05	0.13309	3.005e-05	0.06973	-0.00031616	-0.52867	-0.00017526	0.03326	-0.00016734	0.17142
6.95	0.00011027	0.20016	3.087e-05	0.07055	-0.00029354	-0.50605	-0.00020149	0.00703	-0.00013448	0.20428
6.975	0.00014848	0.23837	1.913e-05	0.05881	-0.00026267	-0.47518	-0.0002307	-0.02218	-0.0001219	0.21686
7	0.00015209	0.24198	7.27e-06	0.04695	-0.00022931	-0.44182	-0.0002569	-0.04838	-0.00013111	0.20765
7.025	0.00011953	0.20942	7.56e-06	0.04724	-0.00021106	-0.42357	-0.00027432	-0.0658	-0.00015967	0.17909
7.05	6.666e-05	0.15655	9.18e-06	0.04886	-0.0002017	-0.41421	-0.000272	-0.06348	-0.0002023	0.13646
7.075	5.7e-07	0.09046	-1.14e-06	0.03854	-0.00019344	-0.40595	-0.00024435	-0.03583	-0.00025721	0.08155
7.1	-5.845e-05	0.03144	-1.693e-05	0.02275	-0.00018103	-0.39354	-0.00020696	0.00156	-0.00031931	0.01945
7.125	-0.00010868	-0.01879	-3.695e-05	0.00273	-0.00018497	-0.39748	-0.00018206	0.02646	-0.00037607	-0.03731
7.15	-0.00014705	-0.05716	-5.393e-05	-0.01425	-0.00021246	-0.42497	-0.00019676	0.01176	-0.00039643	-0.05767
7.175	-0.00018317	-0.09328	-6.391e-05	-0.02423	-0.00023909	-0.4516	-0.00024198	-0.03346	-0.00037672	-0.03796
7.2	-0.00020103	-0.11114	-7.153e-05	-0.03185	-0.00025103	-0.46354	-0.00029007	-0.08155	-0.00032847	0.01029
7.225	-0.0002023	-0.11241	-8.656e-05	-0.04688	-0.00026218	-0.47469	-0.00031885	-0.11033	-0.0002816	0.05716
7.25	-0.0001757	-0.08581	-0.00010824	-0.06856	-0.00027539	-0.4879	-0.00032901	-0.12049	-0.00026226	0.0765
7.275	-0.00014488	-0.05499	-0.00012041	-0.08073	-0.00029268	-0.50519	-0.00032948	-0.12096	-0.00027018	0.06858
7.3	-0.00010972	-0.01983	-0.00011274	-0.07306	-0.00030691	-0.51942	-0.00032699	-0.11847	-0.00028653	0.05223
7.325	-8.597e-05	0.00392	-9.396e-05	-0.05428	-0.00029788	-0.51039	-0.00031394	-0.10542	-0.0002855	0.05326
7.35	-7.612e-05	0.01377	-7.44e-05	-0.03472	-0.00025608	-0.46859	-0.00028755	-0.07903	-0.0002634	0.07536
7.375	-8.384e-05	0.00605	-5.918e-05	-0.0195	-0.00019514	-0.40765	-0.00025881	-0.05029	-0.00024341	0.09535
7.4	-9.81e-05	-0.00821	-4.256e-05	-0.00288	-0.00014179	-0.3543	-0.0002391	-0.03058	-0.00022808	0.11068
7.425	-0.00010719	-0.0173	-3.573e-05	0.00395	-0.00010882	-0.32133	-0.00024029	-0.03177	-0.00021837	0.12039
7.45	-0.0001066	-0.01671	-3.101e-05	0.00867	-0.00010134	-0.31385	-0.00026562	-0.0571	-0.000211	0.12776
7.475	-9.683e-05	-0.00694	-2.087e-05	0.01881	-0.00011669	-0.3292	-0.00031716	-0.10864	-0.00021154	0.12722
7.5	-8.854e-05	0.00135	-2.13e-06	0.03755	-0.00013788	-0.35039	-0.00037426	-0.16574	-0.00021991	0.11885
7.525	-8.927e-05	0.00062	1.683e-05	0.05651	-0.00015454	-0.36705	-0.00041665	-0.20813	-0.0002315	0.10726
7.55	-9.956e-05	-0.00967	3.221e-05	0.07189	-0.00015444	-0.36695	-0.00043228	-0.22376	-0.00023862	0.10014
7.575	-0.00011347	-0.02358	2.803e-05	0.06771	-0.00013979	-0.3523	-0.00043031	-0.22179	-0.00024341	0.09535
7.6	-0.00012166	-0.03177	3.59e-06	0.04327	-0.00011613	-0.32864	-0.00042909	-0.22057	-0.00024937	0.08939
7.625	-0.0001335	-0.04361	-2.994e-05	0.00974	-0.00010228	-0.31479	-0.00043002	-0.2215	-0.0002672	0.07156
7.65	-0.000158	-0.06811	-4.883e-05	-0.00915	-0.00011189	-0.3244	-0.00042996	-0.22144	-0.00028351	0.05525
7.675	-0.00018371	-0.09382	-3.965e-05	3e-05	-0.00013523	-0.34774	-0.00042302	-0.2145	-0.00029668	0.04208
7.7	-0.00020397	-0.11408	-9.57e-06	0.03011	-0.00016068	-0.37319	-0.00041027	-0.20175	-0.00030242	0.03634
7.725	-0.00019561	-0.10572	1.549e-05	0.05517	-0.00016879	-0.3813	-0.00038717	-0.17865	-0.00032008	0.01868
7.75	-0.00015114	-0.06125	2.605e-05	0.06573	-0.0001445	-0.35701	-0.00035773	-0.14921	-0.00033527	0.00349
7.775	-9.343e-05	-0.00354	1.046e-05	0.05014	-0.00010262	-0.31513	-0.00033889	-0.13037	-0.00032658	0.01218
7.8	-4.63e-05	0.04359	-2.92e-05	0.01048	-5.571e-05	-0.26822	-0.00033226	-0.12374	-0.00030669	0.03207
7.825	-6.69e-06	0.0832	-9.79e-05	-0.05822	-5.46e-06	-0.21797	-0.00033101	-0.12249	-0.00028943	0.04933
7.85	3.53e-05	0.12519	-0.00018032	-0.14064	2.807e-05	-0.18444	-0.0003289	-0.12038	-0.00025648	0.08228
7.875	6.894e-05	0.15883	-0.0002341	-0.19442	4.285e-05	-0.16966	-0.00031752	-0.109	-0.00023609	0.10267
7.9	8.579e-05	0.17568	-0.00024343	-0.20375	4.695e-05	-0.16556	-0.00030744	-0.09892	-0.00023756	0.1012
7.925	9.488e-05	0.18477	-0.00021897	-0.17929	4.977e-05	-0.16274	-0.00030757	-0.09905	-0.00025086	0.0879
7.95	9.569e-05	0.18558	-0.00017613	-0.13645	6.296e-05	-0.14955	-0.00031826	-0.10974	-0.00025895	0.07981
7.975	7.898e-05	0.16887	-0.00012704	-0.08736	9.52e-05	-0.11731	-0.0003389	-0.13038	-0.00025446	0.0843
8	4.21e-05	0.13199	-8.069e-05	-0.04101	0.00011886	-0.09365	-0.0003539	-0.14538	-0.0002495	0.08926
8.025	-8.13e-06	0.08176	-4.818e-05	-0.0085	0.00012167	-0.09084	-0.00034894	-0.14042	-0.00024565	0.09311
8.05	-4.643e-05	0.04346	-4.81e-05	-0.00842	0.00010977	-0.10274	-0.0003191	-0.11058	-0.00024318	0.09558
8.075	-6.563e-05	0.02426	-8.414e-05	-0.04446	9.091e-05	-0.1216	-0.00028222	-0.0737	-0.00023739	0.10137
8.1	-6.618e-05	0.02371	-0.0001285	-0.08882	7.458e-05	-0.13793	-0.00025798	-0.04946	-0.00022908	0.10968
8.125	-6.323e-05	0.02666	-0.00016296	-0.12328	5.748e-05	-0.15503	-0.00026186	-0.05334	-0.00020774	0.13102
8.15	-6.665e-05	0.02324	-0.00016567	-0.12599	4.125e-05	-0.17126	-0.00029565	-0.08713	-0.00017579	0.16297
8.175	-8.136e-05	0.00853	-0.00013504	-0.09536	3.58e-05	-0.17671	-0.00033515	-0.12663	-0.00014904	0.18972
8.2	-9.757e-05	-0.00768	-8.621e-05	-0.04653	4.029e-05	-0.17222	-0.00036144	-0.15292	-0.00013269	0.20607
8.225	-0.00011625	-0.02636	-2.713e-05	0.01255	3.139e-05	-0.18112	-0.00037845	-0.16993	-0.00012047	0.21829
8.25	-0.00014006	-0.05017	2.123e-05	0.06091	-4.11e-06	-0.21662	-0.00039701	-0.18849	-0.00012703	0.21173
8.275	-0.00016196	-0.07207	5.929e-05	0.09897	-4.829e-05	-0.2608	-0.00041367	-0.20515	-0.00016985	0.16891
8.3	-0.00017794	-0.08805	8.191e-05	0.12159	-8.044e-05	-0.29295	-0.00042666	-0.21814	-0.00024185	0.09691
8.325	-0.00018204	-0.09215	9.206e-05	0.13174	-8.432e-05	-0.29683	-0.00042611	-0.21759	-0.00032867	0.01009
8.35	-0.00016779	-0.0779	8.831e-05	0.12799	-4.903e-05	-0.26154	-0.00040816	-0.19964	-0.00039877	-0.06001
8.375	-0.00014059	-0.0507	7.659e-05	0.11627	7.88e-06	-0.20463	-0.00038151	-0.17299	-0.00044063	-0.10187
8.4	-0.00012396	-0.03407	6.674e-05	0.10642	6.789e-05	-0.14462	-0.00035205	-0.14353	-0.00043751	-0.09875
8.425	-0.00011725	-0.02736	5.619e-05	0.09587	0.00011379	-0.09872	-0.00032208	-0.11356	-0.00040056	-0.0618
8.45	-0.00010519	-0.0153	3.97e-05	0.07938	0.00013195	-0.08056	-0.00029945	-0.09093	-0.00034084	-0.00208
8.475	-7.678e-05	0.01311	2.268e-05	0.06236	0.00012489	-0.08762	-0.00027837	-0.06985	-0.00027602	0.06274
8.5	-4.988e-05	0.04001	6.24e-06	0.04592	9.213e-05	-0.12038	-0.00025846	-0.04994	-0.00022009	0.11867
8.525	-3.928e-05	0.05061	-2.37e-06	0.03731	4.619e-05	-0.16632	-0.00026229	-0.05377	-0.00017407	0.16469
8.55	-4.825e-05	0.04164	-9.92e-06	0.02976	6.3e-06	-0.20621	-0.00028411	-0.07559	-0.00015585	0.18291
8.575	-7.967e-05	0.01022	-1.33e-05	0.02638	-4.106e-05	-0.25357	-0.00030042	-0.0919	-0.00014916	0.1896
8.6	-0.00012934	-0.03945	-2.451e-05	0.01517	-9.918e-05	-0.31169	-0.00030598	-0.09746	-0.0001508	0.18796
8.625	-0.00018305	-0.09316	-5.937e-05	-0.01969	-0.00016112	-0.37363	-0.00030826	-0.09974	-0.00016062	0.17814
8.65	-0.00021797	-0.12808	-0.00010504	-0.06536	-0.00021065	-0.42316	-0.00030706	-0.09854	-0.00019201	0.14675
8.675	-0.0002269	-0.13701	-0.00015114	-0.11146	-0.00021821	-0.43072	-0.00030876	-0.10024	-0.00023593	0.10283
8.7	-0.00021298	-0.12309	-0.0001758	-0.13612	-0.00018256	-0.39507	-0.00031455	-0.10603	-0.00028195	0.05681
8.725	-0.00018904	-0.09915	-0.00017891	-0.13923	-0.00011257	-0.32508	-0.00033266	-0.12414	-0.0003189	0.01986
8.75	-0.00015724	-0.06735	-0.00014684	-0.10716	-4.889e-05	-0.2614	-0.00034651	-0.13799	-0.00034641	-0.00765
8.775	-0.00010673	-0.01684	-9.59e-05	-0.05622	-1.517e-05	-0.22768	-0.0003602	-0.15168	-0.00035277	-0.01401
8.8	-5.291e-05	0.03698	-5.402e-05	-0.01434	-2.457e-05	-0.23708	-0.00036989	-0.16137	-0.0003339	0.00486
8.825	-1.353e-05	0.07636	-2.668e-05	0.013	-5.667e-05	-0.26918	-0.00038392	-0.1754	-0.00030071	0.03805
8.85	2.7e-07	0.09016	-1.521e-05	0.02447	-9.881e-05	-0.31132	-0.00040307	-0.19455	-0.0002855	0.05326
8.875	-3.6e-07	0.08953	-2.147e-05	0.01821	-0.0001331	-0.34561	-0.00042123	-0.21271	-0.00028354	0.05522
8.9	-1.115e-05	0.07874	-4.412e-05	-0.00444	-0.00014244	-0.35495	-0.00043265	-0.22413	-0.00029576	0.043
8.925	-8.95e-06	0.08094	-7.999e-05	-0.04031	-0.00013423	-0.34674	-0.00042733	-0.21881	-0.00032291	0.01585
8.95	2.895e-05	0.11884	-0.00012154	-0.08186	-9.681e-05	-0.30932	-0.00042776	-0.21924	-0.00034922	-0.01046
8.975	6.59e-05	0.15579	-0.00015405	-0.11437	-4.21e-05	-0.25461	-0.00043993	-0.23141	-0.0003709	-0.03214
9	6.807e-05	0.15796	-0.00017244	-0.13276	-9.02e-06	-0.22153	-0.00047364	-0.26512	-0.00038862	-0.04986
9.025	3.929e-05	0.12918	-0.0001735	-0.13382	-5.97e-06	-0.21848	-0.00051781	-0.30929	-0.00040612	-0.06736
9.05	-6e-07	0.08929	-0.00015414	-0.11446	-1.46e-05	-0.22711	-0.00054909	-0.34057	-0.00043243	-0.09367
9.075	-2.514e-05	0.06475	-0.00012249	-0.08281	-2.235e-05	-0.23486	-0.00054131	-0.33279	-0.00044622	-0.10746
9.1	-1.436e-05	0.07553	-9.479e-05	-0.05511	-3.872e-05	-0.25123	-0.00049885	-0.29033	-0.00045622	-0.11746
9.125	1.365e-05	0.10354	-9.361e-05	-0.05393	-7.437e-05	-0.28688	-0.00045083	-0.24231	-0.00045666	-0.1179
9.15	3.801e-05	0.1279	-0.00011172	-0.07204	-0.00010504	-0.31755	-0.00043687	-0.22835	-0.00044799	-0.10923
9.175	3.635e-05	0.12624	-0.00014216	-0.10248	-0.00012492	-0.33743	-0.00046599	-0.25747	-0.00042664	-0.08788
9.2	7.13e-06	0.09702	-0.00017453	-0.13485	-0.00014026	-0.35277	-0.0005133	-0.30478	-0.00039583	-0.05707
9.225	-4.173e-05	0.04816	-0.00019	-0.15032	-0.00014555	-0.35806	-0.00055927	-0.35075	-0.00035607	-0.01731
9.25	-8.981e-05	8e-05	-0.00017936	-0.13968	-0.00013805	-0.35056	-0.000576	-0.36748	-0.00032969	0.00907
9.275	-0.00011016	-0.02027	-0.00014996	-0.11028	-0.00012239	-0.3349	-0.00055118	-0.34266	-0.00030978	0.02898
9.3	-9.529e-05	-0.0054	-0.00011397	-0.07429	-9.548e-05	-0.30799	-0.00048968	-0.28116	-0.00029507	0.04369
9.325	-6.559e-05	0.0243	-8.237e-05	-0.04269	-7.836e-05	-0.29087	-0.00041875	-0.21023	-0.00027469	0.06407
9.35	-3.886e-05	0.05103	-4.54e-05	-0.00572	-6.619e-05	-0.2787	-0.0003569	-0.14838	-0.00025973	0.07903
9.375	-2.13e-05	0.06859	-8.58e-06	0.0311	-6.196e-05	-0.27447	-0.00031412	-0.1056	-0.00025481	0.08395
9.4	-1.899e-05	0.0709	1.698e-05	0.05666	-5.864e-05	-0.27115	-0.00030856	-0.10004	-0.00026138	0.07738
9.425	-2.605e-05	0.06384	2.476e-05	0.06444	-4.728e-05	-0.25979	-0.0003184	-0.10988	-0.00028682	0.05194
9.45	-4.017e-05	0.04972	2.19e-05	0.06158	-2.62e-05	-0.23871	-0.00032984	-0.12132	-0.0003211	0.01766
9.475	-5.735e-05	0.03254	2.35e-05	0.06318	3.1e-07	-0.2122	-0.00033966	-0.13114	-0.00035049	-0.01173
9.5	-6.513e-05	0.02476	3.461e-05	0.07429	1.178e-05	-0.20073	-0.00036397	-0.15545	-0.00036309	-0.02433
9.525	-5.695e-05	0.03294	4.871e-05	0.08839	4.16e-06	-0.20835	-0.00039553	-0.18701	-0.00036018	-0.02142
9.55	-4.233e-05	0.04756	5.758e-05	0.09726	-3.151e-05	-0.24402	-0.00043845	-0.22993	-0.00035196	-0.0132
9.575	-3.464e-05	0.05525	5.405e-05	0.09373	-7.297e-05	-0.28548	-0.00046002	-0.2515	-0.00033298	0.00578
9.6	-4.761e-05	0.04228	5.062e-05	0.0903	-0.00010843	-0.32094	-0.00045449	-0.24597	-0.00030163	0.03713
9.625	-7.768e-05	0.01221	6.141e-05	0.10109	-0.00011601	-0.32852	-0.00042388	-0.21536	-0.00026282	0.07594
9.65	-0.00010318	-0.01329	7.697e-05	0.11665	-0.00010038	-0.31289	-0.00039579	-0.18727	-0.00023255	0.10621
9.675	-0.00012313	-0.03324	7.329e-05	0.11297	-7.287e-05	-0.28538	-0.00037042	-0.1619	-0.00021736	0.1214
9.7	-0.00013962	-0.04973	4.56e-05	0.08528	-4.881e-05	-0.26132	-0.00035224	-0.14372	-0.00022738	0.11138
9.725	-0.00015146	-0.06157	8.49e-06	0.04817	-3.5e-05	-0.24751	-0.00034711	-0.13859	-0.00025687	0.08189
9.75	-0.0001621	-0.07221	-2.352e-05	0.01616	-3.987e-05	-0.25238	-0.00035321	-0.14469	-0.00029303	0.04573
9.775	-0.00016551	-0.07562	-4.591e-05	-0.00623	-6.793e-05	-0.28044	-0.00036781	-0.15929	-0.00031893	0.01983
9.8	-0.00016233	-0.07244	-5.624e-05	-0.01656	-0.00011311	-0.32562	-0.00038563	-0.17711	-0.00031886	0.0199
9.825	-0.00014627	-0.05638	-5.195e-05	-0.01227	-0.00015789	-0.3704	-0.00038543	-0.17691	-0.00030246	0.0363
9.85	-0.00012561	-0.03572	-3.155e-05	0.00813	-0.00019357	-0.40608	-0.0003786	-0.17008	-0.00029078	0.04798
9.875	-0.00011493	-0.02504	-7.97e-06	0.03171	-0.0002159	-0.42841	-0.00037413	-0.16561	-0.00029563	0.04313
9.9	-0.00012527	-0.03538	-1.65e-06	0.03803	-0.00022843	-0.44094	-0.00037157	-0.16305	-0.0003192	0.01956
9.925	-0.00014841	-0.05852	-2.173e-05	0.01795	-0.00023669	-0.4492	-0.00037231	-0.16379	-0.00033888	-0.00012
9.95	-0.0001638	-0.07391	-6.375e-05	-0.02407	-0.0002373	-0.44981	-0.0003752	-0.16668	-0.00033984	-0.00108
9.975	-0.00016653	-0.07664	-0.00010847	-0.06879	-0.00022732	-0.43983	-0.00037204	-0.16352	-0.00030773	0.03103
10	-0.00014409	-0.0542	-0.00013622	-0.09654	-0.000206	-0.41851	-0.00036029	-0.15177	-0.00025263	0.08613
10.025	-0.00011311	-0.02322	-0.00014169	-0.10201	-0.00017545	-0.38796	-0.00036092	-0.1524	-0.00019987	0.13889
10.05	-8.786e-05	0.00203	-0.00012858	-0.0889	-0.00012696	-0.33947	-0.00038061	-0.17209	-0.00016528	0.17348
10.075	-7.768e-05	0.01221	-0.00011353	-0.07385	-6.543e-05	-0.27794	-0.00042155	-0.21303	-0.00015096	0.1878
10.1	-9.089e-05	-0.001	-0.00010717	-0.06749	-1.611e-05	-0.22862	-0.00047085	-0.26233	-0.00016178	0.17698
10.125	-0.00010999	-0.0201	-0.00011505	-0.07537	1.93e-06	-0.21058	-0.00050964	-0.30112	-0.00018548	0.15328
10.15	-0.00012628	-0.03639	-0.00012902	-0.08934	-1.609e-05	-0.2286	-0.00051919	-0.31067	-0.00020434	0.13442
10.175	-0.00012437	-0.03448	-0.00013232	-0.09264	-6.98e-05	-0.28231	-0.00050827	-0.29975	-0.00021879	0.11997
10.2	-9.646e-05	-0.00657	-0.00011662	-0.07694	-0.00012158	-0.33409	-0.00049777	-0.28925	-0.00023082	0.10794
10.225	-7.052e-05	0.01937	-8.822e-05	-0.04854	-0.00015259	-0.3651	-0.00050374	-0.29522	-0.00024449	0.09427
10.25	-7.447e-05	0.01542	-5.58e-05	-0.01612	-0.00016583	-0.37834	-0.00051803	-0.30951	-0.00026344	0.07532
10.275	-0.00011358	-0.02369	-3.394e-05	0.00574	-0.00017548	-0.38799	-0.00052389	-0.31537	-0.00027939	0.05937
10.3	-0.00016048	-0.07059	-2.796e-05	0.01172	-0.00019736	-0.40987	-0.00051205	-0.30353	-0.00027662	0.06214
10.325	-0.00018858	-0.09869	-4.036e-05	-0.00068	-0.00023868	-0.45119	-0.00048821	-0.27969	-0.00025882	0.07994
10.35	-0.00019928	-0.10939	-7.677e-05	-0.03709	-0.00029063	-0.50314	-0.000464	-0.25548	-0.00022272	0.11604
10.375	-0.0002019	-0.11201	-0.00012321	-0.08353	-0.00033646	-0.54897	-0.00042949	-0.22097	-0.0001743	0.16446
10.4	-0.00021365	-0.12376	-0.0001606	-0.12092	-0.00034827	-0.56078	-0.00037878	-0.17026	-0.00013444	0.20432
10.425	-0.00023363	-0.14374	-0.00020045	-0.16077	-0.00032549	-0.538	-0.00033298	-0.12446	-0.00011113	0.22763
10.45	-0.00025738	-0.16749	-0.00023775	-0.19807	-0.00028185	-0.49436	-0.00030335	-0.09483	-0.00011092	0.22784
10.475	-0.00027729	-0.1874	-0.00025938	-0.2197	-0.00022257	-0.43508	-0.00029465	-0.08613	-0.00011535	0.22341
10.5	-0.00029663	-0.20674	-0.00026284	-0.22316	-0.00014984	-0.36235	-0.00029529	-0.08677	-0.00010668	0.23208
10.525	-0.0003079	-0.21801	-0.00025486	-0.21518	-7.453e-05	-0.28704	-0.00031011	-0.10159	-7.965e-05	0.25911
10.55	-0.00030406	-0.21417	-0.00025393	-0.21425	-2.013e-05	-0.23264	-0.00032795	-0.11943	-5.295e-05	0.28581
10.575	-0.00028932	-0.19943	-0.00026061	-0.22093	-6.6e-07	-0.21317	-0.00034116	-0.13264	-4.011e-05	0.29865
10.6	-0.00027519	-0.1853	-0.00025189	-0.21221	-1.002e-05	-0.22253	-0.00035023	-0.14171	-4.405e-05	0.29471
10.625	-0.0002624	-0.17251	-0.000221	-0.18132	-2.926e-05	-0.24177	-0.00035695	-0.14843	-5.213e-05	0.28663
10.65	-0.00025293	-0.16304	-0.00017365	-0.13397	-5.531e-05	-0.26782	-0.00036185	-0.15333	-5.399e-05	0.28477
10.675	-0.00024943	-0.15954	-0.00013419	-0.09451	-9.301e-05	-0.30552	-0.00036969	-0.16117	-4.09e-05	0.29786
10.7	-0.00026286	-0.17297	-0.00011656	-0.07688	-0.00013068	-0.34319	-0.0003712	-0.16268	-1.612e-05	0.32264
10.725	-0.00028548	-0.19559	-0.00011715	-0.07747	-0.00016234	-0.37485	-0.0003673	-0.15878	1.39e-05	0.35266
10.75	-0.000304	-0.21411	-0.00011597	-0.07629	-0.00019664	-0.40915	-0.00036186	-0.15334	3.588e-05	0.37464
10.775	-0.00031345	-0.22356	-0.00011026	-0.07058	-0.00022178	-0.43429	-0.00034868	-0.14016	3.686e-05	0.37562

## Sheet: 8kHz
Times (ms)	8kHz 10dB Atten	8kHz 10dB Atten, normalised	8kHz 20dB Atten	8kHz 20dB Atten, normalised	8kHz 15dB Atten	8kHz 15dB Atten, normalised	8kHz 30dB Atten	8kHz 30dB Atten, normalised	8kHz 40dB Atten	8kHz 40dB Atten, normalised
-2	0.0002152	0	0.00010766	0	-6.151e-05	0	-0.00015895	0	0.00010694	0
-1.975	0.00022742	0.01222	0.00011468	0.00702	-4.122e-05	0.02029	-0.00019116	-0.03221	8.751e-05	-0.01943
-1.95	0.00022905	0.01385	0.00011441	0.00675	-2.296e-05	0.03855	-0.00021919	-0.06024	8.103e-05	-0.02591
-1.925	0.0002177	0.0025	0.00010963	0.00197	-7.35e-06	0.05416	-0.00022598	-0.06703	9.386e-05	-0.01308
-1.9	0.00019367	-0.02153	0.00011072	0.00306	7.87e-06	0.06938	-0.00020537	-0.04642	0.00011575	0.00881
-1.875	0.00015776	-0.05744	0.00012168	0.01402	3.217e-05	0.09368	-0.00016807	-0.00912	0.00012581	0.01887
-1.85	0.0001185	-0.0967	0.00014606	0.0384	5.504e-05	0.11655	-0.0001288	0.03015	0.00011065	0.00371
-1.825	8.923e-05	-0.12597	0.00016787	0.06021	6.88e-05	0.13031	-9.637e-05	0.06258	7.919e-05	-0.02775
-1.8	8.843e-05	-0.12677	0.00018981	0.08215	5.351e-05	0.11502	-7.252e-05	0.08643	3.362e-05	-0.07332
-1.775	9.751e-05	-0.11769	0.00021435	0.10669	2.021e-05	0.08172	-7.342e-05	0.08553	-1.148e-05	-0.11842
-1.75	0.00012477	-0.09043	0.00023766	0.13	-2.69e-05	0.03461	-0.00010175	0.0572	-5.396e-05	-0.1609
-1.725	0.0001631	-0.0521	0.00025417	0.14651	-7.414e-05	-0.01263	-0.00014224	0.01671	-8.451e-05	-0.19145
-1.7	0.000202	-0.0132	0.00026738	0.15972	-0.00011071	-0.0492	-0.00017844	-0.01949	-0.00010055	-0.20749
-1.675	0.00022661	0.01141	0.00027178	0.16412	-0.00012778	-0.06627	-0.00019206	-0.03311	-0.00010049	-0.20743
-1.65	0.00022606	0.01086	0.0002773	0.16964	-0.00011791	-0.0564	-0.00017691	-0.01796	-8.892e-05	-0.19586
-1.625	0.00020554	-0.00966	0.0002833	0.17564	-8.688e-05	-0.02537	-0.00012454	0.03441	-6.855e-05	-0.17549
-1.6	0.00017216	-0.04304	0.000292	0.18434	-5.711e-05	0.0044	-5.623e-05	0.10272	-4.86e-05	-0.15554
-1.575	0.00014422	-0.07098	0.00029568	0.18802	-5.026e-05	0.01125	1.628e-05	0.17523	-2.531e-05	-0.13225
-1.55	0.00013834	-0.07686	0.00028385	0.17619	-6.828e-05	-0.00677	6.035e-05	0.2193	-5.22e-06	-0.11216
-1.525	0.00015238	-0.06282	0.00026509	0.15743	-0.00010219	-0.04068	6.009e-05	0.21904	1.259e-05	-0.09435
-1.5	0.0001726	-0.0426	0.0002321	0.12444	-0.00012624	-0.06473	2.813e-05	0.18708	1.958e-05	-0.08736
-1.475	0.00017399	-0.04121	0.00018665	0.07899	-0.00013015	-0.06864	-4.4e-06	0.15455	1.912e-05	-0.08782
-1.45	0.0001559	-0.0593	0.00014727	0.03961	-0.00012939	-0.06788	-2.464e-05	0.13431	2.297e-05	-0.08397
-1.425	0.00014275	-0.07245	0.00013807	0.03041	-0.00013222	-0.07071	-3.151e-05	0.12744	2.342e-05	-0.08352
-1.4	0.00016047	-0.05473	0.00016387	0.05621	-0.00014453	-0.08302	-1.738e-05	0.14157	2.431e-05	-0.08263
-1.375	0.00019259	-0.02261	0.00020589	0.09823	-0.00015579	-0.09428	5.8e-07	0.15953	1.764e-05	-0.0893
-1.35	0.0002141	-0.0011	0.0002256	0.11794	-0.00016941	-0.1079	7.55e-06	0.1665	5e-06	-0.10194
-1.325	0.00021402	-0.00118	0.00022559	0.11793	-0.00018864	-0.12713	7.34e-06	0.16629	-4.81e-06	-0.11175
-1.3	0.00019514	-0.02006	0.00021666	0.109	-0.00020633	-0.14482	5.79e-06	0.16474	-4.1e-07	-0.10735
-1.275	0.00016743	-0.04777	0.00020437	0.09671	-0.00021537	-0.15386	-2.3e-06	0.15665	1.155e-05	-0.09539
-1.25	0.00015136	-0.06384	0.0001953	0.08764	-0.00020897	-0.14746	-1.727e-05	0.14168	2.857e-05	-0.07837
-1.225	0.00015325	-0.06195	0.00017961	0.07195	-0.00019002	-0.12851	-3.386e-05	0.12509	4.07e-05	-0.06624
-1.2	0.00016297	-0.05223	0.00017368	0.06602	-0.00016226	-0.10075	-5.173e-05	0.10722	4.326e-05	-0.06368
-1.175	0.00017349	-0.04171	0.00018909	0.08143	-0.00014392	-0.08241	-6.826e-05	0.09069	3.64e-05	-0.07054
-1.15	0.00017844	-0.03676	0.00021125	0.10359	-0.00015157	-0.09006	-8.117e-05	0.07778	2.64e-05	-0.08054
-1.125	0.00017758	-0.03762	0.00022265	0.11499	-0.00016897	-0.10746	-7.801e-05	0.08094	2.188e-05	-0.08506
-1.1	0.00015999	-0.05521	0.00021696	0.1093	-0.00017806	-0.11655	-7.051e-05	0.08844	2.372e-05	-0.08322
-1.075	0.00012218	-0.09302	0.00019678	0.08912	-0.00017087	-0.10936	-7.236e-05	0.08659	3.374e-05	-0.0732
-1.05	8.427e-05	-0.13093	0.00016877	0.06111	-0.00016292	-0.10141	-7.527e-05	0.08368	5.401e-05	-0.05293
-1.025	6.579e-05	-0.14941	0.00014035	0.03269	-0.00015805	-0.09654	-8.134e-05	0.07761	8.023e-05	-0.02671
-1	5.374e-05	-0.16146	0.00012106	0.0134	-0.00014447	-0.08296	-7.694e-05	0.08201	0.00011005	0.00311
-0.975	5.189e-05	-0.16331	0.00012256	0.0149	-0.00012256	-0.06105	-5.65e-05	0.10245	0.00013007	0.02313
-0.95	6.289e-05	-0.15231	0.00013747	0.02981	-0.00010937	-0.04786	-2.207e-05	0.13688	0.00014089	0.03395
-0.925	8.661e-05	-0.12859	0.00015226	0.0446	-0.00010504	-0.04353	1.418e-05	0.17313	0.00015178	0.04484
-0.9	0.00012119	-0.09401	0.00015301	0.04535	-0.00011021	-0.0487	4.401e-05	0.20296	0.00016382	0.05688
-0.875	0.0001572	-0.058	0.00013267	0.02501	-0.00011419	-0.05268	5.442e-05	0.21337	0.00017356	0.06662
-0.85	0.00018603	-0.02917	9.767e-05	-0.00999	-0.00010728	-0.04577	3.732e-05	0.19627	0.00017384	0.0669
-0.825	0.00019268	-0.02252	5.621e-05	-0.05145	-7.693e-05	-0.01542	7.52e-06	0.16647	0.00015816	0.05122
-0.8	0.00017894	-0.03626	1.883e-05	-0.08883	-2.555e-05	0.03596	-1.802e-05	0.14093	0.00012721	0.02027
-0.775	0.00015713	-0.05807	-7.84e-06	-0.1155	1.563e-05	0.07714	-1.901e-05	0.13994	8.561e-05	-0.02133
-0.75	0.00013611	-0.07909	-3.08e-05	-0.13846	2.982e-05	0.09133	2.98e-06	0.16193	4.273e-05	-0.06421
-0.725	0.00011842	-0.09678	-4.721e-05	-0.15487	1.284e-05	0.07435	3.774e-05	0.19669	1.738e-05	-0.08956
-0.7	9.392e-05	-0.12128	-5.399e-05	-0.16165	-2.207e-05	0.03944	7.12e-05	0.23015	1.338e-05	-0.09356
-0.675	5.252e-05	-0.16268	-5.401e-05	-0.16167	-4.65e-05	0.01501	8.883e-05	0.24778	2.187e-05	-0.08507
-0.65	-2.54e-06	-0.21774	-5.166e-05	-0.15932	-5.43e-05	0.00721	8.459e-05	0.24354	2.485e-05	-0.08209
-0.625	-5.889e-05	-0.27409	-3.857e-05	-0.14623	-4.229e-05	0.01922	6.65e-05	0.22545	2.92e-06	-0.10402
-0.6	-9.636e-05	-0.31156	-1.84e-05	-0.12606	-1.994e-05	0.04157	4.404e-05	0.20299	-4.732e-05	-0.15426
-0.575	-8.697e-05	-0.30217	5.22e-06	-0.10244	-5.9e-06	0.05561	2.343e-05	0.18238	-0.00010442	-0.21136
-0.55	-4.088e-05	-0.25608	3.246e-05	-0.0752	-1.782e-05	0.04369	1.002e-05	0.16897	-0.00014446	-0.2514
-0.525	2.314e-05	-0.19206	4.416e-05	-0.0635	-4.508e-05	0.01643	-1.67e-06	0.15728	-0.00013469	-0.24163
-0.5	8.221e-05	-0.13299	2.903e-05	-0.07863	-8.005e-05	-0.01854	-2.051e-05	0.13844	-7.822e-05	-0.18516
-0.475	0.00012407	-0.09113	-1.39e-06	-0.10905	-0.00010347	-0.04196	-3.758e-05	0.12137	4.8e-07	-0.10646
-0.45	0.00014801	-0.06719	-1.208e-05	-0.11974	-0.00010243	-0.04092	-4.564e-05	0.11331	6.599e-05	-0.04095
-0.425	0.0001468	-0.0684	1.627e-05	-0.09139	-7.516e-05	-0.01365	-3.884e-05	0.12011	9.224e-05	-0.0147
-0.4	0.00010842	-0.10678	6.844e-05	-0.03922	-2.554e-05	0.03597	-3.161e-05	0.12734	7.651e-05	-0.03043
-0.375	3.468e-05	-0.18052	0.00010628	-0.00138	2.016e-05	0.08167	-2.292e-05	0.13603	4.238e-05	-0.06456
-0.35	-3.185e-05	-0.24705	0.00010557	-0.00209	3.988e-05	0.10139	-1.684e-05	0.14211	2.714e-05	-0.0798
-0.325	-5.413e-05	-0.26933	6.889e-05	-0.03877	3.187e-05	0.09338	-1.371e-05	0.14524	4.155e-05	-0.06539
-0.3	-1.774e-05	-0.23294	1.031e-05	-0.09735	5.63e-06	0.06714	-9.02e-06	0.14993	7.497e-05	-0.03197
-0.275	6.059e-05	-0.15461	-4.22e-05	-0.14986	-3.085e-05	0.03066	3.04e-06	0.16199	0.0001094	0.00246
-0.25	0.00012793	-0.08727	-7.92e-05	-0.18686	-7.245e-05	-0.01094	2.406e-05	0.18301	0.00013707	0.03013
-0.225	0.00014943	-0.06577	-9.259e-05	-0.20025	-0.00011673	-0.05522	4.661e-05	0.20556	0.00014877	0.04183
-0.2	0.00011327	-0.10193	-8.84e-05	-0.19606	-0.00013774	-0.07623	7.645e-05	0.2354	0.00014227	0.03533
-0.175	4.763e-05	-0.16757	-6.756e-05	-0.17522	-0.00012927	-0.06776	0.00010457	0.26352	0.00012407	0.01713
-0.15	-2.8e-06	-0.218	-5.087e-05	-0.15853	-9.678e-05	-0.03527	0.00012147	0.28042	0.00010664	-0.0003
-0.125	-2.686e-05	-0.24206	-4.62e-05	-0.15386	-5.981e-05	0.0017	0.00012011	0.27906	9.289e-05	-0.01405
-0.1	-2.019e-05	-0.23539	-5.858e-05	-0.16624	-2.759e-05	0.03392	0.00011052	0.26947	9.674e-05	-0.0102
-0.075	-8.88e-06	-0.22408	-7.479e-05	-0.18245	-3.98e-06	0.05753	9.899e-05	0.25794	0.00011566	0.00872
-0.05	3.82e-06	-0.21138	-8.849e-05	-0.19615	5.27e-06	0.06678	9.327e-05	0.25222	0.00013704	0.0301
-0.025	2.307e-05	-0.19213	-9.317e-05	-0.20083	1.184e-05	0.07335	0.0001007	0.25965	0.00015798	0.05104
0	5.77e-05	-0.1575	-8.376e-05	-0.19142	3.02e-05	0.09171	0.00010864	0.26759	0.00017299	0.06605
0.025	0.00010905	-0.10615	-7.086e-05	-0.17852	5.6e-05	0.11751	9.731e-05	0.25626	0.00017954	0.0726
0.05	0.00015679	-0.05841	-5.553e-05	-0.16319	6.655e-05	0.12806	7.007e-05	0.22902	0.00017031	0.06337
0.075	0.00019644	-0.01876	-5.233e-05	-0.15999	4.797e-05	0.10948	4.766e-05	0.20661	0.00014533	0.03839
0.1	0.00023824	0.02304	-7.115e-05	-0.17881	-6.2e-07	0.06089	4.432e-05	0.20327	0.00012302	0.01608
0.125	0.00026386	0.04866	-0.00010653	-0.21419	-6.46e-05	-0.00309	5.582e-05	0.21477	0.0001013	-0.00564
0.15	0.00027319	0.05799	-0.00014994	-0.2576	-0.00011809	-0.05658	7.083e-05	0.22978	7.4e-05	-0.03294
0.175	0.0002667	0.0515	-0.00018774	-0.2954	-0.00014593	-0.08442	7.193e-05	0.23088	5.353e-05	-0.05341
0.2	0.00024602	0.03082	-0.00019897	-0.30663	-0.00014608	-0.08457	5.89e-05	0.21785	4.768e-05	-0.05926
0.225	0.00021251	-0.00269	-0.00018244	-0.2901	-0.00012091	-0.0594	5.147e-05	0.21042	4.643e-05	-0.06051
0.25	0.00016952	-0.04568	-0.00013715	-0.24481	-9.515e-05	-0.03364	4.686e-05	0.20581	4.648e-05	-0.06046
0.275	0.00014357	-0.07163	-9.084e-05	-0.1985	-8.148e-05	-0.01997	3.519e-05	0.19414	4.718e-05	-0.05976
0.3	0.00015376	-0.06144	-6.227e-05	-0.16993	-7.167e-05	-0.01016	1.731e-05	0.17626	5.557e-05	-0.05137
0.325	0.00019861	-0.01659	-4.415e-05	-0.15181	-5.123e-05	0.01028	-2.88e-06	0.15607	6.4e-05	-0.04294
0.35	0.00024476	0.02956	-3.777e-05	-0.14543	-2.393e-05	0.03758	-3.75e-06	0.1552	6.122e-05	-0.04572
0.375	0.00026667	0.05147	-3.834e-05	-0.146	-7.15e-06	0.05436	1.812e-05	0.17707	4.593e-05	-0.06101
0.4	0.00027063	0.05543	-3.207e-05	-0.13973	-4.59e-06	0.05692	6.511e-05	0.22406	3.661e-05	-0.07033
0.425	0.00025666	0.04146	-1.695e-05	-0.12461	-1.297e-05	0.04854	0.00011979	0.27874	3.943e-05	-0.06751
0.45	0.00022754	0.01234	9.92e-06	-0.09774	-3.106e-05	0.03045	0.00016237	0.32132	5.595e-05	-0.05099
0.475	0.00018142	-0.03378	4.357e-05	-0.06409	-4.775e-05	0.01376	0.00017964	0.33859	7.844e-05	-0.0285
0.5	0.00011361	-0.10159	7.046e-05	-0.0372	-5.758e-05	0.00393	0.00017576	0.33471	8.562e-05	-0.02132
0.525	5.304e-05	-0.16216	8.216e-05	-0.0255	-6.413e-05	-0.00262	0.00016274	0.32169	6.685e-05	-0.04009
0.55	2.432e-05	-0.19088	7.556e-05	-0.0321	-6.78e-05	-0.00629	0.00015069	0.30964	1.829e-05	-0.08865
0.575	4.165e-05	-0.17355	4.715e-05	-0.06051	-8.208e-05	-0.02057	0.00014349	0.30244	-4.084e-05	-0.14778
0.6	9.538e-05	-0.11982	1.091e-05	-0.09675	-0.0001063	-0.04479	0.00015041	0.30936	-8.35e-05	-0.19044
0.625	0.00016711	-0.04809	-1.841e-05	-0.12607	-0.00013155	-0.07004	0.00015866	0.31761	-9.041e-05	-0.19735
0.65	0.00023875	0.02355	-4.124e-05	-0.1489	-0.00014378	-0.08227	0.00015061	0.30956	-6.5e-05	-0.17194
0.675	0.00028316	0.06796	-6.128e-05	-0.16894	-0.00013642	-0.07491	0.00011724	0.27619	-3.382e-05	-0.14076
0.7	0.00029405	0.07885	-6.515e-05	-0.17281	-0.00011243	-0.05092	7.527e-05	0.23422	-4.69e-06	-0.11163
0.725	0.00028728	0.07208	-4.461e-05	-0.15227	-8.504e-05	-0.02353	3.819e-05	0.19714	3.166e-05	-0.07528
0.75	0.0002629	0.0477	-1.18e-05	-0.11946	-6.626e-05	-0.00475	9.29e-06	0.16824	6.565e-05	-0.04129
0.775	0.00021841	0.00321	1.068e-05	-0.09698	-5.931e-05	0.0022	2.93e-06	0.16188	7.77e-05	-0.02924
0.8	0.00016726	-0.04794	2.184e-05	-0.08582	-6.052e-05	0.00099	2.511e-05	0.18406	6.85e-05	-0.03844
0.825	0.00013047	-0.08473	3.649e-05	-0.07117	-6.831e-05	-0.0068	6.657e-05	0.22552	5.733e-05	-0.04961
0.85	0.0001121	-0.1031	5.507e-05	-0.05259	-9.074e-05	-0.02923	0.00010364	0.26259	6.735e-05	-0.03959
0.875	0.00010874	-0.10646	7.288e-05	-0.03478	-0.00013294	-0.07143	0.00010524	0.26419	8.688e-05	-0.02006
0.9	0.00011748	-0.09772	8.25e-05	-0.02516	-0.00017589	-0.11438	6.814e-05	0.22709	0.00011224	0.0053
0.925	0.00013947	-0.07573	9.36e-05	-0.01406	-0.00019801	-0.1365	9.71e-06	0.16866	0.00012628	0.01934
0.95	0.00018531	-0.02989	0.00012506	0.0174	-0.00018319	-0.12168	-3.315e-05	0.1258	0.00012647	0.01953
0.975	0.00026582	0.05062	0.00016868	0.06102	-0.00012934	-0.06783	-4.817e-05	0.11078	0.00012224	0.0153
1	0.00038317	0.16797	0.00021554	0.10788	-4.059e-05	0.02092	-4.551e-05	0.11344	0.00012165	0.01471
1.025	0.00052511	0.30991	0.00026189	0.15423	6.969e-05	0.1312	-4.341e-05	0.11554	0.0001163	0.00936
1.05	0.00066642	0.45122	0.00029757	0.18991	0.00017981	0.24132	-3.66e-05	0.12235	9.361e-05	-0.01333
1.075	0.00078315	0.56795	0.00031672	0.20906	0.00028791	0.34942	-2.767e-05	0.13128	5.165e-05	-0.05529
1.1	0.00086276	0.64756	0.00030566	0.198	0.0003732	0.43471	-2.637e-05	0.13258	8.69e-06	-0.09825
1.125	0.00090001	0.68481	0.00026247	0.15481	0.00043409	0.4956	-4.259e-05	0.11636	-2.557e-05	-0.13251
1.15	0.00089596	0.68076	0.0002127	0.10504	0.00047276	0.53427	-7.11e-05	0.08785	-4.44e-05	-0.15134
1.175	0.00085739	0.64219	0.00019402	0.08636	0.00048934	0.55085	-8.077e-05	0.07818	-3.499e-05	-0.14193
1.2	0.00079325	0.57805	0.00020955	0.10189	0.00049296	0.55447	-6.471e-05	0.09424	-2.66e-06	-0.1096
1.225	0.00072437	0.50917	0.00024265	0.13499	0.00047777	0.53928	-3.507e-05	0.12388	3.046e-05	-0.07648
1.25	0.00064741	0.43221	0.00027821	0.17055	0.00044471	0.50622	-5.8e-07	0.15837	4.277e-05	-0.06417
1.275	0.00054854	0.33334	0.00028835	0.18069	0.00039029	0.4518	3.203e-05	0.19098	4.973e-05	-0.05721
1.3	0.0004235	0.2083	0.00027202	0.16436	0.00030397	0.36548	7.163e-05	0.23058	5.147e-05	-0.05547
1.325	0.00028395	0.06875	0.00023337	0.12571	0.00017939	0.2409	0.00012245	0.2814	4.421e-05	-0.06273
1.35	0.00015022	-0.06498	0.00017547	0.06781	2.962e-05	0.09113	0.00017996	0.33891	4.522e-05	-0.06172
1.375	4.627e-05	-0.16893	9.799e-05	-0.00967	-0.00012402	-0.06251	0.00022889	0.38784	7.818e-05	-0.02876
1.4	-4.07e-06	-0.21927	4.8e-06	-0.10286	-0.00025707	-0.19556	0.00026732	0.42627	0.00012668	0.01974
1.425	5.96e-06	-0.20924	-8.757e-05	-0.19523	-0.0003472	-0.28569	0.00029421	0.45316	0.00017524	0.0683
1.45	4.885e-05	-0.16635	-0.0001564	-0.26406	-0.00039739	-0.33588	0.00030037	0.45932	0.00019962	0.09268
1.475	9.278e-05	-0.12242	-0.00018868	-0.29634	-0.00041303	-0.35152	0.0002843	0.44325	0.00019983	0.09289
1.5	0.00013485	-0.08035	-0.00019036	-0.29802	-0.00040195	-0.34044	0.00025787	0.41682	0.00017704	0.0701
1.525	0.00017424	-0.04096	-0.00017106	-0.27872	-0.00037653	-0.31502	0.0002109	0.36985	0.00016022	0.05328
1.55	0.00022293	0.00773	-0.00015457	-0.26223	-0.00032984	-0.26833	0.00015635	0.3153	0.00017521	0.06827
1.575	0.00030169	0.08649	-0.00014778	-0.25544	-0.0002531	-0.19159	9.712e-05	0.25607	0.00021666	0.10972
1.6	0.00041486	0.19966	-0.00012941	-0.23707	-0.00015264	-0.09113	2.524e-05	0.18419	0.00027182	0.16488
1.625	0.00055065	0.33545	-9.021e-05	-0.19787	-3.474e-05	0.02677	-4.596e-05	0.11299	0.0003251	0.21816
1.65	0.0006773	0.4621	-3.216e-05	-0.13982	8.68e-05	0.14831	-0.00010553	0.05342	0.00036336	0.25642
1.675	0.00079923	0.58403	3.879e-05	-0.06887	0.00019817	0.25968	-0.00015194	0.00701	0.00038517	0.27823
1.7	0.00089751	0.68231	0.00011623	0.00857	0.000302	0.36351	-0.00017945	-0.0205	0.00038688	0.27994
1.725	0.00094177	0.72657	0.00019472	0.08706	0.00037982	0.44133	-0.00018511	-0.02616	0.00036914	0.2622
1.75	0.00091439	0.69919	0.0002695	0.16184	0.00042563	0.48714	-0.00017301	-0.01406	0.00033668	0.22974
1.775	0.00081529	0.60009	0.00034797	0.24031	0.00044352	0.50503	-0.00015748	0.00147	0.00030391	0.19697
1.8	0.00066681	0.45161	0.00042004	0.31238	0.00042318	0.48469	-0.00014042	0.01853	0.00027432	0.16738
1.825	0.00049805	0.28285	0.00046368	0.35602	0.00037074	0.43225	-0.00012356	0.03539	0.00024056	0.13362
1.85	0.00034712	0.13192	0.00047571	0.36805	0.00029701	0.35852	-9.973e-05	0.05922	0.00019476	0.08782
1.875	0.00024348	0.02828	0.0004612	0.35354	0.00021497	0.27648	-6.908e-05	0.08987	0.00014836	0.04142
1.9	0.00020505	-0.01015	0.0004114	0.30374	0.00014288	0.20439	-2.211e-05	0.13684	0.00011611	0.00917
1.925	0.00022464	0.00944	0.00033686	0.2292	0.00010231	0.16382	4.932e-05	0.20827	0.0001112	0.00426
1.95	0.00027387	0.05867	0.00026008	0.15242	8.713e-05	0.14864	0.00013613	0.29508	0.00013262	0.02568
1.975	0.00033559	0.12039	0.000207	0.09934	9.133e-05	0.15284	0.00020939	0.36834	0.00015518	0.04824
2	0.00040025	0.18505	0.00018651	0.07885	9.667e-05	0.15818	0.00024458	0.40353	0.00015937	0.05243
2.025	0.00045215	0.23695	0.00018152	0.07386	0.00010427	0.16578	0.00024218	0.40113	0.00014629	0.03935
2.05	0.00050234	0.28714	0.00019605	0.08839	0.00011383	0.17534	0.00021929	0.37824	0.00013103	0.02409
2.075	0.00055806	0.34286	0.00021217	0.10451	0.00011617	0.17768	0.00021004	0.36899	0.00012924	0.0223
2.1	0.0006215	0.4063	0.00023102	0.12336	0.00012013	0.18164	0.00021845	0.3774	0.00014381	0.03687
2.125	0.00069748	0.48228	0.00024786	0.1402	0.000137	0.19851	0.00022368	0.38263	0.000175	0.06806
2.15	0.00077885	0.56365	0.00025857	0.15091	0.0001628	0.22431	0.00022159	0.38054	0.0002204	0.11346
2.175	0.00084893	0.63373	0.00026073	0.15307	0.00020007	0.26158	0.00022078	0.37973	0.00027182	0.16488
2.2	0.000897	0.6818	0.00026207	0.15441	0.00025246	0.31397	0.00022113	0.38008	0.00031499	0.20805
2.225	0.00091478	0.69958	0.0002708	0.16314	0.0003179	0.37941	0.00020969	0.36864	0.00033745	0.23051
2.25	0.00090878	0.69358	0.00027449	0.16683	0.00037677	0.43828	0.00018266	0.34161	0.00033301	0.22607
2.275	0.00088453	0.66933	0.00027433	0.16667	0.00042257	0.48408	0.00014951	0.30846	0.00031247	0.20553
2.3	0.00085616	0.64096	0.00027534	0.16768	0.00044908	0.51059	0.0001207	0.27965	0.00027942	0.17248
2.325	0.00083752	0.62232	0.00027759	0.16993	0.00046401	0.52552	0.00010734	0.26629	0.00025514	0.1482
2.35	0.00083159	0.61639	0.00028562	0.17796	0.00045961	0.52112	0.00012028	0.27923	0.0002591	0.15216
2.375	0.00083585	0.62065	0.00028725	0.17959	0.00043187	0.49338	0.00014998	0.30893	0.00029299	0.18605
2.4	0.00083261	0.61741	0.00026845	0.16079	0.0003954	0.45691	0.00017924	0.33819	0.00033414	0.2272
2.425	0.00081244	0.59724	0.00022809	0.12043	0.00036777	0.42928	0.00019089	0.34984	0.0003616	0.25466
2.45	0.00077563	0.56043	0.00018665	0.07899	0.00034825	0.40976	0.00020409	0.36304	0.00035773	0.25079
2.475	0.00072152	0.50632	0.00017039	0.06273	0.00033385	0.39536	0.00021399	0.37294	0.00031943	0.21249
2.5	0.00064538	0.43018	0.00018534	0.07768	0.00030613	0.36764	0.0002202	0.37915	0.00026322	0.15628
2.525	0.00056844	0.35324	0.0002322	0.12454	0.00024777	0.30928	0.00021546	0.37441	0.0002074	0.10046
2.55	0.0004967	0.2815	0.00029643	0.18877	0.00016734	0.22885	0.00020725	0.3662	0.00016647	0.05953
2.575	0.00043478	0.21958	0.00034022	0.23256	8.093e-05	0.14244	0.00020241	0.36136	0.00015748	0.05054
2.6	0.00038605	0.17085	0.00034954	0.24188	1.071e-05	0.07222	0.00019201	0.35096	0.00018104	0.0741
2.625	0.00036258	0.14738	0.00032591	0.21825	-3.124e-05	0.03027	0.00016768	0.32663	0.00021867	0.11173
2.65	0.00036056	0.14536	0.00026831	0.16065	-5.369e-05	0.00782	0.00011928	0.27823	0.00025506	0.14812
2.675	0.00037113	0.15593	0.00020962	0.10196	-5.629e-05	0.00522	5.679e-05	0.21574	0.00027794	0.171
2.7	0.00038596	0.17076	0.00016217	0.05451	-4.145e-05	0.02006	-2.66e-06	0.15629	0.00027892	0.17198
2.725	0.00039233	0.17713	0.00012654	0.01888	-9.43e-06	0.05208	-2.846e-05	0.13049	0.00026178	0.15484
2.75	0.00039017	0.17497	0.00010791	0.00025	4.548e-05	0.10699	-8.19e-06	0.15076	0.00025141	0.14447
2.775	0.00038125	0.16605	0.00011929	0.01163	0.00012153	0.18304	2.869e-05	0.18764	0.00027225	0.16531
2.8	0.00036161	0.14641	0.00015731	0.04965	0.00019597	0.25748	5.176e-05	0.21071	0.00030582	0.19888
2.825	0.00033716	0.12196	0.0002086	0.10094	0.00025225	0.31376	4.052e-05	0.19947	0.00030964	0.2027
2.85	0.00032832	0.11312	0.00025543	0.14777	0.00029674	0.35825	6.99e-06	0.16594	0.00026162	0.15468
2.875	0.00036137	0.14617	0.00028305	0.17539	0.00036082	0.42233	-2.375e-05	0.1352	0.00018424	0.0773
2.9	0.00044459	0.22939	0.00029829	0.19063	0.00044813	0.50964	-2.254e-05	0.13641	0.00011352	0.00658
2.925	0.00057304	0.35784	0.00030047	0.19281	0.00054651	0.60802	2.255e-05	0.1815	6.851e-05	-0.03843
2.95	0.00072482	0.50962	0.00029804	0.19038	0.00063341	0.69492	9.663e-05	0.25558	5.407e-05	-0.05287
2.975	0.00087437	0.65917	0.00031336	0.2057	0.00069639	0.7579	0.00016951	0.32846	5.728e-05	-0.04966
3	0.00099463	0.77943	0.00034062	0.23296	0.00072508	0.78659	0.00022865	0.3876	7.169e-05	-0.03525
3.025	0.0010818	0.8666	0.00036627	0.25861	0.00073317	0.79468	0.00026321	0.42216	9.566e-05	-0.01128
3.05	0.00113777	0.92257	0.00037501	0.26735	0.00072289	0.7844	0.00027093	0.42988	0.00012099	0.01405
3.075	0.00117328	0.95808	0.00036948	0.26182	0.00070779	0.7693	0.00025295	0.4119	0.00013587	0.02893
3.1	0.00119618	0.98098	0.00037069	0.26303	0.00070275	0.76426	0.00023121	0.39016	0.00013967	0.03273
3.125	0.00122132	1.00612	0.00039121	0.28355	0.00071221	0.77372	0.00023199	0.39094	0.00012111	0.01417
3.15	0.00124217	1.02697	0.00043324	0.32558	0.00074488	0.80639	0.00026003	0.41898	7.792e-05	-0.02902
3.175	0.00125164	1.03644	0.00049273	0.38507	0.00078832	0.84983	0.00030606	0.46501	3.062e-05	-0.07632
3.2	0.00124201	1.02681	0.00054922	0.44156	0.00082658	0.88809	0.00035625	0.5152	3e-07	-0.10664
3.225	0.00120329	0.98809	0.00059088	0.48322	0.00083743	0.89894	0.00041578	0.57473	-1.565e-05	-0.12259
3.25	0.00113801	0.92281	0.00061249	0.50483	0.00081535	0.87686	0.00047803	0.63698	-6.06e-06	-0.113
3.275	0.00104077	0.82557	0.00061536	0.5077	0.00076537	0.82688	0.00053814	0.69709	3.122e-05	-0.07572
3.3	0.00091534	0.70014	0.00060904	0.50138	0.00068996	0.75147	0.00058554	0.74449	9.098e-05	-0.01596
3.325	0.00077855	0.56335	0.00060329	0.49563	0.00060572	0.66723	0.00060476	0.76371	0.0001585	0.05156
3.35	0.00065843	0.44323	0.00058575	0.47809	0.00050572	0.56723	0.00059021	0.74916	0.00023395	0.12701
3.375	0.00056102	0.34582	0.00055047	0.44281	0.00038997	0.45148	0.00054902	0.70797	0.00029858	0.19164
3.4	0.00048058	0.26538	0.00050126	0.3936	0.00027177	0.33328	0.00050695	0.6659	0.00033727	0.23033
3.425	0.00039844	0.18324	0.00043291	0.32525	0.00016485	0.22636	0.00048224	0.64119	0.00035207	0.24513
3.45	0.00029631	0.08111	0.00034591	0.23825	8.121e-05	0.14272	0.00046575	0.6247	0.00034248	0.23554
3.475	0.00018217	-0.03303	0.00025084	0.14318	3.542e-05	0.09693	0.00043844	0.59739	0.00031342	0.20648
3.5	7.151e-05	-0.14369	0.00016193	0.05427	1.604e-05	0.07755	0.00039115	0.5501	0.00028079	0.17385
3.525	-1.319e-05	-0.22839	8.974e-05	-0.01792	3.22e-06	0.06473	0.00030869	0.46764	0.00025738	0.15044
3.55	-5.541e-05	-0.27061	3.705e-05	-0.07061	-1.721e-05	0.0443	0.00020172	0.36067	0.00025039	0.14345
3.575	-5.58e-05	-0.271	-1.126e-05	-0.11892	-4.084e-05	0.02067	9.318e-05	0.25213	0.0002622	0.15526
3.6	-1.984e-05	-0.23504	-6.04e-05	-0.16806	-6.281e-05	-0.0013	8.2e-06	0.16715	0.0002813	0.17436
3.625	4.13e-05	-0.1739	-0.00010025	-0.20791	-7.056e-05	-0.00905	-3.201e-05	0.12694	0.0002927	0.18576
3.65	0.00011659	-0.09861	-0.00011938	-0.22704	-5.069e-05	0.01082	-3.508e-05	0.12387	0.00028989	0.18295
3.675	0.00018865	-0.02655	-0.00011577	-0.22343	-1.667e-05	0.04484	-1.248e-05	0.14647	0.00025471	0.14777
3.7	0.00024241	0.02721	-9.952e-05	-0.20718	2.502e-05	0.08653	2.676e-05	0.18571	0.00020577	0.09883
3.725	0.00026008	0.04488	-9.816e-05	-0.20582	7.101e-05	0.13252	6.693e-05	0.22588	0.0001638	0.05686
3.75	0.00025181	0.03661	-0.00012736	-0.23502	0.00012749	0.189	0.00010226	0.26121	0.00013343	0.02649
3.775	0.00023145	0.01625	-0.00015543	-0.26309	0.0001868	0.24831	0.00011755	0.2765	0.00010198	-0.00496
3.8	0.00021829	0.00309	-0.00016888	-0.27654	0.00023353	0.29504	0.00010914	0.26809	5.809e-05	-0.04885
3.825	0.00023272	0.01752	-0.00015208	-0.25974	0.00026512	0.32663	7.55e-05	0.23445	2.236e-05	-0.08458
3.85	0.00029427	0.07907	-0.0001038	-0.21146	0.0002945	0.35601	3.377e-05	0.19272	1.214e-05	-0.0948
3.875	0.0003835	0.1683	-3.546e-05	-0.14312	0.00033149	0.393	-4e-07	0.15855	2.729e-05	-0.07965
3.9	0.0004621	0.2469	4.083e-05	-0.06683	0.00036334	0.42485	-2.158e-05	0.13737	5.392e-05	-0.05302
3.925	0.0005128	0.2976	0.00010668	-0.00098	0.00038198	0.44349	-2.191e-05	0.13704	7.725e-05	-0.02969
3.95	0.00055285	0.33765	0.00015562	0.04796	0.00037357	0.43508	-3.53e-06	0.15542	9.174e-05	-0.0152
3.975	0.00059053	0.37533	0.00019223	0.08457	0.00033437	0.39588	4.329e-05	0.20224	0.00010157	-0.00537
4	0.0006289	0.4137	0.00021912	0.11146	0.00027668	0.33819	9.43e-05	0.25325	0.00011081	0.00387
4.025	0.00066509	0.44989	0.00023294	0.12528	0.00021905	0.28056	0.00012043	0.27938	0.00011753	0.01059
4.05	0.00069168	0.47648	0.00022169	0.11403	0.000165	0.22651	0.00012093	0.27988	0.00011645	0.00951
4.075	0.00071515	0.49995	0.00017722	0.06956	0.00012176	0.18327	0.00010675	0.2657	0.00010595	-0.00099
4.1	0.00072469	0.50949	0.00011331	0.00565	9.058e-05	0.15209	9.976e-05	0.25871	9.516e-05	-0.01178
4.125	0.00072119	0.50599	5.2e-05	-0.05566	8.011e-05	0.14162	0.00011372	0.27267	8.111e-05	-0.02583
4.15	0.00071443	0.49923	6.08e-06	-0.10158	8.324e-05	0.14475	0.00014144	0.30039	7.131e-05	-0.03563
4.175	0.00071207	0.49687	-2.351e-05	-0.13117	8.777e-05	0.14928	0.00016907	0.32802	6.872e-05	-0.03822
4.2	0.00071759	0.50239	-2.144e-05	-0.1291	8.977e-05	0.15128	0.00018429	0.34324	6.977e-05	-0.03717
4.225	0.00072995	0.51475	1.184e-05	-0.09582	8.782e-05	0.14933	0.00017124	0.33019	5.966e-05	-0.04728
4.25	0.00073649	0.52129	5.151e-05	-0.05615	8.977e-05	0.15128	0.00013697	0.29592	4.061e-05	-0.06633
4.275	0.00073051	0.51531	8.432e-05	-0.02334	9.736e-05	0.15887	9.809e-05	0.25704	1.795e-05	-0.08899
4.3	0.00070392	0.48872	0.00010765	-1e-05	0.00011963	0.18114	6.015e-05	0.2191	-1.043e-05	-0.11737
4.325	0.00066073	0.44553	0.00012907	0.02141	0.00014452	0.20603	3.628e-05	0.19523	-3.254e-05	-0.13948
4.35	0.00062442	0.40922	0.00013287	0.02521	0.00016019	0.2217	3.108e-05	0.19003	-4.345e-05	-0.15039
4.375	0.00062108	0.40588	0.00011883	0.01117	0.0001682	0.22971	3.096e-05	0.18991	-2.903e-05	-0.13597
4.4	0.00065222	0.43702	8.913e-05	-0.01853	0.00018051	0.24202	3.25e-05	0.19145	1.673e-05	-0.09021
4.425	0.00068603	0.47083	6.434e-05	-0.04332	0.00019	0.25151	2.281e-05	0.18176	8.511e-05	-0.02183
4.45	0.00069455	0.47935	5.28e-05	-0.05486	0.00018875	0.25026	6.72e-06	0.16567	0.00014271	0.03577
4.475	0.00065665	0.44145	5.871e-05	-0.04895	0.00017941	0.24092	-7.99e-06	0.15096	0.00017968	0.07274
4.5	0.00057464	0.35944	6.353e-05	-0.04413	0.00017563	0.23714	-2.875e-05	0.1302	0.0002027	0.09576
4.525	0.00047874	0.26354	6.587e-05	-0.04179	0.00018321	0.24472	-5.201e-05	0.10694	0.00022715	0.12021
4.55	0.00040467	0.18947	7.367e-05	-0.03399	0.00020457	0.26608	-6.814e-05	0.09081	0.00025712	0.15018
4.575	0.00037052	0.15532	9.075e-05	-0.01691	0.00021523	0.27674	-6.817e-05	0.09078	0.00027912	0.17218
4.6	0.00038551	0.17031	0.00010624	-0.00142	0.00020387	0.26538	-5.855e-05	0.1004	0.00027196	0.16502
4.625	0.0004308	0.2156	0.00010468	-0.00298	0.00017768	0.23919	-3.979e-05	0.11916	0.00023016	0.12322
4.65	0.00045936	0.24416	8.001e-05	-0.02765	0.00015031	0.21182	-1.133e-05	0.14762	0.00015438	0.04744
4.675	0.0004353	0.2201	4.274e-05	-0.06492	0.00012964	0.19115	2.053e-05	0.17948	5.659e-05	-0.05035
4.7	0.00036191	0.14671	6.93e-06	-0.10073	0.00011166	0.17317	5.397e-05	0.21292	-2.877e-05	-0.13571
4.725	0.00027039	0.05519	-3.214e-05	-0.1398	9.706e-05	0.15857	8.524e-05	0.24419	-8.442e-05	-0.19136
4.75	0.00019614	-0.01906	-8.052e-05	-0.18818	9.66e-05	0.15811	0.00010725	0.2662	-0.00011889	-0.22583
4.775	0.00015409	-0.06111	-0.00013341	-0.24107	0.00011148	0.17299	0.00011604	0.27499	-0.0001301	-0.23704
4.8	0.00015418	-0.06102	-0.00018338	-0.29104	0.00012308	0.18459	0.00011642	0.27537	-0.00011842	-0.22536
4.825	0.00017453	-0.04067	-0.00020177	-0.30943	0.0001201	0.18161	0.00011629	0.27524	-0.00010266	-0.2096
4.85	0.00020339	-0.01181	-0.00017837	-0.28603	0.00010272	0.16423	0.00012548	0.28443	-9.327e-05	-0.20021
4.875	0.00023358	0.01838	-0.00012373	-0.23139	8.776e-05	0.14927	0.00014673	0.30568	-9.103e-05	-0.19797
4.9	0.00026958	0.05438	-8.059e-05	-0.18825	7.462e-05	0.13613	0.00016607	0.32502	-9.127e-05	-0.19821
4.925	0.00030491	0.08971	-7.797e-05	-0.18563	5.925e-05	0.12076	0.00018399	0.34294	-9.29e-05	-0.19984
4.95	0.00033829	0.12309	-0.00010133	-0.20899	3.449e-05	0.096	0.0002091	0.36805	-9.153e-05	-0.19847
4.975	0.00036826	0.15306	-0.00012375	-0.23141	8.99e-06	0.0705	0.00023212	0.39107	-8.832e-05	-0.19526
5	0.00038364	0.16844	-0.00011609	-0.22375	-2.115e-05	0.04036	0.00024257	0.40152	-8.101e-05	-0.18795
5.025	0.00036833	0.15313	-7.434e-05	-0.182	-4.138e-05	0.02013	0.0002278	0.38675	-6.564e-05	-0.17258
5.05	0.00034565	0.13045	-1.732e-05	-0.12498	-3.741e-05	0.0241	0.00018684	0.34579	-2.853e-05	-0.13547
5.075	0.00034426	0.12906	3.066e-05	-0.077	-9.1e-06	0.05241	0.00012467	0.28362	8.31e-06	-0.09863
5.1	0.00037242	0.15722	5.838e-05	-0.04928	2.724e-05	0.08875	5.092e-05	0.20987	2.11e-05	-0.08584
5.125	0.00041251	0.19731	6.984e-05	-0.03782	6.22e-05	0.12371	-9.3e-06	0.14965	9.73e-06	-0.09721
5.15	0.00045369	0.23849	8.21e-05	-0.02556	7.697e-05	0.13848	-3.795e-05	0.121	-4.17e-06	-0.11111
5.175	0.00048767	0.27247	0.00010753	-0.00013	7.179e-05	0.1333	-3.015e-05	0.1288	2.74e-06	-0.1042
5.2	0.00050328	0.28808	0.00013829	0.03063	5.943e-05	0.12094	-5.7e-07	0.15838	2.538e-05	-0.08156
5.225	0.0004955	0.2803	0.00017557	0.06791	4.613e-05	0.10764	3.175e-05	0.1907	3.833e-05	-0.06861
5.25	0.00046358	0.24838	0.0002094	0.10174	2.451e-05	0.08602	5.696e-05	0.21591	2.916e-05	-0.07778
5.275	0.00041644	0.20124	0.00021945	0.11179	8.14e-06	0.06965	7.62e-05	0.23515	3.41e-06	-0.10353
5.3	0.00037487	0.15967	0.00019399	0.08633	-6.67e-06	0.05484	9.021e-05	0.24916	-2.674e-05	-0.13368
5.325	0.00034928	0.13408	0.00013823	0.03057	-1.866e-05	0.04285	9.878e-05	0.25773	-5.623e-05	-0.16317
5.35	0.00034604	0.13084	6.659e-05	-0.04107	-1.731e-05	0.0442	0.00010313	0.26208	-7.464e-05	-0.18158
5.375	0.0003662	0.151	4.9e-06	-0.10276	-4.53e-06	0.05698	9.702e-05	0.25597	-6.567e-05	-0.17261
5.4	0.00039824	0.18304	-3.347e-05	-0.14113	1.352e-05	0.07503	8.144e-05	0.24039	-2.43e-05	-0.13124
5.425	0.00042418	0.20898	-4.352e-05	-0.15118	1.581e-05	0.07732	5.628e-05	0.21523	3.493e-05	-0.07201
5.45	0.00043481	0.21961	-3.872e-05	-0.14638	8.01e-06	0.06952	2.755e-05	0.1865	7.702e-05	-0.02992
5.475	0.00042576	0.21056	-2.042e-05	-0.12808	8.6e-06	0.07011	3.36e-06	0.16231	9.33e-05	-0.01364
5.5	0.00039348	0.17828	9.61e-06	-0.09805	2.022e-05	0.08173	-1.619e-05	0.14276	9.584e-05	-0.0111
5.525	0.00033422	0.11902	4.964e-05	-0.05802	4.264e-05	0.10415	-2.72e-05	0.13175	0.00010048	-0.00646
5.55	0.00026475	0.04955	8.633e-05	-0.02133	7.029e-05	0.1318	-2.351e-05	0.13544	0.00011017	0.00323
5.575	0.00021463	-0.00057	9.911e-05	-0.00855	6.824e-05	0.12975	-1.412e-05	0.14483	0.00011991	0.01297
5.6	0.00020179	-0.01341	7.943e-05	-0.02823	3.709e-05	0.0986	-4.4e-07	0.15851	0.00012841	0.02147
5.625	0.00022884	0.01364	4.24e-05	-0.06526	-9.39e-06	0.05212	1.8e-06	0.16075	0.00013037	0.02343
5.65	0.00027925	0.06405	4.1e-06	-0.10356	-5.595e-05	0.00556	-2.036e-05	0.13859	0.00010601	-0.00093
5.675	0.00033492	0.11972	-2.851e-05	-0.13617	-8.873e-05	-0.02722	-5.649e-05	0.10246	5.536e-05	-0.05158
5.7	0.00037494	0.15974	-6.534e-05	-0.173	-0.00010898	-0.04747	-8.316e-05	0.07579	-1.76e-06	-0.1087
5.725	0.00038098	0.16578	-0.00010185	-0.20951	-0.00013039	-0.06888	-0.00010204	0.05691	-4.673e-05	-0.15367
5.75	0.00036439	0.14919	-0.00013016	-0.23782	-0.00014632	-0.08481	-0.00012665	0.0323	-7.927e-05	-0.18621
5.775	0.00033852	0.12332	-0.00013631	-0.24397	-0.00014283	-0.08132	-0.00015827	0.00068	-0.00010164	-0.20858
5.8	0.00031035	0.09515	-0.00013478	-0.24244	-0.00012362	-0.06211	-0.00018319	-0.02424	-0.00011598	-0.22292
5.825	0.0002936	0.0784	-0.00013777	-0.24543	-0.00010975	-0.04824	-0.00017853	-0.01958	-0.00011018	-0.21712
5.85	0.000295	0.0798	-0.00014935	-0.25701	-0.00011041	-0.0489	-0.00014193	0.01702	-8.262e-05	-0.18956
5.875	0.00029966	0.08446	-0.00016873	-0.27639	-0.00012381	-0.0623	-7.865e-05	0.0803	-3.779e-05	-0.14473
5.9	0.00029631	0.08111	-0.00019455	-0.30221	-0.00013673	-0.07522	-1.1e-05	0.14795	-4.4e-07	-0.10738
5.925	0.00028093	0.06573	-0.00021413	-0.32179	-0.00014498	-0.08347	3.725e-05	0.1962	2.313e-05	-0.08381
5.95	0.00026537	0.05017	-0.00021261	-0.32027	-0.00014612	-0.08461	4.732e-05	0.20627	4.319e-05	-0.06375
5.975	0.00025102	0.03582	-0.00018538	-0.29304	-0.00014161	-0.0801	3.09e-05	0.18985	7.021e-05	-0.03673
6	0.00023602	0.02082	-0.00013755	-0.24521	-0.00012517	-0.06366	1.88e-05	0.17775	8.914e-05	-0.0178
6.025	0.00021491	-0.00029	-8.756e-05	-0.19522	-0.00010732	-0.04581	2.502e-05	0.18397	8.945e-05	-0.01749
6.05	0.00018897	-0.02623	-5.126e-05	-0.15892	-8.326e-05	-0.02175	4.841e-05	0.20736	7.084e-05	-0.0361
6.075	0.00015667	-0.05853	-3.192e-05	-0.13958	-6.016e-05	0.00135	8.187e-05	0.24082	5.012e-05	-0.05682
6.1	0.00012932	-0.08588	-3.014e-05	-0.1378	-4.214e-05	0.01937	0.00010739	0.26634	4.528e-05	-0.06166
6.125	0.00011574	-0.09946	-4.961e-05	-0.15727	-3.541e-05	0.0261	0.00010767	0.26662	6.28e-05	-0.04414
6.15	0.00011467	-0.10053	-7.546e-05	-0.18312	-3.631e-05	0.0252	8.717e-05	0.24612	8.586e-05	-0.02108
6.175	0.00011287	-0.10233	-0.00010515	-0.21281	-3.47e-05	0.02681	6.291e-05	0.22186	9.803e-05	-0.00891
6.2	9.997e-05	-0.11523	-0.00013958	-0.24724	-3.159e-05	0.02992	3.538e-05	0.19433	9.403e-05	-0.01291
6.225	8.159e-05	-0.13361	-0.00017076	-0.27842	-2.984e-05	0.03167	1.182e-05	0.17077	7.572e-05	-0.03122
6.25	6.808e-05	-0.14712	-0.00018262	-0.29028	-2.604e-05	0.03547	-1.4e-06	0.15755	3.272e-05	-0.07422
6.275	6.442e-05	-0.15078	-0.00017643	-0.28409	-3.404e-05	0.02747	-9.26e-06	0.14969	-2.836e-05	-0.1353
6.3	8.072e-05	-0.13448	-0.00014675	-0.25441	-5.281e-05	0.0087	-2.411e-05	0.13484	-7.973e-05	-0.18667
6.325	0.00010522	-0.10998	-0.00010578	-0.21344	-7.803e-05	-0.01652	-3.941e-05	0.11954	-0.00011282	-0.21976
6.35	0.0001225	-0.0927	-7.868e-05	-0.18634	-0.00010608	-0.04457	-5.18e-05	0.10715	-0.00012613	-0.23307
6.375	0.00013455	-0.08065	-8.615e-05	-0.19381	-0.000139	-0.07749	-6.764e-05	0.09131	-0.00012196	-0.2289
6.4	0.00014327	-0.07193	-0.00011719	-0.22485	-0.00017479	-0.11328	-8.347e-05	0.07548	-9.226e-05	-0.1992
6.425	0.0001538	-0.0614	-0.00014794	-0.2556	-0.00019987	-0.13836	-9.274e-05	0.06621	-4.511e-05	-0.15205
6.45	0.00016362	-0.05158	-0.00015557	-0.26323	-0.00020276	-0.14125	-9.064e-05	0.06831	-1.451e-05	-0.12145
6.475	0.00017492	-0.04028	-0.00013837	-0.24603	-0.00018457	-0.12306	-8.674e-05	0.07221	-7.85e-06	-0.11479
6.5	0.00017587	-0.03933	-0.00011261	-0.22027	-0.00015693	-0.09542	-7.202e-05	0.08693	-1.502e-05	-0.12196
6.525	0.00015573	-0.05947	-8.688e-05	-0.19454	-0.00013875	-0.07724	-4.291e-05	0.11604	-2.387e-05	-0.13081
6.55	0.0001229	-0.0923	-5.821e-05	-0.16587	-0.00014191	-0.0804	-1.203e-05	0.14692	-2.543e-05	-0.13237
6.575	9.86e-05	-0.1166	-4.47e-05	-0.15236	-0.00015628	-0.09477	2.252e-05	0.18147	-2.028e-05	-0.12722
6.6	9.047e-05	-0.12473	-5.262e-05	-0.16028	-0.00017907	-0.11756	7.093e-05	0.22988	8.2e-07	-0.10612
6.625	9.31e-05	-0.1221	-7.286e-05	-0.18052	-0.00019745	-0.13594	0.00012358	0.28253	2.907e-05	-0.07787
6.65	9.043e-05	-0.12477	-9.714e-05	-0.2048	-0.00020604	-0.14453	0.00016037	0.31932	4.326e-05	-0.06368
6.675	6.722e-05	-0.14798	-0.00011831	-0.22597	-0.00021389	-0.15238	0.00016472	0.32367	2.781e-05	-0.07913
6.7	2.682e-05	-0.18838	-0.00012398	-0.23164	-0.00022452	-0.16301	0.00012707	0.28602	-2.29e-06	-0.10923
6.725	-1.356e-05	-0.22876	-9.799e-05	-0.20565	-0.00024482	-0.18331	4.941e-05	0.20836	-2.252e-05	-0.12946
6.75	-4.448e-05	-0.25968	-4.396e-05	-0.15162	-0.00026678	-0.20527	-4.936e-05	0.10959	-3.285e-05	-0.13979
6.775	-5.66e-05	-0.2718	1.107e-05	-0.09659	-0.0002971	-0.23559	-0.00014274	0.01621	-3.225e-05	-0.13919
6.8	-3.226e-05	-0.24746	3.612e-05	-0.07154	-0.00032175	-0.26024	-0.00020339	-0.04444	-3.241e-05	-0.13935
6.825	2.168e-05	-0.19352	2.698e-05	-0.08068	-0.00032778	-0.26627	-0.00022026	-0.06131	-3.629e-05	-0.14323
6.85	8.981e-05	-0.12539	-1.099e-05	-0.11865	-0.00031304	-0.25153	-0.00020616	-0.04721	-4.642e-05	-0.15336
6.875	0.00015637	-0.05883	-6.732e-05	-0.17498	-0.00030611	-0.2446	-0.00018346	-0.02451	-4.686e-05	-0.1538
6.9	0.00020438	-0.01082	-0.0001231	-0.23076	-0.00030498	-0.24347	-0.00014946	0.00949	-4.178e-05	-0.14872
6.925	0.00021471	-0.00049	-0.00016755	-0.27521	-0.00029115	-0.22964	-0.00010645	0.0525	-3.339e-05	-0.14033
6.95	0.00019517	-0.02003	-0.00019835	-0.30601	-0.00026783	-0.20632	-6.92e-05	0.08975	-1.502e-05	-0.12196
6.975	0.000152	-0.0632	-0.00021774	-0.3254	-0.00024653	-0.18502	-5.277e-05	0.10618	1.773e-05	-0.08921
7	0.00010264	-0.11256	-0.00021857	-0.32623	-0.00023794	-0.17643	-6.868e-05	0.09027	5.679e-05	-0.05015
7.025	4.462e-05	-0.17058	-0.00020037	-0.30803	-0.00023613	-0.17462	-0.00010268	0.05627	9.615e-05	-0.01079
7.05	3.49e-06	-0.21171	-0.00017769	-0.28535	-0.0002427	-0.18119	-0.00013454	0.02441	0.00012323	0.01629
7.075	8.8e-07	-0.21432	-0.00015948	-0.26714	-0.00025574	-0.19423	-0.00016068	-0.00173	0.00011869	0.01175
7.1	3.02e-05	-0.185	-0.00013952	-0.24718	-0.0002643	-0.20279	-0.00018515	-0.0262	8.217e-05	-0.02477
7.125	7.65e-05	-0.1387	-9.422e-05	-0.20188	-0.00028134	-0.21983	-0.00019517	-0.03622	2.533e-05	-0.08161
7.15	0.00011172	-0.10348	-2.984e-05	-0.1375	-0.00030171	-0.2402	-0.00020043	-0.04148	-3.061e-05	-0.13755
7.175	0.00011822	-0.09698	3.527e-05	-0.07239	-0.00031405	-0.25254	-0.00020309	-0.04414	-7.186e-05	-0.1788
7.2	9.709e-05	-0.11811	7.603e-05	-0.03163	-0.00031394	-0.25243	-0.00020005	-0.0411	-8.367e-05	-0.19061
7.225	6.29e-05	-0.1523	8.331e-05	-0.02435	-0.00029609	-0.23458	-0.00018607	-0.02712	-6.488e-05	-0.17182
7.25	5.283e-05	-0.16237	5.651e-05	-0.05115	-0.00026204	-0.20053	-0.00015596	0.00299	-2.78e-05	-0.13474
7.275	6.496e-05	-0.15024	1.595e-05	-0.09171	-0.00022161	-0.1601	-0.0001311	0.02785	-1.27e-06	-0.10821
7.3	8.467e-05	-0.13053	-1.517e-05	-0.12283	-0.00017223	-0.11072	-0.00013759	0.02136	-5.75e-06	-0.11269
7.325	9.888e-05	-0.11632	-2.704e-05	-0.1347	-0.00012456	-0.06305	-0.00017867	-0.01972	-3.913e-05	-0.14607
7.35	0.0001022	-0.113	-2.651e-05	-0.13417	-9.444e-05	-0.03293	-0.00023362	-0.07467	-7.667e-05	-0.18361
7.375	0.00010393	-0.11127	-2.273e-05	-0.13039	-9.407e-05	-0.03256	-0.00027453	-0.11558	-0.00010434	-0.21128
7.4	0.00012797	-0.08723	-1.203e-05	-0.11969	-0.00013104	-0.06953	-0.00028673	-0.12778	-0.00010759	-0.21453
7.425	0.0001704	-0.0448	4.9e-06	-0.10276	-0.0001858	-0.12429	-0.00028128	-0.12233	-9.06e-05	-0.19754
7.45	0.00021545	0.00025	2.088e-05	-0.08678	-0.00024491	-0.1834	-0.00026881	-0.10986	-6.521e-05	-0.17215
7.475	0.00024344	0.02824	3.235e-05	-0.07531	-0.00028684	-0.22533	-0.00024835	-0.0894	-5.044e-05	-0.15738
7.5	0.00023953	0.02433	4.475e-05	-0.06291	-0.00029248	-0.23097	-0.00022477	-0.06582	-5.29e-05	-0.15984
7.525	0.0001922	-0.023	6.076e-05	-0.0469	-0.00026177	-0.20026	-0.00019471	-0.03576	-5.986e-05	-0.1668
7.55	0.0001196	-0.0956	6.993e-05	-0.03773	-0.00022237	-0.16086	-0.00016844	-0.00949	-6.239e-05	-0.16933
7.575	4.765e-05	-0.16755	7.079e-05	-0.03687	-0.00019334	-0.13183	-0.00014513	0.01382	-4.633e-05	-0.15327
7.6	8.68e-06	-0.20652	6.132e-05	-0.04634	-0.00018436	-0.12285	-0.00012018	0.03877	-1.897e-05	-0.12591
7.625	2.716e-05	-0.18804	5.049e-05	-0.05717	-0.00020275	-0.14124	-8.074e-05	0.07821	1.36e-06	-0.10558
7.65	8.653e-05	-0.12867	4.484e-05	-0.06282	-0.00023627	-0.17476	-3.588e-05	0.12307	-5.36e-06	-0.1123
7.675	0.00013755	-0.07765	4.982e-05	-0.05784	-0.00028435	-0.22284	4.88e-06	0.16383	-2.678e-05	-0.13372
7.7	0.00014659	-0.06861	5.926e-05	-0.0484	-0.00033209	-0.27058	2.084e-05	0.17979	-4.37e-05	-0.15064
7.725	0.00010479	-0.11041	5.772e-05	-0.04994	-0.00036379	-0.30228	1.108e-05	0.17003	-3.879e-05	-0.14573
7.75	3.293e-05	-0.18227	3.467e-05	-0.07299	-0.00038107	-0.31956	-1.233e-05	0.14662	-1.652e-05	-0.12346
7.775	-3.395e-05	-0.24915	-4.04e-06	-0.1117	-0.00039772	-0.33621	-3.581e-05	0.12314	1.251e-05	-0.09443
7.8	-7.091e-05	-0.28611	-4.69e-05	-0.15456	-0.00042154	-0.36003	-6.167e-05	0.09728	4.124e-05	-0.0657
7.825	-7.219e-05	-0.28739	-8.874e-05	-0.1964	-0.00045213	-0.39062	-9.022e-05	0.06873	6.21e-05	-0.04484
7.85	-4.581e-05	-0.26101	-0.00012863	-0.23629	-0.00048998	-0.42847	-0.00011819	0.04076	5.936e-05	-0.04758
7.875	-7.02e-06	-0.22222	-0.00016787	-0.27553	-0.00052043	-0.45892	-0.00014332	0.01563	2.511e-05	-0.08183
7.9	2.989e-05	-0.18531	-0.00019757	-0.30523	-0.00051786	-0.45635	-0.00016573	-0.00678	-3.193e-05	-0.13887
7.925	5.887e-05	-0.15633	-0.00021671	-0.32437	-0.00047506	-0.41355	-0.0001784	-0.01945	-9.562e-05	-0.20256
7.95	6.69e-05	-0.1483	-0.00023417	-0.34183	-0.00040666	-0.34515	-0.00017845	-0.0195	-0.00014755	-0.25449
7.975	6.317e-05	-0.15203	-0.00024191	-0.34957	-0.00032435	-0.26284	-0.0001786	-0.01965	-0.00018561	-0.29255
8	5.514e-05	-0.16006	-0.00023632	-0.34398	-0.00024817	-0.18666	-0.00018026	-0.02131	-0.0002036	-0.31054
8.025	5.111e-05	-0.16409	-0.00022301	-0.33067	-0.00019119	-0.12968	-0.0001806	-0.02165	-0.00019448	-0.30142
8.05	5.282e-05	-0.16238	-0.00019553	-0.30319	-0.00016498	-0.10347	-0.00019073	-0.03178	-0.00017048	-0.27742
8.075	5.725e-05	-0.15795	-0.00014822	-0.25588	-0.00015745	-0.09594	-0.0001892	-0.03025	-0.00014264	-0.24958
8.1	6.2e-05	-0.1532	-8.465e-05	-0.19231	-0.00015609	-0.09458	-0.00016778	-0.00883	-0.00011495	-0.22189
8.125	5.574e-05	-0.15946	-3.424e-05	-0.1419	-0.00015789	-0.09638	-0.00014785	0.0111	-9.722e-05	-0.20416
8.15	3.077e-05	-0.18443	-6.02e-06	-0.11368	-0.00015261	-0.0911	-0.00014222	0.01673	-9.368e-05	-0.20062
8.175	-1.291e-05	-0.22811	-1.183e-05	-0.11949	-0.00013241	-0.0709	-0.00015009	0.00886	-0.00011481	-0.22175
8.2	-7.079e-05	-0.28599	-4.366e-05	-0.15132	-0.0001005	-0.03899	-0.00015754	0.00141	-0.00015304	-0.25998
8.225	-0.00013352	-0.34872	-8.783e-05	-0.19549	-6.395e-05	-0.00244	-0.00016696	-0.00801	-0.0002041	-0.31104
8.25	-0.00019153	-0.40673	-0.00011966	-0.22732	-4.501e-05	0.0165	-0.00017986	-0.02091	-0.00025223	-0.35917
8.275	-0.00022309	-0.43829	-0.0001232	-0.23086	-4.284e-05	0.01867	-0.0001881	-0.02915	-0.00026892	-0.37586
8.3	-0.00021053	-0.42573	-0.00011336	-0.22102	-5.199e-05	0.00952	-0.00019385	-0.0349	-0.00024297	-0.34991
8.325	-0.00017055	-0.38575	-0.00010678	-0.21444	-6.266e-05	-0.00115	-0.00019513	-0.03618	-0.00020517	-0.31211
8.35	-0.00013214	-0.34734	-0.00010229	-0.20995	-8.903e-05	-0.02752	-0.00019085	-0.0319	-0.00017156	-0.2785
8.375	-0.0001085	-0.3237	-9.92e-05	-0.20686	-0.00014046	-0.07895	-0.00018513	-0.02618	-0.00014837	-0.25531
8.4	-9.575e-05	-0.31095	-9.53e-05	-0.20296	-0.00022051	-0.159	-0.00018518	-0.02623	-0.00013478	-0.24172
8.425	-8.795e-05	-0.30315	-8.983e-05	-0.19749	-0.00030401	-0.2425	-0.00018627	-0.02732	-0.000127	-0.23394
8.45	-7.916e-05	-0.29436	-7.27e-05	-0.18036	-0.00037043	-0.30892	-0.00019095	-0.032	-0.00012698	-0.23392
8.475	-7.246e-05	-0.28766	-5.219e-05	-0.15985	-0.00041239	-0.35088	-0.00020076	-0.04181	-0.00013081	-0.23775
8.5	-6.891e-05	-0.28411	-4.331e-05	-0.15097	-0.00043209	-0.37058	-0.00020206	-0.04311	-0.00013447	-0.24141
8.525	-7.631e-05	-0.29151	-4.718e-05	-0.15484	-0.00043806	-0.37655	-0.00018515	-0.0262	-0.00012006	-0.227
8.55	-9.092e-05	-0.30612	-5.74e-05	-0.16506	-0.00042127	-0.35976	-0.00015171	0.00724	-9.745e-05	-0.20439
8.575	-9.438e-05	-0.30958	-6.277e-05	-0.17043	-0.00037647	-0.31496	-0.00010391	0.05504	-8.105e-05	-0.18799
8.6	-6.498e-05	-0.28018	-5.845e-05	-0.16611	-0.00030927	-0.24776	-5.72e-05	0.10175	-7.755e-05	-0.18449
8.625	-1.505e-05	-0.23025	-4.452e-05	-0.15218	-0.00024048	-0.17897	-2.653e-05	0.13242	-8.373e-05	-0.19067
8.65	3.922e-05	-0.17598	-3.3e-05	-0.14066	-0.00019534	-0.13383	-7.3e-07	0.15822	-0.00010364	-0.21058
8.675	9.764e-05	-0.11756	-3e-05	-0.13766	-0.00017983	-0.11832	3.022e-05	0.18917	-0.00013185	-0.23879
8.7	0.00013889	-0.07631	-3.348e-05	-0.14114	-0.00019055	-0.12904	6.85e-05	0.22745	-0.00015005	-0.25699
8.725	0.00015434	-0.06086	-4.193e-05	-0.14959	-0.0002113	-0.14979	9.348e-05	0.25243	-0.00015849	-0.26543
8.75	0.00014096	-0.07424	-6.77e-05	-0.17536	-0.00022642	-0.16491	0.00010248	0.26143	-0.00016346	-0.2704
8.775	0.00010179	-0.11341	-0.00010438	-0.21204	-0.00023748	-0.17597	0.00010482	0.26377	-0.00015712	-0.26406
8.8	4.845e-05	-0.16675	-0.00014316	-0.25082	-0.0002352	-0.17369	9.907e-05	0.25802	-0.00013789	-0.24483
8.825	3.42e-06	-0.21178	-0.00017717	-0.28483	-0.00021726	-0.15575	8.1e-05	0.23995	-0.00011474	-0.22168
8.85	-2.447e-05	-0.23967	-0.00021089	-0.31855	-0.00018655	-0.12504	4.25e-05	0.20145	-9.089e-05	-0.19783
8.875	-4.69e-05	-0.2621	-0.00023095	-0.33861	-0.00017145	-0.10994	-3.32e-06	0.15563	-7.617e-05	-0.18311
8.9	-8.361e-05	-0.29881	-0.00021917	-0.32683	-0.00018451	-0.123	-4.008e-05	0.11887	-6.464e-05	-0.17158
8.925	-0.00013638	-0.35158	-0.00017483	-0.28249	-0.00020813	-0.14662	-6.333e-05	0.09562	-4.703e-05	-0.15397
8.95	-0.00019144	-0.40664	-0.0001121	-0.21976	-0.00022598	-0.16447	-8.976e-05	0.06919	-1.716e-05	-0.1241
8.975	-0.00022024	-0.43544	-7.218e-05	-0.17984	-0.00024362	-0.18211	-0.00011916	0.03979	2.594e-05	-0.081
9	-0.00020183	-0.41703	-9.271e-05	-0.20037	-0.00025455	-0.19304	-0.00015727	0.00168	5.703e-05	-0.04991
9.025	-0.00014076	-0.35596	-0.00016709	-0.27475	-0.00025023	-0.18872	-0.00020902	-0.05007	5.807e-05	-0.04887
9.05	-7.201e-05	-0.28721	-0.00025542	-0.36308	-0.00022991	-0.1684	-0.00025748	-0.09853	2.419e-05	-0.08275
9.075	-1.544e-05	-0.23064	-0.00032017	-0.42783	-0.00020957	-0.14806	-0.00029124	-0.13229	-2.683e-05	-0.13377
9.1	1.124e-05	-0.20396	-0.00034311	-0.45077	-0.00019519	-0.13368	-0.00031443	-0.15548	-8.19e-05	-0.18884
9.125	6.57e-06	-0.20863	-0.00031818	-0.42584	-0.00017286	-0.11135	-0.00033466	-0.17571	-0.00012359	-0.23053
9.15	-1.242e-05	-0.22762	-0.00026043	-0.36809	-0.00015641	-0.0949	-0.00035404	-0.19509	-0.00013675	-0.24369
9.175	-2.165e-05	-0.23685	-0.00019228	-0.29994	-0.00015725	-0.09574	-0.00036481	-0.20586	-0.00012244	-0.22938
9.2	-2.002e-05	-0.23522	-0.00013205	-0.23971	-0.00016968	-0.10817	-0.00036507	-0.20612	-9.627e-05	-0.20321
9.225	-1.874e-05	-0.23394	-9.152e-05	-0.19918	-0.00019145	-0.12994	-0.00034459	-0.18564	-7.163e-05	-0.17857
9.25	-3.695e-05	-0.25215	-8.077e-05	-0.18843	-0.0002235	-0.16199	-0.00032452	-0.16557	-6.198e-05	-0.16892
9.275	-7e-05	-0.2852	-9.15e-05	-0.19916	-0.00026327	-0.20176	-0.00030503	-0.14608	-6.845e-05	-0.17539
9.3	-0.00010502	-0.32022	-0.00010309	-0.21075	-0.00030269	-0.24118	-0.00028669	-0.12774	-8.064e-05	-0.18758
9.325	-0.00011849	-0.33369	-0.00010333	-0.21099	-0.00031673	-0.25522	-0.00026877	-0.10982	-7.61e-05	-0.18304
9.35	-0.0001082	-0.3234	-0.0001097	-0.21736	-0.00030221	-0.2407	-0.00024559	-0.08664	-5.409e-05	-0.16103
9.375	-8.155e-05	-0.29675	-0.0001169	-0.22456	-0.00028319	-0.22168	-0.00021578	-0.05683	-3.322e-05	-0.14016
9.4	-5.398e-05	-0.26918	-0.00011178	-0.21944	-0.00027062	-0.20911	-0.00019018	-0.03123	-2.756e-05	-0.1345
9.425	-2.993e-05	-0.24513	-9.532e-05	-0.20298	-0.00026443	-0.20292	-0.00016884	-0.00989	-3.503e-05	-0.14197
9.45	-1.783e-05	-0.23303	-8.071e-05	-0.18837	-0.00027077	-0.20926	-0.00015475	0.0042	-4.315e-05	-0.15009
9.475	-1.625e-05	-0.23145	-7.461e-05	-0.18227	-0.0002935	-0.23199	-0.00014787	0.01108	-4.22e-05	-0.14914
9.5	-1.793e-05	-0.23313	-7.576e-05	-0.18342	-0.0003314	-0.26989	-0.00013248	0.02647	-2.204e-05	-0.12898
9.525	-1.86e-05	-0.2338	-8.501e-05	-0.19267	-0.00037657	-0.31506	-0.00010439	0.05456	-1.21e-06	-0.10815
9.55	-2.312e-05	-0.23832	-0.00010571	-0.21337	-0.00041571	-0.3542	-6.376e-05	0.09519	1.336e-05	-0.09358
9.575	-2.698e-05	-0.24218	-0.00012267	-0.23033	-0.00044961	-0.3881	-3.235e-05	0.1266	1.43e-05	-0.09264
9.6	-3.534e-05	-0.25054	-0.00012976	-0.23742	-0.00047697	-0.41546	-2.098e-05	0.13797	8.8e-06	-0.09814
9.625	-5.81e-05	-0.2733	-0.00013689	-0.24455	-0.0004976	-0.43609	-2.253e-05	0.13642	1.293e-05	-0.09401
9.65	-8.546e-05	-0.30066	-0.00016034	-0.268	-0.0005013	-0.43979	-3.511e-05	0.12384	1.959e-05	-0.08735
9.675	-0.00010366	-0.31886	-0.00019252	-0.30018	-0.00048684	-0.42533	-6.468e-05	0.09427	2.783e-05	-0.07911
9.7	-0.00011551	-0.33071	-0.00022762	-0.33528	-0.00046564	-0.40413	-0.00010722	0.05173	2.148e-05	-0.08546
9.725	-0.00012395	-0.33915	-0.00025997	-0.36763	-0.00045064	-0.38913	-0.00014158	0.01737	-5.72e-06	-0.11266
9.75	-0.00014086	-0.35606	-0.0002789	-0.38656	-0.00044824	-0.38673	-0.00015948	-0.00053	-6.213e-05	-0.16907
9.775	-0.00014472	-0.35992	-0.00027988	-0.38754	-0.00045198	-0.39047	-0.00016696	-0.00801	-0.0001191	-0.22604
9.8	-0.00013157	-0.34677	-0.00027436	-0.38202	-0.00045069	-0.38918	-0.00016579	-0.00684	-0.00013796	-0.2449
9.825	-0.0001189	-0.3341	-0.00027452	-0.38218	-0.00042676	-0.36525	-0.00014709	0.01186	-0.00010246	-0.2094
9.85	-0.00010856	-0.32376	-0.00028143	-0.38909	-0.00038052	-0.31901	-0.00012361	0.03534	-2.946e-05	-0.1364
9.875	-9.478e-05	-0.30998	-0.00028948	-0.39714	-0.00032978	-0.26827	-0.00011238	0.04657	4.359e-05	-0.06335
9.9	-7.008e-05	-0.28528	-0.00029064	-0.3983	-0.00029028	-0.22877	-0.00013035	0.0286	7.382e-05	-0.03312
9.925	-4.747e-05	-0.26267	-0.00027363	-0.38129	-0.00027164	-0.21013	-0.00018083	-0.02188	7.032e-05	-0.03662
9.95	-4.179e-05	-0.25699	-0.00023369	-0.34135	-0.00026751	-0.206	-0.00025575	-0.0968	6.398e-05	-0.04296
9.975	-5.548e-05	-0.27068	-0.00019349	-0.30115	-0.00026957	-0.20806	-0.00032217	-0.16322	6.518e-05	-0.04176
10	-7.897e-05	-0.29417	-0.00015737	-0.26503	-0.00028365	-0.22214	-0.00035319	-0.19424	6.979e-05	-0.03715
10.025	-9.519e-05	-0.31039	-0.00012495	-0.23261	-0.00031408	-0.25257	-0.00035411	-0.19516	4.667e-05	-0.06027
10.05	-8.751e-05	-0.30271	-0.00010458	-0.21224	-0.00035552	-0.29401	-0.00034125	-0.1823	-6.18e-06	-0.11312
10.075	-6.048e-05	-0.27568	-9.467e-05	-0.20233	-0.00040183	-0.34032	-0.00031652	-0.15757	-7.242e-05	-0.17936
10.1	-3.385e-05	-0.24905	-8.852e-05	-0.19618	-0.00044892	-0.38741	-0.00028805	-0.1291	-0.00011767	-0.22461
10.125	-2.421e-05	-0.23941	-8.655e-05	-0.19421	-0.0004753	-0.41379	-0.00024785	-0.0889	-0.00012121	-0.22815
10.15	-3.476e-05	-0.24996	-9.87e-05	-0.20636	-0.00046114	-0.39963	-0.00020029	-0.04134	-9.508e-05	-0.20202
10.175	-6.534e-05	-0.28054	-0.0001344	-0.24206	-0.00041577	-0.35426	-0.00016294	-0.00399	-7.362e-05	-0.18056
10.2	-0.0001112	-0.3264	-0.00018192	-0.28958	-0.00035879	-0.29728	-0.00014324	0.01571	-8.443e-05	-0.19137
10.225	-0.00015173	-0.36693	-0.00022811	-0.33577	-0.00032022	-0.25871	-0.00014787	0.01108	-0.00012343	-0.23037
10.25	-0.00017472	-0.38992	-0.00026009	-0.36775	-0.00029822	-0.23671	-0.00015861	0.00034	-0.00015879	-0.26573
10.275	-0.00017671	-0.39191	-0.00026782	-0.37548	-0.00029125	-0.22974	-0.00015576	0.00319	-0.00015444	-0.26138
10.3	-0.00017456	-0.38976	-0.00026345	-0.37111	-0.00030886	-0.24735	-0.00014288	0.01607	-0.00011144	-0.21838
10.325	-0.00018171	-0.39691	-0.00027048	-0.37814	-0.00033434	-0.27283	-0.00012354	0.03541	-4.967e-05	-0.15661
10.35	-0.00018256	-0.39776	-0.0002871	-0.39476	-0.00035331	-0.2918	-0.00010449	0.05446	4.32e-06	-0.10262
10.375	-0.00017648	-0.39168	-0.00030701	-0.41467	-0.00033797	-0.27646	-9.948e-05	0.05947	3.558e-05	-0.07136
10.4	-0.00017039	-0.38559	-0.00032598	-0.43364	-0.00029199	-0.23048	-0.00011912	0.03983	3.621e-05	-0.07073
10.425	-0.00017715	-0.39235	-0.00033844	-0.4461	-0.00024861	-0.1871	-0.00017238	-0.01343	-5e-08	-0.10699
10.45	-0.00019455	-0.40975	-0.00033948	-0.44714	-0.00022558	-0.16407	-0.00023786	-0.07891	-6.68e-05	-0.17374
10.475	-0.00020857	-0.42377	-0.00032868	-0.43634	-0.00021615	-0.15464	-0.00029051	-0.13156	-0.00014164	-0.24858
10.5	-0.00021106	-0.42626	-0.00031259	-0.42025	-0.00022121	-0.1597	-0.00030074	-0.14179	-0.00019398	-0.30092
10.525	-0.0002069	-0.4221	-0.00029206	-0.39972	-0.00023978	-0.17827	-0.00027658	-0.11763	-0.0002033	-0.31024
10.55	-0.0002027	-0.4179	-0.00027403	-0.38169	-0.00027023	-0.20872	-0.00024875	-0.0898	-0.00017821	-0.28515
10.575	-0.00020265	-0.41785	-0.00027609	-0.38375	-0.00029269	-0.23118	-0.00023289	-0.07394	-0.00013173	-0.23867
10.6	-0.00021556	-0.43076	-0.00029967	-0.40733	-0.00029281	-0.2313	-0.00022715	-0.0682	-9.456e-05	-0.2015
10.625	-0.00024035	-0.45555	-0.00033596	-0.44362	-0.00028288	-0.22137	-0.00022761	-0.06866	-8.92e-05	-0.19614
10.65	-0.00026254	-0.47774	-0.0003626	-0.47026	-0.00026816	-0.20665	-0.00024061	-0.08166	-0.00011288	-0.21982
10.675	-0.00027799	-0.49319	-0.00037157	-0.47923	-0.00025802	-0.19651	-0.00025903	-0.10008	-0.0001465	-0.25344
10.7	-0.00028564	-0.50084	-0.00037273	-0.48039	-0.0002574	-0.19589	-0.00026363	-0.10468	-0.00018086	-0.2878
10.725	-0.00028835	-0.50355	-0.00036948	-0.47714	-0.00025847	-0.19696	-0.00025432	-0.09537	-0.00020426	-0.3112
10.75	-0.00029386	-0.50906	-0.00035781	-0.46547	-0.00026182	-0.20031	-0.00024229	-0.08334	-0.00020813	-0.31507
10.775	-0.00031205	-0.52725	-0.00033643	-0.44409	-0.00026838	-0.20687	-0.00022955	-0.0706	-0.00019439	-0.30133

## Sheet: 16kHz
Times (ms)	16kHz 10dB Atten	16kHz 10dB Atten, normalised	16kHz 20dB Atten	16kHz 20dB Atten, normalised	16kHz 30dB Atten	16kHz 30dB Atten, normalised	16kHz 40dB Atten	16kHz 40dB Atten, normalised	16kHz 50dB Atten	16kHz 50dB Atten, normalised	16kHz 60dB Atten	16kHz 60dB Atten, normalised	16kHz 55dB Atten	16kHz 55dB Atten, normalised	16kHz 65dB Atten	16kHz 65dB Atten, normalised	16kHz 70dB Atten	16kHz 70dB Atten, normalised
-2	8.581e-05	0	8.04e-06	0	7.186e-05	0	8.028e-05	0	-0.00011417	0	2.469e-05	0	4.576e-05	0	7.25e-06	0	-0.00013406	0
-1.975	0.00010934	0.02353	1.47e-05	0.00666	8.263e-05	0.01077	0.00010963	0.02935	-9.049e-05	0.02368	4.565e-05	0.02096	3.353e-05	-0.01223	8.98e-06	0.00173	-0.00014648	-0.01242
-1.95	0.00012996	0.04415	8.24e-06	0.0002	0.000105	0.03314	0.00013804	0.05776	-8.45e-05	0.02967	5.126e-05	0.02657	2.346e-05	-0.0223	-2.025e-05	-0.0275	-0.00015604	-0.02198
-1.925	0.0001317	0.04589	-1.584e-05	-0.02388	0.00011702	0.04516	0.00014984	0.06956	-8.774e-05	0.02643	4.641e-05	0.02172	3.405e-05	-0.01171	-7.381e-05	-0.08106	-0.00015372	-0.01966
-1.9	0.0001021	0.01629	-4.9e-05	-0.05704	0.00010624	0.03438	0.00014533	0.06505	-9.045e-05	0.02372	3.463e-05	0.00994	7.1e-05	0.02524	-0.00012364	-0.13089	-0.00014893	-0.01487
-1.875	5.52e-05	-0.03061	-8.76e-05	-0.09564	7.472e-05	0.00286	0.00013606	0.05578	-7.237e-05	0.0418	2.523e-05	0.00054	0.00012487	0.07911	-0.00014797	-0.15522	-0.00013696	-0.0029
-1.85	2.455e-05	-0.06126	-0.00012324	-0.13128	4.485e-05	-0.02701	0.00012954	0.04926	-2.938e-05	0.08479	2.334e-05	-0.00135	0.00016042	0.11466	-0.00013805	-0.1453	-0.00012981	0.00425
-1.825	2.487e-05	-0.06094	-0.00014223	-0.15027	2.469e-05	-0.04717	0.00012494	0.04466	1.788e-05	0.13205	2.44e-05	-0.00029	0.00016333	0.11757	-0.00010111	-0.10836	-0.00013801	-0.00395
-1.8	3.997e-05	-0.04584	-0.00014604	-0.15408	1.516e-05	-0.0567	0.00011491	0.03463	7.994e-05	0.19411	1.631e-05	-0.00838	0.00014501	0.09925	-4.123e-05	-0.04848	-0.0001573	-0.02324
-1.775	4.957e-05	-0.03624	-0.0001464	-0.15444	2.301e-05	-0.04885	8.617e-05	0.00589	0.00012721	0.24138	1.225e-05	-0.01244	0.00011612	0.07036	4.179e-05	0.03454	-0.00016321	-0.02915
-1.75	4.71e-05	-0.03871	-0.0001409	-0.14894	3.532e-05	-0.03654	4.473e-05	-0.03555	0.00013418	0.24835	1.797e-05	-0.00672	9.948e-05	0.05372	0.00013674	0.12949	-0.00015856	-0.0245
-1.725	4.406e-05	-0.04175	-0.00013885	-0.14689	4.381e-05	-0.02805	2.446e-05	-0.05582	0.00011337	0.22754	2.716e-05	0.00247	7.758e-05	0.03182	0.00023661	0.22936	-0.00016489	-0.03083
-1.7	3.454e-05	-0.05127	-0.00013333	-0.14137	4.412e-05	-0.02774	3.342e-05	-0.04686	9.433e-05	0.2085	3.67e-05	0.01201	2.854e-05	-0.01722	0.00032892	0.32167	-0.0001782	-0.04414
-1.675	2.146e-05	-0.06435	-0.00013248	-0.14052	3.97e-05	-0.03216	7.051e-05	-0.00977	9.457e-05	0.20874	3.362e-05	0.00893	-4.499e-05	-0.09075	0.00039372	0.38647	-0.00019421	-0.06015
-1.65	7.28e-06	-0.07853	-0.00013322	-0.14126	4.756e-05	-0.0243	0.00011007	0.02979	0.00011445	0.22862	1.899e-05	-0.0057	-0.00012592	-0.17168	0.00041349	0.40624	-0.00020454	-0.07048
-1.625	-1.748e-05	-0.10329	-0.00011903	-0.12707	7.195e-05	9e-05	0.0001316	0.05132	0.00012132	0.23549	-3.56e-06	-0.02825	-0.00019144	-0.2372	0.0003942	0.38695	-0.00020217	-0.06811
-1.6	-5.498e-05	-0.14079	-0.00010245	-0.11049	0.00011883	0.04697	0.00012659	0.04631	0.0001019	0.21607	-3.638e-05	-0.06107	-0.00023337	-0.27913	0.00034802	0.34077	-0.00018259	-0.04853
-1.575	-0.0001062	-0.19201	-9.651e-05	-0.10455	0.00017528	0.10342	0.00010291	0.02263	6.147e-05	0.17564	-5.753e-05	-0.08222	-0.00024485	-0.29061	0.00026741	0.26016	-0.00016753	-0.03347
-1.55	-0.00015275	-0.23856	-0.00010228	-0.11032	0.00022449	0.15263	8.716e-05	0.00688	6.22e-06	0.12039	-5.603e-05	-0.08072	-0.00021733	-0.26309	0.0001676	0.16035	-0.0001677	-0.03364
-1.525	-0.00019084	-0.27665	-0.00011451	-0.12255	0.00024474	0.17288	8.903e-05	0.00875	-5.109e-05	0.06308	-3.312e-05	-0.05781	-0.00016344	-0.2092	8.847e-05	0.08122	-0.00019101	-0.05695
-1.5	-0.00020426	-0.29007	-0.00012904	-0.13708	0.00023355	0.16169	0.00010699	0.02671	-8.862e-05	0.02555	-8.12e-06	-0.03281	-9.754e-05	-0.1433	4.935e-05	0.0421	-0.0002164	-0.08234
-1.475	-0.00019465	-0.28046	-0.00013795	-0.14599	0.00020751	0.13565	0.00013954	0.05926	-0.00011049	0.00368	1.195e-05	-0.01274	-5.694e-05	-0.1027	4.991e-05	0.04266	-0.0002416	-0.10754
-1.45	-0.00016143	-0.24724	-0.00014723	-0.15527	0.00017261	0.10075	0.00016979	0.08951	-0.00013099	-0.01682	1.459e-05	-0.0101	-4.746e-05	-0.09322	7.848e-05	0.07123	-0.0002649	-0.13084
-1.425	-0.00011371	-0.19952	-0.00015406	-0.1621	0.00012662	0.05476	0.00017658	0.0963	-0.00014561	-0.03144	4.62e-06	-0.02007	-5.634e-05	-0.1021	0.00011998	0.11273	-0.00028238	-0.14832
-1.4	-6.825e-05	-0.15406	-0.00015503	-0.16307	8.628e-05	0.01442	0.0001507	0.07042	-0.00015988	-0.04571	-1.692e-05	-0.04161	-7.629e-05	-0.12205	0.00015647	0.14922	-0.00029109	-0.15703
-1.375	-3.8e-05	-0.12381	-0.0001448	-0.15284	5.441e-05	-0.01745	0.00011283	0.03255	-0.00016766	-0.05349	-4.494e-05	-0.06963	-9.962e-05	-0.14538	0.000177	0.16975	-0.00029621	-0.16215
-1.35	-2.093e-05	-0.10674	-0.00013274	-0.14078	2.561e-05	-0.04625	6.549e-05	-0.01479	-0.00016087	-0.0467	-7.713e-05	-0.10182	-0.00010318	-0.14894	0.00018676	0.17951	-0.00030318	-0.16912
-1.325	-1.371e-05	-0.09952	-0.00013663	-0.14467	-6.5e-06	-0.07836	1.691e-05	-0.06337	-0.00013902	-0.02485	-0.00010954	-0.13423	-9.795e-05	-0.14371	0.00018996	0.18271	-0.00032077	-0.18671
-1.3	-1.35e-05	-0.09931	-0.00017705	-0.18509	-2.984e-05	-0.1017	-3.51e-05	-0.11538	-9.925e-05	0.01492	-0.00013667	-0.16136	-9.011e-05	-0.13587	0.00018293	0.17568	-0.00031949	-0.18543
-1.275	4.62e-06	-0.08119	-0.00025492	-0.26296	-2.225e-05	-0.09411	-8.178e-05	-0.16206	-6.013e-05	0.05404	-0.0001353	-0.15999	-7.209e-05	-0.11785	0.00018028	0.17303	-0.00031816	-0.1841
-1.25	3.284e-05	-0.05297	-0.00033166	-0.3397	1.463e-05	-0.05723	-0.00011992	-0.2002	-4.849e-05	0.06568	-0.00011214	-0.13683	-5.072e-05	-0.09648	0.00018496	0.17771	-0.00031468	-0.18062
-1.225	5.964e-05	-0.02617	-0.00037236	-0.3804	5.907e-05	-0.01279	-0.0001368	-0.21708	-6.773e-05	0.04644	-8.956e-05	-0.11425	-2.935e-05	-0.07511	0.00018045	0.1732	-0.00031069	-0.17663
-1.2	7.749e-05	-0.00832	-0.00037846	-0.3865	9.091e-05	0.01905	-0.00012268	-0.20296	-9.545e-05	0.01872	-7.007e-05	-0.09476	-1.388e-05	-0.05964	0.00016204	0.15479	-0.00030994	-0.17588
-1.175	8.363e-05	-0.00218	-0.00037053	-0.37857	0.00010191	0.03005	-7.943e-05	-0.15971	-0.00010561	0.00856	-6.783e-05	-0.09252	1.9e-06	-0.04386	0.0001277	0.12045	-0.00032292	-0.18886
-1.15	6.379e-05	-0.02202	-0.00036444	-0.37248	9.076e-05	0.0189	-1.29e-05	-0.09318	-9.416e-05	0.02001	-9.913e-05	-0.12382	1.707e-05	-0.02869	8.898e-05	0.08173	-0.00032656	-0.1925
-1.125	3.078e-05	-0.05503	-0.00035998	-0.36802	6.025e-05	-0.01161	5.34e-05	-0.02688	-7.89e-05	0.03527	-0.00016959	-0.19428	2.341e-05	-0.02235	5.823e-05	0.05098	-0.00031101	-0.17695
-1.1	1.68e-06	-0.08413	-0.00035679	-0.36483	3.01e-05	-0.04176	0.00010352	0.02324	-5.69e-05	0.05727	-0.00024954	-0.27423	1.926e-05	-0.0265	5.485e-05	0.0476	-0.00027634	-0.14228
-1.075	-8.39e-06	-0.0942	-0.00033473	-0.34277	1.082e-05	-0.06104	0.00011739	0.03711	-3.341e-05	0.08076	-0.00030364	-0.32833	1.032e-05	-0.03544	6.105e-05	0.0538	-0.00026768	-0.13362
-1.05	-6.98e-06	-0.09279	-0.00028925	-0.29729	1.896e-05	-0.0529	0.00010601	0.02573	-1.105e-05	0.10312	-0.00032162	-0.34631	-9.6e-07	-0.04672	6.678e-05	0.05953	-0.00027172	-0.13766
-1.025	5.57e-06	-0.08024	-0.00023694	-0.24498	3.584e-05	-0.03602	8.636e-05	0.00608	7.12e-06	0.12129	-0.00030256	-0.32725	-5.03e-06	-0.05079	7.684e-05	0.06959	-0.00028274	-0.14868
-1	1.544e-05	-0.07037	-0.00019039	-0.19843	5.357e-05	-0.01829	5.666e-05	-0.02362	3.211e-05	0.14628	-0.00025414	-0.27883	-1.424e-05	-0.06	7.072e-05	0.06347	-0.00029368	-0.15962
-0.975	1.373e-05	-0.07208	-0.00015016	-0.1582	5.378e-05	-0.01808	2.981e-05	-0.05047	5.971e-05	0.17388	-0.00019926	-0.22395	-3.992e-05	-0.08568	4e-05	0.03275	-0.0003066	-0.17254
-0.95	-4.12e-06	-0.08993	-0.00012081	-0.12885	3.63e-05	-0.03556	5.73e-06	-0.07455	8.522e-05	0.19939	-0.00014103	-0.16572	-7.662e-05	-0.12238	1.203e-05	0.00478	-0.00032385	-0.18979
-0.925	-3.788e-05	-0.12369	-0.00010736	-0.1154	2.407e-05	-0.04779	-2.149e-05	-0.10177	9.107e-05	0.20524	-8.268e-05	-0.10737	-0.00011062	-0.15638	3.37e-06	-0.00388	-0.00032259	-0.18853
-0.9	-7.589e-05	-0.1617	-0.00010897	-0.11701	2.386e-05	-0.048	-6.11e-05	-0.14138	8.079e-05	0.19496	-3.391e-05	-0.0586	-0.00013554	-0.1813	1.199e-05	0.00474	-0.00030146	-0.1674
-0.875	-0.00011325	-0.19906	-0.00010837	-0.11641	3.475e-05	-0.03711	-0.00011359	-0.19387	5.529e-05	0.16946	-5.91e-06	-0.0306	-0.00015528	-0.20104	3.786e-05	0.03061	-0.00026911	-0.13505
-0.85	-0.00014107	-0.22688	-0.00010527	-0.11331	5.143e-05	-0.02043	-0.00016516	-0.24544	2.201e-05	0.13618	-1.129e-05	-0.03598	-0.00016175	-0.20751	6.843e-05	0.06118	-0.00024829	-0.11423
-0.825	-0.00015577	-0.24158	-0.00011629	-0.12433	7.045e-05	-0.00141	-0.00019983	-0.28011	3.08e-06	0.11725	-4.42e-05	-0.06889	-0.0001522	-0.19796	9.497e-05	0.08772	-0.00025178	-0.11772
-0.8	-0.00014669	-0.2325	-0.00012994	-0.13798	8.769e-05	0.01583	-0.00021673	-0.29701	2.08e-06	0.11625	-7.696e-05	-0.10165	-0.00012559	-0.17135	0.00010679	0.09954	-0.0002628	-0.12874
-0.775	-0.0001251	-0.21091	-0.00014985	-0.15789	0.00010425	0.03239	-0.000222	-0.30228	-1.42e-06	0.11275	-9.245e-05	-0.11714	-9.465e-05	-0.14041	0.0001034	0.09615	-0.00026937	-0.13531
-0.75	-8.988e-05	-0.17569	-0.00016439	-0.17243	0.00011158	0.03972	-0.00020258	-0.28286	-5.5e-06	0.10867	-8.639e-05	-0.11108	-7.39e-05	-0.11966	9.398e-05	0.08673	-0.00026954	-0.13548
-0.725	-4.547e-05	-0.13128	-0.00018083	-0.18887	9.838e-05	0.02652	-0.00016918	-0.24946	-1.342e-05	0.10075	-6.443e-05	-0.08912	-7.844e-05	-0.1242	9.127e-05	0.08402	-0.00026928	-0.13522
-0.7	6.18e-06	-0.07963	-0.00018628	-0.19432	7.414e-05	0.00228	-0.00013273	-0.21301	-2.963e-05	0.08454	-2.358e-05	-0.04827	-9.501e-05	-0.14077	9.95e-05	0.09225	-0.00027063	-0.13657
-0.675	6.339e-05	-0.02242	-0.0001707	-0.17874	3.85e-05	-0.03336	-0.00010424	-0.18452	-5.793e-05	0.05624	2.962e-05	0.00493	-9.489e-05	-0.14065	0.00012729	0.12004	-0.00026162	-0.12756
-0.65	0.00010686	0.02105	-0.00014161	-0.14965	-3.99e-06	-0.07585	-9.122e-05	-0.1715	-8.713e-05	0.02704	7.564e-05	0.05095	-7.863e-05	-0.12439	0.0001732	0.16595	-0.00023899	-0.10493
-0.625	0.00012241	0.0366	-0.00010806	-0.1161	-4.299e-05	-0.11485	-8.417e-05	-0.16445	-0.00010741	0.00676	0.00010782	0.08313	-4.938e-05	-0.09514	0.00022177	0.21452	-0.00022165	-0.08759
-0.6	0.00010491	0.0191	-6.682e-05	-0.07486	-6.83e-05	-0.14016	-7.898e-05	-0.15926	-0.00011108	0.00309	0.00012476	0.10007	-3.188e-05	-0.07764	0.00025926	0.25201	-0.00020201	-0.06795
-0.575	6.928e-05	-0.01653	-7.18e-06	-0.01522	-6.741e-05	-0.13927	-7.025e-05	-0.15053	-0.00010637	0.0078	0.00013929	0.1146	-2.506e-05	-0.07082	0.0002734	0.26615	-0.00019048	-0.05642
-0.55	4.174e-05	-0.04407	6.151e-05	0.05347	-5.548e-05	-0.12734	-6.316e-05	-0.14344	-9.452e-05	0.01965	0.00015386	0.12917	-1.927e-05	-0.06503	0.00026278	0.25553	-0.00018676	-0.0527
-0.525	3.74e-05	-0.04841	0.00011533	0.10729	-4.555e-05	-0.11741	-5.759e-05	-0.13787	-7.629e-05	0.03788	0.00017198	0.14729	-9.9e-07	-0.04675	0.00023128	0.22403	-0.00018768	-0.05362
-0.5	5.588e-05	-0.02993	0.00013262	0.12458	-3.39e-05	-0.10576	-6.062e-05	-0.1409	-6.85e-05	0.04567	0.00017195	0.14726	3.884e-05	-0.00692	0.00021723	0.20998	-0.00020148	-0.06742
-0.475	7.275e-05	-0.01306	0.00010682	0.09878	-1.348e-05	-0.08534	-6.28e-05	-0.14308	-6.296e-05	0.05121	0.00015108	0.12639	8.145e-05	0.03569	0.00022991	0.22266	-0.00020767	-0.07361
-0.45	8.178e-05	-0.00403	5.219e-05	0.04415	1.083e-05	-0.06103	-4.935e-05	-0.12963	-6.2e-05	0.05217	0.00010824	0.08355	0.00010761	0.06185	0.00024454	0.23729	-0.00019292	-0.05886
-0.425	8.606e-05	0.00025	-1.06e-06	-0.0091	2.351e-05	-0.04835	-7.72e-06	-0.088	-6.591e-05	0.04826	4.042e-05	0.01573	0.00012369	0.07793	0.00025488	0.24763	-0.00016261	-0.02855
-0.4	7.741e-05	-0.0084	-5.17e-05	-0.05974	2.305e-05	-0.04881	4.631e-05	-0.03397	-8.124e-05	0.03293	-3.343e-05	-0.05812	0.00013211	0.08635	0.000258	0.25075	-0.00013539	-0.00133
-0.375	5.27e-05	-0.03311	-8.196e-05	-0.09	5.15e-06	-0.06671	8.617e-05	0.00589	-0.0001056	0.00857	-0.00010178	-0.12647	0.00014569	0.09993	0.00025847	0.25122	-0.00012859	0.00547
-0.35	2.705e-05	-0.05876	-7.42e-05	-0.08224	-8.29e-06	-0.08015	9.848e-05	0.0182	-0.0001253	-0.01113	-0.00015863	-0.18332	0.00016542	0.11966	0.00023491	0.22766	-0.00013285	0.00121
-0.325	2.346e-05	-0.06235	-3.954e-05	-0.04758	-1.345e-05	-0.08531	8.389e-05	0.00361	-0.00013814	-0.02397	-0.00020803	-0.23272	0.00018448	0.13872	0.00018719	0.17994	-0.00014801	-0.01395
-0.3	3.702e-05	-0.04879	-3.79e-06	-0.01183	-2.164e-05	-0.0935	5.1e-05	-0.02928	-0.00013177	-0.0176	-0.00025528	-0.27997	0.00018641	0.14065	0.00013079	0.12354	-0.00017315	-0.03909
-0.275	7.114e-05	-0.01467	2.169e-05	0.01365	-4.123e-05	-0.11309	1.275e-05	-0.06753	-0.00010197	0.0122	-0.00029064	-0.31533	0.00016507	0.11931	8.737e-05	0.08012	-0.00021416	-0.0801
-0.25	0.00012285	0.03704	3.08e-05	0.02276	-6.905e-05	-0.14091	-2.319e-05	-0.10347	-7.216e-05	0.04201	-0.00029848	-0.32317	0.00013181	0.08605	6.301e-05	0.05576	-0.00026554	-0.13148
-0.225	0.00017553	0.08972	2.627e-05	0.01823	-8.626e-05	-0.15812	-4.668e-05	-0.12696	-5.211e-05	0.06206	-0.00026658	-0.29127	0.00010873	0.06297	5.629e-05	0.04904	-0.00031319	-0.17913
-0.2	0.00020327	0.11746	2.98e-06	-0.00506	-9.101e-05	-0.16287	-5.672e-05	-0.137	-4.74e-05	0.06677	-0.00021334	-0.23803	0.00010627	0.06051	6.226e-05	0.05501	-0.00034334	-0.20928
-0.175	0.0001952	0.10939	-2.96e-05	-0.03764	-7.733e-05	-0.14919	-5.434e-05	-0.13462	-6.19e-05	0.05227	-0.00015473	-0.17942	0.00010725	0.06149	7.151e-05	0.06426	-0.0003573	-0.22324
-0.15	0.00015722	0.07141	-6.279e-05	-0.07083	-4.239e-05	-0.11425	-4.856e-05	-0.12884	-8.583e-05	0.02834	-0.00012202	-0.14671	0.00010022	0.05446	7.954e-05	0.07229	-0.00036075	-0.22669
-0.125	0.00011356	0.02775	-9.022e-05	-0.09826	-4.7e-06	-0.07656	-4.526e-05	-0.12554	-0.00011643	-0.00226	-0.00010642	-0.13111	8.96e-05	0.04384	7.703e-05	0.06978	-0.00034764	-0.21358
-0.1	7.089e-05	-0.01492	-0.00011221	-0.12025	2.687e-05	-0.04499	-5.21e-05	-0.13238	-0.00014623	-0.03206	-9.486e-05	-0.11955	9.198e-05	0.04622	7.243e-05	0.06518	-0.00033004	-0.19598
-0.075	1.979e-05	-0.06602	-0.0001293	-0.13734	4.378e-05	-0.02808	-6.146e-05	-0.14174	-0.00016551	-0.05134	-7.046e-05	-0.09515	0.00011891	0.07315	7.831e-05	0.07106	-0.00030609	-0.17203
-0.05	-3.487e-05	-0.12068	-0.00014081	-0.14885	4.539e-05	-0.02647	-6.431e-05	-0.14459	-0.00017832	-0.06415	-4.767e-05	-0.07236	0.00016211	0.11635	8.879e-05	0.08154	-0.0002938	-0.15974
-0.025	-9.286e-05	-0.17867	-0.00014609	-0.15413	3.162e-05	-0.04024	-5.295e-05	-0.13323	-0.00018789	-0.07372	-4.321e-05	-0.0679	0.00019781	0.15205	0.00010593	0.09868	-0.00028989	-0.15583
0	-0.00013867	-0.22448	-0.00014152	-0.14956	9.63e-06	-0.06223	-3.811e-05	-0.11839	-0.00017774	-0.06357	-6.089e-05	-0.08558	0.00019606	0.1503	0.00011384	0.10659	-0.00029768	-0.16362
0.025	-0.00015643	-0.24224	-0.00013243	-0.14047	-1.44e-06	-0.0733	-2.358e-05	-0.10386	-0.00017212	-0.05795	-9.13e-05	-0.11599	0.00016025	0.11449	9.309e-05	0.08584	-0.00030102	-0.16696
0.05	-0.00014065	-0.22646	-0.00011549	-0.12353	3.29e-06	-0.06857	-1.665e-05	-0.09693	-0.00017757	-0.0634	-0.00012559	-0.15028	0.00010477	0.05901	5.139e-05	0.04414	-0.00029814	-0.16408
0.075	-0.00010715	-0.19296	-8.465e-05	-0.09269	2.197e-05	-0.04989	-1.251e-05	-0.09279	-0.00018493	-0.07076	-0.00015841	-0.1831	6.036e-05	0.0146	1.305e-05	0.0058	-0.00029248	-0.15842
0.1	-7.283e-05	-0.15864	-3.467e-05	-0.04271	5.823e-05	-0.01363	-1.68e-06	-0.08196	-0.00017903	-0.06486	-0.00018814	-0.21283	5.37e-05	0.00794	-1.65e-06	-0.0089	-0.0002864	-0.15234
0.125	-5.094e-05	-0.13675	9.51e-06	0.00147	9.274e-05	0.02088	9.79e-06	-0.07049	-0.00016745	-0.05328	-0.00020343	-0.22812	8.694e-05	0.04118	9.52e-06	0.00227	-0.00028109	-0.14703
0.15	-3.505e-05	-0.12086	3.633e-05	0.02829	0.00010785	0.03599	1.834e-05	-0.06194	-0.00016291	-0.04874	-0.00019581	-0.2205	0.00013974	0.09398	4.179e-05	0.03454	-0.00026664	-0.13258
0.175	-1.866e-05	-0.10447	5.153e-05	0.04349	9.142e-05	0.01956	4.83e-06	-0.07545	-0.0001757	-0.06153	-0.00016928	-0.19397	0.00019289	0.14713	8.484e-05	0.07759	-0.00024631	-0.11225
0.2	-1.223e-05	-0.09804	4.958e-05	0.04154	5.419e-05	-0.01767	-2.76e-05	-0.10788	-0.00019204	-0.07787	-0.00012209	-0.14678	0.00022129	0.17553	0.0001182	0.11095	-0.00023537	-0.10131
0.225	-1.636e-05	-0.10217	3.735e-05	0.02931	8.27e-06	-0.06359	-5.906e-05	-0.13934	-0.00021365	-0.09948	-5.928e-05	-0.08397	0.00021389	0.16813	0.00012582	0.11857	-0.00022457	-0.09051
0.25	-2.848e-05	-0.11429	8.59e-06	0.00055	-3.557e-05	-0.10743	-6.993e-05	-0.15021	-0.00023507	-0.1209	-3e-07	-0.02499	0.00016912	0.12336	0.000112	0.10475	-0.00021128	-0.07722
0.275	-4.587e-05	-0.13168	-2.863e-05	-0.03667	-6.547e-05	-0.13733	-7.107e-05	-0.15135	-0.00025325	-0.13908	4.179e-05	0.0171	0.00011898	0.07322	9.524e-05	0.08799	-0.00020064	-0.06658
0.3	-5.243e-05	-0.13824	-6.178e-05	-0.06982	-7.742e-05	-0.14928	-7.816e-05	-0.15844	-0.00025387	-0.1397	5.806e-05	0.03337	7.984e-05	0.03408	8.886e-05	0.08161	-0.00018718	-0.05312
0.325	-4.569e-05	-0.1315	-7.249e-05	-0.08053	-7.57e-05	-0.14756	-7.632e-05	-0.1566	-0.00023664	-0.12247	4.802e-05	0.02333	5.378e-05	0.00802	0.00010572	0.09847	-0.00017728	-0.04322
0.35	-5.241e-05	-0.13822	-5.692e-05	-0.06496	-7.384e-05	-0.1457	-5.861e-05	-0.13889	-0.00021144	-0.09727	3.044e-05	0.00575	4.86e-05	0.00284	0.00011872	0.11147	-0.00017447	-0.04041
0.375	-7.909e-05	-0.1649	-1.734e-05	-0.02538	-8.295e-05	-0.15481	-2.233e-05	-0.10261	-0.00019447	-0.0803	1.371e-05	-0.01098	6.116e-05	0.0154	0.00011846	0.11121	-0.00017495	-0.04089
0.4	-0.00011587	-0.20168	2.2e-05	0.01396	-9.067e-05	-0.16253	1.937e-05	-0.06091	-0.00019261	-0.07844	1.06e-06	-0.02363	9.016e-05	0.0444	0.00010894	0.10169	-0.00016564	-0.03158
0.425	-0.00014551	-0.23132	5.059e-05	0.04255	-9.289e-05	-0.16475	4.341e-05	-0.03687	-0.00020689	-0.09272	-8.31e-06	-0.033	0.00012269	0.07693	8.917e-05	0.08192	-0.00016006	-0.026
0.45	-0.00014379	-0.2296	7.699e-05	0.06895	-8.083e-05	-0.15269	3.173e-05	-0.04855	-0.0002306	-0.11643	-2.026e-05	-0.04495	0.00014415	0.09839	5.863e-05	0.05138	-0.00017792	-0.04386
0.475	-9.823e-05	-0.18404	0.00010181	0.09377	-5.585e-05	-0.12771	-1.518e-05	-0.09546	-0.00026756	-0.15339	-2.882e-05	-0.05351	0.00015884	0.11308	1.998e-05	0.01273	-0.0002019	-0.06784
0.5	-3.407e-05	-0.11988	0.00010543	0.09739	-1.648e-05	-0.08834	-8.885e-05	-0.16913	-0.00031726	-0.20309	-3.509e-05	-0.05978	0.00015847	0.11271	-4.2e-06	-0.01145	-0.00021507	-0.08101
0.525	1.323e-05	-0.07258	9.894e-05	0.0909	2.278e-05	-0.04908	-0.00015561	-0.23589	-0.00036031	-0.24614	-3.38e-05	-0.05849	0.00013962	0.09386	-3.88e-06	-0.01113	-0.00021336	-0.0793
0.55	2.345e-05	-0.06236	8.347e-05	0.07543	5.524e-05	-0.01662	-0.00018035	-0.26063	-0.00036597	-0.2518	-3.446e-05	-0.05915	0.00010458	0.05882	1.924e-05	0.01199	-0.00020579	-0.07173
0.575	1.655e-05	-0.06926	9.063e-05	0.08259	8.582e-05	0.01396	-0.00016505	-0.24533	-0.00032627	-0.2121	-4.844e-05	-0.07313	3.852e-05	-0.00724	5.692e-05	0.04967	-0.00020626	-0.0722
0.6	2.282e-05	-0.06299	9.827e-05	0.09023	0.00011679	0.04493	-0.00013836	-0.21864	-0.00025765	-0.14348	-6.586e-05	-0.09055	-4.771e-05	-0.09347	0.00010798	0.10073	-0.00020758	-0.07352
0.625	4.742e-05	-0.03839	9.261e-05	0.08457	0.00013369	0.06183	-9.912e-05	-0.1794	-0.00018846	-0.07429	-8.605e-05	-0.11074	-0.00012588	-0.17164	0.00014497	0.13772	-0.00021402	-0.07996
0.65	7.022e-05	-0.01559	7.81e-05	0.07006	0.00012236	0.0505	-5.538e-05	-0.13566	-0.00012979	-0.01562	-0.00010544	-0.13013	-0.00018635	-0.23211	0.0001553	0.14805	-0.00022144	-0.08738
0.675	8.521e-05	-0.0006	7.017e-05	0.06213	9.223e-05	0.02037	-8.22e-06	-0.0885	-9.074e-05	0.02343	-0.00011073	-0.13542	-0.00022224	-0.268	0.00014505	0.1378	-0.0002056	-0.07154
0.7	8.309e-05	-0.00272	7.615e-05	0.06811	7.342e-05	0.00156	2.967e-05	-0.05061	-7.672e-05	0.03745	-9.73e-05	-0.12199	-0.00023616	-0.28192	0.00013592	0.12867	-0.00018902	-0.05496
0.725	7.634e-05	-0.00947	9.388e-05	0.08584	8.045e-05	0.00859	6.085e-05	-0.01943	-6.393e-05	0.05024	-7.314e-05	-0.09783	-0.00023914	-0.2849	0.00012597	0.11872	-0.00018071	-0.04665
0.75	5.283e-05	-0.03298	0.00010637	0.09833	0.00010916	0.0373	8.018e-05	-0.0001	-2.688e-05	0.08729	-5.215e-05	-0.07684	-0.00023691	-0.28267	0.00011675	0.1095	-0.00017045	-0.03639
0.775	7.75e-06	-0.07806	0.00012474	0.1167	0.00013352	0.06166	9.182e-05	0.01154	2.381e-05	0.13798	-2.733e-05	-0.05202	-0.00021924	-0.265	0.00010211	0.09486	-0.00015348	-0.01942
0.8	-3.84e-05	-0.12421	0.00014066	0.13262	0.0001319	0.06004	8.938e-05	0.0091	7.371e-05	0.18788	-3.4e-06	-0.02809	-0.00018301	-0.22877	8.062e-05	0.07337	-0.00013962	-0.00556
0.825	-5.018e-05	-0.13599	0.00014552	0.13748	9.561e-05	0.02375	8.605e-05	0.00577	9.962e-05	0.21379	1.577e-05	-0.00892	-0.00013088	-0.17664	6.434e-05	0.05709	-0.00014263	-0.00857
0.85	-8.46e-06	-0.09427	0.00013891	0.13087	4.418e-05	-0.02768	9.484e-05	0.01456	9.438e-05	0.20855	2.413e-05	-0.00056	-8.056e-05	-0.12632	6.423e-05	0.05698	-0.00016704	-0.03298
0.875	5.547e-05	-0.03034	0.00012919	0.12115	1.27e-06	-0.07059	0.0001272	0.04692	6.049e-05	0.17466	2.343e-05	-0.00126	-4.188e-05	-0.08764	6.842e-05	0.06117	-0.00020915	-0.07509
0.9	8.076e-05	-0.00505	0.00011395	0.10591	-2.236e-05	-0.09422	0.00018085	0.10057	1.042e-05	0.12459	2.663e-05	0.00194	-9e-06	-0.05476	7.49e-05	0.06765	-0.0002468	-0.11274
0.925	6.587e-05	-0.01994	9.524e-05	0.0872	-2.397e-05	-0.09583	0.00023491	0.15463	-3.697e-05	0.0772	4.285e-05	0.01816	1.207e-05	-0.03369	8.469e-05	0.07744	-0.0002656	-0.13154
0.95	4.396e-05	-0.04185	8.234e-05	0.0743	-3.14e-06	-0.075	0.00027361	0.19333	-7.826e-05	0.03591	6.533e-05	0.04064	3.302e-05	-0.01274	8.89e-05	0.08165	-0.00025998	-0.12592
0.975	5.521e-05	-0.0306	6.751e-05	0.05947	1.915e-05	-0.05271	0.00030296	0.22268	-0.00011479	-0.00062	8.87e-05	0.06401	4.482e-05	-0.00094	9.145e-05	0.0842	-0.00023808	-0.10402
1	0.00011579	0.02998	6.104e-05	0.053	3.575e-05	-0.03611	0.00033923	0.25895	-0.00014141	-0.02724	0.00010775	0.08306	3.899e-05	-0.00677	8.365e-05	0.0764	-0.00021598	-0.08192
1.025	0.00018973	0.10392	5.405e-05	0.04601	4.086e-05	-0.031	0.00039235	0.31207	-0.00015598	-0.04181	0.00014033	0.11564	2.485e-05	-0.02091	7.684e-05	0.06959	-0.00020607	-0.07201
1.05	0.0002709	0.18509	6.497e-05	0.05693	2.891e-05	-0.04295	0.00046261	0.38233	-0.00015985	-0.04568	0.00019096	0.16627	1.233e-05	-0.03343	7.26e-05	0.06535	-0.00020264	-0.06858
1.075	0.00037901	0.2932	0.00012711	0.11907	2.607e-05	-0.04579	0.0005466	0.46632	-0.00016444	-0.05027	0.00024357	0.21888	5e-07	-0.04526	6.237e-05	0.05512	-0.0001936	-0.05954
1.1	0.00050715	0.42134	0.00023968	0.23164	3.751e-05	-0.03435	0.00064728	0.567	-0.00016235	-0.04818	0.00026044	0.23575	8.6e-06	-0.03716	5.3e-05	0.04575	-0.00018735	-0.05329
1.125	0.00062779	0.54198	0.00036146	0.35342	5.756e-05	-0.0143	0.00076936	0.68908	-0.00013903	-0.02486	0.00023418	0.20949	2.765e-05	-0.01811	4.698e-05	0.03973	-0.00018821	-0.05415
1.15	0.0006997	0.61389	0.00045889	0.45085	6.781e-05	-0.00405	0.00089387	0.81359	-7.406e-05	0.04011	0.0001854	0.16071	5.453e-05	0.00877	4.413e-05	0.03688	-0.00020729	-0.07323
1.175	0.00071489	0.62908	0.00052275	0.51471	6.714e-05	-0.00472	0.00100873	0.92845	9.11e-06	0.12328	0.00013366	0.10897	9.544e-05	0.04968	4.455e-05	0.0373	-0.0002242	-0.09014
1.2	0.00072203	0.63622	0.00056735	0.55931	7.058e-05	-0.00128	0.00109902	1.01874	9.392e-05	0.20809	0.00010147	0.07678	0.00015205	0.10629	5.453e-05	0.04728	-0.00023238	-0.09832
1.225	0.00076209	0.67628	0.00061956	0.61152	7.76e-05	0.00574	0.00115822	1.07794	0.00015705	0.27122	9.897e-05	0.07428	0.00022526	0.1795	9.314e-05	0.08589	-0.0002303	-0.09624
1.25	0.0008123	0.72649	0.00067573	0.66769	8.374e-05	0.01188	0.00116946	1.08918	0.000202	0.31617	0.00012325	0.09856	0.0003141	0.26834	0.0001681	0.16085	-0.00021697	-0.08291
1.275	0.00082804	0.74223	0.00072743	0.71939	7.894e-05	0.00708	0.0011396	1.05932	0.00022634	0.34051	0.00016935	0.14466	0.00041167	0.36591	0.0002499	0.24265	-0.00020274	-0.06868
1.3	0.00082413	0.73832	0.00076285	0.75481	8.238e-05	0.01052	0.00110046	1.02018	0.00024208	0.35625	0.00023242	0.20773	0.00049914	0.45338	0.00032342	0.31617	-0.00018439	-0.05033
1.325	0.00084248	0.75667	0.00078072	0.77268	0.00010911	0.03725	0.00105785	0.97757	0.00026481	0.37898	0.00027444	0.24975	0.00056208	0.51632	0.00038192	0.37467	-0.00017823	-0.04417
1.35	0.00090438	0.81857	0.00077351	0.76547	0.00016526	0.0934	0.00100607	0.92579	0.00031263	0.4268	0.00028537	0.26068	0.00059793	0.55217	0.00042424	0.41699	-0.00018089	-0.04683
1.375	0.0009659	0.88009	0.0007496	0.74156	0.0002369	0.16504	0.00092365	0.84337	0.00035043	0.4646	0.00027261	0.24792	0.00061144	0.56568	0.00046678	0.45953	-0.0001848	-0.05074
1.4	0.00097139	0.88558	0.00071905	0.71101	0.00031053	0.23867	0.00080677	0.72649	0.00035642	0.47059	0.00026941	0.24472	0.00059191	0.54615	0.00050356	0.49631	-0.00020778	-0.07372
1.425	0.00090454	0.81873	0.0006791	0.67106	0.00036718	0.29532	0.00066669	0.58641	0.00032921	0.44338	0.00029358	0.26889	0.00057196	0.5262	0.00053749	0.53024	-0.00024775	-0.11369
1.45	0.00081557	0.72976	0.00064687	0.63883	0.00040506	0.3332	0.00051298	0.4327	0.00027614	0.39031	0.00034507	0.32038	0.00055172	0.50596	0.00056251	0.55526	-0.00028359	-0.14953
1.475	0.00075772	0.67191	0.00063643	0.62839	0.00041748	0.34562	0.00035975	0.27947	0.00020273	0.3169	0.00041431	0.38962	0.00051696	0.4712	0.00057509	0.56784	-0.00030178	-0.16772
1.5	0.00072039	0.63458	0.00064271	0.63467	0.00041407	0.34221	0.00021335	0.13307	0.00011913	0.2333	0.00047355	0.44886	0.00045012	0.40436	0.00058622	0.57897	-0.00030414	-0.17008
1.525	0.00063824	0.55243	0.0006461	0.63806	0.00040013	0.32827	6.87e-05	-0.01158	2.551e-05	0.13968	0.00049079	0.4661	0.00035588	0.31012	0.0005907	0.58345	-0.00030097	-0.16691
1.55	0.0005104	0.42459	0.00062941	0.62137	0.0003898	0.31794	-7.355e-05	-0.15383	-7.064e-05	0.04353	0.00045181	0.42712	0.00024709	0.20133	0.00055001	0.54276	-0.0002929	-0.15884
1.575	0.00041148	0.32567	0.00059285	0.58481	0.00038748	0.31562	-0.00018771	-0.26799	-0.00015949	-0.04532	0.00036719	0.3425	0.00014165	0.09589	0.00047323	0.46598	-0.00029875	-0.16469
1.6	0.00040861	0.3228	0.00055333	0.54529	0.00040133	0.32947	-0.00024598	-0.32626	-0.00022965	-0.11548	0.0002723	0.24761	4.83e-05	0.00254	0.00037839	0.37114	-0.00029736	-0.1633
1.625	0.0004528	0.36699	0.00052043	0.51239	0.00042642	0.35456	-0.00021732	-0.2976	-0.00028823	-0.17406	0.000211	0.18631	-4.182e-05	-0.08758	0.00031003	0.30278	-0.00027898	-0.14492
1.65	0.00044339	0.35758	0.00048584	0.4778	0.00045083	0.37897	-9.882e-05	-0.1791	-0.00034942	-0.23525	0.00018185	0.15716	-0.00012875	-0.17451	0.00027522	0.26797	-0.00024902	-0.11496
1.675	0.00037455	0.28874	0.00046285	0.45481	0.00046131	0.38945	0.00010594	0.02566	-0.00040189	-0.28772	0.00014554	0.12085	-0.00020421	-0.24997	0.00026358	0.25633	-0.00022805	-0.09399
1.7	0.00032767	0.24186	0.00044368	0.43564	0.00045021	0.37835	0.00038394	0.30366	-0.00041756	-0.30339	8.083e-05	0.05614	-0.00026595	-0.31171	0.00024841	0.24116	-0.00021813	-0.08407
1.725	0.00034256	0.25675	0.00043488	0.42684	0.00042364	0.35178	0.00069777	0.61749	-0.00035759	-0.24342	-1.09e-06	-0.02578	-0.00030304	-0.3488	0.00021961	0.21236	-0.00020886	-0.0748
1.75	0.0003881	0.30229	0.00042183	0.41379	0.00038756	0.3157	0.00097784	0.89756	-0.00022308	-0.10891	-7.822e-05	-0.10291	-0.00031526	-0.36102	0.00015423	0.14698	-0.0002101	-0.07604
1.775	0.00040429	0.31848	0.00040427	0.39623	0.0003509	0.27904	0.00118595	1.10567	-4.508e-05	0.06909	-0.00011533	-0.14002	-0.00027767	-0.32343	5.771e-05	0.05046	-0.00023279	-0.09873
1.8	0.00040281	0.317	0.00037481	0.36677	0.00031924	0.24738	0.00130912	1.22884	0.00015941	0.27358	-0.00011989	-0.14458	-0.0001926	-0.23836	-5.073e-05	-0.05798	-0.00026256	-0.1285
1.825	0.00047632	0.39051	0.00034187	0.33383	0.00030804	0.23618	0.00135564	1.27536	0.00036763	0.4818	-9.992e-05	-0.12461	-6.188e-05	-0.10764	-0.00014695	-0.1542	-0.00027785	-0.14379
1.85	0.00067762	0.59181	0.00033203	0.32399	0.00032605	0.25419	0.00134596	1.26568	0.00055454	0.66871	-5.194e-05	-0.07663	0.00010073	0.05497	-0.00021296	-0.22021	-0.00026939	-0.13533
1.875	0.00094048	0.85467	0.00037132	0.36328	0.00035829	0.28643	0.00130907	1.22879	0.00068463	0.7988	1.847e-05	-0.00622	0.00027169	0.22593	-0.00023001	-0.23726	-0.00024961	-0.11555
1.9	0.00114778	1.06197	0.00044687	0.43883	0.0003649	0.29304	0.00127763	1.19735	0.00074847	0.86264	0.00011095	0.08626	0.00041564	0.36988	-0.00019382	-0.20107	-0.00023212	-0.09806
1.925	0.00127406	1.18825	0.00054642	0.53838	0.00034254	0.27068	0.00124209	1.16181	0.0007478	0.86197	0.00021794	0.19325	0.00050676	0.461	-0.0001188	-0.12605	-0.00022959	-0.09553
1.95	0.00135265	1.26684	0.00067595	0.66791	0.0003076	0.23574	0.00117725	1.09697	0.00070176	0.81593	0.00032351	0.29882	0.00055481	0.50905	-1.13e-05	-0.01855	-0.00022852	-0.09446
1.975	0.00143691	1.3511	0.00082208	0.81404	0.00027211	0.20025	0.00109934	1.01906	0.00063439	0.74856	0.00039673	0.37204	0.00056967	0.52391	0.00012516	0.11791	-0.00022394	-0.08988
2	0.00150597	1.42016	0.00096303	0.95499	0.00024442	0.17256	0.00102674	0.94646	0.00055905	0.67322	0.00043642	0.41173	0.0005553	0.50954	0.00026382	0.25657	-0.00021941	-0.08535
2.025	0.00149836	1.41255	0.00107094	1.0629	0.00023199	0.16013	0.00095482	0.87454	0.000491	0.60517	0.00044776	0.42307	0.00053124	0.48548	0.00037529	0.36804	-0.00021594	-0.08188
2.05	0.00142831	1.3425	0.00114785	1.13981	0.00025206	0.1802	0.00087498	0.7947	0.00044888	0.56305	0.00046217	0.43748	0.00052053	0.47477	0.00041933	0.41208	-0.00020539	-0.07133
2.075	0.00138751	1.3017	0.0012231	1.21506	0.00032808	0.25622	0.00079023	0.70995	0.00044511	0.55928	0.00047673	0.45204	0.00052807	0.48231	0.00039225	0.385	-0.00019199	-0.05793
2.1	0.00143251	1.3467	0.00134298	1.33494	0.00046767	0.39581	0.00070552	0.62524	0.00046453	0.5787	0.00047256	0.44787	0.00054573	0.49997	0.00032815	0.3209	-0.00018161	-0.04755
2.125	0.00149873	1.41292	0.00148233	1.47429	0.00062989	0.55803	0.00064639	0.56611	0.00049265	0.60682	0.00043167	0.40698	0.00057403	0.52827	0.0002754	0.26815	-0.00017563	-0.04157
2.15	0.00149628	1.41047	0.00159539	1.58735	0.00076195	0.69009	0.00061082	0.53054	0.00052474	0.63891	0.00036678	0.34209	0.00061824	0.57248	0.00024229	0.23504	-0.00016529	-0.03123
2.175	0.00140999	1.32418	0.00163818	1.63014	0.00087044	0.79858	0.00058908	0.5088	0.00055202	0.66619	0.00031233	0.28764	0.00066285	0.61709	0.00021903	0.21178	-0.00014468	-0.01062
2.2	0.00131445	1.22864	0.00161614	1.6081	0.00097058	0.89872	0.00056204	0.48176	0.00055004	0.66421	0.00030599	0.2813	0.00069018	0.64442	0.00020176	0.19451	-0.00012127	0.01279
2.225	0.00125613	1.17032	0.00157767	1.56963	0.00106809	0.99623	0.00052967	0.44939	0.00053485	0.64902	0.00034787	0.32318	0.00069405	0.64829	0.00021082	0.20357	-0.00010076	0.0333
2.25	0.00118072	1.09491	0.00152498	1.51694	0.00116125	1.08939	0.00048913	0.40885	0.00052154	0.63571	0.00039692	0.37223	0.00068903	0.64327	0.0002496	0.24235	-8.187e-05	0.05219
2.275	0.0010142	0.92839	0.00143849	1.43045	0.00124035	1.16849	0.00043956	0.35928	0.00050993	0.6241	0.00043909	0.4144	0.00066858	0.62282	0.000303	0.29575	-7.572e-05	0.05834
2.3	0.00076778	0.68197	0.00131155	1.30351	0.00127836	1.2065	0.00038194	0.30166	0.00049617	0.61034	0.00046306	0.43837	0.0006426	0.59684	0.00036113	0.35388	-7.697e-05	0.05709
2.325	0.00053701	0.4512	0.0011568	1.14876	0.00127902	1.20716	0.00031738	0.2371	0.00046537	0.57954	0.00047074	0.44605	0.00061311	0.56735	0.00040658	0.39933	-8.49e-05	0.04916
2.35	0.0003876	0.30179	0.00099892	0.99088	0.0012467	1.17484	0.00024798	0.1677	0.00041275	0.52692	0.00046367	0.43898	0.00057274	0.52698	0.0004415	0.43425	-9.05e-05	0.04356
2.375	0.00027694	0.19113	0.000845	0.83696	0.00117626	1.1044	0.00016358	0.0833	0.00034584	0.46001	0.00045048	0.42579	0.00051305	0.46729	0.00045686	0.44961	-9.697e-05	0.03709
2.4	0.00014613	0.06032	0.00070301	0.69497	0.00107189	1.00003	7.45e-05	-0.00578	0.0002505	0.36467	0.0004457	0.42101	0.00043716	0.3914	0.00046522	0.45797	-0.00010155	0.03251
2.425	1.392e-05	-0.07189	0.00057592	0.56788	0.00094347	0.87161	8.3e-07	-0.07945	0.00013048	0.24465	0.00045504	0.43035	0.00034768	0.30192	0.00047808	0.47083	-0.00011421	0.01985
2.45	-1.983e-05	-0.10564	0.00046692	0.45888	0.00080583	0.73397	-4.693e-05	-0.12721	-8.17e-06	0.106	0.00046174	0.43705	0.00024842	0.20266	0.00050258	0.49533	-0.00014763	-0.01357
2.475	9.434e-05	0.00853	0.00039743	0.38939	0.0006819	0.61004	-6.346e-05	-0.14374	-0.00015267	-0.0385	0.00044752	0.42283	0.00015336	0.1076	0.0005159	0.50865	-0.00018331	-0.04925
2.5	0.00028293	0.19712	0.00034969	0.34165	0.00058131	0.50945	-5.539e-05	-0.13567	-0.00027366	-0.15949	0.00039041	0.36572	6.805e-05	0.02229	0.00050587	0.49862	-0.00020829	-0.07423
2.525	0.00045942	0.37361	0.00029382	0.28578	0.00050097	0.42911	-2.206e-05	-0.10234	-0.00036045	-0.24628	0.00029978	0.27509	-2.27e-06	-0.04803	0.00048386	0.47661	-0.00021936	-0.0853
2.55	0.00061984	0.53403	0.00021076	0.20272	0.00044439	0.37253	3.557e-05	-0.04471	-0.00040762	-0.29345	0.0001893	0.16461	-5.739e-05	-0.10315	0.00045694	0.44969	-0.00022433	-0.09027
2.575	0.00082659	0.74078	0.00011738	0.10934	0.00040974	0.33788	0.00012214	0.04186	-0.00040873	-0.29456	7.376e-05	0.04907	-0.00010258	-0.14834	0.00041696	0.40971	-0.00022669	-0.09263
2.6	0.00109162	1.00581	6.808e-05	0.06004	0.00038383	0.31197	0.00022741	0.14713	-0.00037019	-0.25602	-3.103e-05	-0.05572	-0.00013145	-0.17721	0.00035884	0.35159	-0.00023057	-0.09651
2.625	0.00134246	1.25665	9.072e-05	0.08268	0.00034261	0.27075	0.00034085	0.26057	-0.00030516	-0.19099	-0.00010652	-0.13121	-0.00012749	-0.17325	0.00029507	0.28782	-0.00023529	-0.10123
2.65	0.00149907	1.41326	0.00018469	0.17665	0.00027389	0.20203	0.00042567	0.34539	-0.00022981	-0.11564	-0.00015388	-0.17857	-8.663e-05	-0.13239	0.00024059	0.23334	-0.00023607	-0.10201
2.675	0.00157997	1.49416	0.00030978	0.30174	0.000184	0.11214	0.00048229	0.40201	-0.00017914	-0.06497	-0.00017313	-0.19782	-3.375e-05	-0.07951	0.0002078	0.20055	-0.0002284	-0.09434
2.7	0.00167141	1.5856	0.00046384	0.4558	0.00010027	0.02841	0.00052445	0.44417	-0.0001513	-0.03713	-0.00016802	-0.19271	2.135e-05	-0.02441	0.00020171	0.19446	-0.00023138	-0.09732
2.725	0.00179095	1.70514	0.00064858	0.64054	4.829e-05	-0.02357	0.00056788	0.4876	-0.00012702	-0.01285	-0.00013509	-0.15978	6.724e-05	0.02148	0.00022071	0.21346	-0.0002463	-0.11224
2.75	0.00185894	1.77313	0.00083099	0.82295	3.355e-05	-0.03831	0.00063052	0.55024	-0.00010752	0.00665	-6.751e-05	-0.0922	0.0001121	0.06634	0.00025846	0.25121	-0.00025337	-0.11931
2.775	0.00180248	1.71667	0.00098828	0.98024	5.102e-05	-0.02084	0.00069519	0.61491	-7.334e-05	0.04083	2.524e-05	0.00055	0.00017138	0.12562	0.00029168	0.28443	-0.00024378	-0.10972
2.8	0.00165798	1.57217	0.00111909	1.11105	0.00010371	0.03185	0.00077073	0.69045	-2.538e-05	0.08879	0.00012813	0.10344	0.00024825	0.20249	0.00031195	0.3047	-0.00023272	-0.09866
2.825	0.00151501	1.4292	0.00123736	1.22932	0.00019697	0.12511	0.00084396	0.76368	3.325e-05	0.14742	0.00022089	0.1962	0.00033462	0.28886	0.00031743	0.31018	-0.00022198	-0.08792
2.85	0.00143842	1.35261	0.00136873	1.36069	0.00031795	0.24609	0.00088868	0.8084	8.729e-05	0.20146	0.00029163	0.26694	0.00041612	0.37036	0.00032505	0.3178	-0.00021823	-0.08417
2.875	0.00138301	1.2972	0.0015038	1.49576	0.00042532	0.35346	0.00091383	0.83355	0.00014471	0.25888	0.00034489	0.3202	0.00047201	0.42625	0.00034323	0.33598	-0.00022203	-0.08797
2.9	0.00128333	1.19752	0.00162093	1.61289	0.0004931	0.42124	0.00092353	0.84325	0.00021863	0.3328	0.00038762	0.36293	0.00049431	0.44855	0.00037076	0.36351	-0.00023177	-0.09771
2.925	0.00115392	1.06811	0.00169445	1.68641	0.00052206	0.4502	0.00094804	0.86776	0.0003135	0.42767	0.00041791	0.39322	0.00050358	0.45782	0.00039073	0.38348	-0.00025228	-0.11822
2.95	0.00108373	0.99792	0.00173545	1.72741	0.00052981	0.45795	0.0009767	0.89642	0.00043742	0.55159	0.00044383	0.41914	0.00052919	0.48343	0.00039224	0.38499	-0.00027258	-0.13852
2.975	0.00110213	1.01632	0.00175232	1.74428	0.00054242	0.47056	0.00099277	0.91249	0.00058139	0.69556	0.00046734	0.44265	0.00057935	0.53359	0.00037992	0.37267	-0.00028707	-0.15301
3	0.00113311	1.0473	0.00174611	1.73807	0.00058608	0.51422	0.00098198	0.9017	0.00071393	0.8281	0.0004782	0.45351	0.00064016	0.5944	0.00037048	0.36323	-0.00030284	-0.16878
3.025	0.00107835	0.99254	0.00172728	1.71924	0.00065253	0.58067	0.00092671	0.84643	0.00079162	0.90579	0.00048156	0.45687	0.00069453	0.64877	0.00039048	0.38323	-0.00031752	-0.18346
3.05	0.00096429	0.87848	0.00170771	1.69967	0.00072654	0.65468	0.00084778	0.7675	0.00080491	0.91908	0.00049135	0.46666	0.00073251	0.68675	0.00043253	0.42528	-0.00034117	-0.20711
3.075	0.00088565	0.79984	0.00168996	1.68192	0.00078798	0.71612	0.00074582	0.66554	0.00076434	0.87851	0.00051649	0.4918	0.00075983	0.71407	0.00048756	0.48031	-0.00036342	-0.22936
3.1	0.00087333	0.78752	0.00166411	1.65607	0.00082001	0.74815	0.00061909	0.53881	0.00070788	0.82205	0.00055749	0.5328	0.0007797	0.73394	0.00055358	0.54633	-0.00036824	-0.23418
3.125	0.00085238	0.76657	0.00159938	1.59134	0.00082463	0.75277	0.00050094	0.42066	0.00064763	0.7618	0.00061831	0.59362	0.00079865	0.75289	0.00059405	0.5868	-0.00034283	-0.20877
3.15	0.00073711	0.6513	0.00149386	1.48582	0.00081832	0.74646	0.00041236	0.33208	0.00058997	0.70414	0.0006858	0.66111	0.00081341	0.76765	0.00058879	0.58154	-0.00029559	-0.16153
3.175	0.00055903	0.47322	0.00136424	1.3562	0.00080688	0.73502	0.00035937	0.27909	0.00052016	0.63433	0.00073689	0.7122	0.00081097	0.76521	0.00054103	0.53378	-0.00025631	-0.12225
3.2	0.00042741	0.3416	0.00122339	1.21535	0.00079159	0.71973	0.0003309	0.25062	0.00044397	0.55814	0.00075553	0.73084	0.00079374	0.74798	0.00048711	0.47986	-0.00023513	-0.10107
3.225	0.00038152	0.29571	0.00108352	1.07548	0.00078892	0.71706	0.000301	0.22072	0.00036919	0.48336	0.00073975	0.71506	0.0007451	0.69934	0.00044495	0.4377	-0.00021976	-0.0857
3.25	0.00036822	0.28241	0.00093984	0.9318	0.00078889	0.71703	0.00026439	0.18411	0.0002972	0.41137	0.00071331	0.68862	0.00067766	0.6319	0.00042925	0.422	-0.00020965	-0.07559
3.275	0.00032153	0.23572	0.00078619	0.77815	0.00079269	0.72083	0.00020863	0.12835	0.00022183	0.336	0.00067935	0.65466	0.00058993	0.54417	0.00043193	0.42468	-0.00020969	-0.07563
3.3	0.00024065	0.15484	0.00062726	0.61922	0.00079046	0.7186	0.00015383	0.07355	0.00013574	0.24991	0.00063763	0.61294	0.00049187	0.44611	0.00045405	0.4468	-0.00020841	-0.07435
3.325	0.00020763	0.12182	0.00048692	0.47888	0.00077292	0.70106	0.00010732	0.02704	3.947e-05	0.15364	0.00057757	0.55288	0.00040184	0.35608	0.00050091	0.49366	-0.00019206	-0.058
3.35	0.00023926	0.15345	0.00039096	0.38292	0.00073943	0.66757	7.485e-05	-0.00543	-6.311e-05	0.05106	0.00051183	0.48714	0.0003237	0.27794	0.00054493	0.53768	-0.00017311	-0.03905
3.375	0.00026906	0.18325	0.00033033	0.32229	0.00068634	0.61448	3.999e-05	-0.04029	-0.00016678	-0.05261	0.00045443	0.42974	0.0002524	0.20664	0.00056336	0.55611	-0.00016812	-0.03406
3.4	0.00021778	0.13197	0.00027973	0.27169	0.00063046	0.5586	-5.9e-07	-0.08087	-0.00025501	-0.14084	0.00040382	0.37913	0.00018011	0.13435	0.00053942	0.53217	-0.00018124	-0.04718
3.425	0.00013943	0.05362	0.00022355	0.21551	0.00057876	0.5069	-4.716e-05	-0.12744	-0.00031812	-0.20395	0.00036087	0.33618	0.00010602	0.06026	0.00047624	0.46899	-0.00019346	-0.0594
3.45	0.00012614	0.04033	0.00015328	0.14524	0.00053761	0.46575	-9.057e-05	-0.17085	-0.0003707	-0.25653	0.00031517	0.29048	5.333e-05	0.00757	0.00038677	0.37952	-0.00021252	-0.07846
3.475	0.00019289	0.10708	7.961e-05	0.07157	0.00049628	0.42442	-0.00011554	-0.19582	-0.00041462	-0.30045	0.00026328	0.23859	2.137e-05	-0.02439	0.00031057	0.30332	-0.00022706	-0.093
3.5	0.00027537	0.18956	2.245e-05	0.01441	0.0004423	0.37044	-0.00011057	-0.19085	-0.00044961	-0.33544	0.00020061	0.17592	-6.06e-06	-0.05182	0.00026202	0.25477	-0.00022556	-0.0915
3.525	0.00030726	0.22145	-2.257e-05	-0.03061	0.00037023	0.29837	-6.782e-05	-0.1481	-0.00047214	-0.35797	0.00013012	0.10543	-3.501e-05	-0.08077	0.00024068	0.23343	-0.00021201	-0.07795
3.55	0.00030741	0.2216	-4.256e-05	-0.0506	0.0002942	0.22234	4.7e-06	-0.07558	-0.00046779	-0.35362	6.489e-05	0.0402	-6.634e-05	-0.1121	0.00023697	0.22972	-0.00020501	-0.07095
3.575	0.00036721	0.2814	-1.371e-05	-0.02175	0.00022702	0.15516	9.615e-05	0.01587	-0.00042738	-0.31321	1.203e-05	-0.01266	-8.942e-05	-0.13518	0.0002442	0.23695	-0.0002182	-0.08414
3.6	0.00050643	0.42062	4.782e-05	0.03978	0.00015941	0.08755	0.00019042	0.11014	-0.00036326	-0.24909	-3.316e-05	-0.05785	-0.00010907	-0.15483	0.00025239	0.24514	-0.00025252	-0.11846
3.625	0.00064248	0.55667	0.00012062	0.11258	8.827e-05	0.01641	0.00028488	0.2046	-0.00030038	-0.18621	-7.511e-05	-0.0998	-0.00012004	-0.1658	0.00023296	0.22571	-0.00028431	-0.15025
3.65	0.00068865	0.60284	0.00017127	0.16323	1.333e-05	-0.05853	0.00037052	0.29024	-0.00024308	-0.12891	-0.00010728	-0.13197	-0.00010346	-0.14922	0.00020158	0.19433	-0.00028421	-0.15015
3.675	0.00066405	0.57824	0.00019067	0.18263	-5.237e-05	-0.12423	0.00043815	0.35787	-0.00017895	-0.06478	-0.00012114	-0.14583	-4.898e-05	-0.09474	0.00018104	0.17379	-0.00026643	-0.13237
3.7	0.0006643	0.57849	0.00020477	0.19673	-8.632e-05	-0.15818	0.00050116	0.42088	-9.538e-05	0.01879	-0.00010674	-0.13143	3.374e-05	-0.01202	0.00016797	0.16072	-0.0002405	-0.10644
3.725	0.00074414	0.65833	0.0002331	0.22506	-7.748e-05	-0.14934	0.00056009	0.47981	1.029e-05	0.12446	-6.808e-05	-0.09277	0.00013179	0.08603	0.00016958	0.16233	-0.00021268	-0.07862
3.75	0.00081849	0.73268	0.00028511	0.27707	-3.246e-05	-0.10432	0.00061415	0.53387	0.00011952	0.23369	-2.098e-05	-0.04567	0.00021674	0.17098	0.00018587	0.17862	-0.00018061	-0.04655
3.775	0.00081331	0.7275	0.00035494	0.3469	2.235e-05	-0.04951	0.00065443	0.57415	0.00022182	0.33599	1.908e-05	-0.00561	0.0002847	0.23894	0.00020818	0.20093	-0.00015603	-0.02197
3.8	0.00073427	0.64846	0.00042097	0.41293	7.817e-05	0.00631	0.00068857	0.60829	0.00031577	0.42994	3.504e-05	0.01035	0.00032906	0.2833	0.00024086	0.23361	-0.00012685	0.00721
3.825	0.00068461	0.5988	0.00048089	0.47285	0.00012773	0.05587	0.00071272	0.63244	0.0003887	0.50287	3.623e-05	0.01154	0.0003611	0.31534	0.00026561	0.25836	-0.00010336	0.0307
3.85	0.00069469	0.60888	0.00055088	0.54284	0.0001596	0.08774	0.00071946	0.63918	0.00043993	0.5541	4.163e-05	0.01694	0.00038377	0.33801	0.0002808	0.27355	-9.391e-05	0.04015
3.875	0.00070022	0.61441	0.00062573	0.61769	0.00018172	0.10986	0.00071098	0.6307	0.00045772	0.57189	7.204e-05	0.04735	0.00038474	0.33898	0.0002919	0.28465	-6.548e-05	0.06858
3.9	0.00064572	0.55991	0.00069091	0.68287	0.00019059	0.11873	0.00068354	0.60326	0.00046199	0.57616	0.00012116	0.09647	0.00036298	0.31722	0.00029961	0.29236	-3.01e-05	0.10396
3.925	0.00056642	0.48061	0.00074957	0.74153	0.00020637	0.13451	0.00064151	0.56123	0.00045154	0.56571	0.00018434	0.15965	0.00032157	0.27581	0.00029717	0.28992	-5.67e-06	0.12839
3.95	0.00055046	0.46465	0.00081632	0.80828	0.00024056	0.1687	0.00058141	0.50113	0.00040839	0.52256	0.00024489	0.2202	0.00027111	0.22535	0.00029634	0.28909	5.99e-06	0.14005
3.975	0.00061035	0.52454	0.00088077	0.87273	0.00028826	0.2164	0.00050083	0.42055	0.00034086	0.45503	0.00029074	0.26605	0.00022234	0.17658	0.00030569	0.29844	1.177e-05	0.14583
4	0.00065527	0.56946	0.00091788	0.90984	0.00033026	0.2584	0.0004322	0.35192	0.00026989	0.38406	0.00030432	0.27963	0.00018128	0.13552	0.00031998	0.31273	3.64e-06	0.1377
4.025	0.00060232	0.51651	0.00091711	0.90907	0.00035442	0.28256	0.00038468	0.3044	0.00021653	0.3307	0.00028237	0.25768	0.00016594	0.12018	0.00033954	0.33229	-9.39e-06	0.12467
4.05	0.00050334	0.41753	0.00087689	0.86885	0.00035342	0.28156	0.00037327	0.29299	0.00017813	0.2923	0.00023095	0.20626	0.00016254	0.11678	0.00035988	0.35263	-2.018e-05	0.11388
4.075	0.00046772	0.38191	0.00081267	0.80463	0.00033008	0.25822	0.00037778	0.2975	0.0001532	0.26737	0.00016951	0.14482	0.00015713	0.11137	0.00038041	0.37316	-3.05e-05	0.10356
4.1	0.00051362	0.42781	0.00073491	0.72687	0.00030396	0.2321	0.00036975	0.28947	0.00012121	0.23538	0.00012653	0.10184	0.00014512	0.09936	0.00039414	0.38689	-3.181e-05	0.10225
4.125	0.00056815	0.48234	0.00064768	0.63964	0.00028302	0.21116	0.00035598	0.2757	7.316e-05	0.18733	0.0001076	0.08291	0.00012751	0.08175	0.00039902	0.39177	-3.43e-05	0.09976
4.15	0.00057472	0.48891	0.0005389	0.53086	0.00027447	0.20261	0.00032601	0.24573	1.081e-05	0.12498	0.0001141	0.08941	0.00011103	0.06527	0.00039311	0.38586	-5.008e-05	0.08398
4.175	0.00054812	0.46231	0.00042268	0.41464	0.000264	0.19214	0.00029246	0.21218	-4.792e-05	0.06625	0.00013375	0.10906	0.00010842	0.06266	0.00038209	0.37484	-7.237e-05	0.06169
4.2	0.00055744	0.47163	0.00033382	0.32578	0.00026796	0.1961	0.00026215	0.18187	-8.919e-05	0.02498	0.00014281	0.11812	0.00012523	0.07947	0.00036043	0.35318	-8.353e-05	0.05053
4.225	0.00061609	0.53028	0.00028371	0.27567	0.00028577	0.21391	0.00022214	0.14186	-8.786e-05	0.02631	0.00014557	0.12088	0.00014482	0.09906	0.00032241	0.31516	-8.234e-05	0.05172
4.25	0.00064034	0.55453	0.00025474	0.2467	0.00030585	0.23399	0.00018012	0.09984	-5.745e-05	0.05672	0.0001556	0.13091	0.00016506	0.1193	0.00028324	0.27599	-7.534e-05	0.05872
4.275	0.00057106	0.48525	0.00022373	0.21569	0.00030328	0.23142	0.00013726	0.05698	-3.224e-05	0.08193	0.00018538	0.16069	0.0001738	0.12804	0.00025702	0.24977	-7.374e-05	0.06032
4.3	0.00044882	0.36301	0.00020995	0.20191	0.00029288	0.22102	8.755e-05	0.00727	-2.62e-05	0.08797	0.00024014	0.21545	0.00016908	0.12332	0.00024547	0.23822	-7.787e-05	0.05619
4.325	0.00037143	0.28562	0.00022225	0.21421	0.00028513	0.21327	4.211e-05	-0.03817	-3.119e-05	0.08298	0.00029998	0.27529	0.00016146	0.1157	0.00023991	0.23266	-8.599e-05	0.04807
4.35	0.00036102	0.27521	0.00025677	0.24873	0.00027888	0.20702	2.149e-05	-0.05879	-3.415e-05	0.08002	0.00036459	0.3399	0.0001616	0.11584	0.00022359	0.21634	-9.884e-05	0.03522
4.375	0.00034485	0.25904	0.00029903	0.29099	0.00025505	0.18319	3.471e-05	-0.04557	-2.857e-05	0.0856	0.00042967	0.40498	0.00015115	0.10539	0.00018854	0.18129	-0.00011548	0.01858
4.4	0.0002628	0.17699	0.00032418	0.31614	0.00020634	0.13448	5.287e-05	-0.02741	-3.53e-06	0.11064	0.00046954	0.44485	0.00012618	0.08042	0.00014332	0.13607	-0.00012601	0.00805
4.425	0.00016365	0.07784	0.00030983	0.30179	0.00015397	0.08211	6.617e-05	-0.01411	2.768e-05	0.14185	0.00047933	0.45464	8.341e-05	0.03765	0.00010175	0.0945	-0.00014276	-0.0087
4.45	0.00013104	0.04523	0.00027677	0.26873	0.00012233	0.05047	5.256e-05	-0.02772	6.115e-05	0.17532	0.0004591	0.43441	5.489e-05	0.00913	8.646e-05	0.07921	-0.00016502	-0.03096
4.475	0.00017136	0.08555	0.00024104	0.233	0.00013366	0.0618	2.335e-05	-0.05693	8.188e-05	0.19605	0.00043369	0.409	4.748e-05	0.00172	8.608e-05	0.07883	-0.0001864	-0.05234
4.5	0.00019779	0.11198	0.00020949	0.20145	0.0001749	0.10304	-8.56e-06	-0.08884	9.828e-05	0.21245	0.00040517	0.38048	6.14e-05	0.01564	8.67e-05	0.07945	-0.00018197	-0.04791
4.525	0.00013763	0.05182	0.00017675	0.16871	0.00023443	0.16257	-3.911e-05	-0.11939	8.689e-05	0.20106	0.00037958	0.35489	8.797e-05	0.04221	7.333e-05	0.06608	-0.00016488	-0.03082
4.55	3.538e-05	-0.05043	0.00013466	0.12662	0.00029781	0.22595	-5.461e-05	-0.13489	4.559e-05	0.15976	0.00034733	0.32264	0.00010712	0.06136	5.044e-05	0.04319	-0.0001486	-0.01454
4.575	-1.861e-05	-0.10442	9.766e-05	0.08962	0.00035569	0.28383	-5.592e-05	-0.1362	-2.877e-05	0.0854	0.00030705	0.28236	0.00010393	0.05817	1.47e-05	0.00745	-0.00013457	-0.00051
4.6	-3.4e-07	-0.08615	7.747e-05	0.06943	0.00039337	0.32151	-5.521e-05	-0.13549	-0.00010946	0.00471	0.00026334	0.23865	7.655e-05	0.03079	-1.877e-05	-0.02602	-0.00011732	0.01674
4.625	2.604e-05	-0.05977	6.606e-05	0.05802	0.00040034	0.32848	-6.455e-05	-0.14483	-0.00017655	-0.06238	0.00023222	0.20753	3.546e-05	-0.0103	-2.763e-05	-0.03488	-0.0001069	0.02716
4.65	1.433e-05	-0.07148	6.073e-05	0.05269	0.00037145	0.29959	-8.61e-05	-0.16638	-0.00020535	-0.09118	0.00020907	0.18438	4.8e-07	-0.04528	-1.48e-05	-0.02205	-0.0001105	0.02356
4.675	2.77e-06	-0.08304	6.401e-05	0.05597	0.00032558	0.25372	-0.00010493	-0.18521	-0.00021347	-0.0993	0.00016857	0.14388	-9.82e-06	-0.05558	-4.69e-06	-0.01194	-0.00011429	0.01977
4.7	5.359e-05	-0.03222	7.275e-05	0.06471	0.00027378	0.20192	-0.0001279	-0.20818	-0.00021075	-0.09658	0.00011291	0.08822	-4.7e-06	-0.05046	1.062e-05	0.00337	-0.00010807	0.02599
4.725	0.0001546	0.06879	7.654e-05	0.0685	0.00022584	0.15398	-0.00015078	-0.23106	-0.00021353	-0.09936	5.642e-05	0.03173	1.151e-05	-0.03425	2.813e-05	0.02088	-9.261e-05	0.04145
4.75	0.00019868	0.11287	6.731e-05	0.05927	0.00017634	0.10448	-0.00015017	-0.23045	-0.00022635	-0.11218	2.371e-05	-0.00098	4.211e-05	-0.00365	5.15e-05	0.04425	-8.226e-05	0.0518
4.775	0.00013899	0.05318	6.103e-05	0.05299	0.00013353	0.06167	-0.0001479	-0.22818	-0.00023625	-0.12208	2.357e-05	-0.00112	6.3e-05	0.01724	8.422e-05	0.07697	-9.095e-05	0.04311
4.8	4.39e-05	-0.04191	6.16e-05	0.05356	8.96e-05	0.01774	-0.00014868	-0.22896	-0.00021636	-0.10219	3.854e-05	0.01385	6.309e-05	0.01733	0.00010964	0.10239	-0.00010458	0.02948
4.825	1.458e-05	-0.07123	6.913e-05	0.06109	4.876e-05	-0.0231	-0.00016097	-0.24125	-0.00017927	-0.0651	4.343e-05	0.01874	4.033e-05	-0.00543	0.00012463	0.11738	-0.00012029	0.01377
4.85	6.015e-05	-0.02566	8.772e-05	0.07968	1.394e-05	-0.05792	-0.00018395	-0.26423	-0.00013929	-0.02512	3.012e-05	0.00543	1.287e-05	-0.03289	0.00013527	0.12802	-0.000121	0.01306
4.875	0.00010459	0.01878	9.655e-05	0.08851	-1.839e-05	-0.09025	-0.00020116	-0.28144	-0.0001123	0.00187	1.213e-05	-0.01256	-2.55e-06	-0.04831	0.00013422	0.12697	-0.00013268	0.00138
4.9	8.892e-05	0.00311	8.128e-05	0.07324	-4.879e-05	-0.12065	-0.00019717	-0.27745	-0.00010263	0.01154	2.45e-06	-0.02224	4.94e-06	-0.04082	0.00011573	0.10848	-0.00015572	-0.02166
4.925	4.662e-05	-0.03919	4.252e-05	0.03448	-6.568e-05	-0.13754	-0.00017222	-0.2525	-0.00011992	-0.00575	3.32e-06	-0.02137	3.807e-05	-0.00769	8.274e-05	0.07549	-0.00017979	-0.04573
4.95	4.742e-05	-0.03839	-6.98e-06	-0.01502	-6.399e-05	-0.13585	-0.00013297	-0.21325	-0.00015452	-0.04035	1.817e-05	-0.00652	6.878e-05	0.02302	5.516e-05	0.04791	-0.00019036	-0.0563
4.975	8.158e-05	-0.00423	-6.441e-05	-0.07245	-4.85e-05	-0.12036	-9.865e-05	-0.17893	-0.00018557	-0.0714	2.764e-05	0.00295	7.746e-05	0.0317	2.664e-05	0.01939	-0.00019804	-0.06398
5	6.931e-05	-0.0165	-0.0001162	-0.12424	-3.015e-05	-0.10201	-8.051e-05	-0.16079	-0.00020516	-0.09099	3.255e-05	0.00786	6.379e-05	0.01803	-4.82e-06	-0.01207	-0.00020585	-0.07179
5.025	-1.9e-05	-0.10481	-0.00016026	-0.1683	-1.465e-05	-0.08651	-8.743e-05	-0.16771	-0.00021579	-0.10162	3.779e-05	0.0131	3.085e-05	-0.01491	-3.493e-05	-0.04218	-0.00023305	-0.09899
5.05	-0.00011608	-0.20189	-0.00018633	-0.19437	-4.5e-06	-0.07636	-0.00011367	-0.19395	-0.00022972	-0.11555	3.902e-05	0.01433	-5.33e-06	-0.05109	-4.384e-05	-0.05109	-0.00027132	-0.13726
5.075	-0.00013411	-0.21992	-0.00018254	-0.19058	1.081e-05	-0.06105	-0.00015035	-0.23063	-0.00023591	-0.12174	3.891e-05	0.01422	-3.253e-05	-0.07829	-2.754e-05	-0.03479	-0.00030001	-0.16595
5.1	-8.891e-05	-0.17472	-0.00016023	-0.16827	4.402e-05	-0.02784	-0.00017839	-0.25867	-0.00022796	-0.11379	4.943e-05	0.02474	-4.15e-05	-0.08726	2.5e-07	-0.007	-0.00031251	-0.17845
5.125	-6.398e-05	-0.14979	-0.00013546	-0.1435	8.243e-05	0.01057	-0.00018395	-0.26423	-0.00020275	-0.08858	6.493e-05	0.04024	-3.676e-05	-0.08252	2.806e-05	0.02081	-0.00030978	-0.17572
5.15	-0.00011106	-0.19687	-0.00014044	-0.14848	0.00012229	0.05043	-0.00017185	-0.25213	-0.00017802	-0.06385	6.348e-05	0.03879	-3.233e-05	-0.07809	3.996e-05	0.03271	-0.000299	-0.16494
5.175	-0.00017598	-0.26179	-0.00018523	-0.19327	0.00015996	0.0881	-0.00016845	-0.24873	-0.00016108	-0.04691	3.971e-05	0.01502	-4.529e-05	-0.09105	3.201e-05	0.02476	-0.00029127	-0.15721
5.2	-0.00017785	-0.26366	-0.00023354	-0.24158	0.00018275	0.11089	-0.00018389	-0.26417	-0.00016446	-0.05029	3.08e-06	-0.02161	-7.334e-05	-0.1191	2.415e-05	0.0169	-0.00029103	-0.15697
5.225	-0.00012884	-0.21465	-0.00026886	-0.2769	0.00017677	0.10491	-0.00021974	-0.30002	-0.00016423	-0.05006	-3.849e-05	-0.06318	-0.00010589	-0.15165	2.335e-05	0.0161	-0.00028346	-0.1494
5.25	-0.00012104	-0.20685	-0.00028149	-0.28953	0.00013796	0.0661	-0.00027511	-0.35539	-0.00015684	-0.04267	-8e-05	-0.10469	-0.00013185	-0.17761	1.995e-05	0.0127	-0.00027236	-0.1383
5.275	-0.00018939	-0.2752	-0.00026878	-0.27682	5.676e-05	-0.0151	-0.00034054	-0.42082	-0.00013709	-0.02292	-0.0001001	-0.12479	-0.00013252	-0.17828	5.75e-06	-0.0015	-0.0002746	-0.14054
5.3	-0.0002651	-0.35091	-0.00023416	-0.2422	-4.158e-05	-0.11344	-0.00039724	-0.47752	-0.00010797	0.0062	-9.314e-05	-0.11783	-0.00012253	-0.16829	-1.297e-05	-0.02022	-0.00028832	-0.15426
5.325	-0.000274	-0.35981	-0.00018992	-0.19796	-0.00010743	-0.17929	-0.00043338	-0.51366	-7.594e-05	0.03823	-6.445e-05	-0.08914	-0.00011803	-0.16379	-2.788e-05	-0.03513	-0.00030449	-0.17043
5.35	-0.00021579	-0.3016	-0.00015852	-0.16656	-0.00013716	-0.20902	-0.0004416	-0.52188	-5.425e-05	0.05992	-3.237e-05	-0.05706	-0.00012615	-0.17191	-3.464e-05	-0.04189	-0.00030195	-0.16789
5.375	-0.00019152	-0.27733	-0.00014257	-0.15061	-0.00013695	-0.20881	-0.00043436	-0.51464	-5.967e-05	0.0545	-7.69e-06	-0.03238	-0.0001345	-0.18026	-1.98e-05	-0.02705	-0.00028865	-0.15459
5.4	-0.00024966	-0.33547	-0.00013128	-0.13932	-0.0001219	-0.19376	-0.00043792	-0.5182	-8.692e-05	0.02725	1.75e-06	-0.02294	-0.00013054	-0.1763	-9.7e-07	-0.00822	-0.0002734	-0.13934
5.425	-0.00031954	-0.40535	-0.00011147	-0.11951	-0.00010374	-0.1756	-0.00044711	-0.52739	-0.00012856	-0.01439	-1.205e-05	-0.03674	-0.00011794	-0.1637	-1.55e-06	-0.0088	-0.00025341	-0.11935
5.45	-0.00031783	-0.40364	-6.958e-05	-0.07762	-7.248e-05	-0.14434	-0.00045448	-0.53476	-0.00015907	-0.0449	-3.688e-05	-0.06157	-9.162e-05	-0.13738	-2.039e-05	-0.02764	-0.00023868	-0.10462
5.475	-0.00025921	-0.34502	-3.29e-05	-0.04094	-2.471e-05	-0.09657	-0.00045359	-0.53387	-0.00020527	-0.0911	-6.473e-05	-0.08942	-6.871e-05	-0.11447	-5.787e-05	-0.06512	-0.00023872	-0.10466
5.5	-0.00023769	-0.3235	-4.623e-05	-0.05427	2.523e-05	-0.04663	-0.00044649	-0.52677	-0.00025638	-0.14221	-0.00010156	-0.12625	-6.388e-05	-0.10964	-0.00010775	-0.115	-0.00024422	-0.11016
5.525	-0.00029012	-0.37593	-0.00011216	-0.1202	6.498e-05	-0.00688	-0.00043029	-0.51057	-0.00029322	-0.17905	-0.0001532	-0.17789	-9.117e-05	-0.13693	-0.00014288	-0.15013	-0.00023299	-0.09893
5.55	-0.00035293	-0.43874	-0.00019521	-0.20325	7.515e-05	0.00329	-0.00039844	-0.47872	-0.00032382	-0.20965	-0.00022059	-0.24528	-0.00014997	-0.19573	-0.0001524	-0.15965	-0.00020902	-0.07496
5.575	-0.0003513	-0.43711	-0.00024404	-0.25208	5.785e-05	-0.01401	-0.00034901	-0.42929	-0.00032829	-0.21412	-0.00030072	-0.32541	-0.00021976	-0.26552	-0.00013821	-0.14546	-0.00019569	-0.06163
5.6	-0.00030991	-0.39572	-0.0002351	-0.24314	2.152e-05	-0.05034	-0.00030084	-0.38112	-0.00031459	-0.20042	-0.00037001	-0.3947	-0.00027186	-0.31762	-0.00011364	-0.12089	-0.00018736	-0.0533
5.625	-0.00029804	-0.38385	-0.00019309	-0.20113	-1.735e-05	-0.08921	-0.00026651	-0.34679	-0.00029013	-0.17596	-0.00040045	-0.42514	-0.00028477	-0.33053	-9.767e-05	-0.10492	-0.00017095	-0.03689
5.65	-0.00036496	-0.45077	-0.00016465	-0.17269	-4.298e-05	-0.11484	-0.00025588	-0.33616	-0.00026628	-0.15211	-0.00038453	-0.40922	-0.00025963	-0.30539	-9.209e-05	-0.09934	-0.00014935	-0.01529
5.675	-0.00044277	-0.52858	-0.0001512	-0.15924	-4.095e-05	-0.11281	-0.00026837	-0.34865	-0.00023116	-0.11699	-0.00033721	-0.3619	-0.0002239	-0.26966	-9.991e-05	-0.10716	-0.00012687	0.00719
5.7	-0.00043023	-0.51604	-0.00013872	-0.14676	-9.11e-06	-0.08097	-0.00029208	-0.37236	-0.00017624	-0.06207	-0.00029093	-0.31562	-0.00019543	-0.24119	-0.00010731	-0.11456	-0.00011423	0.01983
5.725	-0.00032639	-0.4122	-0.00012808	-0.13612	2.717e-05	-0.04469	-0.00031256	-0.39284	-0.00012139	-0.00722	-0.00026505	-0.28974	-0.00018357	-0.22933	-0.00010239	-0.10964	-0.0001082	0.02586
5.75	-0.00023988	-0.32569	-0.00013607	-0.14411	4.468e-05	-0.02718	-0.00031803	-0.39831	-8.698e-05	0.02719	-0.00023561	-0.2603	-0.00018519	-0.23095	-7.677e-05	-0.08402	-0.00011302	0.02104
5.775	-0.00023912	-0.32493	-0.00016253	-0.17057	2.866e-05	-0.0432	-0.00031478	-0.39506	-7.508e-05	0.03909	-0.00019847	-0.22316	-0.00020203	-0.24779	-5.462e-05	-0.06187	-0.00011971	0.01435
5.8	-0.00028074	-0.36655	-0.00018629	-0.19433	-1.6e-05	-0.08786	-0.00029997	-0.38025	-8.953e-05	0.02464	-0.00015257	-0.17726	-0.00022491	-0.27067	-5.581e-05	-0.06306	-0.0001249	0.00916
5.825	-0.00027707	-0.36288	-0.00019433	-0.20237	-5.621e-05	-0.12807	-0.00028727	-0.36755	-0.00011642	-0.00225	-0.00011225	-0.13694	-0.00025393	-0.29969	-7.603e-05	-0.08328	-0.00013523	-0.00117
5.85	-0.0002224	-0.30821	-0.00018755	-0.19559	-7.552e-05	-0.14738	-0.00026535	-0.34563	-0.0001512	-0.03703	-7.328e-05	-0.09797	-0.00028921	-0.33497	-9.826e-05	-0.10551	-0.00014175	-0.00769
5.875	-0.0001868	-0.27261	-0.00018434	-0.19238	-7.358e-05	-0.14544	-0.00024388	-0.32416	-0.0001776	-0.06343	-5.959e-05	-0.08428	-0.0003264	-0.37216	-9.475e-05	-0.102	-0.00016349	-0.02943
5.9	-0.00020095	-0.28676	-0.00019311	-0.20115	-6.74e-05	-0.13926	-0.0002255	-0.30578	-0.00017982	-0.06565	-7.429e-05	-0.09898	-0.00034175	-0.38751	-6.195e-05	-0.0692	-0.00020986	-0.0758
5.925	-0.00022448	-0.31029	-0.00020145	-0.20949	-5.078e-05	-0.12264	-0.00020815	-0.28843	-0.00017039	-0.05622	-0.00011283	-0.13752	-0.00032508	-0.37084	-1.732e-05	-0.02457	-0.00024953	-0.11547
5.95	-0.00019409	-0.2799	-0.00017815	-0.18619	-1.165e-05	-0.08351	-0.0001856	-0.26588	-0.0001513	-0.03713	-0.00015524	-0.17993	-0.00029866	-0.34442	3.396e-05	0.02671	-0.00026885	-0.13479
5.975	-0.00014232	-0.22813	-0.00012652	-0.13456	5.047e-05	-0.02139	-0.00015893	-0.23921	-0.00013016	-0.01599	-0.00018097	-0.20566	-0.00030246	-0.34822	7.923e-05	0.07198	-0.00026815	-0.13409
6	-0.00013669	-0.2225	-8.886e-05	-0.0969	0.00011893	0.04707	-0.00012446	-0.20474	-0.000114	0.00017	-0.00017658	-0.20127	-0.00034426	-0.39002	0.00010613	0.09888	-0.00026818	-0.13412
6.025	-0.00018638	-0.27219	-9.829e-05	-0.10633	0.00016195	0.09009	-8.998e-05	-0.17026	-0.00011293	0.00124	-0.00014835	-0.17304	-0.00040089	-0.44665	0.00011396	0.10671	-0.0002515	-0.11744
6.05	-0.00021858	-0.30439	-0.00013639	-0.14443	0.00016193	0.09007	-7.705e-05	-0.15733	-0.00012663	-0.01246	-0.00011255	-0.13724	-0.00044262	-0.48838	9.715e-05	0.0899	-0.00023731	-0.10325
6.075	-0.00018052	-0.26633	-0.00016249	-0.17053	0.00013921	0.06735	-8.79e-05	-0.16818	-0.00014009	-0.02592	-7.743e-05	-0.10212	-0.00046726	-0.51302	5.208e-05	0.04483	-0.00024424	-0.11018
6.1	-0.0001029	-0.18871	-0.00016055	-0.16859	0.00010736	0.0355	-0.00010994	-0.19022	-0.00016086	-0.04669	-4.983e-05	-0.07452	-0.00047037	-0.51613	-9.16e-06	-0.01641	-0.00025421	-0.12015
6.125	-6.626e-05	-0.15207	-0.00014352	-0.15156	7.15e-05	-0.00036	-0.00013195	-0.21223	-0.00019262	-0.07845	-3.046e-05	-0.05515	-0.00045394	-0.4997	-6.465e-05	-0.0719	-0.00026017	-0.12611
6.15	-9.56e-05	-0.18141	-0.0001222	-0.13024	2.74e-05	-0.04446	-0.00014002	-0.2203	-0.00022238	-0.10821	-2.38e-05	-0.04849	-0.00042499	-0.47075	-0.00010152	-0.10877	-0.00025539	-0.12133
6.175	-0.00012874	-0.21455	-0.00011199	-0.12003	-1.84e-05	-0.09026	-0.00013408	-0.21436	-0.00024027	-0.1261	-3.183e-05	-0.05652	-0.00038881	-0.43457	-0.00012115	-0.1284	-0.00023829	-0.10423
6.2	-9.365e-05	-0.17946	-0.0001065	-0.11454	-5.646e-05	-0.12832	-0.00012186	-0.20214	-0.00025268	-0.13851	-4.962e-05	-0.07431	-0.00035831	-0.40407	-0.00013813	-0.14538	-0.0002212	-0.08714
6.225	-3.073e-05	-0.11654	-0.00011448	-0.12252	-7.808e-05	-0.14994	-0.00012219	-0.20247	-0.00025036	-0.13619	-7.359e-05	-0.09828	-0.00033551	-0.38127	-0.00014904	-0.15629	-0.00021937	-0.08531
6.25	-3.205e-05	-0.11786	-0.00014501	-0.15305	-9.347e-05	-0.16533	-0.00013227	-0.21255	-0.00023712	-0.12295	-0.00010736	-0.13205	-0.0003155	-0.36126	-0.000169	-0.17625	-0.00022884	-0.09478
6.275	-0.00010375	-0.18956	-0.00019019	-0.19823	-0.00010931	-0.18117	-0.00014779	-0.22807	-0.00022358	-0.10941	-0.00014452	-0.16921	-0.00030317	-0.34893	-0.00017812	-0.18537	-0.00024258	-0.10852
6.3	-0.00015974	-0.24555	-0.00023033	-0.23837	-0.00010894	-0.1808	-0.00017102	-0.2513	-0.00021326	-0.09909	-0.00018437	-0.20906	-0.00030334	-0.3491	-0.00017945	-0.1867	-0.00025587	-0.12181
6.325	-0.00012277	-0.20858	-0.0002542	-0.26224	-8.753e-05	-0.15939	-0.00018904	-0.26932	-0.00020421	-0.09004	-0.00021481	-0.2395	-0.00031134	-0.3571	-0.00018231	-0.18956	-0.0002694	-0.13534
6.35	-2.094e-05	-0.10675	-0.00026111	-0.26915	-4.31e-05	-0.11496	-0.00018837	-0.26865	-0.00019863	-0.08446	-0.00022092	-0.24561	-0.0003078	-0.35356	-0.00018441	-0.19166	-0.00028225	-0.14819
6.375	5.22e-05	-0.03361	-0.00025322	-0.26126	-1.091e-05	-0.08277	-0.00016035	-0.24063	-0.00019876	-0.08459	-0.00020207	-0.22676	-0.00029106	-0.33682	-0.00017188	-0.17913	-0.00029619	-0.16213
6.4	4.778e-05	-0.03803	-0.00024591	-0.25395	3.28e-06	-0.06858	-0.00011367	-0.19395	-0.00020044	-0.08627	-0.00016234	-0.18703	-0.00023647	-0.28223	-0.00016438	-0.17163	-0.00030362	-0.16956
6.425	2.702e-05	-0.05879	-0.00025151	-0.25955	2.641e-05	-0.04545	-6.706e-05	-0.14734	-0.00020759	-0.09342	-0.00011627	-0.14096	-0.00016091	-0.20667	-0.00016463	-0.17188	-0.00031564	-0.18158
6.45	5.234e-05	-0.03347	-0.0002503	-0.25834	7.154e-05	-0.00032	-4.522e-05	-0.1255	-0.00021681	-0.10264	-7.725e-05	-0.10194	-8.65e-05	-0.13226	-0.00016651	-0.17376	-0.00032991	-0.19585
6.475	9.788e-05	0.01207	-0.0002366	-0.24464	0.00012209	0.05023	-5.224e-05	-0.13252	-0.00022309	-0.10892	-5.782e-05	-0.08251	-4.305e-05	-0.08881	-0.00015905	-0.1663	-0.00034354	-0.20948
6.5	9.981e-05	0.014	-0.00022097	-0.22901	0.00014949	0.07763	-8.419e-05	-0.16447	-0.00021529	-0.10112	-4.863e-05	-0.07332	-3.047e-05	-0.07623	-0.00013207	-0.13932	-0.00036019	-0.22613
6.525	4.635e-05	-0.03946	-0.0002126	-0.22064	0.0001485	0.07664	-0.00012905	-0.20933	-0.00021065	-0.09648	-3.743e-05	-0.06212	-5.101e-05	-0.09677	-8.506e-05	-0.09231	-0.0003713	-0.23724
6.55	2e-05	-0.06581	-0.00020952	-0.21756	0.00012657	0.05471	-0.00015365	-0.23393	-0.00019362	-0.07945	-2.405e-05	-0.04874	-8.86e-05	-0.13436	-3.342e-05	-0.04067	-0.00038574	-0.25168
6.575	6.875e-05	-0.01706	-0.00020424	-0.21228	8.675e-05	0.01489	-0.00013309	-0.21337	-0.00017282	-0.05865	-1.616e-05	-0.04085	-0.0001197	-0.16546	-1.495e-05	-0.0222	-0.00039194	-0.25788
6.6	0.00014099	0.05518	-0.00020769	-0.21573	2.744e-05	-0.04442	-8.149e-05	-0.16177	-0.00016367	-0.0495	-9.5e-06	-0.03419	-0.00013012	-0.17588	-3.581e-05	-0.04306	-0.00037627	-0.24221
6.625	0.00014939	0.06358	-0.00023279	-0.24083	-3.11e-05	-0.10296	-2.531e-05	-0.10559	-0.00017396	-0.05979	-2.394e-05	-0.04863	-0.00012956	-0.17532	-9.146e-05	-0.09871	-0.00035166	-0.2176
6.65	8.15e-05	-0.00431	-0.00026271	-0.27075	-7.221e-05	-0.14407	1.35e-05	-0.06678	-0.00019874	-0.08457	-5.969e-05	-0.08438	-0.00013511	-0.18087	-0.00016694	-0.17419	-0.0003265	-0.19244
6.675	2.86e-05	-0.05721	-0.00027613	-0.28417	-9.407e-05	-0.16593	1.472e-05	-0.06556	-0.00023271	-0.11854	-0.00010749	-0.13218	-0.00015584	-0.2016	-0.00023731	-0.24456	-0.00031894	-0.18488
6.7	6.839e-05	-0.01742	-0.00027126	-0.2793	-9.99e-05	-0.17176	-2.583e-05	-0.10611	-0.00025801	-0.14384	-0.00015304	-0.17773	-0.00018288	-0.22864	-0.0002788	-0.28605	-0.00031503	-0.18097
6.725	0.00015819	0.07238	-0.00025635	-0.26439	-9.6e-05	-0.16786	-8.496e-05	-0.16524	-0.00027757	-0.1634	-0.00018651	-0.2112	-0.00019444	-0.2402	-0.00028542	-0.29267	-0.00031551	-0.18145
6.75	0.00020654	0.12073	-0.00026297	-0.27101	-9.07e-05	-0.16256	-0.0001245	-0.20478	-0.00029861	-0.18444	-0.0002073	-0.23199	-0.00017745	-0.22321	-0.0002681	-0.27535	-0.00030775	-0.17369
6.775	0.00018598	0.10017	-0.00029334	-0.30138	-7.53e-05	-0.14716	-0.00013811	-0.21839	-0.00033594	-0.22177	-0.00021692	-0.24161	-0.00015973	-0.20549	-0.00022013	-0.22738	-0.00029662	-0.16256
6.8	0.00017745	0.09164	-0.0003119	-0.31994	-4.953e-05	-0.12139	-0.00014474	-0.22502	-0.00039195	-0.27778	-0.00022275	-0.24744	-0.00015259	-0.19835	-0.00015915	-0.1664	-0.0002967	-0.16264
6.825	0.00023996	0.15415	-0.00030701	-0.31505	-1.076e-05	-0.08262	-0.00014287	-0.22315	-0.00046479	-0.35062	-0.00022869	-0.25338	-0.00016159	-0.20735	-0.0001058	-0.11305	-0.00030437	-0.17031
6.85	0.00032606	0.24025	-0.00028384	-0.29188	2.487e-05	-0.04699	-0.00013328	-0.21356	-0.00051913	-0.40496	-0.00022638	-0.25107	-0.00017967	-0.22543	-8.437e-05	-0.09162	-0.000306	-0.17194
6.875	0.00034055	0.25474	-0.00026707	-0.27511	2.881e-05	-0.04305	-0.00012395	-0.20423	-0.00054248	-0.42831	-0.00019609	-0.22078	-0.00018907	-0.23483	-0.00010975	-0.117	-0.00030076	-0.1667
6.9	0.00026476	0.17895	-0.00026564	-0.27368	7.5e-06	-0.06436	-0.00012588	-0.20616	-0.00054243	-0.42826	-0.00013264	-0.15733	-0.00017542	-0.22118	-0.00016225	-0.1695	-0.00029019	-0.15613
6.925	0.00018297	0.09716	-0.00026183	-0.26987	-1.732e-05	-0.08918	-0.00013244	-0.21272	-0.00051684	-0.40267	-6.119e-05	-0.08588	-0.00012688	-0.17264	-0.00019779	-0.20504	-0.00027647	-0.14241
6.95	0.00016834	0.08253	-0.00023859	-0.24663	-2.682e-05	-0.09868	-0.00012529	-0.20557	-0.00046739	-0.35322	-7.11e-06	-0.0318	-6.612e-05	-0.11188	-0.00020695	-0.2142	-0.00026189	-0.12783
6.975	0.00017829	0.09248	-0.00020809	-0.21613	-1.987e-05	-0.09173	-0.00010512	-0.1854	-0.00039555	-0.28138	1.123e-05	-0.01346	-3.334e-05	-0.0791	-0.00020369	-0.21094	-0.00024864	-0.11458
7	0.00013724	0.05143	-0.00019234	-0.20038	-5.18e-06	-0.07704	-9.051e-05	-0.17079	-0.00033158	-0.21741	-7.42e-06	-0.03211	-4.862e-05	-0.09438	-0.00019421	-0.20146	-0.00024837	-0.11431
7.025	4.983e-05	-0.03598	-0.00019931	-0.20735	-5.19e-06	-0.07705	-0.00010033	-0.18061	-0.00030101	-0.18684	-4.656e-05	-0.07125	-9.301e-05	-0.13877	-0.00018011	-0.18736	-0.00026058	-0.12652
7.05	1.45e-06	-0.08436	-0.00019998	-0.20802	-3.546e-05	-0.10732	-0.0001336	-0.21388	-0.00030722	-0.19305	-8.657e-05	-0.11126	-0.00013136	-0.17712	-0.00015884	-0.16609	-0.00026929	-0.13523
7.075	4.129e-05	-0.04452	-0.00019502	-0.20306	-8.272e-05	-0.15458	-0.00017618	-0.25646	-0.00034205	-0.22788	-0.0001042	-0.12889	-0.00014759	-0.19335	-0.00012602	-0.13327	-0.00026604	-0.13198
7.1	0.00012095	0.03514	-0.00018727	-0.19531	-0.00011806	-0.18992	-0.00021813	-0.29841	-0.00038412	-0.26995	-0.00010136	-0.12605	-0.00014984	-0.1956	-0.00010527	-0.11252	-0.0002502	-0.11614
7.125	0.00014339	0.05758	-0.00020294	-0.21098	-0.00013555	-0.20741	-0.00024025	-0.32053	-0.00039985	-0.28568	-7.448e-05	-0.09917	-0.00014375	-0.18951	-0.00011117	-0.11842	-0.00023726	-0.1032
7.15	9.897e-05	0.01316	-0.0002424	-0.25044	-0.00013431	-0.20617	-0.00022718	-0.30746	-0.00039268	-0.27851	-2.614e-05	-0.05083	-0.00013053	-0.17629	-0.00014449	-0.15174	-0.00023775	-0.10369
7.175	5.483e-05	-0.03098	-0.00027889	-0.28693	-0.00011944	-0.1913	-0.00020478	-0.28506	-0.0003614	-0.24723	3.363e-05	0.00894	-0.00011252	-0.15828	-0.00017254	-0.17979	-0.00024898	-0.11492
7.2	8.078e-05	-0.00503	-0.0002903	-0.29834	-8.562e-05	-0.15748	-0.00019172	-0.272	-0.00031081	-0.19664	9.104e-05	0.06635	-0.0001133	-0.15906	-0.00018278	-0.19003	-0.00026467	-0.13061
7.225	0.00013834	0.05253	-0.00027691	-0.28495	-5.001e-05	-0.12187	-0.00020864	-0.28892	-0.00025008	-0.13591	0.00012265	0.09796	-0.00012644	-0.1722	-0.00017328	-0.18053	-0.00027356	-0.1395
7.25	0.00015282	0.06701	-0.00024642	-0.25446	-3.661e-05	-0.10847	-0.00025504	-0.33532	-0.00019832	-0.08415	0.00011841	0.09372	-0.00014863	-0.19439	-0.00015942	-0.16667	-0.00026569	-0.13163
7.275	0.00013014	0.04433	-0.00020549	-0.21353	-5.896e-05	-0.13082	-0.00030581	-0.38609	-0.00017555	-0.06138	9.096e-05	0.06627	-0.00016087	-0.20663	-0.00015106	-0.15831	-0.0002473	-0.11324
7.3	0.00015651	0.0707	-0.00014678	-0.15482	-9.898e-05	-0.17084	-0.00033352	-0.4138	-0.00016152	-0.04735	4.58e-05	0.02111	-0.00014975	-0.19551	-0.00013212	-0.13937	-0.00022952	-0.09546
7.325	0.00026482	0.17901	-7.893e-05	-0.08697	-0.00012793	-0.19979	-0.00032532	-0.4056	-0.00014793	-0.03376	1.76e-06	-0.02293	-0.00011179	-0.15755	-9.203e-05	-0.09928	-0.00021879	-0.08473
7.35	0.00037121	0.2854	-1.208e-05	-0.02012	-0.00014095	-0.21281	-0.00029757	-0.37785	-0.00014321	-0.02904	-3.203e-05	-0.05672	-6.131e-05	-0.10707	-4.128e-05	-0.04853	-0.00021265	-0.07859
7.375	0.00037261	0.2868	2.619e-05	0.01815	-0.00014618	-0.21804	-0.00026018	-0.34046	-0.00014854	-0.03437	-4.943e-05	-0.07412	-2.8e-06	-0.04856	2.4e-06	-0.00485	-0.0002048	-0.07074
7.4	0.00027598	0.19017	2.69e-05	0.01886	-0.00014531	-0.21717	-0.00022608	-0.30636	-0.00015914	-0.04497	-4.356e-05	-0.06825	5.585e-05	0.01009	4.164e-05	0.03439	-0.00019158	-0.05752
7.425	0.00018185	0.09604	1.513e-05	0.00709	-0.00013406	-0.20592	-0.00020851	-0.28879	-0.00017074	-0.05657	-2.512e-05	-0.04981	0.00010813	0.06237	6.401e-05	0.05676	-0.00017408	-0.04002
7.45	0.00015704	0.07123	1.491e-05	0.00687	-0.0001111	-0.18296	-0.00021031	-0.29059	-0.00018084	-0.06667	-6.65e-06	-0.03134	0.00013481	0.08905	5.429e-05	0.04704	-0.00015746	-0.0234
7.475	0.00017502	0.08921	2.211e-05	0.01407	-7.881e-05	-0.15067	-0.00019116	-0.27144	-0.000191	-0.07683	-4.74e-06	-0.02943	0.0001317	0.08594	1.923e-05	0.01198	-0.00014912	-0.01506
7.5	0.00016387	0.07806	1.94e-05	0.01136	-5.466e-05	-0.12652	-0.00015281	-0.23309	-0.00019724	-0.08307	-2.191e-05	-0.0466	9.993e-05	0.05417	-1.444e-05	-0.02169	-0.00015616	-0.0221
7.525	0.00010788	0.02207	9.55e-06	0.00151	-3.707e-05	-0.10893	-0.00010576	-0.18604	-0.00018489	-0.07072	-4.442e-05	-0.06911	6.11e-05	0.01534	-4.508e-05	-0.05233	-0.00016779	-0.03373
7.55	7.467e-05	-0.01114	2.403e-05	0.01599	-3.606e-05	-0.10792	-6.076e-05	-0.14104	-0.00015212	-0.03795	-6.459e-05	-0.08928	2.137e-05	-0.02439	-6.752e-05	-0.07477	-0.00017415	-0.04009
7.575	0.00010947	0.02366	6.373e-05	0.05569	-4.525e-05	-0.11711	-1.679e-05	-0.09707	-0.00011065	0.00352	-8.427e-05	-0.10896	-1.681e-05	-0.06257	-7.102e-05	-0.07827	-0.00018269	-0.04863
7.6	0.0001616	0.07579	9.872e-05	0.09068	-7.022e-05	-0.14208	9.4e-07	-0.07934	-7.676e-05	0.03741	-9.732e-05	-0.12201	-5.321e-05	-0.09897	-4.908e-05	-0.05633	-0.0001797	-0.04564
7.625	0.00014417	0.05836	0.00010633	0.09829	-0.000103	-0.17486	-2.711e-05	-0.10739	-6.327e-05	0.0509	-0.00011519	-0.13988	-5.353e-05	-0.09929	-1.87e-05	-0.02595	-0.00015889	-0.02483
7.65	5.209e-05	-0.03372	9.424e-05	0.0862	-0.00012992	-0.20178	-7.899e-05	-0.15927	-6.225e-05	0.05192	-0.00012715	-0.15184	-3.27e-05	-0.07846	4.1e-07	-0.00684	-0.0001337	0.00036
7.675	-2.998e-05	-0.11579	8.197e-05	0.07393	-0.00013213	-0.20399	-0.00012881	-0.20909	-7.808e-05	0.03609	-0.00011456	-0.13925	-3.249e-05	-0.07825	9.87e-06	0.00262	-0.00010765	0.02641
7.7	-3.832e-05	-0.12413	8.998e-05	0.08194	-0.00010577	-0.17763	-0.00015802	-0.2383	-9.923e-05	0.01494	-7.863e-05	-0.10332	-7.259e-05	-0.11835	2.116e-05	0.01391	-9.039e-05	0.04367
7.725	-3.01e-05	-0.11591	0.00011562	0.10758	-7.762e-05	-0.14948	-0.00014794	-0.22822	-0.00012339	-0.00922	-2.795e-05	-0.05264	-0.00011647	-0.16223	3.268e-05	0.02543	-7.842e-05	0.05564
7.75	-8.242e-05	-0.16823	0.00013246	0.12442	-7.131e-05	-0.14317	-0.00011174	-0.19202	-0.00014133	-0.02716	1.921e-05	-0.00548	-0.00014813	-0.19389	5.036e-05	0.04311	-5.55e-05	0.07856
7.775	-0.00018187	-0.26768	0.0001196	0.11156	-9.755e-05	-0.16941	-6.493e-05	-0.14521	-0.00016421	-0.05004	5.729e-05	0.0326	-0.00016761	-0.21337	6.968e-05	0.06243	-2.817e-05	0.10589
7.8	-0.00025188	-0.33769	8.477e-05	0.07673	-0.00013449	-0.20635	-2.955e-05	-0.10983	-0.00019135	-0.07718	8.556e-05	0.06087	-0.00017624	-0.222	9.936e-05	0.09211	1.1e-06	0.13516
7.825	-0.00021385	-0.29966	6.432e-05	0.05628	-0.0001419	-0.21376	-2.764e-05	-0.10792	-0.00020965	-0.09548	9.546e-05	0.07077	-0.00018901	-0.23477	0.00013186	0.12461	-2.18e-06	0.13188
7.85	-0.00012284	-0.20865	6.619e-05	0.05815	-0.00011079	-0.18265	-5.159e-05	-0.13187	-0.00023076	-0.11659	9.656e-05	0.07187	-0.00021179	-0.25755	0.00016708	0.15983	-6.72e-06	0.12734
7.875	-8.137e-05	-0.16718	7.362e-05	0.06558	-5.16e-05	-0.12346	-7.721e-05	-0.15749	-0.00025705	-0.14288	8.576e-05	0.06107	-0.00023244	-0.2782	0.0001943	0.18705	-1.323e-05	0.12083
7.9	-0.0001037	-0.18951	6.432e-05	0.05628	-3.2e-06	-0.07506	-0.00010889	-0.18917	-0.00028568	-0.17151	7.081e-05	0.04612	-0.0002374	-0.28316	0.00020999	0.20274	-3.063e-05	0.10343
7.925	-0.00012833	-0.21414	6.437e-05	0.05633	3.376e-05	-0.0381	-0.00014785	-0.22813	-0.00033149	-0.21732	6.059e-05	0.0359	-0.00021912	-0.26488	0.00019858	0.19133	-5.73e-05	0.07676
7.95	-0.00011047	-0.19628	7.249e-05	0.06445	6.072e-05	-0.01114	-0.00018121	-0.26149	-0.00038842	-0.27425	6.306e-05	0.03837	-0.00018506	-0.23082	0.00016312	0.15587	-7.832e-05	0.05574
7.975	-9.141e-05	-0.17722	7.211e-05	0.06407	8.67e-05	0.01484	-0.00019801	-0.27829	-0.00042809	-0.31392	5.454e-05	0.02985	-0.00015819	-0.20395	0.00012854	0.12129	-8.689e-05	0.04717
8	-0.00012171	-0.20752	5.134e-05	0.0433	0.00010522	0.03336	-0.00020489	-0.28517	-0.00043677	-0.3226	1.485e-05	-0.00984	-0.00013656	-0.18232	0.00012164	0.11439	-8.211e-05	0.05195
8.025	-0.00018273	-0.26854	2.596e-05	0.01792	9.703e-05	0.02517	-0.00020529	-0.28557	-0.00042712	-0.31295	-3.796e-05	-0.06265	-0.00011328	-0.15904	0.00013889	0.13164	-4.921e-05	0.08485
8.05	-0.00019101	-0.27682	2.967e-05	0.02163	6.998e-05	-0.00188	-0.00020432	-0.2846	-0.00042084	-0.30667	-7.299e-05	-0.09768	-9.702e-05	-0.14278	0.00015598	0.14873	-2.54e-06	0.13152
8.075	-9.884e-05	-0.18465	6.319e-05	0.05515	4.022e-05	-0.03164	-0.00020142	-0.2817	-0.00041934	-0.30517	-8.683e-05	-0.11152	-8.405e-05	-0.12981	0.00015382	0.14657	4.762e-05	0.18168
8.1	1.17e-05	-0.07411	0.00010968	0.10164	1.877e-05	-0.05309	-0.0001919	-0.27218	-0.00041253	-0.29836	-8.52e-05	-0.10989	-7.91e-05	-0.12486	0.0001117	0.10445	8.977e-05	0.22383
8.125	4.348e-05	-0.04233	0.00013591	0.12787	-9.4e-07	-0.0728	-0.00018804	-0.26832	-0.0003905	-0.27633	-8.384e-05	-0.10853	-8.648e-05	-0.13224	4.603e-05	0.03878	0.0001107	0.24476
8.15	-2e-08	-0.08583	0.00012879	0.12075	-3.896e-05	-0.11082	-0.00019798	-0.27826	-0.00036348	-0.24931	-9.391e-05	-0.1186	-0.00010547	-0.15123	-2.18e-06	-0.00943	0.0001036	0.23766
8.175	-3.432e-05	-0.12013	0.00010582	0.09778	-8.155e-05	-0.15341	-0.00021225	-0.29253	-0.00033144	-0.21727	-0.00012154	-0.14623	-0.00014207	-0.18783	-1.327e-05	-0.02052	8.157e-05	0.21563
8.2	-1.548e-05	-0.10129	8.057e-05	0.07253	-9.884e-05	-0.1707	-0.00020717	-0.28745	-0.00031676	-0.20259	-0.00014645	-0.17114	-0.00019521	-0.24097	3e-08	-0.00722	6.593e-05	0.19999
8.225	1.64e-06	-0.08417	5.713e-05	0.04909	-8.523e-05	-0.15709	-0.00018004	-0.26032	-0.00030638	-0.19221	-0.00013752	-0.16221	-0.00025323	-0.29899	7.08e-06	-0.00017	6.286e-05	0.19692
8.25	-4.855e-05	-0.13436	2.502e-05	0.01698	-6.533e-05	-0.13719	-0.00015258	-0.23286	-0.00030058	-0.18641	-9.283e-05	-0.11752	-0.00030367	-0.34943	-4.42e-06	-0.01167	7.201e-05	0.20607
8.275	-0.00015017	-0.23598	-1.319e-05	-0.02123	-7.073e-05	-0.14259	-0.00014351	-0.22379	-0.00028522	-0.17105	-3.616e-05	-0.06085	-0.00032729	-0.37305	-3.074e-05	-0.03799	8.247e-05	0.21653
8.3	-0.00019101	-0.27682	-5.013e-05	-0.05817	-8.181e-05	-0.15367	-0.00015832	-0.2386	-0.0002533	-0.13913	2.41e-06	-0.02228	-0.00032256	-0.36832	-5.632e-05	-0.06357	9.584e-05	0.2299
8.325	-0.00011855	-0.20436	-6.59e-05	-0.07394	-7.228e-05	-0.14414	-0.00019102	-0.2713	-0.00022396	-0.10979	1.572e-05	-0.00897	-0.00030744	-0.3532	-8.332e-05	-0.09057	0.00010217	0.23623
8.35	-5.26e-06	-0.09107	-6.383e-05	-0.07187	-3.574e-05	-0.1076	-0.00022436	-0.30464	-0.00020531	-0.09114	-3.56e-06	-0.02825	-0.00029094	-0.3367	-0.00010838	-0.11563	0.00010241	0.23647
8.375	4.526e-05	-0.04055	-4.904e-05	-0.05708	4.56e-06	-0.0673	-0.0002377	-0.31798	-0.00021513	-0.10096	-4.718e-05	-0.07187	-0.00027223	-0.31799	-0.00013094	-0.13819	0.000115	0.24906
8.4	1.637e-05	-0.06944	-1.873e-05	-0.02677	3.332e-05	-0.03854	-0.00022474	-0.30502	-0.00024594	-0.13177	-9.907e-05	-0.12376	-0.00024357	-0.28933	-0.00016359	-0.17084	0.00012717	0.26123
8.425	-1.381e-05	-0.09962	5.37e-06	-0.00267	4.543e-05	-0.02643	-0.00019844	-0.27872	-0.00029024	-0.17607	-0.00013509	-0.15978	-0.00020748	-0.25324	-0.00019714	-0.20439	0.00013233	0.26639
8.45	-3.21e-06	-0.08902	3.249e-05	0.02445	3.942e-05	-0.03244	-0.0001791	-0.25938	-0.00032979	-0.21562	-0.00015368	-0.17837	-0.00016779	-0.21355	-0.00020953	-0.21678	0.00013297	0.26703
8.475	1.813e-05	-0.06768	4.799e-05	0.03995	2.191e-05	-0.04995	-0.00017115	-0.25143	-0.00033888	-0.22471	-0.00014766	-0.17235	-0.00013585	-0.18161	-0.0001941	-0.20135	0.00012567	0.25973
8.5	1.33e-05	-0.07251	2.707e-05	0.01903	-1.06e-06	-0.07292	-0.00016967	-0.24995	-0.00031951	-0.20534	-0.00013014	-0.15483	-0.00012424	-0.17	-0.0001611	-0.16835	9.912e-05	0.23318
8.525	-8.28e-06	-0.09409	-7.71e-06	-0.01575	-2.056e-05	-0.09242	-0.00017155	-0.25183	-0.00029558	-0.18141	-0.00011616	-0.14085	-0.00011995	-0.16571	-0.00012004	-0.12729	7.021e-05	0.20427
8.55	1.04e-06	-0.08477	-1.661e-05	-0.02465	-2.747e-05	-0.09933	-0.00016959	-0.24987	-0.00028253	-0.16836	-9.823e-05	-0.12292	-0.00011489	-0.16065	-7.472e-05	-0.08197	4.593e-05	0.17999
8.575	4.983e-05	-0.03598	1.74e-06	-0.0063	-1.489e-05	-0.08675	-0.00015659	-0.23687	-0.00028075	-0.16658	-7.259e-05	-0.09728	-9.432e-05	-0.14008	-3.268e-05	-0.03993	3.244e-05	0.1665
8.6	7.119e-05	-0.01462	2.796e-05	0.01992	5.8e-06	-0.06606	-0.00014529	-0.22557	-0.00029057	-0.1764	-4.02e-05	-0.06489	-4.822e-05	-0.09398	-5.84e-06	-0.01309	3.714e-05	0.1712
8.625	1.86e-06	-0.08395	2.872e-05	0.02068	2.49e-05	-0.04696	-0.00013473	-0.21501	-0.00030528	-0.19111	-1.513e-05	-0.03982	-2.39e-06	-0.04815	4.14e-06	-0.00311	6.653e-05	0.20059
8.65	-0.00012296	-0.20877	-2.1e-07	-0.00825	3.388e-05	-0.03798	-0.00013754	-0.21782	-0.00031831	-0.20414	-9.69e-06	-0.03438	8.44e-06	-0.03732	-6.93e-06	-0.01418	9.696e-05	0.23102
8.675	-0.00023191	-0.31772	-4.51e-05	-0.05314	4.003e-05	-0.03183	-0.0001436	-0.22388	-0.00032586	-0.21169	-2.029e-05	-0.04498	-3.408e-05	-0.07984	-3.432e-05	-0.04157	0.00012932	0.26338
8.7	-0.00027086	-0.35667	-7.782e-05	-0.08586	5.108e-05	-0.02078	-0.0001337	-0.21398	-0.00033057	-0.2164	-3.695e-05	-0.06164	-9.418e-05	-0.13994	-6.297e-05	-0.07022	0.00015469	0.28875
8.725	-0.00025554	-0.34135	-0.0001013	-0.10934	6.644e-05	-0.00542	-0.00011722	-0.1975	-0.00033905	-0.22488	-3.527e-05	-0.05996	-0.00013929	-0.18505	-8.843e-05	-0.09568	0.00017293	0.30699
8.75	-0.00024871	-0.33452	-0.0001182	-0.12624	7.673e-05	0.00487	-9.61e-05	-0.17638	-0.00033775	-0.22358	-2.427e-05	-0.04896	-0.0001544	-0.20016	-0.00010633	-0.11358	0.00017751	0.31157
8.775	-0.00025081	-0.33662	-0.00012628	-0.13432	7.736e-05	0.0055	-7.929e-05	-0.15957	-0.00033128	-0.21711	-1.451e-05	-0.0392	-0.00013434	-0.1801	-0.00011023	-0.11748	0.00017112	0.30518
8.8	-0.00023226	-0.31807	-0.0001277	-0.13574	7.013e-05	-0.00173	-7.525e-05	-0.15553	-0.00033559	-0.22142	-2.37e-06	-0.02706	-8.582e-05	-0.13158	-8.975e-05	-0.097	0.00015801	0.29207
8.825	-0.00018906	-0.27487	-0.00013513	-0.14317	5.551e-05	-0.01635	-8.013e-05	-0.16041	-0.00035054	-0.23637	5.01e-06	-0.01968	-2.479e-05	-0.07055	-5.885e-05	-0.0661	0.00014332	0.27738
8.85	-0.00016314	-0.24895	-0.00015951	-0.16755	2.509e-05	-0.04677	-7.782e-05	-0.1581	-0.00036743	-0.25326	-7.53e-06	-0.03222	3.788e-05	-0.00788	-2.946e-05	-0.03671	0.00013118	0.26524
8.875	-0.00020158	-0.28739	-0.00018905	-0.19709	-1.956e-05	-0.09142	-7.04e-05	-0.15068	-0.00035585	-0.24168	-2.943e-05	-0.05412	9.856e-05	0.0528	2.23e-06	-0.00502	0.00010925	0.24331
8.9	-0.00027899	-0.3648	-0.00020998	-0.21802	-7.613e-05	-0.14799	-7.596e-05	-0.15624	-0.00033353	-0.21936	-5.407e-05	-0.07876	0.00014848	0.10272	3.2e-05	0.02475	8.756e-05	0.22162
8.925	-0.00032259	-0.4084	-0.00021687	-0.22491	-0.0001304	-0.20226	-8.803e-05	-0.16831	-0.00031378	-0.19961	-7.055e-05	-0.09524	0.00016482	0.11906	5.924e-05	0.05199	8.449e-05	0.21855
8.95	-0.00029953	-0.38534	-0.00019939	-0.20743	-0.00015834	-0.2302	-9.689e-05	-0.17717	-0.00030444	-0.19027	-8.954e-05	-0.11423	0.00015072	0.10496	5.743e-05	0.05018	6.983e-05	0.20389
8.975	-0.00025346	-0.33927	-0.00017019	-0.17823	-0.00015509	-0.22695	-0.00010071	-0.18099	-0.0003102	-0.19603	-0.00011124	-0.13593	0.00013536	0.0896	3.234e-05	0.02509	4.159e-05	0.17565
9	-0.00024019	-0.326	-0.00014086	-0.1489	-0.00014072	-0.21258	-9.793e-05	-0.17821	-0.00032703	-0.21286	-0.00012246	-0.14715	0.0001347	0.08894	-1.06e-06	-0.00831	1.203e-05	0.14609
9.025	-0.00026227	-0.34808	-0.00012465	-0.13269	-0.00012149	-0.19335	-9.466e-05	-0.17494	-0.00034092	-0.22675	-0.0001141	-0.13879	0.0001453	0.09954	-1.407e-05	-0.02132	-1.199e-05	0.12207
9.05	-0.00027842	-0.36423	-0.0001091	-0.11714	-0.00010313	-0.17499	-9.711e-05	-0.17739	-0.00035562	-0.24145	-8.442e-05	-0.10911	0.0001535	0.10774	9.05e-06	0.0018	-2.737e-05	0.10669
9.075	-0.00025848	-0.34429	-9.561e-05	-0.10365	-9.111e-05	-0.16297	-0.00010924	-0.18952	-0.00036999	-0.25582	-4.675e-05	-0.07144	0.00014322	0.09746	6.223e-05	0.05498	-2.644e-05	0.10762
9.1	-0.00022576	-0.31157	-8.5e-05	-0.09304	-8.9e-05	-0.16086	-0.00013926	-0.21954	-0.00038694	-0.27277	-2.322e-05	-0.04791	0.00011378	0.06802	0.00012474	0.11749	-1.604e-05	0.11802
9.125	-0.0002161	-0.30191	-7.885e-05	-0.08689	-9.899e-05	-0.17085	-0.00018296	-0.26324	-0.00041514	-0.30097	-1.828e-05	-0.04297	6.754e-05	0.02178	0.00016959	0.16234	-1.542e-05	0.11864
9.15	-0.00021271	-0.29852	-7.754e-05	-0.08558	-9.99e-05	-0.17176	-0.00023513	-0.31541	-0.0004276	-0.31343	-3.359e-05	-0.05828	9.32e-06	-0.03644	0.00020022	0.19297	-2.351e-05	0.11055
9.175	-0.00018182	-0.26763	-8.483e-05	-0.09287	-9.826e-05	-0.17012	-0.00027903	-0.35931	-0.00041573	-0.30156	-6.38e-05	-0.08849	-3.881e-05	-0.08457	0.00020737	0.20012	-2.265e-05	0.11141
9.2	-0.00011702	-0.20283	-9.202e-05	-0.10006	-9.88e-05	-0.17066	-0.00031098	-0.39126	-0.00038818	-0.27401	-9.87e-05	-0.12339	-5.566e-05	-0.10142	0.00019632	0.18907	-1.515e-05	0.11891
9.225	-4.431e-05	-0.13012	-0.00010126	-0.1093	-0.00010648	-0.17834	-0.00031993	-0.40021	-0.00036209	-0.24792	-0.00012647	-0.15116	-5.555e-05	-0.10131	0.00018025	0.173	-2.116e-05	0.1129
9.25	-4.59e-06	-0.0904	-0.00011023	-0.11827	-0.00012118	-0.19304	-0.00031232	-0.3926	-0.00033716	-0.22299	-0.00014405	-0.16874	-5.631e-05	-0.10207	0.00017362	0.16637	-4.279e-05	0.09127
9.275	-1.95e-06	-0.08776	-0.00011607	-0.12411	-0.00014099	-0.21285	-0.00030294	-0.38322	-0.00030408	-0.18991	-0.00013986	-0.16455	-6.879e-05	-0.11455	0.00017008	0.16283	-5.823e-05	0.07583
9.3	-1.978e-05	-0.10559	-0.00011535	-0.12339	-0.00016604	-0.2379	-0.00028935	-0.36963	-0.00027044	-0.15627	-0.00013159	-0.15628	-9.372e-05	-0.13948	0.00016112	0.15387	-7.179e-05	0.06227
9.325	-5.236e-05	-0.13817	-0.00011236	-0.1204	-0.00018435	-0.25621	-0.00026286	-0.34314	-0.00024819	-0.13402	-0.00011736	-0.14205	-0.00012239	-0.16815	0.00014976	0.14251	-8.33e-05	0.05076
9.35	-0.00010617	-0.19198	-0.00010878	-0.11682	-0.00018999	-0.26185	-0.00023324	-0.31352	-0.00023896	-0.12479	-9.423e-05	-0.11892	-0.00014496	-0.19072	0.0001322	0.12495	-8.39e-05	0.05016
9.375	-0.00016955	-0.25536	-0.0001005	-0.10854	-0.00016968	-0.24154	-0.00019716	-0.27744	-0.00022883	-0.11466	-8.556e-05	-0.11025	-0.0001479	-0.19366	0.000108	0.10075	-7.181e-05	0.06225
9.4	-0.00023258	-0.31839	-9.165e-05	-0.09969	-0.00014068	-0.21254	-0.0001727	-0.25298	-0.0002121	-0.09793	-8.827e-05	-0.11296	-0.00012273	-0.16849	7.779e-05	0.07054	-4.945e-05	0.08461
9.425	-0.00026617	-0.35198	-9.139e-05	-0.09943	-0.00012856	-0.20042	-0.00015392	-0.2342	-0.00019671	-0.08254	-0.00010206	-0.12675	-8.384e-05	-0.1296	5.365e-05	0.0464	-3.19e-05	0.10216
9.45	-0.0002549	-0.34071	-7.664e-05	-0.08468	-0.00013476	-0.20662	-0.00013788	-0.21816	-0.00020012	-0.08595	-0.00011959	-0.14428	-6.495e-05	-0.11071	3.753e-05	0.03028	-2.709e-05	0.10697
9.475	-0.00021228	-0.29809	-3.94e-05	-0.04744	-0.00015395	-0.22581	-0.00011169	-0.19197	-0.00022596	-0.11179	-0.00011408	-0.13877	-7.785e-05	-0.12361	3.544e-05	0.02819	-3.944e-05	0.09462
9.5	-0.00016827	-0.25408	3.15e-06	-0.00489	-0.00017605	-0.24791	-7.758e-05	-0.15786	-0.00027129	-0.15712	-8.857e-05	-0.11326	-0.00011163	-0.15739	5.023e-05	0.04298	-5.61e-05	0.07796
9.525	-0.00014181	-0.22762	2.907e-05	0.02103	-0.00019237	-0.26423	-4.774e-05	-0.12802	-0.00032239	-0.20822	-5.391e-05	-0.0786	-0.00013383	-0.17959	7.219e-05	0.06494	-7.504e-05	0.05902
9.55	-0.00014426	-0.23007	3.245e-05	0.02441	-0.0001883	-0.26016	-3.673e-05	-0.11701	-0.00035169	-0.23752	-3.004e-05	-0.05473	-0.00012987	-0.17563	0.0001032	0.09595	-9.575e-05	0.03831
9.575	-0.00016195	-0.24776	1.52e-05	0.00716	-0.00015929	-0.23115	-4.797e-05	-0.12825	-0.00036285	-0.24868	-3.451e-05	-0.0592	-9.176e-05	-0.13752	0.00013469	0.12744	-0.0001125	0.02156
9.6	-0.00018536	-0.27117	-1.414e-05	-0.02218	-0.00011438	-0.18624	-8.061e-05	-0.16089	-0.00036183	-0.24766	-6.24e-05	-0.08709	-4.701e-05	-0.09277	0.00013916	0.13191	-0.00012403	0.01003
9.625	-0.00021569	-0.3015	-4.719e-05	-0.05523	-7.328e-05	-0.14514	-0.00011297	-0.19325	-0.00037204	-0.25787	-9.431e-05	-0.119	-1.696e-05	-0.06272	0.00012909	0.12184	-0.00011427	0.01979
9.65	-0.00025461	-0.34042	-8.22e-05	-0.09024	-5.43e-05	-0.12616	-0.00013	-0.21028	-0.0003895	-0.27533	-0.00011929	-0.14398	-1.973e-05	-0.06549	0.00011094	0.10369	-0.00010359	0.03047
9.675	-0.00029133	-0.37714	-0.00010123	-0.10927	-5.747e-05	-0.12933	-0.00012723	-0.20751	-0.00039279	-0.27862	-0.00013352	-0.15821	-4.951e-05	-0.09527	9.027e-05	0.08302	-0.00010298	0.03108
9.7	-0.00031425	-0.40006	-0.00010428	-0.11232	-8.862e-05	-0.16048	-0.00011214	-0.19242	-0.00038873	-0.27456	-0.0001254	-0.15009	-8.27e-05	-0.12846	6.582e-05	0.05857	-0.00010729	0.02677
9.725	-0.00032454	-0.41035	-0.00010376	-0.1118	-0.00012786	-0.19972	-8.944e-05	-0.16972	-0.00036994	-0.25577	-0.00010105	-0.12574	-9.797e-05	-0.14373	2.439e-05	0.01714	-9.435e-05	0.03971
9.75	-0.00032999	-0.4158	-0.00011057	-0.11861	-0.00015052	-0.22238	-8.103e-05	-0.16131	-0.00034038	-0.22621	-6.924e-05	-0.09393	-0.00010494	-0.1507	-3.109e-05	-0.03834	-8.254e-05	0.05152
9.775	-0.00034221	-0.42802	-0.00011378	-0.12182	-0.00014981	-0.22167	-9.822e-05	-0.1785	-0.0003031	-0.18893	-3.508e-05	-0.05977	-0.00010723	-0.15299	-9.531e-05	-0.10256	-7.427e-05	0.05979
9.8	-0.00036594	-0.45175	-0.00011366	-0.1217	-0.00013994	-0.2118	-0.00012789	-0.20817	-0.00026207	-0.1479	-8.43e-06	-0.03312	-0.00010734	-0.1531	-0.0001428	-0.15005	-6.815e-05	0.06591
9.825	-0.00039431	-0.48012	-0.00012263	-0.13067	-0.0001343	-0.20616	-0.00016779	-0.24807	-0.00021889	-0.10472	-2.26e-06	-0.02695	-9.843e-05	-0.14419	-0.00016895	-0.1762	-4.918e-05	0.08488
9.85	-0.0004146	-0.50041	-0.00016614	-0.17418	-0.00013564	-0.2075	-0.00019267	-0.27295	-0.0001852	-0.07103	-1.366e-05	-0.03835	-8.246e-05	-0.12822	-0.00017324	-0.18049	-2.542e-05	0.10864
9.875	-0.00042091	-0.50672	-0.00022593	-0.23397	-0.00014372	-0.21558	-0.00019879	-0.27907	-0.00017596	-0.06179	-4.225e-05	-0.06694	-6.857e-05	-0.11433	-0.00016253	-0.16978	-8.65e-06	0.12541
9.9	-0.0004264	-0.51221	-0.00027153	-0.27957	-0.00015472	-0.22658	-0.00018401	-0.26429	-0.00018805	-0.07388	-7.815e-05	-0.10284	-6.584e-05	-0.1116	-0.00014884	-0.15609	3.99e-06	0.13805
9.925	-0.00043964	-0.52545	-0.00028556	-0.2936	-0.00016991	-0.24177	-0.00016781	-0.24809	-0.00020854	-0.09437	-0.00010874	-0.13343	-8.204e-05	-0.1278	-0.00013052	-0.13777	1.91e-06	0.13597
9.95	-0.0004589	-0.54471	-0.00026452	-0.27256	-0.00017977	-0.25163	-0.0001672	-0.24748	-0.00021965	-0.10548	-0.00012732	-0.15201	-0.00010658	-0.15234	-0.00010437	-0.11162	-1.385e-05	0.12021
9.975	-0.00046951	-0.55532	-0.00023082	-0.23886	-0.00017932	-0.25118	-0.00017789	-0.25817	-0.00021528	-0.10111	-0.00013299	-0.15768	-0.0001304	-0.17616	-7.118e-05	-0.07843	-2.689e-05	0.10717
10	-0.00047263	-0.55844	-0.00020234	-0.21038	-0.00017417	-0.24603	-0.0001857	-0.26598	-0.0002061	-0.09193	-0.00012866	-0.15335	-0.00014186	-0.18762	-4.19e-05	-0.04915	-1.732e-05	0.11674
10.025	-0.00046189	-0.5477	-0.00019556	-0.2036	-0.00015937	-0.23123	-0.00018759	-0.26787	-0.00021024	-0.09607	-0.0001158	-0.14049	-0.00013987	-0.18563	-2.394e-05	-0.03119	-3.1e-06	0.13096
10.05	-0.00045335	-0.53916	-0.00021234	-0.22038	-0.00014622	-0.21808	-0.00018498	-0.26526	-0.00023688	-0.12271	-0.00011038	-0.13507	-0.00013241	-0.17817	-2.182e-05	-0.02907	8.5e-07	0.13491
10.075	-0.00044447	-0.53028	-0.00023852	-0.24656	-0.00014138	-0.21324	-0.00019034	-0.27062	-0.00026058	-0.14641	-0.00011187	-0.13656	-0.00012355	-0.16931	-4.365e-05	-0.0509	-5.73e-06	0.12833
10.1	-0.00044205	-0.52786	-0.00026036	-0.2684	-0.00015615	-0.22801	-0.0002059	-0.28618	-0.00027552	-0.16135	-0.00010474	-0.12943	-0.0001087	-0.15446	-9.123e-05	-0.09848	-2.366e-05	0.1104
10.125	-0.00045837	-0.54418	-0.00026486	-0.2729	-0.00019794	-0.2698	-0.00022512	-0.3054	-0.00026551	-0.15134	-7.793e-05	-0.10262	-9.338e-05	-0.13914	-0.00015389	-0.16114	-6.232e-05	0.07174
10.15	-0.00048636	-0.57217	-0.00026422	-0.27226	-0.00027195	-0.34381	-0.00022725	-0.30753	-0.00023435	-0.12018	-3.21e-05	-0.05679	-7.938e-05	-0.12514	-0.00020667	-0.21392	-0.00010846	0.0256
10.175	-0.00051978	-0.60559	-0.00026184	-0.26988	-0.00036476	-0.43662	-0.00020973	-0.29001	-0.00020655	-0.09238	8.96e-06	-0.01573	-6.747e-05	-0.11323	-0.00023326	-0.24051	-0.00014125	-0.00719
10.2	-0.00055982	-0.64563	-0.00026687	-0.27491	-0.00044289	-0.51475	-0.000181	-0.26128	-0.0001926	-0.07843	2.643e-05	0.00174	-4.597e-05	-0.09173	-0.00022833	-0.23558	-0.00015572	-0.02166
10.225	-0.00059992	-0.68573	-0.00028677	-0.29481	-0.00047699	-0.54885	-0.00014333	-0.22361	-0.00021338	-0.09921	2.05e-05	-0.00419	-5.19e-06	-0.05095	-0.00019695	-0.2042	-0.00015374	-0.01968
10.25	-0.00063181	-0.71762	-0.00030233	-0.31037	-0.00046865	-0.54051	-0.00011062	-0.1909	-0.00025522	-0.14105	6.4e-07	-0.02405	4.527e-05	-0.00049	-0.00015124	-0.15849	-0.00014135	-0.00729
10.275	-0.00062292	-0.70873	-0.00029979	-0.30783	-0.00043698	-0.50884	-9.671e-05	-0.17699	-0.00030366	-0.18949	-1.867e-05	-0.04336	8.282e-05	0.03706	-0.00010962	-0.11687	-0.00012681	0.00725
10.3	-0.00056296	-0.64877	-0.00028659	-0.29463	-0.00040673	-0.47859	-0.00011114	-0.19142	-0.00034977	-0.2356	-3.779e-05	-0.06248	9.654e-05	0.05078	-7.624e-05	-0.08349	-9.76e-05	0.03646
10.325	-0.00048311	-0.56892	-0.00029123	-0.29927	-0.00037384	-0.4457	-0.00013519	-0.21547	-0.00035693	-0.24276	-7.008e-05	-0.09477	7.748e-05	0.03172	-5.351e-05	-0.06076	-7.534e-05	0.05872
10.35	-0.00041625	-0.50206	-0.00032625	-0.33429	-0.00035153	-0.42339	-0.00015269	-0.23297	-0.00033904	-0.22487	-0.0001087	-0.13339	3.04e-05	-0.01536	-3.065e-05	-0.0379	-6.815e-05	0.06591
10.375	-0.00037337	-0.45918	-0.00038438	-0.39242	-0.00034444	-0.4163	-0.00013991	-0.22019	-0.00029236	-0.17819	-0.00013848	-0.16317	-1.992e-05	-0.06568	3.72e-06	-0.00353	-7.081e-05	0.06325
10.4	-0.00036098	-0.44679	-0.00043225	-0.44029	-0.00034079	-0.41265	-0.00010285	-0.18313	-0.00022115	-0.10698	-0.00014404	-0.16873	-6.75e-05	-0.11326	3.394e-05	0.02669	-6.018e-05	0.07388
10.425	-0.00036813	-0.45394	-0.00045589	-0.46393	-0.00034478	-0.41664	-5.669e-05	-0.13697	-0.00013094	-0.01677	-0.00012684	-0.15153	-0.00011757	-0.16333	5.897e-05	0.05172	-2.968e-05	0.10438
10.45	-0.00038716	-0.47297	-0.00046874	-0.47678	-0.00034989	-0.42175	-2.184e-05	-0.10212	-6.122e-05	0.05295	-0.00010242	-0.12711	-0.00016522	-0.21098	7.595e-05	0.0687	2.694e-05	0.161
10.475	-0.00041163	-0.49744	-0.00046824	-0.47628	-0.00034851	-0.42037	-9.64e-06	-0.08992	-3.2e-05	0.08217	-8.058e-05	-0.10527	-0.00020392	-0.24968	9.717e-05	0.08992	8.616e-05	0.22022
10.5	-0.00042527	-0.51108	-0.00046639	-0.47443	-0.00034783	-0.41969	-1.766e-05	-0.09794	-4.798e-05	0.06619	-6.818e-05	-0.09287	-0.00023181	-0.27757	0.00011953	0.11228	0.00012894	0.263
10.525	-0.00041591	-0.50172	-0.00046732	-0.47536	-0.00033688	-0.40874	-4.73e-05	-0.12758	-9.584e-05	0.01833	-7.812e-05	-0.10281	-0.00023045	-0.27621	0.00013457	0.12732	0.00015194	0.286
10.55	-0.0003975	-0.48331	-0.00047556	-0.4836	-0.00033846	-0.41032	-7.916e-05	-0.15944	-0.00015686	-0.04269	-9.798e-05	-0.12267	-0.00019692	-0.24268	0.000124	0.11675	0.00014098	0.27504
10.575	-0.00039215	-0.47796	-0.00048032	-0.48836	-0.00035783	-0.42969	-0.00011209	-0.19237	-0.00020936	-0.09519	-0.00010803	-0.13272	-0.00015422	-0.19998	0.00010524	0.09799	0.00010827	0.24233
10.6	-0.00041118	-0.49699	-0.00047472	-0.48276	-0.00039066	-0.46252	-0.00014731	-0.22759	-0.00024763	-0.13346	-0.0001008	-0.12549	-0.00013095	-0.17671	8.982e-05	0.08257	7.591e-05	0.20997
10.625	-0.00045639	-0.5422	-0.00045665	-0.46469	-0.00043287	-0.50473	-0.00016896	-0.24924	-0.00026272	-0.14855	-8.575e-05	-0.11044	-0.00012559	-0.17135	6.408e-05	0.05683	5.167e-05	0.18573
10.65	-0.00051924	-0.60505	-0.00042749	-0.43553	-0.00048048	-0.55234	-0.00015937	-0.23965	-0.00024669	-0.13252	-5.866e-05	-0.08335	-0.00013608	-0.18184	3.17e-05	0.02445	1.155e-05	0.14561
10.675	-0.00058444	-0.67025	-0.00040013	-0.40817	-0.00053426	-0.60612	-0.00013539	-0.21567	-0.00021201	-0.09784	-1.833e-05	-0.04302	-0.00015777	-0.20353	-1.012e-05	-0.01737	-2.831e-05	0.10575
10.7	-0.00063646	-0.72227	-0.00039813	-0.40617	-0.00058044	-0.6523	-0.00010813	-0.18841	-0.00017256	-0.05839	3.235e-05	0.00766	-0.00017904	-0.2248	-6.546e-05	-0.07271	-4.236e-05	0.0917
10.725	-0.00066539	-0.7512	-0.00043796	-0.446	-0.00060538	-0.67724	-8.167e-05	-0.16195	-0.00011689	-0.00272	9.089e-05	0.0662	-0.00019095	-0.23671	-0.00010535	-0.1126	-3.027e-05	0.10379
10.75	-0.00069412	-0.77993	-0.00049421	-0.50225	-0.00059945	-0.67131	-5.058e-05	-0.13086	-7.246e-05	0.04171	0.00013203	0.10734	-0.00018912	-0.23488	-0.00012883	-0.13608	-1.267e-05	0.12139
10.775	-0.00074491	-0.83072	-0.00053586	-0.5439	-0.00056876	-0.64062	-2.35e-05	-0.10378	-4.848e-05	0.06569	0.00014862	0.12393	-0.00018126	-0.22702	-0.00013466	-0.14191	-2.8e-07	0.13378

## Sheet: 24kHz
Times (ms)	24kHz 10dB Atten	24kHz 10dB Atten, normalised	24kHz 20dB Atten	24kHz 20dB Atten, normalised	24kHz 30dB Atten	24kHz 30dB Atten, normalised	24kHz 40dB Atten	24kHz 40dB Atten, normalised	24kHz 50dB Atten	24kHz 50dB Atten, normalised	24kHz 60dB Atten	24kHz 60dB Atten, normalised	24kHz 55dB Atten	24kHz 55dB Atten, normalised	24kHz 70dB Atten	24kHz 70dB Atten, normalised
-2	4.937e-05	0	-0.00021837	0	-1.164e-05	0	0.00014772	0	-6.587e-05	0	-0.00017427	0	1.496e-05	0	5.545e-05	0
-1.975	2.592e-05	-0.02345	-0.00025837	-0.04	-6.924e-05	-0.0576	0.00017527	0.02755	-7.784e-05	-0.01197	-0.00016592	0.00835	3.827e-05	0.02331	9.736e-05	0.04191
-1.95	1.206e-05	-0.03731	-0.00026433	-0.04596	-0.00013482	-0.12318	0.00018174	0.03402	-0.00010964	-0.04377	-0.00014348	0.03079	5.747e-05	0.04251	0.00014296	0.08751
-1.925	-1.7e-07	-0.04954	-0.0002478	-0.02943	-0.00017959	-0.16795	0.00015203	0.00431	-0.00014141	-0.07554	-0.00012419	0.05008	5.508e-05	0.04012	0.00017416	0.11871
-1.9	-1.907e-05	-0.06844	-0.00022319	-0.00482	-0.00018421	-0.17257	8.676e-05	-0.06096	-0.00015256	-0.08669	-0.00012458	0.04969	2.505e-05	0.01009	0.00018821	0.13276
-1.875	-4.2e-05	-0.09137	-0.00019487	0.0235	-0.00014537	-0.13373	2.01e-06	-0.14571	-0.00014038	-0.07451	-0.00013607	0.0382	-1.048e-05	-0.02544	0.00018265	0.1272
-1.85	-5.459e-05	-0.10396	-0.00016258	0.05579	-8.675e-05	-0.07511	-7.385e-05	-0.22157	-0.00012493	-0.05906	-0.00014422	0.03005	-2.418e-05	-0.03914	0.0001571	0.10165
-1.825	-4.873e-05	-0.0981	-0.00014667	0.0717	-3.587e-05	-0.02423	-0.00012149	-0.26921	-0.00011103	-0.04516	-0.00013703	0.03724	3.38e-06	-0.01158	0.00012058	0.06513
-1.8	-1.638e-05	-0.06575	-0.00015588	0.06249	-3.95e-06	0.00769	-0.00013669	-0.28441	-9.762e-05	-0.03175	-0.00011704	0.05723	5.847e-05	0.04351	7.599e-05	0.02054
-1.775	3.325e-05	-0.01612	-0.00018451	0.03386	5.53e-06	0.01717	-0.00012027	-0.26799	-8.089e-05	-0.01502	-8.88e-05	0.08547	0.00011084	0.09588	4.125e-05	-0.0142
-1.75	7.171e-05	0.02234	-0.00022054	-0.00217	9e-07	0.01254	-8.994e-05	-0.23766	-6.137e-05	0.0045	-6.094e-05	0.11333	0.00013601	0.12105	3.112e-05	-0.02433
-1.725	7.673e-05	0.02736	-0.00024645	-0.02808	-1.239e-05	-0.00075	-5.235e-05	-0.20007	-4.57e-05	0.02017	-4.045e-05	0.13382	0.00015322	0.13826	2.528e-05	-0.03017
-1.7	4.181e-05	-0.00756	-0.00025495	-0.03658	-1.555e-05	-0.00391	-1.886e-05	-0.16658	-3.365e-05	0.03222	-3.535e-05	0.13892	0.0001726	0.15764	1.469e-05	-0.04076
-1.675	-1.533e-05	-0.0647	-0.00025372	-0.03535	-4.21e-06	0.00743	6.08e-06	-0.14164	-1.136e-05	0.05451	-4.531e-05	0.12896	0.00018648	0.17152	-1.58e-06	-0.05703
-1.65	-6.497e-05	-0.11434	-0.00024336	-0.02499	2.53e-05	0.03694	1.997e-05	-0.12775	2.906e-05	0.09493	-6.934e-05	0.10493	0.00018521	0.17025	-1.799e-05	-0.07344
-1.625	-8.874e-05	-0.13811	-0.00022625	-0.00788	6.416e-05	0.0758	2.174e-05	-0.12598	8.546e-05	0.15133	-9.548e-05	0.07879	0.00017306	0.1581	-2.473e-05	-0.08018
-1.6	-8.097e-05	-0.13034	-0.0002038	0.01457	0.00010447	0.11611	7.99e-06	-0.13973	0.0001352	0.20107	-0.0001148	0.05947	0.00014138	0.12642	-1.495e-05	-0.0704
-1.575	-4.88e-05	-0.09817	-0.00018626	0.03211	0.0001509	0.16254	-1.101e-05	-0.15873	0.00014659	0.21246	-0.00011626	0.05801	9.169e-05	0.07673	7.65e-06	-0.0478
-1.55	-1.31e-05	-0.06247	-0.00018054	0.03783	0.0001894	0.20104	-1.862e-05	-0.16634	0.00010913	0.175	-0.00010288	0.07139	4.958e-05	0.03462	3.484e-05	-0.02061
-1.525	1.288e-05	-0.03649	-0.00018038	0.03799	0.0002092	0.22084	-3.3e-06	-0.15102	6.663e-05	0.1325	-9.132e-05	0.08295	3.609e-05	0.02113	6.553e-05	0.01008
-1.5	1.349e-05	-0.03588	-0.00017743	0.04094	0.00020589	0.21753	2.584e-05	-0.12188	4.295e-05	0.10882	-8.85e-05	0.08577	6.424e-05	0.04928	0.00010204	0.04659
-1.475	-1.116e-05	-0.06053	-0.00016663	0.05174	0.00018588	0.19752	4.532e-05	-0.1024	4.514e-05	0.11101	-7.784e-05	0.09643	0.00011443	0.09947	0.0001366	0.08115
-1.45	-5.381e-05	-0.10318	-0.0001663	0.05207	0.00015713	0.16877	4.809e-05	-0.09963	6.121e-05	0.12708	-3.536e-05	0.13891	0.00014076	0.1258	0.00016462	0.10917
-1.425	-9.442e-05	-0.14379	-0.00016822	0.05015	0.00012767	0.13931	4.791e-05	-0.09981	7.018e-05	0.13605	3.245e-05	0.20672	0.00012697	0.11201	0.00017444	0.11899
-1.4	-0.00011463	-0.164	-0.00017278	0.04559	0.00010714	0.11878	5.672e-05	-0.091	6.996e-05	0.13583	0.0001023	0.27657	8.169e-05	0.06673	0.00017021	0.11476
-1.375	-0.00011618	-0.16555	-0.00017817	0.0402	0.0001052	0.11684	7.651e-05	-0.07121	6.238e-05	0.12825	0.00015786	0.33213	2.959e-05	0.01463	0.00017461	0.11916
-1.35	-0.00010842	-0.15779	-0.00019186	0.02651	0.0001118	0.12344	9e-05	-0.05772	4.324e-05	0.10911	0.00017712	0.35139	-1.9e-06	-0.01686	0.00020059	0.14514
-1.325	-9.529e-05	-0.14466	-0.00020527	0.0131	0.00010802	0.11966	7.73e-05	-0.07042	3.33e-06	0.0692	0.00015463	0.3289	-2.038e-05	-0.03534	0.00024659	0.19114
-1.3	-8.561e-05	-0.13498	-0.00022172	-0.00335	8.422e-05	0.09586	3.944e-05	-0.10828	-4.334e-05	0.02253	0.00010035	0.27462	-4.33e-05	-0.05826	0.00028542	0.22997
-1.275	-8.838e-05	-0.13775	-0.00022587	-0.0075	6.199e-05	0.07363	5.47e-06	-0.14225	-8.878e-05	-0.02291	4.523e-05	0.2195	-5.769e-05	-0.07265	0.0002992	0.24375
-1.25	-8.598e-05	-0.13535	-0.00020542	0.01295	3.573e-05	0.04737	-3.18e-06	-0.1509	-0.00012398	-0.05811	1.894e-05	0.19321	-4.698e-05	-0.06194	0.00028372	0.22827
-1.225	-7.657e-05	-0.12594	-0.00016555	0.05282	1.575e-05	0.02739	1.676e-05	-0.13096	-0.00014464	-0.07877	2.924e-05	0.20351	-1.47e-06	-0.01643	0.00024251	0.18706
-1.2	-6.077e-05	-0.11014	-0.00012611	0.09226	7.61e-06	0.01925	5.479e-05	-0.09293	-0.00016225	-0.09638	6.644e-05	0.24071	4.632e-05	0.03136	0.00019409	0.13864
-1.175	-4.931e-05	-0.09868	-0.00010372	0.11465	1.208e-05	0.02372	8.234e-05	-0.06538	-0.00017142	-0.10555	0.00011937	0.29364	7.287e-05	0.05791	0.00015156	0.09611
-1.15	-5.359e-05	-0.10296	-9.897e-05	0.1194	2.267e-05	0.03431	8.938e-05	-0.05834	-0.00016373	-0.09786	0.00014912	0.32339	6.595e-05	0.05099	0.00012319	0.06774
-1.125	-7.138e-05	-0.12075	-0.00011154	0.10683	3.306e-05	0.0447	7.761e-05	-0.07011	-0.00013763	-0.07176	0.00012593	0.3002	2.44e-05	0.00944	0.00011727	0.06182
-1.1	-9.694e-05	-0.14631	-0.00013142	0.08695	3.502e-05	0.04666	5.172e-05	-0.096	-0.00010365	-0.03778	5.009e-05	0.22436	-3.091e-05	-0.04587	0.00014362	0.08817
-1.075	-0.00011583	-0.1652	-0.0001402	0.07817	4.279e-05	0.05443	1.51e-05	-0.13262	-6.749e-05	-0.00162	-3.651e-05	0.13776	-7.327e-05	-0.08823	0.00020022	0.14477
-1.05	-0.00011319	-0.16256	-0.00013659	0.08178	6.559e-05	0.07723	-1.825e-05	-0.16597	-3.53e-05	0.03057	-0.00010398	0.07029	-7.908e-05	-0.09404	0.00025987	0.20442
-1.025	-8.293e-05	-0.1323	-0.00012805	0.09032	0.000108	0.11964	-3.129e-05	-0.17901	2.29e-06	0.06816	-0.00013128	0.04299	-5.875e-05	-0.07371	0.00030097	0.24552
-1	-5.057e-05	-0.09994	-0.00011599	0.10238	0.00015803	0.16967	-3.115e-05	-0.17887	5.233e-05	0.1182	-0.00011175	0.06252	-3.389e-05	-0.04885	0.00030721	0.25176
-0.975	-3.122e-05	-0.08059	-0.00010278	0.11559	0.00018629	0.19793	-3.062e-05	-0.17834	0.00010866	0.17453	-5.057e-05	0.1237	-1.347e-05	-0.02843	0.00027337	0.21792
-0.95	-4.316e-05	-0.09253	-0.00010213	0.11624	0.0001809	0.19254	-3.53e-05	-0.18302	0.000148	0.21387	2.198e-05	0.19625	1e-07	-0.01486	0.00022146	0.16601
-0.925	-7.181e-05	-0.12118	-0.0001187	0.09967	0.00015088	0.16252	-3.792e-05	-0.18564	0.00016742	0.23329	8.607e-05	0.26034	9.26e-06	-0.0057	0.000171	0.11555
-0.9	-9.453e-05	-0.1439	-0.00014542	0.07295	0.00011502	0.12666	-4.328e-05	-0.191	0.00014979	0.21566	0.00013034	0.30461	2.298e-05	0.00802	0.00014789	0.09244
-0.875	-9.872e-05	-0.14809	-0.0001622	0.05617	9.46e-05	0.10624	-5.754e-05	-0.20526	9.474e-05	0.16061	0.0001425	0.31677	4.022e-05	0.02526	0.00016191	0.10646
-0.85	-8.101e-05	-0.13038	-0.00015591	0.06246	0.00010452	0.11616	-7.731e-05	-0.22503	1.854e-05	0.08441	0.0001341	0.30837	5.635e-05	0.04139	0.00018872	0.13327
-0.825	-4.767e-05	-0.09704	-0.00015004	0.06833	0.00011451	0.12615	-0.00010805	-0.25577	-4.048e-05	0.02539	0.00011427	0.28854	6.082e-05	0.04586	0.00020263	0.14718
-0.8	-8.17e-06	-0.05754	-0.0001651	0.05327	0.00011212	0.12376	-0.00014052	-0.28824	-5.445e-05	0.01142	9.519e-05	0.26946	4.838e-05	0.03342	0.00019031	0.13486
-0.775	2.079e-05	-0.02858	-0.00018532	0.03305	9.388e-05	0.10552	-0.00015994	-0.30766	-3.207e-05	0.0338	8.902e-05	0.26329	3.33e-05	0.01834	0.00016779	0.11234
-0.75	3.03e-05	-0.01907	-0.00020014	0.01823	6.511e-05	0.07675	-0.00015992	-0.30764	5.33e-06	0.0712	9.597e-05	0.27024	2.651e-05	0.01155	0.00015631	0.10086
-0.725	2.38e-05	-0.02557	-0.00020502	0.01335	3.844e-05	0.05008	-0.00013746	-0.28518	3.47e-05	0.10057	0.00010645	0.28072	2.677e-05	0.01181	0.00015516	0.09971
-0.7	2.173e-05	-0.02764	-0.00018796	0.03041	2.622e-05	0.03786	-9.909e-05	-0.24681	5.183e-05	0.1177	0.00011217	0.28644	3.293e-05	0.01797	0.00016015	0.1047
-0.675	2.701e-05	-0.02236	-0.00016213	0.05624	3.233e-05	0.04397	-5.785e-05	-0.20557	5.325e-05	0.11912	9.518e-05	0.26945	4.104e-05	0.02608	0.00015258	0.09713
-0.65	3.75e-05	-0.01187	-0.00013398	0.08439	5.039e-05	0.06203	-2.083e-05	-0.16855	4.092e-05	0.10679	6.495e-05	0.23922	4.816e-05	0.0332	0.00012579	0.07034
-0.625	5.818e-05	0.00881	-0.00011348	0.10489	6.828e-05	0.07992	2.171e-05	-0.12601	1.255e-05	0.07842	3.345e-05	0.20772	5.6e-05	0.04104	9.709e-05	0.04164
-0.6	8.512e-05	0.03575	-0.00011181	0.10656	7.416e-05	0.0858	6.175e-05	-0.08597	-2.606e-05	0.03981	1.984e-05	0.19411	5.922e-05	0.04426	7.371e-05	0.01826
-0.575	9.032e-05	0.04095	-0.00013115	0.08722	6.068e-05	0.07232	9.119e-05	-0.05653	-6.342e-05	0.00245	1.733e-05	0.1916	4.644e-05	0.03148	5.166e-05	-0.00379
-0.55	7.057e-05	0.0212	-0.00017273	0.04564	3.08e-05	0.04244	0.00010526	-0.04246	-8.977e-05	-0.0239	1.272e-05	0.18699	1.355e-05	-0.00141	2.614e-05	-0.02931
-0.525	4.864e-05	-0.00073	-0.00021839	-2e-05	-6.1e-07	0.01103	0.00011014	-0.03758	-9.793e-05	-0.03206	7.29e-06	0.18156	-1.238e-05	-0.02734	4.54e-06	-0.05091
-0.5	4.466e-05	-0.00471	-0.00025069	-0.03232	-2.461e-05	-0.01297	0.0001071	-0.04062	-9.525e-05	-0.02938	4.53e-06	0.1788	-3.337e-05	-0.04833	-3.58e-06	-0.05903
-0.475	5.87e-05	0.00933	-0.0002509	-0.03253	-2.924e-05	-0.0176	0.00010122	-0.0465	-8.947e-05	-0.0236	9e-07	0.17517	-4.821e-05	-0.06317	1.562e-05	-0.03983
-0.45	7.29e-05	0.02353	-0.0002181	0.00027	-2.515e-05	-0.01351	9.844e-05	-0.04928	-8.055e-05	-0.01468	-1.366e-05	0.16061	-5.743e-05	-0.07239	5.968e-05	0.00423
-0.425	6.834e-05	0.01897	-0.00018139	0.03698	-2.34e-05	-0.01176	9.38e-05	-0.05392	-6.994e-05	-0.00407	-4.245e-05	0.13182	-5.39e-05	-0.06886	0.00010309	0.04764
-0.4	5.009e-05	0.00072	-0.00015197	0.0664	-2.809e-05	-0.01645	7.15e-05	-0.07622	-6.647e-05	-0.0006	-7.423e-05	0.10004	-4.343e-05	-0.05839	0.00013144	0.07599
-0.375	3.073e-05	-0.01864	-0.00013076	0.08761	-2.97e-05	-0.01806	4.547e-05	-0.10225	-6.593e-05	-6e-05	-9.488e-05	0.07939	-3.268e-05	-0.04764	0.00014179	0.08634
-0.35	1.474e-05	-0.03463	-0.00010803	0.11034	-2.866e-05	-0.01702	2.7e-05	-0.12072	-6.53e-05	0.00057	-9.099e-05	0.08328	-3.623e-05	-0.05119	0.00015723	0.10178
-0.325	-4.92e-06	-0.05429	-6.93e-05	0.14907	-2.745e-05	-0.01581	2.719e-05	-0.12053	-6.16e-05	0.00427	-6.811e-05	0.10616	-6.348e-05	-0.07844	0.00017287	0.11742
-0.3	-2.74e-05	-0.07677	-2.395e-05	0.19442	-2.221e-05	-0.01057	3.285e-05	-0.11487	-5.529e-05	0.01058	-5.188e-05	0.12239	-0.00010052	-0.11548	0.00017419	0.11874
-0.275	-4.917e-05	-0.09854	7.11e-06	0.22548	-2.154e-05	-0.0099	3.587e-05	-0.11185	-4.131e-05	0.02456	-3.954e-05	0.13473	-0.00013176	-0.14672	0.0001608	0.10535
-0.25	-6.583e-05	-0.1152	2.56e-06	0.22093	-2.72e-05	-0.01556	1.933e-05	-0.12839	-1.215e-05	0.05372	-2.713e-05	0.14714	-0.00015656	-0.17152	0.00014067	0.08522
-0.225	-7.943e-05	-0.1288	-2.999e-05	0.18838	-3.754e-05	-0.0259	-1.409e-05	-0.16181	1.586e-05	0.08173	-1.129e-05	0.16298	-0.00016685	-0.18181	0.00012183	0.06638
-0.2	-9.484e-05	-0.14421	-7.296e-05	0.14541	-4.247e-05	-0.03083	-5.149e-05	-0.19921	3.481e-05	0.10068	6.52e-06	0.18079	-0.00016213	-0.17709	0.00010581	0.05036
-0.175	-0.0001094	-0.15877	-0.00010678	0.11159	-3.668e-05	-0.02504	-7.42e-05	-0.22192	4.551e-05	0.11138	1.339e-05	0.18766	-0.0001343	-0.14926	8.244e-05	0.02699
-0.15	-0.00012579	-0.17516	-0.00012022	0.09815	-2.235e-05	-0.01071	-6.981e-05	-0.21753	4.04e-05	0.10627	1.284e-05	0.18711	-9.724e-05	-0.1122	4.917e-05	-0.00628
-0.125	-0.00013882	-0.18819	-0.0001186	0.09977	-1.748e-05	-0.00584	-4.529e-05	-0.19301	1.669e-05	0.08256	9.49e-06	0.18376	-6.672e-05	-0.08168	1.149e-05	-0.04396
-0.1	-0.00013813	-0.1875	-0.00011106	0.10731	-2.468e-05	-0.01304	-1.453e-05	-0.16225	-2.426e-05	0.04161	3.18e-06	0.17745	-4.12e-05	-0.05616	-2.267e-05	-0.07812
-0.075	-0.00012182	-0.17119	-0.0001078	0.11057	-3.549e-05	-0.02385	3.83e-06	-0.14389	-5.325e-05	0.01262	-1.157e-05	0.1627	-1.858e-05	-0.03354	-4.22e-05	-0.09765
-0.05	-9.154e-05	-0.14091	-0.00010523	0.11314	-4.301e-05	-0.03137	2.64e-06	-0.14508	-5.799e-05	0.00788	-2.137e-05	0.1529	-6.51e-06	-0.02147	-5.441e-05	-0.10986
-0.025	-6.572e-05	-0.11509	-8.998e-05	0.12839	-3.993e-05	-0.02829	-1.106e-05	-0.15878	-4.706e-05	0.01881	-1.407e-05	0.1602	4.89e-06	-0.01007	-4.845e-05	-0.1039
0	-3.636e-05	-0.08573	-5.282e-05	0.16555	-2.58e-05	-0.01416	-1.723e-05	-0.16495	-3.225e-05	0.03362	1.466e-05	0.18893	1.211e-05	-0.00285	-1.551e-05	-0.07096
0.025	3.19e-06	-0.04618	-7.45e-06	0.21092	-1.126e-05	0.00038	-5.11e-06	-0.15283	-3.458e-05	0.03129	5.074e-05	0.22501	2.3e-07	-0.01473	3.188e-05	-0.02357
0.05	3.966e-05	-0.00971	3.306e-05	0.25143	5e-06	0.01664	1.72e-05	-0.13052	-5.206e-05	0.01381	7.248e-05	0.24675	-2.777e-05	-0.04273	6.846e-05	0.01301
0.075	6.954e-05	0.02017	6.368e-05	0.28205	2.522e-05	0.03686	2.818e-05	-0.11954	-7.798e-05	-0.01211	7.811e-05	0.25238	-5.621e-05	-0.07117	9.297e-05	0.03752
0.1	8.643e-05	0.03706	7.854e-05	0.29691	3.406e-05	0.0457	1.532e-05	-0.1324	-9.642e-05	-0.03055	6.968e-05	0.24395	-6.697e-05	-0.08193	0.00011684	0.06139
0.125	8.881e-05	0.03944	5.88e-05	0.27717	2.154e-05	0.03318	-1.416e-05	-0.16188	-9.925e-05	-0.03338	6.08e-05	0.23507	-5.992e-05	-0.07488	0.00013731	0.08186
0.15	8.051e-05	0.03114	4.85e-06	0.22322	-1.176e-05	-0.00012	-6.02e-05	-0.20792	-9.74e-05	-0.03153	5.378e-05	0.22805	-4.693e-05	-0.06189	0.00014839	0.09294
0.175	6.353e-05	0.01416	-5.738e-05	0.16099	-4.969e-05	-0.03805	-0.00010236	-0.25008	-0.00010293	-0.03706	4.291e-05	0.21718	-4.115e-05	-0.05611	0.00014429	0.08884
0.2	3.544e-05	-0.01393	-0.00011337	0.105	-6.184e-05	-0.0502	-0.00013103	-0.27875	-0.0001167	-0.05083	2.734e-05	0.20161	-4.417e-05	-0.05913	0.00013706	0.08161
0.225	8.29e-06	-0.04108	-0.00016377	0.0546	-4.044e-05	-0.0288	-0.0001438	-0.29152	-0.00013606	-0.07019	2.652e-05	0.20079	-4.148e-05	-0.05644	0.00013569	0.08024
0.25	-1.385e-05	-0.06322	-0.00019092	0.02745	5.04e-06	0.01668	-0.00013421	-0.28193	-0.00015335	-0.08748	4.768e-05	0.22195	-2.092e-05	-0.03588	0.00013639	0.08094
0.275	-2.945e-05	-0.07882	-0.00017622	0.04215	4.118e-05	0.05282	-0.00011631	-0.26403	-0.00014883	-0.08296	8.843e-05	0.2627	1.784e-05	0.00288	0.00013911	0.08366
0.3	-4.336e-05	-0.09273	-0.00013318	0.08519	5.201e-05	0.06365	-8.698e-05	-0.2347	-0.00012857	-0.0627	0.00013579	0.31006	5.916e-05	0.0442	0.00013992	0.08447
0.325	-5.99e-05	-0.10927	-9.883e-05	0.11954	4.248e-05	0.05412	-5.491e-05	-0.20263	-0.00012572	-0.05985	0.00016757	0.34184	8.552e-05	0.07056	0.00013728	0.08183
0.35	-7.42e-05	-0.12357	-8.767e-05	0.1307	3.087e-05	0.04251	-3.427e-05	-0.18199	-0.00014735	-0.08148	0.00017364	0.34791	8.743e-05	0.07247	0.00013203	0.07658
0.375	-8.587e-05	-0.13524	-9.461e-05	0.12376	2.642e-05	0.03806	-2.932e-05	-0.17704	-0.00017338	-0.10751	0.00015969	0.33396	6.956e-05	0.0546	0.00012276	0.06731
0.4	-8.749e-05	-0.13686	-0.00011175	0.10662	3.586e-05	0.0475	-3.844e-05	-0.18616	-0.00017575	-0.10988	0.00014122	0.31549	5.236e-05	0.0374	0.00011692	0.06147
0.425	-7.81e-05	-0.12747	-0.00011976	0.09861	5.855e-05	0.07019	-5.117e-05	-0.19889	-0.00015591	-0.09004	0.00012112	0.29539	5.607e-05	0.04111	0.0001181	0.06265
0.45	-6.362e-05	-0.11299	-0.00011508	0.10329	9.1e-05	0.10264	-6.524e-05	-0.21296	-0.00013993	-0.07406	9.359e-05	0.26786	8.248e-05	0.06752	0.00012307	0.06762
0.475	-5.747e-05	-0.10684	-0.00010646	0.11191	0.00011428	0.12592	-7.639e-05	-0.22411	-0.00014229	-0.07642	4.931e-05	0.22358	0.00010742	0.09246	0.00012251	0.06706
0.5	-6.548e-05	-0.11485	-9.589e-05	0.12248	0.00011121	0.12285	-7.388e-05	-0.2216	-0.00015823	-0.09236	3.23e-06	0.1775	0.00012504	0.11008	0.00011506	0.05961
0.525	-6.111e-05	-0.11048	-9.346e-05	0.12491	8.108e-05	0.09272	-5.147e-05	-0.19919	-0.00016741	-0.10154	-2.293e-05	0.15134	0.00013069	0.11573	0.00010774	0.05229
0.55	-1.675e-05	-0.06612	-9.68e-05	0.12157	4.972e-05	0.06136	-2.081e-05	-0.16853	-0.00016178	-0.09591	-1.244e-05	0.16183	0.00011841	0.10345	0.00011346	0.05801
0.575	6.771e-05	0.01834	-0.00010162	0.11675	2.552e-05	0.03716	1.433e-05	-0.13339	-0.00014497	-0.0791	3.096e-05	0.20523	9.846e-05	0.0835	0.00012604	0.07059
0.6	0.0001701	0.12073	-9.789e-05	0.12048	5.9e-06	0.01754	4.307e-05	-0.10465	-0.00011556	-0.04969	8.048e-05	0.25475	6.107e-05	0.04611	0.00013049	0.07504
0.625	0.0002624	0.21303	-8.227e-05	0.1361	-1.325e-05	-0.00161	6.701e-05	-0.08071	-8.737e-05	-0.0215	0.00010781	0.28208	-1.9e-07	-0.01515	0.00011981	0.06436
0.65	0.00032757	0.2782	-5.638e-05	0.16199	-3.617e-05	-0.02453	7.839e-05	-0.06933	-6.508e-05	0.00079	0.00010231	0.27658	-7.11e-05	-0.08606	0.00010155	0.0461
0.675	0.00036395	0.31458	-2.109e-05	0.19728	-5.842e-05	-0.04678	8.224e-05	-0.06548	-3.897e-05	0.0269	6.816e-05	0.24243	-0.00013343	-0.14839	8.705e-05	0.0316
0.7	0.00038642	0.33705	1.043e-05	0.2288	-5.95e-05	-0.04786	9.113e-05	-0.05659	-2.1e-07	0.06566	2.753e-05	0.2018	-0.00017356	-0.18852	6.938e-05	0.01393
0.725	0.0003975	0.34813	1.719e-05	0.23556	-2.074e-05	-0.0091	0.00010623	-0.04149	4.279e-05	0.10866	-8.78e-06	0.16549	-0.00018451	-0.19947	4.952e-05	-0.00593
0.75	0.00039643	0.34706	-2.51e-06	0.21586	4.19e-05	0.05354	0.0001413	-0.00642	6.655e-05	0.13242	-3.828e-05	0.13599	-0.00016889	-0.18385	3.562e-05	-0.01983
0.775	0.00039051	0.34114	-4.221e-05	0.17616	8.808e-05	0.09972	0.00019552	0.0478	6.905e-05	0.13492	-5.007e-05	0.1242	-0.00013869	-0.15365	4.432e-05	-0.01113
0.8	0.00039317	0.3438	-8.517e-05	0.1332	8.867e-05	0.10031	0.00024097	0.09325	5.809e-05	0.12396	-4.564e-05	0.12863	-0.00010053	-0.11549	8.728e-05	0.03183
0.825	0.00041899	0.36962	-0.00010849	0.10988	4.862e-05	0.06026	0.00025055	0.10283	5.636e-05	0.12223	-2.175e-05	0.15252	-6.271e-05	-0.07767	0.00016097	0.10552
0.85	0.00048266	0.43329	-0.00010224	0.11613	-1.545e-05	-0.00381	0.00022038	0.07266	5.528e-05	0.12115	1.267e-05	0.18694	-3.798e-05	-0.05294	0.00024384	0.18839
0.875	0.00061098	0.56161	-7.399e-05	0.14438	-6.488e-05	-0.05324	0.00015204	0.00432	4.873e-05	0.1146	4.282e-05	0.21709	-3.371e-05	-0.04867	0.00029824	0.24279
0.9	0.00080152	0.75215	-3.2e-05	0.18637	-8.106e-05	-0.06942	7.521e-05	-0.07251	2.991e-05	0.09578	6.16e-05	0.23587	-4.347e-05	-0.05843	0.00031111	0.25566
0.925	0.00105144	1.00207	2.423e-05	0.2426	-6.244e-05	-0.0508	1.034e-05	-0.13738	-3.39e-06	0.06248	7.317e-05	0.24744	-5.474e-05	-0.0697	0.00029007	0.23462
0.95	0.00135696	1.30759	8.121e-05	0.29958	-2.693e-05	-0.01529	-3.839e-05	-0.18611	-4.236e-05	0.02351	7.994e-05	0.25421	-6.322e-05	-0.07818	0.00025095	0.1955
0.975	0.00171286	1.66349	0.00012935	0.34772	2.69e-06	0.01433	-6.842e-05	-0.21614	-7.999e-05	-0.01412	6.959e-05	0.24386	-5.592e-05	-0.07088	0.00020824	0.15279
1	0.00209212	2.04275	0.00016594	0.38431	1.908e-05	0.03072	-7.609e-05	-0.22381	-0.00011438	-0.04851	4.032e-05	0.21459	-3.678e-05	-0.05174	0.00017575	0.1203
1.025	0.00246304	2.41367	0.0002127	0.43107	2.359e-05	0.03523	-6.705e-05	-0.21477	-0.00014618	-0.08031	1.23e-06	0.1755	-1.042e-05	-0.02538	0.00015871	0.10326
1.05	0.00279405	2.74468	0.00028675	0.50512	2.122e-05	0.03286	-4.686e-05	-0.19458	-0.00017001	-0.10414	-3.274e-05	0.14153	2.423e-05	0.00927	0.00015264	0.09719
1.075	0.0030552	3.00583	0.00040771	0.62608	3.088e-05	0.04252	-2.066e-05	-0.16838	-0.00014879	-0.08292	-6.477e-05	0.1095	5.6e-05	0.04104	0.00014315	0.0877
1.1	0.00320978	3.16041	0.00057099	0.78936	7.8e-05	0.08964	-4.9e-06	-0.15262	-9.421e-05	-0.02834	-0.00010545	0.06882	7.119e-05	0.05623	0.0001341	0.07865
1.125	0.00326046	3.21109	0.00075442	0.97279	0.00016779	0.17943	-1.03e-06	-0.14875	-3.624e-05	0.02963	-0.00016032	0.01395	6.631e-05	0.05135	0.00012753	0.07208
1.15	0.00319987	3.1505	0.00092335	1.14172	0.00028152	0.29316	7.46e-06	-0.14026	-5.12e-06	0.06075	-0.00020906	-0.03479	4.887e-05	0.03391	0.00012686	0.07141
1.175	0.00304163	2.99226	0.00106666	1.28503	0.00039921	0.41085	3.711e-05	-0.11061	-2.67e-06	0.0632	-0.00024804	-0.07377	3.096e-05	0.016	0.00013477	0.07932
1.2	0.00281821	2.76884	0.00117581	1.39418	0.00050824	0.51988	9.202e-05	-0.0557	-9.65e-06	0.05622	-0.00026635	-0.09208	2.564e-05	0.01068	0.00014333	0.08788
1.225	0.00254074	2.49137	0.00125438	1.47275	0.00061773	0.62937	0.00015943	0.01171	-1.29e-05	0.05297	-0.00025568	-0.08141	3.153e-05	0.01657	0.00014868	0.09323
1.25	0.00222393	2.17456	0.00131334	1.53171	0.00073122	0.74286	0.00023844	0.09072	-1.888e-05	0.04699	-0.00021691	-0.04264	4.061e-05	0.02565	0.00015959	0.10414
1.275	0.00188391	1.83454	0.00134265	1.56102	0.00085113	0.86277	0.00032523	0.17751	-3.55e-05	0.03037	-0.00016001	0.01426	5.416e-05	0.0392	0.00018402	0.12857
1.3	0.00154777	1.4984	0.00133485	1.55322	0.00095946	0.9711	0.00041464	0.26692	-6.073e-05	0.00514	-0.00011473	0.05954	7.622e-05	0.06126	0.000211	0.15555
1.325	0.00125705	1.20768	0.00129413	1.5125	0.00102964	1.04128	0.00051131	0.36359	-8.324e-05	-0.01737	-9.295e-05	0.08132	0.00010151	0.08655	0.00021965	0.1642
1.35	0.0010255	0.97613	0.00124714	1.46551	0.00105795	1.06959	0.00060603	0.45831	-9.35e-05	-0.02763	-9.465e-05	0.07962	0.00012421	0.10925	0.00019916	0.14371
1.375	0.00084276	0.79339	0.00121989	1.43826	0.00106159	1.07323	0.00070046	0.55274	-9.364e-05	-0.02777	-0.00011243	0.06184	0.00014075	0.12579	0.00015983	0.10438
1.4	0.00069594	0.64657	0.00122093	1.4393	0.00105081	1.06245	0.00079745	0.64973	-7.519e-05	-0.00932	-0.00012906	0.04521	0.00016868	0.15372	0.00010749	0.05204
1.425	0.00057492	0.52555	0.00123092	1.44929	0.00103436	1.046	0.0008816	0.73388	-4.482e-05	0.02105	-0.0001301	0.04417	0.00021658	0.20162	6.406e-05	0.00861
1.45	0.00049232	0.44295	0.00123502	1.45339	0.00101001	1.02165	0.00093441	0.78669	1.196e-05	0.07783	-0.00010589	0.06838	0.00025653	0.24157	4.808e-05	-0.00737
1.475	0.0004535	0.40413	0.00121392	1.43229	0.00097803	0.98967	0.00095111	0.80339	0.00011304	0.17891	-6.482e-05	0.10945	0.00027751	0.26255	6.456e-05	0.00911
1.5	0.00046491	0.41554	0.00113925	1.35762	0.00094377	0.95541	0.00094879	0.80107	0.00024556	0.31143	-2.123e-05	0.15304	0.00028841	0.27345	0.00010004	0.04459
1.525	0.00054504	0.49567	0.00099928	1.21765	0.00090513	0.91677	0.00095721	0.80949	0.00038733	0.4532	2.881e-05	0.20308	0.00029278	0.27782	0.00014147	0.08602
1.55	0.00070188	0.65251	0.00079371	1.01208	0.00086753	0.87917	0.00097882	0.8311	0.00050433	0.5702	7.203e-05	0.2463	0.00030182	0.28686	0.00018143	0.12598
1.575	0.00091837	0.869	0.00055025	0.76862	0.00081087	0.82251	0.00099423	0.84651	0.0005873	0.65317	0.00010642	0.28069	0.0003291	0.31414	0.00021512	0.15967
1.6	0.00116478	1.11541	0.00030968	0.52805	0.0007292	0.74084	0.00099643	0.84871	0.00063962	0.70549	0.00013749	0.31176	0.00038023	0.36527	0.00023741	0.18196
1.625	0.00138999	1.34062	9.862e-05	0.31699	0.00061984	0.63148	0.00097169	0.82397	0.00067244	0.73831	0.00017472	0.34899	0.0004321	0.41714	0.00025007	0.19462
1.65	0.0015287	1.47933	-5.941e-05	0.15896	0.0004677	0.47934	0.00091441	0.76669	0.00069954	0.76541	0.000218	0.39227	0.00046245	0.44749	0.00026671	0.21126
1.675	0.00154227	1.4929	-0.00015617	0.0622	0.00028834	0.29998	0.00082715	0.67943	0.00071897	0.78484	0.00025003	0.4243	0.00046257	0.44761	0.00027531	0.21986
1.7	0.00141816	1.36879	-0.00018905	0.02932	0.0001181	0.12974	0.0007082	0.56048	0.00072151	0.78738	0.00026666	0.44093	0.00044097	0.42601	0.00028096	0.22551
1.725	0.00117059	1.12122	-0.00015906	0.05931	-1.694e-05	-0.0053	0.00055699	0.40927	0.00069909	0.76496	0.00026311	0.43738	0.00041993	0.40497	0.0002687	0.21325
1.75	0.00085741	0.80804	-8.509e-05	0.13328	-9.844e-05	-0.0868	0.00039747	0.24975	0.00064916	0.71503	0.00024288	0.41715	0.00042938	0.41442	0.0002275	0.17205
1.775	0.00055315	0.50378	2.658e-05	0.24495	-0.0001119	-0.10026	0.00025072	0.103	0.00057595	0.64182	0.00021354	0.38781	0.00047255	0.45759	0.00016233	0.10688
1.8	0.00033746	0.28809	0.00016965	0.38802	-6.239e-05	-0.05075	0.00013971	-0.00801	0.00048568	0.55155	0.00018346	0.35773	0.00052862	0.51366	8.753e-05	0.03208
1.825	0.00022976	0.18039	0.00033992	0.55829	2.872e-05	0.04036	6.796e-05	-0.07976	0.00037984	0.44571	0.00015033	0.3246	0.00056649	0.55153	2.58e-05	-0.02965
1.85	0.00018877	0.1394	0.00053916	0.75753	0.00014652	0.15816	2.417e-05	-0.12355	0.00027629	0.34216	0.00012391	0.29818	0.00056566	0.5507	9.8e-07	-0.05447
1.875	0.00014022	0.09085	0.00077306	0.99143	0.00028628	0.29792	-4.11e-06	-0.15183	0.00019094	0.25681	0.00011683	0.2911	0.00053876	0.5238	7.12e-06	-0.04833
1.9	8.18e-06	-0.04119	0.00103444	1.25281	0.00044941	0.46105	-1.767e-05	-0.16539	0.00012751	0.19338	0.00012466	0.29893	0.00049971	0.48475	3.467e-05	-0.02078
1.925	-0.00024956	-0.29893	0.00130924	1.52761	0.00062122	0.63286	-4.07e-06	-0.15179	8.693e-05	0.1528	0.00014201	0.31628	0.00046966	0.4547	6.898e-05	0.01353
1.95	-0.00060886	-0.65823	0.00157077	1.78914	0.00079661	0.80825	4.21e-05	-0.10562	5.949e-05	0.12536	0.00017	0.34427	0.00044469	0.42973	0.00010875	0.0533
1.975	-0.00099066	-1.04003	0.00178947	2.00784	0.00098236	0.994	0.00011915	-0.02857	3.466e-05	0.10053	0.0002148	0.38907	0.00040683	0.39187	0.00014764	0.09219
2	-0.00128002	-1.32939	0.00194704	2.16541	0.00118804	1.19968	0.00023354	0.08582	1.03e-05	0.07617	0.00026746	0.44173	0.00033697	0.32201	0.00018611	0.13066
2.025	-0.00138262	-1.43199	0.00203478	2.25315	0.00139925	1.41089	0.00038968	0.24196	-8.49e-06	0.05738	0.00032024	0.49451	0.00024528	0.23032	0.00022239	0.16694
2.05	-0.00124346	-1.29283	0.00204757	2.26594	0.00160308	1.61472	0.00058453	0.43681	-1.495e-05	0.05092	0.00036607	0.54034	0.00016339	0.14843	0.00025452	0.19907
2.075	-0.00087983	-0.9292	0.00201776	2.23613	0.00177423	1.78587	0.00080187	0.65415	5.76e-06	0.07163	0.00038397	0.55824	0.00010906	0.0941	0.00028887	0.23342
2.1	-0.00036662	-0.41599	0.00194298	2.16135	0.00189513	1.90677	0.00100429	0.85657	7.07e-05	0.13657	0.00036959	0.54386	8.468e-05	0.06972	0.00031658	0.26113
2.125	0.00020363	0.15426	0.00184365	2.06202	0.00194799	1.95963	0.0011516	1.00388	0.00017787	0.24374	0.00032583	0.5001	7.807e-05	0.06311	0.00033464	0.27919
2.15	0.00074796	0.69859	0.0017514	1.96977	0.00193707	1.94871	0.0012352	1.08748	0.00030877	0.37464	0.00028088	0.45515	7.778e-05	0.06282	0.00033422	0.27877
2.175	0.00121704	1.16767	0.00168569	1.90406	0.00188088	1.89252	0.00127628	1.12856	0.0004493	0.51517	0.00024274	0.41701	8.602e-05	0.07106	0.00031716	0.26171
2.2	0.0015945	1.54513	0.00162988	1.84825	0.00181453	1.82617	0.00128778	1.14006	0.00058798	0.65385	0.0002103	0.38457	0.00011169	0.09673	0.00029432	0.23887
2.225	0.00186082	1.81145	0.00156076	1.77913	0.00174722	1.75886	0.00129538	1.14766	0.00069703	0.7629	0.00017918	0.35345	0.00015575	0.14079	0.00027514	0.21969
2.25	0.00203878	1.98941	0.00146145	1.67982	0.00167503	1.68667	0.00130572	1.158	0.0007616	0.82747	0.00015543	0.3297	0.00023532	0.22036	0.00025783	0.20238
2.275	0.00215306	2.10369	0.00130678	1.52515	0.00160945	1.62109	0.00132461	1.17689	0.00079325	0.85912	0.00014332	0.31759	0.00034349	0.32853	0.0002518	0.19635
2.3	0.00224304	2.19367	0.0011037	1.32207	0.00153819	1.54983	0.00134981	1.20209	0.00080481	0.87068	0.0001344	0.30867	0.00045982	0.44486	0.00026376	0.20831
2.325	0.00233134	2.28197	0.00085319	1.07156	0.00145482	1.46646	0.00138778	1.24006	0.00081121	0.87708	0.00012811	0.30238	0.00056286	0.5479	0.00028625	0.2308
2.35	0.00242533	2.37596	0.00057785	0.79622	0.0013628	1.37444	0.00142216	1.27444	0.00083012	0.89599	0.0001403	0.31457	0.00064723	0.63227	0.00031298	0.25753
2.375	0.00249116	2.44179	0.00031485	0.53322	0.00126274	1.27438	0.00144435	1.29663	0.00086694	0.93281	0.00017189	0.34616	0.0007065	0.69154	0.00033491	0.27946
2.4	0.00248467	2.4353	0.00010138	0.31975	0.00113695	1.14859	0.00144454	1.29682	0.0009095	0.97537	0.0002271	0.40137	0.00075529	0.74033	0.00033889	0.28344
2.425	0.00238199	2.33262	-4.185e-05	0.17652	0.00097357	0.98521	0.00141859	1.27087	0.0009398	1.00567	0.00030509	0.47936	0.00080464	0.78968	0.00031999	0.26454
2.45	0.00220396	2.15459	-0.00013583	0.08254	0.00078361	0.79525	0.00136831	1.22059	0.00095723	1.0231	0.0003939	0.56817	0.00085214	0.83718	0.00028841	0.23296
2.475	0.00196131	1.91194	-0.00019684	0.02153	0.00059228	0.60392	0.00129908	1.15136	0.00097391	1.03978	0.00047837	0.65264	0.00088466	0.8697	0.00026791	0.21246
2.5	0.00164865	1.59928	-0.00022462	-0.00625	0.00042215	0.43379	0.00121398	1.06626	0.00099741	1.06328	0.00053605	0.71032	0.0008779	0.86294	0.00027031	0.21486
2.525	0.00127312	1.22375	-0.00021233	0.00604	0.00029302	0.30466	0.00112062	0.9729	0.00102271	1.08858	0.00056663	0.7409	0.00082978	0.81482	0.00030489	0.24944
2.55	0.00088987	0.8405	-0.00017353	0.04484	0.00020261	0.21425	0.00102235	0.87463	0.00104583	1.1117	0.00057371	0.74798	0.00076456	0.7496	0.00035345	0.298
2.575	0.00054601	0.49664	-0.00011881	0.09956	0.00014092	0.15256	0.00091651	0.76879	0.00105944	1.12531	0.0005711	0.74537	0.00071032	0.69536	0.00039808	0.34263
2.6	0.00026672	0.21735	-7.125e-05	0.14712	9.983e-05	0.11147	0.00079652	0.6488	0.00105071	1.11658	0.0005757	0.74997	0.00067312	0.65816	0.00043842	0.38297
2.625	5.872e-05	0.00935	-5.428e-05	0.16409	6.838e-05	0.08002	0.00066483	0.51711	0.0010212	1.08707	0.00059401	0.76828	0.00064398	0.62902	0.00047086	0.41541
2.65	-0.00010162	-0.15099	-5.936e-05	0.15901	4.326e-05	0.0549	0.00053142	0.3837	0.00096927	1.03514	0.00062936	0.80363	0.00061212	0.59716	0.00049301	0.43756
2.675	-0.00023712	-0.28649	-7.42e-05	0.14417	1.522e-05	0.02686	0.00039492	0.2472	0.00089824	0.96411	0.00066756	0.84183	0.00057538	0.56042	0.00049235	0.4369
2.7	-0.00035329	-0.40266	-8.148e-05	0.13689	-2.287e-05	-0.01123	0.00026926	0.12154	0.00080965	0.87552	0.00068988	0.86415	0.00054813	0.53317	0.000481	0.42555
2.725	-0.00045088	-0.50025	-7.286e-05	0.14551	-5.575e-05	-0.04411	0.00014898	0.00126	0.00071501	0.78088	0.00067195	0.84622	0.00054527	0.53031	0.0004757	0.42025
2.75	-0.00053554	-0.58491	-3.729e-05	0.18108	-6.881e-05	-0.05717	2.601e-05	-0.12171	0.0006308	0.69667	0.00061782	0.79209	0.00056489	0.54993	0.00046611	0.41066
2.775	-0.00061194	-0.66131	3.703e-05	0.2554	-5.179e-05	-0.04015	-8.799e-05	-0.23571	0.00055529	0.62116	0.00055161	0.72588	0.00058683	0.57187	0.00045036	0.39491
2.8	-0.00068162	-0.73099	0.00014781	0.36618	-4.59e-06	0.00705	-0.00018905	-0.33677	0.00047413	0.54	0.00049931	0.67358	0.00059591	0.58095	0.00042243	0.36698
2.825	-0.00074123	-0.7906	0.00029666	0.51503	5.717e-05	0.06881	-0.00026634	-0.41406	0.00038807	0.45394	0.00046977	0.64404	0.0005795	0.56454	0.00039054	0.33509
2.85	-0.00078718	-0.83655	0.00046616	0.68453	0.00013911	0.15075	-0.0003106	-0.45832	0.00031841	0.38428	0.00045654	0.63081	0.00054491	0.52995	0.00037046	0.31501
2.875	-0.00080794	-0.85731	0.00061863	0.837	0.00024694	0.25858	-0.00031337	-0.46109	0.00026249	0.32836	0.00046119	0.63546	0.0005119	0.49694	0.00035733	0.30188
2.9	-0.00077607	-0.82544	0.00071162	0.92999	0.00038443	0.39607	-0.00028606	-0.43378	0.00020135	0.26722	0.00047935	0.65362	0.00048922	0.47426	0.00035471	0.29926
2.925	-0.00066817	-0.71754	0.00072137	0.93974	0.00054372	0.55536	-0.00024488	-0.3926	0.00012791	0.19378	0.00049088	0.66515	0.00046618	0.45122	0.0003523	0.29685
2.95	-0.00047484	-0.52421	0.00064054	0.85891	0.00070345	0.71509	-0.00019666	-0.34438	5.718e-05	0.12305	0.00048309	0.65736	0.00043767	0.42271	0.00035096	0.29551
2.975	-0.00021657	-0.26594	0.00050574	0.72411	0.00085153	0.86317	-0.00014402	-0.29174	1.019e-05	0.07606	0.00045048	0.62475	0.00038297	0.36801	0.00036849	0.31304
3	7.285e-05	0.02348	0.00034141	0.55978	0.00097576	0.9874	-9.027e-05	-0.23799	-4.87e-06	0.061	0.00040247	0.57674	0.00030343	0.28847	0.0004093	0.35385
3.025	0.00035309	0.30372	0.00017485	0.39322	0.00105421	1.06585	-2.827e-05	-0.17599	6.66e-06	0.07253	0.00036357	0.53784	0.00020621	0.19125	0.00045205	0.3966
3.05	0.00060176	0.55239	2.567e-05	0.24404	0.0010742	1.08584	4.908e-05	-0.09864	1.722e-05	0.08309	0.00034782	0.52209	0.00011726	0.1023	0.00047574	0.42029
3.075	0.0008091	0.75973	-8.416e-05	0.13421	0.00103152	1.04316	0.00015002	0.0023	1.27e-06	0.06714	0.00035287	0.52714	6.659e-05	0.05163	0.00048627	0.43082
3.1	0.00098003	0.93066	-0.00013415	0.08422	0.0009417	0.95334	0.00027582	0.1281	-4.198e-05	0.02389	0.00036345	0.53772	6.388e-05	0.04892	0.00048494	0.42949
3.125	0.00111766	1.06829	-0.00013412	0.08425	0.00083103	0.84267	0.00040541	0.25769	-9.366e-05	-0.02779	0.00035678	0.53105	8.733e-05	0.07237	0.00047884	0.42339
3.15	0.00122371	1.17434	-9.802e-05	0.12035	0.000739	0.75064	0.00050972	0.362	-0.0001316	-0.06573	0.00032769	0.50196	0.00011142	0.09646	0.00047301	0.41756
3.175	0.00128033	1.23096	-2.49e-05	0.19347	0.00069473	0.70637	0.00056628	0.41856	-0.00013617	-0.0703	0.0002776	0.45187	0.00011516	0.1002	0.00046997	0.41452
3.2	0.00127245	1.22308	7.565e-05	0.29402	0.00069842	0.71006	0.0005793	0.43158	-0.00011793	-0.05206	0.00023237	0.40664	0.00010224	0.08728	0.00045261	0.39716
3.225	0.00118545	1.13608	0.0001998	0.41817	0.00073097	0.74261	0.00055352	0.4058	-8.75e-05	-0.02163	0.00020737	0.38164	8.822e-05	0.07326	0.00043141	0.37596
3.25	0.00103838	0.98901	0.00035135	0.56972	0.00077897	0.79061	0.00051926	0.37154	-4.092e-05	0.02495	0.00019096	0.36523	8.683e-05	0.07187	0.00041389	0.35844
3.275	0.00082458	0.77521	0.0005363	0.75467	0.00084356	0.8552	0.0004996	0.35188	3.81e-05	0.10397	0.00017896	0.35323	0.00011886	0.1039	0.00039632	0.34087
3.3	0.00056684	0.51747	0.00072054	0.93891	0.00090662	0.91826	0.00049849	0.35077	0.00013412	0.19999	0.00018186	0.35613	0.00016959	0.15463	0.00036841	0.31296
3.325	0.00028081	0.23144	0.00087908	1.09745	0.00095642	0.96806	0.00051849	0.37077	0.00022988	0.29575	0.00020988	0.38415	0.00023514	0.22018	0.00032513	0.26968
3.35	5e-07	-0.04887	0.00100268	1.22105	0.00099231	1.00395	0.00055336	0.40564	0.00029741	0.36328	0.00025997	0.43424	0.00030154	0.28658	0.00028194	0.22649
3.375	-0.00026444	-0.31381	0.00109512	1.31349	0.00100369	1.01533	0.00061071	0.46299	0.00034233	0.4082	0.0003122	0.48647	0.0003475	0.33254	0.00025018	0.19473
3.4	-0.00051465	-0.56402	0.00116617	1.38454	0.00101604	1.02768	0.00070266	0.55494	0.0003759	0.44177	0.00034574	0.52001	0.00036868	0.35372	0.00023653	0.18108
3.425	-0.0007461	-0.79547	0.00121804	1.43641	0.00104462	1.05626	0.0008088	0.66108	0.00039608	0.46195	0.00035905	0.53332	0.00037394	0.35898	0.0002296	0.17415
3.45	-0.00096555	-1.01492	0.00122994	1.44831	0.00107705	1.08869	0.0008949	0.74718	0.00041022	0.47609	0.00035962	0.53389	0.00038635	0.37139	0.00020244	0.14699
3.475	-0.00116912	-1.21849	0.00117707	1.39544	0.00109	1.10164	0.00095265	0.80493	0.00041777	0.48364	0.00035113	0.5254	0.0004021	0.38714	0.00014964	0.09419
3.5	-0.0013542	-1.40357	0.00106267	1.28104	0.00106585	1.07749	0.00098785	0.84013	0.00042148	0.48735	0.00032616	0.50043	0.00040637	0.39141	9.188e-05	0.03643
3.525	-0.00151151	-1.56088	0.00091283	1.1312	0.00101115	1.02279	0.00101834	0.87062	0.00043602	0.50189	0.00029486	0.46913	0.00038819	0.37323	4.65e-05	-0.00895
3.55	-0.00162325	-1.67262	0.00076279	0.98116	0.00093794	0.94958	0.00104029	0.89257	0.00046044	0.52631	0.00027882	0.45309	0.00035656	0.3416	2.896e-05	-0.02649
3.575	-0.00168785	-1.73722	0.00062741	0.84578	0.00084682	0.85846	0.00104855	0.90083	0.00049093	0.5568	0.00028544	0.45971	0.00033757	0.32261	3.323e-05	-0.02222
3.6	-0.00171567	-1.76504	0.0005026	0.72097	0.00073907	0.75071	0.00104117	0.89345	0.0005253	0.59117	0.00031183	0.4861	0.00034314	0.32818	5.011e-05	-0.00534
3.625	-0.00173245	-1.78182	0.00036746	0.58583	0.00061854	0.63018	0.00099778	0.85006	0.00056965	0.63552	0.00033529	0.50956	0.00038325	0.36829	8.157e-05	0.02612
3.65	-0.00173702	-1.78639	0.00020768	0.42605	0.00049669	0.50833	0.00091927	0.77155	0.00061657	0.68244	0.00034034	0.51461	0.00043228	0.41732	0.00013027	0.07482
3.675	-0.00171281	-1.76218	3.476e-05	0.25313	0.00037512	0.38676	0.00081036	0.66264	0.00065097	0.71684	0.00032232	0.49659	0.00046657	0.45161	0.00019383	0.13838
3.7	-0.00164182	-1.69119	-0.00013523	0.08314	0.00025849	0.27013	0.00067836	0.53064	0.00066933	0.7352	0.00029695	0.47122	0.00048103	0.46607	0.00026694	0.21149
3.725	-0.00151776	-1.56713	-0.00028899	-0.07062	0.00013926	0.1509	0.0005374	0.38968	0.00066193	0.7278	0.00028081	0.45508	0.00048881	0.47385	0.00032831	0.27286
3.75	-0.00134825	-1.39762	-0.00042543	-0.20706	2.145e-05	0.03309	0.00040506	0.25734	0.0006169	0.68277	0.00028469	0.45896	0.00048562	0.47066	0.00036592	0.31047
3.775	-0.0011419	-1.19127	-0.00054239	-0.32402	-8.318e-05	-0.07154	0.00028077	0.13305	0.00054317	0.60904	0.00030363	0.4779	0.00047923	0.46427	0.00036631	0.31086
3.8	-0.00091433	-0.9637	-0.00062986	-0.41149	-0.00016903	-0.15739	0.00016787	0.02015	0.00045671	0.52258	0.000319	0.49327	0.00048424	0.46928	0.00034866	0.29321
3.825	-0.0006921	-0.74147	-0.00067687	-0.4585	-0.00023699	-0.22535	6.01e-05	-0.08762	0.00035726	0.42313	0.00032229	0.49656	0.0004891	0.47414	0.00032473	0.26928
3.85	-0.00051004	-0.55941	-0.00069518	-0.47681	-0.00029575	-0.28411	-4.754e-05	-0.19526	0.00026005	0.32592	0.00032631	0.50058	0.00048577	0.47081	0.0003093	0.25385
3.875	-0.00036209	-0.41146	-0.00070239	-0.48402	-0.00034402	-0.33238	-0.00015356	-0.30128	0.00018024	0.24611	0.00033286	0.50713	0.00048499	0.47003	0.00029472	0.23927
3.9	-0.00024137	-0.29074	-0.00069258	-0.47421	-0.0003675	-0.35586	-0.00023671	-0.38443	9.901e-05	0.16488	0.00033477	0.50904	0.00048175	0.46679	0.00027965	0.2242
3.925	-0.00013786	-0.18723	-0.00065622	-0.43785	-0.00036981	-0.35817	-0.00029358	-0.4413	2.345e-05	0.08932	0.00032619	0.50046	0.00047193	0.45697	0.00025875	0.2033
3.95	-3.965e-05	-0.08902	-0.0005871	-0.36873	-0.00035699	-0.34535	-0.00032918	-0.4769	-5.034e-05	0.01553	0.00030382	0.47809	0.00043703	0.42207	0.00023575	0.1803
3.975	6.397e-05	0.0146	-0.00048526	-0.26689	-0.0003364	-0.32476	-0.00036038	-0.5081	-0.00013027	-0.0644	0.00027247	0.44674	0.00037317	0.35821	0.0002079	0.15245
4	0.00017933	0.12996	-0.00035166	-0.13329	-0.00030068	-0.28904	-0.00039753	-0.54525	-0.00021021	-0.14434	0.00023956	0.41383	0.00030021	0.28525	0.000187	0.13155
4.025	0.00029453	0.24516	-0.0002109	0.00747	-0.00024166	-0.23002	-0.00043522	-0.58294	-0.00029288	-0.22701	0.00022726	0.40153	0.00023198	0.21702	0.00018634	0.13089
4.05	0.00038102	0.33165	-7.83e-05	0.14007	-0.00015319	-0.14155	-0.00046354	-0.61126	-0.00037492	-0.30905	0.00023762	0.41189	0.00017158	0.15662	0.00021326	0.15781
4.075	0.00043776	0.38839	5.432e-05	0.27269	-3.387e-05	-0.02223	-0.00046589	-0.61361	-0.00043983	-0.37396	0.00025364	0.42791	0.00012121	0.10625	0.00026192	0.20647
4.1	0.00046402	0.41465	0.00017955	0.39792	0.00010466	0.1163	-0.00043011	-0.57783	-0.00048437	-0.4185	0.00026437	0.43864	7.486e-05	0.0599	0.00030834	0.25289
4.125	0.00045576	0.40639	0.00029614	0.51451	0.00024161	0.25325	-0.00036651	-0.51423	-0.00051424	-0.44837	0.00026725	0.44152	1.434e-05	-0.00062	0.00034184	0.28639
4.15	0.00041561	0.36624	0.00040825	0.62662	0.00036301	0.37465	-0.00029722	-0.44494	-0.00053032	-0.46445	0.00024794	0.42221	-7.054e-05	-0.0855	0.00035783	0.30238
4.175	0.00035185	0.30248	0.00051873	0.7371	0.00046795	0.47959	-0.00023995	-0.38767	-0.00053804	-0.47217	0.00020215	0.37642	-0.00016047	-0.17543	0.00034816	0.29271
4.2	0.00026965	0.22028	0.00061403	0.8324	0.00055058	0.56222	-0.00019175	-0.33947	-0.00054133	-0.47546	0.00013517	0.30944	-0.00023041	-0.24537	0.00032289	0.26744
4.225	0.00018248	0.13311	0.00068074	0.89911	0.00060761	0.61925	-0.00013459	-0.28231	-0.00054475	-0.47888	6.099e-05	0.23526	-0.00028019	-0.29515	0.00029918	0.24373
4.25	9.714e-05	0.04777	0.00070475	0.92312	0.00065559	0.66723	-6.203e-05	-0.20975	-0.00054635	-0.48048	-3.18e-06	0.17109	-0.00031352	-0.32848	0.00027922	0.22377
4.275	3.132e-05	-0.01805	0.00068775	0.90612	0.00070552	0.71716	1.224e-05	-0.13548	-0.00052777	-0.4619	-5.103e-05	0.12324	-0.00033052	-0.34548	0.00025356	0.19811
4.3	3.68e-06	-0.04569	0.00064231	0.86068	0.00076309	0.77473	8.882e-05	-0.0589	-0.00048519	-0.41932	-7.674e-05	0.09753	-0.00033216	-0.34712	0.00023038	0.17493
4.325	1.133e-05	-0.03804	0.00058669	0.80506	0.00082692	0.83856	0.00017244	0.02472	-0.00042479	-0.35892	-0.00010494	0.06933	-0.00033426	-0.34922	0.00020721	0.15176
4.35	3.601e-05	-0.01336	0.0005318	0.75017	0.00087815	0.88979	0.0002583	0.11058	-0.00035501	-0.28914	-0.00014742	0.02685	-0.00033822	-0.35318	0.00018608	0.13063
4.375	4.707e-05	-0.0023	0.0004827	0.70107	0.00090621	0.91785	0.0003379	0.19018	-0.00028667	-0.2208	-0.00020349	-0.02922	-0.00034437	-0.35933	0.00016581	0.11036
4.4	4.044e-05	-0.00893	0.00043836	0.65673	0.00090383	0.91547	0.00041158	0.26386	-0.00022919	-0.16332	-0.00025157	-0.0773	-0.00032807	-0.34303	0.00015021	0.09476
4.425	3.47e-06	-0.0459	0.00039897	0.61734	0.00088741	0.89905	0.00048621	0.33849	-0.00018542	-0.11955	-0.00028089	-0.10662	-0.00027137	-0.28633	0.00014291	0.08746
4.45	-4.993e-05	-0.0993	0.00034107	0.55944	0.00084952	0.86116	0.00055912	0.4114	-0.00014162	-0.07575	-0.0002854	-0.11113	-0.00019366	-0.20862	0.00015333	0.09788
4.475	-0.00011871	-0.16808	0.00027348	0.49185	0.00078433	0.79597	0.00061739	0.46967	-8.57e-05	-0.01983	-0.00026826	-0.09399	-0.00011356	-0.12852	0.00018268	0.12723
4.5	-0.00020757	-0.25694	0.00021234	0.43071	0.00072904	0.74068	0.0006381	0.49038	-1.679e-05	0.04908	-0.00024032	-0.06605	-4.49e-05	-0.05986	0.00022472	0.16927
4.525	-0.00030446	-0.35383	0.00015827	0.37664	0.00070376	0.7154	0.00061623	0.46851	7.614e-05	0.14201	-0.00021909	-0.04482	1.751e-05	0.00255	0.00026096	0.20551
4.55	-0.00041212	-0.46149	0.00010855	0.32692	0.00069751	0.70915	0.00056545	0.41773	0.00018567	0.25154	-0.00020148	-0.02721	7.107e-05	0.05611	0.00028367	0.22822
4.575	-0.00051602	-0.56539	6.467e-05	0.28304	0.000674	0.68564	0.00050136	0.35364	0.00028196	0.34783	-0.00018679	-0.01252	0.00012145	0.10649	0.00029156	0.23611
4.6	-0.00060621	-0.65558	3.301e-05	0.25138	0.00063312	0.64476	0.00043887	0.29115	0.00034461	0.41048	-0.0001687	0.00557	0.00017463	0.15967	0.00028366	0.22821
4.625	-0.00066089	-0.71026	1.615e-05	0.23452	0.00057992	0.59156	0.00038935	0.24163	0.00037423	0.4401	-0.00014941	0.02486	0.00022432	0.20936	0.00026671	0.21126
4.65	-0.0006802	-0.72957	9.11e-06	0.22748	0.00052061	0.53225	0.00034133	0.19361	0.00036907	0.43494	-0.00013383	0.04044	0.0002654	0.25044	0.00024493	0.18948
4.675	-0.00067594	-0.72531	5.95e-06	0.22432	0.00046983	0.48147	0.0002848	0.13708	0.00036109	0.42696	-0.00012946	0.04481	0.00028208	0.26712	0.00022714	0.17169
4.7	-0.0006815	-0.73087	-1.445e-05	0.20392	0.00043707	0.44871	0.00023242	0.0847	0.0003722	0.43807	-0.00014405	0.03022	0.00029232	0.27736	0.0002188	0.16335
4.725	-0.00070683	-0.7562	-6.523e-05	0.15314	0.00040952	0.42116	0.00019122	0.0435	0.00040709	0.47296	-0.00016951	0.00476	0.0003074	0.29244	0.00021565	0.1602
4.75	-0.00075071	-0.80008	-0.00013009	0.08828	0.00038084	0.39248	0.00014636	-0.00136	0.00045508	0.52095	-0.00018575	-0.01148	0.00033714	0.32218	0.00021392	0.15847
4.775	-0.00080318	-0.85255	-0.00018393	0.03444	0.00034971	0.36135	8.39e-05	-0.06382	0.00049118	0.55705	-0.00017836	-0.00409	0.00037806	0.3631	0.00021514	0.15969
4.8	-0.00085821	-0.90758	-0.00021956	-0.00119	0.00033288	0.34452	1.105e-05	-0.13667	0.00048975	0.55562	-0.00013823	0.03604	0.00041321	0.39825	0.00022512	0.16967
4.825	-0.00090237	-0.95174	-0.00023019	-0.01182	0.00031381	0.32545	-4.684e-05	-0.19456	0.00044756	0.51343	-8.113e-05	0.09314	0.00043639	0.42143	0.00023654	0.18109
4.85	-0.00092289	-0.97226	-0.00021911	-0.00074	0.00028242	0.29406	-7.549e-05	-0.22321	0.00037904	0.44491	-1.842e-05	0.15585	0.00044569	0.43073	0.00024815	0.1927
4.875	-0.00091477	-0.96414	-0.00020484	0.01353	0.00024588	0.25752	-8.794e-05	-0.23566	0.00029827	0.36414	2.02e-05	0.19447	0.00044187	0.42691	0.00026197	0.20652
4.9	-0.00089127	-0.94064	-0.00018775	0.03062	0.00020548	0.21712	-9.368e-05	-0.2414	0.0002134	0.27927	2.132e-05	0.19559	0.00043789	0.42293	0.00028073	0.22528
4.925	-0.00086539	-0.91476	-0.00017281	0.04556	0.00017763	0.18927	-0.0001057	-0.25342	0.00013812	0.20399	-2.89e-06	0.17138	0.00043942	0.42446	0.00028457	0.22912
4.95	-0.00083057	-0.87994	-0.00016535	0.05302	0.00015342	0.16506	-0.00012711	-0.27483	8.408e-05	0.14995	-2.711e-05	0.14716	0.00044148	0.42652	0.00026593	0.21048
4.975	-0.00077098	-0.82035	-0.000154	0.06437	0.00012637	0.13801	-0.00015269	-0.30041	5.775e-05	0.12362	-3.441e-05	0.13986	0.00044476	0.4298	0.0002424	0.18695
5	-0.00069475	-0.74412	-0.00014204	0.07633	9.491e-05	0.10655	-0.00017828	-0.326	4.99e-05	0.11577	-2.265e-05	0.15162	0.0004347	0.41974	0.00022168	0.16623
5.025	-0.0006247	-0.67407	-0.00013866	0.07971	5.677e-05	0.06841	-0.00020396	-0.35168	4.288e-05	0.10875	6.17e-06	0.18044	0.00039825	0.38329	0.00021267	0.15722
5.05	-0.00057419	-0.62356	-0.00014645	0.07192	1.266e-05	0.0243	-0.00023698	-0.3847	1.734e-05	0.08321	3.386e-05	0.20813	0.00035243	0.33747	0.00021683	0.16138
5.075	-0.00053806	-0.58743	-0.00015471	0.06366	-3.317e-05	-0.02153	-0.00026964	-0.41736	-3.308e-05	0.03279	6.885e-05	0.24312	0.0003096	0.29464	0.00023968	0.18423
5.1	-0.00051728	-0.56665	-0.00016021	0.05816	-8.205e-05	-0.07041	-0.0002902	-0.43792	-9.65e-05	-0.03063	0.00010564	0.27991	0.00027149	0.25653	0.00028218	0.22673
5.125	-0.00052038	-0.56975	-0.00017709	0.04128	-0.00013044	-0.1188	-0.00029971	-0.44743	-0.00016687	-0.101	0.00012707	0.30134	0.00023626	0.2213	0.00032509	0.26964
5.15	-0.00053734	-0.58671	-0.00020271	0.01566	-0.00017669	-0.16505	-0.00028852	-0.43624	-0.00023385	-0.16798	0.00012442	0.29869	0.00020889	0.19393	0.00034453	0.28908
5.175	-0.00056064	-0.61001	-0.00022516	-0.00679	-0.00019901	-0.18737	-0.00026418	-0.4119	-0.00027542	-0.20955	0.00010647	0.28074	0.00019286	0.1779	0.00033776	0.28231
5.2	-0.00058455	-0.63392	-0.00025333	-0.03496	-0.0001864	-0.17476	-0.00024738	-0.3951	-0.00028078	-0.21491	8.27e-05	0.25697	0.00016955	0.15459	0.00032134	0.26589
5.225	-0.00059788	-0.64725	-0.00028035	-0.06198	-0.00014063	-0.12899	-0.00023961	-0.38733	-0.00026993	-0.20406	7.055e-05	0.24482	0.00011515	0.10019	0.00030366	0.24821
5.25	-0.00059068	-0.64005	-0.00029947	-0.0811	-7.76e-05	-0.06596	-0.00023403	-0.38175	-0.00025273	-0.18686	7.062e-05	0.24489	3.486e-05	0.0199	0.00029017	0.23472
5.275	-0.00055457	-0.60394	-0.000307	-0.08863	-1.875e-05	-0.00711	-0.0002224	-0.37012	-0.00024137	-0.1755	6.972e-05	0.24399	-3.902e-05	-0.05398	0.00028481	0.22936
5.3	-0.00050147	-0.55084	-0.000306	-0.08763	1.976e-05	0.0314	-0.00020114	-0.34886	-0.00024191	-0.17604	6.777e-05	0.24204	-8.835e-05	-0.10331	0.00028349	0.22804
5.325	-0.00044354	-0.49291	-0.00030603	-0.08766	3.961e-05	0.05125	-0.00017736	-0.32508	-0.00024806	-0.18219	6.061e-05	0.23488	-0.00011564	-0.1306	0.00026885	0.2134
5.35	-0.00038979	-0.43916	-0.00030603	-0.08766	4.221e-05	0.05385	-0.00015708	-0.3048	-0.00025426	-0.18839	5.181e-05	0.22608	-0.0001403	-0.15526	0.00024688	0.19143
5.375	-0.00035863	-0.408	-0.00030438	-0.08601	4.154e-05	0.05318	-0.00015261	-0.30033	-0.00025741	-0.19154	3.208e-05	0.20635	-0.0001656	-0.18056	0.00022729	0.17184
5.4	-0.00035885	-0.40822	-0.00029276	-0.07439	4.982e-05	0.06146	-0.00016445	-0.31217	-0.00025587	-0.19	5.54e-06	0.17981	-0.00017577	-0.19073	0.00021349	0.15804
5.425	-0.00037315	-0.42252	-0.00027255	-0.05418	6.343e-05	0.07507	-0.00016604	-0.31376	-0.00025298	-0.18711	-1.668e-05	0.15759	-0.00016705	-0.18201	0.00021073	0.15528
5.45	-0.00038643	-0.4358	-0.00024163	-0.02326	8.827e-05	0.09991	-0.00013952	-0.28724	-0.00024236	-0.17649	-1.578e-05	0.15849	-0.00014809	-0.16305	0.00021911	0.16366
5.475	-0.00040001	-0.44938	-0.0002149	0.00347	0.0001149	0.12654	-8.813e-05	-0.23585	-0.00021265	-0.14678	-4.25e-06	0.17002	-0.00011648	-0.13144	0.00022791	0.17246
5.5	-0.00042103	-0.4704	-0.00020322	0.01515	0.00013091	0.14255	-3.38e-05	-0.18152	-0.0001586	-0.09273	1.8e-06	0.17607	-6.946e-05	-0.08442	0.00021775	0.1623
5.525	-0.00043945	-0.48882	-0.00020539	0.01298	0.00012058	0.13222	-2e-08	-0.14774	-9.581e-05	-0.02994	-7.19e-06	0.16708	-1.177e-05	-0.02673	0.00017952	0.12407
5.55	-0.00044484	-0.49421	-0.00021245	0.00592	7.084e-05	0.08248	1.19e-05	-0.13582	-3.065e-05	0.03522	-3.731e-05	0.13696	3.344e-05	0.01848	0.00011531	0.05986
5.575	-0.00042618	-0.47555	-0.00019668	0.02169	7.8e-07	0.01242	1.235e-05	-0.13537	2.055e-05	0.08642	-7.494e-05	0.09933	5.266e-05	0.0377	5.129e-05	-0.00416
5.6	-0.00040587	-0.45524	-0.00014978	0.06859	-6.934e-05	-0.0577	3.54e-06	-0.14418	7.056e-05	0.13643	-0.00011015	0.06412	5.763e-05	0.04267	1.24e-05	-0.04305
5.625	-0.00040372	-0.45309	-7.951e-05	0.13886	-0.00012817	-0.11653	-2.221e-05	-0.16993	0.00010779	0.17366	-0.00012301	0.05126	5.697e-05	0.04201	3.19e-06	-0.05226
5.65	-0.00041874	-0.46811	-3.77e-06	0.2146	-0.00016558	-0.15394	-8.073e-05	-0.22845	0.00012353	0.1894	-0.00010848	0.06579	5.799e-05	0.04303	1.231e-05	-0.04314
5.675	-0.00043856	-0.48793	5.726e-05	0.27563	-0.00017842	-0.16678	-0.00015523	-0.30295	0.000112	0.17787	-7.553e-05	0.09874	7.611e-05	0.06115	2.344e-05	-0.03201
5.7	-0.00045195	-0.50132	7.989e-05	0.29826	-0.00019092	-0.17928	-0.00021074	-0.35846	8.927e-05	0.15514	-4.389e-05	0.13038	9.885e-05	0.08389	2.303e-05	-0.03242
5.725	-0.0004576	-0.50697	6.888e-05	0.28725	-0.00020463	-0.19299	-0.00022223	-0.36995	6.639e-05	0.13226	-3.877e-05	0.1355	0.00010887	0.09391	6.9e-06	-0.04855
5.75	-0.00045214	-0.50151	2.736e-05	0.24573	-0.00021488	-0.20324	-0.00019157	-0.33929	5.147e-05	0.11734	-6.961e-05	0.10466	9.773e-05	0.08277	-3.5e-06	-0.05895
5.775	-0.00045115	-0.50052	-3.148e-05	0.18689	-0.00021228	-0.20064	-0.00015477	-0.30249	4.67e-05	0.11257	-0.00011294	0.06133	7.43e-05	0.05934	2.52e-06	-0.05293
5.8	-0.00046336	-0.51273	-8.431e-05	0.13406	-0.0001919	-0.18026	-0.0001311	-0.27882	5.289e-05	0.11876	-0.00015116	0.02311	4.97e-05	0.03474	1.475e-05	-0.0407
5.825	-0.00047867	-0.52804	-0.0001144	0.10397	-0.0001637	-0.15206	-0.00011859	-0.26631	7.738e-05	0.14325	-0.00017085	0.00342	3.084e-05	0.01588	2.03e-05	-0.03515
5.85	-0.00048569	-0.53506	-0.00011776	0.10061	-0.00014559	-0.13395	-0.00012139	-0.26911	0.00010924	0.17511	-0.00017574	-0.00147	2.162e-05	0.00666	1.828e-05	-0.03717
5.875	-0.0004812	-0.53057	-0.00011003	0.10834	-0.00014701	-0.13537	-0.00014633	-0.29405	0.00012573	0.1916	-0.00017041	0.00386	2.48e-05	0.00984	2.479e-05	-0.03066
5.9	-0.00047481	-0.52418	-0.00010694	0.11143	-0.00015955	-0.14791	-0.00018937	-0.33709	0.00010689	0.17276	-0.00014516	0.02911	3.052e-05	0.01556	4.483e-05	-0.01062
5.925	-0.00047237	-0.52174	-0.00012762	0.09075	-0.00016926	-0.15762	-0.0002263	-0.37402	4.697e-05	0.11284	-0.00011492	0.05935	2.706e-05	0.0121	6.733e-05	0.01188
5.95	-0.00046409	-0.51346	-0.00018119	0.03718	-0.00017301	-0.16137	-0.00024127	-0.38899	-2.763e-05	0.03824	-9.199e-05	0.08228	2.543e-05	0.01047	8.036e-05	0.02491
5.975	-0.00044333	-0.4927	-0.00024162	-0.02325	-0.00016949	-0.15785	-0.00023119	-0.37891	-9.119e-05	-0.02532	-9.395e-05	0.08032	3.634e-05	0.02138	7.397e-05	0.01852
6	-0.00041445	-0.46382	-0.00028977	-0.0714	-0.00016364	-0.152	-0.00020723	-0.35495	-0.00013004	-0.06417	-0.00010823	0.06604	5.682e-05	0.04186	4.7e-05	-0.00845
6.025	-0.00038503	-0.4344	-0.00031858	-0.10021	-0.00014576	-0.13412	-0.00018421	-0.33193	-0.000152	-0.08613	-0.00011736	0.05691	7.462e-05	0.05966	1.015e-05	-0.0453
6.05	-0.00034498	-0.39435	-0.00032769	-0.10932	-0.0001179	-0.10626	-0.00018551	-0.33323	-0.00016606	-0.10019	-0.00011894	0.05533	7.737e-05	0.06241	-1.253e-05	-0.06798
6.075	-0.00030244	-0.35181	-0.00032083	-0.10246	-8.284e-05	-0.0712	-0.00020143	-0.34915	-0.00017354	-0.10767	-0.000115	0.05927	7.107e-05	0.05611	9.33e-06	-0.04612
6.1	-0.00026283	-0.3122	-0.00029828	-0.07991	-5.267e-05	-0.04103	-0.00021591	-0.36363	-0.00017052	-0.10465	-0.00010511	0.06916	7.112e-05	0.05616	6.393e-05	0.00848
6.125	-0.00022656	-0.27593	-0.0002732	-0.05483	-3.293e-05	-0.02129	-0.00022314	-0.37086	-0.00014681	-0.08094	-9.794e-05	0.07633	8.708e-05	0.07212	0.00010924	0.05379
6.15	-0.00018494	-0.23431	-0.00025826	-0.03989	-3.069e-05	-0.01905	-0.00021215	-0.35987	-0.00011838	-0.05251	-9.329e-05	0.08098	0.00012362	0.10866	0.00011793	0.06248
6.175	-0.00014534	-0.19471	-0.00025467	-0.0363	-4.435e-05	-0.03271	-0.00019263	-0.34035	-0.00010486	-0.03899	-7.804e-05	0.09623	0.00016464	0.14968	9.478e-05	0.03933
6.2	-0.00012084	-0.17021	-0.00026309	-0.04472	-7.138e-05	-0.05974	-0.0001747	-0.32242	-0.00010648	-0.04061	-5.27e-05	0.12157	0.00017383	0.15887	6.997e-05	0.01452
6.225	-0.00010139	-0.15076	-0.00027777	-0.0594	-9.234e-05	-0.0807	-0.00017408	-0.3218	-0.00011582	-0.04995	-2.835e-05	0.14592	0.00012933	0.11437	6.62e-05	0.01075
6.25	-8.205e-05	-0.13142	-0.00028666	-0.06829	-8.601e-05	-0.07437	-0.00019131	-0.33903	-0.00012417	-0.0583	-2.272e-05	0.15155	5.524e-05	0.04028	8.604e-05	0.03059
6.275	-6.548e-05	-0.11485	-0.00028689	-0.06852	-6.372e-05	-0.05208	-0.00022683	-0.37455	-0.00013003	-0.06416	-3.598e-05	0.13829	-9.08e-06	-0.02404	0.00011235	0.0569
6.3	-5.327e-05	-0.10264	-0.00028388	-0.06551	-4.813e-05	-0.03649	-0.0002695	-0.41722	-0.00014217	-0.0763	-6.132e-05	0.11295	-3.671e-05	-0.05167	0.00012264	0.06719
6.325	-4.907e-05	-0.09844	-0.00028935	-0.07098	-4.04e-05	-0.02876	-0.00030714	-0.45486	-0.00016712	-0.10125	-0.00010043	0.07384	-3.501e-05	-0.04997	0.0001033	0.04785
6.35	-6.083e-05	-0.1102	-0.00031184	-0.09347	-3.281e-05	-0.02117	-0.00033192	-0.47964	-0.00019862	-0.13275	-0.00014873	0.02554	-3.276e-05	-0.04772	7.311e-05	0.01766
6.375	-8.506e-05	-0.13443	-0.00033539	-0.11702	-1.888e-05	-0.00724	-0.00032902	-0.47674	-0.00021485	-0.14898	-0.00019439	-0.02012	-4.523e-05	-0.06019	5.775e-05	0.0023
6.4	-9.464e-05	-0.14401	-0.00033972	-0.12135	5.74e-06	0.01738	-0.0003101	-0.45782	-0.00019198	-0.12611	-0.00022912	-0.05485	-6.45e-05	-0.07946	7.346e-05	0.01801
6.425	-8.942e-05	-0.13879	-0.00031685	-0.09848	3.671e-05	0.04835	-0.00029078	-0.4385	-0.00013878	-0.07291	-0.00024289	-0.06862	-9.018e-05	-0.10514	0.00011821	0.06276
6.45	-6.381e-05	-0.11318	-0.00028641	-0.06804	5.86e-05	0.07024	-0.00026597	-0.41369	-8.742e-05	-0.02155	-0.00024948	-0.07521	-0.00012172	-0.13668	0.00017303	0.11758
6.475	-2.574e-05	-0.07511	-0.0002567	-0.03833	6.145e-05	0.07309	-0.00023154	-0.37926	-5.735e-05	0.00852	-0.00024731	-0.07304	-0.00014685	-0.16181	0.00022348	0.16803
6.5	9.69e-06	-0.03968	-0.00022692	-0.00855	5.327e-05	0.06491	-0.00019261	-0.34033	-6.663e-05	-0.00076	-0.00023832	-0.06405	-0.00014401	-0.15897	0.00025866	0.20321
6.525	3.956e-05	-0.00981	-0.00020516	0.01321	2.953e-05	0.04117	-0.0001541	-0.30182	-0.00010558	-0.03971	-0.00022855	-0.05428	-0.00011187	-0.12683	0.00026395	0.2085
6.55	6.381e-05	0.01444	-0.00017428	0.04409	7e-06	0.01864	-0.00011833	-0.26605	-0.00015544	-0.08957	-0.00021521	-0.04094	-6.907e-05	-0.08403	0.00023256	0.17711
6.575	8.458e-05	0.03521	-0.00013758	0.08079	-3.07e-06	0.00857	-8.767e-05	-0.23539	-0.0001971	-0.13123	-0.00020379	-0.02952	-3.814e-05	-0.0531	0.0001786	0.12315
6.6	9.037e-05	0.041	-0.00010444	0.11393	-1.73e-06	0.00991	-6.895e-05	-0.21667	-0.00021586	-0.14999	-0.00020907	-0.0348	-5.093e-05	-0.06589	0.00012097	0.06552
6.625	8.425e-05	0.03488	-8.276e-05	0.13561	8.46e-06	0.0201	-6.595e-05	-0.21367	-0.00020621	-0.14034	-0.00022954	-0.05527	-0.00011542	-0.13038	7.112e-05	0.01567
6.65	7.266e-05	0.02329	-7.302e-05	0.14535	2.373e-05	0.03537	-6.76e-05	-0.21532	-0.00016441	-0.09854	-0.00025162	-0.07735	-0.00018859	-0.20355	3.543e-05	-0.02002
6.675	5.915e-05	0.00978	-7.396e-05	0.14441	4.724e-05	0.05888	-6.328e-05	-0.211	-0.00010482	-0.03895	-0.00026505	-0.09078	-0.0002275	-0.24246	1.996e-05	-0.03549
6.7	3.898e-05	-0.01039	-8.81e-05	0.13027	7.827e-05	0.08991	-6.129e-05	-0.20901	-3.608e-05	0.02979	-0.00026002	-0.08575	-0.00021906	-0.23402	1.317e-05	-0.04228
6.725	1.49e-06	-0.04788	-0.00010981	0.10856	0.00011437	0.12601	-6.411e-05	-0.21183	2.508e-05	0.09095	-0.00024239	-0.06812	-0.00017222	-0.18718	1.666e-05	-0.03879
6.75	-6.242e-05	-0.11179	-0.00012332	0.09505	0.00014385	0.15549	-6.435e-05	-0.21207	6.215e-05	0.12802	-0.00021158	-0.03731	-0.00011643	-0.13139	3.699e-05	-0.01846
6.775	-0.0001221	-0.17147	-0.00012738	0.09099	0.00015779	0.16943	-6.074e-05	-0.20846	6.717e-05	0.13304	-0.00017202	0.00225	-6.224e-05	-0.0772	6.584e-05	0.01039
6.8	-0.00015594	-0.20531	-0.00011978	0.09859	0.00015949	0.17113	-5.833e-05	-0.20605	4.163e-05	0.1075	-0.00013624	0.03803	-3.88e-06	-0.01884	9.694e-05	0.04149
6.825	-0.00016915	-0.21852	-0.00010636	0.11201	0.00014761	0.15925	-5.295e-05	-0.20067	2.14e-06	0.06801	-0.00010776	0.06651	5.712e-05	0.04216	0.00012924	0.07379
6.85	-0.0001821	-0.23147	-0.00010181	0.11656	0.00013309	0.14473	-5.096e-05	-0.19868	-2.675e-05	0.03912	-8.583e-05	0.08844	0.00011291	0.09795	0.00016129	0.10584
6.875	-0.00019549	-0.24486	-0.00011178	0.10659	0.00012453	0.13617	-6.908e-05	-0.2168	-3.013e-05	0.03574	-7.152e-05	0.10275	0.00014391	0.12895	0.00018864	0.13319
6.9	-0.0001941	-0.24347	-0.00011833	0.10004	0.00013168	0.14332	-0.0001009	-0.24862	-2.561e-05	0.04026	-5.096e-05	0.12331	0.00014122	0.12626	0.00020068	0.14523
6.925	-0.00017562	-0.22499	-0.00012297	0.0954	0.00013187	0.14351	-0.0001294	-0.27712	-3.143e-05	0.03444	-3.256e-05	0.14171	0.00011162	0.09666	0.00019369	0.13824
6.95	-0.00015643	-0.2058	-0.00012854	0.08983	0.00011386	0.1255	-0.00014649	-0.29421	-4.401e-05	0.02186	-1.687e-05	0.1574	6.635e-05	0.05139	0.00016739	0.11194
6.975	-0.00014723	-0.1966	-0.00012653	0.09184	7.25e-05	0.08414	-0.00015425	-0.30197	-6.026e-05	0.00561	-6.6e-06	0.16767	2.221e-05	0.00725	0.00012673	0.07128
7	-0.00015935	-0.20872	-0.0001151	0.10327	1.9e-05	0.03064	-0.00013454	-0.28226	-7.889e-05	-0.01302	-1.046e-05	0.16381	-2.279e-05	-0.03775	9.382e-05	0.03837
7.025	-0.00018891	-0.23828	-0.00010178	0.11659	-2.282e-05	-0.01118	-7.822e-05	-0.22594	-0.00010094	-0.03507	-2.251e-05	0.15176	-4.762e-05	-0.06258	9.056e-05	0.03511
7.05	-0.00022939	-0.27876	-9.396e-05	0.12441	-3.61e-05	-0.02446	-9.43e-06	-0.15715	-0.00013197	-0.0661	-2.396e-05	0.15031	-4.512e-05	-0.06008	0.0001307	0.07525
7.075	-0.00027234	-0.32171	-9.124e-05	0.12713	-1.584e-05	-0.0042	4.848e-05	-0.09924	-0.00016423	-0.09836	-1.338e-05	0.16089	-2.049e-05	-0.03545	0.00019978	0.14433
7.1	-0.00028549	-0.33486	-0.00010307	0.1153	2.538e-05	0.03702	9.144e-05	-0.05628	-0.00019967	-0.1338	-1.66e-06	0.17261	8.92e-06	-0.00604	0.00025186	0.19641
7.125	-0.00025926	-0.30863	-0.00012378	0.09459	6.691e-05	0.07855	0.00010177	-0.04595	-0.00022741	-0.16154	3.04e-06	0.17731	2.169e-05	0.00673	0.00025362	0.19817
7.15	-0.00020859	-0.25796	-0.00014755	0.07082	0.00010084	0.11248	6.539e-05	-0.08233	-0.00023608	-0.17021	-1.67e-06	0.1726	2.284e-05	0.00788	0.00020514	0.14969
7.175	-0.00016703	-0.2164	-0.00015103	0.06734	0.0001096	0.12124	-4.5e-06	-0.15222	-0.00023509	-0.16922	-4.63e-06	0.16964	1.82e-05	0.00324	0.00012643	0.07098
7.2	-0.00015923	-0.2086	-0.00012235	0.09602	8.768e-05	0.09932	-8.465e-05	-0.23237	-0.0002496	-0.18373	3.98e-06	0.17825	9.26e-06	-0.0057	4.956e-05	-0.00589
7.225	-0.00018641	-0.23578	-7.899e-05	0.13938	3.42e-05	0.04584	-0.0001506	-0.29832	-0.00028598	-0.22011	1.811e-05	0.19238	-8.6e-06	-0.02356	-3.18e-06	-0.05863
7.25	-0.00023694	-0.28631	-5.231e-05	0.16606	-3.415e-05	-0.02251	-0.00018461	-0.33233	-0.00033174	-0.26587	3.896e-05	0.21323	-2.758e-05	-0.04254	-1.286e-05	-0.06831
7.275	-0.00028697	-0.33634	-5.252e-05	0.16585	-9.397e-05	-0.08233	-0.00018606	-0.33378	-0.00036981	-0.30394	7.006e-05	0.24433	-4.885e-05	-0.06381	1.778e-05	-0.03767
7.3	-0.0003147	-0.36407	-6.346e-05	0.15491	-0.0001412	-0.12956	-0.00016653	-0.31425	-0.00038851	-0.32264	9.117e-05	0.26544	-6.984e-05	-0.0848	7.143e-05	0.01598
7.325	-0.00032681	-0.37618	-6.445e-05	0.15392	-0.00016397	-0.15233	-0.0001458	-0.29352	-0.00038455	-0.31868	8.523e-05	0.2595	-9.431e-05	-0.10927	0.0001292	0.07375
7.35	-0.00031745	-0.36682	-5.512e-05	0.16325	-0.00016562	-0.15398	-0.00013791	-0.28563	-0.00036476	-0.29889	5.415e-05	0.22842	-0.00011234	-0.1273	0.0001698	0.11435
7.375	-0.00027245	-0.32182	-3.444e-05	0.18393	-0.0001509	-0.13926	-0.00014243	-0.29015	-0.00033487	-0.269	-4.03e-06	0.17024	-0.00013439	-0.14935	0.00018269	0.12724
7.4	-0.00020159	-0.25096	-1.92e-06	0.21645	-0.00012638	-0.11474	-0.00015022	-0.29794	-0.00029974	-0.23387	-6.198e-05	0.11229	-0.00016141	-0.17637	0.00017259	0.11714
7.425	-0.00013339	-0.18276	4.176e-05	0.26013	-0.00010744	-0.0958	-0.00015073	-0.29845	-0.00025994	-0.19407	-8.7e-05	0.08727	-0.00018868	-0.20364	0.00014784	0.09239
7.45	-9.197e-05	-0.14134	7.9e-05	0.29737	-0.00011254	-0.1009	-0.00013546	-0.28318	-0.00022039	-0.15452	-6.755e-05	0.10672	-0.00019842	-0.21338	0.00011177	0.05632
7.475	-7.358e-05	-0.12295	0.00010177	0.32014	-0.00013563	-0.12399	-0.00011009	-0.25781	-0.00019408	-0.12821	-6.97e-06	0.1673	-0.00019327	-0.20823	7.922e-05	0.02377
7.5	-6.296e-05	-0.11233	0.00010923	0.3276	-0.00015412	-0.14248	-8.667e-05	-0.23439	-0.00018895	-0.12308	8.16e-05	0.25587	-0.00018733	-0.20229	5.081e-05	-0.00464
7.525	-4.823e-05	-0.0976	0.00010431	0.32268	-0.00015279	-0.14115	-5.917e-05	-0.20689	-0.00020722	-0.14135	0.00017067	0.34494	-0.00017844	-0.1934	4.742e-05	-0.00803
7.55	-3.163e-05	-0.081	8.388e-05	0.30225	-0.00012771	-0.11607	-3.253e-05	-0.18025	-0.00024253	-0.17666	0.00021784	0.39211	-0.00017404	-0.189	7.212e-05	0.01667
7.575	-2.003e-05	-0.0694	4.568e-05	0.26405	-8.319e-05	-0.07155	-7.14e-06	-0.15486	-0.00027381	-0.20794	0.00021787	0.39214	-0.00017657	-0.19153	0.00011116	0.05571
7.6	-2.333e-05	-0.0727	-6.42e-06	0.21195	-3.555e-05	-0.02391	2.826e-05	-0.11946	-0.00028344	-0.21757	0.00018349	0.35776	-0.00017527	-0.19023	0.00014648	0.09103
7.625	-4.569e-05	-0.09506	-4.699e-05	0.17138	-1.52e-06	0.01012	6.988e-05	-0.07784	-0.00026478	-0.19891	0.00013987	0.31414	-0.00015245	-0.16741	0.0001621	0.10665
7.65	-7.211e-05	-0.12148	-5.321e-05	0.16516	1.379e-05	0.02543	9.592e-05	-0.0518	-0.00022387	-0.158	0.00010629	0.28056	-0.00010762	-0.12258	0.00014095	0.0855
7.675	-9.179e-05	-0.14116	-3.304e-05	0.18533	8.12e-06	0.01976	8.888e-05	-0.05884	-0.00016544	-0.09957	8.179e-05	0.25606	-5.578e-05	-0.07074	9.573e-05	0.04028
7.7	-0.00010331	-0.15268	-1.714e-05	0.20123	-2.23e-05	-0.01066	4.945e-05	-0.09827	-0.00011017	-0.0443	5.99e-05	0.23417	-2.723e-05	-0.04219	5.202e-05	-0.00343
7.725	-0.00010815	-0.15752	-1.015e-05	0.20822	-6.543e-05	-0.05379	-1.66e-06	-0.14938	-7.895e-05	-0.01308	5.024e-05	0.22451	-2.531e-05	-0.04027	3.548e-05	-0.01997
7.75	-0.00011013	-0.1595	-1.117e-05	0.2072	-0.00010497	-0.09333	-5.195e-05	-0.19967	-6.974e-05	-0.00387	5.261e-05	0.22688	-3.904e-05	-0.054	5.822e-05	0.00277
7.775	-0.0001124	-0.16177	-1.999e-05	0.19838	-0.00012544	-0.1138	-9.313e-05	-0.24085	-6.684e-05	-0.00097	6.762e-05	0.24189	-6.287e-05	-0.07783	0.00010806	0.05261
7.8	-0.00010989	-0.15926	-3.347e-05	0.1849	-0.0001129	-0.10126	-0.00010945	-0.25717	-5.769e-05	0.00818	8.873e-05	0.263	-9.76e-05	-0.11256	0.00016254	0.10709
7.825	-9.509e-05	-0.14446	-4.423e-05	0.17414	-7.9e-05	-0.06736	-0.00011061	-0.25833	-4.02e-05	0.02567	0.00010482	0.27909	-0.00013382	-0.14878	0.00020267	0.14722
7.85	-6.911e-05	-0.11848	-5.469e-05	0.16368	-3.788e-05	-0.02624	-0.00010028	-0.248	-2.697e-05	0.0389	0.00012552	0.29979	-0.00015004	-0.165	0.00021814	0.16269
7.875	-3.515e-05	-0.08452	-5.362e-05	0.16475	2.84e-06	0.01448	-8.347e-05	-0.23119	-2.699e-05	0.03888	0.00013675	0.31102	-0.0001368	-0.15176	0.00022035	0.1649
7.9	-6.89e-06	-0.05626	-4.619e-05	0.17218	3.503e-05	0.04667	-5.5e-05	-0.20272	-5.146e-05	0.01441	0.00013594	0.31021	-0.0001303	-0.14526	0.00021795	0.1625
7.925	7.14e-06	-0.04223	-3.9e-05	0.17937	4.551e-05	0.05715	-2.223e-05	-0.16995	-8.961e-05	-0.02374	0.00011669	0.29096	-0.00015374	-0.1687	0.00021158	0.15613
7.95	1.595e-05	-0.03342	-3.673e-05	0.18164	3.442e-05	0.04606	6.64e-06	-0.14108	-0.0001163	-0.05043	8.194e-05	0.25621	-0.00019092	-0.20588	0.0002061	0.15065
7.975	2.727e-05	-0.0221	-4.591e-05	0.17246	2.177e-05	0.03341	3.227e-05	-0.11545	-0.00012055	-0.05468	3.814e-05	0.21241	-0.00021242	-0.22738	0.00019889	0.14344
8	3.685e-05	-0.01252	-6.849e-05	0.14988	1.212e-05	0.02376	5.807e-05	-0.08965	-9.537e-05	-0.0295	-2.119e-05	0.15308	-0.00019775	-0.21271	0.00018355	0.1281
8.025	2.888e-05	-0.02049	-0.00010169	0.11668	3.63e-06	0.01527	6.925e-05	-0.07847	-4.084e-05	0.02503	-7.702e-05	0.09725	-0.00014932	-0.16428	0.00016071	0.10526
8.05	-1.326e-05	-0.06263	-0.00012394	0.09443	8.1e-07	0.01245	6.448e-05	-0.08324	2.473e-05	0.0906	-0.00011547	0.0588	-9.872e-05	-0.11368	0.00013692	0.08147
8.075	-8.548e-05	-0.13485	-0.00012095	0.09742	1.077e-05	0.02241	5.032e-05	-0.0974	8.655e-05	0.15242	-0.00013718	0.03709	-6.207e-05	-0.07703	0.0001247	0.06925
8.1	-0.00016502	-0.21439	-0.00010937	0.109	2.995e-05	0.04159	3.479e-05	-0.11293	0.00013117	0.19704	-0.00014473	0.02954	-6.476e-05	-0.07972	0.00010989	0.05444
8.125	-0.00022197	-0.27134	-0.0001029	0.11547	5.918e-05	0.07082	2.554e-05	-0.12218	0.00015255	0.21842	-0.0001425	0.03177	-0.00012113	-0.13609	9.175e-05	0.0363
8.15	-0.00024038	-0.28975	-0.00010476	0.11361	9.889e-05	0.11053	2.983e-05	-0.11789	0.00015325	0.21912	-0.00013744	0.03683	-0.00019095	-0.20591	8.384e-05	0.02839
8.175	-0.00021709	-0.26646	-0.00010039	0.11798	0.00014607	0.15771	3.574e-05	-0.11198	0.00013119	0.19706	-0.00013314	0.04113	-0.00023628	-0.25124	9.215e-05	0.0367
8.2	-0.00016621	-0.21558	-7.353e-05	0.14484	0.00019582	0.20746	3.747e-05	-0.11025	8.279e-05	0.14866	-0.00012619	0.04808	-0.00024462	-0.25958	0.00010233	0.04688
8.225	-0.00011473	-0.1641	-3.702e-05	0.18135	0.00023046	0.2421	3.773e-05	-0.10999	2.192e-05	0.08779	-0.00011607	0.0582	-0.00022683	-0.24179	0.0001008	0.04535
8.25	-8.843e-05	-0.1378	-9.8e-06	0.20857	0.0002373	0.24894	3.325e-05	-0.11447	-3.303e-05	0.03284	-0.00011936	0.05491	-0.00020853	-0.22349	9.896e-05	0.04351
8.275	-0.00010078	-0.15015	-1.762e-05	0.20075	0.00022094	0.23258	2.71e-05	-0.12062	-7.42e-05	-0.00833	-0.00013422	0.04005	-0.00020712	-0.22208	0.00010971	0.05426
8.3	-0.00012538	-0.17475	-5.577e-05	0.1626	0.00018814	0.19978	2.427e-05	-0.12345	-8.764e-05	-0.02177	-0.00014569	0.02858	-0.00021441	-0.22937	0.00014392	0.08847
8.325	-0.00014145	-0.19082	-9.947e-05	0.1189	0.00015486	0.1665	1.628e-05	-0.13144	-8.73e-05	-0.02143	-0.00014769	0.02658	-0.0002159	-0.23086	0.00020171	0.14626
8.35	-0.00014005	-0.18942	-0.00013631	0.08206	0.00013553	0.14717	-7.58e-06	-0.1553	-7.588e-05	-0.01001	-0.00013256	0.04171	-0.00020919	-0.22415	0.0002674	0.21195
8.375	-0.00013408	-0.18345	-0.00016168	0.05669	0.00013277	0.14441	-3.952e-05	-0.18724	-4.936e-05	0.01651	-0.00010913	0.06514	-0.0001864	-0.20136	0.00031692	0.26147
8.4	-0.00014292	-0.19229	-0.0001767	0.04167	0.00015223	0.16387	-6.31e-05	-0.21082	-2.261e-05	0.04326	-7.75e-05	0.09677	-0.00015964	-0.1746	0.0003395	0.28405
8.425	-0.00015802	-0.20739	-0.00017731	0.04106	0.00016204	0.17368	-6.777e-05	-0.21549	-1.149e-05	0.05438	-4.263e-05	0.13164	-0.00014013	-0.15509	0.00033483	0.27938
8.45	-0.00016689	-0.21626	-0.00015936	0.05901	0.00015007	0.16171	-6.649e-05	-0.21421	-9.41e-06	0.05646	-2.506e-05	0.14921	-0.00011573	-0.13069	0.00031515	0.2597
8.475	-0.00016186	-0.21123	-0.00011957	0.0988	0.00012721	0.13885	-7.622e-05	-0.22394	-1.827e-05	0.0476	-3.682e-05	0.13745	-9.084e-05	-0.1058	0.00029114	0.23569
8.5	-0.00014555	-0.19492	-7.46e-05	0.14377	0.00010737	0.11901	-9.886e-05	-0.24658	-3.282e-05	0.03305	-9.049e-05	0.08378	-8.971e-05	-0.10467	0.00026306	0.20761
8.525	-0.00012999	-0.17936	-3.642e-05	0.18195	9.419e-05	0.10583	-0.00012644	-0.27416	-4.348e-05	0.02239	-0.00015166	0.02261	-0.00010879	-0.12375	0.00022021	0.16476
8.55	-0.00012413	-0.1735	-1.748e-05	0.20089	8.507e-05	0.09671	-0.00016201	-0.30973	-5.067e-05	0.0152	-0.00019763	-0.02336	-0.00013465	-0.14961	0.00017787	0.12242
8.575	-0.00013395	-0.18332	-2.348e-05	0.19489	8.493e-05	0.09657	-0.00019084	-0.33856	-6.213e-05	0.00374	-0.00022056	-0.04629	-0.00016288	-0.17784	0.00015044	0.09499
8.6	-0.00015963	-0.209	-4.26e-05	0.17577	8.819e-05	0.09983	-0.00020626	-0.35398	-6.979e-05	-0.00392	-0.00021839	-0.04412	-0.00017996	-0.19492	0.00014007	0.08462
8.625	-0.0001861	-0.23547	-6.299e-05	0.15538	8.646e-05	0.0981	-0.00019939	-0.34711	-5.51e-05	0.01077	-0.00019823	-0.02396	-0.00017892	-0.19388	0.00013747	0.08202
8.65	-0.00019495	-0.24432	-5.294e-05	0.16543	8.48e-05	0.09644	-0.00016748	-0.3152	-2.867e-05	0.0372	-0.00016931	0.00496	-0.00016774	-0.1827	0.00013812	0.08267
8.675	-0.00016756	-0.21693	-5.3e-07	0.21784	9.005e-05	0.10169	-0.00012055	-0.26827	-1.355e-05	0.05232	-0.0001444	0.02987	-0.00014421	-0.15917	0.00012863	0.07318
8.7	-0.00011059	-0.15996	6.323e-05	0.2816	8.214e-05	0.09378	-8.224e-05	-0.22996	-1.85e-05	0.04737	-0.00012562	0.04865	-0.00011063	-0.12559	0.00010506	0.04961
8.725	-5.507e-05	-0.10444	0.00012404	0.34241	5.217e-05	0.06381	-6.698e-05	-0.2147	-3.097e-05	0.0349	-0.00011225	0.06202	-6.745e-05	-0.08241	9.108e-05	0.03563
8.75	-2.076e-05	-0.07013	0.00015202	0.37039	2.57e-06	0.01421	-7.106e-05	-0.21878	-4.194e-05	0.02393	-0.00011038	0.06389	-2.496e-05	-0.03992	0.00010301	0.04756
8.775	-5.13e-06	-0.0545	0.00014404	0.36241	-5.427e-05	-0.04263	-8.242e-05	-0.23014	-3.226e-05	0.03361	-0.00011168	0.06259	1.31e-05	-0.00186	0.00013361	0.07816
8.8	-4.5e-07	-0.04982	0.00011325	0.33162	-0.00010271	-0.09107	-9.188e-05	-0.2396	-5.11e-06	0.06076	-0.0001112	0.06307	4.405e-05	0.02909	0.0001638	0.10835
8.825	-1.016e-05	-0.05953	8.942e-05	0.30779	-0.00013472	-0.12308	-8.95e-05	-0.23722	1.768e-05	0.08355	-0.00010844	0.06583	6.062e-05	0.04566	0.00018865	0.1332
8.85	-3.258e-05	-0.08195	8.566e-05	0.30403	-0.00014385	-0.13221	-7.538e-05	-0.2231	2.498e-05	0.09085	-0.00011324	0.06103	5.346e-05	0.0385	0.0002039	0.14845
8.875	-7.45e-05	-0.12387	9.805e-05	0.31642	-0.00013222	-0.12058	-5.453e-05	-0.20225	7.78e-06	0.07365	-0.00013266	0.04161	2.145e-05	0.00649	0.00020537	0.14992
8.9	-0.00011587	-0.16524	0.00010785	0.32622	-0.00012272	-0.11108	-2.595e-05	-0.17367	-2.201e-05	0.04386	-0.00016596	0.00831	-2.294e-05	-0.0379	0.00018627	0.13082
8.925	-0.00013619	-0.18556	9.473e-05	0.3131	-0.00013726	-0.12562	-3.04e-06	-0.15076	-6.567e-05	0.0002	-0.00020737	-0.0331	-5.248e-05	-0.06744	0.00015203	0.09658
8.95	-0.0001278	-0.17717	5.608e-05	0.27445	-0.00019206	-0.18042	7.92e-06	-0.1398	-0.0001096	-0.04373	-0.00024254	-0.06827	-6.817e-05	-0.08313	0.00011523	0.05978
8.975	-0.00010306	-0.15243	4.51e-06	0.22288	-0.00027016	-0.25852	7.25e-06	-0.14047	-0.00014492	-0.07905	-0.00025707	-0.0828	-7.557e-05	-0.09053	6.977e-05	0.01432
9	-7.73e-05	-0.12667	-4.593e-05	0.17244	-0.00032609	-0.31445	1.316e-05	-0.13456	-0.00016956	-0.10369	-0.00025265	-0.07838	-8.036e-05	-0.09532	2.773e-05	-0.02772
9.025	-5.664e-05	-0.10601	-8.327e-05	0.1351	-0.00033803	-0.32639	2.185e-05	-0.12587	-0.00017191	-0.10604	-0.00022617	-0.0519	-9.183e-05	-0.10679	-1.158e-05	-0.06703
9.05	-3.945e-05	-0.08882	-0.00010556	0.11281	-0.00030759	-0.29595	1.887e-05	-0.12885	-0.00015731	-0.09144	-0.00018202	-0.00775	-0.00010917	-0.12413	-4.456e-05	-0.10001
9.075	-2.808e-05	-0.07745	-0.00012517	0.0932	-0.0002546	-0.24296	2.73e-06	-0.14499	-0.00012643	-0.06056	-0.00012439	0.04988	-0.0001132	-0.12816	-6.895e-05	-0.1244
9.1	-2.49e-05	-0.07427	-0.00013039	0.08798	-0.00020516	-0.19352	-2.034e-05	-0.16806	-8.686e-05	-0.02099	-6.821e-05	0.10606	-8.68e-05	-0.10176	-8.646e-05	-0.14191
9.125	-1.282e-05	-0.06219	-0.0001191	0.09927	-0.00018331	-0.17167	-4.722e-05	-0.19494	-4.841e-05	0.01746	-2.233e-05	0.15194	-4.03e-05	-0.05526	-9.926e-05	-0.15471
9.15	-5.1e-07	-0.04988	-0.00010547	0.1129	-0.00018124	-0.1696	-8.373e-05	-0.23145	-1.724e-05	0.04863	5.6e-07	0.17483	-1.22e-06	-0.01618	-0.00010367	-0.15912
9.175	4.1e-07	-0.04896	-0.00010099	0.11738	-0.00017974	-0.1681	-0.00012731	-0.27503	3.83e-06	0.0697	-5.07e-06	0.1692	1.991e-05	0.00495	-9.747e-05	-0.15292
9.2	-1.879e-05	-0.06816	-0.00011124	0.10713	-0.00016418	-0.15254	-0.00016468	-0.3124	1.058e-05	0.07645	-3.219e-05	0.14208	2.423e-05	0.00927	-8.223e-05	-0.13768
9.225	-5.604e-05	-0.10541	-0.00011186	0.10651	-0.00012574	-0.1141	-0.00016969	-0.31741	8.3e-06	0.07417	-6.936e-05	0.10491	1.424e-05	-0.00072	-5.836e-05	-0.11381
9.25	-9.692e-05	-0.14629	-0.00010589	0.11248	-7.719e-05	-0.06555	-0.00013652	-0.28424	-9.72e-06	0.05615	-9.964e-05	0.07463	-5.74e-06	-0.0207	-3.334e-05	-0.08879
9.275	-0.00011609	-0.16546	-9.457e-05	0.1238	-4.568e-05	-0.03404	-9.325e-05	-0.24097	-3.842e-05	0.02745	-0.00010779	0.06648	-3.905e-05	-0.05401	-1.223e-05	-0.06768
9.3	-0.00010861	-0.15798	-7.648e-05	0.14189	-3.346e-05	-0.02182	-5.356e-05	-0.20128	-7.712e-05	-0.01125	-9.316e-05	0.08111	-7.563e-05	-0.09059	-6.6e-06	-0.06205
9.325	-9.151e-05	-0.14088	-6.219e-05	0.15618	-3.832e-05	-0.02668	-1.459e-05	-0.16231	-0.00011298	-0.04711	-5.806e-05	0.11621	-0.00011867	-0.13363	-1.516e-05	-0.07061
9.35	-7.403e-05	-0.1234	-6.797e-05	0.1504	-6.589e-05	-0.05425	1.8e-05	-0.12972	-0.00013749	-0.07162	-2.062e-05	0.15365	-0.00014963	-0.16459	-3.092e-05	-0.08637
9.375	-6.955e-05	-0.11892	-9.252e-05	0.12585	-0.00011757	-0.10593	3.317e-05	-0.11455	-0.00015558	-0.08971	6.96e-06	0.18123	-0.00015283	-0.16779	-3.257e-05	-0.08802
9.4	-6.765e-05	-0.11702	-0.00013313	0.08524	-0.00017896	-0.16732	1.197e-05	-0.13575	-0.00016671	-0.10084	6.54e-06	0.18081	-0.0001217	-0.13666	-4.39e-06	-0.05984
9.425	-6.639e-05	-0.11576	-0.00017667	0.0417	-0.00022189	-0.21025	-3.633e-05	-0.18405	-0.00018009	-0.11422	-1.615e-05	0.15812	-7.752e-05	-0.09248	4.592e-05	-0.00953
9.45	-6.914e-05	-0.11851	-0.00022129	-0.00292	-0.00023533	-0.22369	-8.086e-05	-0.22858	-0.00018776	-0.12189	-5.586e-05	0.11841	-5.391e-05	-0.06887	0.00010059	0.04514
9.475	-7.873e-05	-0.1281	-0.0002543	-0.03593	-0.00022764	-0.216	-0.00010445	-0.25217	-0.00018331	-0.11744	-0.00010709	0.06718	-6.556e-05	-0.08052	0.0001398	0.08435
9.5	-0.00010421	-0.15358	-0.0002568	-0.03843	-0.00021766	-0.20602	-0.00011077	-0.25849	-0.00017114	-0.10527	-0.00015024	0.02403	-0.00010054	-0.1155	0.00014563	0.09018
9.525	-0.00014717	-0.19654	-0.00022361	-0.00524	-0.00021683	-0.20519	-0.000115	-0.26272	-0.0001586	-0.09273	-0.00016136	0.01291	-0.00014002	-0.15498	0.00012841	0.07296
9.55	-0.00020252	-0.25189	-0.0001657	0.05267	-0.00022136	-0.20972	-0.00012294	-0.27066	-0.00015959	-0.09372	-0.00014387	0.0304	-0.00017442	-0.18938	0.00010648	0.05103
9.575	-0.0002413	-0.29067	-0.00010555	0.11282	-0.00021854	-0.2069	-0.00013448	-0.2822	-0.00017999	-0.11412	-0.00010772	0.06655	-0.00019674	-0.2117	8.662e-05	0.03117
9.6	-0.00024795	-0.29732	-6.135e-05	0.15702	-0.00021344	-0.2018	-0.00014845	-0.29617	-0.00020912	-0.14325	-6.006e-05	0.11421	-0.00020315	-0.21811	8.098e-05	0.02553
9.625	-0.00023453	-0.2839	-3.26e-05	0.18577	-0.00020625	-0.19461	-0.00015783	-0.30555	-0.00021527	-0.1494	-2.596e-05	0.14831	-0.00020041	-0.21537	9.107e-05	0.03562
9.65	-0.00021475	-0.26412	-9.38e-06	0.20899	-0.0001951	-0.18346	-0.0001592	-0.30692	-0.00019078	-0.12491	-1.944e-05	0.15483	-0.00019809	-0.21305	0.0001133	0.05785
9.675	-0.00018204	-0.23141	6.12e-06	0.22449	-0.00017279	-0.16115	-0.00014455	-0.29227	-0.00015359	-0.08772	-4.82e-05	0.12607	-0.00018899	-0.20395	0.00013531	0.07986
9.7	-0.00013515	-0.18452	1.561e-05	0.23398	-0.00014765	-0.13601	-0.00011687	-0.26459	-0.00012796	-0.06209	-0.0001072	0.06707	-0.00017693	-0.19189	0.00015108	0.09563
9.725	-7.952e-05	-0.12889	7.17e-06	0.22554	-0.00013531	-0.12367	-8.966e-05	-0.23738	-0.00012536	-0.05949	-0.00016948	0.00479	-0.00015317	-0.16813	0.00016442	0.10897
9.75	-3.31e-05	-0.08247	-2.895e-05	0.18942	-0.00014728	-0.13564	-6.994e-05	-0.21766	-0.00013973	-0.07386	-0.00021091	-0.03664	-0.00012203	-0.13699	0.00017776	0.12231
9.775	-9e-07	-0.05027	-7.496e-05	0.14341	-0.00018259	-0.17095	-5.259e-05	-0.20031	-0.00015067	-0.0848	-0.00023044	-0.05617	-9.945e-05	-0.11441	0.00018869	0.13324
9.8	1.3e-06	-0.04807	-9.957e-05	0.1188	-0.00023504	-0.2234	-3.773e-05	-0.18545	-0.00013704	-0.07117	-0.00023779	-0.06352	-0.00010239	-0.11735	0.00018107	0.12562
9.825	-3.267e-05	-0.08204	-8.973e-05	0.12864	-0.00029276	-0.28112	-2.015e-05	-0.16787	-9.102e-05	-0.02515	-0.00023781	-0.06354	-0.00012496	-0.13992	0.00015538	0.09993
9.85	-9.553e-05	-0.1449	-6.979e-05	0.14858	-0.00033508	-0.32344	3.21e-06	-0.14451	-4.063e-05	0.02524	-0.00023973	-0.06546	-0.00014439	-0.15935	0.00013344	0.07799
9.875	-0.00017013	-0.2195	-6.552e-05	0.15285	-0.00034512	-0.33348	3.112e-05	-0.1166	-7.25e-06	0.05862	-0.00024553	-0.07126	-0.00014965	-0.16461	0.00013647	0.08102
9.9	-0.0002413	-0.29067	-8.271e-05	0.13566	-0.00033375	-0.32211	5.954e-05	-0.08818	-3.15e-06	0.06272	-0.00025484	-0.08057	-0.00015022	-0.16518	0.00016101	0.10556
9.925	-0.00029087	-0.34024	-0.00012384	0.09453	-0.00031279	-0.30115	7.747e-05	-0.07025	-2.984e-05	0.03603	-0.00026033	-0.08606	-0.00015292	-0.16788	0.00019388	0.13843
9.95	-0.00030617	-0.35554	-0.00017162	0.04675	-0.00029757	-0.28593	7.43e-05	-0.07342	-8.433e-05	-0.01846	-0.0002555	-0.08123	-0.0001637	-0.17866	0.00022084	0.16539
9.975	-0.00028225	-0.33162	-0.00020745	0.01092	-0.00030234	-0.2907	4.512e-05	-0.1026	-0.00014094	-0.07507	-0.00024189	-0.06762	-0.00018267	-0.19763	0.00022139	0.16594
10	-0.0002456	-0.29497	-0.00022831	-0.00994	-0.00032128	-0.30964	5.97e-06	-0.14175	-0.00017659	-0.11072	-0.00022552	-0.05125	-0.00020081	-0.21577	0.00019698	0.14153
10.025	-0.00022431	-0.27368	-0.00024356	-0.02519	-0.00033467	-0.32303	-2.831e-05	-0.17603	-0.00019649	-0.13062	-0.00020152	-0.02725	-0.00021144	-0.2264	0.00015252	0.09707
10.05	-0.00022595	-0.27532	-0.00027307	-0.0547	-0.00034455	-0.33291	-4.951e-05	-0.19723	-0.00020214	-0.13627	-0.00016329	0.01098	-0.00021171	-0.22667	9.337e-05	0.03792
10.075	-0.0002431	-0.29247	-0.0003165	-0.09813	-0.00034955	-0.33791	-5.192e-05	-0.19964	-0.00019961	-0.13374	-0.00012113	0.05314	-0.0002107	-0.22566	4.27e-05	-0.01275
10.1	-0.00025947	-0.30884	-0.00036162	-0.14325	-0.00034443	-0.33279	-3.814e-05	-0.18586	-0.00019753	-0.13166	-9.585e-05	0.07842	-0.00021713	-0.23209	6.01e-06	-0.04944
10.125	-0.00025489	-0.30426	-0.0004021	-0.18373	-0.00032349	-0.31185	-3.056e-05	-0.17828	-0.00020842	-0.14255	-0.0001	0.07427	-0.00022266	-0.23762	-8.76e-06	-0.06421
10.15	-0.00022275	-0.27212	-0.00043407	-0.2157	-0.00029275	-0.28111	-3.872e-05	-0.18644	-0.00022697	-0.1611	-0.00012721	0.04706	-0.0002	-0.21496	7.12e-06	-0.04833
10.175	-0.00018402	-0.23339	-0.00046435	-0.24598	-0.000272	-0.26036	-6.065e-05	-0.20837	-0.00023579	-0.16992	-0.0001639	0.01037	-0.00015226	-0.16722	2.573e-05	-0.02972
10.2	-0.00015653	-0.2059	-0.00050614	-0.28777	-0.00026443	-0.25279	-9.679e-05	-0.24451	-0.00023229	-0.16642	-0.00019147	-0.0172	-8.394e-05	-0.0989	2.465e-05	-0.0308
10.225	-0.00013914	-0.18851	-0.00055217	-0.3338	-0.00027017	-0.25853	-0.00013938	-0.2871	-0.00023717	-0.1713	-0.00020707	-0.0328	-2.869e-05	-0.04365	-3.73e-06	-0.05918
10.25	-0.00012038	-0.16975	-0.00058256	-0.36419	-0.00029233	-0.28069	-0.00018352	-0.33124	-0.00025892	-0.19305	-0.00020362	-0.02935	-4.82e-06	-0.01978	-4.134e-05	-0.09679
10.275	-9.223e-05	-0.1416	-0.00057402	-0.35565	-0.00033456	-0.32292	-0.00022058	-0.3683	-0.00028958	-0.22371	-0.00018795	-0.01368	-1.876e-05	-0.03372	-8.282e-05	-0.13827
10.3	-6.236e-05	-0.11173	-0.00051908	-0.30071	-0.00038144	-0.3698	-0.00024673	-0.39445	-0.00032281	-0.25694	-0.00017263	0.00164	-5.489e-05	-0.06985	-0.00011954	-0.17499
10.325	-3.509e-05	-0.08446	-0.00043561	-0.21724	-0.0004212	-0.40956	-0.00026644	-0.41416	-0.00035309	-0.28722	-0.00016959	0.00468	-9.467e-05	-0.10963	-0.00013973	-0.19518
10.35	-3.42e-05	-0.08357	-0.00035529	-0.13692	-0.00046008	-0.44844	-0.00027871	-0.42643	-0.00037039	-0.30452	-0.00017959	-0.00532	-0.00012223	-0.13719	-0.00013497	-0.19042
10.375	-6.605e-05	-0.11542	-0.00030036	-0.08199	-0.00048613	-0.47449	-0.00029459	-0.44231	-0.00037142	-0.30555	-0.00018344	-0.00917	-0.00013032	-0.14528	-0.00011132	-0.16677
10.4	-0.00011632	-0.16569	-0.00027921	-0.06084	-0.0005043	-0.49266	-0.00032019	-0.46791	-0.00036704	-0.30117	-0.00017393	0.00034	-0.00012898	-0.14394	-8.666e-05	-0.14211
10.425	-0.00016247	-0.21184	-0.00028446	-0.06609	-0.00050731	-0.49567	-0.00033129	-0.47901	-0.00036487	-0.299	-0.00015821	0.01606	-0.00012704	-0.142	-7.798e-05	-0.13343
10.45	-0.00018605	-0.23542	-0.0003196	-0.10123	-0.0005058	-0.49416	-0.00031998	-0.4677	-0.00036306	-0.29719	-0.00013928	0.03499	-0.00012318	-0.13814	-8.772e-05	-0.14317
10.475	-0.00017959	-0.22896	-0.00039137	-0.173	-0.00050991	-0.49827	-0.00029704	-0.44476	-0.00034128	-0.27541	-0.00012093	0.05334	-0.0001123	-0.12726	-0.00010554	-0.16099
10.5	-0.00015397	-0.20334	-0.00047247	-0.2541	-0.00053213	-0.52049	-0.00027506	-0.42278	-0.00030165	-0.23578	-9.74e-05	0.07687	-0.00010072	-0.11568	-0.00010335	-0.1588
10.525	-0.00012342	-0.17279	-0.00053803	-0.31966	-0.00056049	-0.54885	-0.0002564	-0.40412	-0.00025254	-0.18667	-8.581e-05	0.08846	-0.00010608	-0.12104	-7.259e-05	-0.12804
10.55	-0.00011046	-0.15983	-0.00057889	-0.36052	-0.00056974	-0.5581	-0.00022133	-0.36905	-0.00022	-0.15413	-8.518e-05	0.08909	-0.00013075	-0.14571	-2.851e-05	-0.08396
10.575	-0.00010519	-0.15456	-0.00059733	-0.37896	-0.00056127	-0.54963	-0.00019021	-0.33793	-0.00022044	-0.15457	-9.681e-05	0.07746	-0.00015542	-0.17038	9.65e-06	-0.0458
10.6	-0.00010037	-0.14974	-0.00059804	-0.37967	-0.00055343	-0.54179	-0.00018288	-0.3306	-0.00025207	-0.1862	-0.00011214	0.06213	-0.00017043	-0.18539	2.928e-05	-0.02617
10.625	-9.367e-05	-0.14304	-0.00059198	-0.37361	-0.00055711	-0.54547	-0.00021576	-0.36348	-0.00030374	-0.23787	-0.00012683	0.04744	-0.00016939	-0.18435	3.634e-05	-0.01911
10.65	-9.599e-05	-0.14536	-0.0006023	-0.38393	-0.00056381	-0.55217	-0.00029237	-0.44009	-0.00035153	-0.28566	-0.00013684	0.03743	-0.00015838	-0.17334	4.213e-05	-0.01332
10.675	-0.00012472	-0.17409	-0.0006451	-0.42673	-0.00055599	-0.54435	-0.00038336	-0.53108	-0.00039379	-0.32792	-0.00015335	0.02092	-0.0001397	-0.15466	5.782e-05	0.00237
10.7	-0.00016663	-0.216	-0.00071264	-0.49427	-0.00052746	-0.51582	-0.00046173	-0.60945	-0.00043207	-0.3662	-0.00017154	0.00273	-0.00012269	-0.13765	7.594e-05	0.02049
10.725	-0.00020094	-0.25031	-0.00077999	-0.56162	-0.00048982	-0.47818	-0.0004963	-0.64402	-0.00047918	-0.41331	-0.00017756	-0.00329	-0.00012129	-0.13625	8.635e-05	0.0309
10.75	-0.0002143	-0.26367	-0.00082278	-0.60441	-0.00044794	-0.4363	-0.00049126	-0.63898	-0.0005266	-0.46073	-0.00016	0.01427	-0.00013828	-0.15324	8.312e-05	0.02767
10.775	-0.00021118	-0.26055	-0.00083493	-0.61656	-0.00040996	-0.39832	-0.00048127	-0.62899	-0.00055158	-0.48571	-0.00013201	0.04226	-0.00017597	-0.19093	6.972e-05	0.01427

## Sheet: 32kHz
Times (ms)	32kHz 10dB Atten	32kHz 10dB Atten, normalised	32kHz 20dB Atten	32kHz 20dB Atten, normalised	32kHz 30dB Atten	32kHz 30dB Atten, normalised	32kHz 40dB Atten	32kHz 40dB Atten, normalised	32kHz 50dB Atten	32kHz 50dB Atten, normalised	32kHz 60dB Atten	32kHz 60dB Atten, normalised	32kHz 70dB Atten	32kHz 70dB Atten, normalised	32kHz 55dB Atten	32kHz 55dB Atten, normalised	32kHz 65dB Atten	32kHz 65dB Atten, normalised	32kHz 80dB Atten	32kHz 80dB Atten, normalised
-2	-0.00012557	0	-0.00016686	0	5.281e-05	0	-9.177e-05	0	0.00019691	0	1.279e-05	0	-8.377e-05	0	0.00010733	0	6.225e-05	0	1.608e-05	0
-1.975	-0.00014408	-0.01851	-0.00016277	0.00409	4.224e-05	-0.01057	-0.00010656	-0.01479	0.00018063	-0.01628	4.325e-05	0.03046	-6.417e-05	0.0196	0.00012962	0.02229	9.777e-05	0.03552	4.433e-05	0.02825
-1.95	-0.00016971	-0.04414	-0.00016334	0.00352	8.61e-06	-0.0442	-0.00010009	-0.00832	0.00015652	-0.04039	8.452e-05	0.07173	-1.73e-05	0.06647	0.00013535	0.02802	0.00011731	0.05506	5.269e-05	0.03661
-1.925	-0.00019061	-0.06504	-0.00016867	-0.00181	-5.448e-05	-0.10729	-7.808e-05	0.01369	0.00013181	-0.0651	0.00013082	0.11803	2.653e-05	0.1103	0.00012698	0.01965	0.00012508	0.06283	5.219e-05	0.03611
-1.9	-0.00019633	-0.07076	-0.00019297	-0.02611	-0.00011991	-0.17272	-5.651e-05	0.03526	0.0001189	-0.07801	0.00017066	0.15787	3.187e-05	0.11564	0.00010715	-0.00018	0.00012445	0.0622	4.954e-05	0.03346
-1.875	-0.00018785	-0.06228	-0.00023308	-0.06622	-0.00017989	-0.2327	-3.578e-05	0.05599	0.00011741	-0.0795	0.00020381	0.19102	8.78e-06	0.09255	7.554e-05	-0.03179	0.00011779	0.05554	4.91e-05	0.03302
-1.85	-0.00017047	-0.0449	-0.00025923	-0.09237	-0.00021185	-0.26466	-1.434e-05	0.07743	0.00012096	-0.07595	0.00022285	0.21006	-1.522e-05	0.06855	4.307e-05	-0.06426	0.00010842	0.04617	4.361e-05	0.02753
-1.825	-0.00014401	-0.01844	-0.00026738	-0.10052	-0.00022514	-0.27795	5.89e-06	0.09766	0.00012462	-0.07229	0.00022314	0.21035	-2.838e-05	0.05539	1.787e-05	-0.08946	9.675e-05	0.0345	3.011e-05	0.01403
-1.8	-0.0001123	0.01327	-0.00024517	-0.07831	-0.00021964	-0.27245	3.671e-05	0.12848	0.0001133	-0.08361	0.00020671	0.19392	-3.095e-05	0.05282	1.633e-05	-0.091	8.684e-05	0.02459	4.2e-06	-0.01188
-1.775	-8.852e-05	0.03705	-0.00019287	-0.02601	-0.00020433	-0.25714	7.692e-05	0.16869	9.495e-05	-0.10196	0.00018779	0.175	-1.382e-05	0.06995	4.745e-05	-0.05988	7.37e-05	0.01145	-2.606e-05	-0.04214
-1.75	-6.987e-05	0.0557	-0.00014926	0.0176	-0.00019092	-0.24373	0.00012077	0.21254	7.843e-05	-0.11848	0.00017856	0.16577	1.896e-05	0.10273	9.674e-05	-0.01059	6.221e-05	-4e-05	-4.914e-05	-0.06522
-1.725	-5.301e-05	0.07256	-0.00011786	0.049	-0.00019199	-0.2448	0.00015598	0.24775	6.91e-05	-0.12781	0.00017454	0.16175	6.26e-05	0.14637	0.00014678	0.03945	4.653e-05	-0.01572	-5.28e-05	-0.06888
-1.7	-4.445e-05	0.08112	-9.043e-05	0.07643	-0.00020022	-0.25303	0.00017477	0.26654	6.782e-05	-0.12909	0.00018037	0.16758	9.47e-05	0.17847	0.00018048	0.07315	3.994e-05	-0.02231	-3.894e-05	-0.05502
-1.675	-3.926e-05	0.08631	-7.106e-05	0.0958	-0.00020399	-0.2568	0.00017469	0.26646	7.161e-05	-0.1253	0.00018856	0.17577	0.00010801	0.19178	0.00019064	0.08331	3.432e-05	-0.02793	-3.061e-05	-0.04669
-1.65	-2.984e-05	0.09573	-5.66e-05	0.11026	-0.00017156	-0.22437	0.00015103	0.2428	7.756e-05	-0.11935	0.00019694	0.18415	0.00010955	0.19332	0.00018594	0.07861	1.939e-05	-0.04286	-2.341e-05	-0.03949
-1.625	-1.799e-05	0.10758	-4.128e-05	0.12558	-0.0001059	-0.15871	0.00011867	0.21044	9.091e-05	-0.106	0.00019693	0.18414	0.00010736	0.19113	0.0001632	0.05587	-4.2e-07	-0.06267	-2.334e-05	-0.03942
-1.6	-5.42e-06	0.12015	-2.698e-05	0.13988	-4.65e-05	-0.09931	8.705e-05	0.17882	0.00011275	-0.08416	0.00017027	0.15748	0.00010048	0.18425	0.00011392	0.00659	-1.463e-05	-0.07688	-3.846e-05	-0.05454
-1.575	-8.4e-07	0.12473	-2.473e-05	0.14213	-2.741e-05	-0.08022	5.881e-05	0.15058	0.00012248	-0.07443	0.00012111	0.10832	8.297e-05	0.16674	4.747e-05	-0.05986	-2.028e-05	-0.08253	-6.875e-05	-0.08483
-1.55	-7.17e-06	0.1184	-3.738e-05	0.12948	-5.814e-05	-0.11095	4.688e-05	0.13865	0.00011254	-0.08437	7.194e-05	0.05915	5.611e-05	0.13988	-1.522e-05	-0.12255	-1.98e-05	-0.08205	-0.00010625	-0.12233
-1.525	-4.01e-06	0.12156	-7.29e-05	0.09396	-0.00011806	-0.17087	4.694e-05	0.13871	8.426e-05	-0.11265	4.714e-05	0.03435	1.334e-05	0.09711	-5.54e-05	-0.16273	-2.129e-05	-0.08354	-0.00013828	-0.15436
-1.5	1.524e-05	0.14081	-0.00011735	0.04951	-0.00017336	-0.22617	5.46e-05	0.14637	5.481e-05	-0.1421	5.226e-05	0.03947	-4.198e-05	0.04179	-6.521e-05	-0.17254	-3.831e-05	-0.10056	-0.00015197	-0.16805
-1.475	4.858e-05	0.17415	-0.00016445	0.00241	-0.00019583	-0.24864	5.797e-05	0.14974	2.29e-05	-0.17401	7.712e-05	0.06433	-9.378e-05	-0.01001	-6.667e-05	-0.174	-8.401e-05	-0.14626	-0.00015199	-0.16807
-1.45	7.763e-05	0.2032	-0.00020505	-0.03819	-0.00017033	-0.22314	4.723e-05	0.139	-2.54e-06	-0.19945	0.0001166	0.10381	-0.00011979	-0.03602	-8.391e-05	-0.19124	-0.00014632	-0.20857	-0.00013078	-0.14686
-1.425	9.967e-05	0.22524	-0.00022299	-0.05613	-0.00012114	-0.17395	3.941e-05	0.13118	-1.597e-05	-0.21288	0.00015335	0.14056	-0.00011288	-0.02911	-0.00011684	-0.22417	-0.00020247	-0.26472	-9.527e-05	-0.11135
-1.4	0.00012272	0.24829	-0.00022708	-0.06022	-8.122e-05	-0.13403	2.777e-05	0.11954	-2.502e-05	-0.22193	0.00017251	0.15972	-8.792e-05	-0.00415	-0.00014646	-0.25379	-0.00023648	-0.29873	-5.485e-05	-0.07093
-1.375	0.00014366	0.26923	-0.000226	-0.05914	-6.903e-05	-0.12184	2.087e-05	0.11264	-4.728e-05	-0.24419	0.00017632	0.16353	-6.89e-05	0.01487	-0.00016232	-0.26965	-0.00023632	-0.29857	-2.131e-05	-0.03739
-1.35	0.00016491	0.29048	-0.00021374	-0.04688	-8.955e-05	-0.14236	3.003e-05	0.1218	-8.576e-05	-0.28267	0.000181	0.16821	-7.249e-05	0.01128	-0.00016414	-0.27147	-0.0002051	-0.26735	-3.66e-06	-0.01974
-1.325	0.00017415	0.29972	-0.00019641	-0.02955	-0.00013055	-0.18336	5.653e-05	0.1483	-0.00011584	-0.31275	0.00017932	0.16653	-9.784e-05	-0.01407	-0.00015699	-0.26432	-0.00016161	-0.22386	1.535e-05	-0.00073
-1.3	0.00016183	0.2874	-0.00018237	-0.01551	-0.00016224	-0.21505	8.672e-05	0.17849	-0.00011499	-0.3119	0.00016345	0.15066	-0.00011705	-0.03328	-0.00013762	-0.24495	-0.00012405	-0.1863	4.164e-05	0.02556
-1.275	0.00013886	0.26443	-0.0001815	-0.01464	-0.00018034	-0.23315	0.00010732	0.19909	-8.607e-05	-0.28298	0.0001444	0.13161	-0.00010984	-0.02607	-0.00012131	-0.22864	-9.232e-05	-0.15457	6.992e-05	0.05384
-1.25	0.00011944	0.24501	-0.00020463	-0.03777	-0.00018105	-0.23386	0.00011825	0.21002	-6.19e-05	-0.25881	0.00013604	0.12325	-8.209e-05	0.00168	-0.00011501	-0.22234	-6.467e-05	-0.12692	8.406e-05	0.06798
-1.225	0.000108	0.23357	-0.00025213	-0.08527	-0.00016397	-0.21678	0.00010872	0.20049	-5.2e-05	-0.24891	0.00014077	0.12798	-4.3e-05	0.04077	-0.00011971	-0.22704	-4.468e-05	-0.10693	7.753e-05	0.06145
-1.2	9.318e-05	0.21875	-0.00029977	-0.13291	-0.00014512	-0.19793	8.333e-05	0.1751	-5.239e-05	-0.2493	0.00016436	0.15157	-4.62e-06	0.07915	-0.00013511	-0.24244	-4.421e-05	-0.10646	5.391e-05	0.03783
-1.175	7.812e-05	0.20369	-0.00032636	-0.1595	-0.0001283	-0.18111	4.908e-05	0.14085	-5.899e-05	-0.2559	0.00020125	0.18846	2.535e-05	0.10912	-0.00015193	-0.25926	-6.242e-05	-0.12467	3.655e-05	0.02047
-1.15	6.344e-05	0.18901	-0.00033252	-0.16566	-0.00011458	-0.16739	1.325e-05	0.10502	-7.976e-05	-0.27667	0.000231	0.21821	4.28e-05	0.12657	-0.00016252	-0.26985	-0.00010257	-0.16482	3.714e-05	0.02106
-1.125	4.823e-05	0.1738	-0.00031996	-0.1531	-0.00011449	-0.1673	-1.089e-05	0.08088	-0.00012312	-0.32003	0.00024799	0.2352	5.183e-05	0.1356	-0.00016972	-0.27705	-0.00015706	-0.21931	4.673e-05	0.03065
-1.1	2.685e-05	0.15242	-0.00029169	-0.12483	-0.00011829	-0.1711	-1.207e-05	0.0797	-0.0001645	-0.36141	0.00025171	0.23892	6.012e-05	0.14389	-0.00018365	-0.29098	-0.00019724	-0.25949	5.526e-05	0.03918
-1.075	2.96e-06	0.12853	-0.00024748	-0.08062	-0.00012036	-0.17317	8.96e-06	0.10073	-0.00019601	-0.39292	0.00023171	0.21892	7.217e-05	0.15594	-0.00019597	-0.3033	-0.00021173	-0.27398	6.58e-05	0.04972
-1.05	-1.754e-05	0.10803	-0.00019678	-0.02992	-0.0001095	-0.16231	2.689e-05	0.11866	-0.00020756	-0.40447	0.00020585	0.19306	8.164e-05	0.16541	-0.00020235	-0.30968	-0.00020258	-0.26483	7.836e-05	0.06228
-1.025	-2.571e-05	0.09986	-0.00014607	0.02079	-8.074e-05	-0.13355	2.366e-05	0.11543	-0.00020719	-0.4041	0.00018962	0.17683	7.16e-05	0.15537	-0.00019073	-0.29806	-0.0001791	-0.24135	8.711e-05	0.07103
-1	-4.161e-05	0.08396	-0.000111	0.05586	-4.24e-05	-0.09521	3.1e-06	0.09487	-0.00019917	-0.39608	0.00019453	0.18174	3.855e-05	0.12232	-0.00016468	-0.27201	-0.00015229	-0.21454	8.649e-05	0.07041
-0.975	-7.469e-05	0.05088	-9.105e-05	0.07581	-7.26e-06	-0.06007	-1.598e-05	0.07579	-0.00018119	-0.3781	0.00021391	0.20112	-3.3e-06	0.08047	-0.00013141	-0.23874	-0.00012738	-0.18963	6.219e-05	0.04611
-0.95	-0.00011037	0.0152	-7.683e-05	0.09003	8.13e-06	-0.04468	-2.118e-05	0.07059	-0.00015571	-0.35262	0.00023355	0.22076	-4.33e-05	0.04047	-7.703e-05	-0.18436	-9.904e-05	-0.16129	2.774e-05	0.01166
-0.925	-0.00013262	-0.00705	-6.419e-05	0.10267	1.543e-05	-0.03738	-1.433e-05	0.07744	-0.00011763	-0.31454	0.0002508	0.23801	-7.676e-05	0.00701	-1.417e-05	-0.1215	-6.522e-05	-0.12747	-1.608e-05	-0.03216
-0.9	-0.00014207	-0.0165	-6.014e-05	0.10672	1.618e-05	-0.03663	6.34e-06	0.09811	-7.819e-05	-0.2751	0.00025756	0.24477	-0.00010929	-0.02552	4.443e-05	-0.0629	-4.846e-05	-0.11071	-5.726e-05	-0.07334
-0.875	-0.00014739	-0.02182	-6.095e-05	0.10591	1.28e-05	-0.04001	3.227e-05	0.12404	-5.365e-05	-0.25056	0.00026696	0.25417	-0.00013213	-0.04836	8.129e-05	-0.02604	-4.512e-05	-0.10737	-8.647e-05	-0.10255
-0.85	-0.00014137	-0.0158	-6.335e-05	0.10351	1.75e-06	-0.05106	5.734e-05	0.14911	-5.1e-05	-0.24791	0.00027998	0.26719	-0.00014631	-0.06254	9.201e-05	-0.01532	-5.252e-05	-0.11477	-8.912e-05	-0.1052
-0.825	-0.00011677	0.0088	-6.641e-05	0.10045	-1.914e-05	-0.07195	7.521e-05	0.16698	-6.409e-05	-0.261	0.00028461	0.27182	-0.00016804	-0.08427	7.666e-05	-0.03067	-7.355e-05	-0.1358	-6.444e-05	-0.08052
-0.8	-8.089e-05	0.04468	-7.638e-05	0.09048	-3.448e-05	-0.08729	8.698e-05	0.17875	-9.233e-05	-0.28924	0.00026969	0.2569	-0.0001842	-0.10043	4.981e-05	-0.05752	-0.00010033	-0.16258	-3.173e-05	-0.04781
-0.775	-5.186e-05	0.07371	-8.892e-05	0.07794	-3.229e-05	-0.0851	9.273e-05	0.1845	-0.00013476	-0.33167	0.00025158	0.23879	-0.00018524	-0.10147	3.102e-05	-0.07631	-0.0001274	-0.18965	-5.29e-06	-0.02137
-0.75	-4.536e-05	0.08021	-8.987e-05	0.07699	-3.045e-05	-0.08326	9.669e-05	0.18846	-0.00019568	-0.39259	0.00024362	0.23083	-0.00017448	-0.09071	2.969e-05	-0.07764	-0.00013793	-0.20018	6.42e-06	-0.00966
-0.725	-7.465e-05	0.05092	-8.32e-05	0.08366	-5.38e-05	-0.10661	0.00011236	0.20413	-0.00026364	-0.46055	0.00024844	0.23565	-0.00016154	-0.07777	4.023e-05	-0.0671	-0.00013228	-0.19453	1.409e-05	-0.00199
-0.7	-0.00012515	0.00042	-7.735e-05	0.08951	-0.00011258	-0.16539	0.0001431	0.23487	-0.00031995	-0.51686	0.00025196	0.23917	-0.00014831	-0.06454	5.377e-05	-0.05356	-0.00010556	-0.16781	9.52e-06	-0.00656
-0.675	-0.00017551	-0.04994	-7.301e-05	0.09385	-0.00016747	-0.22028	0.00016956	0.26133	-0.00034182	-0.53873	0.00025826	0.24547	-0.00015278	-0.06901	5.966e-05	-0.04767	-6.805e-05	-0.1303	7.55e-06	-0.00853
-0.65	-0.00019469	-0.06912	-6.968e-05	0.09718	-0.00019469	-0.2475	0.00017915	0.27092	-0.00033849	-0.5354	0.000259	0.24621	-0.00015499	-0.07122	5.52e-05	-0.05213	-2.918e-05	-0.09143	7.93e-06	-0.00815
-0.625	-0.00018557	-0.06	-6.376e-05	0.1031	-0.00020512	-0.25793	0.00017091	0.26268	-0.00030163	-0.49854	0.0002443	0.23151	-0.00013458	-0.05081	4.013e-05	-0.0672	-5.25e-06	-0.0675	3.78e-06	-0.0123
-0.6	-0.00016809	-0.04252	-6.138e-05	0.10548	-0.00020489	-0.2577	0.00015553	0.2473	-0.00024971	-0.44662	0.00021071	0.19792	-9.606e-05	-0.01229	3.37e-05	-0.07363	-5.22e-06	-0.06747	-1.161e-05	-0.02769
-0.575	-0.00014916	-0.02359	-5.655e-05	0.11031	-0.00020125	-0.25406	0.00012895	0.22072	-0.00019273	-0.38964	0.00017203	0.15924	-6.621e-05	0.01756	3.018e-05	-0.07715	-2.005e-05	-0.0823	-3.827e-05	-0.05435
-0.55	-0.00014083	-0.01526	-4.172e-05	0.12514	-0.00018248	-0.23529	0.00010362	0.19539	-0.00013776	-0.33467	0.00013439	0.1216	-4.836e-05	0.03541	2.129e-05	-0.08604	-3.194e-05	-0.09419	-7.009e-05	-0.08617
-0.525	-0.00013759	-0.01202	-2.526e-05	0.1416	-0.00015161	-0.20442	9.01e-05	0.18187	-7.976e-05	-0.27667	0.00010306	0.09027	-3.459e-05	0.04918	8.09e-06	-0.09924	-3.306e-05	-0.09531	-9.667e-05	-0.11275
-0.5	-0.00014198	-0.01641	-2.422e-05	0.14264	-0.00011824	-0.17105	9.34e-05	0.18517	-3.39e-05	-0.23081	7.865e-05	0.06586	-1.943e-05	0.06434	-1.271e-05	-0.12004	-2.628e-05	-0.08853	-0.00011588	-0.13196
-0.475	-0.00015031	-0.02474	-5.156e-05	0.1153	-0.00010205	-0.15486	0.00010911	0.20088	-9.31e-06	-0.20622	5.552e-05	0.04273	3.69e-06	0.08746	-3.56e-05	-0.14293	-2.518e-05	-0.08743	-0.00012422	-0.1403
-0.45	-0.00016028	-0.03471	-0.00010026	0.0666	-0.00010397	-0.15678	0.00013128	0.22305	-1.86e-06	-0.19877	4.427e-05	0.03148	2.712e-05	0.11089	-6.894e-05	-0.17627	-2.771e-05	-0.08996	-0.00012576	-0.14184
-0.425	-0.00016045	-0.03488	-0.000151	0.01586	-0.00012198	-0.17479	0.00015892	0.25069	-8.91e-06	-0.20582	4.034e-05	0.02755	3.499e-05	0.11876	-0.00011515	-0.22248	-2.911e-05	-0.09136	-0.00012498	-0.14106
-0.4	-0.00015512	-0.02955	-0.00018811	-0.02125	-0.00013487	-0.18768	0.00017896	0.27073	-2.616e-05	-0.22307	4.769e-05	0.0349	1.798e-05	0.10175	-0.00016724	-0.27457	-2.008e-05	-0.08233	-0.000125	-0.14108
-0.375	-0.00013943	-0.01386	-0.00019968	-0.03282	-0.00013124	-0.18405	0.00017625	0.26802	-3.087e-05	-0.22778	5.612e-05	0.04333	-7.7e-06	0.07607	-0.00021646	-0.32379	-1.394e-05	-0.07619	-0.00013621	-0.15229
-0.35	-0.00012122	0.00435	-0.00018899	-0.02213	-0.0001054	-0.15821	0.00014901	0.24078	-2.502e-05	-0.22193	5.516e-05	0.04237	-1.771e-05	0.06606	-0.00025947	-0.3668	-2.98e-05	-0.09205	-0.00015301	-0.16909
-0.325	-9.224e-05	0.03333	-0.00016697	-0.00011	-6.926e-05	-0.12207	0.0001216	0.21337	-1.462e-05	-0.21153	4.816e-05	0.03537	-2.007e-05	0.0637	-0.00030243	-0.40976	-6.032e-05	-0.12257	-0.00016644	-0.18252
-0.3	-4.648e-05	0.07909	-0.00014568	0.02118	-4.004e-05	-0.09285	0.0001082	0.19997	-4.33e-06	-0.20124	3.612e-05	0.02333	-1.633e-05	0.06744	-0.00033758	-0.44491	-9.249e-05	-0.15474	-0.00016919	-0.18527
-0.275	3.18e-06	0.12875	-0.00012668	0.04018	-3.248e-05	-0.08529	0.00012176	0.21353	-2.2e-07	-0.19713	2.507e-05	0.01228	-2.15e-05	0.06227	-0.00035721	-0.46454	-0.00011731	-0.17956	-0.00015378	-0.16986
-0.25	4.576e-05	0.17133	-9.965e-05	0.06721	-4.89e-05	-0.10171	0.00015657	0.24834	-4.05e-06	-0.20096	1.576e-05	0.00297	-4.329e-05	0.04048	-0.0003543	-0.46163	-0.00011501	-0.17726	-0.00013206	-0.14814
-0.225	7.597e-05	0.20154	-6.526e-05	0.1016	-8.63e-05	-0.13911	0.00019088	0.28265	-1.581e-05	-0.21272	1.898e-05	0.00619	-8.526e-05	-0.00149	-0.00033225	-0.43958	-7.859e-05	-0.14084	-0.00011345	-0.12953
-0.2	9.012e-05	0.21569	-3.478e-05	0.13208	-0.00014306	-0.19587	0.00021014	0.30191	-3.755e-05	-0.23446	3.869e-05	0.0259	-0.00013703	-0.05326	-0.00029075	-0.39808	-2.808e-05	-0.09033	-9.527e-05	-0.11135
-0.175	8.15e-05	0.20707	-2.829e-05	0.13857	-0.00020821	-0.26102	0.00021079	0.30256	-6.478e-05	-0.26169	5.484e-05	0.04205	-0.00018521	-0.10144	-0.00023388	-0.34121	6.9e-06	-0.05535	-7.758e-05	-0.09366
-0.15	5.539e-05	0.18096	-3.899e-05	0.12787	-0.00025832	-0.31113	0.00019698	0.28875	-9.073e-05	-0.28764	6.294e-05	0.05015	-0.00021677	-0.133	-0.00017478	-0.28211	1.105e-05	-0.0512	-5.903e-05	-0.07511
-0.125	1.276e-05	0.13833	-5.461e-05	0.11225	-0.0002737	-0.32651	0.00017335	0.26512	-0.00010589	-0.3028	6.235e-05	0.04956	-0.00023379	-0.15002	-0.00012532	-0.23265	1.23e-06	-0.06102	-3.821e-05	-0.05429
-0.1	-1.694e-05	0.10863	-5.808e-05	0.10878	-0.00026322	-0.31603	0.00016896	0.26073	-0.00010209	-0.299	5.462e-05	0.04183	-0.00023163	-0.14786	-9.125e-05	-0.19858	-1.615e-05	-0.0784	-3.63e-06	-0.01971
-0.075	-2.012e-05	0.10545	-5.006e-05	0.1168	-0.00022945	-0.28226	0.00016647	0.25824	-8.484e-05	-0.28175	3.599e-05	0.0232	-0.0002055	-0.12173	-7.243e-05	-0.17976	-3.059e-05	-0.09284	5.211e-05	0.03603
-0.05	1.307e-05	0.13864	-4.538e-05	0.12148	-0.00019682	-0.24963	0.00016259	0.25436	-5.515e-05	-0.25206	9.9e-06	-0.00289	-0.00016904	-0.08527	-5.43e-05	-0.16163	-2.727e-05	-0.08952	0.00011136	0.09528
-0.025	5.742e-05	0.18299	-3.117e-05	0.13569	-0.00017454	-0.22735	0.00016513	0.2569	-1.786e-05	-0.21477	-1.238e-05	-0.02517	-0.00013564	-0.05187	-4.222e-05	-0.14955	-1.65e-05	-0.07875	0.00015703	0.14095
0	8.883e-05	0.2144	2.04e-06	0.1689	-0.00014897	-0.20178	0.00019212	0.28389	1.708e-05	-0.17983	-2.809e-05	-0.04088	-0.00011506	-0.03129	-4.403e-05	-0.15136	-6.93e-06	-0.06918	0.00018042	0.16434
0.025	9.23e-05	0.21787	4.637e-05	0.21323	-0.00013156	-0.18437	0.00024111	0.33288	3.372e-05	-0.16319	-2.185e-05	-0.03464	-0.00011778	-0.03401	-6.065e-05	-0.16798	8.5e-07	-0.0614	0.00017192	0.15584
0.05	7.599e-05	0.20156	7.128e-05	0.23814	-0.00013358	-0.18639	0.00028976	0.38153	3.647e-05	-0.16044	7.84e-06	-0.00495	-0.00014011	-0.05634	-9.814e-05	-0.20547	1.918e-05	-0.04307	0.00014305	0.12697
0.075	5.845e-05	0.18402	7.321e-05	0.24007	-0.0001549	-0.20771	0.00032192	0.41369	2.487e-05	-0.17204	4.057e-05	0.02778	-0.00015469	-0.07092	-0.0001531	-0.26043	5.774e-05	-0.00451	0.00011112	0.09504
0.1	6.323e-05	0.1888	7.903e-05	0.24589	-0.00017767	-0.23048	0.00032031	0.41208	2.43e-06	-0.19448	6.827e-05	0.05548	-0.00016715	-0.08338	-0.0002088	-0.31613	0.00010523	0.04298	9.081e-05	0.07473
0.125	8.628e-05	0.21185	0.000105	0.27186	-0.00019398	-0.24679	0.00028611	0.37788	-2.763e-05	-0.22454	8.025e-05	0.06746	-0.00017942	-0.09565	-0.00025479	-0.36212	0.0001272	0.06495	8.542e-05	0.06934
0.15	0.00011934	0.24491	0.00013496	0.30182	-0.00019612	-0.24893	0.00024699	0.33876	-5.642e-05	-0.25333	7.126e-05	0.05847	-0.00018694	-0.10317	-0.00027992	-0.38725	0.0001184	0.05615	7.597e-05	0.05989
0.175	0.00014465	0.27022	0.00014718	0.31404	-0.00016845	-0.22126	0.00021577	0.30754	-6.935e-05	-0.26626	3.515e-05	0.02236	-0.00019085	-0.10708	-0.00028852	-0.39585	9.296e-05	0.03071	5.896e-05	0.04288
0.2	0.00014027	0.26584	0.00012306	0.28992	-0.00011361	-0.16642	0.00018627	0.27804	-5.447e-05	-0.25138	-1.346e-05	-0.02625	-0.00020111	-0.11734	-0.00028915	-0.39648	7.42e-05	0.01195	4.406e-05	0.02798
0.225	0.00010465	0.23022	6.877e-05	0.23563	-4.911e-05	-0.10192	0.00017415	0.26592	-1.894e-05	-0.21585	-4.226e-05	-0.05505	-0.00021271	-0.12894	-0.00028237	-0.3897	7.251e-05	0.01026	3.066e-05	0.01458
0.25	4.429e-05	0.16986	4.28e-06	0.17114	9e-08	-0.05272	0.0001877	0.27947	1.68e-05	-0.18011	-4.244e-05	-0.05523	-0.00020908	-0.12531	-0.00027663	-0.38396	8.529e-05	0.02304	2.157e-05	0.00549
0.275	-2.376e-05	0.10181	-7.257e-05	0.09429	2.278e-05	-0.03003	0.00021783	0.3096	2.794e-05	-0.16897	-1.231e-05	-0.0251	-0.00019131	-0.10754	-0.00028144	-0.38877	0.00010237	0.04012	5.28e-06	-0.0108
0.3	-6.273e-05	0.06284	-0.00013092	0.03594	3.628e-05	-0.01653	0.0002625	0.35427	2.045e-05	-0.17646	2.708e-05	0.01429	-0.00015898	-0.07521	-0.00030802	-0.41535	0.00011673	0.05448	-3.177e-05	-0.04785
0.325	-7.162e-05	0.05395	-0.00016924	-0.00238	5.187e-05	-0.00094	0.00029856	0.39033	6.29e-06	-0.19062	5.068e-05	0.03789	-0.00012283	-0.03906	-0.00035347	-0.4608	0.00013938	0.07713	-8.59e-05	-0.10198
0.35	-6.752e-05	0.05805	-0.00018491	-0.01805	6.767e-05	0.01486	0.0003134	0.40517	3.33e-06	-0.19358	5.282e-05	0.04003	-8.985e-05	-0.00608	-0.00040427	-0.5116	0.00016998	0.10773	-0.00013038	-0.14646
0.375	-6.682e-05	0.05875	-0.00016849	-0.00163	7.322e-05	0.02041	0.00030491	0.39668	1.057e-05	-0.18634	3.581e-05	0.02302	-7.268e-05	0.01109	-0.00043819	-0.54552	0.00019943	0.13718	-0.00013417	-0.15025
0.4	-5.046e-05	0.07511	-0.00013167	0.03519	6.593e-05	0.01312	0.00026802	0.35979	2.313e-05	-0.17378	5.91e-06	-0.00688	-7.004e-05	0.01373	-0.0004308	-0.53813	0.00021089	0.14864	-9.821e-05	-0.11429
0.425	-2.356e-05	0.10201	-9.63e-05	0.07056	5.998e-05	0.00717	0.00021889	0.31066	3.713e-05	-0.15978	-2.865e-05	-0.04144	-7.837e-05	0.0054	-0.00039143	-0.49876	0.0002073	0.14505	-3.867e-05	-0.05475
0.45	9.91e-06	0.13548	-6.73e-05	0.09956	5.723e-05	0.00442	0.0001749	0.26667	5.64e-05	-0.14051	-5.661e-05	-0.0694	-8.018e-05	0.00359	-0.00033529	-0.44262	0.00018577	0.12352	6.14e-06	-0.00994
0.475	4.396e-05	0.16953	-4.586e-05	0.121	5.297e-05	0.00016	0.0001271	0.21887	8.226e-05	-0.11465	-8.197e-05	-0.09476	-5.858e-05	0.02519	-0.00026991	-0.37724	0.00014995	0.0877	1.563e-05	-0.00045
0.5	6.859e-05	0.19416	-2.935e-05	0.13751	4.023e-05	-0.01258	7.487e-05	0.16664	0.0001048	-0.09211	-8.821e-05	-0.101	-2.16e-05	0.06217	-0.00021454	-0.32187	0.0001142	0.05195	5.62e-06	-0.01046
0.525	8.546e-05	0.21103	-9.97e-06	0.15689	2.871e-05	-0.0241	3.237e-05	0.12414	0.00012874	-0.06817	-7.594e-05	-0.08873	9.91e-06	0.09368	-0.00017297	-0.2803	9.082e-05	0.02857	-5.77e-06	-0.02185
0.55	8.648e-05	0.21205	9e-06	0.17586	7.55e-06	-0.04526	1.471e-05	0.10648	0.0001564	-0.04051	-6.145e-05	-0.07424	2.906e-05	0.11283	-0.00014842	-0.25575	8.566e-05	0.02341	1.071e-05	-0.00537
0.575	7.413e-05	0.1997	1.808e-05	0.18494	-3.315e-05	-0.08596	3.018e-05	0.12195	0.00017783	-0.01908	-5.89e-05	-0.07169	2.76e-05	0.11137	-0.00014424	-0.25157	8.261e-05	0.02036	5.818e-05	0.0421
0.6	6.263e-05	0.1882	1.733e-05	0.18419	-9.161e-05	-0.14442	6.364e-05	0.15541	0.00016762	-0.02929	-7.284e-05	-0.08563	3.1e-06	0.08687	-0.00014889	-0.25622	8.099e-05	0.01874	0.0001082	0.09212
0.625	6.633e-05	0.1919	1.344e-05	0.1803	-0.00015021	-0.20302	9.174e-05	0.18351	0.00013543	-0.06148	-9.652e-05	-0.10931	-3.524e-05	0.04853	-0.00014679	-0.25412	7.738e-05	0.01513	0.00014403	0.12795
0.65	8.142e-05	0.20699	8.73e-06	0.17559	-0.00017654	-0.22935	0.00010856	0.20033	9.714e-05	-0.09977	-0.00011562	-0.12841	-7.468e-05	0.00909	-0.000116	-0.22333	6.378e-05	0.00153	0.00016916	0.15308
0.675	0.00010313	0.2287	5.46e-06	0.17232	-0.0001617	-0.21451	0.00012354	0.21531	6.068e-05	-0.13623	-0.00011788	-0.13067	-9.87e-05	-0.01493	-6.676e-05	-0.17409	4.131e-05	-0.02094	0.00019475	0.17867
0.7	0.00014087	0.26644	1.536e-05	0.18222	-0.00011512	-0.16793	0.00014376	0.23553	3.638e-05	-0.16053	-9.92e-05	-0.11199	-0.00011134	-0.02757	-1.46e-05	-0.12193	2.816e-05	-0.03409	0.00021129	0.19521
0.725	0.00017942	0.30499	4.233e-05	0.20919	-8.012e-05	-0.13293	0.00016349	0.25526	4.475e-05	-0.15216	-6.556e-05	-0.07835	-0.00012243	-0.03866	1.781e-05	-0.08952	2.907e-05	-0.03318	0.00020079	0.18471
0.75	0.00020961	0.33518	7.519e-05	0.24205	-6.501e-05	-0.11782	0.00017746	0.26923	7.154e-05	-0.12537	-2.816e-05	-0.04095	-0.00014879	-0.06502	1.957e-05	-0.08776	3.147e-05	-0.03078	0.00015627	0.14019
0.775	0.00022986	0.35543	0.00011841	0.28527	-6.072e-05	-0.11353	0.00019318	0.28495	9.755e-05	-0.09936	-8.2e-07	-0.01361	-0.00017551	-0.09174	-1.44e-05	-0.12173	3.128e-05	-0.03097	0.00011946	0.10338
0.8	0.00024097	0.36654	0.00017442	0.34128	-6.034e-05	-0.11315	0.00020973	0.3015	0.00010883	-0.08808	2.25e-05	0.00971	-0.00019697	-0.1132	-5.537e-05	-0.1627	2.293e-05	-0.03932	0.00010711	0.09103
0.825	0.00026305	0.38862	0.00023083	0.39769	-5.702e-05	-0.10983	0.00023092	0.32269	0.00010182	-0.09509	4.38e-05	0.03101	-0.00019342	-0.10965	-7.813e-05	-0.18546	1.487e-05	-0.04738	0.0001195	0.10342
0.85	0.00030839	0.43396	0.00027208	0.43894	-4.019e-05	-0.093	0.00024078	0.33255	8.456e-05	-0.11235	7.231e-05	0.05952	-0.00016579	-0.08202	-5.956e-05	-0.16689	8.44e-06	-0.05381	0.00014914	0.13306
0.875	0.00039394	0.51951	0.00029112	0.45798	2.26e-06	-0.05055	0.0002316	0.32337	6.463e-05	-0.13228	0.00011364	0.10085	-0.00012462	-0.04085	-1.4e-07	-0.10747	2.65e-06	-0.0596	0.00017072	0.15464
0.9	0.00051578	0.64135	0.00030912	0.47598	6.638e-05	0.01357	0.00019474	0.28651	4.823e-05	-0.14868	0.00016276	0.14997	-7.979e-05	0.00398	8.923e-05	-0.0181	-6.48e-06	-0.06873	0.00017376	0.15768
0.925	0.00066944	0.79501	0.00033837	0.50523	0.00013518	0.08237	0.00015264	0.24441	3.566e-05	-0.16125	0.00020113	0.18834	-3.535e-05	0.04842	0.00017445	0.06712	-1.772e-05	-0.07997	0.00016038	0.1443
0.95	0.00085968	0.98525	0.0003942	0.56106	0.00018832	0.13551	0.00012685	0.21862	2.504e-05	-0.17187	0.00020597	0.19318	-1.27e-06	0.0825	0.0002358	0.12847	-2.54e-05	-0.08765	0.00014757	0.13149
0.975	0.00108081	1.20638	0.00048936	0.65622	0.00022212	0.16931	0.00012173	0.2135	1.442e-05	-0.18249	0.00016806	0.15527	1.022e-05	0.09399	0.0002543	0.14697	-2.261e-05	-0.08486	0.00015171	0.13563
1	0.00131486	1.44043	0.00063392	0.80078	0.00025217	0.19936	0.00013039	0.22216	1.652e-05	-0.18039	0.0001159	0.10311	7.42e-06	0.09119	0.00023757	0.13024	-1.986e-05	-0.08211	0.00016619	0.15011
1.025	0.00154566	1.67123	0.00080985	0.97671	0.00030121	0.2484	0.00013869	0.23046	3.223e-05	-0.16468	6.29e-05	0.05011	-6.61e-06	0.07716	0.00018837	0.08104	-2.744e-05	-0.08969	0.00018167	0.16559
1.05	0.00176114	1.88671	0.0009841	1.15096	0.00037925	0.32644	0.00015022	0.24199	4.32e-05	-0.15371	2.373e-05	0.01094	-2.757e-05	0.0562	0.00012674	0.01941	-3.937e-05	-0.10162	0.00017908	0.163
1.075	0.00194617	2.07174	0.00114834	1.3152	0.00046894	0.41613	0.00015927	0.25104	4.124e-05	-0.15567	-4.02e-06	-0.01681	-5.733e-05	0.02644	7.734e-05	-0.02999	-4.377e-05	-0.10602	0.00015931	0.14323
1.1	0.0020828	2.20837	0.00130109	1.46795	0.00056665	0.51384	0.00015375	0.24552	3.945e-05	-0.15746	-2.748e-05	-0.04027	-9.549e-05	-0.01172	4.997e-05	-0.05736	-3.778e-05	-0.10003	0.00013747	0.12139
1.125	0.00215592	2.28149	0.00145527	1.62213	0.00067043	0.61762	0.00013174	0.22351	4.528e-05	-0.15163	-4.547e-05	-0.05826	-0.00014722	-0.06345	3.414e-05	-0.07319	-1.504e-05	-0.07729	0.00013199	0.11591
1.15	0.00217113	2.2967	0.00159285	1.75971	0.00077848	0.72567	0.00011428	0.20605	5.977e-05	-0.13714	-5.371e-05	-0.0665	-0.00019475	-0.11098	2.273e-05	-0.0846	2.27e-05	-0.03955	0.00013519	0.11911
1.175	0.00212759	2.25316	0.00170401	1.87087	0.00089828	0.84547	0.00012924	0.22101	9.563e-05	-0.10128	-3.866e-05	-0.05145	-0.00021967	-0.1359	-3.51e-06	-0.11084	6.764e-05	0.00539	0.00013945	0.12337
1.2	0.00201495	2.14052	0.00176062	1.92748	0.00102362	0.97081	0.00019257	0.28434	0.00014302	-0.05389	-7.58e-06	-0.02037	-0.00021148	-0.12771	-2.159e-05	-0.12892	0.00010503	0.04278	0.00014957	0.13349
1.225	0.00184265	1.96822	0.00176397	1.93083	0.00113834	1.08553	0.00029719	0.38896	0.00018137	-0.01554	2.183e-05	0.00904	-0.00017955	-0.09578	-1.67e-05	-0.12403	0.00012367	0.06142	0.00017024	0.15416
1.25	0.00161882	1.74439	0.00171808	1.88494	0.00122788	1.17507	0.0004262	0.51797	0.00021831	0.0214	4.479e-05	0.032	-0.0001355	-0.05173	-4e-08	-0.10737	0.00012562	0.06337	0.00019239	0.17631
1.275	0.00135106	1.47663	0.0016346	1.80146	0.00127744	1.22463	0.00054757	0.63934	0.00024949	0.05258	4.532e-05	0.03253	-8.054e-05	0.00323	7.41e-06	-0.09992	0.00011304	0.05079	0.00019424	0.17816
1.3	0.00104221	1.16778	0.00152148	1.68834	0.00128273	1.22992	0.00066251	0.75428	0.0002608	0.06389	1.735e-05	0.00456	-2.387e-05	0.0599	-2.63e-06	-0.10996	9.907e-05	0.03682	0.00017417	0.15809
1.325	0.00071073	0.8363	0.00137515	1.54201	0.00123979	1.18698	0.00077316	0.86493	0.00026201	0.0651	-2.073e-05	-0.03352	1.297e-05	0.09674	-2.672e-05	-0.13405	9.15e-05	0.02925	0.0001409	0.12482
1.35	0.00035593	0.4815	0.00118288	1.34974	0.00116181	1.109	0.00088763	0.9794	0.00025204	0.05513	-3.764e-05	-0.05043	1.235e-05	0.09612	-4.879e-05	-0.15612	8.692e-05	0.02467	0.00011037	0.09429
1.375	-8.85e-06	0.11672	0.00092255	1.08941	0.00105961	1.0068	0.00100643	1.0982	0.00023696	0.04005	-3.049e-05	-0.04328	-2.176e-05	0.06201	-5.816e-05	-0.16549	8.285e-05	0.0206	0.00010157	0.08549
1.4	-0.00034763	-0.22206	0.00060585	0.77271	0.00094296	0.89015	0.0011028	1.19457	0.00021761	0.0207	-7.86e-06	-0.02065	-6.961e-05	0.01416	-5.267e-05	-0.16	6.723e-05	0.00498	0.00011396	0.09788
1.425	-0.00061341	-0.48784	0.00026445	0.43131	0.00081581	0.763	0.00115259	1.24436	0.00021851	0.0216	2.534e-05	0.01255	-9.736e-05	-0.01359	-4.094e-05	-0.14827	2.89e-05	-0.03335	0.00014449	0.12841
1.45	-0.0007844	-0.65883	-6.316e-05	0.1037	0.00065464	0.60183	0.00114593	1.2377	0.00026134	0.06443	6.437e-05	0.05158	-0.00010134	-0.01757	-3.342e-05	-0.14075	-2.726e-05	-0.08951	0.00017965	0.16357
1.475	-0.00084969	-0.72412	-0.00033765	-0.17079	0.00045793	0.40512	0.00107103	1.1628	0.0003451	0.14819	0.00010529	0.0925	-8.785e-05	-0.00408	-2.542e-05	-0.13275	-7.421e-05	-0.13646	0.00019952	0.18344
1.5	-0.00078094	-0.65537	-0.00052818	-0.36132	0.00024214	0.18933	0.00095086	1.04263	0.00043041	0.2335	0.00014794	0.13515	-6.598e-05	0.01779	-4.65e-06	-0.11198	-8.417e-05	-0.14642	0.00019579	0.17971
1.525	-0.0005674	-0.44183	-0.00061513	-0.44827	3.125e-05	-0.02156	0.00080869	0.90046	0.00047476	0.27785	0.00018607	0.17328	-5.242e-05	0.03135	4.5e-05	-0.06233	-5.128e-05	-0.11353	0.00018478	0.1687
1.55	-0.00020488	-0.07931	-0.00060756	-0.4407	-0.00015897	-0.21178	0.00066553	0.7573	0.00047713	0.28022	0.00021299	0.2002	-4.312e-05	0.04065	0.00011725	0.00992	5.29e-06	-0.05696	0.00016703	0.15095
1.575	0.0002624	0.38797	-0.00051351	-0.34665	-0.00031523	-0.36804	0.00053571	0.62748	0.00046216	0.26525	0.00022273	0.20994	-2.95e-05	0.05427	0.00019801	0.09068	8.028e-05	0.01803	0.00013949	0.12341
1.6	0.00075495	0.88052	-0.00032366	-0.1568	-0.00041571	-0.46852	0.0004081	0.49987	0.00042953	0.23262	0.00023554	0.22275	-1.204e-05	0.07173	0.00027192	0.16459	0.00014874	0.08649	0.00011063	0.09455
1.625	0.00119912	1.32469	-2.805e-05	0.13881	-0.0004419	-0.49471	0.00027578	0.36755	0.00036298	0.16607	0.00025531	0.24252	-1.89e-06	0.08188	0.00033246	0.22513	0.00018773	0.12548	8.889e-05	0.07281
1.65	0.00154706	1.67263	0.00035228	0.51914	-0.00041805	-0.47086	0.00014665	0.23842	0.00028862	0.09171	0.00029397	0.28118	3.56e-06	0.08733	0.00037382	0.26649	0.00020613	0.14388	6.502e-05	0.04894
1.675	0.00178787	1.91344	0.00075445	0.92131	-0.00034515	-0.39796	2.833e-05	0.1201	0.00022313	0.02622	0.00034359	0.3308	-1.004e-05	0.07373	0.0003914	0.28407	0.00019449	0.13224	2.618e-05	0.0101
1.7	0.00191424	2.03981	0.00111228	1.27914	-0.00020098	-0.25379	-5.566e-05	0.03611	0.00016988	-0.02703	0.00039077	0.37798	-3.764e-05	0.04613	0.00038536	0.27803	0.00017281	0.11056	-1.266e-05	-0.02874
1.725	0.00195507	2.08064	0.00138142	1.54828	3.566e-05	-0.01715	-0.00010572	-0.01395	0.00011962	-0.07729	0.00043317	0.42038	-7.369e-05	0.01008	0.00035946	0.25213	0.00016364	0.10139	-3.611e-05	-0.05219
1.75	0.0019306	2.05617	0.00154932	1.71618	0.00034187	0.28906	-0.00012635	-0.03458	6.809e-05	-0.12882	0.00047097	0.45818	-0.00012149	-0.03772	0.00032437	0.21704	0.00017384	0.11159	-3.273e-05	-0.04881
1.775	0.00187138	1.99695	0.00162597	1.79283	0.0006735	0.62069	-9.818e-05	-0.00641	1.805e-05	-0.17886	0.00048477	0.47198	-0.00015526	-0.07149	0.00028897	0.18164	0.00020881	0.14656	-1.406e-05	-0.03014
1.8	0.00180641	1.93198	0.00163815	1.80501	0.00097733	0.92452	-2.332e-05	0.06845	-2.436e-05	-0.22127	0.00046407	0.45128	-0.00016613	-0.08236	0.00026031	0.15298	0.00025435	0.1921	6.54e-06	-0.00954
1.825	0.00173462	1.86019	0.00161285	1.77971	0.00120466	1.15185	9.503e-05	0.1868	-5.72e-05	-0.25411	0.00041616	0.40337	-0.00014551	-0.06174	0.00023375	0.12642	0.00028731	0.22506	3.121e-05	0.01513
1.85	0.00163355	1.75912	0.0015693	1.73616	0.00133571	1.2829	0.00024874	0.34051	-9.607e-05	-0.29298	0.00035674	0.34395	-0.00010408	-0.02031	0.00021357	0.10624	0.0002931	0.23085	4.959e-05	0.03351
1.875	0.00150104	1.62661	0.00153301	1.69987	0.00137472	1.32191	0.00044018	0.53195	-0.00012016	-0.31707	0.00028925	0.27646	-6.052e-05	0.02325	0.00018895	0.08162	0.00027645	0.2142	5.1e-05	0.03492
1.9	0.00134421	1.46978	0.00151017	1.67703	0.00135598	1.30317	0.00064701	0.73878	-0.00011356	-0.31047	0.00022132	0.20853	-2.677e-05	0.057	0.00015885	0.05152	0.00023966	0.17741	2.658e-05	0.0105
1.925	0.00116175	1.28732	0.00150752	1.67438	0.00132143	1.26862	0.00083183	0.9236	-7.879e-05	-0.2757	0.00016377	0.15098	-4.37e-06	0.0794	0.00012761	0.02028	0.0001821	0.11985	-5.98e-06	-0.02206
1.95	0.00099554	1.12111	0.00151256	1.67942	0.0012965	1.24369	0.00096703	1.0588	-2.745e-05	-0.22436	0.00011888	0.10609	1.643e-05	0.1002	0.00010024	-0.00709	0.00011433	0.05208	-3.209e-05	-0.04817
1.975	0.00087091	0.99648	0.00148692	1.65378	0.00129264	1.23983	0.00104519	1.13696	5.232e-05	-0.14459	9.606e-05	0.08327	2.934e-05	0.11311	8.056e-05	-0.02677	6.325e-05	0.001	-3.334e-05	-0.04942
2	0.00080699	0.93256	0.00142639	1.59325	0.00130378	1.25097	0.00107659	1.16836	0.00014953	-0.04738	7.971e-05	0.06692	2.872e-05	0.11249	6.872e-05	-0.03861	4.327e-05	-0.01898	-1.121e-05	-0.02729
2.025	0.00079323	0.9188	0.0013115	1.47836	0.00131182	1.25901	0.00108068	1.17245	0.00025914	0.06223	5.428e-05	0.04149	1.866e-05	0.10243	6.062e-05	-0.04671	4.065e-05	-0.0216	1.058e-05	-0.0055
2.05	0.00081923	0.9448	0.00115321	1.32007	0.00130723	1.25442	0.00107877	1.17054	0.00038112	0.18421	3.022e-05	0.01743	-3.67e-06	0.0801	5.965e-05	-0.04768	4.932e-05	-0.01293	2.648e-05	0.0104
2.075	0.00087466	1.00023	0.00098825	1.15511	0.00127781	1.225	0.00108168	1.17345	0.0004879	0.29099	5.5e-06	-0.00729	-2.636e-05	0.05741	7.869e-05	-0.02864	6.867e-05	0.00642	4.132e-05	0.02524
2.1	0.00090619	1.03176	0.00086008	1.02694	0.00123999	1.18718	0.00109317	1.18494	0.00055258	0.35567	-9e-07	-0.01369	-3.652e-05	0.04725	0.00010748	0.00015	9.348e-05	0.03123	5.299e-05	0.03691
2.125	0.00090018	1.02575	0.00077721	0.94407	0.00119191	1.1391	0.00110784	1.19961	0.00056859	0.37168	3.42e-06	-0.00937	-2.17e-05	0.06207	0.00015363	0.0463	0.00010205	0.0398	5.519e-05	0.03911
2.15	0.00086223	0.9878	0.00073911	0.90597	0.00112682	1.07401	0.00112255	1.21432	0.00055468	0.35777	2.249e-05	0.0097	1.715e-05	0.10092	0.00020353	0.0962	8.4e-05	0.02175	5.376e-05	0.03768
2.175	0.00080633	0.9319	0.00073624	0.9031	0.00105753	1.00472	0.00115053	1.2423	0.00053864	0.34173	5.703e-05	0.04424	6.601e-05	0.14978	0.00024881	0.14148	3.989e-05	-0.02236	4.382e-05	0.02774
2.2	0.00073594	0.86151	0.00073363	0.90049	0.00098319	0.93038	0.00117592	1.26769	0.00053281	0.3359	0.00011034	0.09755	9.97e-05	0.18347	0.0002686	0.16127	-1.464e-05	-0.07689	3.863e-05	0.02255
2.225	0.00065083	0.7764	0.00069902	0.86588	0.00091066	0.85785	0.00120476	1.29653	0.0005434	0.34649	0.00017221	0.15942	0.00011993	0.2037	0.00027396	0.16663	-5.347e-05	-0.11572	3.571e-05	0.01963
2.25	0.00053685	0.66242	0.00062814	0.795	0.00085637	0.80356	0.00122342	1.31519	0.00057301	0.3761	0.00022457	0.21178	0.00012121	0.20498	0.00028048	0.17315	-5.852e-05	-0.12077	4.468e-05	0.0286
2.275	0.00040437	0.52994	0.00053547	0.70233	0.00083007	0.77726	0.00121864	1.31041	0.00060781	0.4109	0.00025942	0.24663	0.00011713	0.2009	0.00029518	0.18785	-3.272e-05	-0.09497	6.426e-05	0.04818
2.3	0.00027052	0.39609	0.00043983	0.60669	0.00080557	0.75276	0.00118885	1.28062	0.00064084	0.44393	0.00029413	0.28134	0.00010837	0.19214	0.00031421	0.20688	5.21e-06	-0.05704	8.249e-05	0.06641
2.325	0.0001354	0.26097	0.00033445	0.50131	0.00074836	0.69555	0.0011407	1.23247	0.00064916	0.45225	0.00032738	0.31459	9.932e-05	0.18309	0.0003329	0.22557	3.897e-05	-0.02328	9.433e-05	0.07825
2.35	1.64e-06	0.12721	0.00021109	0.37795	0.00063313	0.58032	0.00107214	1.16391	0.00062011	0.4232	0.00035752	0.34473	9.851e-05	0.18228	0.00035935	0.25202	6.413e-05	0.00188	0.00010562	0.08954
2.375	-0.00011535	0.01022	7.979e-05	0.24665	0.0004751	0.42229	0.00099412	1.08589	0.00058342	0.38651	0.00038872	0.37593	0.00010754	0.19131	0.00039107	0.28374	8.227e-05	0.02002	0.00011638	0.1003
2.4	-0.00017572	-0.05015	-2.598e-05	0.14088	0.00031959	0.26678	0.00092784	1.01961	0.0005589	0.36199	0.00042333	0.41054	0.00012323	0.207	0.00043628	0.32895	0.00010522	0.04297	0.00011768	0.1016
2.425	-0.00016606	-0.04049	-8.039e-05	0.08647	0.00019646	0.14365	0.0008689	0.96067	0.000549	0.35209	0.00046069	0.4479	0.00014799	0.23176	0.00048283	0.3755	0.0001434	0.08115	0.00010909	0.09301
2.45	-7.99e-05	0.04567	-8.689e-05	0.07997	0.00010838	0.05557	0.00080853	0.9003	0.00054089	0.34398	0.00049547	0.48268	0.00018408	0.26785	0.00053101	0.42368	0.00018654	0.12429	0.00010221	0.08613
2.475	6.378e-05	0.18935	-4.92e-05	0.11766	4.489e-05	-0.00792	0.0007348	0.82657	0.00053264	0.33573	0.00051675	0.50396	0.00023038	0.31415	0.00057565	0.46832	0.00022452	0.16227	0.00010527	0.08919
2.5	0.00023064	0.35621	7.59e-06	0.17445	1.55e-06	-0.05126	0.00063181	0.72358	0.00053328	0.33637	0.00051543	0.50264	0.00026799	0.35176	0.00062358	0.51625	0.0002439	0.18165	0.00012277	0.10669
2.525	0.00037501	0.50058	6.4e-05	0.23086	-3.296e-05	-0.08577	0.00049281	0.58458	0.00052305	0.32614	0.00048426	0.47147	0.00029493	0.3787	0.00067291	0.56558	0.0002526	0.19035	0.00013289	0.11681
2.55	0.00046341	0.58898	0.00012917	0.29603	-5.693e-05	-0.10974	0.00032454	0.41631	0.00048405	0.28714	0.00044331	0.43052	0.00031361	0.39738	0.00071716	0.60983	0.0002543	0.19205	0.0001231	0.10702
2.575	0.00050612	0.63169	0.00019893	0.36579	-5.506e-05	-0.10787	0.00016721	0.25898	0.00042726	0.23035	0.00039478	0.38199	0.00033187	0.41564	0.00074126	0.63393	0.00024296	0.18071	0.00010203	0.08595
2.6	0.00048983	0.6154	0.00026629	0.43315	-2.169e-05	-0.0745	4.36e-05	0.13537	0.00037112	0.17421	0.00034884	0.33605	0.00034445	0.42822	0.00073242	0.62509	0.0002087	0.14645	8.542e-05	0.06934
2.625	0.00042165	0.54722	0.00033732	0.50418	3.727e-05	-0.01554	-4.529e-05	0.04648	0.00032451	0.1276	0.00031379	0.301	0.00033812	0.42189	0.00068773	0.5804	0.00017133	0.10908	6.823e-05	0.05215
2.65	0.00033771	0.46328	0.00041632	0.58318	9.955e-05	0.04674	-0.00011853	-0.02676	0.00028365	0.08674	0.00029637	0.28358	0.00030619	0.38996	0.00060891	0.50158	0.00015582	0.09357	5.361e-05	0.03753
2.675	0.00027485	0.40042	0.00049239	0.65925	0.00014507	0.09226	-0.00017159	-0.07982	0.00024954	0.05263	0.0002969	0.28411	0.0002614	0.34517	0.00052668	0.41935	0.00017962	0.11737	4.135e-05	0.02527
2.7	0.00024785	0.37342	0.00055602	0.72288	0.00017553	0.12272	-0.00019224	-0.10047	0.00021026	0.01335	0.00030196	0.28917	0.00022038	0.30415	0.0004562	0.34887	0.00023665	0.1744	4.935e-05	0.03327
2.725	0.00025868	0.38425	0.00060063	0.76749	0.00021799	0.16518	-0.00016624	-0.07447	0.00014911	-0.0478	0.00031163	0.29884	0.00019297	0.27674	0.00038989	0.28256	0.00029679	0.23454	8.669e-05	0.07061
2.75	0.00031838	0.44395	0.00061853	0.78539	0.00028653	0.23372	-0.00010686	-0.01509	8.029e-05	-0.11662	0.00031087	0.29808	0.00018756	0.27133	0.00031474	0.20741	0.00033661	0.27436	0.00013685	0.12077
2.775	0.00040703	0.5326	0.00061723	0.78409	0.00037012	0.31731	-2.74e-05	0.06437	1.295e-05	-0.18396	0.00030746	0.29467	0.000215	0.29877	0.00022984	0.12251	0.00034692	0.28467	0.00019347	0.17739
2.8	0.00052503	0.6506	0.00061179	0.77865	0.00047109	0.41828	4.549e-05	0.13726	-3.989e-05	-0.2368	0.00030001	0.28722	0.00027185	0.35562	0.00014107	0.03374	0.00033391	0.27166	0.00023757	0.22149
2.825	0.00066413	0.7897	0.00061037	0.77723	0.0005738	0.52099	0.00010563	0.1974	-7.834e-05	-0.27525	0.00027573	0.26294	0.00034189	0.42566	7.793e-05	-0.0294	0.00031914	0.25689	0.00024579	0.22971
2.85	0.00082875	0.95432	0.00062264	0.7895	0.0006726	0.61979	0.00014982	0.24159	-0.0001119	-0.30881	0.00024235	0.22956	0.00040472	0.48849	5.694e-05	-0.05039	0.00031101	0.24876	0.00020924	0.19316
2.875	0.00101555	1.14112	0.00065868	0.82554	0.00076703	0.71422	0.00018631	0.27808	-0.00014044	-0.33735	0.00020038	0.18759	0.00044224	0.52601	8.002e-05	-0.02731	0.00030724	0.24499	0.00013555	0.11947
2.9	0.00120108	1.32665	0.00073052	0.89738	0.00084568	0.79287	0.00022513	0.3169	-0.00014954	-0.34645	0.00016434	0.15155	0.00045576	0.53953	0.00012861	0.02128	0.00029576	0.23351	6.678e-05	0.0507
2.925	0.00137411	1.49968	0.00084685	1.01371	0.00091047	0.85766	0.00027665	0.36842	-0.00012528	-0.32219	0.00014076	0.12797	0.00044288	0.52665	0.00019124	0.08391	0.00027714	0.21489	3.986e-05	0.02378
2.95	0.00152293	1.6485	0.00099768	1.16454	0.00095527	0.90246	0.00032907	0.42084	-6.429e-05	-0.2612	0.00011496	0.10217	0.00040828	0.49205	0.00024772	0.14039	0.00026204	0.19979	5.264e-05	0.03656
2.975	0.00161464	1.74021	0.00115309	1.31995	0.00099726	0.94445	0.00038691	0.47868	8.43e-06	-0.18848	7.965e-05	0.06686	0.00035619	0.43996	0.00028301	0.17568	0.00025037	0.18812	8.5e-05	0.06892
3	0.00164381	1.76938	0.00127441	1.44127	0.00105887	1.00606	0.00045684	0.54861	5.821e-05	-0.1387	4.371e-05	0.03092	0.00030233	0.3861	0.00029269	0.18536	0.00023053	0.16828	0.00010712	0.09104
3.025	0.00159938	1.72495	0.00134687	1.51373	0.00114156	1.08875	0.00053941	0.63118	7.966e-05	-0.11725	1.76e-05	0.00481	0.00025044	0.33421	0.00028786	0.18053	0.00019812	0.13587	0.00011089	0.09481
3.05	0.00149394	1.61951	0.00135771	1.52457	0.00123712	1.18431	0.00063272	0.72449	9.451e-05	-0.1024	-1.35e-06	-0.01414	0.00020681	0.29058	0.00029557	0.18824	0.00015018	0.08793	7.994e-05	0.06386
3.075	0.00133952	1.46509	0.00129957	1.46643	0.00130899	1.25618	0.00073575	0.82752	0.00011614	-0.08077	-8.85e-06	-0.02164	0.00018034	0.26411	0.00030356	0.19623	9.907e-05	0.03682	3.804e-05	0.02196
3.1	0.00116111	1.28668	0.00120481	1.37167	0.00134245	1.28964	0.00084029	0.93206	0.00014404	-0.05287	-8.38e-06	-0.02117	0.00018039	0.26416	0.00033159	0.22426	4.799e-05	-0.01426	-9.2e-07	-0.017
3.125	0.00099554	1.12111	0.00108323	1.25009	0.0013284	1.27559	0.00093204	1.02381	0.00018471	-0.0122	3.52e-06	-0.00927	0.00019034	0.27411	0.00038239	0.27506	2.95e-06	-0.0593	-2.074e-05	-0.03682
3.15	0.000844	0.96957	0.00093343	1.10029	0.00125445	1.20164	0.00100312	1.09489	0.00025403	0.05712	2.939e-05	0.0166	0.00018179	0.26556	0.00043003	0.3227	-2.395e-05	-0.0862	-3.115e-05	-0.04723
3.175	0.00070588	0.83145	0.00077438	0.94124	0.0011242	1.07139	0.0010458	1.13757	0.00033163	0.13472	5.318e-05	0.04039	0.00015584	0.23961	0.00045306	0.34573	-2.776e-05	-0.09001	-4.002e-05	-0.0561
3.2	0.00056456	0.69013	0.0006201	0.78696	0.00094951	0.8967	0.00105682	1.14859	0.00040414	0.20723	6.338e-05	0.05059	0.00012074	0.20451	0.00045301	0.34568	-5.75e-06	-0.068	-4.489e-05	-0.06097
3.225	0.00040741	0.53298	0.00047504	0.6419	0.00074843	0.69562	0.00103682	1.12859	0.00045416	0.25725	5.993e-05	0.04714	8.59e-05	0.16967	0.00045122	0.34389	3.339e-05	-0.02886	-4.939e-05	-0.06547
3.25	0.00022652	0.35209	0.00033078	0.49764	0.00052911	0.4763	0.00099216	1.08393	0.00047895	0.28204	5.191e-05	0.03912	5.283e-05	0.1366	0.00046453	0.3572	7.71e-05	0.01485	-4.864e-05	-0.06472
3.275	4.235e-05	0.16792	0.00018697	0.35383	0.0003196	0.26679	0.00094686	1.03863	0.00049126	0.29435	5.145e-05	0.03866	4.2e-05	0.12577	0.00050137	0.39404	0.00011251	0.05026	-4.386e-05	-0.05994
3.3	-0.00011833	0.00724	6.356e-05	0.23042	0.00014515	0.09234	0.00090267	0.99444	0.00049187	0.29496	6.948e-05	0.05669	6e-05	0.14377	0.00054449	0.43716	0.00013962	0.07737	-2.76e-05	-0.04368
3.325	-0.00022855	-0.10298	-2.075e-05	0.14611	-6.69e-06	-0.0595	0.00084684	0.93861	0.00049286	0.29595	0.00012224	0.10945	0.00010119	0.18496	0.00058846	0.48113	0.00015669	0.09444	-3.98e-06	-0.02006
3.35	-0.00029773	-0.17216	-6.423e-05	0.10263	-0.00013586	-0.18867	0.00075687	0.84864	0.00051307	0.31616	0.00021661	0.20382	0.00014277	0.22654	0.00063681	0.52948	0.0001741	0.11185	3.454e-05	0.01846
3.375	-0.00032453	-0.19896	-8.312e-05	0.08374	-0.00023029	-0.2831	0.00063766	0.72943	0.00054191	0.345	0.00032492	0.31213	0.00016249	0.24626	0.00068489	0.57756	0.00019958	0.13733	7.173e-05	0.05565
3.4	-0.00031593	-0.19036	-0.00010269	0.06417	-0.00029865	-0.35146	0.0005203	0.61207	0.00056747	0.37056	0.00041045	0.39766	0.00015635	0.24012	0.00070484	0.59751	0.00022627	0.16402	9.261e-05	0.07653
3.425	-0.00028029	-0.15472	-0.00015764	0.00922	-0.00033988	-0.39269	0.00040673	0.4985	0.00057783	0.38092	0.00045611	0.44332	0.00012283	0.2066	0.00067642	0.56909	0.00022986	0.16761	8.915e-05	0.07307
3.45	-0.00022737	-0.1018	-0.00023638	-0.06952	-0.00035061	-0.40342	0.00030123	0.393	0.00056752	0.37061	0.00046774	0.45495	8.477e-05	0.16854	0.00061772	0.51039	0.00020388	0.14163	7.251e-05	0.05643
3.475	-0.00016533	-0.03976	-0.00031138	-0.14452	-0.00030996	-0.36277	0.0001938	0.28557	0.00055319	0.35628	0.00046994	0.45715	5.926e-05	0.14303	0.00054759	0.44026	0.00016551	0.10326	5.895e-05	0.04287
3.5	-0.00010399	0.02158	-0.00035074	-0.18388	-0.00022977	-0.28258	8.123e-05	0.173	0.00053695	0.34004	0.00046726	0.45447	4.658e-05	0.13035	0.00048534	0.37801	0.00013703	0.07478	5.054e-05	0.03446
3.525	-3.909e-05	0.08648	-0.00034238	-0.17552	-0.00014539	-0.1982	-2.445e-05	0.06732	0.00051698	0.32007	0.00046848	0.45569	5.617e-05	0.13994	0.00043107	0.32374	0.00012497	0.06272	3.698e-05	0.0209
3.55	4.793e-05	0.1735	-0.00029249	-0.12563	-9.287e-05	-0.14568	-0.00011236	-0.02059	0.00048555	0.28864	0.00047082	0.45803	0.00010374	0.18751	0.00037608	0.26875	0.00013031	0.06806	1.741e-05	0.00133
3.575	0.00015825	0.28382	-0.00021351	-0.04665	-7.588e-05	-0.12869	-0.00016931	-0.07754	0.00043567	0.23876	0.0004654	0.45261	0.00016981	0.25358	0.00031746	0.21013	0.00015864	0.09639	-5.1e-06	-0.02118
3.6	0.00029538	0.42095	-0.00010456	0.0623	-5.953e-05	-0.11234	-0.00019374	-0.10197	0.00035317	0.15626	0.00045611	0.44332	0.00022207	0.30584	0.00026051	0.15318	0.00018944	0.12719	-3.059e-05	-0.04667
3.625	0.00044694	0.57251	4.263e-05	0.20949	-2.787e-05	-0.08068	-0.00020525	-0.11348	0.00024086	0.04395	0.00043104	0.41825	0.00025178	0.33555	0.00021251	0.10518	0.00020055	0.1383	-6.132e-05	-0.0774
3.65	0.00059273	0.7183	0.00021867	0.38553	3.412e-05	-0.01869	-0.00021225	-0.12048	0.00012519	-0.07172	0.00039099	0.3782	0.00025428	0.33805	0.00015732	0.04999	0.00018419	0.12194	-9.025e-05	-0.10633
3.675	0.00070402	0.82959	0.00039346	0.56032	0.00012473	0.07192	-0.00021175	-0.11998	2.025e-05	-0.17666	0.00034419	0.3314	0.00024747	0.33124	0.00010734	1e-05	0.00015127	0.08902	-9.978e-05	-0.11586
3.7	0.00078427	0.90984	0.00052397	0.69083	0.00023623	0.18342	-0.00020449	-0.11272	-6.446e-05	-0.26137	0.00031247	0.29968	0.00024963	0.3334	7.036e-05	-0.03697	0.00011397	0.05172	-9.247e-05	-0.10855
3.725	0.00083952	0.96509	0.00061072	0.77758	0.00036275	0.30994	-0.00017621	-0.08444	-0.00012512	-0.32203	0.00029835	0.28556	0.00025366	0.33743	4.136e-05	-0.06597	7.537e-05	0.01312	-7.862e-05	-0.0947
3.75	0.00088213	1.0077	0.00067213	0.83899	0.00049231	0.4395	-0.00012759	-0.03582	-0.00016692	-0.36383	0.00030652	0.29373	0.00026884	0.35261	1.354e-05	-0.09379	3.848e-05	-0.02377	-6.803e-05	-0.08411
3.775	0.00091641	1.04198	0.00071078	0.87764	0.00061207	0.55926	-5.593e-05	0.03584	-0.00019368	-0.39059	0.00032698	0.31419	0.00028629	0.37006	-2.274e-05	-0.13007	2.588e-05	-0.03637	-6.109e-05	-0.07717
3.8	0.00094174	1.06731	0.00073738	0.90424	0.00070831	0.6555	2.08e-05	0.11257	-0.00019928	-0.39619	0.0003458	0.33301	0.00029446	0.37823	-6.336e-05	-0.17069	4.132e-05	-0.02093	-5.224e-05	-0.06832
3.825	0.00094831	1.07388	0.00075622	0.92308	0.00077199	0.71918	8.256e-05	0.17433	-0.00018593	-0.38284	0.00033965	0.32686	0.00029466	0.37843	-9.949e-05	-0.20682	7.24e-05	0.01015	-4.32e-05	-0.05928
3.85	0.00092817	1.05374	0.00075492	0.92178	0.00079386	0.74105	0.00013125	0.22302	-0.00016945	-0.36636	0.00033677	0.32398	0.00030175	0.38552	-0.00013387	-0.2412	0.00011379	0.05154	-3.372e-05	-0.0498
3.875	0.0008702	0.99577	0.00073265	0.89951	0.00077832	0.72551	0.00019179	0.28356	-0.00015604	-0.35295	0.00034037	0.32758	0.00031571	0.39948	-0.00016825	-0.27558	0.0001464	0.08415	-2.588e-05	-0.04196
3.9	0.00078976	0.91533	0.00068137	0.84823	0.00073667	0.68386	0.00026637	0.35814	-0.00012025	-0.31716	0.00035435	0.34156	0.00033466	0.41843	-0.00019799	-0.30532	0.00015965	0.0974	-8.35e-06	-0.02443
3.925	0.00070962	0.83519	0.00061146	0.77832	0.00067992	0.62711	0.00035921	0.45098	-6.079e-05	-0.2577	0.00036128	0.34849	0.00034024	0.42401	-0.00021749	-0.32482	0.0001594	0.09715	1.381e-05	-0.00227
3.95	0.00062679	0.75236	0.00052781	0.69467	0.00063773	0.58492	0.00045991	0.55168	-3.62e-06	-0.20053	0.0003307	0.31791	0.00033352	0.41729	-0.0002152	-0.32253	0.00014787	0.08562	3.855e-05	0.02247
3.975	0.00052691	0.65248	0.0004455	0.61236	0.00061729	0.56448	0.00053735	0.62912	4.84e-05	-0.14851	0.00026937	0.25658	0.00033613	0.4199	-0.00020298	-0.31031	0.00013505	0.0728	5.527e-05	0.03919
4	0.00041488	0.54045	0.00036853	0.53539	0.00059806	0.54525	0.00058271	0.67448	9.785e-05	-0.09906	0.00019977	0.18698	0.00033828	0.42205	-0.0001765	-0.28383	0.00012113	0.05888	8.184e-05	0.06576
4.025	0.00030153	0.4271	0.00028027	0.44713	0.00056546	0.51265	0.00059823	0.69	0.00014259	-0.05432	0.00013827	0.12548	0.00031074	0.39451	-0.00013468	-0.24201	0.00011865	0.0564	0.00013332	0.11724
4.05	0.00019125	0.31682	0.00017725	0.34411	0.00051916	0.46635	0.00059346	0.68523	0.00018456	-0.01235	9.4e-05	0.08121	0.00026438	0.34815	-8.13e-05	-0.18863	0.00013542	0.07317	0.000193	0.17692
4.075	8.067e-05	0.20624	7.546e-05	0.24232	0.00046657	0.41376	0.00058241	0.67418	0.00021522	0.01831	8.878e-05	0.07599	0.00023063	0.3144	-3.217e-05	-0.1395	0.00015913	0.09688	0.00022887	0.21279
4.1	-2.249e-05	0.10308	-6.23e-06	0.16063	0.00042322	0.37041	0.00057168	0.66345	0.00022541	0.0285	0.00010768	0.09489	0.00021798	0.30175	2.48e-06	-0.10485	0.00015629	0.09404	0.00023474	0.21866
4.125	-9.688e-05	0.02869	-5.695e-05	0.10991	0.00037564	0.32283	0.00055327	0.64504	0.00021947	0.02256	0.0001206	0.10781	0.00022067	0.30444	2.693e-05	-0.0804	0.00011959	0.05734	0.00021618	0.2001
4.15	-0.00013406	-0.00849	-8.98e-05	0.07706	0.00032196	0.26915	0.00052014	0.61191	0.0002247	0.02779	0.00011706	0.10427	0.00021721	0.30098	3.494e-05	-0.07239	5.892e-05	-0.00333	0.00019424	0.17816
4.175	-0.00013336	-0.00779	-0.00011079	0.05607	0.00025636	0.20355	0.0004704	0.56217	0.00025394	0.05703	9.052e-05	0.07773	0.00019437	0.27814	4.06e-05	-0.06673	1.19e-06	-0.06106	0.00019067	0.17459
4.2	-9.676e-05	0.02881	-0.00011809	0.04877	0.0001832	0.13039	0.00041398	0.50575	0.00030395	0.10704	4.756e-05	0.03477	0.00016215	0.24592	5.834e-05	-0.04899	-4.23e-05	-0.10455	0.00020771	0.19163
4.225	-5.269e-05	0.07288	-0.00012917	0.03769	0.00010258	0.04977	0.00037111	0.46288	0.00035255	0.15564	2.372e-05	0.01093	0.00012849	0.21226	8.74e-05	-0.01993	-8.406e-05	-0.14631	0.00022575	0.20967
4.25	-1.919e-05	0.10638	-0.00016066	0.0062	2.95e-05	-0.02331	0.00034414	0.43591	0.00037914	0.18223	4.326e-05	0.03047	0.00010055	0.18432	0.00010588	-0.00145	-0.00012261	-0.18486	0.00022789	0.21181
4.275	-3.11e-06	0.12246	-0.00019695	-0.03009	-3.265e-05	-0.08546	0.00032129	0.41306	0.0003828	0.18589	9.112e-05	0.07833	8.751e-05	0.17128	9.109e-05	-0.01624	-0.00014924	-0.21149	0.00019698	0.1809
4.3	9.41e-06	0.13498	-0.00022793	-0.06107	-7.45e-05	-0.12731	0.00028649	0.37826	0.00037466	0.17775	0.00014442	0.13163	8.951e-05	0.17328	4.954e-05	-0.05779	-0.00015179	-0.21404	0.0001589	0.14282
4.325	1.903e-05	0.1446	-0.00025383	-0.08697	-8.518e-05	-0.13799	0.00023228	0.32405	0.00035967	0.16276	0.00019639	0.1836	9.581e-05	0.17958	-3.65e-06	-0.11098	-0.00014177	-0.20402	0.00013606	0.11998
4.35	3.896e-05	0.16453	-0.00027457	-0.10771	-7.974e-05	-0.13255	0.00018246	0.27423	0.00032852	0.13161	0.00024126	0.22847	9.899e-05	0.18276	-4.987e-05	-0.1572	-0.00011428	-0.17653	0.00012913	0.11305
4.375	6.426e-05	0.18983	-0.00029487	-0.12801	-6.587e-05	-0.11868	0.00014722	0.23899	0.00028961	0.0927	0.00027086	0.25807	8.829e-05	0.17206	-7.046e-05	-0.17779	-8.043e-05	-0.14268	0.00013345	0.11737
4.4	7.727e-05	0.20284	-0.00030401	-0.13715	-5.803e-05	-0.11084	0.0001207	0.21247	0.00024488	0.04797	0.00027177	0.25898	7.993e-05	0.1637	-6.48e-05	-0.17213	-3.755e-05	-0.0998	0.00014177	0.12569
4.425	6.187e-05	0.18744	-0.00029581	-0.12895	-5.952e-05	-0.11233	9.148e-05	0.18325	0.00019186	-0.00505	0.00023921	0.22642	8.353e-05	0.1673	-4.055e-05	-0.14788	7.71e-06	-0.05454	0.00014324	0.12716
4.45	2.798e-05	0.15355	-0.0002607	-0.09384	-6.108e-05	-0.11389	4.734e-05	0.13911	0.00014403	-0.05288	0.00020207	0.18928	9.322e-05	0.17699	-1.544e-05	-0.12277	4.917e-05	-0.01308	0.00012673	0.11065
4.475	-1.267e-05	0.1129	-0.00020637	-0.03951	-5.343e-05	-0.10624	-8.92e-06	0.08285	0.0001117	-0.08521	0.00017881	0.16602	0.00011199	0.19576	1.714e-05	-0.09019	7.181e-05	0.00956	9.806e-05	0.08198
4.5	-4.593e-05	0.07964	-0.00016637	0.00049	-4.667e-05	-0.09948	-6.244e-05	0.02933	9.636e-05	-0.10055	0.00018038	0.16759	0.0001304	0.21417	4.118e-05	-0.06615	6.736e-05	0.00511	6.937e-05	0.05329
4.525	-6.44e-05	0.06117	-0.0001644	0.00246	-4.409e-05	-0.0969	-0.00011216	-0.02039	9.106e-05	-0.10585	0.00020338	0.19059	0.00014668	0.23045	4.448e-05	-0.06285	3.684e-05	-0.02541	5.772e-05	0.04164
4.55	-6.036e-05	0.06521	-0.00020416	-0.0373	-5.842e-05	-0.11123	-0.00014013	-0.04836	9.127e-05	-0.10564	0.00022465	0.21186	0.00015774	0.24151	4.157e-05	-0.06576	-6.01e-06	-0.06826	7.407e-05	0.05799
4.575	-4.511e-05	0.08046	-0.00024535	-0.07849	-7.741e-05	-0.13022	-0.00013401	-0.04224	9.64e-05	-0.10051	0.0002193	0.20651	0.00016523	0.249	4.718e-05	-0.06015	-5.206e-05	-0.11431	0.00010121	0.08513
4.6	-3.306e-05	0.09251	-0.00025459	-0.08773	-7.731e-05	-0.13012	-9.652e-05	-0.00475	0.0001014	-0.09551	0.00017981	0.16702	0.0001576	0.24137	5.775e-05	-0.04958	-8.149e-05	-0.14374	0.00013075	0.11467
4.625	-5.123e-05	0.07434	-0.0002335	-0.06664	-4.689e-05	-0.0997	-4.9e-05	0.04277	0.00012038	-0.07653	0.00011204	0.09925	0.00014564	0.22941	5.185e-05	-0.05548	-9.682e-05	-0.15907	0.00015329	0.13721
4.65	-7.262e-05	0.05295	-0.00019201	-0.02515	5.43e-06	-0.04738	-9.22e-06	0.08255	0.00014481	-0.0521	4.679e-05	0.034	0.00013626	0.22003	6.57e-06	-0.10076	-0.00010173	-0.16398	0.00016634	0.15026
4.675	-7.635e-05	0.04922	-0.00014992	0.01694	6.391e-05	0.0111	8.11e-06	0.09988	0.00015237	-0.04454	-1.78e-06	-0.01457	0.00011936	0.20313	-5.541e-05	-0.16274	-0.00010855	-0.1708	0.00018529	0.16921
4.7	-6.812e-05	0.05745	-0.00012952	0.03734	0.00010744	0.05463	-5.58e-06	0.08619	0.0001347	-0.06221	-2.879e-05	-0.04158	8.33e-05	0.16707	-0.00011407	-0.2214	-0.00013163	-0.19388	0.0002174	0.20132
4.725	-6.101e-05	0.06456	-0.00013273	0.03413	0.00012133	0.06852	-3.392e-05	0.05785	8.403e-05	-0.11288	-3.919e-05	-0.05198	3.134e-05	0.11511	-0.00013866	-0.24599	-0.00017233	-0.23458	0.00025357	0.23749
4.75	-5.396e-05	0.07161	-0.00015396	0.0129	0.00012066	0.06785	-5.486e-05	0.03691	1.218e-05	-0.18473	-4.462e-05	-0.05741	-3.03e-06	0.08074	-0.00012552	-0.23285	-0.00020435	-0.2666	0.00027136	0.25528
4.775	-5.256e-05	0.07301	-0.00017702	-0.01016	0.00011839	0.06558	-7.427e-05	0.0175	-6.066e-05	-0.25757	-4.745e-05	-0.06024	2.79e-06	0.08656	-9.657e-05	-0.2039	-0.00021934	-0.28159	0.00026171	0.24563
4.8	-5.215e-05	0.07342	-0.00018571	-0.01885	0.00011757	0.06476	-8.626e-05	0.00551	-0.00010774	-0.30465	-5.548e-05	-0.06827	3.242e-05	0.11619	-6.597e-05	-0.1733	-0.00020502	-0.26727	0.00024328	0.2272
4.825	-7.215e-05	0.05342	-0.00018341	-0.01655	0.00010742	0.05461	-9.503e-05	-0.00326	-0.0001249	-0.32181	-6.035e-05	-0.07314	4.884e-05	0.13261	-4.771e-05	-0.15504	-0.00016594	-0.22819	0.00022373	0.20765
4.85	-0.00010359	0.02198	-0.0001712	-0.00434	6.721e-05	0.0144	-0.0001137	-0.02193	-0.00012251	-0.31942	-5.692e-05	-0.06971	5.231e-05	0.13608	-3.729e-05	-0.14462	-0.00011802	-0.18027	0.00019635	0.18027
4.875	-0.00013181	-0.00624	-0.00015761	0.00925	6.7e-07	-0.05214	-0.00013883	-0.04706	-0.00011719	-0.3141	-4.352e-05	-0.05631	4.999e-05	0.13376	-3.884e-05	-0.14617	-6.535e-05	-0.1276	0.00016033	0.14425
4.9	-0.00015564	-0.03007	-0.00016067	0.00619	-7.635e-05	-0.12916	-0.00015986	-0.06809	-9.801e-05	-0.29492	-4.337e-05	-0.05616	4.842e-05	0.13219	-5.769e-05	-0.16502	-1.071e-05	-0.07296	0.00011897	0.10289
4.925	-0.00018719	-0.06162	-0.0001682	-0.00134	-0.00015538	-0.20819	-0.00017111	-0.07934	-6.817e-05	-0.26508	-4.794e-05	-0.06073	5.161e-05	0.13538	-9.37e-05	-0.20103	2.29e-05	-0.03935	5.19e-05	0.03582
4.95	-0.00023313	-0.10756	-0.0001646	0.00226	-0.00021556	-0.26837	-0.00017045	-0.07868	-3.163e-05	-0.22854	-4.021e-05	-0.053	5.02e-05	0.13397	-0.00015396	-0.26129	3.216e-05	-0.03009	-2.727e-05	-0.04335
4.975	-0.00027891	-0.15334	-0.00014717	0.01969	-0.00023677	-0.28958	-0.00015171	-0.05994	-4.53e-06	-0.20144	-1.755e-05	-0.03034	4.898e-05	0.13275	-0.0002233	-0.33063	1.941e-05	-0.04284	-9.329e-05	-0.10937
5	-0.00031395	-0.18838	-0.00011629	0.05057	-0.00021445	-0.26726	-0.00011923	-0.02746	8.47e-06	-0.18844	4.78e-06	-0.00801	5.225e-05	0.13602	-0.00028454	-0.39187	-3.32e-06	-0.06557	-0.00012751	-0.14359
5.025	-0.00033359	-0.20802	-9.196e-05	0.0749	-0.00014984	-0.20265	-6.579e-05	0.02598	5.87e-06	-0.19104	1.72e-05	0.00441	5.906e-05	0.14283	-0.00031382	-0.42115	-3.206e-05	-0.09431	-0.00013718	-0.15326
5.05	-0.00033802	-0.21245	-8.7e-05	0.07986	-7.496e-05	-0.12777	-4.7e-06	0.08707	-1.232e-05	-0.20923	1.447e-05	0.00168	6.703e-05	0.1508	-0.00030463	-0.41196	-6.368e-05	-0.12593	-0.00013312	-0.1492
5.075	-0.00033088	-0.20531	-0.00010158	0.06528	-1.183e-05	-0.06464	5.181e-05	0.14358	-4.894e-05	-0.24585	9.8e-07	-0.01181	6.224e-05	0.14601	-0.00027173	-0.37906	-9.871e-05	-0.16096	-0.00012639	-0.14247
5.1	-0.00032497	-0.1994	-0.00013138	0.03548	3.299e-05	-0.01982	8.658e-05	0.17835	-0.00010156	-0.29847	-1.589e-05	-0.02868	4.923e-05	0.133	-0.00022239	-0.32972	-0.00013818	-0.20043	-0.00010289	-0.11897
5.125	-0.00032035	-0.19478	-0.00015967	0.00719	5.038e-05	-0.00243	0.0001024	0.19417	-0.00014922	-0.34613	-3.152e-05	-0.04431	3.477e-05	0.11854	-0.00018049	-0.28782	-0.00015646	-0.21871	-6.974e-05	-0.08582
5.15	-0.00030614	-0.18057	-0.00019219	-0.02533	2.253e-05	-0.03028	0.00010581	0.19758	-0.00016969	-0.3666	-5.353e-05	-0.06632	2.597e-05	0.10974	-0.00014789	-0.25522	-0.00014103	-0.20328	-3.459e-05	-0.05067
5.175	-0.00027124	-0.14567	-0.00021614	-0.04928	-4.367e-05	-0.09648	0.00010948	0.20125	-0.0001538	-0.35071	-9.43e-05	-0.10709	3.278e-05	0.11655	-0.00011407	-0.2214	-9.585e-05	-0.1581	-4.65e-06	-0.02073
5.2	-0.00022376	-0.09819	-0.0002315	-0.06464	-0.00012364	-0.17645	0.00011484	0.20661	-0.00010954	-0.30645	-0.00014497	-0.15776	5.745e-05	0.14122	-8.819e-05	-0.19552	-4.716e-05	-0.10941	2.745e-05	0.01137
5.225	-0.00018446	-0.05889	-0.00022147	-0.05461	-0.00019043	-0.24324	0.00011251	0.20428	-6.118e-05	-0.25809	-0.00017979	-0.19258	8.366e-05	0.16743	-5.875e-05	-0.16608	-1.361e-05	-0.07586	6.301e-05	0.04693
5.25	-0.00016008	-0.03451	-0.00017512	-0.00826	-0.00022781	-0.28062	0.00011009	0.20186	-3.272e-05	-0.22963	-0.00019102	-0.20381	9.377e-05	0.17754	-3.192e-05	-0.13925	-4.03e-06	-0.06628	9.697e-05	0.08089
5.275	-0.00014262	-0.01705	-0.00012073	0.04613	-0.00024222	-0.29503	0.00013727	0.22904	-1.714e-05	-0.21405	-0.00020032	-0.21311	9.741e-05	0.18118	-1.354e-05	-0.12087	-1.385e-05	-0.0761	0.00011292	0.09684
5.3	-0.00012489	0.00068	-7.791e-05	0.08895	-0.00023868	-0.29149	0.00020173	0.2935	-2.909e-05	-0.226	-0.00020713	-0.21992	9.33e-05	0.17707	-1.95e-06	-0.10928	-3.396e-05	-0.09621	0.00010377	0.08769
5.325	-0.00011957	0.006	-5.894e-05	0.10792	-0.00023649	-0.2893	0.00027683	0.3686	-4.187e-05	-0.23878	-0.00020348	-0.21627	8.752e-05	0.17129	4.43e-06	-0.1029	-5.587e-05	-0.11812	8.231e-05	0.06623
5.35	-0.00013004	-0.00447	-7.024e-05	0.09662	-0.00024648	-0.29929	0.00032689	0.41866	-3.697e-05	-0.23388	-0.00020342	-0.21621	8.366e-05	0.16743	-2.31e-06	-0.10964	-8.096e-05	-0.14321	5.829e-05	0.04221
5.375	-0.00014721	-0.02164	-0.00010787	0.05899	-0.00026499	-0.3178	0.00033767	0.42944	-2.088e-05	-0.21779	-0.00020426	-0.21705	7.22e-05	0.15597	-1.72e-05	-0.12453	-0.00010662	-0.16887	4.277e-05	0.02669
5.4	-0.00014151	-0.01594	-0.00015559	0.01127	-0.00028339	-0.3362	0.0003069	0.39867	-9.39e-06	-0.2063	-0.00019262	-0.20541	4.029e-05	0.12406	-3.391e-05	-0.14124	-0.00012361	-0.18586	2.125e-05	0.00517
5.425	-9.541e-05	0.03016	-0.00017903	-0.01217	-0.00029449	-0.3473	0.00024318	0.33495	-1.075e-05	-0.20766	-0.00016785	-0.18064	-3.49e-06	0.08028	-6.169e-05	-0.16902	-0.00013352	-0.19577	-1.96e-06	-0.01804
5.45	-3.048e-05	0.09509	-0.00016091	0.00595	-0.00029958	-0.35239	0.0001498	0.24157	-2.246e-05	-0.21937	-0.00014542	-0.15821	-4.284e-05	0.04093	-9.227e-05	-0.1996	-0.00014379	-0.20604	-1.388e-05	-0.02996
5.475	1.404e-05	0.13961	-0.00011847	0.04839	-0.00029841	-0.35122	3.137e-05	0.12314	-2.712e-05	-0.22403	-0.00013983	-0.15262	-6.731e-05	0.01646	-0.00011639	-0.22372	-0.00016178	-0.22403	7.71e-06	-0.00837
5.5	1.959e-05	0.14516	-6.03e-05	0.10656	-0.0002809	-0.33371	-7.472e-05	0.01705	-1.776e-05	-0.21467	-0.00016352	-0.17631	-7.259e-05	0.01118	-0.00011564	-0.22297	-0.00018528	-0.24753	4.984e-05	0.03376
5.525	-3.62e-06	0.12195	-8.81e-06	0.15805	-0.00024511	-0.29792	-0.00015557	-0.0638	4.77e-06	-0.19214	-0.00020984	-0.22263	-7.241e-05	0.01136	-8.728e-05	-0.19461	-0.00020522	-0.26747	9.41e-05	0.07802
5.55	-3.272e-05	0.09285	2.975e-05	0.19661	-0.00020071	-0.25352	-0.00018857	-0.0968	2.162e-05	-0.17529	-0.00026028	-0.27307	-7.616e-05	0.00761	-5.392e-05	-0.16125	-0.00023718	-0.29943	0.00011228	0.0962
5.575	-3.929e-05	0.08628	4.601e-05	0.21287	-0.00015948	-0.21229	-0.00018119	-0.08942	1.795e-05	-0.17896	-0.00031234	-0.32513	-8.749e-05	-0.00372	-3.915e-05	-0.14648	-0.00028016	-0.34241	9.649e-05	0.08041
5.6	-2.742e-05	0.09815	4.231e-05	0.20917	-0.00011573	-0.16854	-0.000154	-0.06223	-1.54e-06	-0.19845	-0.00034674	-0.35953	-9.603e-05	-0.01226	-5.238e-05	-0.15971	-0.00032906	-0.39131	7.269e-05	0.05661
5.625	-1.8e-05	0.10757	2.374e-05	0.1906	-7.895e-05	-0.13176	-0.00011787	-0.0261	-1.892e-05	-0.21583	-0.00035149	-0.36428	-0.00010269	-0.01892	-8.742e-05	-0.19475	-0.0003687	-0.43095	5.611e-05	0.04003
5.65	-1.867e-05	0.1069	7.07e-06	0.17393	-5.199e-05	-0.1048	-8.528e-05	0.00649	-2.448e-05	-0.22139	-0.00033228	-0.34507	-0.00011837	-0.0346	-0.00012848	-0.23581	-0.00039414	-0.45639	5.783e-05	0.04175
5.675	-1.824e-05	0.10733	1.274e-05	0.1796	-5.18e-05	-0.10461	-4.771e-05	0.04406	-1.411e-05	-0.21102	-0.00029928	-0.31207	-0.00014284	-0.05907	-0.0001641	-0.27143	-0.00040137	-0.46362	7.703e-05	0.06095
5.7	-1.481e-05	0.11076	4.053e-05	0.20739	-7.164e-05	-0.12445	-1.108e-05	0.08069	1.11e-06	-0.1958	-0.00026189	-0.27468	-0.00014865	-0.06488	-0.00018166	-0.28899	-0.00038856	-0.45081	0.00010308	0.087
5.725	-7.62e-06	0.11795	7.854e-05	0.2454	-9.355e-05	-0.14636	1.528e-05	0.10705	2.439e-05	-0.17252	-0.00023555	-0.24834	-0.00013804	-0.05427	-0.00018379	-0.29112	-0.00035366	-0.41591	0.00011591	0.09983
5.75	2.26e-06	0.12783	0.00011277	0.27963	-0.00011495	-0.16776	2.313e-05	0.1149	4.675e-05	-0.15016	-0.00023328	-0.24607	-0.00012031	-0.03654	-0.00016971	-0.27704	-0.00030203	-0.36428	0.00010804	0.09196
5.775	1.448e-05	0.14005	0.00012752	0.29438	-0.00014457	-0.19738	9.7e-06	0.10147	5.907e-05	-0.13784	-0.00025662	-0.26941	-0.00010832	-0.02455	-0.00014887	-0.2562	-0.00024569	-0.30794	9.096e-05	0.07488
5.8	3.355e-05	0.15912	0.00011705	0.28391	-0.00018041	-0.23322	-7.72e-06	0.08405	6.425e-05	-0.13266	-0.00029564	-0.30843	-0.00010584	-0.02207	-0.00013311	-0.24044	-0.00020361	-0.26586	7.225e-05	0.05617
5.825	5.095e-05	0.17652	9.983e-05	0.26669	-0.00021065	-0.26346	-2.662e-05	0.06515	7.962e-05	-0.11729	-0.00031988	-0.33267	-0.00012228	-0.03851	-0.00012949	-0.23682	-0.00017809	-0.24034	4.328e-05	0.0272
5.85	6.936e-05	0.19493	9.412e-05	0.26098	-0.00023016	-0.28297	-4.467e-05	0.0471	0.00010301	-0.0939	-0.00030024	-0.31303	-0.00014024	-0.05647	-0.00013457	-0.2419	-0.00017543	-0.23768	-9.45e-06	-0.02553
5.875	7.726e-05	0.20283	9.6e-05	0.26286	-0.00023084	-0.28365	-5.649e-05	0.03528	0.00011801	-0.0789	-0.00023826	-0.25105	-0.00015184	-0.06807	-0.00013245	-0.23978	-0.00019218	-0.25443	-6.837e-05	-0.08445
5.9	5.052e-05	0.17609	0.00010262	0.26948	-0.00021063	-0.26344	-6.296e-05	0.02881	0.00010644	-0.09047	-0.00017074	-0.18353	-0.00015999	-0.07622	-0.00012145	-0.22878	-0.00022122	-0.28347	-0.00011068	-0.12676
5.925	-7.03e-06	0.11854	0.00011173	0.27859	-0.00017232	-0.22513	-5.933e-05	0.03244	7.759e-05	-0.11932	-0.00013364	-0.14643	-0.00016626	-0.08249	-0.0001095	-0.21683	-0.00026941	-0.33166	-0.0001198	-0.13588
5.95	-7.711e-05	0.04846	0.00011968	0.28654	-0.0001435	-0.19631	-4.712e-05	0.04465	4.421e-05	-0.1527	-0.00013979	-0.15258	-0.00015913	-0.07536	-0.00010859	-0.21592	-0.00031884	-0.38109	-9.035e-05	-0.10643
5.975	-0.00014723	-0.02166	0.00012299	0.28985	-0.00012572	-0.17853	-2.616e-05	0.06561	7.61e-06	-0.1893	-0.00016894	-0.18173	-0.00014609	-0.06232	-0.00012338	-0.23071	-0.00035377	-0.41602	-3.367e-05	-0.04975
6	-0.00018207	-0.0565	0.00010641	0.27327	-0.00011199	-0.1648	-9.13e-06	0.08264	-2.87e-05	-0.22561	-0.00018826	-0.20105	-0.0001212	-0.03743	-0.00013885	-0.24618	-0.00035656	-0.41881	3.644e-05	0.02036
6.025	-0.00018166	-0.05609	6.089e-05	0.22775	-8.932e-05	-0.14213	2.39e-06	0.09416	-6.594e-05	-0.26285	-0.00019689	-0.20968	-7.073e-05	0.01304	-0.00013415	-0.24148	-0.00032334	-0.38559	8.695e-05	0.07087
6.05	-0.00015941	-0.03384	-1.794e-05	0.14892	-5.983e-05	-0.11264	1.37e-06	0.09314	-0.00010902	-0.30593	-0.00020772	-0.22051	-8.23e-06	0.07554	-9.376e-05	-0.20109	-0.00026941	-0.33166	0.0001111	0.09502
6.075	-0.00012756	-0.00199	-9.978e-05	0.06708	-3.992e-05	-0.09273	-5.25e-06	0.08652	-0.00014297	-0.33988	-0.00021242	-0.22521	6.495e-05	0.14872	-1.911e-05	-0.12644	-0.00021788	-0.28013	0.00011658	0.1005
6.1	-8.09e-05	0.04467	-0.00014083	0.02603	-3.257e-05	-0.08538	-1.715e-05	0.07462	-0.00017661	-0.37352	-0.00019335	-0.20614	0.00012502	0.20879	5.15e-05	-0.05583	-0.00018469	-0.24694	0.0001303	0.11422
6.125	-1.691e-05	0.10866	-0.00012329	0.04357	-4.139e-05	-0.0942	-2.758e-05	0.06419	-0.00020848	-0.40539	-0.00015715	-0.16994	0.00015691	0.24068	8.899e-05	-0.01834	-0.00017185	-0.2341	0.00015526	0.13918
6.15	5.869e-05	0.18426	-7.546e-05	0.0914	-5.82e-05	-0.11101	-4.434e-05	0.04743	-0.00024495	-0.44186	-0.00011965	-0.13244	0.00016528	0.24905	0.00010032	-0.00701	-0.00017853	-0.24078	0.00018103	0.16495
6.175	0.00013564	0.26121	-2.332e-05	0.14354	-6.581e-05	-0.11862	-7.084e-05	0.02093	-0.00026982	-0.46673	-9.433e-05	-0.10712	0.00015419	0.23796	0.00010395	-0.00338	-0.00018593	-0.24818	0.00017816	0.16208
6.2	0.00017863	0.3042	2.47e-06	0.16933	-5.034e-05	-0.10315	-0.00010091	-0.00914	-0.0002712	-0.46811	-9.306e-05	-0.10585	0.00012739	0.21116	9.446e-05	-0.01287	-0.00017686	-0.23911	0.00014313	0.12705
6.225	0.000167	0.29257	-8.12e-06	0.15874	-2.588e-05	-0.07869	-0.00012246	-0.03069	-0.00026065	-0.45756	-0.00010552	-0.11831	9.684e-05	0.18061	6.916e-05	-0.03817	-0.00014007	-0.20232	7.505e-05	0.05897
6.25	0.00011771	0.24328	-3.838e-05	0.12848	-2.27e-05	-0.07551	-0.00014043	-0.04866	-0.00024838	-0.44529	-0.00011243	-0.12522	5.526e-05	0.13903	4.08e-05	-0.06653	-8.578e-05	-0.14803	-1e-06	-0.01708
6.275	5.438e-05	0.17995	-6.752e-05	0.09934	-4.559e-05	-0.0984	-0.00016434	-0.07257	-0.00024702	-0.44393	-0.0001028	-0.11559	1.133e-05	0.0951	2.079e-05	-0.08654	-4.634e-05	-0.10859	-6.169e-05	-0.07777
6.3	9.77e-06	0.13534	-9.167e-05	0.07519	-8.048e-05	-0.13329	-0.0001874	-0.09563	-0.00024253	-0.43944	-9.172e-05	-0.10451	-3.142e-05	0.05235	1.242e-05	-0.09491	-4.269e-05	-0.10494	-0.00011052	-0.1266
6.325	-1.643e-05	0.10914	-0.00011749	0.04937	-0.00010873	-0.16154	-0.00019551	-0.10374	-0.00023547	-0.43238	-8.117e-05	-0.09396	-7.394e-05	0.00983	1.15e-06	-0.10618	-6.655e-05	-0.1288	-0.00014062	-0.1567
6.35	-2.059e-05	0.10498	-0.00013893	0.02793	-0.00012179	-0.1746	-0.00017743	-0.08566	-0.00021932	-0.41623	-8.251e-05	-0.0953	-0.00011603	-0.03226	-1.902e-05	-0.12635	-9.803e-05	-0.16028	-0.00014784	-0.16392
6.375	-2.576e-05	0.09981	-0.00015789	0.00897	-0.00012559	-0.1784	-0.00013808	-0.04631	-0.00017658	-0.37349	-8.386e-05	-0.09665	-0.00014348	-0.05971	-4.843e-05	-0.15576	-0.00011532	-0.17757	-0.00013953	-0.15561
6.4	-3.917e-05	0.0864	-0.00017175	-0.00489	-0.00012324	-0.17605	-0.00010632	-0.01455	-0.00012058	-0.31749	-8.247e-05	-0.09526	-0.0001432	-0.05943	-7.948e-05	-0.18681	-0.0001323	-0.19455	-0.0001215	-0.13758
6.425	-5.069e-05	0.07488	-0.00016338	0.00348	-0.00012145	-0.17426	-9.598e-05	-0.00421	-7.261e-05	-0.26952	-8.111e-05	-0.0939	-0.00010128	-0.01751	-0.00011091	-0.21824	-0.00013447	-0.19672	-0.00011101	-0.12709
6.45	-5.049e-05	0.07508	-0.00012915	0.03771	-0.00012658	-0.17939	-9.877e-05	-0.007	-5.081e-05	-0.24772	-9.317e-05	-0.10596	-4.573e-05	0.03804	-0.0001394	-0.24673	-0.0001187	-0.18095	-0.0001134	-0.12948
6.475	-4.262e-05	0.08295	-8.67e-05	0.08016	-0.00014024	-0.19305	-9.44e-05	-0.00263	-6.046e-05	-0.25737	-0.00011803	-0.13082	-1.06e-06	0.08271	-0.00015741	-0.26474	-8.337e-05	-0.14562	-0.00012569	-0.14177
6.5	-2.828e-05	0.09729	-4.846e-05	0.1184	-0.00014686	-0.19967	-9.429e-05	-0.00252	-8.619e-05	-0.2831	-0.0001392	-0.15199	2.566e-05	0.10943	-0.00017908	-0.28641	-3.956e-05	-0.10181	-0.00014807	-0.16415
6.525	-1.082e-05	0.11475	-2.048e-05	0.14638	-0.00014447	-0.19728	-0.00010244	-0.01067	-0.00011079	-0.3077	-0.00015056	-0.16335	4.408e-05	0.12785	-0.00020719	-0.31452	-1.79e-06	-0.06404	-0.00017234	-0.18842
6.55	-2.59e-06	0.12298	-1.339e-05	0.15347	-0.00014811	-0.20092	-0.00010743	-0.01566	-0.00012477	-0.32168	-0.00013746	-0.15025	6.121e-05	0.14498	-0.00022403	-0.33136	1.639e-05	-0.04586	-0.00017615	-0.19223
6.575	-8.21e-06	0.11736	-3.037e-05	0.13649	-0.00016667	-0.21948	-0.00011068	-0.01891	-0.00012223	-0.31914	-0.00010575	-0.11854	7.939e-05	0.16316	-0.00022473	-0.33206	2.166e-05	-0.04059	-0.00015938	-0.17546
6.6	-1.574e-05	0.10983	-6.534e-05	0.10152	-0.00017937	-0.23218	-0.00012533	-0.03356	-0.00010803	-0.30494	-8.173e-05	-0.09452	9.077e-05	0.17454	-0.00020569	-0.31302	2.567e-05	-0.03658	-0.0001344	-0.15048
6.625	-1.718e-05	0.10839	-9.695e-05	0.06991	-0.0001883	-0.24111	-0.00015709	-0.06532	-9.153e-05	-0.28844	-7.842e-05	-0.09121	8.447e-05	0.16824	-0.00017001	-0.27734	3.668e-05	-0.02557	-0.00011048	-0.12656
6.65	-7.1e-06	0.11847	-9.766e-05	0.0692	-0.0001884	-0.24121	-0.00018665	-0.09488	-9.115e-05	-0.28806	-9.132e-05	-0.10411	6.518e-05	0.14895	-0.00012604	-0.23337	4.064e-05	-0.02161	-8.848e-05	-0.10456
6.675	1.552e-05	0.14109	-6.061e-05	0.10625	-0.00017673	-0.22954	-0.00017856	-0.08679	-9.796e-05	-0.29487	-0.0001077	-0.12049	5.075e-05	0.13452	-8.659e-05	-0.19392	3.093e-05	-0.03132	-6.212e-05	-0.0782
6.7	2.194e-05	0.14751	-2.07e-06	0.16479	-0.00016022	-0.21303	-0.0001321	-0.04033	-9.512e-05	-0.29203	-0.00011458	-0.12737	4.457e-05	0.12834	-5.987e-05	-0.1672	6.64e-06	-0.05561	-4.649e-05	-0.06257
6.725	4.31e-06	0.12988	5.909e-05	0.22595	-0.0001419	-0.19471	-4.583e-05	0.04594	-7.149e-05	-0.2684	-0.00011539	-0.12818	5.897e-05	0.14274	-4.77e-05	-0.15503	-1.887e-05	-0.08112	-4.596e-05	-0.06204
6.75	-2.844e-05	0.09713	0.00010837	0.27523	-0.00013535	-0.18816	5.311e-05	0.14488	-4.285e-05	-0.23976	-0.00011229	-0.12508	6.82e-05	0.15197	-5.648e-05	-0.16381	-3.163e-05	-0.09388	-5.322e-05	-0.0693
6.775	-5.589e-05	0.06968	0.00013837	0.30523	-0.00014035	-0.19316	0.00013282	0.22459	-2.934e-05	-0.22625	-0.0001128	-0.12559	6.523e-05	0.149	-8.774e-05	-0.19507	-3.4e-05	-0.09625	-6.138e-05	-0.07746
6.8	-7.341e-05	0.05216	0.00013802	0.30488	-0.00014764	-0.20045	0.00016947	0.26124	-2.943e-05	-0.22634	-0.00012177	-0.13456	5.665e-05	0.14042	-0.00012834	-0.23567	-3.915e-05	-0.1014	-5.961e-05	-0.07569
6.825	-7.907e-05	0.0465	0.00012414	0.291	-0.00015107	-0.20388	0.0001569	0.24867	-5.216e-05	-0.24907	-0.00012903	-0.14182	4.128e-05	0.12505	-0.00015079	-0.25812	-4.675e-05	-0.109	-6.412e-05	-0.0802
6.85	-7.332e-05	0.05225	9.403e-05	0.26089	-0.00014325	-0.19606	0.0001252	0.21697	-0.00010554	-0.30245	-0.0001223	-0.13509	2.61e-05	0.10987	-0.00015593	-0.26326	-3.944e-05	-0.10169	-6.405e-05	-0.08013
6.875	-6.643e-05	0.05914	5.27e-05	0.21956	-0.00014667	-0.19948	8.79e-05	0.17967	-0.00018849	-0.3854	-0.00010426	-0.11705	8.98e-06	0.09275	-0.00015357	-0.2609	-1.77e-05	-0.07995	-6.513e-05	-0.08121
6.9	-6.975e-05	0.05582	2.87e-05	0.19556	-0.00016186	-0.21467	6.29e-05	0.15467	-0.0002674	-0.46431	-8.923e-05	-0.10202	-1.842e-05	0.06535	-0.00016391	-0.27124	1.354e-05	-0.04871	-6.22e-05	-0.07828
6.925	-7.328e-05	0.05229	4.25e-05	0.20936	-0.00017053	-0.22334	5.316e-05	0.14493	-0.00029632	-0.49323	-7.942e-05	-0.09221	-4.519e-05	0.03858	-0.00018608	-0.29341	3.725e-05	-0.025	-6.708e-05	-0.08316
6.95	-7.416e-05	0.05141	8.523e-05	0.25209	-0.00016807	-0.22088	5.488e-05	0.14665	-0.00026358	-0.46049	-7.418e-05	-0.08697	-6.105e-05	0.02272	-0.00020409	-0.31142	3.222e-05	-0.03003	-8.699e-05	-0.10307
6.975	-7.041e-05	0.05516	0.00013414	0.301	-0.00016599	-0.2188	5.949e-05	0.15126	-0.00020387	-0.40078	-6.567e-05	-0.07846	-6.136e-05	0.02241	-0.00020098	-0.30831	1.89e-06	-0.06036	-0.0001242	-0.14028
7	-6.804e-05	0.05753	0.00015594	0.3228	-0.00016503	-0.21784	5.618e-05	0.14795	-0.00014952	-0.34643	-5.396e-05	-0.06675	-4.391e-05	0.03986	-0.00018524	-0.29257	-2.641e-05	-0.08866	-0.00015984	-0.17592
7.025	-7.105e-05	0.05452	0.00015887	0.32573	-0.00016292	-0.21573	4.237e-05	0.13414	-0.0001155	-0.31241	-4.34e-05	-0.05619	-1.91e-05	0.06467	-0.00017151	-0.27884	-4.638e-05	-0.10863	-0.00017018	-0.18626
7.05	-7.943e-05	0.04614	0.00015198	0.31884	-0.00015266	-0.20547	2.533e-05	0.1171	-0.00010311	-0.30002	-3.324e-05	-0.04603	2.407e-05	0.10784	-0.00016236	-0.26969	-6.293e-05	-0.12518	-0.00017087	-0.18695
7.075	-0.00010477	0.0208	0.00014161	0.30847	-0.0001384	-0.19121	1.615e-05	0.10792	-9.26e-05	-0.28951	-3.018e-05	-0.04297	8.368e-05	0.16745	-0.00015428	-0.26161	-7.399e-05	-0.13624	-0.00016036	-0.17644
7.1	-0.00013947	-0.0139	0.00013251	0.29937	-0.00012182	-0.17463	1.629e-05	0.10806	-7.438e-05	-0.27129	-2.636e-05	-0.03915	0.00014093	0.2247	-0.00015018	-0.25751	-6.8e-05	-0.13025	-0.0001464	-0.16248
7.125	-0.000167	-0.04143	0.00012853	0.29539	-0.00010488	-0.15769	2.191e-05	0.11368	-4.401e-05	-0.24092	-2.892e-05	-0.04171	0.00018539	0.26916	-0.00013453	-0.24186	-3.686e-05	-0.09911	-0.00014008	-0.15616
7.15	-0.00018458	-0.05901	0.00013037	0.29723	-9.514e-05	-0.14795	2.788e-05	0.11965	-1.013e-05	-0.20704	-3.051e-05	-0.0433	0.0001874	0.27117	-0.00012736	-0.23469	2.24e-06	-0.06001	-0.00014263	-0.15871
7.175	-0.00016716	-0.04159	0.00013553	0.30239	-8.851e-05	-0.14132	3.063e-05	0.1224	1.153e-05	-0.18538	-3.724e-05	-0.05003	0.00015686	0.24063	-0.00011743	-0.22476	2.392e-05	-0.03833	-0.0001458	-0.16188
7.2	-0.00013467	-0.0091	0.00014315	0.31001	-7.757e-05	-0.13038	3.321e-05	0.12498	2.79e-05	-0.16901	-4.968e-05	-0.06247	0.00012424	0.20801	-9.577e-05	-0.2031	1.645e-05	-0.0458	-0.00013175	-0.14783
7.225	-0.00010202	0.02355	0.00014716	0.31402	-6.521e-05	-0.11802	3.982e-05	0.13159	4.696e-05	-0.14995	-7.465e-05	-0.08744	9.699e-05	0.18076	-7.205e-05	-0.17938	6.3e-07	-0.06162	-9.271e-05	-0.10879
7.25	-8.155e-05	0.04402	0.00012725	0.29411	-5.558e-05	-0.10839	4.51e-05	0.13687	6.294e-05	-0.13397	-0.00010871	-0.1215	6.528e-05	0.14905	-5.156e-05	-0.15889	-3.87e-06	-0.06612	-4.511e-05	-0.06119
7.275	-7.945e-05	0.04612	7.897e-05	0.24583	-5.854e-05	-0.11135	4.064e-05	0.13241	7.048e-05	-0.12643	-0.00014821	-0.161	3.56e-05	0.11937	-3.903e-05	-0.14636	-1.271e-05	-0.07496	-7.17e-06	-0.02325
7.3	-7.75e-05	0.04807	1.535e-05	0.18221	-8.293e-05	-0.13574	2.915e-05	0.12092	8.477e-05	-0.11214	-0.00017187	-0.18466	1.21e-06	0.08498	-3.536e-05	-0.14269	-1.587e-05	-0.07812	1.029e-05	-0.00579
7.325	-6.998e-05	0.05559	-2.862e-05	0.13824	-0.00010716	-0.15997	1.167e-05	0.10344	0.0001017	-0.09521	-0.00018368	-0.19647	-3.628e-05	0.04749	-3.863e-05	-0.14596	1.89e-06	-0.06036	1.558e-05	-0.0005
7.35	-7.269e-05	0.05288	-4.158e-05	0.12528	-0.00012836	-0.18117	-1.642e-05	0.07535	0.00010531	-0.0916	-0.00017863	-0.19142	-8.116e-05	0.00261	-4.846e-05	-0.15579	9.7e-06	-0.05255	1.347e-05	-0.00261
7.375	-7.329e-05	0.05228	-1.202e-05	0.15484	-0.00014253	-0.19534	-4.525e-05	0.04652	0.00010521	-0.0917	-0.00016326	-0.17605	-0.0001175	-0.03373	-6.608e-05	-0.17341	-2.84e-06	-0.06509	2.242e-05	0.00634
7.4	-7.058e-05	0.05499	3.435e-05	0.20121	-0.0001473	-0.20011	-6.737e-05	0.0244	0.0001223	-0.07461	-0.00013491	-0.1477	-0.00013245	-0.04868	-9.256e-05	-0.19989	-2.927e-05	-0.09152	3.799e-05	0.02191
7.425	-7.289e-05	0.05268	7.891e-05	0.24577	-0.0001244	-0.17721	-7.009e-05	0.02168	0.00016043	-0.03648	-9.195e-05	-0.10474	-0.00012539	-0.04162	-0.0001243	-0.23163	-5.14e-05	-0.11365	4.904e-05	0.03296
7.45	-7.997e-05	0.0456	0.00010698	0.27384	-8.252e-05	-0.13533	-5.35e-05	0.03827	0.00019847	0.00156	-5.115e-05	-0.06394	-0.00011256	-0.02879	-0.00016122	-0.26855	-5.3e-05	-0.11525	4.303e-05	0.02695
7.475	-7.924e-05	0.04633	0.00011257	0.27943	-3.335e-05	-0.08616	-3.01e-05	0.06167	0.00020721	0.0103	-2.622e-05	-0.03901	-0.00010472	-0.02095	-0.00021013	-0.31746	-3.963e-05	-0.10188	2.908e-05	0.013
7.5	-5.985e-05	0.06572	9.393e-05	0.26079	8.34e-06	-0.04447	-1.269e-05	0.07908	0.00018585	-0.01106	-1.95e-05	-0.03229	-8.763e-05	-0.00386	-0.00026515	-0.37248	-3.005e-05	-0.0923	2.67e-05	0.01062
7.525	-1.945e-05	0.10612	6.057e-05	0.22743	2.689e-05	-0.02592	-1.661e-05	0.07516	0.00014494	-0.05197	-2.332e-05	-0.03611	-7.114e-05	0.01263	-0.00030149	-0.40882	-2.672e-05	-0.08897	3.269e-05	0.01661
7.55	3.717e-05	0.16274	3.055e-05	0.19741	1.993e-05	-0.03288	-4.853e-05	0.04324	9.138e-05	-0.10553	-4.195e-05	-0.05474	-5.482e-05	0.02895	-0.00030854	-0.41587	-2.947e-05	-0.09172	3.043e-05	0.01435
7.575	0.00010115	0.22672	1.212e-05	0.17898	-1.779e-05	-0.0706	-9.332e-05	-0.00155	4.677e-05	-0.15014	-6.4e-05	-0.07679	-5.095e-05	0.03282	-0.0002792	-0.38653	-4.104e-05	-0.10329	1.812e-05	0.00204
7.6	0.00015683	0.2824	2.504e-05	0.1919	-7.023e-05	-0.12304	-0.00012893	-0.03716	1.647e-05	-0.18044	-7.207e-05	-0.08486	-5.028e-05	0.03349	-0.00024527	-0.3526	-5.077e-05	-0.11302	1.678e-05	0.0007
7.625	0.00018827	0.31384	5.327e-05	0.22013	-0.00012224	-0.17505	-0.00013146	-0.03969	9.6e-07	-0.19595	-7.75e-05	-0.09029	-5.082e-05	0.03295	-0.00023612	-0.34345	-4.565e-05	-0.1079	2.413e-05	0.00805
7.65	0.00018276	0.30833	9.372e-05	0.26058	-0.00014714	-0.19995	-8.899e-05	0.00278	-2.15e-05	-0.21841	-9.026e-05	-0.10305	-3.818e-05	0.04559	-0.00025305	-0.36038	-1.617e-05	-0.07842	1.285e-05	-0.00323
7.675	0.00015057	0.27614	0.00013463	0.30149	-0.00013959	-0.1924	-3.699e-05	0.05478	-5.288e-05	-0.24979	-0.00010115	-0.11394	-1.287e-05	0.0709	-0.00027004	-0.37737	3.203e-05	-0.03022	-1.743e-05	-0.03351
7.7	0.00011152	0.23709	0.00016192	0.32878	-0.00011587	-0.16868	-2.87e-06	0.0889	-8.659e-05	-0.2835	-9.705e-05	-0.10984	1.03e-06	0.0848	-0.00027683	-0.38416	8.497e-05	0.02272	-5.473e-05	-0.07081
7.725	7.064e-05	0.19621	0.00016018	0.32704	-8.717e-05	-0.13998	-1.18e-05	0.07997	-0.00011754	-0.31445	-5.917e-05	-0.07196	-5.44e-06	0.07833	-0.00027704	-0.38437	0.00012903	0.06678	-7.578e-05	-0.09186
7.75	4.278e-05	0.16835	0.00014318	0.31004	-6.495e-05	-0.11776	-7.123e-05	0.02054	-0.00014826	-0.34517	5e-08	-0.01274	-1.749e-05	0.06628	-0.00026811	-0.37544	0.00015607	0.09382	-7.637e-05	-0.09245
7.775	3.134e-05	0.15691	0.00011499	0.28185	-5.045e-05	-0.10326	-0.0001492	-0.05743	-0.00016701	-0.36392	3.974e-05	0.02695	-2.503e-05	0.05874	-0.00025466	-0.36199	0.00017616	0.11391	-7.544e-05	-0.09152
7.8	3.781e-05	0.16338	9.537e-05	0.26223	-4.524e-05	-0.09805	-0.00021763	-0.12586	-0.00016467	-0.36158	3.759e-05	0.0248	-3.539e-05	0.04838	-0.00025552	-0.36285	0.00019715	0.1349	-8.421e-05	-0.10029
7.825	4.736e-05	0.17293	7.164e-05	0.2385	-6.838e-05	-0.12119	-0.00026077	-0.169	-0.00014337	-0.34028	4.24e-06	-0.00855	-6.228e-05	0.02149	-0.00027063	-0.37796	0.00021486	0.15261	-9.783e-05	-0.11391
7.85	5.133e-05	0.1769	4.796e-05	0.21482	-0.00011097	-0.16378	-0.00026418	-0.17241	-0.00011452	-0.31143	-3.249e-05	-0.04528	-9.808e-05	-0.01431	-0.000287	-0.39433	0.0002244	0.16215	-0.00010716	-0.12324
7.875	4.576e-05	0.17133	2.596e-05	0.19282	-0.0001519	-0.20471	-0.00021612	-0.12435	-8.153e-05	-0.27844	-5.097e-05	-0.06376	-0.00013187	-0.0481	-0.00030908	-0.41641	0.00021731	0.15506	-0.00011069	-0.12677
7.9	2.269e-05	0.14826	-3.54e-06	0.16332	-0.00018515	-0.23796	-0.00014055	-0.04878	-5.789e-05	-0.2548	-4.196e-05	-0.05475	-0.00016261	-0.07884	-0.00032628	-0.43361	0.00020014	0.13789	-0.00010114	-0.11722
7.925	-1.157e-05	0.114	-3.968e-05	0.12718	-0.00020635	-0.25916	-7.206e-05	0.01971	-3.897e-05	-0.23588	-3.177e-05	-0.04456	-0.00019104	-0.10727	-0.00032081	-0.42814	0.00019292	0.13067	-6.76e-05	-0.08368
7.95	-4.486e-05	0.08071	-7.035e-05	0.09651	-0.00021909	-0.2719	-4.415e-05	0.04762	-2.048e-05	-0.21739	-3.01e-05	-0.04289	-0.00022075	-0.13698	-0.00028966	-0.39699	0.00020558	0.14333	-1.979e-05	-0.03587
7.975	-5.912e-05	0.06645	-8.327e-05	0.08359	-0.00021954	-0.27235	-5.106e-05	0.04071	-1.287e-05	-0.20978	-2.605e-05	-0.03884	-0.00024876	-0.16499	-0.00024612	-0.35345	0.00022404	0.16179	2.121e-05	0.00513
8	-5.62e-05	0.06937	-7.881e-05	0.08805	-0.00022004	-0.27285	-7.226e-05	0.01951	-2.486e-05	-0.22177	-8.36e-06	-0.02115	-0.00026767	-0.1839	-0.00021068	-0.31801	0.00023215	0.1699	4.43e-05	0.02822
8.025	-3.757e-05	0.088	-6.372e-05	0.10314	-0.00021549	-0.2683	-9.666e-05	-0.00489	-4.956e-05	-0.24647	2.661e-05	0.01382	-0.0002777	-0.19393	-0.00019364	-0.30097	0.00022741	0.16516	4.081e-05	0.02473
8.05	-1.625e-05	0.10932	-5.346e-05	0.1134	-0.00020029	-0.2531	-0.00012165	-0.02988	-7.103e-05	-0.26794	6.77e-05	0.05491	-0.00028661	-0.20284	-0.00019699	-0.30432	0.0002176	0.15535	3.33e-06	-0.01275
8.075	2.38e-06	0.12795	-4.922e-05	0.11764	-0.00016558	-0.21839	-0.00013351	-0.04174	-8.397e-05	-0.28088	9.468e-05	0.08189	-0.00029524	-0.21147	-0.00019328	-0.30061	0.00020739	0.14514	-6.47e-05	-0.08078
8.1	1.022e-05	0.13579	-4.191e-05	0.12495	-0.00011559	-0.1684	-0.00012032	-0.02855	-8.49e-05	-0.28181	0.00010324	0.09045	-0.00030809	-0.22432	-0.00017921	-0.28654	0.00019281	0.13056	-0.00014054	-0.15662
8.125	9.23e-06	0.1348	-3.682e-05	0.13004	-6.381e-05	-0.11662	-8.677e-05	0.005	-7.418e-05	-0.27109	9.721e-05	0.08442	-0.00031185	-0.22808	-0.00016314	-0.27047	0.00018729	0.12504	-0.00019589	-0.21197
8.15	9.02e-06	0.13459	-2.428e-05	0.14258	-2.817e-05	-0.08098	-5.315e-05	0.03862	-4.869e-05	-0.2456	7.527e-05	0.06248	-0.00030081	-0.21704	-0.00015452	-0.26185	0.00017859	0.11634	-0.00022824	-0.24432
8.175	2.344e-05	0.14901	-5.53e-06	0.16133	-2.906e-05	-0.08187	-3.399e-05	0.05778	-1.175e-05	-0.20866	4.653e-05	0.03374	-0.00027463	-0.19086	-0.00014818	-0.25551	0.00015367	0.09142	-0.00023191	-0.24799
8.2	4.322e-05	0.16879	0	0.16686	-5.064e-05	-0.10345	-2.825e-05	0.06352	3.026e-05	-0.16665	2.611e-05	0.01332	-0.00025733	-0.17356	-0.00013991	-0.24724	0.00012606	0.06381	-0.00021724	-0.23332
8.225	5.802e-05	0.18359	2.56e-06	0.16942	-7.692e-05	-0.12973	-2.232e-05	0.06945	7.3e-05	-0.12391	8.32e-06	-0.00447	-0.00024978	-0.16601	-0.00012595	-0.23328	0.00011348	0.05123	-0.00020743	-0.22351
8.25	6.887e-05	0.19444	4.84e-06	0.1717	-8.756e-05	-0.14037	-1.81e-05	0.07367	0.00011835	-0.07856	1.1e-07	-0.01268	-0.00025077	-0.167	-0.0001238	-0.23113	0.00012384	0.06159	-0.00020348	-0.21956
8.275	6.463e-05	0.1902	1.676e-05	0.18362	-8.563e-05	-0.13844	-3.667e-05	0.0551	0.00015965	-0.03726	3.8e-07	-0.01241	-0.00024533	-0.16156	-0.00013346	-0.24079	0.00014735	0.0851	-0.0001953	-0.21138
8.3	4.54e-05	0.17097	2.988e-05	0.19674	-8.126e-05	-0.13407	-5.489e-05	0.03688	0.00018746	-0.00945	2.119e-05	0.0084	-0.0002379	-0.15413	-0.00015437	-0.2617	0.00018055	0.1183	-0.0001886	-0.20468
8.325	9.74e-06	0.13531	3.246e-05	0.19932	-5.624e-05	-0.10905	-7.424e-05	0.01753	0.00020302	0.00611	6.203e-05	0.04924	-0.00023575	-0.15198	-0.00018593	-0.29326	0.00021627	0.15402	-0.00017455	-0.19063
8.35	-4.314e-05	0.08243	3.384e-05	0.2007	-2.195e-05	-0.07476	-9.141e-05	0.00036	0.0002051	0.00819	0.00010154	0.08875	-0.00025497	-0.1712	-0.00022063	-0.32796	0.00024024	0.17799	-0.00016809	-0.18417
8.375	-0.00011234	0.01323	4.193e-05	0.20879	1.012e-05	-0.04269	-0.00010443	-0.01266	0.00019604	-0.00087	0.00011265	0.09986	-0.00028368	-0.19991	-0.00024237	-0.3497	0.00025741	0.19516	-0.00017209	-0.18817
8.4	-0.00017376	-0.04819	4.931e-05	0.21617	2.617e-05	-0.02664	-0.00011345	-0.02168	0.00017256	-0.02435	9.127e-05	0.07848	-0.00031242	-0.22865	-0.00023044	-0.33777	0.00026596	0.20371	-0.00017905	-0.19513
8.425	-0.0002026	-0.07703	6.04e-05	0.22726	3.18e-05	-0.02101	-0.00012314	-0.03137	0.00013695	-0.05996	4.699e-05	0.0342	-0.00032504	-0.24127	-0.00017189	-0.27922	0.00026837	0.20612	-0.00017045	-0.18653
8.45	-0.00018535	-0.05978	6.013e-05	0.22699	3.727e-05	-0.01554	-0.00013628	-0.04451	9.363e-05	-0.10328	1.506e-05	0.00227	-0.00031617	-0.2324	-8.493e-05	-0.19226	0.00025023	0.18798	-0.00013824	-0.15432
8.475	-0.00012421	0.00136	6.299e-05	0.22985	4.238e-05	-0.01043	-0.00014967	-0.0579	5.001e-05	-0.1469	1.298e-05	0.00019	-0.00028953	-0.20576	-1.809e-05	-0.12542	0.00021567	0.15342	-9.293e-05	-0.10901
8.5	-4.824e-05	0.07733	7.347e-05	0.24033	3.942e-05	-0.01339	-0.00014455	-0.05278	2.312e-05	-0.17379	2.579e-05	0.013	-0.00026082	-0.17705	1.108e-05	-0.09625	0.00017346	0.11121	-4.216e-05	-0.05824
8.525	1.175e-05	0.13732	9.208e-05	0.25894	2.908e-05	-0.02373	-0.00011339	-0.02162	7.62e-06	-0.18929	3.269e-05	0.0199	-0.0002468	-0.16303	1.108e-05	-0.09625	0.00013879	0.07654	-3.58e-06	-0.01966
8.55	3.141e-05	0.15698	0.00010835	0.27521	2.524e-05	-0.02757	-6.763e-05	0.02414	1.029e-05	-0.18662	3.804e-05	0.02525	-0.00023911	-0.15534	1.98e-06	-0.10535	0.00011828	0.05603	6.76e-06	-0.00932
8.575	1.744e-05	0.14301	0.00012491	0.29177	4.085e-05	-0.01196	-4.346e-05	0.04831	2.623e-05	-0.17068	5.23e-05	0.03951	-0.00021626	-0.13249	-5.71e-06	-0.11304	0.00010385	0.0416	-3.178e-05	-0.04786
8.6	-1.716e-05	0.10841	0.00012901	0.29587	5.739e-05	0.00458	-4.85e-05	0.04327	4.733e-05	-0.14958	6.921e-05	0.05642	-0.00016912	-0.08535	-3.737e-05	-0.1447	0.00010483	0.04258	-0.00010692	-0.123
8.625	-6.192e-05	0.06365	0.00011949	0.28635	5.809e-05	0.00528	-7.429e-05	0.01748	5.999e-05	-0.13692	8.532e-05	0.07253	-0.00012486	-0.04109	-8.393e-05	-0.19126	0.00013531	0.07306	-0.00019468	-0.21076
8.65	-0.00010867	0.0169	0.00010961	0.27647	3.76e-05	-0.01521	-0.00010314	-0.01137	5.869e-05	-0.13822	9.355e-05	0.08076	-0.00011107	-0.0273	-0.00012572	-0.23305	0.00019006	0.12781	-0.00025215	-0.26823
8.675	-0.00014656	-0.02099	0.00010325	0.27011	-1.39e-06	-0.0542	-0.00011717	-0.0254	5.371e-05	-0.1432	9.453e-05	0.08174	-0.00013126	-0.04749	-0.00015227	-0.2596	0.00024445	0.1822	-0.00026382	-0.2799
8.7	-0.00017277	-0.0472	9.777e-05	0.26463	-4.089e-05	-0.0937	-0.0001074	-0.01563	4.701e-05	-0.1499	7.79e-05	0.06511	-0.00016963	-0.08586	-0.00016985	-0.27718	0.00027133	0.20908	-0.00022355	-0.23963
8.725	-0.00018382	-0.05825	8.992e-05	0.25678	-6.831e-05	-0.12112	-9.073e-05	0.00104	2.768e-05	-0.16923	4.053e-05	0.02774	-0.00020927	-0.1255	-0.00017941	-0.28674	0.00026004	0.19779	-0.00014753	-0.16361
8.75	-0.00018519	-0.05962	6.683e-05	0.23369	-8.078e-05	-0.13359	-8.899e-05	0.00278	-5.64e-06	-0.20255	-2.95e-06	-0.01574	-0.00023936	-0.15559	-0.00016884	-0.27617	0.00021266	0.15041	-6.994e-05	-0.08602
8.775	-0.00016673	-0.04116	4.985e-05	0.21671	-9.34e-05	-0.14621	-0.00010395	-0.01218	-4.09e-05	-0.23781	-3.289e-05	-0.04568	-0.00025296	-0.16919	-0.00013562	-0.24295	0.00014553	0.08328	-2.392e-05	-0.04
8.8	-0.00013628	-0.01071	3.843e-05	0.20529	-0.00010743	-0.16024	-0.00012747	-0.0357	-7.555e-05	-0.27246	-5.424e-05	-0.06703	-0.00025433	-0.17056	-9.726e-05	-0.20459	7.918e-05	0.01693	-3.615e-05	-0.05223
8.825	-0.00011707	0.0085	2.569e-05	0.19255	-0.00011577	-0.16858	-0.00014388	-0.05211	-0.00010014	-0.29705	-4.946e-05	-0.06225	-0.00025858	-0.17481	-5.643e-05	-0.16376	2.468e-05	-0.03757	-9.182e-05	-0.1079
8.85	-0.00012635	-0.00078	7.25e-06	0.17411	-0.000123	-0.17581	-0.00014091	-0.04914	-0.00010176	-0.29867	-2.252e-05	-0.03531	-0.00027505	-0.19128	-1.225e-05	-0.11958	-4.56e-06	-0.06681	-0.00014938	-0.16546
8.875	-0.00015778	-0.03221	-2.323e-05	0.14363	-0.00013315	-0.18596	-0.00012148	-0.02971	-8.916e-05	-0.28607	-1.07e-06	-0.01386	-0.00029521	-0.21144	1.323e-05	-0.0941	-2.502e-05	-0.08727	-0.00017704	-0.19312
8.9	-0.00018865	-0.06308	-5.87e-05	0.10816	-0.00014462	-0.19743	-9.239e-05	-0.00062	-6.837e-05	-0.26528	1.895e-05	0.00616	-0.00030465	-0.22088	5.68e-06	-0.10165	-4.217e-05	-0.10442	-0.00016714	-0.18322
8.925	-0.0002155	-0.08993	-9.266e-05	0.0742	-0.00016852	-0.22133	-5.528e-05	0.03649	-4.443e-05	-0.24134	3.533e-05	0.02254	-0.00030722	-0.22345	-2.652e-05	-0.13385	-4.958e-05	-0.11183	-0.00013474	-0.15082
8.95	-0.00023805	-0.11248	-0.00012328	0.04358	-0.00020318	-0.25599	-1.346e-05	0.07831	-2.297e-05	-0.21988	4.669e-05	0.0339	-0.00030981	-0.22604	-7.218e-05	-0.17951	-6.029e-05	-0.12254	-9.146e-05	-0.10754
8.975	-0.00023848	-0.11291	-0.00015001	0.01685	-0.00024793	-0.30074	2.088e-05	0.11265	-2.729e-05	-0.2242	4.372e-05	0.03093	-0.00031511	-0.23134	-0.00011873	-0.22606	-8.382e-05	-0.14607	-4.413e-05	-0.06021
9	-0.00020578	-0.08021	-0.00016339	0.00347	-0.00029048	-0.34329	3.832e-05	0.13009	-5.762e-05	-0.25453	2.145e-05	0.00866	-0.0003126	-0.22883	-0.00016852	-0.27585	-9.678e-05	-0.15903	-8.93e-06	-0.02501
9.025	-0.00014299	-0.01742	-0.00016839	-0.00153	-0.00030433	-0.35714	2.706e-05	0.11883	-9.311e-05	-0.29002	-1.538e-05	-0.02817	-0.00030044	-0.21667	-0.00021797	-0.3253	-8.287e-05	-0.14512	1.507e-05	-0.00101
9.05	-7.621e-05	0.04936	-0.00016233	0.00453	-0.00029135	-0.34416	-7.29e-06	0.08448	-0.00011707	-0.31398	-4.052e-05	-0.05331	-0.00027134	-0.18757	-0.00025449	-0.36182	-4.624e-05	-0.10849	3.075e-05	0.01467
9.075	-4.434e-05	0.08123	-0.00014804	0.01882	-0.0002597	-0.31251	-4.486e-05	0.04691	-0.00011297	-0.30988	-5.133e-05	-0.06412	-0.00022935	-0.14558	-0.00027659	-0.38392	-3.79e-06	-0.06604	5.649e-05	0.04041
9.1	-4.745e-05	0.07812	-0.00014724	0.01962	-0.0002335	-0.28631	-6.318e-05	0.02859	-9.437e-05	-0.29128	-5.35e-05	-0.06629	-0.0001912	-0.10743	-0.0002855	-0.39283	3.27e-05	-0.02955	8.651e-05	0.07043
9.125	-6.304e-05	0.06253	-0.00016912	-0.00226	-0.00021469	-0.2675	-7.324e-05	0.01853	-7.259e-05	-0.2695	-7.098e-05	-0.08377	-0.0001702	-0.08643	-0.00027443	-0.38176	5.868e-05	-0.00357	0.00012589	0.10981
9.15	-7.699e-05	0.04858	-0.00020171	-0.03485	-0.0002053	-0.25811	-8.763e-05	0.00414	-5.753e-05	-0.25444	-9.759e-05	-0.11038	-0.00016435	-0.08058	-0.00025408	-0.36141	6.77e-05	0.00545	0.00016682	0.15074
9.175	-9.606e-05	0.02951	-0.00023562	-0.06876	-0.00020391	-0.25672	-0.00011783	-0.02606	-5.835e-05	-0.25526	-0.00010722	-0.12001	-0.00016261	-0.07884	-0.00022054	-0.32787	6.787e-05	0.00562	0.0001971	0.18102
9.2	-0.00013204	-0.00647	-0.0002625	-0.09564	-0.00021096	-0.26377	-0.00015539	-0.06362	-7.362e-05	-0.27053	-0.00010126	-0.11405	-0.00015445	-0.07068	-0.00017892	-0.28625	6.48e-05	0.00255	0.00020364	0.18756
9.225	-0.0001786	-0.05303	-0.00028232	-0.11546	-0.00021288	-0.26569	-0.00018847	-0.0967	-9.36e-05	-0.29051	-9.157e-05	-0.10436	-0.00014055	-0.05678	-0.00012964	-0.23697	7.946e-05	0.01721	0.00017102	0.15494
9.25	-0.00020554	-0.07997	-0.00030019	-0.13333	-0.00021166	-0.26447	-0.00022038	-0.12861	-0.00010471	-0.30162	-8.083e-05	-0.09362	-0.00011769	-0.03392	-9.429e-05	-0.20162	9.902e-05	0.03677	0.00011275	0.09667
9.275	-0.00017942	-0.05385	-0.00030863	-0.14177	-0.00021418	-0.26699	-0.00025133	-0.15956	-0.00010862	-0.30553	-7.901e-05	-0.0918	-9.301e-05	-0.00924	-7.868e-05	-0.18601	0.00010543	0.04318	4.789e-05	0.03181
9.3	-0.00011016	0.01541	-0.00030916	-0.1423	-0.00022315	-0.27596	-0.00027159	-0.17982	-0.0001163	-0.31321	-9.387e-05	-0.10666	-6.205e-05	0.02172	-8.257e-05	-0.1899	9.522e-05	0.03297	7.66e-06	-0.00842
9.325	-3.679e-05	0.08878	-0.00029457	-0.12771	-0.00022927	-0.28208	-0.00026485	-0.17308	-0.00013101	-0.32792	-0.0001154	-0.12819	-2.948e-05	0.05429	-8.826e-05	-0.19559	7.994e-05	0.01769	-2.67e-06	-0.01875
9.35	3.36e-06	0.12893	-0.00026504	-0.09818	-0.00023847	-0.29128	-0.00023144	-0.13967	-0.00014822	-0.34513	-0.00014286	-0.15565	-1.585e-05	0.06792	-9.15e-05	-0.19883	5.755e-05	-0.0047	1.871e-05	0.00263
9.375	7.4e-06	0.13297	-0.00022678	-0.05992	-0.00024311	-0.29592	-0.000202	-0.11023	-0.00016894	-0.36585	-0.00016157	-0.17436	-2.272e-05	0.06105	-9.7e-05	-0.20433	3.947e-05	-0.02278	5.535e-05	0.03927
9.4	-1.176e-05	0.11381	-0.00019314	-0.02628	-0.000235	-0.28781	-0.00018729	-0.09552	-0.0001801	-0.37701	-0.00017396	-0.18675	-5.918e-05	0.02459	-0.00010528	-0.21261	3.718e-05	-0.02507	9.674e-05	0.08066
9.425	-3.117e-05	0.0944	-0.00017144	-0.00458	-0.0002138	-0.26661	-0.00018475	-0.09298	-0.00016713	-0.36404	-0.00019628	-0.20907	-0.00012281	-0.03904	-0.00010523	-0.21256	5.237e-05	-0.00988	0.00011732	0.10124
9.45	-3.608e-05	0.08949	-0.00017034	-0.00348	-0.00018503	-0.23784	-0.0001923	-0.10053	-0.00014349	-0.3404	-0.00022702	-0.23981	-0.00018996	-0.10619	-8.739e-05	-0.19472	8.284e-05	0.02059	0.00011743	0.10135
9.475	-2.291e-05	0.10266	-0.00017854	-0.01168	-0.00014667	-0.19948	-0.00020202	-0.11025	-0.00011624	-0.31315	-0.00026454	-0.27733	-0.00023912	-0.15535	-7.081e-05	-0.17814	0.00012375	0.0615	0.00010886	0.09278
9.5	-2.83e-06	0.12274	-0.00018538	-0.01852	-0.00010961	-0.16242	-0.00019725	-0.10548	-8.64e-05	-0.28331	-0.0002994	-0.31219	-0.00025502	-0.17125	-7.924e-05	-0.18657	0.00016103	0.09878	0.00011055	0.09447
9.525	2.169e-05	0.14726	-0.00019038	-0.02352	-9.031e-05	-0.14312	-0.00017996	-0.08819	-5.926e-05	-0.25617	-0.00031832	-0.33111	-0.00025097	-0.1672	-0.00010437	-0.2117	0.00018254	0.12029	0.0001269	0.11082
9.55	4.322e-05	0.16879	-0.00019684	-0.02998	-9.422e-05	-0.14703	-0.0001728	-0.08103	-4.889e-05	-0.2458	-0.00031754	-0.33033	-0.00023812	-0.15435	-0.00011959	-0.22692	0.00017842	0.11617	0.00014355	0.12747
9.575	3.632e-05	0.16189	-0.00020381	-0.03695	-0.00012249	-0.1753	-0.00017203	-0.08026	-6.315e-05	-0.26006	-0.0003077	-0.32049	-0.00022209	-0.13832	-0.00010885	-0.21618	0.00015226	0.09001	0.00013811	0.12203
9.6	-5.17e-06	0.1204	-0.00020471	-0.03785	-0.00016181	-0.21462	-0.00017365	-0.08188	-0.00010067	-0.29758	-0.00030616	-0.31895	-0.00020098	-0.11721	-7.816e-05	-0.18549	0.0001223	0.06005	0.00011058	0.0945
9.625	-6.56e-05	0.05997	-0.00021651	-0.04965	-0.00019397	-0.24678	-0.00017575	-0.08398	-0.00013924	-0.33615	-0.00030033	-0.31312	-0.00017116	-0.08739	-3.824e-05	-0.14557	0.00010272	0.04047	8.331e-05	0.06723
9.65	-0.00012009	0.00548	-0.00022936	-0.0625	-0.00020811	-0.26092	-0.00018351	-0.09174	-0.00017602	-0.37293	-0.00026805	-0.28084	-0.00014639	-0.06262	-6.25e-06	-0.11358	0.00010054	0.03829	6.703e-05	0.05095
9.675	-0.00015952	-0.03395	-0.0002401	-0.07324	-0.00019566	-0.24847	-0.00018961	-0.09784	-0.00022223	-0.41914	-0.0002063	-0.21909	-0.00014148	-0.05771	-1.92e-06	-0.10925	0.00010826	0.04601	6.069e-05	0.04461
9.7	-0.00019273	-0.06716	-0.0002357	-0.06884	-0.00017197	-0.22478	-0.00018491	-0.09314	-0.00026056	-0.45747	-0.00012988	-0.14267	-0.00013921	-0.05544	-2.448e-05	-0.13181	0.00011735	0.0551	5.718e-05	0.0411
9.725	-0.00023076	-0.10519	-0.00023281	-0.06595	-0.00015645	-0.20926	-0.00017515	-0.08338	-0.00027058	-0.46749	-6.245e-05	-0.07524	-0.00012263	-0.03886	-6.186e-05	-0.16919	0.00010768	0.04543	6.002e-05	0.04394
9.75	-0.00025899	-0.13342	-0.00024126	-0.0744	-0.00017506	-0.22787	-0.00016452	-0.07275	-0.00025599	-0.4529	-2.155e-05	-0.03434	-9.496e-05	-0.01119	-9.755e-05	-0.20488	7.446e-05	0.01221	7.406e-05	0.05798
9.775	-0.00027596	-0.15039	-0.00026336	-0.0965	-0.00020881	-0.26162	-0.00016719	-0.07542	-0.00023556	-0.43247	-1.802e-05	-0.03081	-7.048e-05	0.01329	-0.00011972	-0.22705	2.831e-05	-0.03394	9.551e-05	0.07943
9.8	-0.00026676	-0.14119	-0.0002917	-0.12484	-0.00024713	-0.29994	-0.00018619	-0.09442	-0.00022447	-0.42138	-4.41e-05	-0.05689	-6.896e-05	0.01481	-0.00013595	-0.24328	-4.22e-06	-0.06647	0.00010944	0.09336
9.825	-0.00022821	-0.10264	-0.00032068	-0.15382	-0.00028116	-0.33397	-0.00021377	-0.122	-0.00021248	-0.40939	-7.988e-05	-0.09267	-8.664e-05	-0.00287	-0.00014089	-0.24822	-7.17e-06	-0.06942	9.885e-05	0.08277
9.85	-0.00017084	-0.04527	-0.00033967	-0.17281	-0.00030926	-0.36207	-0.00024612	-0.15435	-0.00019513	-0.39204	-9.549e-05	-0.10828	-0.00012284	-0.03907	-0.00013203	-0.23936	1.45e-05	-0.04775	6.183e-05	0.04575
9.875	-0.00012105	0.00452	-0.00034119	-0.17433	-0.00031857	-0.37138	-0.00026804	-0.17627	-0.00017692	-0.37383	-7.133e-05	-0.08412	-0.00016595	-0.08218	-0.00012029	-0.22762	3.198e-05	-0.03027	9.76e-06	-0.00632
9.9	-0.0001128	0.01277	-0.00033555	-0.16869	-0.0003125	-0.36531	-0.00027802	-0.18625	-0.00017062	-0.36753	-8.45e-06	-0.02124	-0.00020698	-0.12321	-0.00010556	-0.21289	4.777e-05	-0.01448	-3.377e-05	-0.04985
9.925	-0.00015387	-0.0283	-0.00032383	-0.15697	-0.0002933	-0.34611	-0.0002787	-0.18693	-0.00016709	-0.364	4.473e-05	0.03194	-0.00023237	-0.1486	-9.523e-05	-0.20256	5.39e-05	-0.00835	-5.89e-05	-0.07498
9.95	-0.00022906	-0.10349	-0.00030899	-0.14213	-0.00027398	-0.32679	-0.00028286	-0.19109	-0.00017292	-0.36983	4.122e-05	0.02843	-0.00024627	-0.1625	-9.803e-05	-0.20536	4.42e-05	-0.01805	-6.995e-05	-0.08603
9.975	-0.0003114	-0.18583	-0.00030382	-0.13696	-0.00026447	-0.31728	-0.00029465	-0.20288	-0.00018647	-0.38338	-1.363e-05	-0.02642	-0.00024448	-0.16071	-0.0001188	-0.22613	2.192e-05	-0.04033	-7.166e-05	-0.08774
10	-0.00038359	-0.25802	-0.00031694	-0.15008	-0.00026322	-0.31603	-0.00030327	-0.2115	-0.00020446	-0.40137	-8.957e-05	-0.10236	-0.00022499	-0.14122	-0.00014206	-0.24939	-1.516e-05	-0.07741	-5.934e-05	-0.07542
10.025	-0.0004343	-0.30873	-0.00034429	-0.17743	-0.00027808	-0.33089	-0.00031539	-0.22362	-0.00022843	-0.42534	-0.00014608	-0.15887	-0.00020352	-0.11975	-0.00015257	-0.2599	-4.877e-05	-0.11102	-3.89e-05	-0.05498
10.05	-0.0004558	-0.33023	-0.00037892	-0.21206	-0.00030756	-0.36037	-0.00034626	-0.25449	-0.00024824	-0.44515	-0.00016471	-0.1775	-0.00019642	-0.11265	-0.00016049	-0.26782	-6.725e-05	-0.1295	-1.932e-05	-0.0354
10.075	-0.00044506	-0.31949	-0.00039979	-0.23293	-0.00034452	-0.39733	-0.00039877	-0.307	-0.00025928	-0.45619	-0.00017331	-0.1861	-0.00019514	-0.11137	-0.00017787	-0.2852	-7.519e-05	-0.13744	-1.1e-06	-0.01718
10.1	-0.00040586	-0.28029	-0.00039028	-0.22342	-0.00037391	-0.42672	-0.00045854	-0.36677	-0.00026454	-0.46145	-0.0001923	-0.20509	-0.00019895	-0.11518	-0.00020787	-0.3152	-7.108e-05	-0.13333	1.022e-05	-0.00586
10.125	-0.00035536	-0.22979	-0.00035878	-0.19192	-0.00039862	-0.45143	-0.00049494	-0.40317	-0.00026103	-0.45794	-0.00021897	-0.23176	-0.00020235	-0.11858	-0.00024233	-0.34966	-5.986e-05	-0.12211	1.086e-05	-0.00522
10.15	-0.00032701	-0.20144	-0.00031347	-0.14661	-0.00041856	-0.47137	-0.00049089	-0.39912	-0.00025254	-0.44945	-0.00024472	-0.25751	-0.00019871	-0.11494	-0.00026663	-0.37396	-3.651e-05	-0.09876	3.88e-06	-0.0122
10.175	-0.00033368	-0.20811	-0.0002586	-0.09174	-0.00042949	-0.4823	-0.00046808	-0.37631	-0.0002561	-0.45301	-0.00025691	-0.2697	-0.00018426	-0.10049	-0.00029185	-0.39918	-1.184e-05	-0.07409	6.87e-06	-0.00921
10.2	-0.00036058	-0.23501	-0.00022079	-0.05393	-0.00041344	-0.46625	-0.00044395	-0.35218	-0.00027565	-0.47256	-0.00024604	-0.25883	-0.0001645	-0.08073	-0.00032028	-0.42761	7.33e-06	-0.05492	2.239e-05	0.00631
10.225	-0.00038932	-0.26375	-0.00020532	-0.03846	-0.00035749	-0.4103	-0.00043932	-0.34755	-0.00031246	-0.50937	-0.0002224	-0.23519	-0.00015809	-0.07432	-0.00035206	-0.45939	1.016e-05	-0.05209	4.762e-05	0.03154
10.25	-0.00040608	-0.28051	-0.00021652	-0.04966	-0.00028922	-0.34203	-0.00044735	-0.35558	-0.00036172	-0.55863	-0.00020454	-0.21733	-0.00016677	-0.083	-0.00038254	-0.48987	-4.6e-06	-0.06685	6.894e-05	0.05286
10.275	-0.00040131	-0.27574	-0.00025506	-0.0882	-0.00023671	-0.28952	-0.00044745	-0.35568	-0.00041017	-0.60708	-0.00021161	-0.2244	-0.00018024	-0.09647	-0.00041301	-0.52034	-2.838e-05	-0.09063	6.318e-05	0.0471
10.3	-0.00037808	-0.25251	-0.00029125	-0.12439	-0.00021416	-0.26697	-0.00043033	-0.33856	-0.00045028	-0.64719	-0.00023095	-0.24374	-0.00019149	-0.10772	-0.00043595	-0.54328	-5.479e-05	-0.11704	2.804e-05	0.01196
10.325	-0.00034249	-0.21692	-0.00033013	-0.16327	-0.00021476	-0.26757	-0.00040571	-0.31394	-0.00046105	-0.65796	-0.00025741	-0.2702	-0.00020785	-0.12408	-0.00044352	-0.55085	-6.784e-05	-0.13009	-1.798e-05	-0.03406
10.35	-0.00030084	-0.17527	-0.00035931	-0.19245	-0.00022903	-0.28184	-0.00037648	-0.28471	-0.00045232	-0.64923	-0.00027016	-0.28295	-0.00023288	-0.14911	-0.00042969	-0.53702	-6.581e-05	-0.12806	-7.35e-05	-0.08958
10.375	-0.00025737	-0.1318	-0.00038063	-0.21377	-0.00025529	-0.3081	-0.00036164	-0.26987	-0.00042924	-0.62615	-0.00026935	-0.28214	-0.00025776	-0.17399	-0.00039363	-0.50096	-6.824e-05	-0.13049	-0.00012308	-0.13916
10.4	-0.00022364	-0.09807	-0.00039785	-0.23099	-0.00029573	-0.34854	-0.00034567	-0.2539	-0.00040814	-0.60505	-0.00025403	-0.26682	-0.00027706	-0.19329	-0.00033548	-0.44281	-9.099e-05	-0.15324	-0.00014844	-0.16452
10.425	-0.00021821	-0.09264	-0.00042381	-0.25695	-0.00034034	-0.39315	-0.00032245	-0.23068	-0.00039016	-0.58707	-0.0002272	-0.23999	-0.00029463	-0.21086	-0.00026354	-0.37087	-0.00013635	-0.1986	-0.00013673	-0.15281
10.45	-0.00024895	-0.12338	-0.00046538	-0.29852	-0.0003773	-0.43011	-0.0002946	-0.20283	-0.00037319	-0.5701	-0.00019794	-0.21073	-0.0003205	-0.23673	-0.00020376	-0.31109	-0.00020564	-0.26789	-9.583e-05	-0.11191
10.475	-0.00029622	-0.17065	-0.00051195	-0.34509	-0.00040824	-0.46105	-0.00028652	-0.19475	-0.0003761	-0.57301	-0.00018561	-0.1984	-0.00033937	-0.2556	-0.00017182	-0.27915	-0.00028096	-0.34321	-4.948e-05	-0.06556
10.5	-0.00034481	-0.21924	-0.000537	-0.37014	-0.00042507	-0.47788	-0.00032232	-0.23055	-0.0004082	-0.60511	-0.00019711	-0.2099	-0.00035103	-0.26726	-0.00016103	-0.26836	-0.00033037	-0.39262	-1.694e-05	-0.03302
10.525	-0.00037525	-0.24968	-0.00053682	-0.36996	-0.00043415	-0.48696	-0.00038979	-0.29802	-0.00045894	-0.65585	-0.00022626	-0.23905	-0.00035507	-0.2713	-0.00015778	-0.26511	-0.00034665	-0.4089	2e-06	-0.01408
10.55	-0.00037874	-0.25317	-0.00052034	-0.35348	-0.00042818	-0.48099	-0.00046189	-0.37012	-0.00050682	-0.70373	-0.00025729	-0.27008	-0.0003492	-0.26543	-0.00016048	-0.26781	-0.00033564	-0.39789	6.86e-06	-0.00922
10.575	-0.00036742	-0.24185	-0.0005043	-0.33744	-0.00040769	-0.4605	-0.00051434	-0.42257	-0.00052073	-0.71764	-0.00026535	-0.27814	-0.00033081	-0.24704	-0.00017485	-0.28218	-0.00030973	-0.37198	-6.48e-06	-0.02256
10.6	-0.00036987	-0.2443	-0.00049346	-0.3266	-0.00037536	-0.42817	-0.00053656	-0.44479	-0.00050374	-0.70065	-0.00025544	-0.26823	-0.00032087	-0.2371	-0.00016986	-0.27719	-0.00027654	-0.33879	-2.588e-05	-0.04196
10.625	-0.00040838	-0.28281	-0.00049154	-0.32468	-0.00034081	-0.39362	-0.00051736	-0.42559	-0.00047656	-0.67347	-0.00023642	-0.24921	-0.0003162	-0.23243	-0.00014297	-0.2503	-0.00025867	-0.32092	-5.76e-05	-0.07368
10.65	-0.00048909	-0.36352	-0.00051858	-0.35172	-0.00032006	-0.37287	-0.00046563	-0.37386	-0.00044058	-0.63749	-0.00021992	-0.23271	-0.00030893	-0.22516	-0.0001035	-0.21083	-0.00025412	-0.31637	-8.924e-05	-0.10532
10.675	-0.00058385	-0.45828	-0.00056895	-0.40209	-0.00032228	-0.37509	-0.00040053	-0.30876	-0.00040272	-0.59963	-0.0002218	-0.23459	-0.00030087	-0.2171	-5.452e-05	-0.16185	-0.00025359	-0.31584	-0.00010776	-0.12384
10.7	-0.0006561	-0.53053	-0.00062107	-0.45421	-0.00034538	-0.39819	-0.00035131	-0.25954	-0.0003633	-0.56021	-0.0002433	-0.25609	-0.00028819	-0.20442	-1.237e-05	-0.1197	-0.00023331	-0.29556	-0.0001262	-0.14228
10.725	-0.00069067	-0.5651	-0.00064882	-0.48196	-0.00039075	-0.44356	-0.0003354	-0.24363	-0.00033403	-0.53094	-0.00028168	-0.29447	-0.00026716	-0.18339	8.9e-07	-0.10644	-0.00018958	-0.25183	-0.00015655	-0.17263
10.75	-0.00067913	-0.55356	-0.00063759	-0.47073	-0.00043503	-0.48784	-0.00036184	-0.27007	-0.00033075	-0.52766	-0.00033377	-0.34656	-0.00024793	-0.16416	-9.08e-06	-0.11641	-0.0001588	-0.22105	-0.00019921	-0.21529
10.775	-0.00064268	-0.51711	-0.00061316	-0.4463	-0.0004652	-0.51801	-0.00040762	-0.31585	-0.00035793	-0.55484	-0.00036563	-0.37842	-0.00023972	-0.15595	-4.628e-05	-0.15361	-0.00016548	-0.22773	-0.00024975	-0.26583

## Sheet: 47.5kHz
Times (ms)	47.5kHz 10dB Atten	47.5kHz 10dB Atten, normalised	47.5kHz 20dB Atten	47.5kHz 20dB Atten, normalised	47.5kHz 30dB Atten	47.5kHz 30dB Atten, normalised	47.5kHz 40dB Atten	47.5kHz 40dB Atten, normalised	47.5kHz 50dB Atten	47.5kHz 50dB Atten, normalised	47.5kHz 60dB Atten	47.5kHz 60dB Atten, normalised	47.5kHz 70dB Atten	47.5kHz 70dB Atten, normalised	47.5kHz 65dB Atten	47.5kHz 65dB Atten, normalised	47.5kHz 55dB Atten	47.5kHz 55dB Atten, normalised	47.5kHz 80dB Atten	47.5kHz 80dB Atten, normalised
-2	3.855e-05	0	8.92e-06	0	-0.00020249	0	-6.973e-05	0	-3.699e-05	0	5.809e-05	0	2.377e-05	0	-0.00017143	0	0.00020004	0	-2.677e-05	0
-1.975	5.678e-05	0.01823	1.879e-05	0.00987	-0.00014135	0.06114	-5.205e-05	0.01768	-3.554e-05	0.00145	9.686e-05	0.03877	3.592e-05	0.01215	-0.00023388	-0.06245	0.00019632	-0.00372	2.091e-05	0.04768
-1.95	9.086e-05	0.05231	2.472e-05	0.0158	-0.00010271	0.09978	-2.976e-05	0.03997	-2.561e-05	0.01138	0.00012662	0.06853	3.03e-05	0.00653	-0.00028635	-0.11492	0.00016615	-0.03389	7.419e-05	0.10096
-1.925	0.00012525	0.0867	2.883e-05	0.01991	-9.548e-05	0.10701	-2.244e-05	0.04729	-7.75e-06	0.02924	0.00013665	0.07856	1.117e-05	-0.0126	-0.0002994	-0.12797	0.00011735	-0.08269	0.00012727	0.15404
-1.9	0.00013626	0.09771	3.295e-05	0.02403	-0.00010751	0.09498	-9.44e-06	0.06029	3.4e-06	0.04039	0.00012926	0.07117	-1.839e-05	-0.04216	-0.00026442	-0.09299	6.162e-05	-0.13842	0.00016962	0.19639
-1.875	0.00011838	0.07983	3.043e-05	0.02151	-0.00011163	0.09086	1.689e-05	0.08662	1.399e-05	0.05098	0.00011919	0.0611	-4.813e-05	-0.0719	-0.00019569	-0.02426	3.394e-05	-0.1661	0.00018812	0.21489
-1.85	7.376e-05	0.03521	1.363e-05	0.00471	-9.572e-05	0.10677	5.464e-05	0.12437	2.839e-05	0.06538	0.0001108	0.05271	-6.722e-05	-0.09099	-0.00012371	0.04772	3.932e-05	-0.16072	0.00018129	0.20806
-1.825	1.403e-05	-0.02452	-5.4e-07	-0.00946	-7.303e-05	0.12946	9.147e-05	0.1612	4.526e-05	0.08225	8.816e-05	0.03007	-7.214e-05	-0.09591	-7.843e-05	0.093	6.931e-05	-0.13073	0.00015526	0.18203
-1.8	-3.638e-05	-0.07493	-1.342e-05	-0.02234	-7.055e-05	0.13194	0.00011195	0.18168	7.014e-05	0.10713	6.068e-05	0.00259	-7.4e-05	-0.09777	-6.956e-05	0.10187	9.734e-05	-0.1027	0.00013223	0.159
-1.775	-6.463e-05	-0.10318	-2.202e-05	-0.03094	-9.904e-05	0.10345	0.00010614	0.17587	9.122e-05	0.12821	4.952e-05	-0.00857	-5.885e-05	-0.08262	-0.00010332	0.06811	0.00010627	-0.09377	0.00013066	0.15743
-1.75	-5.442e-05	-0.09297	-3.903e-05	-0.04795	-0.00013784	0.06465	9.271e-05	0.16244	8.075e-05	0.11774	4.993e-05	-0.00816	-3.62e-05	-0.05997	-0.0001638	0.00763	8.706e-05	-0.11298	0.00013782	0.16459
-1.725	-1.871e-05	-0.05726	-5.65e-05	-0.06542	-0.00016557	0.03692	8.542e-05	0.15515	2.675e-05	0.06374	6.111e-05	0.00302	-1.316e-05	-0.03693	-0.00022215	-0.05072	4.787e-05	-0.15217	0.00014014	0.16691
-1.7	1.221e-05	-0.02634	-5.891e-05	-0.06783	-0.00018129	0.0212	8.308e-05	0.15281	-5.986e-05	-0.02287	7.003e-05	0.01194	-4.3e-06	-0.02807	-0.0002542	-0.08277	1.6e-07	-0.19988	0.0001263	0.15307
-1.675	3.748e-05	-0.00107	-4.289e-05	-0.05181	-0.00018851	0.01398	7.377e-05	0.1435	-0.00015102	-0.11403	6.303e-05	0.00494	-2.34e-06	-0.02611	-0.00025156	-0.08013	-5.342e-05	-0.25346	0.00010019	0.12696
-1.65	5.53e-05	0.01675	-1.655e-05	-0.02547	-0.00018253	0.01996	4.96e-05	0.11933	-0.00022338	-0.18639	4.379e-05	-0.0143	-9.66e-06	-0.03343	-0.00022731	-0.05588	-0.00010683	-0.30687	7.543e-05	0.1022
-1.625	6.656e-05	0.02801	1.023e-05	0.00131	-0.00015375	0.04874	2.172e-05	0.09145	-0.00026647	-0.22948	1.849e-05	-0.0396	-2.755e-05	-0.05132	-0.00018421	-0.01278	-0.0001332	-0.33324	6.543e-05	0.0922
-1.6	6.444e-05	0.02589	3.769e-05	0.02877	-0.0001074	0.09509	-1.332e-05	0.05641	-0.00029277	-0.25578	-5.4e-06	-0.06349	-6.202e-05	-0.08579	-0.000132	0.03943	-0.00012764	-0.32768	7.312e-05	0.09989
-1.575	3.887e-05	0.00032	5.031e-05	0.04139	-6.218e-05	0.14031	-6.046e-05	0.00927	-0.0003059	-0.26891	-2.493e-05	-0.08302	-9.617e-05	-0.11994	-8.544e-05	0.08599	-0.00010423	-0.30427	9.309e-05	0.11986
-1.55	8.7e-07	-0.03768	3.725e-05	0.02833	-1.95e-05	0.18299	-0.00010644	-0.03671	-0.00029677	-0.25978	-3.735e-05	-0.09544	-0.00011321	-0.13698	-5.664e-05	0.11479	-7.841e-05	-0.27845	0.00011544	0.14221
-1.525	-2.144e-05	-0.05999	-1.66e-06	-0.01058	2.725e-05	0.22974	-0.00014238	-0.07265	-0.00026306	-0.22607	-3.566e-05	-0.09375	-0.00011145	-0.13522	-5.212e-05	0.11931	-7.119e-05	-0.27123	0.00013063	0.1574
-1.5	-1.47e-05	-0.05325	-4.165e-05	-0.05057	8.449e-05	0.28698	-0.00016215	-0.09242	-0.00020095	-0.16396	-1.406e-05	-0.07215	-9.763e-05	-0.1214	-7.274e-05	0.09869	-8.932e-05	-0.28936	0.00013868	0.16545
-1.475	1.833e-05	-0.02022	-5.461e-05	-0.06353	0.00013077	0.33326	-0.00015863	-0.0889	-0.00013126	-0.09427	3.052e-05	-0.02757	-8.103e-05	-0.1048	-0.00010648	0.06495	-0.00012828	-0.32832	0.00014003	0.1668
-1.45	7.245e-05	0.0339	-2.508e-05	-0.034	0.00015055	0.35304	-0.00014439	-0.07466	-6.564e-05	-0.02865	8.611e-05	0.02802	-6.686e-05	-0.09063	-0.00014244	0.02899	-0.00017445	-0.37449	0.00013746	0.16423
-1.425	0.00013462	0.09607	1.595e-05	0.00703	0.00015308	0.35557	-0.00013604	-0.06631	-2.947e-05	0.00752	0.00013047	0.07238	-5.562e-05	-0.07939	-0.00018103	-0.0096	-0.00020098	-0.40102	0.0001284	0.15517
-1.4	0.00018994	0.15139	4.753e-05	0.03861	0.0001345	0.33699	-0.00014102	-0.07129	-1.63e-05	0.02069	0.00015721	0.09912	-4.31e-05	-0.06687	-0.00019786	-0.02643	-0.00019569	-0.39573	0.0001092	0.13597
-1.375	0.00022057	0.18202	6.073e-05	0.05181	9.849e-05	0.30098	-0.00015238	-0.08265	-2.267e-05	0.01432	0.00015711	0.09902	-4.086e-05	-0.06463	-0.00018229	-0.01086	-0.00014916	-0.3492	8.888e-05	0.11565
-1.35	0.00022423	0.18568	5.859e-05	0.04967	4.646e-05	0.24895	-0.00016652	-0.09679	-3.164e-05	0.00535	0.00012733	0.06924	-5.06e-05	-0.07437	-0.00013651	0.03492	-7.208e-05	-0.27212	7.084e-05	0.09761
-1.325	0.00020333	0.16478	5.469e-05	0.04577	-9.62e-06	0.19287	-0.00017309	-0.10336	-3.024e-05	0.00675	7.777e-05	0.01968	-5.823e-05	-0.082	-9.575e-05	0.07568	2.78e-06	-0.19726	5.609e-05	0.08286
-1.3	0.00016794	0.12939	5.135e-05	0.04243	-6.34e-05	0.13909	-0.00015784	-0.08811	-1.612e-05	0.02087	2.581e-05	-0.03228	-5.12e-05	-0.07497	-5.288e-05	0.11855	5.289e-05	-0.14715	4.366e-05	0.07043
-1.275	0.00013789	0.09934	4.707e-05	0.03815	-9.112e-05	0.11137	-0.00011224	-0.04251	1.042e-05	0.04741	-1.129e-05	-0.06938	-1.817e-05	-0.04194	-2.574e-05	0.14569	7.912e-05	-0.12092	3.685e-05	0.06362
-1.25	0.00012748	0.08893	3.53e-05	0.02638	-8.361e-05	0.11888	-4.028e-05	0.02945	4.51e-05	0.08209	-1.714e-05	-0.07523	2.905e-05	0.00528	-1.568e-05	0.15575	9.577e-05	-0.10427	2.276e-05	0.04953
-1.225	0.00014438	0.10583	1.871e-05	0.00979	-5.076e-05	0.15173	4.726e-05	0.11699	6.097e-05	0.09796	5.39e-06	-0.0527	6.84e-05	0.04463	-2.609e-05	0.14534	9.78e-05	-0.10224	7.65e-06	0.03442
-1.2	0.00018146	0.14291	-1.108e-05	-0.02	-1.58e-05	0.18669	0.00012038	0.19011	5.025e-05	0.08724	3.319e-05	-0.0249	8.734e-05	0.06357	-4.318e-05	0.12825	7.994e-05	-0.1201	1.755e-05	0.04432
-1.175	0.00023256	0.19401	-4.705e-05	-0.05597	4.26e-06	0.20675	0.00015553	0.22526	1.031e-05	0.0473	4.005e-05	-0.01804	0.00010282	0.07905	-5.306e-05	0.11837	4.686e-05	-0.15318	6.266e-05	0.08943
-1.15	0.00028245	0.2439	-7.939e-05	-0.08831	4.52e-06	0.20701	0.00015617	0.2259	-4.78e-05	-0.01081	9.81e-06	-0.04828	0.00011356	0.08979	-4.894e-05	0.12249	1.38e-05	-0.18624	0.00013048	0.15725
-1.125	0.00032575	0.2872	-9.524e-05	-0.10416	-1.234e-05	0.19015	0.00013333	0.20306	-0.00010173	-0.06474	-4.54e-05	-0.10349	0.00012475	0.10098	-4.713e-05	0.1243	-1.222e-05	-0.21226	0.00018551	0.21228
-1.1	0.00034731	0.30876	-8.614e-05	-0.09506	-2.708e-05	0.17541	0.00011045	0.18018	-0.00014951	-0.11252	-9.196e-05	-0.15005	0.00014725	0.12348	-4.233e-05	0.1291	-3.616e-05	-0.2362	0.00019718	0.22395
-1.075	0.00034554	0.30699	-5.242e-05	-0.06134	-2.631e-05	0.17618	9.397e-05	0.1637	-0.00017208	-0.13509	-0.00010449	-0.16258	0.0001591	0.13533	-4.314e-05	0.12829	-4.59e-05	-0.24594	0.00016211	0.18888
-1.05	0.00031772	0.27917	2.87e-06	-0.00605	-1.13e-05	0.19119	8.229e-05	0.15202	-0.00016081	-0.12382	-8.386e-05	-0.14195	0.00015173	0.12796	-5.777e-05	0.11366	-4.831e-05	-0.24835	0.0001038	0.13057
-1.025	0.0002714	0.23285	5.359e-05	0.04467	4.07e-06	0.20656	7.451e-05	0.14424	-0.00012373	-0.08674	-4.711e-05	-0.1052	0.00012723	0.10346	-8.663e-05	0.0848	-4.238e-05	-0.24242	6.051e-05	0.08728
-1	0.00020311	0.16456	7.468e-05	0.06576	1.972e-05	0.22221	7.732e-05	0.14705	-8.373e-05	-0.04674	-1.849e-05	-0.07658	9.182e-05	0.06805	-0.00010811	0.06332	-2.279e-05	-0.22283	5.115e-05	0.07792
-0.975	0.00014043	0.10188	6.982e-05	0.0609	3.353e-05	0.23602	9.126e-05	0.16099	-5.794e-05	-0.02095	6.6e-07	-0.05743	4.37e-05	0.01993	-0.0001193	0.05213	5.52e-06	-0.19452	7.865e-05	0.10542
-0.95	0.0001027	0.06415	6.162e-05	0.0527	4.467e-05	0.24716	0.00011991	0.18964	-3.64e-05	0.00059	1.735e-05	-0.04074	7.87e-06	-0.0159	-0.0001068	0.06463	3.562e-05	-0.16442	0.00012879	0.15556
-0.925	7.988e-05	0.04133	5.829e-05	0.04937	4.895e-05	0.25144	0.00013433	0.20406	-9.1e-06	0.02789	4.498e-05	-0.01311	-3.78e-06	-0.02755	-6.032e-05	0.11111	6.534e-05	-0.1347	0.00017346	0.20023
-0.9	5.896e-05	0.02041	5.42e-05	0.04528	4.992e-05	0.25241	0.00013286	0.20259	2.01e-05	0.05709	7.633e-05	0.01824	7.59e-06	-0.01618	1.95e-06	0.17338	8.426e-05	-0.11578	0.00019908	0.22585
-0.875	4.119e-05	0.00264	3.753e-05	0.02861	2.891e-05	0.2314	0.00011892	0.18865	4.36e-05	0.08059	0.00011076	0.05267	3.477e-05	0.011	5.317e-05	0.2246	9.206e-05	-0.10798	0.0001953	0.22207
-0.85	4.713e-05	0.00858	-2.94e-06	-0.01186	-1.841e-05	0.18408	0.00010179	0.17152	6.349e-05	0.10048	0.00012621	0.06812	7.624e-05	0.05247	7.964e-05	0.25107	9.245e-05	-0.10759	0.00016392	0.19069
-0.825	7.418e-05	0.03563	-4.681e-05	-0.05573	-7.401e-05	0.12848	9.709e-05	0.16682	9.822e-05	0.13521	0.00011591	0.05782	0.00012573	0.10196	7.728e-05	0.24871	9.107e-05	-0.10897	0.00012144	0.14821
-0.8	0.00011424	0.07569	-8.045e-05	-0.08937	-0.00010558	0.09691	0.00010074	0.17047	0.00014256	0.17955	8.403e-05	0.02594	0.0001464	0.12263	6.904e-05	0.24047	8.949e-05	-0.11055	7.913e-05	0.1059
-0.775	0.00014536	0.10681	-9.661e-05	-0.10553	-0.00010298	0.09951	0.00011575	0.18548	0.0001854	0.22239	4.937e-05	-0.00872	0.00013272	0.10895	6.569e-05	0.23712	7.554e-05	-0.1245	4.203e-05	0.0688
-0.75	0.00017344	0.13489	-9.745e-05	-0.10637	-8.515e-05	0.11734	0.0001335	0.20323	0.00022424	0.26123	2.317e-05	-0.03492	0.00010495	0.08118	7.284e-05	0.24427	5.684e-05	-0.1432	2.679e-05	0.05356
-0.725	0.00019585	0.1573	-9.596e-05	-0.10488	-7.514e-05	0.12735	0.00013267	0.2024	0.00023946	0.27645	1.835e-05	-0.03974	8.741e-05	0.06364	9.481e-05	0.26624	5.06e-05	-0.14944	4.253e-05	0.0693
-0.7	0.00019984	0.16129	-9.049e-05	-0.09941	-6.653e-05	0.13596	0.00011084	0.18057	0.00022457	0.26156	2.774e-05	-0.03035	8.457e-05	0.0608	0.00011216	0.28359	6.058e-05	-0.13946	8.618e-05	0.11295
-0.675	0.00017308	0.13453	-8.493e-05	-0.09385	-6.012e-05	0.14237	7.297e-05	0.1427	0.0001895	0.22649	3.426e-05	-0.02383	8.712e-05	0.06335	0.00011763	0.28906	8.187e-05	-0.11817	0.00013001	0.15678
-0.65	0.00012179	0.08324	-7.922e-05	-0.08814	-4.694e-05	0.15555	3.005e-05	0.09978	0.00016255	0.19954	3.237e-05	-0.02572	8.294e-05	0.05917	0.0001134	0.28483	9.797e-05	-0.10207	0.00016054	0.18731
-0.625	5.73e-05	0.01875	-7.306e-05	-0.08198	-3.328e-05	0.16921	-8.96e-06	0.06077	0.00014795	0.18494	2.052e-05	-0.03757	6.962e-05	0.04585	9.031e-05	0.26174	0.00010309	-0.09695	0.00017068	0.19745
-0.6	-5.19e-06	-0.04374	-5.477e-05	-0.06369	-2.52e-05	0.17729	-3.302e-05	0.03671	0.00013945	0.17644	1.369e-05	-0.0444	5.916e-05	0.03539	6.758e-05	0.23901	0.00010421	-0.09583	0.00017425	0.20102
-0.575	-5.12e-05	-0.08975	-1.836e-05	-0.02728	-3.303e-05	0.16946	-4.326e-05	0.02647	0.00012246	0.15945	1.138e-05	-0.04671	6.445e-05	0.04068	4.564e-05	0.21707	0.00011223	-0.08781	0.00019023	0.217
-0.55	-6.882e-05	-0.10737	3.489e-05	0.02597	-5.533e-05	0.14716	-4.163e-05	0.0281	8.913e-05	0.12612	2.353e-05	-0.03456	7.894e-05	0.05517	2.792e-05	0.19935	0.00010915	-0.09089	0.00021929	0.24606
-0.525	-5.295e-05	-0.0915	8.955e-05	0.08063	-8.418e-05	0.11831	-3.763e-05	0.0321	4.902e-05	0.08601	5.261e-05	-0.00548	9.433e-05	0.07056	3.63e-06	0.17506	8.598e-05	-0.11406	0.00025833	0.2851
-0.5	-2.089e-05	-0.05944	0.0001279	0.11898	-0.00011553	0.08696	-3.307e-05	0.03666	2.226e-05	0.05925	8.452e-05	0.02643	9.955e-05	0.07578	-2.78e-05	0.14363	4.074e-05	-0.1593	0.00029042	0.31719
-0.475	7.24e-06	-0.03131	0.0001462	0.13728	-0.00014086	0.06163	-2.44e-05	0.04533	1.198e-05	0.04897	0.00012038	0.06229	8.75e-05	0.06373	-5.005e-05	0.12138	-3.81e-06	-0.20385	0.00029797	0.32474
-0.45	2.787e-05	-0.01068	0.00013349	0.12457	-0.00014576	0.05673	-1.449e-05	0.05524	4.6e-06	0.04159	0.00015924	0.10115	5.728e-05	0.03351	-6.801e-05	0.10342	-6.1e-06	-0.20614	0.00028019	0.30696
[truncated: 449 more rows]
