# Supplementary material for: Physiological and anatomical investigation of the auditory brainstem in the Fat-tailed dunnart (Sminthopsis crassicaudata)
Source: PeerJ. 2019 Sep 30;7:e7773. doi: 10.7717/peerj.7773 (PMC6776069; doi:10.7717/peerj.7773)
Supplement: Data S1 — The data contained in this file represent the individual ABR responses for each fat-tailed dunnart. Each dunnart was tested at multiple frequencies and sound-intensities which are also shown at the top of each column. [file peerj-07-7773-s001.zip › GARRETT et al., SUPPLEMENTAL DATA/ABR DATA/DUNNART M/Dunnart M ABR WAVEFORMS.xlsx]

## Sheet: 4kHz
Time (ms)	4kHz 10dB Atten	4kHz 10dB Atten, normalised	4kHz 20dB Atten	4kHz 20dB Atten, normalised	4kHz 30dB Atten	4kHz 30dB Atten, normalised	4kHz 25dB Atten	4kHz 25dB Atten, normalised	4kHz 35dB Atten	4kHz 35dB Atten, normalised	4kHz 40dB Atten	4kHz 40dB Atten, normalised	4kHz 50dB Atten	4kHz 50dB Atten, normalised	4kHz 60dB Atten	4kHz 60dB Atten, normalised	4kHz 70dB Atten	4kHz 70dB Atten, normalised	4kHz 80dB Atten	4kHz 80dB Atten, normalised
-2	-6.356e-05	0	0.0006815	0	8.776e-05	0	4.764e-05	0	8.743e-05	0	0.0003174	0	0.00029891	0	-0.00020494	0	0.00016764	0	-0.00048791	0
-1.975	-2.527e-05	0.03829	0.00066111	-0.02039	0.00012095	0.03319	5.807e-05	0.01043	0.00010529	0.01786	0.00030158	-0.01582	0.00032169	0.02278	-0.00020927	-0.00433	0.00015671	-0.01093	-0.0004587	0.02921
-1.95	2.007e-05	0.08363	0.00062735	-0.05415	0.00014083	0.05307	7.291e-05	0.02527	0.00011084	0.02341	0.0002817	-0.0357	0.00033381	0.0349	-0.00021888	-0.01394	0.00015196	-0.01568	-0.00044512	0.04279
-1.925	6.471e-05	0.12827	0.0005871	-0.0944	0.00015304	0.06528	9.011e-05	0.04247	0.00011295	0.02552	0.00025376	-0.06364	0.00034381	0.0449	-0.00023806	-0.03312	0.0001359	-0.03174	-0.0004664	0.02151
-1.9	9.108e-05	0.15464	0.00055401	-0.12749	0.00017603	0.08827	9.365e-05	0.04601	0.00010295	0.01552	0.00022881	-0.08859	0.00034099	0.04208	-0.00025572	-0.05078	0.00012281	-0.04483	-0.00052315	-0.03524
-1.875	8.316e-05	0.14672	0.00053396	-0.14754	0.0002313	0.14354	8.601e-05	0.03837	6.845e-05	-0.01898	0.00022277	-0.09463	0.00031629	0.01738	-0.00026356	-0.05862	0.0001155	-0.05214	-0.00058718	-0.09927
-1.85	7.128e-05	0.13484	0.00052126	-0.16024	0.00028606	0.1983	7.008e-05	0.02244	1.911e-05	-0.06832	0.00025281	-0.06459	0.00029569	-0.00322	-0.00025233	-0.04739	0.00012305	-0.04459	-0.00063506	-0.14715
-1.825	6.543e-05	0.12899	0.00051236	-0.16914	0.00033526	0.2475	4.63e-05	-0.00134	-3.261e-05	-0.12004	0.00032102	0.00362	0.00028315	-0.01576	-0.00024217	-0.03723	0.00014996	-0.01768	-0.00066845	-0.18054
-1.8	6.719e-05	0.13075	0.00050615	-0.17535	0.00037624	0.28848	2.105e-05	-0.02659	-5.282e-05	-0.14025	0.00038971	0.07231	0.00027936	-0.01955	-0.00023866	-0.03372	0.00019715	0.02951	-0.00067461	-0.1867
-1.775	8.167e-05	0.14523	0.00051874	-0.16276	0.00039392	0.30616	-6.81e-06	-0.05445	-3.654e-05	-0.12397	0.00042176	0.10436	0.00027735	-0.02156	-0.00023675	-0.03181	0.00024761	0.07997	-0.00065985	-0.17194
-1.75	8.825e-05	0.15181	0.0005477	-0.1338	0.00041313	0.32537	-3.433e-05	-0.08197	-1.293e-05	-0.10036	0.0004071	0.0897	0.00027741	-0.0215	-0.00022434	-0.0194	0.00027842	0.11078	-0.00063481	-0.1469
-1.725	9.871e-05	0.16227	0.00059191	-0.08959	0.00042922	0.34146	-4.206e-05	-0.0897	-2.75e-06	-0.09018	0.00036011	0.04271	0.00026974	-0.02917	-0.00019885	0.00609	0.0002778	0.11016	-0.0005959	-0.10799
-1.7	0.00010317	0.16673	0.00062649	-0.05501	0.00043404	0.34628	-3.192e-05	-0.07956	-7.36e-06	-0.09479	0.00030087	-0.01653	0.00025878	-0.04013	-0.00016218	0.04276	0.00024921	0.08157	-0.00055324	-0.06533
-1.675	0.00010797	0.17153	0.00064608	-0.03542	0.00042884	0.34108	-1.014e-05	-0.05778	-2.249e-05	-0.10992	0.00025718	-0.06022	0.00023947	-0.05944	-0.00011803	0.08691	0.00020998	0.04234	-0.00053272	-0.04481
-1.65	0.00012172	0.18528	0.00063647	-0.04503	0.00041944	0.33168	7.24e-06	-0.0404	-4.302e-05	-0.13045	0.00024419	-0.07321	0.00021606	-0.08285	-8.595e-05	0.11899	0.00016439	-0.00325	-0.00053364	-0.04573
-1.625	0.00014126	0.20482	0.00060463	-0.07687	0.00041423	0.32647	2.303e-05	-0.02461	-5.92e-05	-0.14663	0.00025624	-0.06116	0.0002017	-0.09721	-8.284e-05	0.1221	0.0001251	-0.04254	-0.0005599	-0.07199
-1.6	0.00016878	0.23234	0.00057096	-0.11054	0.00040378	0.31602	3.141e-05	-0.01623	-7.019e-05	-0.15762	0.00028499	-0.03241	0.00019734	-0.10157	-9.129e-05	0.11365	8.487e-05	-0.08277	-0.00057105	-0.08314
-1.575	0.00019289	0.25645	0.00053127	-0.15023	0.00038756	0.2998	3.544e-05	-0.0122	-7.949e-05	-0.16692	0.00031609	-0.00131	0.00020597	-0.09294	-8.795e-05	0.11699	6.463e-05	-0.10301	-0.00056397	-0.07606
-1.55	0.00021314	0.2767	0.00047617	-0.20533	0.00037479	0.28703	3.594e-05	-0.0117	-8.256e-05	-0.16999	0.0003441	0.0267	0.00021804	-0.08087	-7.404e-05	0.1309	6.232e-05	-0.10532	-0.0005326	-0.04469
-1.525	0.00021743	0.28099	0.00040001	-0.28149	0.00036998	0.28222	4.357e-05	-0.00407	-7.627e-05	-0.1637	0.00036939	0.05199	0.00022503	-0.07388	-5.667e-05	0.14827	5.711e-05	-0.11053	-0.0004814	0.00651
-1.5	0.00021102	0.27458	0.0003222	-0.3593	0.00035348	0.26572	5.196e-05	0.00432	-6.631e-05	-0.15374	0.00042017	0.10277	0.00023686	-0.06205	-5.004e-05	0.1549	5.081e-05	-0.11683	-0.00043307	0.05484
-1.475	0.00019941	0.26297	0.00024506	-0.43644	0.00032546	0.2377	3.604e-05	-0.0116	-5.112e-05	-0.13855	0.00048534	0.16794	0.0002613	-0.03761	-5.228e-05	0.15266	3.496e-05	-0.13268	-0.00040403	0.08388
-1.45	0.00020087	0.26443	0.00019213	-0.48937	0.0002928	0.20504	5.9e-06	-0.04174	-1.634e-05	-0.10377	0.00052402	0.20662	0.00028619	-0.01272	-6.612e-05	0.13882	1.951e-05	-0.14813	-0.00039769	0.09022
-1.425	0.00024528	0.30884	0.00017359	-0.50791	0.00026774	0.17998	-3.17e-05	-0.07934	1.462e-05	-0.07281	0.00052601	0.20861	0.00031486	0.01595	-7.801e-05	0.12693	6.95e-06	-0.16069	-0.00040369	0.08422
-1.4	0.0003106	0.37416	0.00017389	-0.50761	0.00026438	0.17662	-6.418e-05	-0.11182	3.072e-05	-0.05671	0.00049935	0.18195	0.00033545	0.03654	-9.43e-05	0.11064	3.55e-06	-0.16409	-0.00040899	0.07892
-1.375	0.00037562	0.43918	0.00019155	-0.48995	0.00027569	0.18793	-6.707e-05	-0.11471	2.433e-05	-0.0631	0.00046561	0.14821	0.00033971	0.0408	-0.00010636	0.09858	1.361e-05	-0.15403	-0.00042574	0.06217
-1.35	0.0003997	0.46326	0.00022151	-0.45999	0.00028917	0.20141	-6.316e-05	-0.1108	-5.22e-06	-0.09265	0.00042266	0.10526	0.00032781	0.0289	-0.00010901	0.09593	4.353e-05	-0.12411	-0.00043889	0.04902
-1.325	0.00036878	0.43234	0.00025907	-0.42243	0.00029925	0.21149	-5.1e-05	-0.09864	-4.376e-05	-0.13119	0.00037289	0.05549	0.00031554	0.01663	-0.00010176	0.10318	8.082e-05	-0.08682	-0.00043677	0.05114
-1.3	0.00030615	0.36971	0.0002956	-0.3859	0.00030247	0.21471	-4.549e-05	-0.09313	-6.684e-05	-0.15427	0.00033701	0.01961	0.00030533	0.00642	-0.00010595	0.09899	0.00011596	-0.05168	-0.00042936	0.05855
-1.275	0.00024769	0.31125	0.00031305	-0.36845	0.00032177	0.23401	-5.107e-05	-0.09871	-5.972e-05	-0.14715	0.00031761	0.00021	0.00030143	0.00252	-0.00010241	0.10253	0.00013492	-0.03272	-0.00042163	0.06628
-1.25	0.00020635	0.26991	0.00029515	-0.38635	0.00036812	0.28036	-6.992e-05	-0.11756	-1.406e-05	-0.10149	0.0003028	-0.0146	0.00030397	0.00506	-9.414e-05	0.1108	0.00013645	-0.03119	-0.0004162	0.07171
-1.225	0.00018715	0.25071	0.00025606	-0.42544	0.0004155	0.32774	-0.00010569	-0.15333	6.289e-05	-0.02454	0.00030422	-0.01318	0.00030289	0.00398	-9.291e-05	0.11203	0.00011282	-0.05482	-0.00040411	0.0838
-1.2	0.0001713	0.23486	0.00020882	-0.47268	0.00043054	0.34278	-0.00013988	-0.18752	0.00014279	0.05536	0.00033719	0.01979	0.00028963	-0.00928	-0.00010174	0.1032	7.637e-05	-0.09127	-0.00038085	0.10706
-1.175	0.00015529	0.21885	0.0001585	-0.523	0.00041938	0.33162	-0.00017182	-0.21946	0.00019814	0.11071	0.00040165	0.08425	0.00027184	-0.02707	-0.00014014	0.0648	4.736e-05	-0.12028	-0.00036523	0.12268
-1.15	0.00013969	0.20325	0.00010868	-0.57282	0.00039711	0.30935	-0.00019786	-0.2455	0.00020605	0.11862	0.00048357	0.16617	0.00023907	-0.05984	-0.00019688	0.00806	4.582e-05	-0.12182	-0.00036912	0.11879
-1.125	0.0001212	0.18476	7.732e-05	-0.60418	0.00037001	0.28225	-0.00021813	-0.26577	0.00017861	0.09118	0.00053737	0.21997	0.00020564	-0.09327	-0.00023984	-0.0349	7.416e-05	-0.09348	-0.00039268	0.09523
-1.1	9.69e-05	0.16046	5.535e-05	-0.62615	0.0003516	0.26384	-0.00021971	-0.26735	0.00016017	0.07274	0.0005518	0.2344	0.00018897	-0.10994	-0.00026972	-0.06478	0.00011958	-0.04806	-0.00042368	0.06423
-1.075	7.788e-05	0.14144	6.262e-05	-0.61888	0.00032974	0.24198	-0.00021029	-0.25793	0.00015623	0.0688	0.0005219	0.2045	0.00018768	-0.11123	-0.00029303	-0.08809	0.00017253	0.00489	-0.00044569	0.04222
-1.05	8.547e-05	0.14903	0.00010191	-0.57959	0.00030168	0.21392	-0.00018089	-0.22853	0.00016529	0.07786	0.00046324	0.14584	0.00018567	-0.11324	-0.0003008	-0.09586	0.00022406	0.05642	-0.00045654	0.03137
-1.025	0.00010075	0.16431	0.00016647	-0.51503	0.000268	0.18024	-0.00014224	-0.18988	0.00016245	0.07502	0.00040418	0.08678	0.00018211	-0.1168	-0.00028906	-0.08412	0.00027833	0.11069	-0.00047211	0.0158
-1	0.00011584	0.1794	0.00023141	-0.45009	0.00023584	0.14808	-9.478e-05	-0.14242	0.00013937	0.05194	0.00036469	0.04729	0.00016579	-0.13312	-0.00025142	-0.04648	0.0003105	0.14286	-0.0004904	-0.00249
-0.975	0.00013034	0.1939	0.00028016	-0.40134	0.00020402	0.11626	-5.798e-05	-0.10562	0.00011089	0.02346	0.00034745	0.03005	0.00013453	-0.16438	-0.00019989	0.00505	0.00032889	0.16125	-0.00049892	-0.01101
-0.95	0.00013779	0.20135	0.0002975	-0.384	0.00017799	0.09023	-4.054e-05	-0.08818	0.00010617	0.01874	0.00033792	0.02052	8.431e-05	-0.2146	-0.00014164	0.0633	0.0003131	0.14546	-0.00051007	-0.02216
-0.925	0.00013599	0.19955	0.0002926	-0.3889	0.00017827	0.09051	-3.488e-05	-0.08252	0.00014635	0.05892	0.00033619	0.01879	3.435e-05	-0.26456	-8.485e-05	0.12009	0.00028111	0.11347	-0.00053949	-0.05158
-0.9	0.00011548	0.17904	0.00029157	-0.38993	0.00021825	0.13049	-3.403e-05	-0.08167	0.00020582	0.11839	0.00033869	0.02129	2.261e-05	-0.2763	-3.568e-05	0.16926	0.000241	0.07336	-0.00057707	-0.08916
-0.875	7.814e-05	0.1417	0.00028787	-0.39363	0.00027037	0.18261	-2.793e-05	-0.07557	0.00024451	0.15708	0.0003379	0.0205	5.349e-05	-0.24542	-1.173e-05	0.19321	0.00021222	0.04458	-0.00060879	-0.12088
-0.85	4.485e-05	0.10841	0.00027645	-0.40505	0.00030828	0.22052	-1.023e-05	-0.05787	0.00024727	0.15984	0.00033751	0.02011	0.00011086	-0.18805	-2.012e-05	0.18482	0.00018501	0.01737	-0.00063604	-0.14813
-0.825	1.69e-05	0.08046	0.0002576	-0.4239	0.00032489	0.23713	-1.48e-06	-0.04912	0.00023795	0.15052	0.00034094	0.02354	0.00015783	-0.14108	-3.758e-05	0.16736	0.00015099	-0.01665	-0.00064913	-0.16122
-0.8	-1.641e-05	0.04715	0.0002376	-0.4439	0.00032298	0.23522	7.9e-06	-0.03974	0.00023438	0.14695	0.00036219	0.04479	0.0001848	-0.11411	-6.074e-05	0.1442	0.00010909	-0.05855	-0.00066461	-0.1767
-0.775	-3.817e-05	0.02539	0.0002166	-0.4649	0.00033065	0.24289	3.77e-05	-0.00994	0.000234	0.14657	0.00038309	0.06569	0.00021037	-0.08854	-8.141e-05	0.12353	6.426e-05	-0.10338	-0.0006639	-0.17599
-0.75	-4.621e-05	0.01735	0.00020739	-0.47411	0.00035508	0.26732	8.407e-05	0.03643	0.0002292	0.14177	0.00040634	0.08894	0.00024101	-0.0579	-9.838e-05	0.10656	2.697e-05	-0.14067	-0.00065641	-0.1685
-0.725	-2.853e-05	0.03503	0.00022104	-0.46046	0.00038342	0.29566	0.00012004	0.0724	0.00021721	0.12978	0.00043901	0.12161	0.00027476	-0.02415	-0.00011779	0.08715	1.324e-05	-0.1544	-0.00064357	-0.15566
-0.7	1.122e-05	0.07478	0.0002574	-0.4241	0.00040237	0.31461	0.0001203	0.07266	0.0001986	0.11117	0.00047267	0.15527	0.00030415	0.00524	-0.0001406	0.06434	1.477e-05	-0.15287	-0.00061992	-0.13201
-0.675	6.551e-05	0.12907	0.00029464	-0.38686	0.00042952	0.34176	9.287e-05	0.04523	0.00016683	0.0794	0.00049115	0.17375	0.00032347	0.02456	-0.00016028	0.04466	1.118e-05	-0.15646	-0.0005845	-0.09659
-0.65	0.00010921	0.17277	0.00031837	-0.36313	0.00046042	0.37266	5.504e-05	0.0074	0.00013186	0.04443	0.00050472	0.18732	0.00032293	0.02402	-0.00017282	0.03212	-2.16e-06	-0.1698	-0.00053785	-0.04994
-0.625	0.0001518	0.21536	0.00032317	-0.35833	0.00047239	0.38463	5.9e-06	-0.04174	9.423e-05	0.0068	0.00050113	0.18373	0.00031764	0.01873	-0.00017653	0.02841	-2.303e-05	-0.19067	-0.00050509	-0.01718
-0.6	0.00018001	0.24357	0.0003271	-0.3544	0.00047698	0.38922	-3.577e-05	-0.08341	8.126e-05	-0.00617	0.00049492	0.17752	0.00030271	0.0038	-0.00016545	0.03949	-3.08e-05	-0.19844	-0.00048216	0.00575
-0.575	0.00017443	0.23799	0.00034286	-0.33864	0.0005025	0.41474	-5.867e-05	-0.10631	9.679e-05	0.00936	0.00049507	0.17767	0.00027384	-0.02507	-0.00014309	0.06185	-2.521e-05	-0.19285	-0.00048376	0.00415
-0.55	0.00014593	0.20949	0.00036913	-0.31237	0.00052278	0.43502	-5.597e-05	-0.10361	0.00011629	0.02886	0.00049542	0.17802	0.00024202	-0.05689	-0.00013247	0.07247	-8.55e-06	-0.17619	-0.00051471	-0.0268
-0.525	0.0001329	0.19646	0.00037746	-0.30404	0.00051829	0.43053	-3.787e-05	-0.08551	0.00013017	0.04274	0.00050728	0.18988	0.00023051	-0.0684	-0.00013225	0.07269	1.969e-05	-0.14795	-0.00053928	-0.05137
-0.5	0.00014855	0.21211	0.00037502	-0.30648	0.00049497	0.40721	-1.875e-05	-0.06639	0.00012998	0.04255	0.00052818	0.21078	0.00025216	-0.04675	-0.00013134	0.0736	5.793e-05	-0.10971	-0.00054564	-0.05773
-0.475	0.00018408	0.24764	0.00036721	-0.31429	0.00047437	0.38661	-1.264e-05	-0.06028	0.00012555	0.03812	0.00054911	0.23171	0.0003022	0.00329	-0.00011766	0.08728	8.596e-05	-0.08168	-0.00053702	-0.04911
-0.45	0.00021444	0.278	0.00036707	-0.31443	0.00047194	0.38418	-3.609e-05	-0.08373	0.00013123	0.0438	0.00056067	0.24327	0.00036281	0.0639	-8.947e-05	0.11547	8.962e-05	-0.07802	-0.00054798	-0.06007
-0.425	0.00024337	0.30693	0.00037498	-0.30652	0.00051104	0.42328	-8.507e-05	-0.13271	0.00014472	0.05729	0.00054224	0.22484	0.00043164	0.13273	-5.931e-05	0.14563	7.332e-05	-0.09432	-0.00057768	-0.08977
-0.4	0.00025852	0.32208	0.00039505	-0.28645	0.00056886	0.4811	-0.00012649	-0.17413	0.00016779	0.08036	0.00051048	0.19308	0.0004895	0.19059	-3.108e-05	0.17386	7.348e-05	-0.09416	-0.00060106	-0.11315
-0.375	0.00026138	0.32494	0.00041753	-0.26397	0.00059343	0.50567	-0.00013347	-0.18111	0.0001951	0.10767	0.00048119	0.16379	0.00050972	0.21081	1.332e-05	0.21826	9.118e-05	-0.07646	-0.00061902	-0.13111
-0.35	0.00025249	0.31605	0.00042708	-0.25442	0.00057767	0.48991	-9.312e-05	-0.14076	0.00021803	0.1306	0.00047761	0.16021	0.00048919	0.19028	5.475e-05	0.25969	0.00012031	-0.04733	-0.00061342	-0.12551
-0.325	0.00023153	0.29509	0.00043439	-0.24711	0.00053695	0.44919	-3.046e-05	-0.0781	0.00022063	0.1332	0.00048733	0.16993	0.00043308	0.13417	6.812e-05	0.27306	0.00015575	-0.01189	-0.00057653	-0.08862
-0.3	0.00020411	0.26767	0.00046078	-0.22072	0.00048399	0.39623	3.201e-05	-0.01563	0.00020971	0.12228	0.00049946	0.18206	0.00036269	0.06378	5.533e-05	0.26027	0.00018951	0.02187	-0.00053761	-0.0497
-0.275	0.00017018	0.23374	0.00048473	-0.19677	0.00044385	0.35609	8.991e-05	0.04227	0.00017773	0.0903	0.00050468	0.18728	0.00031176	0.01285	2.895e-05	0.23389	0.00021366	0.04602	-0.00050943	-0.02152
-0.25	0.00014617	0.20973	0.0004978	-0.1837	0.00041535	0.32759	0.00012944	0.0818	0.00013886	0.05143	0.00050075	0.18335	0.00029606	-0.00285	-1.36e-06	0.20358	0.00021507	0.04743	-0.00047806	0.00985
-0.225	0.00015995	0.22351	0.00049553	-0.18597	0.00040919	0.32143	0.00015702	0.10938	0.00011392	0.02649	0.00047562	0.15822	0.0003111	0.01219	-2.14e-05	0.18354	0.000195	0.02736	-0.00045089	0.03702
-0.2	0.00020348	0.26704	0.00049123	-0.19027	0.00040061	0.31285	0.00018902	0.14138	0.0001149	0.02747	0.00042895	0.11155	0.00033566	0.03675	-1.591e-05	0.18903	0.00016151	-0.00613	-0.0004537	0.03421
-0.175	0.00025279	0.31635	0.00049881	-0.18269	0.00036565	0.27789	0.00023206	0.18442	0.00014274	0.05531	0.00039312	0.07572	0.00035839	0.05948	2.1e-05	0.22594	0.00011911	-0.04853	-0.00049327	-0.00536
-0.15	0.00029051	0.35407	0.00050761	-0.17389	0.00030372	0.21596	0.00027061	0.22297	0.00017819	0.09076	0.00039244	0.07504	0.00036647	0.06756	8.401e-05	0.28895	5.254e-05	-0.1151	-0.00054773	-0.05982
-0.125	0.00031259	0.37615	0.00050558	-0.17592	0.00024961	0.16185	0.00029249	0.24485	0.00019508	0.10765	0.00041194	0.09454	0.00033905	0.04014	0.00013674	0.34168	-2.886e-05	-0.1965	-0.00058791	-0.1
-0.1	0.00030943	0.37299	0.00048853	-0.19297	0.000216	0.12824	0.00029867	0.25103	0.00019176	0.10433	0.00045761	0.14021	0.00028066	-0.01825	0.00016552	0.37046	-0.00010159	-0.26923	-0.00060382	-0.11591
-0.075	0.00029044	0.354	0.00045942	-0.22208	0.00020673	0.11897	0.00029005	0.24241	0.00016918	0.08175	0.0005008	0.1834	0.00023424	-0.06467	0.00017038	0.37532	-0.00014364	-0.31128	-0.00059608	-0.10817
-0.05	0.00026803	0.33159	0.0004353	-0.2462	0.00020917	0.12141	0.00024986	0.20222	0.00012948	0.04205	0.00051746	0.20006	0.00021326	-0.08565	0.00014655	0.35149	-0.00014395	-0.31159	-0.00056913	-0.08122
-0.025	0.00023228	0.29584	0.00043533	-0.24617	0.00022712	0.13936	0.00018793	0.14029	9.801e-05	0.01058	0.00048825	0.17085	0.00022554	-0.07337	0.00010872	0.31366	-0.00011169	-0.27933	-0.00053934	-0.05143
0	0.00019332	0.25688	0.00045079	-0.23071	0.00024113	0.15337	0.00012402	0.07638	8.811e-05	0.00068	0.00043628	0.11888	0.00025057	-0.04834	6.891e-05	0.27385	-7.102e-05	-0.23866	-0.00050697	-0.01906
0.025	0.00015725	0.22081	0.0004469	-0.2346	0.00025014	0.16238	5.243e-05	0.00479	8.824e-05	0.00081	0.00039127	0.07387	0.00027835	-0.02056	4.203e-05	0.24697	-3.849e-05	-0.20613	-0.0004783	0.00961
0.05	0.00012557	0.18913	0.00040188	-0.27962	0.00024884	0.16108	2.93e-06	-0.04471	9.934e-05	0.01191	0.00035824	0.04084	0.00031229	0.01338	2.499e-05	0.22993	-2.296e-05	-0.1906	-0.00045821	0.0297
0.075	0.00011412	0.17768	0.00032291	-0.35859	0.00025276	0.165	-2.774e-05	-0.07538	0.00012277	0.03534	0.00034405	0.02665	0.00034122	0.04231	1.659e-05	0.22153	-2.159e-05	-0.18923	-0.00043938	0.04853
0.1	0.00012761	0.19117	0.00025134	-0.43016	0.00027308	0.18532	-4.311e-05	-0.09075	0.00014728	0.05985	0.00035948	0.04208	0.00036014	0.06123	1.679e-05	0.22173	-1.497e-05	-0.18261	-0.00042162	0.06629
0.125	0.00017124	0.2348	0.0002192	-0.4623	0.0003199	0.23214	-4.923e-05	-0.09687	0.00016478	0.07735	0.00041085	0.09345	0.00036941	0.0705	2.133e-05	0.22627	-1.745e-05	-0.18509	-0.00041542	0.07249
0.15	0.00021047	0.27403	0.00023195	-0.44955	0.00037399	0.28623	-5.708e-05	-0.10472	0.00018076	0.09333	0.00048275	0.16535	0.00036715	0.06824	4.23e-06	0.20917	-2.876e-05	-0.1964	-0.00043056	0.05735
0.175	0.00024779	0.31135	0.00026407	-0.41743	0.00041795	0.33019	-5.624e-05	-0.10388	0.00019276	0.10533	0.00056872	0.25132	0.00034676	0.04785	-3.007e-05	0.17487	-4.499e-05	-0.21263	-0.00047177	0.01614
0.2	0.00027902	0.34258	0.00028699	-0.39451	0.00045876	0.371	-2.96e-05	-0.07724	0.00018549	0.09806	0.00064483	0.32743	0.00031193	0.01302	-6.719e-05	0.13775	-3.505e-05	-0.20269	-0.00052184	-0.03393
0.225	0.00028847	0.35203	0.00029249	-0.38901	0.00047913	0.39137	9.38e-06	-0.03826	0.00017942	0.09199	0.00067984	0.36244	0.00027674	-0.02217	-0.0001049	0.10004	2.16e-06	-0.16548	-0.00055687	-0.06896
0.25	0.00027597	0.33953	0.0002677	-0.4138	0.00046635	0.37859	4.546e-05	-0.00218	0.00019814	0.11071	0.00066329	0.34589	0.00023378	-0.06513	-0.00013179	0.07315	5.75e-05	-0.11014	-0.00059207	-0.10416
0.275	0.00026166	0.32522	0.00024324	-0.43826	0.00044888	0.36112	7.073e-05	0.02309	0.0002467	0.15927	0.00062629	0.30889	0.00020105	-0.09786	-0.00014543	0.05951	0.00010525	-0.06239	-0.00061885	-0.13094
0.3	0.00022857	0.29213	0.00025163	-0.42987	0.0004304	0.34264	7.775e-05	0.03011	0.00028575	0.19832	0.00058664	0.26924	0.00017675	-0.12216	-0.00015023	0.05471	0.00014559	-0.02205	-0.00062207	-0.13416
0.325	0.00018383	0.24739	0.0002644	-0.4171	0.00040977	0.32201	5.684e-05	0.0092	0.00030525	0.21782	0.00055497	0.23757	0.00016236	-0.13655	-0.00014946	0.05548	0.00018061	0.01297	-0.00061746	-0.12955
0.35	0.00014241	0.20597	0.00025637	-0.42513	0.00039403	0.30627	2.832e-05	-0.01932	0.00031393	0.2265	0.00054184	0.22444	0.00016254	-0.13637	-0.00013687	0.06807	0.00019551	0.02787	-0.00060781	-0.1199
0.375	0.00010722	0.17078	0.00023765	-0.44385	0.00036115	0.27339	1.05e-05	-0.03714	0.00030772	0.22029	0.00055969	0.24229	0.00017918	-0.11973	-0.00010969	0.09525	0.00018937	0.02173	-0.00057908	-0.09117
0.4	8.174e-05	0.1453	0.0002195	-0.462	0.00031839	0.23063	1.917e-05	-0.02847	0.00031189	0.22446	0.00058981	0.27241	0.00019645	-0.10246	-7.359e-05	0.13135	0.00019148	0.02384	-0.00054864	-0.06073
0.425	7.719e-05	0.14075	0.00019793	-0.48357	0.00027006	0.1823	6.799e-05	0.02035	0.00032566	0.23823	0.00062247	0.30507	0.00018845	-0.11046	-5.195e-05	0.15299	0.00020541	0.03777	-0.00054203	-0.05412
0.45	9.564e-05	0.1592	0.000178	-0.5035	0.00023079	0.14303	0.00012105	0.07341	0.00036759	0.28016	0.00065971	0.34231	0.0001614	-0.13751	-4.414e-05	0.1608	0.00020698	0.03934	-0.00056961	-0.0817
0.475	0.0001494	0.21296	0.00017224	-0.50926	0.00021381	0.12605	0.00015645	0.10881	0.000425	0.33757	0.00068898	0.37158	0.00012261	-0.1763	-4.989e-05	0.15505	0.00018558	0.01794	-0.00062248	-0.13457
0.5	0.00021621	0.27977	0.00017044	-0.51106	0.00022183	0.13407	0.00016212	0.11448	0.00045589	0.36846	0.00070106	0.38366	7.978e-05	-0.21913	-6.778e-05	0.13716	0.00017478	0.00714	-0.00068529	-0.19738
0.525	0.00026569	0.32925	0.00017602	-0.50548	0.00025537	0.16761	0.00014183	0.09419	0.00045686	0.36943	0.0006839	0.3665	5.399e-05	-0.24492	-8.434e-05	0.1206	0.00019003	0.02239	-0.00074095	-0.25304
0.55	0.00030291	0.36647	0.00019853	-0.48297	0.00029131	0.20355	0.00010267	0.05503	0.00043221	0.34478	0.00064319	0.32579	5.203e-05	-0.24688	-9.654e-05	0.1084	0.00021059	0.04295	-0.00079146	-0.30355
0.575	0.00031035	0.37391	0.00023793	-0.44357	0.00030097	0.21321	6.367e-05	0.01603	0.00038778	0.30035	0.00060286	0.28546	6.728e-05	-0.23163	-9.635e-05	0.10859	0.00023301	0.06537	-0.00081975	-0.33184
0.6	0.00028471	0.34827	0.00029752	-0.38398	0.00029084	0.20308	3.61e-05	-0.01154	0.00033529	0.24786	0.00057769	0.26029	8.908e-05	-0.20983	-0.00010119	0.10375	0.0002354	0.06776	-0.00081995	-0.33204
0.625	0.00023538	0.29894	0.0003356	-0.3459	0.00027446	0.1867	3.696e-05	-0.01068	0.00028848	0.20105	0.00057676	0.25936	0.00010985	-0.18906	-0.00011243	0.09251	0.00021733	0.04969	-0.00079573	-0.30782
0.65	0.0001799	0.24346	0.00033446	-0.34704	0.00026149	0.17373	4.699e-05	-0.00065	0.00025795	0.17052	0.00058851	0.27111	0.00012086	-0.17805	-0.00011394	0.091	0.00021416	0.04652	-0.00074158	-0.25367
0.675	0.00013871	0.20227	0.00029521	-0.38629	0.00027306	0.1853	5.78e-05	0.01016	0.00025704	0.16961	0.00060523	0.28783	0.00012849	-0.17042	-0.00010479	0.10015	0.00024207	0.07443	-0.00068639	-0.19848
0.7	0.00012258	0.18614	0.00023649	-0.44501	0.00028731	0.19955	5.145e-05	0.00381	0.00026481	0.17738	0.00061721	0.29981	0.00014336	-0.15555	-8.947e-05	0.11547	0.00028699	0.11935	-0.00062959	-0.14168
0.725	0.00012083	0.18439	0.00018042	-0.50108	0.00030256	0.2148	1.817e-05	-0.02947	0.0002554	0.16797	0.00062244	0.30504	0.00016568	-0.13323	-6.85e-05	0.13644	0.00032695	0.15931	-0.00057618	-0.08827
0.75	9.778e-05	0.16134	0.00015228	-0.52922	0.00031085	0.22309	-2.986e-05	-0.0775	0.00023047	0.14304	0.00061217	0.29477	0.00018575	-0.11316	-4.767e-05	0.15727	0.00035844	0.1908	-0.00053734	-0.04943
0.775	6.414e-05	0.1277	0.00015278	-0.52872	0.00030644	0.21868	-7.336e-05	-0.121	0.00020988	0.12245	0.00057725	0.25985	0.00018785	-0.11106	-4.272e-05	0.16222	0.00036702	0.19938	-0.00052639	-0.03848
0.8	4.276e-05	0.10632	0.00016132	-0.52018	0.00029028	0.20252	-0.00010902	-0.15666	0.00019295	0.10552	0.00053695	0.21955	0.00016778	-0.13113	-7.234e-05	0.1326	0.0003476	0.17996	-0.00052989	-0.04198
0.825	4.84e-05	0.11196	0.00016135	-0.52015	0.00027511	0.18735	-0.00013283	-0.18047	0.00020055	0.11312	0.00048945	0.17205	0.00014305	-0.15586	-0.00012359	0.08135	0.00031915	0.15151	-0.00055233	-0.06442
0.85	7.373e-05	0.13729	0.00013811	-0.54339	0.0002687	0.18094	-0.0001427	-0.19034	0.00021594	0.12851	0.00045165	0.13425	0.00013235	-0.16656	-0.00016976	0.03518	0.00031204	0.1444	-0.00056551	-0.0776
0.875	0.00010599	0.16955	0.00010677	-0.57473	0.00028859	0.20083	-0.0001392	-0.18684	0.00022852	0.14109	0.00042101	0.10361	0.00013628	-0.16263	-0.00018927	0.01567	0.00032324	0.1556	-0.00058219	-0.09428
0.9	0.00014239	0.20595	6.748e-05	-0.61402	0.00032259	0.23483	-0.00014902	-0.19666	0.00022853	0.1411	0.00039737	0.07997	0.00015052	-0.14839	-0.00017535	0.02959	0.00035131	0.18367	-0.00059921	-0.1113
0.925	0.00018423	0.24779	2.699e-05	-0.65451	0.00035238	0.26462	-0.00015992	-0.20756	0.00023396	0.14653	0.00038579	0.06839	0.00014642	-0.15249	-0.00013865	0.06629	0.0003871	0.21946	-0.00061523	-0.12732
0.95	0.00022867	0.29223	5.78e-06	-0.67572	0.00037624	0.28848	-0.00017124	-0.21888	0.00025457	0.16714	0.00039692	0.07952	0.00014153	-0.15738	-9.559e-05	0.10935	0.00041387	0.24623	-0.00063538	-0.14747
0.975	0.00029662	0.36018	2.241e-05	-0.65909	0.00038855	0.30079	-0.00016742	-0.21506	0.00027765	0.19022	0.00042705	0.10965	0.0001369	-0.16201	-8.333e-05	0.12161	0.000427	0.25936	-0.00064756	-0.15965
1	0.00039088	0.45444	7.768e-05	-0.60382	0.00038432	0.29656	-0.00013688	-0.18452	0.00028785	0.20042	0.00044735	0.12995	0.00014587	-0.15304	-0.0001159	0.08904	0.00042717	0.25953	-0.00065761	-0.1697
1.025	0.0005147	0.57826	0.00017662	-0.50488	0.00037415	0.28639	-8.814e-05	-0.13578	0.00028035	0.19292	0.00044542	0.12802	0.00016092	-0.13799	-0.00015484	0.0501	0.00042663	0.25899	-0.00067153	-0.18362
1.05	0.00064259	0.70615	0.00029748	-0.38402	0.00036075	0.27299	-2.381e-05	-0.07145	0.00026405	0.17662	0.00043426	0.11686	0.00018378	-0.11513	-0.00016453	0.04041	0.00043009	0.26245	-0.00068508	-0.19717
1.075	0.0007565	0.82006	0.00040686	-0.27464	0.00033981	0.25205	5.97e-05	0.01206	0.0002467	0.15927	0.00043907	0.12167	0.00019635	-0.10256	-0.00013385	0.07109	0.0004364	0.26876	-0.00069958	-0.21167
1.1	0.00084601	0.90957	0.00047803	-0.20347	0.00032063	0.23287	0.0001452	0.09756	0.00022782	0.14039	0.0004512	0.1338	0.00019222	-0.10669	-9.126e-05	0.11368	0.00043304	0.2654	-0.00070188	-0.21397
1.125	0.00089406	0.95762	0.00051211	-0.16939	0.00032254	0.23478	0.00023239	0.18475	0.00020719	0.11976	0.0004758	0.1584	0.00015719	-0.14172	-6.553e-05	0.13941	0.00042216	0.25452	-0.00069272	-0.20481
1.15	0.00089812	0.96168	0.0005193	-0.1622	0.00035458	0.26682	0.00031718	0.26954	0.00020105	0.11362	0.00050769	0.19029	0.00012063	-0.17828	-5.228e-05	0.15266	0.00040046	0.23282	-0.00068633	-0.19842
1.175	0.00085538	0.91894	0.00051918	-0.16232	0.0004304	0.34264	0.00039606	0.34842	0.00022902	0.14159	0.00056238	0.24498	8.717e-05	-0.21174	-5.479e-05	0.15015	0.00036622	0.19858	-0.00068121	-0.1933
1.2	0.00078399	0.84755	0.00051644	-0.16506	0.00050774	0.41998	0.00045621	0.40857	0.00029125	0.20382	0.00063246	0.31506	5.296e-05	-0.24595	-7.003e-05	0.13491	0.00033832	0.17068	-0.0006798	-0.19189
1.225	0.00068872	0.75228	0.00052267	-0.15883	0.00055039	0.46263	0.00048847	0.44083	0.00037807	0.29064	0.00069573	0.37833	9.63e-06	-0.28928	-9.513e-05	0.10981	0.00031852	0.15088	-0.00068447	-0.19656
1.25	0.00057209	0.63565	0.00052091	-0.16059	0.00055474	0.46698	0.00048866	0.44102	0.00047767	0.39024	0.00072989	0.41249	-2.899e-05	-0.3279	-0.00012962	0.07532	0.00030527	0.13763	-0.00068794	-0.20003
1.275	0.0004416	0.50516	0.0004971	-0.1844	0.0005353	0.44754	0.00045589	0.40825	0.00057288	0.48545	0.00074595	0.42855	-3.5e-05	-0.33391	-0.00016503	0.03991	0.00029323	0.12559	-0.00068546	-0.19755
1.3	0.0003097	0.37326	0.00046519	-0.21631	0.00050853	0.42077	0.00040685	0.35921	0.00063569	0.54826	0.00076065	0.44325	-5.26e-06	-0.30417	-0.00019101	0.01393	0.00027367	0.10603	-0.00068466	-0.19675
1.325	0.00017632	0.23988	0.00040515	-0.27635	0.00046103	0.37327	0.00036181	0.31417	0.0006622	0.57477	0.00077432	0.45692	3.5e-05	-0.26391	-0.00021514	-0.0102	0.0002491	0.08146	-0.00066689	-0.17898
1.35	3.259e-05	0.09615	0.00031926	-0.36224	0.00041171	0.32395	0.00031877	0.27113	0.00067681	0.58938	0.00078621	0.46881	5.42e-05	-0.24471	-0.00024632	-0.04138	0.00023784	0.0702	-0.00066352	-0.17561
1.375	-0.0001186	-0.05504	0.00019782	-0.48368	0.00037478	0.28702	0.00027493	0.22729	0.00069152	0.60409	0.00077801	0.46061	5.187e-05	-0.24704	-0.00027706	-0.07212	0.00025816	0.09052	-0.00067202	-0.18411
1.4	-0.0002504	-0.18684	6.311e-05	-0.61839	0.00034871	0.26095	0.00023983	0.19219	0.00068523	0.5978	0.00074318	0.42578	3.948e-05	-0.25943	-0.00029066	-0.08572	0.00030149	0.13385	-0.00068309	-0.19518
1.425	-0.00033717	-0.27361	-5.876e-05	-0.74026	0.00031216	0.2244	0.00019404	0.1464	0.00064795	0.56052	0.0007051	0.3877	4.041e-05	-0.2585	-0.0002823	-0.07736	0.00034423	0.17659	-0.00068949	-0.20158
1.45	-0.00036121	-0.29765	-0.00011504	-0.79654	0.00028709	0.19933	0.00015164	0.104	0.00061092	0.52349	0.00068858	0.37118	5.689e-05	-0.24202	-0.00024669	-0.04175	0.00036557	0.19793	-0.00069403	-0.20612
1.475	-0.00032648	-0.26292	-9.866e-05	-0.78016	0.0002795	0.19174	0.00012144	0.0738	0.0005659	0.47847	0.00069471	0.37731	8.28e-05	-0.21611	-0.00019787	0.00707	0.00036054	0.1929	-0.00070692	-0.21901
1.5	-0.00027301	-0.20945	-4.042e-05	-0.72192	0.00027916	0.1914	9.109e-05	0.04345	0.00051837	0.43094	0.00071437	0.39697	0.00011852	-0.18039	-0.00014384	0.0611	0.00034583	0.17819	-0.00071173	-0.22382
1.525	-0.00020913	-0.14557	2.547e-05	-0.65603	0.00027635	0.18859	7.411e-05	0.02647	0.00045535	0.36792	0.00071617	0.39877	0.00013784	-0.16107	-9.362e-05	0.11132	0.00032889	0.16125	-0.00069972	-0.21181
1.55	-0.00013656	-0.073	7.629e-05	-0.60521	0.00027242	0.18466	7.956e-05	0.03192	0.00037613	0.2887	0.00068095	0.36355	0.0001435	-0.15541	-5.215e-05	0.15279	0.00031926	0.15162	-0.00064824	-0.16033
1.575	-6.108e-05	0.00248	9.771e-05	-0.58379	0.00026239	0.17463	9.412e-05	0.04648	0.00029301	0.20558	0.00060937	0.29197	0.00015011	-0.1488	-3.394e-05	0.171	0.00032467	0.15703	-0.00058376	-0.09585
1.6	2.389e-05	0.08745	0.00010505	-0.57645	0.00024145	0.15369	9.806e-05	0.05042	0.00022337	0.13594	0.00053337	0.21597	0.00016745	-0.13146	-4.526e-05	0.15968	0.00034934	0.1817	-0.00053793	-0.05002
1.625	0.00012908	0.19264	0.00011184	-0.56966	0.00021455	0.12679	9.264e-05	0.045	0.00018405	0.09662	0.00047589	0.15849	0.00019676	-0.10215	-6.667e-05	0.13827	0.0003841	0.21646	-0.00054004	-0.05213
1.65	0.00026139	0.32495	0.00013402	-0.54748	0.00019182	0.10406	9.219e-05	0.04455	0.00014909	0.06166	0.00044791	0.13051	0.00023686	-0.06205	-9.833e-05	0.10661	0.00041148	0.24384	-0.00060668	-0.11877
1.675	0.00039225	0.45581	0.00018697	-0.49453	0.00018291	0.09515	0.00012196	0.07432	0.00010912	0.02169	0.00044334	0.12594	0.00027188	-0.02703	-0.00013313	0.07181	0.00042882	0.26118	-0.00070359	-0.21568
1.7	0.00051638	0.57994	0.00026269	-0.41881	0.00018296	0.0952	0.00019334	0.1457	6.631e-05	-0.02112	0.00047486	0.15746	0.00029193	-0.00698	-0.00018199	0.02295	0.00043454	0.2669	-0.00078687	-0.29896
1.725	0.00062157	0.68513	0.00035436	-0.32714	0.00019771	0.10995	0.00028581	0.23817	4.646e-05	-0.04097	0.00053083	0.21343	0.00028513	-0.01378	-0.00024551	-0.04057	0.00044694	0.2793	-0.00081853	-0.33062
1.75	0.00068456	0.74812	0.00043521	-0.24629	0.00022817	0.14041	0.0003732	0.32556	6.453e-05	-0.0229	0.00057993	0.26253	0.00026696	-0.03195	-0.00030492	-0.09998	0.00046856	0.30092	-0.00078805	-0.30014
1.775	0.0007058	0.76936	0.00049817	-0.18333	0.00028421	0.19645	0.00044791	0.40027	0.00011059	0.02316	0.00061059	0.29319	0.00025013	-0.04878	-0.00034461	-0.13967	0.00049517	0.32753	-0.00074314	-0.25523
1.8	0.00067891	0.74247	0.00050818	-0.17332	0.0003646	0.27684	0.00049573	0.44809	0.00016845	0.08102	0.00061955	0.30215	0.00023963	-0.05928	-0.00034314	-0.1382	0.00052816	0.36052	-0.00071733	-0.22942
1.825	0.00061981	0.68337	0.00046052	-0.22098	0.00045693	0.36917	0.00050617	0.45853	0.00022792	0.14049	0.00061722	0.29982	0.00022067	-0.07824	-0.00032552	-0.12058	0.00055181	0.38417	-0.00071489	-0.22698
1.85	0.00053703	0.60059	0.00037124	-0.31026	0.00054645	0.45869	0.0004736	0.42596	0.00028043	0.193	0.00061071	0.29331	0.00018272	-0.11619	-0.00030382	-0.09888	0.00056467	0.39703	-0.00072968	-0.24177
1.875	0.00047511	0.53867	0.00027359	-0.40791	0.00060415	0.51639	0.00040378	0.35614	0.00032286	0.23543	0.00060625	0.28885	0.00015155	-0.14736	-0.00027457	-0.06963	0.00057737	0.40973	-0.00073181	-0.2439
1.9	0.00046955	0.53311	0.00018412	-0.49738	0.00063362	0.54586	0.00032624	0.2786	0.0003645	0.27707	0.00060585	0.28845	0.00011865	-0.18026	-0.00023053	-0.02559	0.00056816	0.40052	-0.00072757	-0.23966
1.925	0.00049539	0.55895	0.00013085	-0.55065	0.0006213	0.53354	0.00025984	0.2122	0.00041523	0.3278	0.00061521	0.29781	8.627e-05	-0.21264	-0.00019078	0.01416	0.00053304	0.3654	-0.0007197	-0.23179
1.95	0.00054065	0.60421	0.00010942	-0.57208	0.0005952	0.50744	0.00021443	0.16679	0.00046355	0.37612	0.00062004	0.30264	6.103e-05	-0.23788	-0.00017892	0.02602	0.00048768	0.32004	-0.00071114	-0.22323
1.975	0.00059414	0.6577	0.00013393	-0.54757	0.00057386	0.4861	0.00019848	0.15084	0.00050137	0.41394	0.00063791	0.32051	5.587e-05	-0.24304	-0.00018125	0.02369	0.00044471	0.27707	-0.00070312	-0.21521
2	0.00064342	0.70698	0.00017798	-0.50352	0.00057757	0.48981	0.00020997	0.16233	0.00051897	0.43154	0.00068037	0.36297	8.373e-05	-0.21518	-0.0001831	0.02184	0.00040932	0.24168	-0.00069843	-0.21052
2.025	0.00066962	0.73318	0.00021585	-0.46565	0.00057892	0.49116	0.00026612	0.21848	0.0005247	0.43727	0.00074031	0.42291	0.00012239	-0.17652	-0.00018382	0.02112	0.00037958	0.21194	-0.0006925	-0.20459
2.05	0.00067804	0.7416	0.0002542	-0.4273	0.00056491	0.47715	0.00033987	0.29223	0.00053845	0.45102	0.00079089	0.47349	0.00016576	-0.13315	-0.00018286	0.02208	0.00035366	0.18602	-0.00068697	-0.19906
2.075	0.00067303	0.73659	0.00028391	-0.39759	0.0005363	0.44854	0.00039481	0.34717	0.00054565	0.45822	0.00081911	0.50171	0.00019567	-0.10324	-0.00017767	0.02727	0.00032118	0.15354	-0.00069043	-0.20252
2.1	0.00065648	0.72004	0.00030241	-0.37909	0.0004915	0.40374	0.00041689	0.36925	0.0005419	0.45447	0.00080945	0.49205	0.00019763	-0.10128	-0.00018201	0.02293	0.0002853	0.11766	-0.00069029	-0.20238
2.125	0.00063382	0.69738	0.00031417	-0.36733	0.00045124	0.36348	0.000408	0.36036	0.00052113	0.4337	0.00077591	0.45851	0.00016369	-0.13522	-0.00018941	0.01553	0.00025464	0.087	-0.00068397	-0.19606
2.15	0.00064068	0.70424	0.0003195	-0.362	0.00043874	0.35098	0.00039672	0.34908	0.00049885	0.41142	0.00073848	0.42108	0.00010709	-0.19182	-0.00018589	0.01905	0.00024315	0.07551	-0.00067623	-0.18832
2.175	0.00068114	0.7447	0.00033075	-0.35075	0.00046332	0.37556	0.00039767	0.35003	0.00050663	0.4192	0.00070282	0.38542	5.649e-05	-0.24242	-0.0001705	0.03444	0.00025076	0.08312	-0.00066584	-0.17793
2.2	0.00074079	0.80435	0.00036769	-0.31381	0.00050603	0.41827	0.00042375	0.37611	0.00053156	0.44413	0.00067238	0.35498	4.378e-05	-0.25513	-0.00015989	0.04505	0.00026596	0.09832	-0.00066707	-0.17916
2.225	0.00081868	0.88224	0.0004162	-0.2653	0.00055822	0.47046	0.0004545	0.40686	0.00056164	0.47421	0.00065155	0.33415	6.607e-05	-0.23284	-0.00016593	0.03901	0.00028265	0.11501	-0.00068801	-0.2001
2.25	0.00086801	0.93157	0.0004593	-0.2222	0.00059581	0.50805	0.00048258	0.43494	0.00059133	0.5039	0.00062364	0.30624	0.00011495	-0.18396	-0.00018606	0.01888	0.00028998	0.12234	-0.00069834	-0.21043
2.275	0.00086364	0.9272	0.00048388	-0.19762	0.00062045	0.53269	0.0004892	0.44156	0.00061	0.52257	0.00060146	0.28406	0.00018999	-0.10892	-0.00020496	-2e-05	0.00027425	0.10661	-0.00067741	-0.1895
2.3	0.00081275	0.87631	0.00048531	-0.19619	0.00065001	0.56225	0.00046831	0.42067	0.000616	0.52857	0.0006154	0.298	0.0002866	-0.01231	-0.00022197	-0.01703	0.00024468	0.07704	-0.00063688	-0.14897
2.325	0.00072702	0.79058	0.00045337	-0.22813	0.00068049	0.59273	0.00042569	0.37805	0.0006236	0.53617	0.00066382	0.34642	0.00039394	0.09503	-0.00022284	-0.0179	0.00021047	0.04283	-0.00058712	-0.09921
2.35	0.00065398	0.71754	0.00039515	-0.28635	0.00069878	0.61102	0.00039049	0.34285	0.00063879	0.55136	0.00071889	0.40149	0.00048279	0.18388	-0.0001994	0.00554	0.00017868	0.01104	-0.00053871	-0.0508
2.375	0.00061069	0.67425	0.00032433	-0.35717	0.00068781	0.60005	0.00038333	0.33569	0.00065467	0.56724	0.00075272	0.43532	0.00053623	0.23732	-0.00017393	0.03101	0.00015677	-0.01087	-0.00048425	0.00366
2.4	0.0005867	0.65026	0.00027604	-0.40546	0.00064576	0.558	0.00037683	0.32919	0.00066453	0.5771	0.00075409	0.43669	0.00055458	0.25567	-0.00016068	0.04426	0.00015038	-0.01726	-0.00043627	0.05164
2.425	0.0005809	0.64446	0.00024318	-0.43832	0.00058825	0.50049	0.00037172	0.32408	0.00066958	0.58215	0.00073027	0.41287	0.00056433	0.26542	-0.00016019	0.04475	0.00015416	-0.01348	-0.00039644	0.09147
2.45	0.00057799	0.64155	0.00022283	-0.45867	0.00054067	0.45291	0.00035886	0.31122	0.00066572	0.57829	0.000705	0.3876	0.00057283	0.27392	-0.0001652	0.03974	0.00017895	0.01131	-0.0003989	0.08901
2.475	0.000565	0.62856	0.00020733	-0.47417	0.00052009	0.43233	0.00034889	0.30125	0.00066552	0.57809	0.00069019	0.37279	0.00058978	0.29087	-0.00018687	0.01807	0.00022802	0.06038	-0.00042753	0.06038
2.5	0.00055429	0.61785	0.00019222	-0.48928	0.00054083	0.45307	0.00033938	0.29174	0.00066195	0.57452	0.00067938	0.36198	0.00061321	0.3143	-0.00021142	-0.00648	0.00028163	0.11399	-0.000473	0.01491
2.525	0.00056379	0.62735	0.0001774	-0.5041	0.00056932	0.48156	0.00032	0.27236	0.00063807	0.55064	0.00067597	0.35857	0.00061658	0.31767	-0.00022448	-0.01954	0.00031679	0.14915	-0.00051031	-0.0224
2.55	0.00058355	0.64711	0.00015053	-0.53097	0.00058296	0.4952	0.00028758	0.23994	0.00059136	0.50393	0.00066629	0.34889	0.00059744	0.29853	-0.00022077	-0.01583	0.0003191	0.15146	-0.00054806	-0.06015
2.575	0.00059485	0.65841	0.00010942	-0.57208	0.00055048	0.46272	0.0002628	0.21516	0.00052057	0.43314	0.00064202	0.32462	0.00056722	0.26831	-0.000211	-0.00606	0.00029449	0.12685	-0.00056725	-0.07934
2.6	0.00058507	0.64863	5.855e-05	-0.62295	0.00048003	0.39227	0.0002404	0.19276	0.00044003	0.3526	0.00061336	0.29596	0.0005463	0.24739	-0.0002042	0.00074	0.00027595	0.10831	-0.00058093	-0.09302
2.625	0.00054174	0.6053	1.438e-05	-0.66712	0.00038359	0.29583	0.00020287	0.15523	0.00035081	0.26338	0.00058161	0.26421	0.00052991	0.231	-0.00019339	0.01155	0.00027811	0.11047	-0.00059652	-0.10861
2.65	0.00048382	0.54738	-2.015e-05	-0.70165	0.00028592	0.19816	0.00014278	0.09514	0.00027658	0.18915	0.00055266	0.23526	0.00051327	0.21436	-0.00019108	0.01386	0.00029505	0.12741	-0.00062128	-0.13337
2.675	0.0004314	0.49496	-3.464e-05	-0.71614	0.00020238	0.11462	8.3e-05	0.03536	0.00022235	0.13492	0.00052155	0.20415	0.00049708	0.19817	-0.00019534	0.0096	0.00032828	0.16064	-0.0006581	-0.17019
2.7	0.00041145	0.47501	-2.812e-05	-0.70962	0.00017635	0.08859	5.02e-05	0.00256	0.00017588	0.08845	0.00050912	0.19172	0.00046387	0.16496	-0.00019241	0.01253	0.00036367	0.19603	-0.00069966	-0.21175
2.725	0.00042362	0.48718	-1.087e-05	-0.69237	0.00020163	0.11387	5.656e-05	0.00892	0.00011482	0.02739	0.0005169	0.1995	0.00041171	0.1128	-0.00019243	0.01251	0.00039393	0.22629	-0.00073941	-0.2515
2.75	0.00047886	0.54242	2.441e-05	-0.65709	0.00024456	0.1568	9.514e-05	0.0475	5.497e-05	-0.03246	0.00053955	0.22215	0.00035264	0.05373	-0.00020492	2e-05	0.00042415	0.25651	-0.00076053	-0.27262
2.775	0.00056178	0.62534	6.018e-05	-0.62132	0.00028981	0.20205	0.00014402	0.09638	1.154e-05	-0.07589	0.00056118	0.24378	0.00031259	0.01368	-0.00022386	-0.01892	0.00043988	0.27224	-0.0007657	-0.27779
2.8	0.00066053	0.72409	9.539e-05	-0.58611	0.00034234	0.25458	0.00017284	0.1252	-5.82e-06	-0.09325	0.000566	0.2486	0.00029964	0.00073	-0.00023766	-0.03272	0.00042718	0.25954	-0.00076066	-0.27275
2.825	0.00076055	0.82411	0.00016166	-0.51984	0.00037784	0.29008	0.00018429	0.13665	1.046e-05	-0.07697	0.00053596	0.21856	0.00030532	0.00641	-0.00024029	-0.03535	0.00039126	0.22362	-0.00076087	-0.27296
2.85	0.00086487	0.92843	0.00026266	-0.41884	0.0004052	0.31744	0.00019835	0.15071	5.708e-05	-0.03035	0.00046858	0.15118	0.00032471	0.0258	-0.00022588	-0.02094	0.00035178	0.18414	-0.00077808	-0.29017
2.875	0.00095858	1.02214	0.00037531	-0.30619	0.00042983	0.34207	0.00021964	0.172	0.00013924	0.05181	0.00038852	0.07112	0.00035568	0.05677	-0.00021808	-0.01314	0.00031455	0.14691	-0.00080179	-0.31388
2.9	0.0010326	1.09616	0.00048402	-0.19748	0.00046149	0.37373	0.00025324	0.2056	0.00023072	0.14329	0.00032457	0.00717	0.00039327	0.09436	-0.00022337	-0.01843	0.00027499	0.10735	-0.00081044	-0.32253
2.925	0.00109814	1.1617	0.00057423	-0.10727	0.00050375	0.41599	0.00029506	0.24742	0.00030586	0.21843	0.00028398	-0.03342	0.00043395	0.13504	-0.00024159	-0.03665	0.0002289	0.06126	-0.00080882	-0.32091
2.95	0.00113855	1.20211	0.00063196	-0.04954	0.00053575	0.44799	0.00033982	0.29218	0.00036448	0.27705	0.00026724	-0.05016	0.00046844	0.16953	-0.00024831	-0.04337	0.00017824	0.0106	-0.00080487	-0.31696
2.975	0.00116124	1.2248	0.00066165	-0.01985	0.00055071	0.46295	0.00039537	0.34773	0.00040461	0.31718	0.00027813	-0.03927	0.00047759	0.17868	-0.00023168	-0.02674	0.00014226	-0.02538	-0.00078549	-0.29758
3	0.00117478	1.23834	0.00069509	0.01359	0.00058418	0.49642	0.00046726	0.41962	0.00040736	0.31993	0.00030767	-0.00973	0.00045622	0.15731	-0.00018227	0.02267	0.00013587	-0.03177	-0.00076712	-0.27921
3.025	0.00120274	1.2663	0.00075768	0.07618	0.00062371	0.53595	0.00055736	0.50972	0.00037499	0.28756	0.00033746	0.02006	0.00041036	0.11145	-0.00012091	0.08403	0.00015645	-0.01119	-0.00074366	-0.25575
3.05	0.00125865	1.32221	0.00084194	0.16044	0.00067037	0.58261	0.0006584	0.61076	0.00033957	0.25214	0.00037097	0.05357	0.0003489	0.04999	-7.793e-05	0.12701	0.0001941	0.02646	-0.00071761	-0.2297
3.075	0.00132726	1.39082	0.00089827	0.21677	0.00071923	0.63147	0.00074199	0.69435	0.00032383	0.2364	0.00041163	0.09423	0.00027825	-0.02066	-4.876e-05	0.15618	0.00023964	0.072	-0.00070249	-0.21458
3.1	0.00137638	1.43994	0.00092274	0.24124	0.00076167	0.67391	0.00077767	0.73003	0.00032514	0.23771	0.00046516	0.14776	0.00022471	-0.0742	-2.915e-05	0.17579	0.00029553	0.12789	-0.0006975	-0.20959
3.125	0.00140496	1.46852	0.00093657	0.25507	0.00080057	0.71281	0.00077624	0.7286	0.00034175	0.25432	0.00052287	0.20547	0.00019512	-0.10379	-2.533e-05	0.17961	0.00035767	0.19003	-0.00069417	-0.20626
3.15	0.00139868	1.46224	0.00095121	0.26971	0.00082697	0.73921	0.000768	0.72036	0.00035312	0.26569	0.00060314	0.28574	0.00019645	-0.10246	-2.832e-05	0.17662	0.00041824	0.2506	-0.00066747	-0.17956
3.175	0.00137033	1.43389	0.00096407	0.28257	0.00084754	0.75978	0.0007606	0.71296	0.00036172	0.27429	0.00068999	0.37259	0.00022197	-0.07694	-4.355e-05	0.16139	0.00047189	0.30425	-0.0006393	-0.15139
3.2	0.00133634	1.3999	0.00099103	0.30953	0.00087739	0.78963	0.00075566	0.70802	0.00037184	0.28441	0.00075674	0.43934	0.00027026	-0.02865	-6.799e-05	0.13695	0.0005188	0.35116	-0.00060413	-0.11622
3.225	0.0013153	1.37886	0.00101636	0.33486	0.00092947	0.84171	0.00074684	0.6992	0.00038372	0.29629	0.00080106	0.48366	0.0003239	0.02499	-0.00011088	0.09406	0.0005502	0.38256	-0.00056829	-0.08038
3.25	0.00130052	1.36408	0.00104332	0.36182	0.00099877	0.91101	0.00072658	0.67894	0.00039965	0.31222	0.00081931	0.50191	0.00036092	0.06201	-0.0001632	0.04174	0.00054436	0.37672	-0.00055796	-0.07005
3.275	0.00125356	1.31712	0.00105477	0.37327	0.00107459	0.98683	0.00070361	0.65597	0.00042263	0.3352	0.0008214	0.504	0.00038618	0.08727	-0.00020596	-0.00102	0.00050579	0.33815	-0.000559	-0.07109
3.3	0.00115059	1.21415	0.00104609	0.36459	0.00115166	1.0639	0.0006836	0.63596	0.00044316	0.35573	0.00081144	0.49404	0.00039228	0.09337	-0.00022876	-0.02382	0.00044233	0.27469	-0.00058695	-0.09904
3.325	0.00098344	1.047	0.00099559	0.31409	0.00118693	1.09917	0.00066158	0.61394	0.00047016	0.38273	0.0007781	0.4607	0.00039809	0.09918	-0.00020827	-0.00333	0.00035585	0.18821	-0.0006189	-0.13099
3.35	0.00078388	0.84744	0.00089844	0.21694	0.00117848	1.09072	0.00062077	0.57313	0.00048879	0.40136	0.00072121	0.40381	0.00041955	0.12064	-0.00016052	0.04442	0.0002639	0.09626	-0.00063985	-0.15194
3.375	0.0005771	0.64066	0.00077693	0.09543	0.00112623	1.03847	0.00054514	0.4975	0.00049537	0.40794	0.00066646	0.34906	0.00045065	0.15174	-0.00011678	0.08816	0.00019314	0.0255	-0.00064728	-0.15937
3.4	0.00038652	0.45008	0.00064131	-0.04019	0.0010534	0.96564	0.00043712	0.38948	0.00051071	0.42328	0.00062936	0.31196	0.00046098	0.16207	-0.00011101	0.09393	0.00014722	-0.02042	-0.00065206	-0.16415
3.425	0.00021759	0.28115	0.00050568	-0.17582	0.00098527	0.89751	0.00030994	0.2623	0.00052571	0.43828	0.00061823	0.30083	0.00044305	0.14414	-0.00014071	0.06423	0.00012242	-0.04522	-0.00066916	-0.18125
3.45	7.325e-05	0.13681	0.00036893	-0.31257	0.00093303	0.84527	0.00019771	0.15007	0.00052314	0.43571	0.00063539	0.31799	0.00040156	0.10265	-0.0001946	0.01034	0.00012056	-0.04708	-0.00069332	-0.20541
3.475	-2.426e-05	0.0393	0.00023395	-0.44755	0.00088621	0.79845	0.00011015	0.06251	0.00051897	0.43154	0.00066473	0.34733	0.00035282	0.05391	-0.00024702	-0.04208	0.00012781	-0.03983	-0.00072288	-0.23497
3.5	-9.232e-05	-0.02876	0.00011425	-0.56725	0.00082351	0.73575	5.211e-05	0.00447	0.00051038	0.42295	0.00069165	0.37425	0.00032798	0.02907	-0.00026953	-0.06459	0.00013779	-0.02985	-0.000755	-0.26709
3.525	-0.00016305	-0.09949	-5.5e-06	-0.687	0.00072423	0.63647	-5.24e-06	-0.05288	0.00049011	0.40268	0.0006986	0.3812	0.00034529	0.04638	-0.00025098	-0.04604	0.00015853	-0.00911	-0.00077685	-0.28894
3.55	-0.00023533	-0.17177	-0.00012013	-0.80163	0.00059637	0.50861	-7.954e-05	-0.12718	0.00046179	0.37436	0.0006799	0.3625	0.00040901	0.1101	-0.00021439	-0.00945	0.00017747	0.00983	-0.00077061	-0.2827
3.575	-0.00030261	-0.23905	-0.00021665	-0.89815	0.00045309	0.36533	-0.00016635	-0.21399	0.00043	0.34257	0.00065419	0.33679	0.00049533	0.19642	-0.00017692	0.02802	0.0001941	0.02646	-0.0007407	-0.25279
3.6	-0.00035069	-0.28713	-0.00027312	-0.95462	0.00032381	0.23605	-0.00025107	-0.29871	0.00036795	0.28052	0.00062291	0.30551	0.00057685	0.27794	-0.00016804	0.0369	0.00019235	0.02471	-0.00070137	-0.21346
3.625	-0.00036143	-0.29787	-0.00030351	-0.98501	0.00020994	0.12218	-0.00032117	-0.36881	0.00027588	0.18845	0.00060429	0.28689	0.00061461	0.3157	-0.00018274	0.0222	0.00018117	0.01353	-0.00067668	-0.18877
3.65	-0.00029737	-0.23381	-0.0003315	-1.013	0.0001364	0.04864	-0.00035829	-0.40593	0.00017497	0.08754	0.00057971	0.26231	0.00061106	0.31215	-0.00019587	0.00907	0.00016664	-0.001	-0.00067538	-0.18747
3.675	-0.0001878	-0.12424	-0.00035603	-1.03753	8.803e-05	0.00027	-0.00034653	-0.39417	9.193e-05	0.0045	0.00053792	0.22052	0.00058373	0.28482	-0.00017824	0.0267	0.00015612	-0.01152	-0.00068113	-0.19322
3.7	-3.805e-05	0.02551	-0.0003716	-1.0531	5.128e-05	-0.03648	-0.00030124	-0.34888	3.141e-05	-0.05602	0.0004742	0.1568	0.00054167	0.24276	-0.00013332	0.07162	0.0001529	-0.01474	-0.00068665	-0.19874
3.725	0.00013593	0.19949	-0.00035597	-1.03747	3.75e-06	-0.08401	-0.00023665	-0.28429	-1.918e-05	-0.10661	0.00040729	0.08989	0.00050401	0.2051	-7.166e-05	0.13328	0.00017009	0.00245	-0.00068717	-0.19926
3.75	0.0003086	0.37216	-0.00028428	-0.96578	-4.362e-05	-0.13138	-0.00016535	-0.21299	-7.44e-05	-0.16183	0.00035469	0.03729	0.00048075	0.18184	-4.6e-07	0.20448	0.00019679	0.02915	-0.0006871	-0.19919
3.775	0.00046144	0.525	-0.00017097	-0.85247	-7.536e-05	-0.16312	-0.00010186	-0.1495	-0.00013578	-0.22321	0.00030679	-0.01061	0.00046172	0.16281	6.195e-05	0.26689	0.00022188	0.05424	-0.00069107	-0.20316
3.8	0.00058018	0.64374	-5.783e-05	-0.73933	-7.402e-05	-0.16178	-4.156e-05	-0.0892	-0.00017028	-0.25771	0.00026457	-0.05283	0.00044835	0.14944	9.508e-05	0.30002	0.00024354	0.0759	-0.00069921	-0.2113
3.825	0.0006598	0.72336	4.524e-05	-0.63626	-4.473e-05	-0.13249	2.458e-05	-0.02306	-0.00016789	-0.25532	0.00023313	-0.08427	0.00043943	0.14052	9.746e-05	0.3024	0.0002749	0.10726	-0.00071948	-0.23157
3.85	0.00071951	0.78307	0.00014857	-0.53293	-1.24e-06	-0.089	0.00011119	0.06355	-0.00013206	-0.21949	0.00020084	-0.11656	0.00041459	0.11568	6.882e-05	0.27376	0.00029647	0.12883	-0.00073845	-0.25054
3.875	0.00079778	0.86134	0.00025943	-0.42207	5.453e-05	-0.03323	0.00020168	0.15404	-8.538e-05	-0.17281	0.00016367	-0.15373	0.00038023	0.08132	3.01e-05	0.23504	0.00030864	0.141	-0.00074034	-0.25243
3.9	0.0008868	0.95036	0.00036019	-0.32131	0.00011165	0.02389	0.00028157	0.23393	-4.716e-05	-0.13459	0.00012039	-0.19701	0.00034187	0.04296	-5.51e-06	0.19943	0.00029398	0.12634	-0.00072484	-0.23693
3.925	0.00097983	1.04339	0.00044102	-0.24048	0.00017433	0.08657	0.00034131	0.29367	-2.085e-05	-0.10828	7.644e-05	-0.24096	0.0002998	0.00089	-3.228e-05	0.17266	0.00027281	0.10517	-0.00069229	-0.20438
3.95	0.00106641	1.12997	0.00050013	-0.18137	0.00024101	0.15325	0.00039146	0.34382	-6.81e-06	-0.09424	7.199e-05	-0.24541	0.00025	-0.04891	-4.945e-05	0.15549	0.00023631	0.06867	-0.00064458	-0.15667
3.975	0.00113763	1.20119	0.00053676	-0.14474	0.00030718	0.21942	0.00043786	0.39022	1.81e-06	-0.08562	0.00011901	-0.19839	0.00018684	-0.11207	-7.47e-05	0.13024	0.00017823	0.01059	-0.00060147	-0.11356
4	0.00115584	1.2194	0.00053664	-0.14486	0.00036631	0.27855	0.00046813	0.42049	1.257e-05	-0.07486	0.00019603	-0.12137	0.00012552	-0.17339	-9.93e-05	0.10564	0.0001216	-0.04604	-0.00059222	-0.10431
4.025	0.00111391	1.17747	0.00050046	-0.18104	0.00040746	0.3197	0.00047342	0.42578	1.015e-05	-0.07728	0.00028092	-0.03648	8.138e-05	-0.21753	-0.00011199	0.09295	8.871e-05	-0.07893	-0.0006027	-0.11479
4.05	0.00103298	1.09654	0.00046916	-0.21234	0.00042288	0.33512	0.00046717	0.41953	6.91e-06	-0.08052	0.00034248	0.02508	5.388e-05	-0.24503	-0.00010274	0.1022	8.7e-05	-0.08064	-0.00060754	-0.11963
4.075	0.00094053	1.00409	0.00047006	-0.21144	0.00042434	0.33658	0.00046086	0.41322	1.212e-05	-0.07531	0.00037872	0.06132	3.36e-05	-0.26531	-8.1e-05	0.12394	0.00010259	-0.06505	-0.00059936	-0.11145
4.1	0.00085294	0.9165	0.00049255	-0.18895	0.00041601	0.32825	0.00045152	0.40388	3.233e-05	-0.0551	0.00039385	0.07645	2.544e-05	-0.27347	-4.055e-05	0.16439	0.00012406	-0.04358	-0.00059355	-0.10564
4.125	0.0007581	0.82166	0.00051771	-0.16379	0.00040063	0.31287	0.00042396	0.37632	7.653e-05	-0.0109	0.0003974	0.08	3.761e-05	-0.2613	-8.8e-07	0.20406	0.0001421	-0.02554	-0.00059806	-0.11015
4.15	0.00066244	0.726	0.00051295	-0.16855	0.00038297	0.29521	0.00036084	0.3132	0.00013355	0.04612	0.00041292	0.09552	6.908e-05	-0.22983	2.05e-05	0.22544	0.00015826	-0.00938	-0.00061324	-0.12533
4.175	0.00059525	0.65881	0.00047581	-0.20569	0.00038183	0.29407	0.00026406	0.21642	0.00019079	0.10336	0.00045404	0.13664	9.811e-05	-0.2008	2.046e-05	0.2254	0.00018333	0.01569	-0.0006381	-0.15019
4.2	0.00054749	0.61105	0.00042212	-0.25938	0.0004021	0.31434	0.00015917	0.11153	0.00023117	0.14374	0.00051773	0.20033	0.00012533	-0.17358	5.84e-06	0.21078	0.00021379	0.04615	-0.00066218	-0.17427
4.225	0.00047122	0.53478	0.00036047	-0.32103	0.00044699	0.35923	7.541e-05	0.02777	0.00023011	0.14268	0.00060251	0.28511	0.00015236	-0.14655	1.97e-06	0.20691	0.00024637	0.07873	-0.00068548	-0.19757
4.25	0.0003719	0.43546	0.00032443	-0.35707	0.00047491	0.38715	2.224e-05	-0.0254	0.00019328	0.10585	0.00068418	0.36678	0.00017672	-0.12219	-1.5e-07	0.20479	0.00027127	0.10363	-0.0007155	-0.22759
4.275	0.00028212	0.34568	0.00030099	-0.38051	0.00045211	0.36435	-3.108e-05	-0.07872	0.00013423	0.0468	0.00073853	0.42113	0.00021462	-0.08429	-1.026e-05	0.19468	0.00028332	0.11568	-0.00074403	-0.25612
4.3	0.00020941	0.27297	0.00027527	-0.40623	0.00037938	0.29162	-9.868e-05	-0.14632	7.85e-05	-0.00893	0.00074474	0.42734	0.00026295	-0.03596	-1.12e-05	0.19374	0.0002848	0.11716	-0.00075568	-0.26777
4.325	0.00015033	0.21389	0.00025051	-0.43099	0.00029136	0.2036	-0.00016358	-0.21122	2.736e-05	-0.06007	0.00070893	0.39153	0.00031738	0.01847	-5.24e-06	0.1997	0.00028807	0.12043	-0.00075261	-0.2647
4.35	8.662e-05	0.15018	0.00022452	-0.45698	0.00019802	0.11026	-0.00020359	-0.25123	-1.359e-05	-0.10102	0.00064726	0.32986	0.00036357	0.06466	1.569e-05	0.22063	0.00029228	0.12464	-0.00074862	-0.26071
4.375	1.892e-05	0.08248	0.00020314	-0.47836	0.00011532	0.02756	-0.00020189	-0.24953	-4.357e-05	-0.131	0.00057071	0.25331	0.00038685	0.08794	3.408e-05	0.23902	0.00029973	0.13209	-0.00074921	-0.2613
4.4	-4.867e-05	0.01489	0.00018731	-0.49419	4.872e-05	-0.03904	-0.00014616	-0.1938	-7.168e-05	-0.15911	0.00049872	0.18132	0.00040899	0.11008	2.527e-05	0.23021	0.0002931	0.12546	-0.00075531	-0.2674
4.425	-0.00010577	-0.04221	0.00017324	-0.50826	2.34e-05	-0.06436	-6.358e-05	-0.11122	-0.00010324	-0.19067	0.00042279	0.10539	0.00041443	0.11552	-1.146e-05	0.19348	0.00027316	0.10552	-0.00076446	-0.27655
4.45	-0.00012581	-0.06225	0.00014542	-0.53608	4.211e-05	-0.04565	2.48e-06	-0.04516	-0.00013387	-0.2213	0.00036077	0.04337	0.00041832	0.11941	-5.362e-05	0.15132	0.00024783	0.08019	-0.00077189	-0.28398
4.475	-0.00010791	-0.04435	0.00010839	-0.57311	8.437e-05	-0.00339	2.987e-05	-0.01777	-0.00015314	-0.24057	0.00030812	-0.00928	0.00042331	0.1244	-7.817e-05	0.12677	0.00020415	0.03651	-0.00076363	-0.27572
4.5	-7.376e-05	-0.0102	7.16e-05	-0.6099	0.00012498	0.03722	1.022e-05	-0.03742	-0.00014901	-0.23644	0.00027774	-0.03966	0.00042593	0.12702	-6.798e-05	0.13696	0.00015403	-0.01361	-0.00076013	-0.27222
4.525	-4.419e-05	0.01937	5.532e-05	-0.62618	0.00017026	0.0825	-2.325e-05	-0.07089	-0.00012746	-0.21489	0.00026584	-0.05156	0.00043595	0.13704	-2.543e-05	0.17951	9.443e-05	-0.07321	-0.00077544	-0.28753
4.55	-3.125e-05	0.03231	4.728e-05	-0.63422	0.00021239	0.12463	-4.019e-05	-0.08783	-0.00010765	-0.19508	0.00025586	-0.06154	0.0004595	0.16059	1.62e-05	0.22114	4.504e-05	-0.1226	-0.00080852	-0.32061
4.575	-3.275e-05	0.03081	3.031e-05	-0.65119	0.00023637	0.14861	-3.216e-05	-0.0798	-8.438e-05	-0.17181	0.00025078	-0.06662	0.00046284	0.16393	3.561e-05	0.24055	2.669e-05	-0.14095	-0.00081246	-0.32455
4.6	-3.359e-05	0.02997	-1.175e-05	-0.69325	0.00024987	0.16211	-1.35e-06	-0.04899	-7.264e-05	-0.16007	0.00025834	-0.05906	0.00044018	0.14127	3.953e-05	0.24447	3.249e-05	-0.13515	-0.00080836	-0.32045
4.625	-2.226e-05	0.0413	-5.861e-05	-0.74011	0.00023557	0.14781	6.236e-05	0.01472	-7.439e-05	-0.16182	0.0002554	-0.062	0.00041857	0.11966	2.889e-05	0.23383	5.694e-05	-0.1107	-0.00080294	-0.31503
4.65	1.254e-05	0.0761	-8.96e-05	-0.7711	0.00017988	0.09212	0.00013932	0.09168	-8.203e-05	-0.16946	0.00024484	-0.07256	0.00039799	0.09908	1.47e-06	0.20641	8.382e-05	-0.08382	-0.00080366	-0.31575
4.675	5.554e-05	0.1191	-8.46e-05	-0.7661	0.00012383	0.03607	0.00019138	0.14374	-8.691e-05	-0.17434	0.00022972	-0.08768	0.00038477	0.08586	-3.506e-05	0.16988	0.00011855	-0.04909	-0.0008003	-0.31239
4.7	0.0001008	0.16436	-4.963e-05	-0.73113	8.53e-05	-0.00246	0.00021816	0.17052	-9.13e-05	-0.17873	0.00021146	-0.10594	0.00035276	0.05385	-8.511e-05	0.11983	0.00015624	-0.0114	-0.00079489	-0.30698
4.725	0.00016129	0.22485	-2.75e-06	-0.68425	7.309e-05	-0.01467	0.0002337	0.18606	-9.661e-05	-0.18404	0.00019943	-0.11797	0.00030818	0.00927	-0.00013519	0.06975	0.00019544	0.0278	-0.00078705	-0.29914
4.75	0.00023466	0.29822	3.219e-05	-0.64931	8.469e-05	-0.00307	0.00024355	0.19591	-0.00011026	-0.19769	0.00018896	-0.12844	0.00025941	-0.0395	-0.00017195	0.03299	0.00022687	0.05923	-0.0007821	-0.29419
4.775	0.00030474	0.3683	4.696e-05	-0.63454	0.00011446	0.0267	0.0002386	0.19096	-0.00012958	-0.21701	0.00017571	-0.14169	0.00019758	-0.10133	-0.00018067	0.02427	0.0002216	0.05396	-0.00077497	-0.28706
4.8	0.00037517	0.43873	4.155e-05	-0.63995	0.00014948	0.06172	0.00022191	0.17427	-0.00015819	-0.24562	0.00015473	-0.16267	0.00013396	-0.16495	-0.00015387	0.05107	0.00019502	0.02738	-0.000778	-0.29009
4.825	0.00043048	0.49404	2.966e-05	-0.65184	0.0001848	0.09704	0.00020236	0.15472	-0.00018308	-0.27051	0.0001341	-0.1833	8.748e-05	-0.21143	-0.00012273	0.08221	0.00017388	0.00624	-0.00080011	-0.3122
4.85	0.00048661	0.55017	2.336e-05	-0.65814	0.00020588	0.11812	0.00019275	0.14511	-0.00019257	-0.28	0.00012455	-0.19285	5.512e-05	-0.24379	-8.984e-05	0.1151	0.0001733	0.00566	-0.00081041	-0.3225
4.875	0.00056423	0.62779	1.613e-05	-0.66537	0.00021254	0.12478	0.00019321	0.14557	-0.00017946	-0.26689	0.00012467	-0.19273	1.757e-05	-0.28134	-5.646e-05	0.14848	0.00017753	0.00989	-0.00081572	-0.32781
4.9	0.00064619	0.70975	1.719e-05	-0.66431	0.00022426	0.1365	0.00020793	0.16029	-0.00014402	-0.23145	0.00013737	-0.18003	-2.454e-05	-0.32345	-3.121e-05	0.17373	0.00018055	0.01291	-0.00080281	-0.3149
4.925	0.00072925	0.79281	3.151e-05	-0.64999	0.00024767	0.15991	0.00024678	0.19914	-8.661e-05	-0.17404	0.00016099	-0.15641	-6.013e-05	-0.35904	-3.58e-06	0.20136	0.00018003	0.01239	-0.00075865	-0.27074
4.95	0.00079265	0.85621	7.276e-05	-0.60874	0.00025865	0.17089	0.00030033	0.25269	-1.841e-05	-0.10584	0.00019296	-0.12444	-6.319e-05	-0.3621	3.084e-05	0.23578	0.0001859	0.01826	-0.00070959	-0.22168
4.975	0.00082181	0.88537	0.00013869	-0.54281	0.00025885	0.17109	0.00034784	0.3002	4.535e-05	-0.04208	0.00022801	-0.08939	-3.997e-05	-0.33888	6.447e-05	0.26941	0.00019048	0.02284	-0.00068789	-0.19998
5	0.00082445	0.88801	0.00020115	-0.48035	0.00023277	0.14501	0.0003547	0.30706	7.813e-05	-0.0093	0.00025957	-0.05783	-1.43e-05	-0.31321	8.171e-05	0.28665	0.0001853	0.01766	-0.00070388	-0.21597
5.025	0.00079675	0.86031	0.00025322	-0.42828	0.00019812	0.11036	0.00030381	0.25617	7.058e-05	-0.01685	0.00028005	-0.03735	2.294e-05	-0.27597	9.357e-05	0.29851	0.00016833	0.00069	-0.0007169	-0.22899
5.05	0.00072978	0.79334	0.00026752	-0.41398	0.00017156	0.0838	0.0002161	0.16846	4.16e-05	-0.04583	0.00029945	-0.01795	6.092e-05	-0.23799	0.00010461	0.30955	0.00014075	-0.02689	-0.00071826	-0.23035
5.075	0.00065001	0.71357	0.00023893	-0.44257	0.00015373	0.06597	0.00012172	0.07408	8.23e-06	-0.0792	0.00033465	0.01725	0.00010993	-0.18898	0.00011081	0.31575	0.00010632	-0.06132	-0.00071227	-0.22436
5.1	0.00058139	0.64495	0.0001853	-0.4962	0.00017517	0.08741	4.478e-05	-0.00286	-1.742e-05	-0.10485	0.0003831	0.0657	0.00015166	-0.14725	9.765e-05	0.30259	7.262e-05	-0.09502	-0.00070131	-0.2134
5.125	0.00054054	0.6041	0.00011782	-0.56368	0.00020517	0.11741	-1.109e-05	-0.05873	-3.611e-05	-0.12354	0.0004321	0.1147	0.00017666	-0.12225	6.269e-05	0.26763	6.56e-05	-0.10204	-0.00068818	-0.20027
5.15	0.00052526	0.58882	5.754e-05	-0.62396	0.00021765	0.12989	-4.172e-05	-0.08936	-4.989e-05	-0.13732	0.00046646	0.14906	0.00016735	-0.13156	9.45e-06	0.21439	9.159e-05	-0.07605	-0.0006748	-0.18689
5.175	0.00050845	0.57201	1.195e-05	-0.66955	0.00020176	0.114	-6.074e-05	-0.10838	-6.245e-05	-0.14988	0.00048126	0.16386	0.00012802	-0.17089	-3.861e-05	0.16633	0.00013387	-0.03377	-0.00067616	-0.18825
5.2	0.00047355	0.53711	-2.484e-05	-0.70634	0.00019616	0.1084	-8.186e-05	-0.1295	-6.92e-05	-0.15663	0.00047304	0.15564	7.659e-05	-0.22232	-8.629e-05	0.11865	0.0001712	0.00356	-0.00066119	-0.17328
5.225	0.00042481	0.48837	-4.67e-05	-0.7282	0.00019954	0.11178	-0.00011848	-0.16612	-5.959e-05	-0.14702	0.00047164	0.15424	2.853e-05	-0.27038	-0.00011849	0.08645	0.0001823	0.01466	-0.00064085	-0.15294
5.25	0.00037776	0.44132	-5.635e-05	-0.73785	0.00020782	0.12006	-0.00015721	-0.20485	-3.903e-05	-0.12646	0.00048874	0.17134	2.87e-06	-0.29604	-0.00013384	0.0711	0.00016393	-0.00371	-0.00062957	-0.14166
5.275	0.00034527	0.40883	-6.265e-05	-0.74415	0.00020492	0.11716	-0.00017815	-0.22579	-2.674e-05	-0.11417	0.0005263	0.2089	1.693e-05	-0.28198	-0.0001339	0.07104	0.00014973	-0.01791	-0.0006189	-0.13099
5.3	0.00030204	0.3656	-4.577e-05	-0.72727	0.0002057	0.11794	-0.00016145	-0.20909	-2.749e-05	-0.11492	0.00056656	0.24916	4.796e-05	-0.25095	-0.00011903	0.08591	0.00016076	-0.00688	-0.00059661	-0.1087
5.325	0.00023612	0.29968	-2.19e-05	-0.7034	0.00019433	0.10657	-0.00011391	-0.16155	-4.647e-05	-0.1339	0.00059332	0.27592	7.874e-05	-0.22017	-9.808e-05	0.10686	0.00018547	0.01783	-0.00057932	-0.09141
5.35	0.00013903	0.20259	-1.384e-05	-0.69534	0.00014588	0.05812	-6.61e-05	-0.11374	-9.895e-05	-0.18638	0.00058682	0.26942	9.847e-05	-0.20044	-6.801e-05	0.13693	0.00020535	0.03771	-0.00057731	-0.0894
5.375	1.606e-05	0.07962	-2.817e-05	-0.70967	7.198e-05	-0.01578	-3.173e-05	-0.07937	-0.00017123	-0.25866	0.00055626	0.23886	0.00010311	-0.1958	-5.765e-05	0.14729	0.0002117	0.04406	-0.0006078	-0.11989
5.4	-9.794e-05	-0.03438	-2.691e-05	-0.70841	-1.79e-06	-0.08955	-1.988e-05	-0.06752	-0.00025792	-0.34535	0.00052526	0.20786	0.00010733	-0.19158	-7.931e-05	0.12563	0.00020848	0.04084	-0.00065197	-0.16406
5.425	-0.00020137	-0.13781	-3.91e-06	-0.68541	-6.563e-05	-0.15339	-2.43e-05	-0.07194	-0.00034437	-0.4318	0.00051677	0.19937	0.00011375	-0.18516	-0.00011807	0.08687	0.00020357	0.03593	-0.00068885	-0.20094
5.45	-0.0002826	-0.21904	4.292e-05	-0.63858	-0.00011439	-0.20215	-3.169e-05	-0.07933	-0.00041395	-0.50138	0.00051906	0.20166	0.00013022	-0.16869	-0.00014393	0.06101	0.0001996	0.03196	-0.00071085	-0.22294
5.475	-0.00032718	-0.26362	9.473e-05	-0.58677	-0.00012996	-0.21772	-4.092e-05	-0.08856	-0.00045132	-0.53875	0.00050693	0.18953	0.00014874	-0.15017	-0.00015667	0.04827	0.00019863	0.03099	-0.00072316	-0.23525
5.5	-0.00033271	-0.26915	0.00014105	-0.54045	-0.00010767	-0.19543	-3.858e-05	-0.08622	-0.00043892	-0.52635	0.00047947	0.16207	0.00016621	-0.1327	-0.00016491	0.04003	0.00019874	0.0311	-0.00073782	-0.24991
5.525	-0.00032626	-0.2627	0.00016179	-0.51971	-8.36e-05	-0.17136	-3.149e-05	-0.07913	-0.00040905	-0.49648	0.00045356	0.13616	0.00019158	-0.10733	-0.00017722	0.02772	0.00020063	0.03299	-0.00076259	-0.27468
5.55	-0.00033024	-0.26668	0.00014347	-0.53803	-6.408e-05	-0.15184	-3.268e-05	-0.08032	-0.00037573	-0.46316	0.00042005	0.10265	0.00020904	-0.08987	-0.00020033	0.00461	0.00020889	0.04125	-0.00079359	-0.30568
5.575	-0.00035212	-0.28856	0.00011771	-0.56379	-6.499e-05	-0.15275	-4.815e-05	-0.09579	-0.00034915	-0.43658	0.00037436	0.05696	0.00020239	-0.09652	-0.00024204	-0.0371	0.00022425	0.05661	-0.00082651	-0.3386
5.6	-0.00037686	-0.3133	7.156e-05	-0.60994	-8.679e-05	-0.17455	-9.642e-05	-0.14406	-0.00033448	-0.42191	0.00031964	0.00224	0.00019686	-0.10205	-0.00028058	-0.07564	0.00023364	0.066	-0.00085216	-0.36425
5.625	-0.00040035	-0.33679	1.293e-05	-0.66857	-0.00012332	-0.21108	-0.00015138	-0.19902	-0.00036205	-0.44948	0.00027865	-0.03875	0.00019846	-0.10045	-0.00027456	-0.06962	0.00023285	0.06521	-0.00085106	-0.36315
5.65	-0.00041185	-0.34829	-4.263e-05	-0.72413	-0.0001734	-0.26116	-0.00020638	-0.25402	-0.00041078	-0.49821	0.00025902	-0.05838	0.00020428	-0.09463	-0.00025389	-0.04895	0.00024703	0.07939	-0.00082349	-0.33558
5.675	-0.00039672	-0.33316	-8.253e-05	-0.76403	-0.00022395	-0.31171	-0.00026311	-0.31075	-0.00046827	-0.5557	0.00026315	-0.05425	0.00021509	-0.08382	-0.00023674	-0.0318	0.00027475	0.10711	-0.00079167	-0.30376
5.7	-0.00037147	-0.30791	-0.00011406	-0.79556	-0.00024591	-0.33367	-0.00030957	-0.35721	-0.00053281	-0.62024	0.00028114	-0.03626	0.00023443	-0.06448	-0.00022808	-0.02314	0.00031577	0.14813	-0.00078593	-0.29802
5.725	-0.00033447	-0.27091	-0.0001331	-0.8146	-0.00022959	-0.31735	-0.0003309	-0.37854	-0.00057335	-0.66078	0.00029107	-0.02633	0.0002563	-0.04261	-0.00022072	-0.01578	0.00036136	0.19372	-0.00080073	-0.31282
5.75	-0.00030144	-0.23788	-0.00014968	-0.83118	-0.00018853	-0.27629	-0.00033154	-0.37918	-0.00058047	-0.6679	0.00028001	-0.03739	0.00027692	-0.02199	-0.00021205	-0.00711	0.00040401	0.23637	-0.00082436	-0.33645
5.775	-0.00028887	-0.22531	-0.00018951	-0.87101	-0.00014454	-0.2323	-0.00030563	-0.35327	-0.00056225	-0.64968	0.00025188	-0.06552	0.00028994	-0.00897	-0.00020525	-0.00031	0.00041796	0.25032	-0.0008542	-0.36629
5.8	-0.00028358	-0.22002	-0.00023684	-0.91834	-0.00011557	-0.20333	-0.00027375	-0.32139	-0.00052025	-0.60768	0.00021083	-0.10657	0.00028718	-0.01173	-0.00019591	0.00903	0.00039106	0.22342	-0.00088191	-0.394
5.825	-0.0002828	-0.21924	-0.00028816	-0.96966	-0.00011986	-0.20762	-0.0002511	-0.29874	-0.00046283	-0.55026	0.00015861	-0.15879	0.00026863	-0.03028	-0.00019273	0.01221	0.00033849	0.17085	-0.00089502	-0.40711
5.85	-0.00028096	-0.2174	-0.00033233	-1.01383	-0.00013881	-0.22657	-0.00022692	-0.27456	-0.00041496	-0.50239	0.0001176	-0.1998	0.00025598	-0.04293	-0.00018275	0.02219	0.00028383	0.11619	-0.00090663	-0.41872
5.875	-0.00026344	-0.19988	-0.000359	-1.0405	-0.00015599	-0.24375	-0.00019467	-0.24231	-0.00039338	-0.48081	8.843e-05	-0.22897	0.0002562	-0.04271	-0.00018362	0.02132	0.00024247	0.07483	-0.00092033	-0.43242
5.9	-0.00021827	-0.15471	-0.00037409	-1.05559	-0.00015249	-0.24025	-0.00014072	-0.18836	-0.00039524	-0.48267	7.057e-05	-0.24683	0.00028235	-0.01656	-0.00019925	0.00569	0.00020524	0.0376	-0.00093868	-0.45077
5.925	-0.00014518	-0.08162	-0.00038041	-1.06191	-0.00014861	-0.23637	-7.656e-05	-0.1242	-0.00040225	-0.48968	6.299e-05	-0.25441	0.00032496	0.02605	-0.00022085	-0.01591	0.00017312	0.00548	-0.00097081	-0.4829
5.95	-7.479e-05	-0.01123	-0.00037993	-1.06143	-0.00013639	-0.22415	-3.876e-05	-0.0864	-0.00039731	-0.48474	6.156e-05	-0.25584	0.00035155	0.05264	-0.00023851	-0.03357	0.00015721	-0.01043	-0.0009813	-0.49339
5.975	-3.723e-05	0.02633	-0.00035601	-1.03751	-0.00010183	-0.18959	-3.871e-05	-0.08635	-0.00038926	-0.47669	6.632e-05	-0.25108	0.00034572	0.04681	-0.00025332	-0.04838	0.00016353	-0.00411	-0.00098966	-0.50175
6	-2.115e-05	0.04241	-0.00032038	-1.00188	-5.704e-05	-0.1448	-7.03e-05	-0.11794	-0.00038867	-0.4761	7.119e-05	-0.24621	0.00031566	0.01675	-0.00025678	-0.05184	0.00018635	0.01871	-0.00101065	-0.52274
6.025	-2.18e-06	0.06138	-0.00028106	-0.96256	-3.07e-05	-0.11846	-0.00011575	-0.16339	-0.00038986	-0.47729	9.366e-05	-0.22374	0.00028009	-0.01882	-0.0002396	-0.03466	0.00021569	0.04805	-0.00102737	-0.53946
6.05	1.711e-05	0.08067	-0.00025522	-0.93672	-1.404e-05	-0.1018	-0.00015909	-0.20673	-0.00037749	-0.46492	0.00012044	-0.19696	0.00026213	-0.03678	-0.00022619	-0.02125	0.00023571	0.06807	-0.00105192	-0.56401
6.075	3.822e-05	0.10178	-0.00022564	-0.90714	-1.306e-05	-0.10082	-0.00018019	-0.22783	-0.0003651	-0.45253	0.00014217	-0.17523	0.0002679	-0.03101	-0.00023473	-0.02979	0.00024188	0.07424	-0.00107907	-0.59116
6.1	7.107e-05	0.13463	-0.00019244	-0.87394	-2.386e-05	-0.11162	-0.00016452	-0.21216	-0.0003531	-0.44053	0.0001651	-0.1523	0.00028997	-0.00894	-0.0002627	-0.05776	0.00023677	0.06913	-0.00111544	-0.62753
6.125	0.00012141	0.18497	-0.00016364	-0.84514	-3.153e-05	-0.11929	-0.0001419	-0.18954	-0.00035349	-0.44092	0.00019289	-0.12451	0.00029687	-0.00204	-0.00028267	-0.07773	0.00023303	0.06539	-0.00113008	-0.64217
6.15	0.00017273	0.23629	-0.0001549	-0.8364	-2.372e-05	-0.11148	-0.00013213	-0.17977	-0.00035316	-0.44059	0.00022883	-0.08857	0.00029003	-0.00888	-0.00028129	-0.07635	0.00022886	0.06122	-0.00112903	-0.64112
6.175	0.00022368	0.28724	-0.0001761	-0.8576	-1.277e-05	-0.10053	-0.00013056	-0.1782	-0.00035062	-0.43805	0.00026823	-0.04917	0.00026449	-0.03442	-0.00026002	-0.05508	0.00021958	0.05194	-0.00111102	-0.62311
6.2	0.00025789	0.32145	-0.00021614	-0.89764	-1.158e-05	-0.09934	-0.00011804	-0.16568	-0.00035438	-0.44181	0.00028555	-0.03185	0.00023056	-0.06835	-0.00022761	-0.02267	0.00020076	0.03312	-0.00108943	-0.60152
6.225	0.00024929	0.31285	-0.00024876	-0.93026	-1.591e-05	-0.10367	-9.317e-05	-0.14081	-0.00035819	-0.44562	0.00028069	-0.03671	0.00019795	-0.10096	-0.00019821	0.00673	0.00017704	0.0094	-0.0010722	-0.58429
6.25	0.00021209	0.27565	-0.00025525	-0.93675	-2.512e-05	-0.11288	-7.274e-05	-0.12038	-0.00035726	-0.44469	0.00027599	-0.04141	0.00016379	-0.13512	-0.00019379	0.01115	0.00015237	-0.01527	-0.00105227	-0.56436
6.275	0.00017247	0.23603	-0.00024803	-0.92953	-3.851e-05	-0.12627	-6.501e-05	-0.11265	-0.00033114	-0.41857	0.00029714	-0.02026	0.00012553	-0.17338	-0.00021992	-0.01498	0.0001381	-0.02954	-0.00102811	-0.5402
6.3	0.00012288	0.18644	-0.00023472	-0.91622	-4.721e-05	-0.13497	-6.929e-05	-0.11693	-0.00029104	-0.37847	0.00033046	0.01306	9.698e-05	-0.20193	-0.00025344	-0.0485	0.00014139	-0.02625	-0.00098251	-0.4946
6.325	7.448e-05	0.13804	-0.00021669	-0.89819	-4.115e-05	-0.12891	-7.488e-05	-0.12252	-0.00026217	-0.3496	0.00036871	0.05131	7.341e-05	-0.2255	-0.00027879	-0.07385	0.00015505	-0.01259	-0.00094445	-0.45654
6.35	3.693e-05	0.10049	-0.00019763	-0.87913	-4.93e-05	-0.13706	-8.898e-05	-0.13662	-0.00025181	-0.33924	0.0003915	0.0741	5.918e-05	-0.23973	-0.00028497	-0.08003	0.00017815	0.01051	-0.00093201	-0.4441
6.375	-7.57e-06	0.05599	-0.00017339	-0.85489	-7.135e-05	-0.15911	-0.00010643	-0.15407	-0.00026789	-0.35532	0.00039903	0.08163	4.72e-05	-0.25171	-0.00026282	-0.05788	0.00021332	0.04568	-0.00093952	-0.45161
6.4	-6.938e-05	-0.00582	-0.00014909	-0.83059	-8.699e-05	-0.17475	-0.00011666	-0.1643	-0.00031779	-0.40522	0.00039	0.0726	3.063e-05	-0.26828	-0.00023005	-0.02511	0.00026069	0.09305	-0.0009404	-0.45249
6.425	-0.00011404	-0.05048	-0.00013348	-0.81498	-7.737e-05	-0.16513	-9.218e-05	-0.13982	-0.00038238	-0.46981	0.00036503	0.04763	1.04e-05	-0.28851	-0.0002184	-0.01346	0.00031321	0.14557	-0.00093863	-0.45072
6.45	-0.00013655	-0.07299	-0.00011925	-0.80075	-4.813e-05	-0.13589	-3.982e-05	-0.08746	-0.00042921	-0.51664	0.00032917	0.01177	-9.46e-06	-0.30837	-0.00023881	-0.03387	0.00035219	0.18455	-0.00093558	-0.44767
6.475	-0.00011093	-0.04737	-0.00010796	-0.78946	-1.459e-05	-0.10235	1.176e-05	-0.03588	-0.00043514	-0.52257	0.00028959	-0.02781	-1.728e-05	-0.31619	-0.00028767	-0.08273	0.00036881	0.20117	-0.0009189	-0.43099
6.5	-6.09e-05	0.00266	-8.602e-05	-0.76752	8.4e-06	-0.07936	2.524e-05	-0.0224	-0.00041368	-0.50111	0.00027557	-0.04183	-5.8e-06	-0.30471	-0.00035176	-0.14682	0.00034826	0.18062	-0.00092423	-0.43632
6.525	-3.334e-05	0.03022	-5.875e-05	-0.74025	1.788e-05	-0.06988	8.4e-07	-0.0468	-0.00036579	-0.45322	0.00029578	-0.02162	2.067e-05	-0.27824	-0.00039626	-0.19132	0.00031473	0.14709	-0.00093129	-0.44338
6.55	-3.402e-05	0.02954	-2.3e-05	-0.7045	1.528e-05	-0.07248	-5.752e-05	-0.10516	-0.00030332	-0.39075	0.00033184	0.01444	5.05e-05	-0.24841	-0.0004217	-0.21676	0.00029466	0.12702	-0.00093368	-0.44577
6.575	-6.658e-05	-0.00302	-7.19e-06	-0.68869	2.051e-05	-0.06725	-0.00011873	-0.16637	-0.00023538	-0.32281	0.00037295	0.05555	9.177e-05	-0.20714	-0.00042608	-0.22114	0.00030148	0.13384	-0.00093174	-0.44383
6.6	-0.00010236	-0.0388	-1.161e-05	-0.69311	2.865e-05	-0.05911	-0.00015654	-0.20418	-0.00017932	-0.26675	0.00039034	0.07294	0.00015238	-0.14653	-0.00042255	-0.21761	0.00032176	0.15412	-0.00093276	-0.44485
6.625	-0.00010548	-0.04192	-4.586e-05	-0.72736	3.458e-05	-0.05318	-0.00016956	-0.2172	-0.00015138	-0.23881	0.00036648	0.04908	0.00020846	-0.09045	-0.00042951	-0.22457	0.00033182	0.16418	-0.0009405	-0.45259
6.65	-7.477e-05	-0.01121	-8.475e-05	-0.76625	5.065e-05	-0.03711	-0.00015413	-0.20177	-0.0001566	-0.24403	0.0003222	0.0048	0.00023619	-0.06272	-0.00045309	-0.24815	0.00032977	0.16213	-0.00095455	-0.46664
6.675	-2.092e-05	0.04264	-0.00010545	-0.78695	7.295e-05	-0.01481	-0.00012149	-0.16913	-0.00016504	-0.25247	0.0002867	-0.0307	0.00023319	-0.06572	-0.00047038	-0.26544	0.0003133	0.14566	-0.00097567	-0.48776
6.7	1.32e-05	0.07676	-7.874e-05	-0.76024	9.98e-05	0.01204	-9.013e-05	-0.13777	-0.00016762	-0.25505	0.00025013	-0.06727	0.00021909	-0.07982	-0.00048283	-0.27789	0.00028719	0.11955	-0.00098521	-0.4973
6.725	1.328e-05	0.07684	-9.86e-06	-0.69136	0.00012882	0.04106	-7.96e-05	-0.12724	-0.0001544	-0.24183	0.00021344	-0.10396	0.00022855	-0.07036	-0.00048463	-0.27969	0.00027105	0.10341	-0.00098624	-0.49833
6.75	-2.352e-05	0.04004	8.227e-05	-0.59923	0.00016311	0.07535	-0.00010787	-0.15551	-0.00012336	-0.21079	0.00016844	-0.14896	0.00025078	-0.04813	-0.00048553	-0.28059	0.00028192	0.11428	-0.00098365	-0.49574
6.775	-7.781e-05	-0.01425	0.00016636	-0.51514	0.00021724	0.12948	-0.00016008	-0.20772	-0.00010131	-0.18874	0.00011144	-0.20596	0.00028592	-0.01299	-0.00048363	-0.27869	0.00030258	0.13494	-0.0009773	-0.48939
6.8	-0.0001219	-0.05834	0.00022951	-0.45199	0.00027071	0.18295	-0.00021866	-0.2663	-9.527e-05	-0.1827	7.583e-05	-0.24157	0.0003077	0.00879	-0.00048068	-0.27574	0.00031015	0.14251	-0.00097843	-0.49052
6.825	-0.0001483	-0.08474	0.00025922	-0.42228	0.00029761	0.20985	-0.00025615	-0.30379	-9.604e-05	-0.18347	7.158e-05	-0.24582	0.00029827	-0.00064	-0.0004708	-0.26586	0.0002982	0.13056	-0.00097912	-0.49121
6.85	-0.00015667	-0.09311	0.00025191	-0.42959	0.00029197	0.20421	-0.00027821	-0.32585	-0.00010437	-0.1918	7.32e-05	-0.2442	0.00026324	-0.03567	-0.0004679	-0.26296	0.00028451	0.11687	-0.00097891	-0.491
6.875	-0.00014375	-0.08019	0.0001918	-0.4897	0.00026785	0.18009	-0.00028873	-0.33637	-0.00011299	-0.20042	5.688e-05	-0.26052	0.00020902	-0.08989	-0.00047496	-0.27002	0.00029416	0.12652	-0.00096227	-0.47436
6.9	-0.00012745	-0.06389	9.647e-05	-0.58503	0.00024977	0.16201	-0.00028745	-0.33509	-0.00013518	-0.22261	3.208e-05	-0.28532	0.00016677	-0.13214	-0.00047475	-0.26981	0.00031463	0.14699	-0.00094423	-0.45632
6.925	-0.00012238	-0.05882	-1.546e-05	-0.69696	0.00024859	0.16083	-0.00028186	-0.3295	-0.0001771	-0.26453	1.299e-05	-0.30441	0.00013274	-0.16617	-0.00047694	-0.272	0.00032529	0.15765	-0.00093427	-0.44636
6.95	-0.00012071	-0.05715	-9.72e-05	-0.7787	0.0002706	0.18284	-0.00027035	-0.31799	-0.00022141	-0.30884	4.66e-06	-0.31274	0.00011576	-0.18315	-0.00048503	-0.28009	0.0003353	0.16766	-0.00094905	-0.46114
6.975	-0.00010852	-0.04496	-0.00013967	-0.82117	0.00029491	0.20715	-0.00024513	-0.29277	-0.00023223	-0.31966	1.187e-05	-0.30553	0.00011007	-0.18884	-0.00048924	-0.2843	0.00034711	0.17947	-0.00095181	-0.4639
7	-8.148e-05	-0.01792	-0.00014569	-0.82719	0.000318	0.23024	-0.00020315	-0.25079	-0.00021782	-0.30525	2.473e-05	-0.29267	0.00010002	-0.19889	-0.00051008	-0.30514	0.00035694	0.1893	-0.00094868	-0.46077
7.025	-5.838e-05	0.00518	-0.00013542	-0.81692	0.00034185	0.25409	-0.00016097	-0.20861	-0.00019395	-0.28138	3.636e-05	-0.28104	9.512e-05	-0.20379	-0.00053854	-0.3336	0.00035365	0.18601	-0.00094358	-0.45567
7.05	-3.782e-05	0.02574	-0.00013547	-0.81697	0.00035797	0.27021	-0.00013815	-0.18579	-0.00017315	-0.26058	4.916e-05	-0.26824	9.051e-05	-0.2084	-0.00055267	-0.34773	0.00033056	0.16292	-0.0009411	-0.45319
7.075	-2.741e-05	0.03615	-0.00017602	-0.85752	0.00035769	0.26993	-0.0001342	-0.18184	-0.00014437	-0.2318	7.743e-05	-0.23997	8.897e-05	-0.20994	-0.00054064	-0.3357	0.00028928	0.12164	-0.00094214	-0.45423
7.1	-1.952e-05	0.04404	-0.00022267	-0.90417	0.00032434	0.23658	-0.00012985	-0.17749	-0.00010568	-0.19311	0.00011824	-0.19916	8.27e-05	-0.21621	-0.00049203	-0.28709	0.00024045	0.07281	-0.00095228	-0.46437
7.125	-1.12e-06	0.06244	-0.00024427	-0.92577	0.00028328	0.19552	-0.00012425	-0.17189	-7.545e-05	-0.16288	0.00017146	-0.14594	6.76e-05	-0.23131	-0.0004382	-0.23326	0.00021237	0.04473	-0.00097987	-0.49196
7.15	2.781e-05	0.09137	-0.00025431	-0.93581	0.00022964	0.14188	-0.00012618	-0.17382	-5.824e-05	-0.14567	0.00021277	-0.10463	4.249e-05	-0.25642	-0.00039017	-0.18523	0.00020757	0.03993	-0.00101395	-0.52604
7.175	5.534e-05	0.1189	-0.00026517	-0.94667	0.00016046	0.0727	-0.00013599	-0.18363	-3.975e-05	-0.12718	0.00023274	-0.08466	8.82e-06	-0.29009	-0.00036119	-0.15625	0.00021983	0.05219	-0.0010393	-0.55139
7.2	7.927e-05	0.14283	-0.00026364	-0.94514	9.059e-05	0.00283	-0.00014882	-0.19646	-1.294e-05	-0.10037	0.00023747	-0.07993	-2.392e-05	-0.32283	-0.00034472	-0.13978	0.00023852	0.07088	-0.00104537	-0.55746
7.225	9.127e-05	0.15483	-0.00024996	-0.93146	3.728e-05	-0.05048	-0.00015781	-0.20545	1.679e-05	-0.07064	0.00024208	-0.07532	-4.814e-05	-0.34705	-0.00032099	-0.11605	0.00024616	0.07852	-0.0010312	-0.54329
7.25	7.789e-05	0.14145	-0.00022387	-0.90537	3.161e-05	-0.05615	-0.00014171	-0.18935	4.185e-05	-0.04558	0.00025947	-0.05793	-6.162e-05	-0.36053	-0.0003139	-0.10896	0.00022817	0.06053	-0.00100262	-0.51471
7.275	1.87e-05	0.08226	-0.00018849	-0.86999	4.435e-05	-0.04341	-9.665e-05	-0.14429	7.155e-05	-0.01588	0.00028457	-0.03283	-7.022e-05	-0.36913	-0.00032387	-0.11893	0.00019476	0.02712	-0.00097773	-0.48982
7.3	-7.016e-05	-0.0066	-0.00016905	-0.85055	5.526e-05	-0.0325	-3.55e-05	-0.08314	9.505e-05	0.00762	0.00029907	-0.01833	-8.706e-05	-0.38597	-0.00035063	-0.14569	0.00017391	0.00627	-0.00097139	-0.48348
7.325	-0.00016493	-0.10137	-0.00018852	-0.87002	6.116e-05	-0.0266	1.918e-05	-0.02846	0.00011686	0.02943	0.00030857	-0.00883	-0.00010947	-0.40838	-0.00038913	-0.18419	0.00019568	0.02804	-0.00097803	-0.49012
7.35	-0.00025765	-0.19409	-0.00021731	-0.89881	6.658e-05	-0.02118	5.794e-05	0.0103	0.00012294	0.03551	0.00030119	-0.01621	-0.00013001	-0.42892	-0.00043354	-0.2286	0.00024091	0.07327	-0.00098795	-0.50004
7.375	-0.0003307	-0.26714	-0.00022808	-0.90958	6.718e-05	-0.02058	8.183e-05	0.03419	0.00011782	0.03039	0.00027969	-0.03771	-0.0001379	-0.43681	-0.0004783	-0.27336	0.00028615	0.11851	-0.00098481	-0.4969
7.4	-0.00038711	-0.32355	-0.00021409	-0.89559	6.977e-05	-0.01799	9.126e-05	0.04362	9.284e-05	0.00541	0.00025791	-0.05949	-0.00013635	-0.43526	-0.00051247	-0.30753	0.0003127	0.14506	-0.00098125	-0.49334
7.425	-0.00041147	-0.34791	-0.00019193	-0.87343	8.076e-05	-0.007	9.871e-05	0.05107	5.831e-05	-0.02912	0.00023737	-0.08003	-0.00013236	-0.43127	-0.00050653	-0.30159	0.0003161	0.14846	-0.00097976	-0.49185
7.45	-0.00040313	-0.33957	-0.00016083	-0.84233	8.367e-05	-0.00409	0.00010401	0.05637	1.959e-05	-0.06784	0.0002245	-0.0929	-0.00013128	-0.43019	-0.0004568	-0.25186	0.00032139	0.15375	-0.00098513	-0.49722
7.475	-0.00037393	-0.31037	-0.00012724	-0.80874	0.00010634	0.01858	0.0001147	0.06706	-1.464e-05	-0.10207	0.00023687	-0.08053	-0.00013565	-0.43456	-0.00040402	-0.19908	0.00034616	0.17852	-0.00099184	-0.50393
7.5	-0.0003388	-0.27524	-0.00011084	-0.79234	0.00013204	0.04428	0.00013323	0.08559	-3.078e-05	-0.11821	0.000265	-0.0524	-0.00012843	-0.42734	-0.00036257	-0.15763	0.00039394	0.2263	-0.0010028	-0.51489
7.525	-0.00030482	-0.24126	-0.0001021	-0.7836	0.00014961	0.06185	0.00015458	0.10694	-3.054e-05	-0.11797	0.00030305	-0.01435	-9.457e-05	-0.39348	-0.0003284	-0.12346	0.0004496	0.28196	-0.00101185	-0.52394
7.55	-0.00028294	-0.21938	-0.00010558	-0.78708	0.00016251	0.07475	0.00017826	0.13062	-9.27e-06	-0.0967	0.00034019	0.02279	-4.418e-05	-0.34309	-0.00030616	-0.10122	0.0004873	0.31966	-0.0010039	-0.51599
7.575	-0.00026153	-0.19797	-0.00011071	-0.79221	0.00015212	0.06436	0.00018232	0.13468	1.376e-05	-0.07367	0.00037498	0.05758	1.392e-05	-0.28499	-0.00028713	-0.08219	0.00049412	0.32648	-0.00098273	-0.49482
7.6	-0.00023678	-0.17322	-0.00011613	-0.79763	0.00010415	0.01639	0.0001679	0.12026	2.401e-05	-0.06342	0.00039826	0.08086	7.083e-05	-0.22808	-0.00028088	-0.07594	0.00046028	0.29264	-0.00096901	-0.4811
7.625	-0.00021484	-0.15128	-0.00012206	-0.80356	5.9e-05	-0.02876	0.00012944	0.0818	1.273e-05	-0.0747	0.00040073	0.08333	0.00010997	-0.18894	-0.00027276	-0.06782	0.00039109	0.22345	-0.00097301	-0.4851
7.65	-0.00020406	-0.1405	-0.00012832	-0.80982	2.825e-05	-0.05951	6.61e-05	0.01846	-2.409e-05	-0.11152	0.00038437	0.06697	0.00012594	-0.17297	-0.00026572	-0.06078	0.00030832	0.14068	-0.00097445	-0.48654
7.675	-0.00019004	-0.12648	-0.00012384	-0.80534	-3.26e-06	-0.09102	4.32e-06	-0.04332	-6.538e-05	-0.15281	0.0003382	0.0208	0.00012615	-0.17276	-0.00026211	-0.05717	0.00024424	0.0766	-0.00095871	-0.4708
7.7	-0.00016635	-0.10279	-0.00011916	-0.80066	-3.235e-05	-0.12011	-3.96e-05	-0.08724	-9.125e-05	-0.17868	0.00027718	-0.04022	0.00011632	-0.18259	-0.00026598	-0.06104	0.0002063	0.03866	-0.00091544	-0.42753
7.725	-0.00014212	-0.07856	-0.00011572	-0.79722	-4.394e-05	-0.1317	-4.669e-05	-0.09433	-9.556e-05	-0.18299	0.00022663	-0.09077	9.656e-05	-0.20235	-0.00027082	-0.06588	0.00017902	0.01138	-0.00087897	-0.39106
7.75	-0.0001183	-0.05474	-0.00011795	-0.79945	-3.531e-05	-0.12307	-2.765e-05	-0.07529	-7.131e-05	-0.15874	0.00021836	-0.09904	7.605e-05	-0.22286	-0.00028794	-0.083	0.00013994	-0.0277	-0.00086573	-0.37782
7.775	-9.325e-05	-0.02969	-0.00011899	-0.80049	-2.215e-05	-0.10991	1.853e-05	-0.02911	-4.719e-05	-0.13462	0.00025572	-0.06168	6.188e-05	-0.23703	-0.00030413	-0.09919	9.239e-05	-0.07525	-0.00088268	-0.39477
7.8	-6.797e-05	-0.00441	-0.00011747	-0.79897	-1.408e-05	-0.10184	6.839e-05	0.02075	-3.353e-05	-0.12096	0.00031815	0.00075	5.22e-05	-0.24671	-0.00031579	-0.11085	6.147e-05	-0.10617	-0.00091694	-0.42903
7.825	-6.686e-05	-0.0033	-0.00010726	-0.78876	-9.88e-06	-0.09764	9.305e-05	0.04541	-3.293e-05	-0.12036	0.0003757	0.0583	5.548e-05	-0.24343	-0.00031063	-0.10569	5.854e-05	-0.1091	-0.00096666	-0.47875
7.85	-7.874e-05	-0.01518	-9.153e-05	-0.77303	-6.89e-06	-0.09465	9.37e-05	0.04606	-4.779e-05	-0.13522	0.00041767	0.10027	5.825e-05	-0.24066	-0.00030375	-0.09881	7.011e-05	-0.09753	-0.00100967	-0.52176
7.875	-8.651e-05	-0.02295	-5.436e-05	-0.73586	7.77e-06	-0.07999	9.21e-05	0.04446	-4.185e-05	-0.12928	0.0004425	0.1251	6.164e-05	-0.23727	-0.00028611	-0.08117	7.695e-05	-0.09069	-0.00104482	-0.55691
7.9	-7.498e-05	-0.01142	2.37e-06	-0.67913	1.443e-05	-0.07333	0.00010334	0.0557	-2.502e-05	-0.11245	0.00044336	0.12596	6.645e-05	-0.23246	-0.00026855	-0.06361	8.8e-05	-0.07964	-0.00106353	-0.57562
7.925	-4.627e-05	0.01729	4.618e-05	-0.63532	1.818e-05	-0.06958	0.00012631	0.07867	-3.5e-07	-0.08778	0.00041367	0.09627	7.373e-05	-0.22518	-0.00024872	-0.04378	8.629e-05	-0.08135	-0.00106582	-0.57791
7.95	-1.352e-05	0.05004	6.621e-05	-0.61529	3.97e-05	-0.04806	0.00015062	0.10298	2.884e-05	-0.05859	0.00037159	0.05419	9.009e-05	-0.20882	-0.00023156	-0.02662	8.17e-05	-0.08594	-0.00105308	-0.56517
7.975	9.77e-06	0.07333	5.883e-05	-0.62267	7.119e-05	-0.01657	0.00016907	0.12143	5.405e-05	-0.03338	0.00034305	0.02565	0.00010205	-0.19686	-0.00023129	-0.02635	8.252e-05	-0.08512	-0.00102178	-0.53387
8	1.212e-05	0.07568	3.582e-05	-0.64568	7.263e-05	-0.01513	0.00017532	0.12768	7.489e-05	-0.01254	0.00031565	-0.00175	0.0001046	-0.19431	-0.00025581	-0.05087	9.83e-05	-0.06934	-0.00099559	-0.50768
8.025	-3.89e-06	0.05967	1.197e-05	-0.66953	3.947e-05	-0.04829	0.00016722	0.11958	9.998e-05	0.01255	0.00030051	-0.01689	9.702e-05	-0.20189	-0.0002889	-0.08396	0.00012376	-0.04388	-0.00099694	-0.50903
8.05	-3.887e-05	0.02469	9.55e-06	-0.67195	-1.344e-05	-0.1012	0.00013702	0.08938	0.00014151	0.05408	0.0002861	-0.0313	7.97e-05	-0.21921	-0.00030422	-0.09928	0.00015076	-0.01688	-0.00103448	-0.54657
8.075	-5.965e-05	0.00391	2.884e-05	-0.65266	-3.921e-05	-0.12697	7.947e-05	0.03183	0.00018194	0.09451	0.00026651	-0.05089	8.341e-05	-0.2155	-0.00030519	-0.10025	0.00016365	-0.00399	-0.00108652	-0.59861
8.1	-6.939e-05	-0.00583	6.088e-05	-0.62062	-3.59e-05	-0.12366	7.15e-06	-0.04049	0.00020189	0.11446	0.00024508	-0.07232	0.00011092	-0.18799	-0.00030514	-0.1002	0.00016179	-0.00585	-0.00113382	-0.64591
8.125	-7.942e-05	-0.01586	7.669e-05	-0.60481	-2.32e-05	-0.11096	-7.229e-05	-0.11993	0.00019167	0.10424	0.00022179	-0.09561	0.00015547	-0.14344	-0.00031291	-0.10797	0.00015734	-0.0103	-0.00116454	-0.67663
8.15	-0.00010157	-0.03801	8.369e-05	-0.59781	-9.79e-06	-0.09755	-0.00014712	-0.19476	0.00014899	0.06156	0.00020733	-0.11007	0.00020842	-0.09049	-0.00034393	-0.13899	0.00016004	-0.0076	-0.0011734	-0.68549
8.175	-0.00011632	-0.05276	6.742e-05	-0.61408	2.715e-05	-0.06061	-0.00018771	-0.23535	8.422e-05	-0.00321	0.00019699	-0.12041	0.00024363	-0.05528	-0.00039892	-0.19398	0.00016612	-0.00152	-0.00117338	-0.68547
8.2	-0.00012144	-0.05788	3.34e-05	-0.6481	9.059e-05	0.00283	-0.00018093	-0.22857	1.583e-05	-0.0716	0.00018998	-0.12742	0.00025716	-0.04175	-0.00043489	-0.22995	0.0001726	0.00496	-0.00118374	-0.69583
8.225	-0.00012538	-0.06182	7.64e-06	-0.67386	0.00018334	0.09558	-0.00013441	-0.18205	-2.748e-05	-0.11491	0.00018603	-0.13137	0.00026611	-0.0328	-0.00042572	-0.22078	0.00016996	0.00232	-0.00117981	-0.6919
8.25	-0.0001299	-0.06634	1.252e-05	-0.66898	0.00027221	0.18445	-7.225e-05	-0.11989	-4.189e-05	-0.12932	0.00019441	-0.12299	0.00026198	-0.03693	-0.0003801	-0.17516	0.00014851	-0.01913	-0.00115284	-0.66493
8.275	-0.00013906	-0.0755	1.996e-05	-0.66154	0.00032131	0.23355	-2.22e-06	-0.04986	-4.137e-05	-0.1288	0.00021861	-0.09879	0.0002544	-0.04451	-0.0003206	-0.11566	0.00010772	-0.05992	-0.00111181	-0.6239
8.3	-0.00015084	-0.08728	2.005e-05	-0.66145	0.00033026	0.2425	7.322e-05	0.02558	-3.406e-05	-0.12149	0.00024655	-0.07085	0.00023753	-0.06138	-0.00027526	-0.07032	6.531e-05	-0.10233	-0.00105444	-0.56653
8.325	-0.00016791	-0.10435	2.599e-05	-0.65551	0.00030801	0.22025	0.00014101	0.09337	-3.389e-05	-0.12132	0.00027005	-0.04735	0.0001955	-0.10341	-0.00026731	-0.06237	2.884e-05	-0.1388	-0.00099157	-0.50366
8.35	-0.00018121	-0.11765	2.397e-05	-0.65753	0.00027335	0.18559	0.00018019	0.13255	-2.636e-05	-0.11379	0.00028008	-0.03732	0.00013921	-0.1597	-0.000289	-0.08406	9.81e-06	-0.15783	-0.000944	-0.45609
8.375	-0.0001831	-0.11954	4.754e-05	-0.63396	0.0002299	0.14214	0.00017887	0.13123	-1.957e-05	-0.107	0.00027008	-0.04732	7.851e-05	-0.2204	-0.00031699	-0.11205	1.725e-05	-0.15039	-0.00092291	-0.435
8.4	-0.00017374	-0.11018	7.246e-05	-0.60904	0.00018664	0.09888	0.00015603	0.10839	-1.462e-05	-0.10205	0.00025884	-0.05856	2.27e-05	-0.27621	-0.00034943	-0.14449	3.095e-05	-0.13669	-0.00092972	-0.44181
8.425	-0.00015336	-0.0898	8.431e-05	-0.59719	0.00013258	0.04482	0.00014029	0.09265	-1.089e-05	-0.09832	0.00025191	-0.06549	-1.102e-05	-0.30993	-0.00037526	-0.17032	5.109e-05	-0.11655	-0.00094864	-0.46073
8.45	-0.00013204	-0.06848	7.588e-05	-0.60562	7.381e-05	-0.01395	0.0001332	0.08556	-8.68e-06	-0.09611	0.00025224	-0.06516	-2.232e-05	-0.32123	-0.00038581	-0.18087	5.24e-05	-0.11524	-0.0009651	-0.47719
8.475	-0.00011865	-0.05509	5.438e-05	-0.62712	2.006e-05	-0.0677	0.00013137	0.08373	-2.43e-06	-0.08986	0.00026177	-0.05563	-2.027e-05	-0.31918	-0.00038262	-0.17768	4.42e-05	-0.12344	-0.00096209	-0.47418
8.5	-0.00011247	-0.04891	3.38e-05	-0.6477	-3.141e-05	-0.11917	0.00013272	0.08508	2.358e-05	-0.06385	0.00027971	-0.03769	-1.775e-05	-0.31666	-0.00038046	-0.17552	2.901e-05	-0.13863	-0.00095503	-0.46712
8.525	-0.00011539	-0.05183	3.969e-05	-0.64181	-7.197e-05	-0.15973	0.00011994	0.0723	5.775e-05	-0.02968	0.00029863	-0.01877	-7.78e-06	-0.30669	-0.00038103	-0.17609	1.767e-05	-0.14997	-0.00094973	-0.46182
8.55	-0.00011786	-0.0543	5.93e-05	-0.6222	-8.918e-05	-0.17694	8.682e-05	0.03918	8.631e-05	-0.00112	0.00031934	0.00194	2.63e-05	-0.27261	-0.0003829	-0.17796	2.438e-05	-0.14326	-0.0009546	-0.46669
8.575	-0.00012969	-0.06613	7.308e-05	-0.60842	-9.458e-05	-0.18234	4.875e-05	0.00111	0.00010878	0.02135	0.00032061	0.00321	6.418e-05	-0.23473	-0.00038322	-0.17828	5.168e-05	-0.11596	-0.00098519	-0.49728
8.6	-0.00014185	-0.07829	6.587e-05	-0.61563	-9.762e-05	-0.18538	3.885e-05	-0.00879	0.0001118	0.02437	0.00029733	-0.02007	8.221e-05	-0.2167	-0.0003873	-0.18236	8.547e-05	-0.08217	-0.00101574	-0.52783
8.625	-0.00012907	-0.06551	5.447e-05	-0.62703	-0.00010497	-0.19273	5.625e-05	0.00861	0.00011246	0.02503	0.00025955	-0.05785	7.989e-05	-0.21902	-0.0003793	-0.17436	0.0001215	-0.04614	-0.0010551	-0.56719
8.65	-9.101e-05	-0.02745	2.916e-05	-0.65234	-0.00011553	-0.20329	8.981e-05	0.04217	0.00012462	0.03719	0.00022759	-0.08981	6.587e-05	-0.23304	-0.00035992	-0.15498	0.00016051	-0.00713	-0.00110225	-0.61434
8.675	-4.823e-05	0.01533	1.016e-05	-0.67134	-0.00012224	-0.21	0.00011465	0.06701	0.00015248	0.06505	0.0001983	-0.1191	5.945e-05	-0.23946	-0.0003539	-0.14896	0.00019726	0.02962	-0.00113617	-0.64826
8.7	-1.045e-05	0.05311	9.97e-06	-0.67153	-0.00011249	-0.20025	0.00012324	0.0756	0.00018665	0.09922	0.00018213	-0.13527	6.87e-05	-0.23021	-0.0003511	-0.14616	0.00021041	0.04277	-0.00115292	-0.66501
8.725	1.679e-05	0.08035	4.26e-06	-0.67724	-5.837e-05	-0.14613	0.00012348	0.07584	0.00021821	0.13078	0.00018303	-0.13437	7.771e-05	-0.2212	-0.00035819	-0.15325	0.00019668	0.02904	-0.00115584	-0.66793
8.75	2.472e-05	0.08828	-2.131e-05	-0.70281	2.758e-05	-0.06018	0.00012833	0.08069	0.00023142	0.14399	0.00020818	-0.10922	8.154e-05	-0.21737	-0.00036459	-0.15965	0.00014885	-0.01879	-0.00116523	-0.67732
8.775	2.082e-05	0.08438	-4.574e-05	-0.72724	0.00011993	0.03217	0.00015113	0.10349	0.00022371	0.13628	0.0002489	-0.0685	7.338e-05	-0.22553	-0.00037801	-0.17307	8.429e-05	-0.08335	-0.00117457	-0.68666
8.8	1.031e-05	0.07387	-4.724e-05	-0.72874	0.00016957	0.08181	0.00017369	0.12605	0.00020124	0.11381	0.00029781	-0.01959	6.167e-05	-0.23724	-0.00039382	-0.18888	2.933e-05	-0.13831	-0.00117363	-0.68572
8.825	-1.207e-05	0.05149	-3.232e-05	-0.71382	0.00018294	0.09518	0.00018021	0.13257	0.00017532	0.08789	0.00033951	0.02211	5.88e-05	-0.24011	-0.00040586	-0.20092	-1.573e-05	-0.18337	-0.00115767	-0.66976
8.85	-3.506e-05	0.0285	-2.052e-05	-0.70202	0.000176	0.08824	0.00016634	0.1187	0.00017634	0.08891	0.00037554	0.05814	6.813e-05	-0.23078	-0.00042721	-0.22227	-4.383e-05	-0.21147	-0.00113967	-0.65176
8.875	-5.263e-05	0.01093	-1.744e-05	-0.69894	0.0001694	0.08164	0.00014588	0.09824	0.00020498	0.11755	0.00039787	0.08047	7.791e-05	-0.221	-0.00044754	-0.2426	-4.386e-05	-0.2115	-0.00114864	-0.66073
8.9	-4.999e-05	0.01357	-2.439e-05	-0.70589	0.00018477	0.09701	0.00012187	0.07423	0.00021811	0.13068	0.0004007	0.0833	8.261e-05	-0.2163	-0.00046262	-0.25768	-2.479e-05	-0.19243	-0.00116686	-0.67895
8.925	-1.203e-05	0.05153	-2.774e-05	-0.70924	0.0002023	0.11454	0.00011521	0.06757	0.00020723	0.1198	0.00038651	0.06911	8.327e-05	-0.21564	-0.00046241	-0.25747	-1.003e-05	-0.17767	-0.00117134	-0.68343
8.95	3.187e-05	0.09543	-1.542e-05	-0.69692	0.00022018	0.13242	0.00012413	0.07649	0.00019096	0.10353	0.00037004	0.05264	6.969e-05	-0.22922	-0.00046541	-0.26047	-8.8e-06	-0.17644	-0.00116414	-0.67623
8.975	6.544e-05	0.129	8.82e-06	-0.67268	0.00024323	0.15547	0.00013197	0.08433	0.00020167	0.11424	0.00035498	0.03758	5.981e-05	-0.2391	-0.00045625	-0.25131	-1.349e-05	-0.18113	-0.00114176	-0.65385
9	7.881e-05	0.14237	2.128e-05	-0.66022	0.00026828	0.18052	0.00012242	0.07478	0.00023063	0.1432	0.00035723	0.03983	6.14e-05	-0.23751	-0.00044289	-0.23795	-2.445e-05	-0.19209	-0.00110034	-0.61243
9.025	6.361e-05	0.12717	2.283e-05	-0.65867	0.00029506	0.2073	0.00010529	0.05765	0.00026142	0.17399	0.00036826	0.05086	8.321e-05	-0.2157	-0.00040622	-0.20128	-2.333e-05	-0.19097	-0.00105454	-0.56663
9.05	2.965e-05	0.09321	9.15e-06	-0.67235	0.0003131	0.22534	9.367e-05	0.04603	0.00027975	0.19232	0.00037215	0.05475	0.00013375	-0.16516	-0.00035686	-0.15192	-8.22e-06	-0.17586	-0.00100835	-0.52044
9.075	-1.411e-05	0.04945	-7.1e-07	-0.68221	0.00031038	0.22262	9.038e-05	0.04274	0.00029341	0.20598	0.0003618	0.0444	0.00019963	-0.09928	-0.0002892	-0.08426	1.916e-05	-0.14848	-0.00097092	-0.48301
9.1	-4.331e-05	0.02025	1.478e-05	-0.66672	0.00029818	0.21042	8.961e-05	0.04197	0.00028799	0.20056	0.00034519	0.02779	0.00026366	-0.03525	-0.00023721	-0.03227	7.126e-05	-0.09638	-0.00092581	-0.4379
9.125	-5.961e-05	0.00395	4.836e-05	-0.63314	0.00029464	0.20688	8.598e-05	0.03834	0.00025314	0.16571	0.00033412	0.01672	0.00031333	0.01442	-0.00022166	-0.01672	0.00013987	-0.02777	-0.00088646	-0.39855
9.15	-5.887e-05	0.00469	0.00010317	-0.57833	0.00030105	0.21329	7.171e-05	0.02407	0.00020467	0.11724	0.00034082	0.02342	0.00034182	0.04291	-0.00025475	-0.04981	0.00018778	0.02014	-0.00087174	-0.38383
9.175	-4.281e-05	0.02075	0.00014325	-0.53825	0.00031543	0.22767	5.131e-05	0.00367	0.00015746	0.07003	0.00036757	0.05017	0.00033023	0.03132	-0.00029999	-0.09505	0.00020419	0.03655	-0.00086891	-0.381
9.2	-2.897e-05	0.03459	0.00016554	-0.51596	0.00031796	0.2302	4.057e-05	-0.00707	0.00013789	0.05046	0.00040654	0.08914	0.00029442	-0.00449	-0.00032862	-0.12368	0.0001934	0.02576	-0.00087541	-0.3875
9.225	-2.052e-05	0.04304	0.00016656	-0.51494	0.0003051	0.21734	3.644e-05	-0.0112	0.00015303	0.0656	0.00044833	0.13093	0.00024427	-0.05464	-0.00032591	-0.12097	0.00015637	-0.01127	-0.00089532	-0.40741
9.25	-3.031e-05	0.03325	0.00015995	-0.52155	0.00028976	0.202	5.478e-05	0.00714	0.00019353	0.1061	0.00047901	0.16161	0.00017279	-0.12612	-0.00030287	-0.09793	0.00010003	-0.06761	-0.00092688	-0.43897
9.275	-5.164e-05	0.01192	0.00013549	-0.54601	0.00027353	0.18577	8.19e-05	0.03426	0.00025084	0.16341	0.00049744	0.18004	0.00011729	-0.18162	-0.00028418	-0.07924	3.968e-05	-0.12796	-0.0009671	-0.47919
9.3	-9.171e-05	-0.02815	0.00010297	-0.57853	0.0002938	0.20604	0.00011395	0.06631	0.00029281	0.20538	0.00049351	0.17611	9.456e-05	-0.20435	-0.00028259	-0.07765	-2.208e-05	-0.18972	-0.00099814	-0.51023
9.325	-0.00012074	-0.05718	6.19e-05	-0.6196	0.00032264	0.23488	0.00014067	0.09303	0.00030105	0.21362	0.00046201	0.14461	0.00010043	-0.19848	-0.00029426	-0.08932	-8.131e-05	-0.24895	-0.00101817	-0.53026
9.35	-0.00011816	-0.0546	2.54e-05	-0.6561	0.00033059	0.24283	0.00015631	0.10867	0.00029512	0.20769	0.00042933	0.11193	0.00013111	-0.1678	-0.00030637	-0.10143	-0.00012163	-0.28927	-0.00101643	-0.52852
9.375	-9.132e-05	-0.02776	-1.347e-05	-0.69497	0.00032482	0.23706	0.00016332	0.11568	0.00027927	0.19184	0.00039373	0.07633	0.00016426	-0.13465	-0.00032149	-0.11655	-0.00013474	-0.30238	-0.000987	-0.49909
9.4	-6.756e-05	-0.004	-6.769e-05	-0.74919	0.00029647	0.20871	0.00016452	0.11688	0.00025232	0.16489	0.00034926	0.03186	0.0001852	-0.11371	-0.00033776	-0.13282	-0.0001365	-0.30414	-0.00094776	-0.45985
9.425	-5.939e-05	0.00417	-0.00012864	-0.81014	0.000248	0.16024	0.00015203	0.10439	0.00022299	0.13556	0.00030849	-0.00891	0.00019621	-0.1027	-0.00034979	-0.14485	-0.00014097	-0.30861	-0.00092835	-0.44044
9.45	-3.232e-05	0.03124	-0.00016785	-0.84935	0.00019577	0.10801	0.00013446	0.08682	0.00019639	0.10896	0.00027458	-0.04282	0.00020603	-0.09288	-0.00034342	-0.13848	-0.00014155	-0.30919	-0.00093603	-0.44812
9.475	2.727e-05	0.09083	-0.00018082	-0.86232	0.0001662	0.07844	0.00011447	0.06683	0.0001663	0.07887	0.00024351	-0.07389	0.00022115	-0.07776	-0.00032736	-0.12242	-0.00014796	-0.3156	-0.00096189	-0.47398
9.5	0.00010491	0.16847	-0.00016034	-0.84184	0.00016263	0.07487	0.00010504	0.0574	0.00012238	0.03495	0.00021893	-0.09847	0.00024132	-0.05759	-0.00031367	-0.10873	-0.00015593	-0.32357	-0.0009915	-0.50359
9.525	0.00016814	0.2317	-0.00012995	-0.81145	0.00017337	0.08561	0.00010689	0.05925	7.526e-05	-0.01217	0.00021127	-0.10613	0.00025328	-0.04563	-0.00032039	-0.11545	-0.00014302	-0.31066	-0.00101907	-0.53116
9.55	0.00020342	0.26698	-9.992e-05	-0.78142	0.0001842	0.09644	0.00012757	0.07993	4.334e-05	-0.04409	0.00022396	-0.09344	0.00026005	-0.03886	-0.00033634	-0.1314	-9.601e-05	-0.26365	-0.00103187	-0.54396
9.575	0.00020466	0.26822	-0.0001	-0.7815	0.00019504	0.10728	0.00014639	0.09875	4.17e-05	-0.04573	0.00025949	-0.05791	0.00026883	-0.03008	-0.00035934	-0.1544	-3.202e-05	-0.19966	-0.00103168	-0.54377
9.6	0.00017246	0.23602	-0.00010501	-0.78651	0.00021839	0.13063	0.00014898	0.10134	4.587e-05	-0.04156	0.0002948	-0.0226	0.00027789	-0.02102	-0.00039329	-0.18835	1.288e-05	-0.15476	-0.00102009	-0.53218
9.625	0.00012587	0.18943	-0.00010544	-0.78694	0.00023954	0.15178	0.0001338	0.08616	4.497e-05	-0.04246	0.0003127	-0.0047	0.00027715	-0.02176	-0.00041112	-0.20618	2.291e-05	-0.14473	-0.00100691	-0.519
9.65	7.768e-05	0.14124	-9.461e-05	-0.77611	0.00023787	0.15011	0.00010277	0.05513	2.796e-05	-0.05947	0.00031144	-0.00596	0.00027782	-0.02109	-0.00041115	-0.20621	7.56e-06	-0.16008	-0.00101322	-0.52531
9.675	6.542e-05	0.12898	-9.154e-05	-0.77304	0.00023356	0.1458	6.779e-05	0.02015	9.7e-07	-0.08646	0.00029186	-0.02554	0.0002773	-0.02161	-0.00042341	-0.21847	-1.893e-05	-0.18657	-0.00104323	-0.55532
9.7	9.439e-05	0.15795	-8.356e-05	-0.76506	0.00022697	0.13921	4.544e-05	-0.0022	-1.924e-05	-0.10667	0.0002631	-0.0543	0.00026989	-0.02902	-0.00045189	-0.24695	-3.976e-05	-0.2074	-0.00108444	-0.59653
9.725	0.00012181	0.18537	-5.796e-05	-0.73946	0.00022799	0.14023	4.672e-05	-0.00092	-3.233e-05	-0.11976	0.00024544	-0.07196	0.00024945	-0.04946	-0.00047229	-0.26735	-5.333e-05	-0.22097	-0.00112352	-0.63561
9.75	0.00012693	0.19049	-1.284e-05	-0.69434	0.00025115	0.16339	6.817e-05	0.02053	-4.528e-05	-0.13271	0.00025112	-0.06628	0.00020722	-0.09169	-0.00047372	-0.26878	-5.225e-05	-0.21989	-0.0011522	-0.66429
9.775	0.00012417	0.18773	3.634e-05	-0.64516	0.00029456	0.2068	8.796e-05	0.04032	-6.744e-05	-0.15487	0.00028008	-0.03732	0.00015223	-0.14668	-0.00043133	-0.22639	-4.716e-05	-0.2148	-0.00114891	-0.661
9.8	0.00011501	0.17857	8.291e-05	-0.59859	0.00032986	0.2421	8.174e-05	0.0341	-8.575e-05	-0.17318	0.0003159	-0.0015	0.00010571	-0.1932	-0.00035789	-0.15295	-5.454e-05	-0.22218	-0.00111677	-0.62886
9.825	0.00010598	0.16954	0.00012532	-0.55618	0.00033968	0.25192	5.439e-05	0.00675	-9.525e-05	-0.18268	0.00034731	0.02991	7.553e-05	-0.22338	-0.00028906	-0.08412	-5.706e-05	-0.2247	-0.00106355	-0.57564
9.85	8.953e-05	0.15309	0.00016137	-0.52013	0.00033237	0.24461	1.525e-05	-0.03239	-8.951e-05	-0.17694	0.0003572	0.0398	8.294e-05	-0.21597	-0.00024743	-0.04249	-4.228e-05	-0.20992	-0.00101092	-0.52301
9.875	6.596e-05	0.12952	0.00017022	-0.51128	0.00032279	0.23503	-2.772e-05	-0.07536	-7.035e-05	-0.15778	0.00034538	0.02798	0.00013973	-0.15918	-0.00022705	-0.02211	-2.116e-05	-0.1888	-0.00097127	-0.48336
9.9	2.92e-05	0.09276	0.00015854	-0.52296	0.00032281	0.23505	-5.961e-05	-0.10725	-3.592e-05	-0.12335	0.00032444	0.00704	0.00021972	-0.07919	-0.00022937	-0.02443	-2.127e-05	-0.18891	-0.0009606	-0.47269
9.925	-1.025e-05	0.05331	0.00016184	-0.51966	0.00033678	0.24902	-7.077e-05	-0.11841	8.74e-06	-0.07869	0.00030829	-0.00911	0.00029528	-0.00363	-0.00025326	-0.04832	-3.053e-05	-0.19817	-0.00099863	-0.51072
9.95	-5.032e-05	0.01324	0.00018707	-0.49443	0.00034567	0.25791	-6.262e-05	-0.11026	5.422e-05	-0.03321	0.00030309	-0.01431	0.00034559	0.04668	-0.00028113	-0.07619	-3.027e-05	-0.19791	-0.00106269	-0.57478
9.975	-9.046e-05	-0.0269	0.00021703	-0.46447	0.00033477	0.24701	-2.117e-05	-0.06881	0.00011088	0.02345	0.00030797	-0.00943	0.00035849	0.05958	-0.00030833	-0.10339	-1.358e-05	-0.18122	-0.00111846	-0.63055
10	-0.00012205	-0.05849	0.00021806	-0.46344	0.00032374	0.23598	5.252e-05	0.00488	0.00016204	0.07461	0.00030693	-0.01047	0.00034132	0.04241	-0.00033099	-0.12605	1.39e-05	-0.15374	-0.00113111	-0.6432
10.025	-0.00014176	-0.0782	0.00021118	-0.47032	0.00031941	0.23165	0.00014166	0.09402	0.00018464	0.09721	0.00028873	-0.02867	0.00031988	0.02097	-0.00032857	-0.12363	5.469e-05	-0.11295	-0.00110688	-0.61897
10.05	-0.00015065	-0.08709	0.0001982	-0.4833	0.00032677	0.23901	0.00020856	0.16092	0.00019558	0.10815	0.00027181	-0.04559	0.00031575	0.01684	-0.00032218	-0.11724	0.00011115	-0.05649	-0.0010638	-0.57589
10.075	-0.0001562	-0.09264	0.0001882	-0.4933	0.00032496	0.2372	0.00023639	0.18875	0.00021211	0.12468	0.00027807	-0.03933	0.0003238	0.02489	-0.0003137	-0.10876	0.00015137	-0.01627	-0.00102083	-0.53292
10.1	-0.00017949	-0.11593	0.00019693	-0.48457	0.00031326	0.2255	0.00023521	0.18757	0.00023873	0.1513	0.00030032	-0.01708	0.00033647	0.03756	-0.00029978	-0.09484	0.0001727	0.00506	-0.00100186	-0.51395
10.125	-0.00022477	-0.16121	0.00020252	-0.47898	0.00027996	0.1922	0.00022789	0.18025	0.00026615	0.17872	0.00033359	0.01619	0.00035243	0.05352	-0.00027305	-0.06811	0.00015648	-0.01116	-0.00099166	-0.50375
10.15	-0.0002608	-0.19724	0.00019712	-0.48438	0.0002192	0.13144	0.00022091	0.17327	0.00028055	0.19312	0.00036544	0.04804	0.00037911	0.0802	-0.00024255	-0.03761	0.00013733	-0.03031	-0.00098023	-0.49232
10.175	-0.00026966	-0.2061	0.00017979	-0.50171	0.00015723	0.06947	0.00020471	0.15707	0.0002841	0.19667	0.00036815	0.05075	0.00040741	0.1085	-0.00023081	-0.02587	0.00011425	-0.05339	-0.00096061	-0.4727
10.2	-0.000248	-0.18444	0.00014279	-0.53871	0.00011548	0.02772	0.00018779	0.14015	0.00028809	0.20066	0.00033868	0.02128	0.00041865	0.11974	-0.00022796	-0.02302	9.197e-05	-0.07567	-0.00094942	-0.46151
10.225	-0.00022127	-0.15771	9.056e-05	-0.59094	9.263e-05	0.00487	0.00017989	0.13225	0.00028005	0.19262	0.00029968	-0.01772	0.00041352	0.11461	-0.00022267	-0.01773	8.037e-05	-0.08727	-0.00094627	-0.45836
10.25	-0.00019465	-0.13109	3.983e-05	-0.64167	8.937e-05	0.00161	0.00016931	0.12167	0.00027405	0.18662	0.00027202	-0.04538	0.00039341	0.0945	-0.00021739	-0.01245	5.441e-05	-0.11323	-0.00093346	-0.44555
10.275	-0.00017503	-0.11147	-5.02e-06	-0.68652	9.972e-05	0.01196	0.0001638	0.11616	0.00026718	0.17975	0.00025048	-0.06692	0.00035978	0.06087	-0.00021789	-0.01295	1.3e-07	-0.16751	-0.00091342	-0.42551
10.3	-0.00015097	-0.08741	-4.404e-05	-0.72554	0.00013447	0.04671	0.00015779	0.11015	0.00026209	0.17466	0.00023702	-0.08038	0.00031851	0.0196	-0.00022734	-0.0224	-5.726e-05	-0.2249	-0.00087777	-0.38986
10.325	-0.00011174	-0.04818	-8.153e-05	-0.76303	0.00019689	0.10913	0.00015286	0.10522	0.00025367	0.16624	0.00025322	-0.06418	0.00028941	-0.0095	-0.00022198	-0.01704	-8.468e-05	-0.25232	-0.00084648	-0.35857
10.35	-7.595e-05	-0.01239	-0.00011828	-0.79978	0.00027597	0.18821	0.00016167	0.11403	0.00023901	0.15158	0.00027909	-0.03831	0.0002678	-0.03111	-0.00020536	-0.00042	-7.291e-05	-0.24055	-0.00083055	-0.34264
10.375	-6.274e-05	0.00082	-0.0001509	-0.8324	0.00034764	0.25988	0.00018331	0.13567	0.00022123	0.1338	0.00028614	-0.03126	0.00025009	-0.04882	-0.00018498	0.01996	-3.747e-05	-0.20511	-0.00084877	-0.36086
10.4	-6.682e-05	-0.00326	-0.00017983	-0.86133	0.0004045	0.31674	0.00019453	0.14689	0.00021223	0.1248	0.00026073	-0.05667	0.0002302	-0.06871	-0.00016366	0.04128	-5.97e-06	-0.17361	-0.00088352	-0.39561
10.425	-7.823e-05	-0.01467	-0.00020109	-0.88259	0.00044581	0.35805	0.00017376	0.12612	0.0002146	0.12717	0.00021495	-0.10245	0.00022034	-0.07857	-0.00013636	0.06858	2.83e-06	-0.16481	-0.00092383	-0.43592
10.45	-8.797e-05	-0.02441	-0.00019458	-0.87608	0.00049485	0.40709	0.00011985	0.07221	0.0002223	0.13487	0.00016247	-0.15493	0.00022895	-0.06996	-0.00010721	0.09773	-2.568e-05	-0.19332	-0.00095779	-0.46988
10.475	-9.534e-05	-0.03178	-0.00016612	-0.84762	0.00053313	0.44537	5.475e-05	0.00711	0.0002375	0.15007	0.00012131	-0.19609	0.00024509	-0.05382	-9.792e-05	0.10702	-8.396e-05	-0.2516	-0.00098305	-0.49514
10.5	-0.00010249	-0.03893	-0.00012405	-0.80555	0.00055768	0.46992	1.149e-05	-0.03615	0.00023617	0.14874	9.004e-05	-0.22736	0.00024895	-0.04996	-0.0001167	0.08824	-0.00013484	-0.30248	-0.00098954	-0.50163
10.525	-0.0001225	-0.05894	-8.975e-05	-0.77125	0.00056533	0.47757	3.06e-06	-0.04458	0.00021864	0.13121	6.332e-05	-0.25408	0.00024375	-0.05516	-0.00014922	0.05572	-0.00015623	-0.32387	-0.00099358	-0.50567
10.55	-0.0001503	-0.08674	-6.641e-05	-0.74791	0.00055128	0.46352	6.08e-06	-0.04156	0.00018108	0.09365	4.205e-05	-0.27535	0.00024277	-0.05614	-0.0001861	0.01884	-0.00014706	-0.3147	-0.00100881	-0.5209
10.575	-0.00018029	-0.11673	-6.47e-05	-0.7462	0.00053672	0.44896	5.21e-06	-0.04243	0.00013301	0.04558	2.786e-05	-0.28954	0.00024827	-0.05064	-0.0001998	0.00514	-0.00011579	-0.28343	-0.0010216	-0.53369
10.6	-0.00021269	-0.14913	-6.803e-05	-0.74953	0.00051542	0.42766	-1.44e-06	-0.04908	9.868e-05	0.01125	4.557e-05	-0.27183	0.00025312	-0.04579	-0.00018514	0.0198	-7.176e-05	-0.2394	-0.00103094	-0.54303
10.625	-0.00022941	-0.16585	-6.872e-05	-0.75022	0.00047921	0.39145	5.93e-06	-0.04171	7.322e-05	-0.01421	8.747e-05	-0.22993	0.00026251	-0.0364	-0.0001406	0.06434	-5.133e-05	-0.21897	-0.00102802	-0.54011
10.65	-0.00021933	-0.15577	-7.301e-05	-0.75451	0.00042642	0.33866	1.841e-05	-0.02923	4.785e-05	-0.03958	0.00013683	-0.18057	0.00028478	-0.01413	-9.827e-05	0.10667	-5.671e-05	-0.22435	-0.00101416	-0.52625
10.675	-0.00017969	-0.11613	-8.947e-05	-0.77097	0.0003687	0.28094	2.887e-05	-0.01877	2.595e-05	-0.06148	0.00018662	-0.13078	0.00032182	0.02291	-8.564e-05	0.1193	-6.128e-05	-0.22892	-0.00100373	-0.51582
10.7	-0.00011511	-0.05155	-0.00010618	-0.78768	0.00032502	0.23726	2.522e-05	-0.02242	1.721e-05	-0.07022	0.00023493	-0.08247	0.00036646	0.06755	-9.714e-05	0.1078	-4.319e-05	-0.21083	-0.00098136	-0.49345
10.725	-6.327e-05	0.00029	-9.849e-05	-0.77999	0.00029955	0.21179	1.391e-05	-0.03373	1.945e-05	-0.06798	0.00025506	-0.06234	0.00038944	0.09053	-0.00013612	0.06882	7e-07	-0.16694	-0.00096165	-0.47374
10.75	-4.195e-05	0.02161	-7.71e-05	-0.7586	0.00027534	0.18758	1.48e-06	-0.04616	2.065e-05	-0.06678	0.00025356	-0.06384	0.0003893	0.09039	-0.00018347	0.02147	4.558e-05	-0.12206	-0.00095922	-0.47131
10.775	-3.836e-05	0.0252	-5.758e-05	-0.73908	0.00024095	0.15319	1.578e-05	-0.03186	2.403e-05	-0.0634	0.00024128	-0.07612	0.00038133	0.08242	-0.00022414	-0.0192	7.365e-05	-0.09399	-0.00096104	-0.47313

## Sheet: 8kHz
Time (ms)	8kHz 10dB Atten	8kHz 10dB Atten, normalised	8kHz 20dB Atten	8kHz 20dB Atten, normalised	8kHz 30dB Atten	8kHz 30dB Atten, normalised	8kHz 40dB Atten	8kHz 40dB Atten, normalised	8kHz 35dB Atten	8kHz 35dB Atten, normalised	8kHz 50dB Atten	8kHz 50dB Atten, normalised	8kHz 60dB Atten	8kHz 60dB Atten, normalised	8kHz 70dB Atten	8kHz 70dB Atten, normalised	8kHz 80dB Atten	8kHz 80dB Atten, normalised
-2	0.00053961	0	0.00032045	0	-0.000312	0	0.00030351	0	0.00045168	0	0.00024756	0	0.00036395	0	0.00033709	0	0.00041327	0
-1.975	0.00052949	-0.01012	0.00029745	-0.023	-0.0002752	0.0368	0.00032138	0.01787	0.00044945	-0.00223	0.00026077	0.01321	0.00036102	-0.00293	0.00037774	0.04065	0.00040035	-0.01292
-1.95	0.00050836	-0.03125	0.0003095	-0.01095	-0.00023563	0.07637	0.00032506	0.02155	0.00044907	-0.00261	0.00030518	0.05762	0.00036526	0.00131	0.00040874	0.07165	0.00037214	-0.04113
-1.925	0.00050492	-0.03469	0.00035429	0.03384	-0.00021988	0.09212	0.00032767	0.02416	0.00043039	-0.02129	0.00037455	0.12699	0.00037909	0.01514	0.00042247	0.08538	0.00034711	-0.06616
-1.9	0.00052392	-0.01569	0.00040906	0.08861	-0.00023622	0.07578	0.00031771	0.0142	0.00039191	-0.05977	0.00045589	0.20833	0.00038664	0.02269	0.00042143	0.08434	0.00032697	-0.0863
-1.875	0.00055993	0.02032	0.00046491	0.14446	-0.00025898	0.05302	0.00029158	-0.01193	0.00034744	-0.10424	0.00051607	0.26851	0.00037604	0.01209	0.00039384	0.05675	0.00031368	-0.09959
-1.85	0.00059855	0.05894	0.00049342	0.17297	-0.00028572	0.02628	0.00026031	-0.0432	0.00031458	-0.1371	0.00053787	0.29031	0.00035659	-0.00736	0.00034983	0.01274	0.00032087	-0.0924
-1.825	0.00062726	0.08765	0.00047927	0.15882	-0.00031485	-0.00285	0.00024874	-0.05477	0.00029396	-0.15772	0.00052917	0.28161	0.00033941	-0.02454	0.00029008	-0.04701	0.00033068	-0.08259
-1.8	0.00062372	0.08411	0.00043166	0.11121	-0.00033248	-0.02048	0.00025339	-0.05012	0.00029815	-0.15353	0.00050018	0.25262	0.0003563	-0.00765	0.00023738	-0.09971	0.00034304	-0.07023
-1.775	0.00059427	0.05466	0.00038352	0.06307	-0.00033632	-0.02432	0.0002714	-0.03211	0.00031553	-0.13615	0.00045705	0.20949	0.00039896	0.03501	0.00020086	-0.13623	0.00034992	-0.06335
-1.75	0.00055741	0.0178	0.00036534	0.04489	-0.00033038	-0.01838	0.0002931	-0.01041	0.00034101	-0.11067	0.00041503	0.16747	0.00044821	0.08426	0.00017969	-0.1574	0.00036041	-0.05286
-1.725	0.00051846	-0.02115	0.00038839	0.06794	-0.00032928	-0.01728	0.00031799	0.01448	0.0003786	-0.07308	0.00038982	0.14226	0.00048448	0.12053	0.00017479	-0.1623	0.000368	-0.04527
-1.7	0.0004851	-0.05451	0.00041777	0.09732	-0.00033917	-0.02717	0.00033539	0.03188	0.00042507	-0.02661	0.0003807	0.13314	0.00050071	0.13676	0.00017518	-0.16191	0.00035282	-0.06045
-1.675	0.00046495	-0.07466	0.00041924	0.09879	-0.00035792	-0.04592	0.00034748	0.04397	0.00046207	0.01039	0.00038092	0.13336	0.00049413	0.13018	0.00018988	-0.14721	0.00031849	-0.09478
-1.65	0.00045732	-0.08229	0.0003627	0.04225	-0.00035955	-0.04755	0.00036501	0.0615	0.00048792	0.03624	0.00037522	0.12766	0.00046397	0.10002	0.00020777	-0.12932	0.00028129	-0.13198
-1.625	0.00044921	-0.0904	0.00028037	-0.04008	-0.00032772	-0.01572	0.00039132	0.08781	0.00049582	0.04414	0.00036514	0.11758	0.00042446	0.06051	0.00021511	-0.12198	0.00026366	-0.14961
-1.6	0.00041494	-0.12467	0.00022229	-0.09816	-0.00025736	0.05464	0.00041118	0.10767	0.00049793	0.04625	0.00035032	0.10276	0.00038316	0.01921	0.00021551	-0.12158	0.00027519	-0.13808
-1.575	0.00035808	-0.18153	0.00020705	-0.1134	-0.00017195	0.14005	0.00042048	0.11697	0.0005133	0.06162	0.00034055	0.09299	0.00036622	0.00227	0.00019505	-0.14204	0.00029405	-0.11922
-1.55	0.00030292	-0.23669	0.00022937	-0.09108	-0.00010139	0.21061	0.00040869	0.10518	0.00052312	0.07144	0.00034085	0.09329	0.00036158	-0.00237	0.00016685	-0.17024	0.00031344	-0.09983
-1.525	0.00026582	-0.27379	0.00026505	-0.0554	-5.542e-05	0.25658	0.00040622	0.10271	0.00050972	0.05804	0.00035682	0.10926	0.0003614	-0.00255	0.00014136	-0.19573	0.00031423	-0.09904
-1.5	0.00025275	-0.28686	0.00028833	-0.03212	-4.955e-05	0.26245	0.00041666	0.11315	0.0004609	0.00922	0.00037516	0.1276	0.00036624	0.00229	0.000131	-0.20609	0.0003027	-0.11057
-1.475	0.00027642	-0.26319	0.00029697	-0.02348	-6.82e-05	0.2438	0.00042513	0.12162	0.00040305	-0.04863	0.00038625	0.13869	0.00037001	0.00606	0.0001475	-0.18959	0.00028524	-0.12803
-1.45	0.00032452	-0.21509	0.00030095	-0.0195	-8.387e-05	0.22813	0.0004143	0.11079	0.00035977	-0.09191	0.00037022	0.12266	0.00036744	0.00349	0.00017931	-0.15778	0.00026218	-0.15109
-1.425	0.00038692	-0.15269	0.00031479	-0.00566	-0.00010671	0.20529	0.00037731	0.0738	0.00034143	-0.11025	0.00032354	0.07598	0.00036122	-0.00273	0.00021497	-0.12212	0.00024045	-0.17282
-1.4	0.00045739	-0.08222	0.00033051	0.01006	-0.00013417	0.17783	0.00031184	0.00833	0.00035237	-0.09931	0.00027354	0.02598	0.00034558	-0.01837	0.00024748	-0.08961	0.00021524	-0.19803
-1.375	0.00052308	-0.01653	0.00034143	0.02098	-0.00016344	0.14856	0.00023273	-0.07078	0.00037621	-0.07547	0.00023735	-0.01021	0.00033062	-0.03333	0.00028205	-0.05504	0.00019389	-0.21938
-1.35	0.00056601	0.0264	0.00034797	0.02752	-0.00019732	0.11468	0.0001662	-0.13731	0.0004008	-0.05088	0.00021957	-0.02799	0.00031939	-0.04456	0.000326	-0.01109	0.00017128	-0.24199
-1.325	0.00057719	0.03758	0.00037286	0.05241	-0.00021948	0.09252	0.00013336	-0.17015	0.00040836	-0.04332	0.00021553	-0.03203	0.00031609	-0.04786	0.00037553	0.03844	0.0001494	-0.26387
-1.3	0.00057264	0.03303	0.00040241	0.08196	-0.00021862	0.09338	0.00012923	-0.17428	0.00040751	-0.04417	0.00021934	-0.02822	0.00032249	-0.04146	0.0004142	0.07711	0.00013427	-0.279
-1.275	0.00055825	0.01864	0.00043045	0.11	-0.00018178	0.13022	0.00014577	-0.15774	0.00040168	-0.05	0.00021913	-0.02843	0.00033656	-0.02739	0.00041601	0.07892	0.00014378	-0.26949
-1.25	0.00053914	-0.00047	0.00044095	0.1205	-0.00010837	0.20363	0.00016647	-0.13704	0.00038505	-0.06663	0.00020989	-0.03767	0.0003528	-0.01115	0.00038144	0.04435	0.00018109	-0.23218
-1.225	0.00052165	-0.01796	0.0004286	0.10815	-2.74e-05	0.2846	0.00018839	-0.11512	0.00036911	-0.08257	0.00020433	-0.04323	0.00037468	0.01073	0.00035794	0.02085	0.00022009	-0.19318
-1.2	0.00049768	-0.04193	0.0004099	0.08945	2.821e-05	0.34021	0.00020859	-0.09492	0.00036237	-0.08931	0.00020132	-0.04624	0.00038583	0.02188	0.00037645	0.03936	0.00024721	-0.16606
-1.175	0.0004691	-0.07051	0.00040469	0.08424	5.993e-05	0.37193	0.00021535	-0.08816	0.00034934	-0.10234	0.00019689	-0.05067	0.00038234	0.01839	0.0004143	0.07721	0.0002679	-0.14537
-1.15	0.00043995	-0.09966	0.0004176	0.09715	6.783e-05	0.37983	0.00019694	-0.10657	0.00034096	-0.11072	0.00020566	-0.0419	0.00035918	-0.00477	0.0004519	0.11481	0.00028844	-0.12483
-1.125	0.00041835	-0.12126	0.0004389	0.11845	5.173e-05	0.36373	0.00016069	-0.14282	0.00035194	-0.09974	0.00023312	-0.01444	0.00031438	-0.04957	0.00046645	0.12936	0.00031434	-0.09893
-1.1	0.00040535	-0.13426	0.0004437	0.12325	2.482e-05	0.33682	0.00013928	-0.16423	0.00038306	-0.06862	0.0002539	0.00634	0.00026349	-0.10046	0.00044913	0.11204	0.00033536	-0.07791
-1.075	0.00039508	-0.14453	0.00040799	0.08754	-2.069e-05	0.29131	0.00015003	-0.15348	0.00042323	-0.02845	0.00025526	0.0077	0.0002338	-0.13015	0.00042344	0.08635	0.00034822	-0.06505
-1.05	0.00040078	-0.13883	0.00036073	0.04028	-7.384e-05	0.23816	0.00017905	-0.12446	0.00045517	0.00349	0.00023727	-0.01029	0.00023888	-0.12507	0.00041611	0.07902	0.00035792	-0.05535
-1.025	0.00042042	-0.11919	0.00032771	0.00726	-0.0001308	0.1812	0.00021475	-0.08876	0.00046114	0.00946	0.00021572	-0.03184	0.00028342	-0.08053	0.00042877	0.09168	0.00037601	-0.03726
-1	0.00045584	-0.08377	0.00033126	0.01081	-0.00018902	0.12298	0.00024468	-0.05883	0.00043216	-0.01952	0.0001997	-0.04786	0.0003342	-0.02975	0.0004465	0.10941	0.00038786	-0.02541
-0.975	0.00048458	-0.05503	0.00036184	0.04139	-0.00025383	0.05817	0.00026545	-0.03806	0.00039374	-0.05794	0.00019731	-0.05025	0.00036294	-0.00101	0.00044375	0.10666	0.00040098	-0.01229
-0.95	0.0005109	-0.02871	0.00038701	0.06656	-0.00031845	-0.00645	0.0002758	-0.02771	0.000362	-0.08968	0.00021402	-0.03354	0.00038083	0.01688	0.00042928	0.09219	0.00039733	-0.01594
-0.925	0.00054185	0.00224	0.00039333	0.07288	-0.00034989	-0.03789	0.00026416	-0.03935	0.00034484	-0.10684	0.00023541	-0.01215	0.00038887	0.02492	0.00042841	0.09132	0.00037433	-0.03894
-0.9	0.00056694	0.02733	0.0003837	0.06325	-0.00035436	-0.04236	0.00025001	-0.0535	0.00033541	-0.11627	0.00025133	0.00377	0.00038363	0.01968	0.00042823	0.09114	0.00034786	-0.06541
-0.875	0.00055661	0.017	0.00036914	0.04869	-0.00031367	-0.00167	0.00024862	-0.05489	0.00032708	-0.1246	0.00025615	0.00859	0.0003546	-0.00935	0.00041769	0.0806	0.00033941	-0.07386
-0.85	0.00052164	-0.01797	0.00034767	0.02722	-0.00022929	0.08271	0.00026296	-0.04055	0.00031247	-0.13921	0.00025079	0.00323	0.00032486	-0.03909	0.00038215	0.04506	0.00034878	-0.06449
-0.825	0.00048418	-0.05543	0.00032903	0.00858	-0.00013036	0.18164	0.00028563	-0.01788	0.00029611	-0.15557	0.00023727	-0.01029	0.00030845	-0.0555	0.00032263	-0.01446	0.00036853	-0.04474
-0.8	0.00045217	-0.08744	0.00032346	0.00301	-3.821e-05	0.27379	0.00029842	-0.00509	0.00028564	-0.16604	0.00021818	-0.02938	0.00029984	-0.06411	0.00027301	-0.06408	0.00040871	-0.00456
-0.775	0.00043246	-0.10715	0.00032214	0.00169	2.597e-05	0.33797	0.00030052	-0.00299	0.00028078	-0.1709	0.00019245	-0.05511	0.00029044	-0.07351	0.00024658	-0.09051	0.00044403	0.03076
-0.75	0.00044151	-0.0981	0.00032244	0.00199	4.892e-05	0.36092	0.00029598	-0.00753	0.00029036	-0.16132	0.00016676	-0.0808	0.00028056	-0.08339	0.00023591	-0.10118	0.00046699	0.05372
-0.725	0.000469	-0.07061	0.00032309	0.00264	4.694e-05	0.35894	0.00027762	-0.02589	0.0003191	-0.13258	0.00016403	-0.08353	0.00027105	-0.0929	0.00022521	-0.11188	0.00048648	0.07321
-0.7	0.00049145	-0.04816	0.00032551	0.00506	2.707e-05	0.33907	0.00025003	-0.05348	0.00035739	-0.09429	0.00019203	-0.05553	0.00026423	-0.09972	0.00020761	-0.12948	0.00051806	0.10479
-0.675	0.00049132	-0.04829	0.00032798	0.00753	3.02e-06	0.31502	0.00022862	-0.07489	0.00037195	-0.07973	0.00022641	-0.02115	0.00024925	-0.1147	0.00019397	-0.14312	0.00055629	0.14302
-0.65	0.00047069	-0.06892	0.00034115	0.0207	-3.59e-05	0.2761	0.00023047	-0.07304	0.00035007	-0.10161	0.00025835	0.01079	0.00023058	-0.13337	0.00019727	-0.13982	0.00058873	0.17546
-0.625	0.00043874	-0.10087	0.00035626	0.03581	-7.068e-05	0.24132	0.00026508	-0.03843	0.00031256	-0.13912	0.00026458	0.01702	0.00020721	-0.15674	0.00022374	-0.11335	0.00060489	0.19162
-0.6	0.00038639	-0.15322	0.00038113	0.06068	-9.213e-05	0.21987	0.00031089	0.00738	0.00027823	-0.17345	0.00026681	0.01925	0.00018443	-0.17952	0.00026788	-0.06921	0.00060426	0.19099
-0.575	0.00031578	-0.22383	0.0004044	0.08395	-0.00010113	0.21087	0.00035078	0.04727	0.0002533	-0.19838	0.00026935	0.02179	0.00018299	-0.18096	0.00032634	-0.01075	0.00059589	0.18262
-0.55	0.0002539	-0.28571	0.00041582	0.09537	-0.00010125	0.21075	0.00037571	0.0722	0.00023184	-0.21984	0.00028615	0.03859	0.00021727	-0.14668	0.00039153	0.05444	0.00060023	0.18696
-0.525	0.00022521	-0.3144	0.00041001	0.08956	-8.621e-05	0.22579	0.00036084	0.05733	0.0002192	-0.23248	0.00032018	0.07262	0.00026243	-0.10152	0.00044488	0.10779	0.00061409	0.20082
-0.5	0.00022781	-0.3118	0.00039334	0.07289	-6.913e-05	0.24287	0.0003145	0.01099	0.00021261	-0.23907	0.00036014	0.11258	0.00030126	-0.06269	0.00046576	0.12867	0.00060757	0.1943
-0.475	0.00026067	-0.27894	0.00037136	0.05091	-7.485e-05	0.23715	0.00026523	-0.03828	0.00019831	-0.25337	0.00038316	0.1356	0.00033516	-0.02879	0.0004486	0.11151	0.00058207	0.1688
-0.45	0.00030502	-0.23459	0.0003556	0.03515	-9.019e-05	0.22181	0.00024342	-0.06009	0.00018255	-0.26913	0.00036963	0.12207	0.00035058	-0.01337	0.00040199	0.0649	0.00056175	0.14848
-0.425	0.0003377	-0.20191	0.00034128	0.02083	-0.00010482	0.20718	0.00024527	-0.05824	0.00017706	-0.27462	0.00033741	0.08985	0.00034519	-0.01876	0.00035356	0.01647	0.0005611	0.14783
-0.4	0.00036036	-0.17925	0.00032513	0.00468	-0.00010395	0.20805	0.00025036	-0.05315	0.00017769	-0.27399	0.00031588	0.06832	0.00032712	-0.03683	0.00032446	-0.01263	0.00058806	0.17479
-0.375	0.00037219	-0.16742	0.00032031	-0.00014	-8.905e-05	0.22295	0.00025484	-0.04867	0.000192	-0.25968	0.0003012	0.05364	0.00031419	-0.04976	0.00031288	-0.02421	0.00063364	0.22037
-0.35	0.00037325	-0.16636	0.00033651	0.01606	-7.238e-05	0.23962	0.00025218	-0.05133	0.00020994	-0.24174	0.0002825	0.03494	0.0003028	-0.06115	0.00031732	-0.01977	0.00067428	0.26101
-0.325	0.00036841	-0.1712	0.00037265	0.0522	-4.743e-05	0.26457	0.00024305	-0.06046	0.00022745	-0.22423	0.0002579	0.01034	0.00029767	-0.06628	0.00032624	-0.01085	0.00069496	0.28169
-0.3	0.00036418	-0.17543	0.0004218	0.10135	-1.417e-05	0.29783	0.00023615	-0.06736	0.00025634	-0.19534	0.00021231	-0.03525	0.00030737	-0.05658	0.00033998	0.00289	0.0007055	0.29223
-0.275	0.00036319	-0.17642	0.00046394	0.14349	2.173e-05	0.33373	0.00022821	-0.0753	0.00027725	-0.17443	0.00016493	-0.08263	0.0003207	-0.04325	0.00035689	0.0198	0.00070946	0.29619
-0.25	0.00036034	-0.17927	0.00047701	0.15656	3.534e-05	0.34734	0.00022644	-0.07707	0.00028452	-0.16716	0.0001384	-0.10916	0.00032925	-0.0347	0.00036331	0.02622	0.00071546	0.30219
-0.225	0.00035099	-0.18862	0.00046868	0.14823	2.056e-05	0.33256	0.00023059	-0.07292	0.00027745	-0.17423	0.00013989	-0.10767	0.00034044	-0.02351	0.00036387	0.02678	0.00071641	0.30314
-0.2	0.00032612	-0.21349	0.00045398	0.13353	-2.34e-05	0.2886	0.00023284	-0.07067	0.00026597	-0.18571	0.00015731	-0.09025	0.00034496	-0.01899	0.00036178	0.02469	0.00070029	0.28702
-0.175	0.00028613	-0.25348	0.00044398	0.12353	-7.749e-05	0.23451	0.00023507	-0.06844	0.0002511	-0.20058	0.00017001	-0.07755	0.00035034	-0.01361	0.00035117	0.01408	0.00066543	0.25216
-0.15	0.0002262	-0.31341	0.00043119	0.11074	-0.00011605	0.19595	0.00021953	-0.08398	0.00021077	-0.24091	0.000165	-0.08256	0.00035465	-0.0093	0.00033407	-0.00302	0.00061883	0.20556
-0.125	0.00015204	-0.38757	0.00041612	0.09567	-0.00013682	0.17518	0.00019947	-0.10404	0.00016006	-0.29162	0.00015808	-0.08948	0.00034232	-0.02163	0.00030786	-0.02923	0.00056276	0.14949
-0.1	8.557e-05	-0.45404	0.00039398	0.07353	-0.00014488	0.16712	0.00017665	-0.12686	0.00010205	-0.34963	0.00016355	-0.08401	0.00031309	-0.05086	0.00027275	-0.06434	0.00051972	0.10645
-0.075	4.609e-05	-0.49352	0.00036717	0.04672	-0.00015194	0.16006	0.0001568	-0.14671	4.624e-05	-0.40544	0.0001857	-0.06186	0.00028488	-0.07907	0.00022869	-0.1084	0.00049778	0.08451
-0.05	4.244e-05	-0.49717	0.00034541	0.02496	-0.00015743	0.15457	0.00013832	-0.16519	2.056e-05	-0.43112	0.00021858	-0.02898	0.00026624	-0.09771	0.00016948	-0.16761	0.0004957	0.08243
-0.025	6.933e-05	-0.47028	0.00034438	0.02393	-0.00015451	0.15749	0.0001174	-0.18611	3.502e-05	-0.41666	0.00025352	0.00596	0.000241	-0.12295	0.00011896	-0.21813	0.00051556	0.10229
0	0.00011973	-0.41988	0.00035062	0.03017	-0.00012919	0.18281	0.00010303	-0.20048	8.914e-05	-0.36254	0.00028733	0.03977	0.00022474	-0.13921	9.589e-05	-0.2412	0.00054711	0.13384
0.025	0.00016929	-0.37032	0.00035352	0.03307	-9.93e-05	0.2127	9.289e-05	-0.21062	0.0001691	-0.28258	0.00031653	0.06897	0.00021957	-0.14438	9.976e-05	-0.23733	0.00057651	0.16324
0.05	0.00020026	-0.33935	0.00034353	0.02308	-8.322e-05	0.22878	9.479e-05	-0.20872	0.00024651	-0.20517	0.00032791	0.08035	0.00020868	-0.15527	0.00011645	-0.22064	0.0005889	0.17563
0.075	0.00022295	-0.31666	0.00032896	0.00851	-6.671e-05	0.24529	0.00012057	-0.18294	0.00031004	-0.14164	0.00032729	0.07973	0.0002059	-0.15805	0.00014248	-0.19461	0.00058078	0.16751
0.1	0.00024111	-0.2985	0.00030246	-0.01799	-4.973e-05	0.26227	0.00017206	-0.13145	0.0003414	-0.11028	0.00031302	0.06546	0.00022363	-0.14032	0.00017689	-0.1602	0.00056322	0.14995
0.125	0.00025198	-0.28763	0.00028651	-0.03394	-3.82e-05	0.2738	0.00023006	-0.07345	0.00034483	-0.10685	0.00030432	0.05676	0.00025113	-0.11282	0.00022987	-0.10722	0.00054987	0.1366
0.15	0.00025055	-0.28906	0.00028512	-0.03533	-5.122e-05	0.26078	0.00027393	-0.02958	0.00033455	-0.11713	0.00030913	0.06157	0.00026815	-0.0958	0.00029124	-0.04585	0.00055645	0.14318
0.175	0.00025217	-0.28744	0.00029995	-0.0205	-9.609e-05	0.21591	0.00029269	-0.01082	0.000321	-0.13068	0.00032131	0.07375	0.00026393	-0.10002	0.00034469	0.0076	0.0005674	0.15413
0.2	0.00026793	-0.27168	0.00032303	0.00258	-0.00013713	0.17487	0.00029056	-0.01295	0.0003013	-0.15038	0.00031886	0.0713	0.00025047	-0.11348	0.00037709	0.04	0.00056606	0.15279
0.225	0.00029103	-0.24858	0.00035278	0.03233	-0.00014577	0.16623	0.00028684	-0.01667	0.00028123	-0.17045	0.00030198	0.05442	0.0002529	-0.11105	0.00037869	0.0416	0.00054966	0.13639
0.25	0.00029405	-0.24556	0.00038743	0.06698	-0.00010818	0.20382	0.00027886	-0.02465	0.00027495	-0.17673	0.00027278	0.02522	0.00028279	-0.08116	0.00034104	0.00395	0.00052967	0.1164
0.275	0.00026997	-0.26964	0.00041509	0.09464	-4.904e-05	0.26296	0.00027982	-0.02369	0.00027727	-0.17441	0.00024068	-0.00688	0.0003208	-0.04315	0.00027826	-0.05883	0.00050759	0.09432
0.3	0.00021951	-0.3201	0.00042422	0.10377	4.5e-06	0.3165	0.00030616	0.00265	0.00028833	-0.16335	0.00019819	-0.04937	0.00034156	-0.02239	0.00021992	-0.11717	0.00049481	0.08154
0.325	0.0001859	-0.35371	0.0004084	0.08795	2.641e-05	0.33841	0.00034085	0.03734	0.00030416	-0.14752	0.00015392	-0.09364	0.00033901	-0.02494	0.00018213	-0.15496	0.00048791	0.07464
0.35	0.00019355	-0.34606	0.00037363	0.05318	1.737e-05	0.32937	0.0003633	0.05979	0.00030808	-0.1436	0.00011552	-0.13204	0.00031565	-0.0483	0.00016611	-0.17098	0.00046047	0.0472
0.375	0.00023893	-0.30068	0.0003406	0.02015	-1.66e-05	0.2954	0.00034591	0.0424	0.00030162	-0.15006	9.529e-05	-0.15227	0.0002913	-0.07265	0.00016399	-0.1731	0.00041725	0.00398
0.4	0.00029987	-0.23974	0.00032061	0.00016	-5.304e-05	0.25896	0.00029302	-0.01049	0.00027136	-0.18032	0.00011016	-0.1374	0.00027422	-0.08973	0.00016641	-0.17068	0.00037749	-0.03578
0.425	0.00035712	-0.18249	0.00031144	-0.00901	-9.292e-05	0.21908	0.00022056	-0.08295	0.000233	-0.21868	0.00014987	-0.09769	0.00027063	-0.09332	0.00017774	-0.15935	0.00036156	-0.05171
0.45	0.00038361	-0.156	0.00031905	-0.0014	-0.00012337	0.18863	0.00015151	-0.152	0.00019483	-0.25685	0.00018192	-0.06564	0.00028484	-0.07911	0.00019884	-0.13825	0.0003634	-0.04987
0.475	0.0003713	-0.16831	0.00033768	0.01723	-0.0001411	0.1709	9.907e-05	-0.20444	0.00018025	-0.27143	0.00020289	-0.04467	0.00030198	-0.06197	0.0002337	-0.10339	0.00036681	-0.04646
0.5	0.00033613	-0.20348	0.00036191	0.04146	-0.00015979	0.15221	7.204e-05	-0.23147	0.00019806	-0.25362	0.00021269	-0.03487	0.00030044	-0.06351	0.00026033	-0.07676	0.00035609	-0.05718
0.525	0.00028948	-0.25013	0.00037633	0.05588	-0.00018855	0.12345	7.068e-05	-0.23283	0.00023287	-0.21881	0.00020835	-0.03921	0.00026397	-0.09998	0.00026442	-0.07267	0.0003375	-0.07577
0.55	0.00025427	-0.28534	0.00038176	0.06131	-0.00023095	0.08105	9.067e-05	-0.21284	0.00027837	-0.17331	0.00020383	-0.04373	0.00021192	-0.15203	0.00024661	-0.09048	0.00032223	-0.09104
0.575	0.00024124	-0.29837	0.00038737	0.06692	-0.00026782	0.04418	0.00012376	-0.17975	0.00032714	-0.12454	0.00020268	-0.04488	0.00016067	-0.20328	0.00024367	-0.09342	0.0003204	-0.09287
0.6	0.00024059	-0.29902	0.00037962	0.05917	-0.00028367	0.02833	0.00015258	-0.15093	0.00036823	-0.08345	0.00017748	-0.07008	0.00013148	-0.23247	0.00026445	-0.07264	0.00034475	-0.06852
0.625	0.00022711	-0.3125	0.00034543	0.02498	-0.0002818	0.0302	0.00018774	-0.11577	0.00040992	-0.04176	0.00014037	-0.10719	0.00012772	-0.23623	0.00030425	-0.03284	0.0003948	-0.01847
0.65	0.00019253	-0.34708	0.00028998	-0.03047	-0.00025774	0.05426	0.00023186	-0.07165	0.00044842	-0.00326	0.00012023	-0.12733	0.0001401	-0.22385	0.00033926	0.00217	0.00044675	0.03348
0.675	0.0001461	-0.39351	0.00022158	-0.09887	-0.00020913	0.10287	0.00028347	-0.02004	0.00047453	0.02285	0.00012061	-0.12695	0.0001569	-0.20705	0.00036873	0.03164	0.00047484	0.06157
0.7	0.00010086	-0.43875	0.00015749	-0.16296	-0.00015208	0.15992	0.0003345	0.03099	0.00047879	0.02711	0.00014804	-0.09952	0.00017505	-0.1889	0.00039697	0.05988	0.00047747	0.0642
0.725	6.669e-05	-0.47292	0.00011506	-0.20539	-9.811e-05	0.21389	0.00037875	0.07524	0.00045522	0.00354	0.00018828	-0.05928	0.00018402	-0.17993	0.00042072	0.08363	0.00046525	0.05198
0.75	6.238e-05	-0.47723	0.00011422	-0.20623	-6.513e-05	0.24687	0.00038551	0.082	0.00043678	-0.0149	0.00024995	0.00239	0.00018186	-0.18209	0.00043511	0.09802	0.00044362	0.03035
0.775	8.989e-05	-0.44972	0.00014778	-0.17267	-3.968e-05	0.27232	0.00036248	0.05897	0.00043286	-0.01882	0.00031705	0.06949	0.00017013	-0.19382	0.00043317	0.09608	0.00042154	0.00827
0.8	0.00014441	-0.3952	0.00019441	-0.12604	-3.056e-05	0.28144	0.00032379	0.02028	0.00042923	-0.02245	0.00037541	0.12785	0.00016151	-0.20244	0.00042829	0.0912	0.0003862	-0.02707
0.825	0.00021547	-0.32414	0.00021829	-0.10216	-3.815e-05	0.27385	0.00029381	-0.0097	0.00041837	-0.03331	0.0004114	0.16384	0.00015897	-0.20498	0.00041958	0.08249	0.00035832	-0.05495
0.85	0.00028468	-0.25493	0.00022736	-0.09309	-5.749e-05	0.25451	0.00028613	-0.01738	0.00040962	-0.04206	0.00041007	0.16251	0.00016803	-0.19592	0.00040508	0.06799	0.00034562	-0.06765
0.875	0.00032474	-0.21487	0.00023233	-0.08812	-8.021e-05	0.23179	0.0003099	0.00639	0.00039573	-0.05595	0.00037731	0.12975	0.00018522	-0.17873	0.00037115	0.03406	0.00033934	-0.07393
0.9	0.00033679	-0.20282	0.00024591	-0.07454	-0.00010133	0.21067	0.00035771	0.0542	0.00036999	-0.08169	0.00034088	0.09332	0.00021378	-0.15017	0.00032383	-0.01326	0.00033544	-0.07783
0.925	0.00033312	-0.20649	0.00025821	-0.06224	-0.00010985	0.20215	0.00040801	0.1045	0.0003511	-0.10058	0.00031118	0.06362	0.00024487	-0.11908	0.00029392	-0.04317	0.0003269	-0.08637
0.95	0.00033959	-0.20002	0.00025637	-0.06408	-0.00010631	0.20569	0.000433	0.12949	0.00034275	-0.10893	0.00027962	0.03206	0.00027942	-0.08453	0.00028857	-0.04852	0.00031182	-0.10145
0.975	0.00038123	-0.15838	0.00024911	-0.07134	-0.00010087	0.21113	0.00044288	0.13937	0.00036041	-0.09127	0.00025337	0.00581	0.00029827	-0.06568	0.00030861	-0.02848	0.00029485	-0.11842
1	0.00044848	-0.09113	0.00025039	-0.07006	-0.00010346	0.20854	0.00043615	0.13264	0.00038395	-0.06773	0.00023326	-0.0143	0.00029773	-0.06622	0.00033476	-0.00233	0.00029042	-0.12285
1.025	0.00054891	0.0093	0.00026651	-0.05394	-0.00010545	0.20655	0.00041914	0.11563	0.00039447	-0.05721	0.00021795	-0.02961	0.00029992	-0.06403	0.0003514	0.01431	0.00030394	-0.10933
1.05	0.00068865	0.14904	0.00029418	-0.02627	-0.00011404	0.19796	0.00040904	0.10553	0.00038698	-0.0647	0.00020437	-0.04319	0.00032463	-0.03932	0.00036269	0.0256	0.00030834	-0.10493
1.075	0.00084823	0.30862	0.00032354	0.00309	-0.00013104	0.18096	0.00039508	0.09157	0.00035569	-0.09599	0.00019584	-0.05172	0.00036044	-0.00351	0.00038005	0.04296	0.00029947	-0.1138
1.1	0.00098528	0.44567	0.00034644	0.02599	-0.00014689	0.16511	0.00037422	0.07071	0.00032126	-0.13042	0.00019149	-0.05607	0.0003708	0.00685	0.00039405	0.05696	0.00029936	-0.11391
1.125	0.00107736	0.53775	0.00037641	0.05596	-0.00015521	0.15679	0.00035515	0.05164	0.0002968	-0.15488	0.00018922	-0.05834	0.00033971	-0.02424	0.00039045	0.05336	0.00031173	-0.10154
1.15	0.00110968	0.57007	0.0004252	0.10475	-0.00015323	0.15877	0.00033849	0.03498	0.00027672	-0.17496	0.00019411	-0.05345	0.00027946	-0.08449	0.00036454	0.02745	0.00034196	-0.07131
1.175	0.00110179	0.56218	0.00049448	0.17403	-0.00014883	0.16317	0.00031565	0.01214	0.00026251	-0.18917	0.00021425	-0.03331	0.00022022	-0.14373	0.00032898	-0.00811	0.00036871	-0.04456
1.2	0.00107121	0.5316	0.00058447	0.26402	-0.00014113	0.17087	0.00029603	-0.00748	0.00027692	-0.17476	0.00024515	-0.00241	0.00017814	-0.18581	0.00030616	-0.03093	0.0003857	-0.02757
1.225	0.00103921	0.4996	0.00067741	0.35696	-0.00012643	0.18557	0.00028579	-0.01772	0.00030768	-0.144	0.00026818	0.02062	0.00016301	-0.20094	0.00030563	-0.03146	0.00040123	-0.01204
1.25	0.00101076	0.47115	0.00076165	0.4412	-0.00010301	0.20899	0.0002934	-0.01011	0.00034418	-0.1075	0.0002585	0.01094	0.00017395	-0.19	0.00032603	-0.01106	0.00041707	0.0038
1.275	0.00097791	0.4383	0.00082034	0.49989	-7.601e-05	0.23599	0.00031844	0.01493	0.00038016	-0.07152	0.00022262	-0.02494	0.00019253	-0.17142	0.00036437	0.02728	0.00043066	0.01739
1.3	0.00091229	0.37268	0.00085245	0.532	-4.862e-05	0.26338	0.00032554	0.02203	0.00040515	-0.04653	0.00017626	-0.0713	0.00020761	-0.15634	0.00040853	0.07144	0.00043675	0.02348
1.325	0.0007972	0.25759	0.00084386	0.52341	-3.036e-05	0.28164	0.00031781	0.0143	0.00040811	-0.04357	0.00015182	-0.09574	0.00022298	-0.14097	0.00042324	0.08615	0.00043744	0.02417
1.35	0.00063179	0.09218	0.00080156	0.48111	-3.335e-05	0.27865	0.00028294	-0.02057	0.00038995	-0.06173	0.00016613	-0.08143	0.00023675	-0.1272	0.00041658	0.07949	0.00042955	0.01628
1.375	0.00041299	-0.12662	0.00073242	0.41197	-3.995e-05	0.27205	0.00025941	-0.0441	0.00037669	-0.07499	0.00020568	-0.04188	0.00024279	-0.12116	0.00040385	0.06676	0.00042281	0.00954
1.4	0.00015962	-0.37999	0.00064809	0.32764	-3.556e-05	0.27644	0.00026332	-0.04019	0.00037509	-0.07659	0.000262	0.01444	0.00023647	-0.12748	0.00040958	0.07249	0.00041975	0.00648
1.425	-8.855e-05	-0.62816	0.00055292	0.23247	-1.432e-05	0.29768	0.00027676	-0.02675	0.00038844	-0.06324	0.00031539	0.06783	0.00022361	-0.14034	0.00042817	0.09108	0.00041548	0.00221
1.45	-0.00026774	-0.80735	0.0004505	0.13005	3.09e-05	0.3429	0.000293	-0.01051	0.00041892	-0.03276	0.00035788	0.11032	0.00021239	-0.15156	0.00043966	0.10257	0.00040375	-0.00952
1.475	-0.00034708	-0.88669	0.00035171	0.03126	9.421e-05	0.40621	0.00029032	-0.01319	0.00046397	0.01229	0.00039187	0.14431	0.00020192	-0.16203	0.00042924	0.09215	0.00038582	-0.02745
1.5	-0.00032769	-0.8673	0.0002726	-0.04785	0.0001761	0.4881	0.00026729	-0.03622	0.00049744	0.04576	0.00041079	0.16323	0.00019157	-0.17238	0.00041612	0.07903	0.00036343	-0.04984
1.525	-0.00023337	-0.77298	0.00020812	-0.11233	0.00027924	0.59124	0.00022792	-0.07559	0.00051345	0.06177	0.00040918	0.16162	0.00017405	-0.1899	0.00040687	0.06978	0.00033969	-0.07358
1.55	-0.00012608	-0.66569	0.00016897	-0.15148	0.00038259	0.69459	0.0001874	-0.11611	0.00051254	0.06086	0.00040824	0.16068	0.00016718	-0.19677	0.00039979	0.0627	0.00031936	-0.09391
1.575	-5.668e-05	-0.59629	0.0001475	-0.17295	0.00046308	0.77508	0.00015493	-0.14858	0.00051147	0.05979	0.00041118	0.16362	0.00018225	-0.1817	0.000385	0.04791	0.00031093	-0.10234
1.6	-4.424e-05	-0.58385	0.00013322	-0.18723	0.00049228	0.80428	0.00013394	-0.16957	0.00052479	0.07311	0.00041441	0.16685	0.00022018	-0.14377	0.00035887	0.02178	0.00031778	-0.09549
1.625	-8.669e-05	-0.6263	0.00012651	-0.19394	0.00046569	0.77769	0.00010723	-0.19628	0.00054936	0.09768	0.00042139	0.17383	0.0002632	-0.10075	0.00032912	-0.00797	0.0003353	-0.07797
1.65	-0.00013992	-0.67953	0.0001018	-0.21865	0.00039511	0.70711	7.646e-05	-0.22705	0.00058493	0.13325	0.00042204	0.17448	0.0003027	-0.06125	0.00030725	-0.02984	0.00034854	-0.06473
1.675	-0.00012839	-0.668	7.565e-05	-0.2448	0.00030799	0.61999	5.373e-05	-0.24978	0.00061148	0.1598	0.00040874	0.16118	0.00033388	-0.03007	0.00029697	-0.04012	0.00034528	-0.06799
1.7	-1.183e-05	-0.55144	8.638e-05	-0.23407	0.000225	0.537	4.599e-05	-0.25752	0.00061897	0.16729	0.00037594	0.12838	0.00035076	-0.01319	0.00029418	-0.04291	0.00033135	-0.08192
1.725	0.00020967	-0.32994	0.00014766	-0.17279	0.00016789	0.47989	6.272e-05	-0.24079	0.00063066	0.17898	0.00032909	0.08153	0.0003439	-0.02005	0.00028249	-0.0546	0.00031398	-0.09929
1.75	0.00050972	-0.02989	0.00024714	-0.07331	0.00013132	0.44332	0.00010011	-0.2034	0.00064807	0.19639	0.00027164	0.02408	0.00032276	-0.04119	0.00026851	-0.06858	0.00031258	-0.10069
1.775	0.00081916	0.27955	0.00036198	0.04153	0.00010733	0.41933	0.0001254	-0.17811	0.0006509	0.19922	0.00022358	-0.02398	0.00030014	-0.06381	0.00026947	-0.06762	0.0003281	-0.08517
1.8	0.00107906	0.53945	0.00048714	0.16669	8.707e-05	0.39907	0.00013026	-0.17325	0.00064374	0.19206	0.00019342	-0.05414	0.00027962	-0.08433	0.00029353	-0.04356	0.00036154	-0.05173
1.825	0.00124266	0.70305	0.00061022	0.28977	6.377e-05	0.37577	0.00012984	-0.17367	0.00063265	0.18097	0.00017096	-0.0766	0.00027647	-0.08748	0.00032193	-0.01516	0.00039468	-0.01859
1.85	0.00129305	0.75344	0.00071746	0.39701	1.076e-05	0.32276	0.00013358	-0.16993	0.00060915	0.15747	0.00015384	-0.09372	0.00028032	-0.08363	0.00034304	0.00595	0.00040762	-0.00565
1.875	0.00123558	0.69597	0.00081719	0.49674	-7.266e-05	0.23934	0.00015414	-0.14937	0.0005698	0.11812	0.00015436	-0.0932	0.0002873	-0.07665	0.00034391	0.00682	0.00040756	-0.00571
1.9	0.00110085	0.56124	0.00090145	0.581	-0.00016106	0.15094	0.00018256	-0.12095	0.0005297	0.07802	0.00017441	-0.07315	0.00028381	-0.08014	0.00032006	-0.01703	0.00039496	-0.01831
1.925	0.0009343	0.39469	0.00098696	0.66651	-0.00021622	0.09578	0.00021714	-0.08637	0.00049543	0.04375	0.00020401	-0.04355	0.00026398	-0.09997	0.00029426	-0.04283	0.00038598	-0.02729
1.95	0.00078174	0.24213	0.00106893	0.74848	-0.00022334	0.08866	0.00025202	-0.05149	0.00045868	0.007	0.00024233	-0.00523	0.00024094	-0.12301	0.00026507	-0.07202	0.00037034	-0.04293
1.975	0.00067321	0.1336	0.0011063	0.78585	-0.00020041	0.11159	0.00026737	-0.03614	0.00041518	-0.0365	0.00028761	0.04005	0.0002118	-0.15215	0.00024216	-0.09493	0.00034223	-0.07104
2	0.00062163	0.08202	0.00109221	0.77176	-0.00015005	0.16195	0.0002497	-0.05381	0.0003655	-0.08618	0.00031939	0.07183	0.0001715	-0.19245	0.00024229	-0.0948	0.00030958	-0.10369
2.025	0.00060149	0.06188	0.00104136	0.72091	-6.163e-05	0.25037	0.00021309	-0.09042	0.00032406	-0.12762	0.00032193	0.07437	0.00013511	-0.22884	0.00026903	-0.06806	0.00028947	-0.1238
2.05	0.00059448	0.05487	0.00097245	0.652	4.199e-05	0.35399	0.00017461	-0.1289	0.00029308	-0.1586	0.00029735	0.04979	0.00010104	-0.26291	0.00030148	-0.03561	0.00029394	-0.11933
2.075	0.00058773	0.04812	0.00089993	0.57948	0.00013999	0.45199	0.00013976	-0.16375	0.00026984	-0.18184	0.000276	0.02844	8.503e-05	-0.27892	0.0003112	-0.02589	0.00032345	-0.08982
2.1	0.00058817	0.04856	0.00083553	0.51508	0.00021391	0.52591	0.00011522	-0.18829	0.00025019	-0.20149	0.00026903	0.02147	0.00010653	-0.25742	0.00030528	-0.03181	0.00035686	-0.05641
2.125	0.00059174	0.05213	0.00077979	0.45934	0.00027598	0.58798	0.00010362	-0.19989	0.00024431	-0.20737	0.00027171	0.02415	0.00014994	-0.21401	0.00029547	-0.04162	0.00037295	-0.04032
2.15	0.00061107	0.07146	0.00075067	0.43022	0.00033644	0.64844	0.00011172	-0.19179	0.00024351	-0.20817	0.0002926	0.04504	0.00018826	-0.17569	0.00028646	-0.05063	0.00037896	-0.03431
2.175	0.00065729	0.11768	0.00077683	0.45638	0.00039203	0.70403	0.00012023	-0.18328	0.00024367	-0.20801	0.0003217	0.07414	0.00021311	-0.15084	0.00026949	-0.0676	0.00037918	-0.03409
2.2	0.00073539	0.19578	0.00084633	0.52588	0.00042666	0.73866	0.00013243	-0.17108	0.00026198	-0.1897	0.00035502	0.10746	0.00022198	-0.14197	0.00024833	-0.08876	0.0003869	-0.02637
2.225	0.00083985	0.30024	0.00091652	0.59607	0.00044455	0.75655	0.00014162	-0.16189	0.00032331	-0.12837	0.0003879	0.14034	0.00023388	-0.13007	0.00023257	-0.10452	0.00040304	-0.01023
2.25	0.00096052	0.42091	0.00095037	0.62992	0.00045415	0.76615	0.0001337	-0.16981	0.00042433	-0.02735	0.00039485	0.14729	0.00025639	-0.10756	0.00022581	-0.11128	0.0004207	0.00743
2.275	0.00106215	0.52254	0.0009451	0.62465	0.00045187	0.76387	0.00013414	-0.16937	0.00053973	0.08805	0.00036519	0.11763	0.00027998	-0.08397	0.00022138	-0.11571	0.00042512	0.01185
2.3	0.00113311	0.5935	0.0009061	0.58565	0.00043202	0.74402	0.00015344	-0.15007	0.0006442	0.19252	0.00031111	0.06355	0.00028348	-0.08047	0.00023468	-0.10241	0.00041927	0.006
2.325	0.00116962	0.63001	0.00083406	0.51361	0.0004053	0.7173	0.00017855	-0.12496	0.00072781	0.27613	0.00023854	-0.00902	0.00028044	-0.08351	0.00026017	-0.07692	0.00039717	-0.0161
2.35	0.00119527	0.65566	0.00075787	0.43742	0.00036544	0.67744	0.00019346	-0.11005	0.00079076	0.33908	0.00016583	-0.08173	0.0002706	-0.09335	0.00029203	-0.04506	0.00035952	-0.05375
2.375	0.0012137	0.67409	0.00070898	0.38853	0.00032405	0.63605	0.00018778	-0.11573	0.00082565	0.37397	0.00011323	-0.13433	0.00026114	-0.10281	0.0003148	-0.02229	0.00030859	-0.10468
2.4	0.00124833	0.70872	0.00072318	0.40273	0.0002756	0.5876	0.00018029	-0.12322	0.00084132	0.38964	9.684e-05	-0.15072	0.00026134	-0.10261	0.00033206	-0.00503	0.00027059	-0.14268
2.425	0.00130889	0.76928	0.00079905	0.4786	0.00022177	0.53377	0.00020753	-0.09598	0.00085062	0.39894	0.00011498	-0.13258	0.00027208	-0.09187	0.00034436	0.00727	0.00027063	-0.14264
2.45	0.00139274	0.85313	0.00092048	0.60003	0.00017737	0.48937	0.0002657	-0.03781	0.00084539	0.39371	0.00015705	-0.09051	0.00026342	-0.10053	0.00036328	0.02619	0.00032262	-0.09065
2.475	0.00146563	0.92602	0.00104123	0.72078	0.00015091	0.46291	0.00034182	0.03831	0.00082045	0.36877	0.00021326	-0.0343	0.00023477	-0.12918	0.00039122	0.05413	0.00039077	-0.0225
2.5	0.00151124	0.97163	0.00113618	0.81573	0.00015327	0.46527	0.00041365	0.11014	0.00078858	0.3369	0.00026312	0.01556	0.0001972	-0.16675	0.00041302	0.07593	0.00043818	0.02491
2.525	0.00151347	0.97386	0.00118662	0.86617	0.000185	0.497	0.00047607	0.17256	0.00076784	0.31616	0.00030391	0.05635	0.00016504	-0.19891	0.0004323	0.09521	0.00044274	0.02947
2.55	0.00145018	0.91057	0.00120583	0.88538	0.00023009	0.54209	0.00052783	0.22432	0.00076758	0.3159	0.00032275	0.07519	0.00015385	-0.2101	0.00043329	0.0962	0.0004121	-0.00117
2.575	0.00132513	0.78552	0.00118672	0.86627	0.00029038	0.60238	0.00056016	0.25665	0.00079102	0.33934	0.00031761	0.07005	0.00017663	-0.18732	0.00041806	0.08097	0.0003659	-0.04737
2.6	0.00115735	0.61774	0.00114636	0.82591	0.00036314	0.67514	0.00056575	0.26224	0.00081003	0.35835	0.00029046	0.0429	0.00022056	-0.14339	0.00040393	0.06684	0.0003279	-0.08537
2.625	0.00097555	0.43594	0.00110371	0.78326	0.00044498	0.75698	0.00054984	0.24633	0.00080152	0.34984	0.00026588	0.01832	0.00025309	-0.11086	0.00040828	0.07119	0.00030579	-0.10748
2.65	0.00080101	0.2614	0.00105324	0.73279	0.00053667	0.84867	0.00053645	0.23294	0.00077998	0.3283	0.00025507	0.00751	0.0002519	-0.11205	0.00043577	0.09868	0.00029217	-0.1211
2.675	0.00066772	0.12811	0.0009974	0.67695	0.00062281	0.93481	0.00053222	0.22871	0.00075255	0.30087	0.00025814	0.01058	0.00022581	-0.13814	0.00045908	0.12199	0.00028332	-0.12995
2.7	0.00060508	0.06547	0.0009416	0.62115	0.00069252	1.00452	0.00055421	0.2507	0.00073007	0.27839	0.00025645	0.00889	0.00019639	-0.16756	0.00046685	0.12976	0.00028879	-0.12448
2.725	0.00060607	0.06646	0.00087255	0.5521	0.00072873	1.04073	0.00058686	0.28335	0.00072455	0.27287	0.00024622	-0.00134	0.00017169	-0.19226	0.00045073	0.11364	0.00031355	-0.09972
2.75	0.00063637	0.09676	0.00080445	0.484	0.00073527	1.04727	0.0006092	0.30569	0.00075164	0.29996	0.00023648	-0.01108	0.00018515	-0.1788	0.00042981	0.09272	0.00036683	-0.04644
2.775	0.00065339	0.11378	0.00076691	0.44646	0.00073717	1.04917	0.00062093	0.31742	0.00079825	0.34657	0.00023808	-0.00948	0.00023213	-0.13182	0.0004094	0.07231	0.00043812	0.02485
2.8	0.00063171	0.0921	0.00074482	0.42437	0.00073527	1.04727	0.00062106	0.31755	0.00085215	0.40047	0.00024317	-0.00439	0.00028796	-0.07599	0.00039669	0.0596	0.00050331	0.09004
2.825	0.00058138	0.04177	0.00072229	0.40184	0.0007235	1.0355	0.00060672	0.30321	0.00091047	0.45879	0.00025666	0.0091	0.00033303	-0.03092	0.0003874	0.05031	0.00054266	0.12939
2.85	0.00052759	-0.01202	0.00068037	0.35992	0.00068301	0.99501	0.00058833	0.28482	0.00095772	0.50604	0.00026793	0.02037	0.00035405	-0.0099	0.00038707	0.04998	0.00054269	0.12942
2.875	0.00048465	-0.05496	0.00062298	0.30253	0.00059336	0.90536	0.00058035	0.27684	0.00097878	0.5271	0.00027347	0.02591	0.00034823	-0.01572	0.00039518	0.05809	0.00052307	0.1098
2.9	0.0004698	-0.06981	0.00057518	0.25473	0.00048967	0.80167	0.00057497	0.27146	0.00097827	0.52659	0.00027261	0.02505	0.00030888	-0.05507	0.00041137	0.07428	0.00050698	0.09371
2.925	0.00050206	-0.03755	0.00055113	0.23068	0.00040663	0.71863	0.00056315	0.25964	0.00096498	0.5133	0.00025693	0.00937	0.0002502	-0.11375	0.00043862	0.10153	0.00049938	0.08611
2.95	0.00058688	0.04727	0.00056226	0.24181	0.00036735	0.67935	0.0005351	0.23159	0.00094146	0.48978	0.00025223	0.00467	0.00020761	-0.15634	0.00047293	0.13584	0.00050011	0.08684
2.975	0.00072416	0.18455	0.00060807	0.28762	0.0003743	0.6863	0.00050255	0.19904	0.0009108	0.45912	0.00026275	0.01519	0.00020664	-0.15731	0.00049461	0.15752	0.0004966	0.08333
3	0.00089103	0.35142	0.00067632	0.35587	0.0003994	0.7114	0.00047668	0.17317	0.00088673	0.43505	0.00028486	0.0373	0.00023512	-0.12883	0.00051548	0.17839	0.00049012	0.07685
3.025	0.00106062	0.52101	0.00075896	0.43851	0.000413	0.725	0.000464	0.16049	0.00086882	0.41714	0.00031814	0.07058	0.00027197	-0.09198	0.00053003	0.19294	0.00048509	0.07182
3.05	0.00119803	0.65842	0.00082309	0.50264	0.00039891	0.71091	0.00047962	0.17611	0.00085246	0.40078	0.00036854	0.12098	0.00028356	-0.08039	0.00053086	0.19377	0.00044705	0.03378
3.075	0.00128659	0.74698	0.0008727	0.55225	0.00035143	0.66343	0.00052191	0.2184	0.00083486	0.38318	0.00041166	0.1641	0.0002786	-0.08535	0.00051754	0.18045	0.00037896	-0.03431
3.1	0.00132525	0.78564	0.0008988	0.57835	0.00028892	0.60092	0.00057526	0.27175	0.00083204	0.38036	0.00043143	0.18387	0.00027873	-0.08522	0.00047941	0.14232	0.00030421	-0.10906
3.125	0.00134072	0.80111	0.00092079	0.60034	0.00022857	0.54057	0.00061415	0.31064	0.00084006	0.38838	0.00042336	0.1758	0.00029647	-0.06748	0.00042179	0.0847	0.00025845	-0.15482
3.15	0.00135968	0.82007	0.00094023	0.61978	0.000188	0.5	0.00063842	0.33491	0.00084473	0.39305	0.00040505	0.15749	0.00033243	-0.03152	0.00034145	0.00436	0.0002445	-0.16877
3.175	0.00141124	0.87163	0.00095712	0.63667	0.00013805	0.45005	0.00063663	0.33312	0.00082067	0.36899	0.00040557	0.15801	0.00036163	-0.00232	0.00024621	-0.09088	0.00025212	-0.16115
3.2	0.00150523	0.96562	0.00098191	0.66146	7.658e-05	0.38858	0.00061354	0.31003	0.00076914	0.31746	0.00042204	0.17448	0.00037477	0.01082	0.0001675	-0.16959	0.00028001	-0.13326
3.225	0.00163722	1.09761	0.0010136	0.69315	2.841e-05	0.34041	0.00058563	0.28212	0.00070641	0.25473	0.00043878	0.19122	0.00036609	0.00214	0.00012072	-0.21637	0.00031101	-0.10226
3.25	0.00177752	1.23791	0.00104893	0.72848	7.18e-06	0.31918	0.00057556	0.27205	0.00063932	0.18764	0.00044424	0.19668	0.00034459	-0.01936	0.00010804	-0.22905	0.00033122	-0.08205
3.275	0.00189355	1.35394	0.00109266	0.77221	9.31e-06	0.32131	0.00056429	0.26078	0.00056146	0.10978	0.00044356	0.196	0.00031737	-0.04658	0.00013432	-0.20277	0.00034671	-0.06656
3.3	0.00194729	1.40768	0.00115422	0.83377	3.291e-05	0.34491	0.00054645	0.24294	0.00047244	0.02076	0.00044881	0.20125	0.0003003	-0.06365	0.00017465	-0.16244	0.00035757	-0.0557
3.325	0.00193838	1.39877	0.0012223	0.90185	7.204e-05	0.38404	0.00053508	0.23157	0.00040986	-0.04182	0.00046804	0.22048	0.00030231	-0.06164	0.00023777	-0.09932	0.0003548	-0.05847
3.35	0.00187143	1.33182	0.00128562	0.96517	0.00012493	0.43693	0.00053682	0.23331	0.00038791	-0.06377	0.00049861	0.25105	0.00030347	-0.06048	0.00031501	-0.02208	0.00033798	-0.07529
3.375	0.00180413	1.26452	0.00133006	1.00961	0.00018906	0.50106	0.00053595	0.23244	0.0003976	-0.05408	0.00052629	0.27873	0.00028969	-0.07426	0.00038697	0.04988	0.00031182	-0.10145
3.4	0.0017656	1.22599	0.00136004	1.03959	0.00026066	0.57266	0.00053739	0.23388	0.00041467	-0.03701	0.00053961	0.29205	0.00027815	-0.0858	0.00044344	0.10635	0.0002789	-0.13437
3.425	0.00178126	1.24165	0.00138536	1.06491	0.00033561	0.64761	0.00054915	0.24564	0.00043375	-0.01793	0.00053387	0.28631	0.00025364	-0.11031	0.00046587	0.12878	0.00024127	-0.172
3.45	0.00183881	1.2992	0.00143694	1.11649	0.00041744	0.72944	0.00056321	0.2597	0.00046572	0.01404	0.00050155	0.25399	0.00023108	-0.13287	0.00045281	0.11572	0.00020286	-0.21041
3.475	0.00191341	1.3738	0.00153199	1.21154	0.00049511	0.80711	0.00057735	0.27384	0.00050184	0.05016	0.0004537	0.20614	0.00022984	-0.13411	0.00042578	0.08869	0.00017126	-0.24201
3.5	0.00196794	1.42833	0.00165469	1.33424	0.00055991	0.87191	0.00058873	0.28522	0.00052722	0.07554	0.00041636	0.1688	0.00023278	-0.13117	0.00039905	0.06196	0.00014256	-0.27071
3.525	0.00196344	1.42383	0.00177691	1.45646	0.0006098	0.9218	0.00059667	0.29316	0.00054247	0.09079	0.00040372	0.15616	0.00023101	-0.13294	0.00037788	0.04079	0.00011606	-0.29721
3.55	0.00187643	1.33682	0.00184501	1.52456	0.00063264	0.94464	0.00058062	0.27711	0.00054484	0.09316	0.00042666	0.1791	0.0002071	-0.15685	0.00035824	0.02115	9.258e-05	-0.32069
3.575	0.00170547	1.16586	0.00182434	1.50389	0.00063046	0.94246	0.0005477	0.24419	0.00055527	0.10359	0.00047823	0.23067	0.0001724	-0.19155	0.00034506	0.00797	8.148e-05	-0.33179
3.6	0.00146914	0.92953	0.00172299	1.40254	0.0006231	0.9351	0.00051128	0.20777	0.00056697	0.11529	0.00054636	0.2988	0.00014354	-0.22041	0.00034582	0.00873	8.807e-05	-0.3252
3.625	0.00118957	0.64996	0.00157665	1.2562	0.00060445	0.91645	0.00047958	0.17607	0.00057571	0.12403	0.00059762	0.35006	0.00013477	-0.22918	0.00035287	0.01578	0.00011336	-0.29991
3.65	0.00091376	0.37415	0.00141967	1.09922	0.00058056	0.89256	0.00047112	0.16761	0.00058854	0.13686	0.00060651	0.35895	0.00013962	-0.22433	0.00037004	0.03295	0.00014648	-0.26679
3.675	0.00068343	0.14382	0.00126571	0.94526	0.00056862	0.88062	0.00047734	0.17383	0.00059776	0.14608	0.00057541	0.32785	0.0001434	-0.22055	0.00039687	0.05978	0.00018458	-0.22869
3.7	0.00053245	-0.00716	0.00111645	0.796	0.00059278	0.90478	0.00050222	0.19871	0.00060147	0.14979	0.00051009	0.26253	0.00013382	-0.23013	0.00041887	0.08178	0.00022453	-0.18874
3.725	0.00044856	-0.09105	0.00098703	0.66658	0.00066107	0.97307	0.00053585	0.23234	0.00061293	0.16125	0.00043028	0.18272	0.00012272	-0.24123	0.00042104	0.08395	0.00025894	-0.15433
3.75	0.00039946	-0.14015	0.00086836	0.54791	0.00075554	1.06754	0.00058045	0.27694	0.00064833	0.19665	0.00035591	0.10835	0.00010927	-0.25468	0.00040717	0.07008	0.00027264	-0.14063
3.775	0.00033863	-0.20098	0.00075718	0.43673	0.00084861	1.16061	0.00061579	0.31228	0.00072447	0.27279	0.00029456	0.047	0.00011719	-0.24676	0.00039027	0.05318	0.00027206	-0.14121
3.8	0.00023475	-0.30486	0.0006365	0.31605	0.00091765	1.22965	0.00063804	0.33453	0.00081714	0.36546	0.00026121	0.01365	0.00015216	-0.21179	0.00038228	0.04519	0.0002582	-0.15507
3.825	8.941e-05	-0.4502	0.00048991	0.16946	0.00095012	1.26212	0.00064235	0.33884	0.00089731	0.44563	0.00025862	0.01106	0.00020809	-0.15586	0.00038084	0.04375	0.00023924	-0.17403
3.85	-7.13e-05	-0.61091	0.00030949	-0.01096	0.00093409	1.24609	0.00063832	0.33481	0.00093007	0.47839	0.00029269	0.04513	0.00027259	-0.09136	0.00037726	0.04017	0.00021449	-0.19878
3.875	-0.00022418	-0.76379	0.00012185	-0.1986	0.00088492	1.19692	0.00064573	0.34222	0.00092887	0.47719	0.00035386	0.1063	0.00032619	-0.03776	0.0003807	0.04361	0.00019802	-0.21525
3.9	-0.00032589	-0.8655	-3.717e-05	-0.35762	0.00081334	1.12534	0.00067696	0.37345	0.00092895	0.47727	0.00040185	0.15429	0.00035658	-0.00737	0.0004004	0.06331	0.00019975	-0.21352
3.925	-0.00035859	-0.8982	-0.00013681	-0.45726	0.00074835	1.06035	0.00073061	0.4271	0.00095483	0.50315	0.00041696	0.1694	0.00036188	-0.00207	0.00042285	0.08576	0.00020345	-0.20982
3.95	-0.00030313	-0.84274	-0.00019171	-0.51216	0.00068381	0.99581	0.00079573	0.49222	0.0010099	0.55822	0.00039874	0.15118	0.0003488	-0.01515	0.00043695	0.09986	0.00020006	-0.21321
3.975	-0.000162	-0.70161	-0.00020536	-0.52581	0.00061875	0.93075	0.00084402	0.54051	0.00107885	0.62717	0.0003788	0.13124	0.00032243	-0.04152	0.00044192	0.10483	0.0001862	-0.22707
4	6.62e-06	-0.53299	-0.00019951	-0.51996	0.00053833	0.85033	0.00086935	0.56584	0.0011384	0.68672	0.0003807	0.13314	0.0002948	-0.06915	0.00043207	0.09498	0.00017453	-0.23874
4.025	0.00015231	-0.3873	-0.00019701	-0.51746	0.0004435	0.7555	0.00087463	0.57112	0.00117586	0.72418	0.00040163	0.15407	0.00027145	-0.0925	0.00040098	0.06389	0.00016209	-0.25118
4.05	0.00024782	-0.29179	-0.00018823	-0.50868	0.00032929	0.64129	0.00087875	0.57524	0.0011802	0.72852	0.00044562	0.19806	0.00025567	-0.10828	0.00036836	0.03127	0.00013929	-0.27398
4.075	0.00028731	-0.2523	-0.00017646	-0.49691	0.00019919	0.51119	0.00090218	0.59867	0.00114906	0.69738	0.0004834	0.23584	0.00025804	-0.10591	0.00033979	0.0027	0.00010277	-0.3105
4.1	0.00029929	-0.24032	-0.00016792	-0.48837	4.846e-05	0.36046	0.00094762	0.64411	0.00109209	0.64041	0.0005077	0.26014	0.00027018	-0.09377	0.00030488	-0.03221	6.827e-05	-0.345
4.125	0.00028802	-0.25159	-0.00015971	-0.48016	-0.00010555	0.20645	0.00100444	0.70093	0.00102792	0.57624	0.00051527	0.26771	0.00028505	-0.0789	0.00024768	-0.08941	5.138e-05	-0.36189
4.15	0.00026796	-0.27165	-0.00014313	-0.46358	-0.0002546	0.0574	0.00104109	0.73758	0.00095726	0.50558	0.00051081	0.26325	0.00028567	-0.07828	0.00018081	-0.15628	7.047e-05	-0.3428
4.175	0.00027174	-0.26787	-9.222e-05	-0.41267	-0.00037179	-0.05979	0.00103976	0.73625	0.00088843	0.43675	0.00047605	0.22849	0.00027303	-0.09092	0.00012107	-0.21602	0.00011444	-0.29883
4.2	0.00031706	-0.22255	-5.65e-06	-0.3261	-0.00042917	-0.11717	0.0010065	0.70299	0.00082623	0.37455	0.00041839	0.17083	0.00026522	-0.09873	8.335e-05	-0.25374	0.00017238	-0.24089
4.225	0.00039838	-0.14123	0.00010395	-0.2165	-0.00043809	-0.12609	0.00100045	0.69694	0.00076813	0.31645	0.00034919	0.10163	0.00027498	-0.08897	7.422e-05	-0.26287	0.00022885	-0.18442
4.25	0.00049587	-0.04374	0.00022607	-0.09438	-0.00041232	-0.10032	0.00102386	0.72035	0.00069789	0.24621	0.0002892	0.04164	0.00031391	-0.05004	9.319e-05	-0.2439	0.00026504	-0.14823
4.275	0.00056225	0.02264	0.00034718	0.02673	-0.00038199	-0.06999	0.00106557	0.76206	0.00062759	0.17591	0.00024218	-0.00538	0.00037723	0.01328	0.0001229	-0.21419	0.00027948	-0.13379
4.3	0.00056536	0.02575	0.00043929	0.11884	-0.00037971	-0.06771	0.00108949	0.78598	0.00054782	0.09614	0.00021089	-0.03667	0.00044187	0.07792	0.00015127	-0.18582	0.00028135	-0.13192
4.325	0.00050009	-0.03952	0.00049743	0.17698	-0.00043035	-0.11835	0.00108285	0.77934	0.00048081	0.02913	0.00019939	-0.04817	0.00048715	0.1232	0.00017152	-0.16557	0.00027	-0.14327
4.35	0.00038255	-0.15706	0.00052369	0.20324	-0.00051748	-0.20548	0.00106065	0.75714	0.00042268	-0.029	0.00023102	-0.01654	0.00050238	0.13843	0.00018805	-0.14904	0.00025152	-0.16175
4.375	0.00026669	-0.27292	0.0005309	0.21045	-0.00060563	-0.29363	0.00102879	0.72528	0.00036102	-0.09066	0.00029275	0.04519	0.00050099	0.13704	0.0002119	-0.12519	0.00022755	-0.18572
4.4	0.00019045	-0.34916	0.00055019	0.22974	-0.00066179	-0.34979	0.00100205	0.69854	0.00029404	-0.15764	0.00036051	0.11295	0.00048761	0.12366	0.00023493	-0.10216	0.0002035	-0.20977
4.425	0.00018577	-0.35384	0.00059318	0.27273	-0.00067538	-0.36338	0.00098688	0.68337	0.00021039	-0.24129	0.00040799	0.16043	0.00044669	0.08274	0.00024997	-0.08712	0.00017542	-0.23785
4.45	0.0002523	-0.28731	0.00064327	0.32282	-0.00064263	-0.33063	0.00098095	0.67744	0.00011605	-0.33563	0.00042837	0.18081	0.00039527	0.03132	0.00025204	-0.08505	0.00015817	-0.2551
4.475	0.00035498	-0.18463	0.00070122	0.38077	-0.0005668	-0.2548	0.00097769	0.67418	2.475e-05	-0.42693	0.00043349	0.18593	0.00034238	-0.02157	0.00023689	-0.1002	0.00014964	-0.26363
4.5	0.0004509	-0.08871	0.00075517	0.43472	-0.0004744	-0.1624	0.00097499	0.67148	-2.921e-05	-0.48089	0.00043485	0.18729	0.00029595	-0.068	0.00021821	-0.11888	0.00014206	-0.27121
4.525	0.00049429	-0.04532	0.00078688	0.46643	-0.00038108	-0.06908	0.0009652	0.66169	-4.032e-05	-0.492	0.00044016	0.1926	0.00027622	-0.08773	0.00020555	-0.13154	0.00015121	-0.26206
4.55	0.00047049	-0.06912	0.00078758	0.46713	-0.0003167	-0.0047	0.00095132	0.64781	-2.705e-05	-0.47873	0.00044725	0.19969	0.00026812	-0.09583	0.00020065	-0.13644	0.00017469	-0.23858
4.575	0.00038178	-0.15783	0.00075216	0.43171	-0.00027628	0.03572	0.0009349	0.63139	-2.78e-06	-0.45446	0.0004476	0.20004	0.00026739	-0.09656	0.00020836	-0.12873	0.00020984	-0.20343
4.6	0.00023847	-0.30114	0.00067582	0.35537	-0.00023755	0.07445	0.00091073	0.60722	1.589e-05	-0.43579	0.00044025	0.19269	0.00027952	-0.08443	0.00023151	-0.10558	0.00024722	-0.16605
4.625	8.616e-05	-0.45345	0.0005652	0.24475	-0.00019082	0.12118	0.00087959	0.57608	3.146e-05	-0.42022	0.00043257	0.18501	0.00028211	-0.08184	0.00024268	-0.09441	0.00029198	-0.12129
4.65	-1.481e-05	-0.55442	0.00043471	0.11426	-0.00013464	0.17736	0.00084426	0.54075	5.366e-05	-0.39802	0.00045199	0.20443	0.00026714	-0.09681	0.00023808	-0.09901	0.00034537	-0.0679
4.675	-2.621e-05	-0.56582	0.00031792	-0.00253	-7.029e-05	0.24171	0.0008179	0.51439	9.306e-05	-0.35862	0.00050628	0.25872	0.00023291	-0.13104	0.00023858	-0.09851	0.00040609	-0.00718
4.7	4.031e-05	-0.4993	0.00022727	-0.09318	-5.88e-06	0.30612	0.00080573	0.50222	0.0001516	-0.30008	0.00057626	0.3287	0.0001985	-0.16545	0.00024208	-0.09501	0.00044061	0.02734
4.725	0.00013764	-0.40197	0.00015619	-0.16426	6.491e-05	0.37691	0.00079575	0.49224	0.00020828	-0.2434	0.0006335	0.38594	0.00018971	-0.17424	0.00025702	-0.08007	0.00042787	0.0146
4.75	0.00022919	-0.31042	9.281e-05	-0.22764	0.00012443	0.43643	0.0007799	0.47639	0.00024846	-0.20322	0.0006596	0.41204	0.00021034	-0.15361	0.00027134	-0.06575	0.00038754	-0.02573
4.775	0.00027321	-0.2664	2.495e-05	-0.2955	0.00015774	0.46974	0.00076049	0.45698	0.00027895	-0.17273	0.00064405	0.39649	0.00025484	-0.10911	0.00028552	-0.05157	0.00034386	-0.06941
4.8	0.0002513	-0.28831	-4.79e-05	-0.36835	0.00015312	0.46512	0.00073449	0.43098	0.0003141	-0.13758	0.00061209	0.36453	0.00030236	-0.06159	0.0002999	-0.03719	0.00031775	-0.09552
4.825	0.0001778	-0.36181	-0.00012371	-0.44416	0.00012811	0.44011	0.00070891	0.4054	0.00035579	-0.09589	0.00057969	0.33213	0.00034527	-0.01868	0.00030133	-0.03576	0.00030009	-0.11318
4.85	6.991e-05	-0.4697	-0.00020143	-0.52188	9.818e-05	0.41018	0.0006732	0.36969	0.00040618	-0.0455	0.00054749	0.29993	0.00038653	0.02258	0.00030584	-0.03125	0.00026278	-0.15049
4.875	-4.288e-05	-0.58249	-0.0002576	-0.57805	7.87e-05	0.3907	0.00064718	0.34367	0.00046234	0.01066	0.00050642	0.25886	0.00041007	0.04612	0.00031018	-0.02691	0.00021027	-0.203
4.9	-0.00013239	-0.672	-0.00026494	-0.58539	6.651e-05	0.37851	0.00064892	0.34541	0.00051284	0.06116	0.00046483	0.21727	0.0004132	0.04925	0.00030646	-0.03063	0.00016753	-0.24574
4.925	-0.00016316	-0.70277	-0.00021983	-0.54028	5.956e-05	0.37156	0.0006561	0.35259	0.00054971	0.09803	0.00044305	0.19549	0.00040281	0.03886	0.00028738	-0.04971	0.00014926	-0.26401
4.95	-0.00012005	-0.65966	-0.00014165	-0.4621	6.491e-05	0.37691	0.00066147	0.35796	0.0005782	0.12652	0.0004356	0.18804	0.00037935	0.0154	0.00026692	-0.07017	0.0001537	-0.25957
4.975	-2.407e-05	-0.56368	-5.317e-05	-0.37362	7.531e-05	0.38731	0.00066364	0.36013	0.00059172	0.14004	0.00042699	0.17943	0.00033301	-0.03094	0.00025912	-0.07797	0.00018217	-0.2311
5	6.884e-05	-0.47077	2.864e-05	-0.29181	6.503e-05	0.37703	0.00068719	0.38368	0.00058013	0.12845	0.00040622	0.15866	0.00028002	-0.08393	0.00027267	-0.06442	0.00021943	-0.19384
5.025	0.00010507	-0.43454	7.348e-05	-0.24697	2.652e-05	0.33852	0.00072051	0.417	0.00053852	0.08684	0.00037294	0.12538	0.00024411	-0.11984	0.00029254	-0.04455	0.00025353	-0.15974
5.05	7.474e-05	-0.46487	7.308e-05	-0.24737	-3.736e-05	0.27464	0.00073788	0.43437	0.00048096	0.02928	0.00034717	0.09961	0.00023285	-0.1311	0.0003036	-0.03349	0.00028654	-0.12673
5.075	3.9e-06	-0.53571	5.927e-05	-0.26118	-0.00012638	0.18562	0.00072447	0.42096	0.00042051	-0.03117	0.00035616	0.1086	0.00022754	-0.13641	0.00031134	-0.02575	0.00031653	-0.09674
5.1	-6.765e-05	-0.60726	5.857e-05	-0.26188	-0.00022974	0.08226	0.00070005	0.39654	0.00036894	-0.08274	0.00039255	0.14499	0.00021171	-0.15224	0.0003231	-0.01399	0.00033079	-0.08248
5.125	-0.00011524	-0.65485	7.347e-05	-0.24698	-0.00033289	-0.02089	0.00066646	0.36295	0.00032549	-0.12619	0.00044021	0.19265	0.00018691	-0.17704	0.00033497	-0.00212	0.00033607	-0.0772
5.15	-0.00012984	-0.66945	0.00011559	-0.20486	-0.00039729	-0.08529	0.00062872	0.32521	0.00030181	-0.14987	0.00047898	0.23142	0.00016957	-0.19438	0.00034382	0.00673	0.00034067	-0.0726
5.175	-0.00010038	-0.63999	0.00016641	-0.15404	-0.0003974	-0.0854	0.00059859	0.29508	0.00030113	-0.15055	0.00049411	0.24655	0.00015387	-0.21008	0.00034957	0.01248	0.00034787	-0.0654
5.2	-3.316e-05	-0.57277	0.00020249	-0.11796	-0.00035569	-0.04369	0.0005916	0.28809	0.00030532	-0.14636	0.0004792	0.23164	0.00014	-0.22395	0.00036106	0.02397	0.00036377	-0.0495
5.225	6.528e-05	-0.47433	0.00022063	-0.09982	-0.00032332	-0.01132	0.00059963	0.29612	0.00031397	-0.13771	0.00046036	0.2128	0.00013353	-0.23042	0.00036911	0.03202	0.00037956	-0.03371
5.25	0.00017187	-0.36774	0.00022305	-0.0974	-0.000307	0.005	0.00061309	0.30958	0.00033572	-0.11596	0.00046528	0.21772	0.00014019	-0.22376	0.00036419	0.0271	0.0004119	-0.00137
5.275	0.00026601	-0.2736	0.00021023	-0.11022	-0.00030934	0.00266	0.00064534	0.34183	0.00035618	-0.0955	0.00048917	0.24161	0.0001686	-0.19535	0.00034364	0.00655	0.00046747	0.0542
5.3	0.00032574	-0.21387	0.00019326	-0.12719	-0.00032084	-0.00884	0.00067833	0.37482	0.0003667	-0.08498	0.00053266	0.2851	0.00021284	-0.15111	0.00029979	-0.0373	0.00051567	0.1024
5.325	0.00032966	-0.20995	0.00017384	-0.14661	-0.00032799	-0.01599	0.00068466	0.38115	0.00035251	-0.09917	0.00057411	0.32655	0.00024937	-0.11458	0.00026085	-0.07624	0.00052137	0.1081
5.35	0.00027353	-0.26608	0.00015685	-0.1636	-0.00031755	-0.00555	0.00065114	0.34763	0.00029698	-0.1547	0.00060797	0.36041	0.00026797	-0.09598	0.00024791	-0.08918	0.00048524	0.07197
5.375	0.00020246	-0.33715	0.00017654	-0.14391	-0.00029507	0.01693	0.00059771	0.2942	0.00020796	-0.24372	0.00061689	0.36933	0.00026224	-0.10171	0.0002628	-0.07429	0.00043672	0.02345
5.4	0.00016203	-0.37758	0.00024635	-0.0741	-0.00027331	0.03869	0.00055047	0.24696	0.00011059	-0.34109	0.00059175	0.34419	0.00024204	-0.12191	0.00028744	-0.04965	0.00039888	-0.01439
5.425	0.00017409	-0.36552	0.00033863	0.01818	-0.00025289	0.05911	0.0005217	0.21819	2.862e-05	-0.42306	0.00053935	0.29179	0.0002156	-0.14835	0.00031341	-0.02368	0.00037146	-0.04181
5.45	0.00023485	-0.30476	0.00043227	0.11182	-0.0002344	0.0776	0.0005151	0.21159	-2.707e-05	-0.47875	0.00047738	0.22982	0.00018791	-0.17604	0.0003383	0.00121	0.0003454	-0.06787
5.475	0.00031902	-0.22059	0.00050829	0.18784	-0.00021364	0.09836	0.00051211	0.2086	-5.732e-05	-0.509	0.00044282	0.19526	0.00017155	-0.1924	0.00035896	0.02187	0.00033223	-0.08104
5.5	0.00039014	-0.14947	0.00055571	0.23526	-0.0001708	0.1412	0.00049365	0.19014	-6.509e-05	-0.51677	0.00044585	0.19829	0.0001746	-0.18935	0.0003667	0.02961	0.00033194	-0.08133
5.525	0.00042397	-0.11564	0.00056987	0.24942	-0.00011799	0.19401	0.0004621	0.15859	-5.698e-05	-0.50866	0.00046858	0.22102	0.00018537	-0.17858	0.00035261	0.01552	0.00033835	-0.07492
5.55	0.00039547	-0.14414	0.0005614	0.24095	-6.992e-05	0.24208	0.00043614	0.13263	-3.799e-05	-0.48967	0.00049314	0.24558	0.00020289	-0.16106	0.00031652	-0.02057	0.00032927	-0.084
5.575	0.00031558	-0.22403	0.00053559	0.21514	-4.482e-05	0.26718	0.00041498	0.11147	-1.25e-05	-0.46418	0.00051289	0.26533	0.00021898	-0.14497	0.00028321	-0.05388	0.00030564	-0.10763
5.6	0.00021306	-0.32655	0.00049197	0.17152	-3.829e-05	0.27371	0.00040302	0.09951	5.51e-06	-0.44617	0.00052786	0.2803	0.00023731	-0.12664	0.000258	-0.07909	0.00027714	-0.13613
5.625	0.00013225	-0.40736	0.00042234	0.10189	-3.474e-05	0.27726	0.00040344	0.09993	2.155e-05	-0.43013	0.0005366	0.28904	0.00024742	-0.11653	0.00025132	-0.08577	0.00025123	-0.16204
5.65	9.923e-05	-0.44038	0.00035843	0.03798	-2.099e-05	0.29101	0.00042301	0.1195	3.8e-05	-0.41368	0.00054425	0.29669	0.00025495	-0.109	0.00024861	-0.08848	0.00023793	-0.17534
5.675	0.0001249	-0.41471	0.00033033	0.00988	-3.98e-06	0.30802	0.00043793	0.13442	6.122e-05	-0.39046	0.00054546	0.2979	0.00025717	-0.10678	0.00024581	-0.09128	0.00023162	-0.18165
5.7	0.00021275	-0.32686	0.00032873	0.00828	1.833e-05	0.33033	0.00042756	0.12405	9.531e-05	-0.35637	0.00053257	0.28501	0.00024388	-0.12007	0.00022781	-0.10928	0.00022724	-0.18603
5.725	0.00033673	-0.20288	0.00035194	0.03149	3.324e-05	0.34524	0.00040154	0.09803	0.00014529	-0.30639	0.00050786	0.2603	0.00020705	-0.1569	0.00021216	-0.12493	0.00021745	-0.19582
5.75	0.00043474	-0.10487	0.00037856	0.05811	3.834e-05	0.35034	0.00036477	0.06126	0.00020224	-0.24944	0.00047597	0.22841	0.00015997	-0.20398	0.00021456	-0.12253	0.00021769	-0.19558
5.775	0.00046744	-0.07217	0.00038389	0.06344	3.64e-05	0.3484	0.000335	0.03149	0.00024215	-0.20953	0.00044999	0.20243	0.00014528	-0.21867	0.00024514	-0.09195	0.00023645	-0.17682
5.8	0.00042497	-0.11464	0.0003658	0.04535	2.27e-05	0.3347	0.00031488	0.01137	0.00024765	-0.20403	0.00043884	0.19128	0.00017571	-0.18824	0.00029102	-0.04607	0.00027352	-0.13975
5.825	0.00032974	-0.20987	0.00032895	0.0085	1.664e-05	0.32864	0.00030471	0.0012	0.00023673	-0.21495	0.00045433	0.20677	0.00023126	-0.13269	0.00033306	-0.00403	0.00030499	-0.10828
5.85	0.00021479	-0.32482	0.00028351	-0.03694	1.527e-05	0.32727	0.00031528	0.01177	0.00021002	-0.24166	0.000494	0.24644	0.00027415	-0.0898	0.00034887	0.01178	0.00031587	-0.0974
5.875	0.00011126	-0.42835	0.00023326	-0.08719	1.967e-05	0.33167	0.00034855	0.04504	0.00017671	-0.27497	0.00053284	0.28528	0.00028333	-0.08062	0.00033059	-0.0065	0.00031556	-0.09771
5.9	4.173e-05	-0.49788	0.00019052	-0.12993	2.722e-05	0.33922	0.00038472	0.08121	0.00015099	-0.30069	0.00056372	0.31616	0.00026094	-0.10301	0.00031286	-0.02423	0.00031059	-0.10268
5.925	7.86e-06	-0.53175	0.00014862	-0.17183	1.938e-05	0.33138	0.00041916	0.11565	0.00013978	-0.3119	0.00057716	0.3296	0.00021646	-0.14749	0.00032141	-0.01568	0.0003019	-0.11137
5.95	3.051e-05	-0.5091	0.00010819	-0.21226	-1.361e-05	0.29839	0.0004521	0.14859	0.00015388	-0.2978	0.0005657	0.31814	0.00017374	-0.19021	0.00036124	0.02415	0.00030179	-0.11148
5.975	9.063e-05	-0.44898	8.652e-05	-0.23393	-6.938e-05	0.24262	0.00048332	0.17981	0.00020298	-0.2487	0.00053497	0.28741	0.00015332	-0.21063	0.00042042	0.08333	0.00030454	-0.10873
6	0.00016608	-0.37353	8.942e-05	-0.23103	-0.00015256	0.15944	0.00051346	0.20995	0.00028106	-0.17062	0.00047467	0.22711	0.00014585	-0.2181	0.00048647	0.14938	0.00029936	-0.11391
6.025	0.00021842	-0.32119	0.00010042	-0.22003	-0.00022894	0.08306	0.000534	0.23049	0.00036875	-0.08293	0.0004016	0.15404	0.00014565	-0.2183	0.00053626	0.19917	0.00028801	-0.12526
6.05	0.00022865	-0.31096	0.00011327	-0.20718	-0.00029241	0.01959	0.00055935	0.25584	0.00041993	-0.03175	0.0003261	0.07854	0.00014343	-0.22052	0.00054729	0.2102	0.00025918	-0.15409
6.075	0.00017243	-0.36718	0.00011269	-0.20776	-0.00035123	-0.03923	0.0005872	0.28369	0.00042301	-0.02867	0.00027113	0.02357	0.00014201	-0.22194	0.00052902	0.19193	0.00021452	-0.19875
6.1	6.08e-05	-0.47881	9.067e-05	-0.22978	-0.00041024	-0.09824	0.00061362	0.31011	0.00038196	-0.06972	0.00025464	0.00708	0.00013744	-0.22651	0.00050776	0.17067	0.00016546	-0.24781
6.125	-6.696e-05	-0.60657	5.392e-05	-0.26653	-0.00045487	-0.14287	0.00063196	0.32845	0.00033005	-0.12163	0.00027555	0.02799	0.00013244	-0.23151	0.00049658	0.15949	0.00013803	-0.27524
6.15	-0.00015498	-0.69459	3.431e-05	-0.28614	-0.00046278	-0.15078	0.00062982	0.32631	0.00028508	-0.1666	0.00032461	0.07705	0.00013878	-0.22517	0.00048611	0.14902	0.00014865	-0.26462
6.175	-0.00017544	-0.71505	4.952e-05	-0.27093	-0.00042592	-0.11392	0.00060415	0.30064	0.00025562	-0.19606	0.00037727	0.12971	0.00015102	-0.21293	0.00047306	0.13597	0.00017913	-0.23414
6.2	-0.00012779	-0.6674	0.00010069	-0.21976	-0.00035515	-0.04315	0.00056791	0.2644	0.00023951	-0.21217	0.00041958	0.17202	0.00016805	-0.1959	0.00046182	0.12473	0.00021099	-0.20228
6.225	-5e-05	-0.58961	0.00016514	-0.15531	-0.00028878	0.02322	0.00054083	0.23732	0.00022766	-0.22402	0.00044806	0.2005	0.00019223	-0.17172	0.00045931	0.12222	0.00023251	-0.18076
6.25	2.824e-05	-0.51137	0.00021579	-0.10466	-0.00025761	0.05439	0.00054765	0.24414	0.00021233	-0.23935	0.00046886	0.2213	0.00021119	-0.15276	0.00045992	0.12283	0.00023766	-0.17561
6.275	7.998e-05	-0.45963	0.00023555	-0.0849	-0.00026029	0.05171	0.00057384	0.27033	0.00018851	-0.26317	0.00047611	0.22855	0.00021523	-0.14872	0.00046048	0.12339	0.0002412	-0.17207
6.3	6.734e-05	-0.47227	0.00022634	-0.09411	-0.00030264	0.00936	0.00060099	0.29748	0.00014891	-0.30277	0.00045784	0.21028	0.00020197	-0.16198	0.0004554	0.11831	0.00024502	-0.16825
6.325	3.15e-06	-0.53646	0.00022103	-0.09942	-0.00035991	-0.04791	0.00061983	0.31632	0.00010349	-0.34819	0.00043222	0.18466	0.00017863	-0.18532	0.00045216	0.11507	0.00025405	-0.15922
6.35	-7.031e-05	-0.60992	0.0002176	-0.10285	-0.00041546	-0.10346	0.00063288	0.32937	4.236e-05	-0.40932	0.00040577	0.15821	0.00016072	-0.20323	0.00044011	0.10302	0.00025623	-0.15704
6.375	-0.000109	-0.64861	0.00021192	-0.10853	-0.00044502	-0.13302	0.00063951	0.336	-2.146e-05	-0.47314	0.00038489	0.13733	0.00014782	-0.21613	0.00041874	0.08165	0.00024152	-0.17175
6.4	-7.779e-05	-0.6174	0.00021798	-0.10247	-0.00043637	-0.12437	0.00064252	0.33901	-6.697e-05	-0.51865	0.0003857	0.13814	0.00014804	-0.21591	0.00040437	0.06728	0.00020473	-0.20854
6.425	3.882e-05	-0.50079	0.00024569	-0.07476	-0.00039836	-0.08636	0.00063998	0.33647	-8.94e-05	-0.54108	0.00041575	0.16819	0.00015319	-0.21076	0.00039434	0.05725	0.00016163	-0.25164
6.45	0.00020235	-0.33726	0.00028615	-0.0343	-0.00034917	-0.03717	0.00062679	0.32328	-8.476e-05	-0.53644	0.0004756	0.22804	0.00015198	-0.21197	0.00039004	0.05295	0.00013387	-0.2794
6.475	0.00038312	-0.15649	0.0003218	0.00135	-0.00029121	0.02079	0.00061454	0.31103	-6.84e-05	-0.52008	0.00054192	0.29436	0.00014308	-0.22087	0.0003965	0.05941	0.00014176	-0.27151
6.5	0.00052516	-0.01445	0.00033774	0.01729	-0.00021258	0.09942	0.00060474	0.30123	-4.81e-05	-0.49978	0.00059509	0.34753	0.00012247	-0.24148	0.00040933	0.07224	0.00017819	-0.23508
6.525	0.00057232	0.03271	0.00032682	0.00637	-0.00012711	0.18489	0.00060235	0.29884	-3.103e-05	-0.48271	0.00061909	0.37153	8.95e-05	-0.27445	0.00041971	0.08262	0.00021655	-0.19672
6.55	0.00051143	-0.02818	0.00027797	-0.04248	-7.11e-05	0.2409	0.0005952	0.29169	-1.926e-05	-0.47094	0.00062192	0.37436	4.957e-05	-0.31438	0.00042643	0.08934	0.00024882	-0.16445
6.575	0.00039453	-0.14508	0.00019735	-0.1231	-5.722e-05	0.25478	0.00058681	0.2833	-1.305e-05	-0.46473	0.00059765	0.35009	2.67e-05	-0.33725	0.00044984	0.11275	0.00025821	-0.15506
6.6	0.0003004	-0.23921	0.00011661	-0.20384	-7.608e-05	0.23592	0.00058947	0.28596	-2.594e-05	-0.47762	0.00055455	0.30699	3.804e-05	-0.32591	0.00047631	0.13922	0.00024066	-0.17261
6.625	0.00027468	-0.26493	6.039e-05	-0.26006	-0.00010447	0.20753	0.00059296	0.28945	-5.743e-05	-0.50911	0.00051999	0.27243	7.797e-05	-0.28598	0.00050002	0.16293	0.00020736	-0.20591
6.65	0.00032032	-0.21929	4.499e-05	-0.27546	-0.000133	0.179	0.00058965	0.28614	-7.797e-05	-0.52965	0.00049524	0.24768	0.00012131	-0.24264	0.00050266	0.16557	0.00017124	-0.24203
6.675	0.00041007	-0.12954	8.05e-05	-0.23995	-0.00015065	0.16135	0.00057588	0.27237	-7.056e-05	-0.52224	0.00047669	0.22913	0.00015649	-0.20746	0.00048751	0.15042	0.00014514	-0.26813
6.7	0.00050496	-0.03465	0.00016991	-0.15054	-0.00016121	0.15079	0.00054995	0.24644	-2.894e-05	-0.48062	0.00046378	0.21622	0.00018413	-0.17982	0.00044166	0.10457	0.00014288	-0.27039
6.725	0.00059093	0.05132	0.00027167	-0.04878	-0.00015338	0.15862	0.00053132	0.22781	3.963e-05	-0.41205	0.00045765	0.21009	0.00020279	-0.16116	0.00038384	0.04675	0.00017624	-0.23703
6.75	0.00066039	0.12078	0.00035691	0.03646	-0.00013294	0.17906	0.00051433	0.21082	0.00010664	-0.34504	0.00046274	0.21518	0.00022289	-0.14106	0.00033012	-0.00697	0.0002263	-0.18697
6.775	0.00068388	0.14427	0.00039492	0.07447	-0.00011104	0.20096	0.00048045	0.17694	0.00015452	-0.29716	0.00047071	0.22315	0.00026294	-0.10101	0.00028672	-0.05037	0.00029167	-0.1216
6.8	0.00063897	0.09936	0.00038601	0.06556	-9.965e-05	0.21235	0.0004177	0.11419	0.00017317	-0.27851	0.00047039	0.22283	0.0003218	-0.04215	0.00025417	-0.08292	0.00037114	-0.04213
6.825	0.0005394	-0.00021	0.00034535	0.0249	-9.386e-05	0.21814	0.00033377	0.03026	0.00015524	-0.29644	0.00044855	0.20099	0.00036841	0.00446	0.00022445	-0.11264	0.00043405	0.02078
6.85	0.0004184	-0.12121	0.00029253	-0.02792	-8.346e-05	0.22854	0.00025518	-0.04833	9.99e-05	-0.35178	0.00041528	0.16772	0.00037929	0.01534	0.00020047	-0.13662	0.00046377	0.0505
6.875	0.00031426	-0.22535	0.00024953	-0.07092	-6.837e-05	0.24363	0.0002075	-0.09601	4.38e-05	-0.40788	0.00037317	0.12561	0.00036608	0.00213	0.00018634	-0.15075	0.00044941	0.03614
6.9	0.00025725	-0.28236	0.00022976	-0.09069	-5.43e-05	0.2577	0.00019191	-0.1116	1.331e-05	-0.43837	0.00032425	0.07669	0.00034669	-0.01726	0.00018484	-0.15225	0.0003974	-0.01587
6.925	0.00025652	-0.28309	0.00023746	-0.08299	-2.774e-05	0.28426	0.00020136	-0.10215	1.355e-05	-0.43813	0.00027985	0.03229	0.00031143	-0.05252	0.00020067	-0.13642	0.00033628	-0.07699
6.95	0.00029475	-0.24486	0.0002842	-0.03625	1.381e-05	0.32581	0.00020954	-0.09397	3.935e-05	-0.41233	0.00026089	0.01333	0.00024821	-0.11574	0.00022746	-0.10963	0.00027836	-0.13491
6.975	0.00034188	-0.19773	0.00035718	0.03673	5.077e-05	0.36277	0.00022605	-0.07746	8.54e-05	-0.36628	0.0002687	0.02114	0.00017031	-0.19364	0.00025949	-0.0776	0.00024505	-0.16822
7	0.00036241	-0.1772	0.00042777	0.10732	7.212e-05	0.38412	0.00024282	-0.06069	0.00015723	-0.29445	0.00031281	0.06525	9.486e-05	-0.26909	0.00028381	-0.05328	0.00025105	-0.16222
7.025	0.00033891	-0.2007	0.00045354	0.13309	6.723e-05	0.37923	0.0002503	-0.05321	0.00021378	-0.2379	0.00036816	0.1206	4.034e-05	-0.32361	0.0002946	-0.04249	0.00027376	-0.13951
7.05	0.0002907	-0.24891	0.00042399	0.10354	4.033e-05	0.35233	0.00025076	-0.05275	0.00024179	-0.20989	0.00041225	0.16469	7.27e-06	-0.35668	0.00027907	-0.05802	0.0002952	-0.11807
7.075	0.00023652	-0.30309	0.00035476	0.03431	-1.015e-05	0.30185	0.00025903	-0.04448	0.00024832	-0.20336	0.00042948	0.18192	-8.02e-06	-0.37197	0.00023189	-0.1052	0.00031642	-0.09685
7.1	0.00017961	-0.36	0.00027948	-0.04097	-6.58e-05	0.2462	0.00028646	-0.01705	0.00025288	-0.1988	0.00041604	0.16848	1.041e-05	-0.35354	0.00016914	-0.16795	0.00032363	-0.08964
7.125	0.00012845	-0.41116	0.00021165	-0.1088	-0.00010958	0.20242	0.00031979	0.01628	0.00025214	-0.19954	0.0003875	0.13994	5.528e-05	-0.30867	0.00012248	-0.21461	0.00030604	-0.10723
7.15	9.001e-05	-0.4496	0.00017653	-0.14392	-0.00012823	0.18377	0.00034948	0.04597	0.00024061	-0.21107	0.00035504	0.10748	8.733e-05	-0.27662	0.00011419	-0.2229	0.00027712	-0.13615
7.175	8.643e-05	-0.45318	0.00019474	-0.12571	-0.00011686	0.19514	0.0003653	0.06179	0.00023181	-0.21987	0.00034735	0.09979	8.592e-05	-0.27803	0.00015309	-0.184	0.00025698	-0.15629
7.2	0.00011539	-0.42422	0.00025752	-0.06293	-0.00010104	0.21096	0.00037192	0.06841	0.00022298	-0.2287	0.00036775	0.12019	7.246e-05	-0.29149	0.00022146	-0.11563	0.00024819	-0.16508
7.225	0.00015302	-0.38659	0.00034494	0.02449	-9.159e-05	0.22041	0.0003753	0.07179	0.00020681	-0.24487	0.00040481	0.15725	5.337e-05	-0.31058	0.00028062	-0.05647	0.00025769	-0.15558
7.25	0.0001602	-0.37941	0.00039939	0.07894	-9.036e-05	0.22164	0.00038424	0.08073	0.0001739	-0.27778	0.00042684	0.17928	1.884e-05	-0.34511	0.00031102	-0.02607	0.00027426	-0.13901
7.275	0.00011815	-0.42146	0.00039109	0.07064	-8.702e-05	0.22498	0.00039402	0.09051	0.00014921	-0.30247	0.00042615	0.17859	-1.02e-05	-0.37415	0.00031149	-0.0256	0.0002917	-0.12157
7.3	3.367e-05	-0.50594	0.00033296	0.01251	-0.00010259	0.20941	0.00039444	0.09093	0.00015727	-0.29441	0.00040533	0.15777	-3.11e-06	-0.36706	0.00030841	-0.02868	0.00030855	-0.10472
7.325	-6.784e-05	-0.60745	0.00024968	-0.07077	-0.00011742	0.19458	0.00038461	0.0811	0.00019644	-0.25524	0.00038415	0.13659	4.167e-05	-0.32228	0.00032139	-0.0157	0.00032935	-0.08392
7.35	-0.00014498	-0.68459	0.00015952	-0.16093	-0.0001444	0.1676	0.00037252	0.06901	0.00023275	-0.21893	0.0003657	0.11814	0.00011277	-0.25118	0.0003456	0.00851	0.00034979	-0.06348
7.375	-0.00018569	-0.7253	7.738e-05	-0.24307	-0.00017321	0.13879	0.00035624	0.05273	0.00023949	-0.21219	0.00034415	0.09659	0.00017632	-0.18763	0.0003724	0.03531	0.00036663	-0.04664
7.4	-0.00018813	-0.72774	1.712e-05	-0.30333	-0.00019588	0.11612	0.00034298	0.03947	0.000233	-0.21868	0.00032897	0.08141	0.00021667	-0.14728	0.00038505	0.04796	0.00035634	-0.05693
7.425	-0.00016353	-0.70314	-7.24e-06	-0.32769	-0.00021413	0.09787	0.0003402	0.03669	0.00022201	-0.22967	0.00031204	0.06448	0.00021735	-0.1466	0.00039151	0.05442	0.00034574	-0.06753
7.45	-0.00011498	-0.65459	-8.92e-06	-0.32937	-0.000234	0.078	0.00035489	0.05138	0.00022416	-0.22752	0.00030671	0.05915	0.00018323	-0.18072	0.00038692	0.04983	0.00033652	-0.07675
7.475	-5.148e-05	-0.59109	-6.63e-06	-0.32708	-0.0002564	0.0556	0.0003767	0.07319	0.00023224	-0.21944	0.00032006	0.0725	0.00013337	-0.23058	0.00038104	0.04395	0.00032986	-0.08341
7.5	2.32e-06	-0.53729	9.02e-06	-0.31143	-0.00027443	0.03757	0.00040101	0.0975	0.00022194	-0.22974	0.00035242	0.10486	8.703e-05	-0.27692	0.00040052	0.06343	0.00032196	-0.09131
7.525	1.534e-05	-0.52427	2.011e-05	-0.30034	-0.00028561	0.02639	0.00043577	0.13226	0.00018433	-0.26735	0.00037679	0.12923	5.85e-05	-0.30545	0.0004388	0.10171	0.00030587	-0.1074
7.55	-3.121e-05	-0.57082	1.702e-05	-0.30343	-0.00031004	0.00196	0.00047006	0.16655	0.00012693	-0.32475	0.00039019	0.14263	3.934e-05	-0.32461	0.00046875	0.13166	0.00029763	-0.11564
7.575	-0.00011857	-0.65818	3.36e-06	-0.31709	-0.00034245	-0.03045	0.00047946	0.17595	7.525e-05	-0.37643	0.00039365	0.14609	2.906e-05	-0.33489	0.00048674	0.14965	0.0002961	-0.11717
7.6	-0.00021259	-0.7522	-1.071e-05	-0.33116	-0.00038108	-0.06908	0.00046068	0.15717	2.779e-05	-0.42389	0.00038798	0.14042	3.449e-05	-0.32946	0.00048562	0.14853	0.00029117	-0.1221
7.625	-0.0002839	-0.82351	-3.448e-05	-0.35493	-0.00041506	-0.10306	0.00044032	0.13681	-1.134e-05	-0.46302	0.00038728	0.13972	6.658e-05	-0.29737	0.00046249	0.1254	0.00029877	-0.1145
7.65	-0.00030552	-0.84513	-5.3e-05	-0.37345	-0.00043691	-0.12491	0.00044205	0.13854	-3.589e-05	-0.48757	0.00039396	0.1464	0.00012767	-0.23628	0.00041181	0.07472	0.00031142	-0.10185
7.675	-0.00026727	-0.80688	-5.141e-05	-0.37186	-0.00045577	-0.14377	0.00046824	0.16473	-4.117e-05	-0.49285	0.00040549	0.15793	0.00020427	-0.15968	0.0003622	0.02511	0.00032461	-0.08866
7.7	-0.0001911	-0.73071	-3.326e-05	-0.35371	-0.00049089	-0.17889	0.00050825	0.20474	-2.036e-05	-0.47204	0.0004229	0.17534	0.00028231	-0.08164	0.00034291	0.00582	0.00033491	-0.07836
7.725	-0.00010867	-0.64828	-1.851e-05	-0.33896	-0.00052682	-0.21482	0.00051035	0.20684	5.44e-06	-0.44624	0.00045161	0.20405	0.00034124	-0.02271	0.00034756	0.01047	0.00034055	-0.07272
7.75	-5.662e-05	-0.59623	-2.357e-05	-0.34402	-0.00055593	-0.24393	0.00046936	0.16585	2.685e-05	-0.42483	0.00050101	0.25345	0.00036674	0.00279	0.00037393	0.03684	0.00032726	-0.08601
7.775	-8.287e-05	-0.62248	-4.752e-05	-0.36797	-0.00057958	-0.26758	0.00041297	0.10946	1.765e-05	-0.43403	0.00055377	0.30621	0.00035405	-0.0099	0.00040552	0.06843	0.00032292	-0.09035
7.8	-0.00017362	-0.71323	-9.459e-05	-0.41504	-0.0005951	-0.2831	0.00036467	0.06116	-6.99e-06	-0.45867	0.0005835	0.33594	0.00032411	-0.03984	0.00043754	0.10045	0.00033677	-0.0765
7.825	-0.000272	-0.81161	-0.00013505	-0.4555	-0.00059359	-0.28159	0.00034515	0.04164	-3.507e-05	-0.48675	0.00057627	0.32871	0.0002907	-0.07325	0.00047811	0.14102	0.00037379	-0.03948
7.85	-0.00033986	-0.87947	-0.00016488	-0.48533	-0.00057158	-0.25958	0.00033118	0.02767	-6.647e-05	-0.51815	0.00055318	0.30562	0.00026798	-0.09597	0.00051803	0.18094	0.00043212	0.01885
7.875	-0.00033917	-0.87878	-0.0001769	-0.49735	-0.00053873	-0.22673	0.00030485	0.00134	-0.00010644	-0.55812	0.0005278	0.28024	0.00027184	-0.09211	0.00055806	0.22097	0.00047681	0.06354
7.9	-0.00027243	-0.81204	-0.0001772	-0.49765	-0.00049809	-0.18609	0.00026231	-0.0412	-0.00014178	-0.59346	0.000506	0.25844	0.00028629	-0.07766	0.00059715	0.26006	0.0004721	0.05883
7.925	-0.00017838	-0.71799	-0.00016614	-0.48659	-0.00045263	-0.14063	0.00021449	-0.08902	-0.00015745	-0.60913	0.00049075	0.24319	0.00029363	-0.07032	0.00063874	0.30165	0.00043151	0.01824
7.95	-8.388e-05	-0.62349	-0.0001444	-0.46485	-0.00042034	-0.10834	0.00017641	-0.1271	-0.00015535	-0.60703	0.00049138	0.24382	0.00028784	-0.07611	0.00066632	0.32923	0.00038075	-0.03252
7.975	-2.265e-05	-0.56226	-0.00010641	-0.42686	-0.00040677	-0.09477	0.00015523	-0.14828	-0.00014542	-0.5971	0.00050199	0.25443	0.00027878	-0.08517	0.00066698	0.32989	0.00033403	-0.07924
8	-1.007e-05	-0.54968	-4.605e-05	-0.3665	-0.00039948	-0.08748	0.0001521	-0.15141	-0.00013575	-0.58743	0.00050861	0.26105	0.00028476	-0.07919	0.00065644	0.31935	0.00031032	-0.10295
8.025	-5.694e-05	-0.59655	2.177e-05	-0.29868	-0.00041036	-0.09836	0.00015896	-0.14455	-0.00013329	-0.58497	0.00051082	0.26326	0.00031628	-0.04767	0.00064038	0.30329	0.0003195	-0.09377
8.05	-0.00014694	-0.68655	8.273e-05	-0.23772	-0.00043323	-0.12123	0.00017474	-0.12877	-0.00013093	-0.58261	0.00051206	0.2645	0.00035279	-0.01116	0.00060426	0.26717	0.00035587	-0.0574
8.075	-0.00024928	-0.78889	0.00012301	-0.19744	-0.0004705	-0.1585	0.00018265	-0.12086	-0.0001152	-0.56688	0.00052015	0.27259	0.00038237	0.01842	0.00054136	0.20427	0.00040322	-0.01005
8.1	-0.00032458	-0.86419	0.00012825	-0.1922	-0.00050166	-0.18966	0.00017209	-0.13142	-9.366e-05	-0.54534	0.00053905	0.29149	0.00039227	0.02832	0.0004651	0.12801	0.00045478	0.04151
8.125	-0.00033859	-0.8782	0.00010977	-0.21068	-0.00050181	-0.18981	0.00016522	-0.13829	-6.796e-05	-0.51964	0.00056879	0.32123	0.00039251	0.02856	0.00040116	0.06407	0.00049439	0.08112
8.15	-0.00029028	-0.82989	9.506e-05	-0.22539	-0.00047635	-0.16435	0.00016938	-0.13413	-3.712e-05	-0.4888	0.0005966	0.34904	0.00038842	0.02447	0.0003783	0.04121	0.000505	0.09173
8.175	-0.00019678	-0.73639	9.49e-05	-0.22555	-0.00043342	-0.12142	0.00018586	-0.11765	-1.802e-05	-0.4697	0.00060318	0.35562	0.00037475	0.0108	0.00038257	0.04548	0.00048642	0.07315
8.2	-0.00010245	-0.64206	0.00011412	-0.20633	-0.00037429	-0.06229	0.00019592	-0.10759	-2.76e-06	-0.45444	0.00058208	0.33452	0.00033617	-0.02778	0.00039981	0.06272	0.00044426	0.03099
8.225	-5.408e-05	-0.59369	0.00013747	-0.18298	-0.0003206	-0.0086	0.00019416	-0.10935	2.099e-05	-0.43069	0.00053276	0.2852	0.00027216	-0.09179	0.0004169	0.07981	0.00039826	-0.01501
8.25	-5.614e-05	-0.59575	0.00013661	-0.18384	-0.00029053	0.02147	0.00020186	-0.10165	5.252e-05	-0.39916	0.0004721	0.22454	0.00019402	-0.16993	0.00041796	0.08087	0.00036772	-0.04555
8.275	-0.0001043	-0.64391	0.00011079	-0.20966	-0.0002849	0.0271	0.00022688	-0.07663	7.983e-05	-0.37185	0.00042418	0.17662	0.00012508	-0.23887	0.00039465	0.05756	0.00035985	-0.05342
8.3	-0.00019441	-0.73402	5.563e-05	-0.26482	-0.00029795	0.01405	0.00027207	-0.03144	9.2e-05	-0.35968	0.00040207	0.15451	8.033e-05	-0.28362	0.00034771	0.01062	0.00037935	-0.03392
8.325	-0.00030451	-0.84412	-1.692e-05	-0.33737	-0.00030615	0.00585	0.00031453	0.01102	0.000111	-0.34068	0.00039736	0.1498	6.951e-05	-0.29444	0.00029004	-0.04705	0.0003909	-0.02237
8.35	-0.00038902	-0.92863	-6.538e-05	-0.38583	-0.00032424	-0.01224	0.00033987	0.03636	0.00014279	-0.30889	0.0004144	0.16684	7.598e-05	-0.28797	0.00023578	-0.10131	0.00037941	-0.03386
8.375	-0.00041291	-0.95252	-8.193e-05	-0.40238	-0.00035155	-0.03955	0.00034051	0.037	0.00017958	-0.2721	0.0004446	0.19704	9.581e-05	-0.26814	0.00019985	-0.13724	0.00034716	-0.06611
8.4	-0.00036079	-0.9004	-6.482e-05	-0.38527	-0.00036827	-0.05627	0.00032194	0.01843	0.00020433	-0.24735	0.00047618	0.22862	0.00013536	-0.22859	0.0001844	-0.15269	0.00031719	-0.09608
8.425	-0.00024349	-0.7831	-2.586e-05	-0.34631	-0.00036536	-0.05336	0.00029708	-0.00643	0.00022272	-0.22896	0.00050598	0.25842	0.0001903	-0.17365	0.00018941	-0.14768	0.00030279	-0.11048
8.45	-0.00010262	-0.64223	1.481e-05	-0.30564	-0.00033996	-0.02796	0.00025767	-0.04584	0.00024499	-0.20669	0.00052653	0.27897	0.00023259	-0.13136	0.00022056	-0.11653	0.00030824	-0.10503
8.475	1.055e-05	-0.52906	4.812e-05	-0.27233	-0.00030785	0.00415	0.00021905	-0.08446	0.00028561	-0.16607	0.00052048	0.27292	0.00024787	-0.11608	0.00028101	-0.05608	0.00032392	-0.08935
8.5	4.376e-05	-0.49585	6.257e-05	-0.25788	-0.00029503	0.01697	0.0001978	-0.10571	0.00032645	-0.12523	0.00048174	0.23418	0.00024811	-0.11584	0.00034006	0.00297	0.00033633	-0.07694
8.525	-2.045e-05	-0.56006	6.836e-05	-0.25209	-0.00030266	0.00934	0.00019297	-0.11054	0.0003316	-0.12008	0.00043589	0.18833	0.0002412	-0.12275	0.00036836	0.03127	0.00034716	-0.06611
8.55	-0.0001714	-0.71101	5.639e-05	-0.26406	-0.00033849	-0.02649	0.00018707	-0.11644	0.0003012	-0.15048	0.00039538	0.14782	0.00021941	-0.14454	0.00036016	0.02307	0.00032736	-0.08591
8.575	-0.00035283	-0.89244	2.821e-05	-0.29224	-0.00037679	-0.06479	0.00016696	-0.13655	0.00025838	-0.1933	0.00036344	0.11588	0.00018681	-0.17714	0.00033052	-0.00657	0.00029438	-0.11889
8.6	-0.00048104	-1.02065	5e-07	-0.31995	-0.00037404	-0.06204	0.00013451	-0.169	0.0002103	-0.24138	0.00033097	0.08341	0.00015802	-0.20593	0.00029746	-0.03963	0.00026053	-0.15274
8.625	-0.00053868	-1.07829	-1.808e-05	-0.33853	-0.00033337	-0.02137	0.00010308	-0.20043	0.0001638	-0.28788	0.00029276	0.0452	0.00014493	-0.21902	0.00028019	-0.0569	0.00023338	-0.17989
8.65	-0.00052426	-1.06387	-1.096e-05	-0.33141	-0.00025639	0.05561	8.977e-05	-0.21374	0.00012612	-0.32556	0.00025933	0.01177	0.0001592	-0.20475	0.00028117	-0.05592	0.00022924	-0.18403
8.675	-0.00045995	-0.99956	6.83e-06	-0.31362	-0.00016396	0.14804	0.00011017	-0.19334	0.00010429	-0.34739	0.00022843	-0.01913	0.00017662	-0.18733	0.00029421	-0.04288	0.00025558	-0.15769
8.7	-0.00036501	-0.90462	2.687e-05	-0.29358	-8.642e-05	0.22558	0.00015803	-0.14548	8.969e-05	-0.36199	0.00020928	-0.03828	0.00017645	-0.1875	0.00031438	-0.02271	0.00029206	-0.12121
8.725	-0.00026104	-0.80065	4.283e-05	-0.27762	-5.536e-05	0.25664	0.00019809	-0.10542	8.82e-05	-0.36348	0.00019578	-0.05178	0.00016476	-0.19919	0.00033085	-0.00624	0.00032833	-0.08494
8.75	-0.00018484	-0.72445	5.683e-05	-0.26362	-6.6e-05	0.246	0.00022037	-0.08314	9.008e-05	-0.3616	0.00019091	-0.05665	0.0001383	-0.22565	0.00034693	0.00984	0.00034952	-0.06375
8.775	-0.00016885	-0.70846	6.666e-05	-0.25379	-0.00010474	0.20726	0.00023504	-0.06847	8.897e-05	-0.36271	0.00019847	-0.04909	9.631e-05	-0.26764	0.00037407	0.03698	0.00036106	-0.05221
8.8	-0.00020823	-0.74784	7.444e-05	-0.24601	-0.00015309	0.15891	0.00024956	-0.05395	9.074e-05	-0.36094	0.00021296	-0.0346	4.676e-05	-0.31719	0.00041138	0.07429	0.00035231	-0.06096
8.825	-0.00026214	-0.80175	7.642e-05	-0.24403	-0.00018964	0.12236	0.00027052	-0.03299	9.962e-05	-0.35206	0.00023574	-0.01182	1.231e-05	-0.35164	0.00044163	0.10454	0.00033496	-0.07831
8.85	-0.00029212	-0.83173	7.694e-05	-0.24351	-0.00021379	0.09821	0.00028348	-0.02003	0.00010332	-0.34836	0.00025244	0.00488	-1.01e-06	-0.36496	0.00046055	0.12346	0.00031898	-0.09429
8.875	-0.00028115	-0.82076	7.952e-05	-0.24093	-0.00021938	0.09262	0.00028892	-0.01459	0.00010406	-0.34762	0.00025915	0.01159	-9.03e-06	-0.37298	0.00046697	0.12988	0.00030949	-0.10378
8.9	-0.00022062	-0.76023	8.642e-05	-0.23403	-0.00020755	0.10445	0.0002898	-0.01371	8.844e-05	-0.36324	0.00027615	0.02859	-9.7e-06	-0.37365	0.00046512	0.12803	0.00030398	-0.10929
8.925	-0.00012295	-0.66256	9.065e-05	-0.2298	-0.00019028	0.12172	0.00027593	-0.02758	6.961e-05	-0.38207	0.00029449	0.04693	-2.026e-05	-0.38421	0.00046759	0.1305	0.00029623	-0.11704
8.95	-3.024e-05	-0.56985	8.283e-05	-0.23762	-0.00017556	0.13644	0.00025545	-0.04806	6.16e-05	-0.39008	0.00030667	0.05911	-2.635e-05	-0.3903	0.00046619	0.1291	0.00029688	-0.11639
8.975	2.894e-05	-0.51067	6.083e-05	-0.25962	-0.00016537	0.14663	0.00025059	-0.05292	7.655e-05	-0.37513	0.00031104	0.06348	-7.8e-06	-0.37175	0.00045206	0.11497	0.00031239	-0.10088
9	4.041e-05	-0.4992	2.88e-05	-0.29165	-0.00016823	0.14377	0.00026065	-0.04286	0.00010495	-0.34673	0.00031858	0.07102	2.107e-05	-0.34288	0.0004291	0.09201	0.00034353	-0.06974
9.025	4.24e-06	-0.53537	-1.37e-05	-0.33415	-0.00018876	0.12324	0.00028601	-0.0175	0.00012941	-0.32227	0.00033536	0.0878	5.559e-05	-0.30836	0.00041124	0.07415	0.00038591	-0.02736
9.05	-6.057e-05	-0.60018	-6.051e-05	-0.38096	-0.00021142	0.10058	0.00031608	0.01257	0.00014513	-0.30655	0.00037484	0.12728	8.486e-05	-0.27909	0.00041238	0.07529	0.00042202	0.00875
9.075	-0.00013058	-0.67019	-0.00010755	-0.428	-0.00023002	0.08198	0.00034186	0.03835	0.00014371	-0.30797	0.0004243	0.17674	0.00010864	-0.25531	0.00043335	0.09626	0.00042597	0.0127
9.1	-0.00017818	-0.71779	-0.00012846	-0.44891	-0.00024406	0.06794	0.00035229	0.04878	0.00012219	-0.32949	0.00047466	0.2271	0.0001274	-0.23655	0.00047792	0.14083	0.00040309	-0.01018
9.125	-0.00018456	-0.72417	-0.00010289	-0.42334	-0.0002646	0.0474	0.00032519	0.02168	9.757e-05	-0.35411	0.00050271	0.25515	0.00013199	-0.23196	0.0005215	0.18441	0.00037118	-0.04209
9.15	-0.00015091	-0.69052	-3.742e-05	-0.35787	-0.00028612	0.02588	0.00028676	-0.01675	8.39e-05	-0.36778	0.00050197	0.25441	0.00013633	-0.22762	0.00052728	0.19019	0.00033389	-0.07938
9.175	-9.985e-05	-0.63946	3.494e-05	-0.28551	-0.00029773	0.01427	0.00024355	-0.05996	8.093e-05	-0.37075	0.00048117	0.23361	0.00014456	-0.21939	0.00048881	0.15172	0.0003048	-0.10847
9.2	-4.294e-05	-0.58255	7.384e-05	-0.24661	-0.00028168	0.03032	0.00020333	-0.10018	8.937e-05	-0.36231	0.00044231	0.19475	0.00014874	-0.21521	0.00040294	0.06585	0.00027292	-0.14035
9.225	1.228e-05	-0.52733	8.237e-05	-0.23808	-0.00022448	0.08752	0.00018622	-0.11729	9.563e-05	-0.35605	0.000409	0.16144	0.00015935	-0.2046	0.00030903	-0.02806	0.00022193	-0.19134
9.25	4.327e-05	-0.49634	6.627e-05	-0.25418	-0.00017387	0.13813	0.00017148	-0.13203	9.177e-05	-0.35991	0.00041146	0.1639	0.00016091	-0.20304	0.00023846	-0.09863	0.00017105	-0.24222
9.275	3.218e-05	-0.50743	3.052e-05	-0.28993	-0.00014914	0.16286	0.00016009	-0.14342	6.414e-05	-0.38754	0.00044353	0.19597	0.00015003	-0.21392	0.00021155	-0.12554	0.00015297	-0.2603
9.3	-2.965e-05	-0.56926	-8.25e-06	-0.3287	-0.00016164	0.15036	0.00015499	-0.14852	8.62e-06	-0.44306	0.0004645	0.21694	0.00015098	-0.21297	0.00022188	-0.11521	0.00017789	-0.23538
9.325	-0.00010995	-0.64956	-3.913e-05	-0.35958	-0.00019984	0.11216	0.00017138	-0.13213	-6.333e-05	-0.51501	0.00044221	0.19465	0.00016275	-0.2012	0.00024271	-0.09438	0.00022743	-0.18584
9.35	-0.00016883	-0.70844	-6.232e-05	-0.38277	-0.00024076	0.07124	0.00019616	-0.10735	-0.00012908	-0.58076	0.00038787	0.14031	0.00017949	-0.18446	0.00025488	-0.08221	0.00028027	-0.133
9.375	-0.00017172	-0.71133	-7.328e-05	-0.39373	-0.00026958	0.04242	0.00021604	-0.08747	-0.00016895	-0.62063	0.00032003	0.07247	0.00019102	-0.17293	0.00025284	-0.08425	0.00031913	-0.09414
9.4	-0.00012577	-0.66538	-7.366e-05	-0.39411	-0.00027328	0.03872	0.00019904	-0.10447	-0.00019288	-0.64456	0.00025539	0.00783	0.00018119	-0.18276	0.00025454	-0.08255	0.00032967	-0.0836
9.425	-4.235e-05	-0.58196	-4.862e-05	-0.36907	-0.00025981	0.05219	0.00015083	-0.15268	-0.00020418	-0.65586	0.00020214	-0.04542	0.00016365	-0.2003	0.00027149	-0.0656	0.00032496	-0.08831
9.45	5.974e-05	-0.47987	-2.4e-06	-0.32285	-0.0002223	0.0897	0.00010381	-0.1997	-0.00021689	-0.66857	0.0001674	-0.08016	0.0001565	-0.20745	0.00030193	-0.03516	0.00031995	-0.09332
9.475	0.00014101	-0.3986	6.64e-05	-0.25405	-0.00016854	0.14346	8.144e-05	-0.22207	-0.00023461	-0.68629	0.00013802	-0.10954	0.00017045	-0.1935	0.00032654	-0.01055	0.00030983	-0.10344
9.5	0.00016555	-0.37406	0.00013656	-0.18389	-0.00013261	0.17939	8.339e-05	-0.22012	-0.00024983	-0.70151	0.00011673	-0.13083	0.00020423	-0.15972	0.00033438	-0.00271	0.00029155	-0.12172
9.525	0.00012875	-0.41086	0.00017328	-0.14717	-0.00013107	0.18093	0.00011336	-0.19015	-0.00023995	-0.69163	0.00011388	-0.13368	0.0002341	-0.12985	0.00032621	-0.01088	0.000262	-0.15127
9.55	5.643e-05	-0.48318	0.00016603	-0.15442	-0.00015399	0.15801	0.0001434	-0.16011	-0.00022376	-0.67544	0.00013694	-0.11062	0.00025349	-0.11046	0.00030526	-0.03183	0.00024674	-0.16653
9.575	-1.965e-05	-0.55926	0.00012788	-0.19257	-0.00017462	0.13738	0.00016055	-0.14296	-0.0001952	-0.64688	0.00017437	-0.07319	0.00024658	-0.11737	0.00027573	-0.06136	0.00024534	-0.16793
9.6	-7.44e-05	-0.61401	7.452e-05	-0.24593	-0.00018224	0.12976	0.00015137	-0.15214	-0.00016855	-0.62023	0.00020001	-0.04755	0.00021843	-0.14552	0.00025089	-0.0862	0.00025083	-0.16244
9.625	-8.193e-05	-0.62154	3.139e-05	-0.28906	-0.00017483	0.13717	0.00011707	-0.18644	-0.00013648	-0.58816	0.00021516	-0.0324	0.00019001	-0.17394	0.00022486	-0.11223	0.00025827	-0.155
9.65	-3.602e-05	-0.57563	2.14e-05	-0.29905	-0.00016782	0.14418	6.053e-05	-0.24298	-0.00010306	-0.55474	0.00023632	-0.01124	0.00018217	-0.18178	0.00019687	-0.14022	0.00026465	-0.14862
9.675	3.413e-05	-0.50548	5.188e-05	-0.26857	-0.00016251	0.14949	-8e-08	-0.30359	-7.683e-05	-0.52851	0.00024851	0.00095	0.00021264	-0.15131	0.00018684	-0.15025	0.00028738	-0.12589
9.7	8.27e-05	-0.45691	0.00011448	-0.20597	-0.00016128	0.15072	-5.094e-05	-0.35445	-6.276e-05	-0.51444	0.00024289	-0.00467	0.00026169	-0.10226	0.00018021	-0.15688	0.00031743	-0.09584
9.725	8.694e-05	-0.45267	0.00018139	-0.13906	-0.00017232	0.13968	-8.613e-05	-0.38964	-5.225e-05	-0.50393	0.00020787	-0.03969	0.00029259	-0.07136	0.00015349	-0.1836	0.00034648	-0.06679
9.75	5.947e-05	-0.48014	0.00020897	-0.11148	-0.00018908	0.12292	-9.081e-05	-0.39432	-4.878e-05	-0.50046	0.00015455	-0.09301	0.00028236	-0.08159	0.00012002	-0.21707	0.00036342	-0.04985
9.775	8.76e-06	-0.53085	0.00018312	-0.13733	-0.00020625	0.10575	-6.263e-05	-0.36614	-4.764e-05	-0.49932	0.00010017	-0.14739	0.00024082	-0.12313	8.663e-05	-0.25046	0.0003525	-0.06077
9.8	-5.933e-05	-0.59894	0.00012402	-0.19643	-0.00021763	0.09437	-1.783e-05	-0.32134	-4.902e-05	-0.5007	5.917e-05	-0.18839	0.00020045	-0.1635	6.466e-05	-0.27243	0.00031681	-0.09646
9.825	-0.00012698	-0.66659	7.384e-05	-0.24661	-0.00022008	0.09192	3.185e-05	-0.27166	-4.816e-05	-0.49984	4.102e-05	-0.20654	0.00018053	-0.18342	6.183e-05	-0.27526	0.00026648	-0.14679
9.85	-0.00017211	-0.71172	5.713e-05	-0.26332	-0.00022771	0.08429	7.956e-05	-0.22395	-4.003e-05	-0.49171	4.277e-05	-0.20479	0.00017282	-0.19113	7.554e-05	-0.26155	0.00020626	-0.20701
9.875	-0.00018358	-0.72319	8.271e-05	-0.23774	-0.00025706	0.05494	0.00011457	-0.18894	-1.303e-05	-0.46471	5.739e-05	-0.19017	0.00016773	-0.19622	0.00011013	-0.22696	0.00016743	-0.24584
9.9	-0.00015747	-0.69708	0.00013576	-0.18469	-0.00030231	0.00969	0.00012364	-0.17987	3.081e-05	-0.42087	8.25e-05	-0.16506	0.00018132	-0.18263	0.0001586	-0.17849	0.00016148	-0.25179
9.925	-0.00010631	-0.64592	0.0001936	-0.12685	-0.00034246	-0.03046	0.00010714	-0.19637	8.831e-05	-0.36337	0.00011775	-0.12981	0.00021184	-0.15211	0.00020771	-0.12938	0.00019868	-0.21459
9.95	-5.92e-05	-0.59881	0.00023043	-0.09002	-0.00035382	-0.04182	6.467e-05	-0.23884	0.00014794	-0.30374	0.00015947	-0.08809	0.00024212	-0.12183	0.00024846	-0.08863	0.00024882	-0.16445
9.975	-3.618e-05	-0.57579	0.00023312	-0.08733	-0.00034696	-0.03496	1.686e-05	-0.28665	0.00019389	-0.25779	0.00020664	-0.04092	0.00026133	-0.10262	0.00027511	-0.06198	0.00028409	-0.12918
10	-3.077e-05	-0.57038	0.0001942	-0.12625	-0.00033939	-0.02739	-2.067e-05	-0.32418	0.00021098	-0.2407	0.00025565	0.00809	0.00027496	-0.08899	0.00028603	-0.05106	0.00029738	-0.11589
10.025	-3.979e-05	-0.5794	0.0001435	-0.17695	-0.00031575	-0.00375	-1.88e-05	-0.32231	0.00018934	-0.26234	0.00031355	0.06599	0.00028174	-0.08221	0.00028567	-0.05142	0.00029527	-0.118
10.05	-5.575e-05	-0.59536	0.0001034	-0.21705	-0.00028365	0.02835	1.408e-05	-0.28943	0.00015145	-0.30023	0.00036757	0.12001	0.00028272	-0.08123	0.00026289	-0.0742	0.00029905	-0.11422
10.075	-7.56e-05	-0.61521	8.237e-05	-0.23808	-0.00025471	0.05729	4.316e-05	-0.26035	0.00011249	-0.33919	0.00040723	0.15967	0.00029319	-0.07076	0.00023011	-0.10698	0.0003183	-0.09497
10.1	-8.939e-05	-0.629	6.685e-05	-0.2536	-0.00024074	0.07126	4.418e-05	-0.25933	6.702e-05	-0.38466	0.00042736	0.1798	0.00031347	-0.05048	0.00019507	-0.14202	0.00036334	-0.04993
10.125	-0.00010693	-0.64654	3.985e-05	-0.2806	-0.00023713	0.07487	3.082e-05	-0.27269	1.451e-05	-0.43717	0.00042132	0.17376	0.00032952	-0.03443	0.0001683	-0.16879	0.00041424	0.00097
10.15	-0.00012174	-0.66135	6.19e-06	-0.31426	-0.00024461	0.06739	-1.109e-05	-0.3146	-3.593e-05	-0.48761	0.00039115	0.14359	0.00033159	-0.03236	0.00015807	-0.17902	0.0004514	0.03813
10.175	-0.0001355	-0.67511	-2.458e-05	-0.34503	-0.00024952	0.06248	-5.931e-05	-0.36282	-7.512e-05	-0.5268	0.00034825	0.10069	0.00030981	-0.05414	0.00016725	-0.16984	0.00046577	0.0525
10.2	-0.00013129	-0.6709	-5.367e-05	-0.37412	-0.00025783	0.05417	-8.756e-05	-0.39107	-9.785e-05	-0.54953	0.00031007	0.06251	0.00026203	-0.10192	0.00018793	-0.14916	0.00045734	0.04407
10.225	-0.00011095	-0.65056	-7.556e-05	-0.39601	-0.00027274	0.03926	-8.668e-05	-0.39019	-0.00010637	-0.55805	0.00029256	0.045	0.00020808	-0.15587	0.00021464	-0.12245	0.00043464	0.02137
10.25	-8.981e-05	-0.62942	-7.987e-05	-0.40032	-0.0002854	0.0266	-6.991e-05	-0.37342	-0.00011328	-0.56496	0.00029926	0.0517	0.00017019	-0.19376	0.00023274	-0.10435	0.00039377	-0.0195
10.275	-6.371e-05	-0.60332	-6.193e-05	-0.38238	-0.00028667	0.02533	-4.566e-05	-0.34917	-0.00012308	-0.57476	0.00031574	0.06818	0.00014665	-0.2173	0.00023955	-0.09754	0.00035931	-0.05396
10.3	-3.171e-05	-0.57132	-3.499e-05	-0.35544	-0.00028115	0.03085	-1.636e-05	-0.31987	-0.00013629	-0.58797	0.0003288	0.08124	0.00014424	-0.21971	0.00023888	-0.09821	0.00034161	-0.07166
10.325	-1.094e-05	-0.55055	-9.31e-06	-0.32976	-0.00029153	0.02047	2.57e-06	-0.30094	-0.00013462	-0.5863	0.00033229	0.08473	0.00014804	-0.21591	0.00022318	-0.11391	0.00034363	-0.06964
10.35	-1.55e-06	-0.54116	1.347e-05	-0.30698	-0.00031605	-0.00405	1.661e-05	-0.2869	-0.00013286	-0.58454	0.00032702	0.07946	0.00015758	-0.20637	0.00019065	-0.14644	0.00035866	-0.05461
10.375	3.61e-06	-0.536	1.448e-05	-0.30597	-0.00035496	-0.04296	3.259e-05	-0.27092	-0.00012283	-0.57451	0.00031519	0.06763	0.00017935	-0.1846	0.00014135	-0.19574	0.00037942	-0.03385
10.4	-1.49e-06	-0.5411	-6.22e-06	-0.32667	-0.00038863	-0.07663	4.097e-05	-0.26254	-9.836e-05	-0.55004	0.00030319	0.05563	0.00019264	-0.17131	8.534e-05	-0.25175	0.00038693	-0.02634
10.425	-3.601e-05	-0.57562	-2.998e-05	-0.35043	-0.00041197	-0.09997	4.138e-05	-0.26213	-7.343e-05	-0.52511	0.00028905	0.04149	0.00018863	-0.17532	2.898e-05	-0.30811	0.00037548	-0.03779
10.45	-9.01e-05	-0.62971	-5.479e-05	-0.37524	-0.00041912	-0.10712	3.776e-05	-0.26575	-5.579e-05	-0.50747	0.00027164	0.02408	0.00016686	-0.19709	-3.27e-06	-0.34036	0.00034594	-0.06733
10.475	-0.00013473	-0.67434	-9.224e-05	-0.41269	-0.00042042	-0.10842	2.78e-05	-0.27571	-4.406e-05	-0.49574	0.00026124	0.01368	0.00014338	-0.22057	5.14e-06	-0.33195	0.00031983	-0.09344
10.5	-0.00016157	-0.70118	-0.00013607	-0.45652	-0.00042227	-0.11027	1.245e-05	-0.29106	-2.513e-05	-0.47681	0.00026015	0.01259	0.00012856	-0.23539	5.239e-05	-0.2847	0.00030944	-0.10383
10.525	-0.00017415	-0.71376	-0.00016827	-0.48872	-0.00043438	-0.12238	-5.92e-06	-0.30943	-2.19e-06	-0.45387	0.00026924	0.02168	0.0001345	-0.22945	0.00012103	-0.21606	0.00031239	-0.10088
10.55	-0.00017714	-0.71675	-0.00018879	-0.50924	-0.00045134	-0.13934	-1.698e-05	-0.32049	2.368e-05	-0.428	0.00028027	0.03271	0.00016494	-0.19901	0.00017562	-0.16147	0.0003059	-0.10737
10.575	-0.0001811	-0.72071	-0.00019274	-0.51319	-0.00047715	-0.16515	-9.7e-06	-0.31321	4.842e-05	-0.40326	0.0002873	0.03974	0.00022169	-0.14226	0.00020297	-0.13412	0.00029357	-0.1197
10.6	-0.00019151	-0.73112	-0.00020572	-0.52617	-0.00050517	-0.19317	1.67e-05	-0.28681	4.411e-05	-0.40757	0.00027927	0.03171	0.00027779	-0.08616	0.00018956	-0.14753	0.00028248	-0.13079
10.625	-0.00020486	-0.74447	-0.00022565	-0.5461	-0.00054543	-0.23343	6.607e-05	-0.23744	2.706e-05	-0.42462	0.00027705	0.02949	0.00031081	-0.05314	0.00016368	-0.17341	0.00026523	-0.14804
10.65	-0.00022059	-0.7602	-0.00024155	-0.562	-0.00058347	-0.27147	0.00013203	-0.17148	3.562e-05	-0.41606	0.00027619	0.02863	0.00031945	-0.0445	0.00014441	-0.19268	0.00024381	-0.16946
10.675	-0.00023626	-0.77587	-0.00025275	-0.5732	-0.00060805	-0.29605	0.00019206	-0.11145	8.199e-05	-0.36969	0.00029774	0.05018	0.00030963	-0.05432	0.00014448	-0.19261	0.00022408	-0.18919
10.7	-0.00022647	-0.76608	-0.00025336	-0.57381	-0.00061724	-0.30524	0.00023043	-0.07308	0.00015509	-0.29659	0.00032849	0.08093	0.00029384	-0.07011	0.00014649	-0.1906	0.00019844	-0.21483
10.725	-0.00020457	-0.74418	-0.0002377	-0.55815	-0.00060087	-0.28887	0.00023809	-0.06542	0.00021738	-0.2343	0.00034759	0.10003	0.00027918	-0.08477	0.00014599	-0.1911	0.0001695	-0.24377
10.75	-0.00018844	-0.72805	-0.00020687	-0.52732	-0.00058059	-0.26859	0.00019656	-0.10695	0.00024575	-0.20593	0.00035372	0.10616	0.00026714	-0.09681	0.00015517	-0.18192	0.00014093	-0.27234
10.775	-0.0001794	-0.71901	-0.00017123	-0.49168	-0.00056962	-0.25762	0.0001087	-0.19481	0.00022702	-0.22466	0.00033721	0.08965	0.00025879	-0.10516	0.00017929	-0.1578	0.00012227	-0.291

## Sheet: 16kHz
Time	Time (ms)	16kHz-10dB Atten	16kHz 10dB Atten, normalised	16kHz-20dB Atten	16kHz 20dB Atten, normalised	16kHz-30dB Atten	16kHz 30dB Atten, normalised	16kHz-40dB Atten	16kHz 40dB Atten, normalised	16kHz-50dB Atten	16kHz 50dB Atten, normalised	16kHz-60dB Atten	16kHz 60dB Atten, normalised	16kHz-70dB Atten	16kHz 70dB Atten, normalised	16kHz-65dB Atten	16kHz 65dB Atten, normalised	16kHz-10dB Atten	16kHz 10dB Atten, normalised
-0.002	-2	0.000188	0	0.00028255	0	0.00014536	0	0.00037909	0	7.444e-05	0	0.00014818	0	0.00026145	0	0.00041522	0	6.23e-05	0
-0.001975	-1.975	0.0001353	-0.0527	0.00035224	0.06969	0.00017165	0.02629	0.00034777	-0.03132	6.601e-05	-0.00843	0.00010602	-0.04216	0.00024887	-0.01258	0.00046244	0.04722	4.92e-05	-0.0131
-0.00195	-1.95	0.0001117	-0.0763	0.00039662	0.11407	0.00019525	0.04989	0.00032655	-0.05254	4.564e-05	-0.0288	7.986e-05	-0.06832	0.00022813	-0.03332	0.00050945	0.09423	3.23e-05	-0.03
-0.001925	-1.925	0.00012552	-0.06248	0.00039954	0.11699	0.00020683	0.06147	0.00032103	-0.05806	1.745e-05	-0.05699	7.094e-05	-0.07724	0.00020746	-0.05399	0.00055031	0.13509	2.62e-06	-0.05968
-0.0019	-1.9	0.00017171	-0.01629	0.00036383	0.08128	0.00020855	0.06319	0.00033339	-0.0457	5.91e-06	-0.06853	8.363e-05	-0.06455	0.00019899	-0.06246	0.00058163	0.16641	-5.7e-06	-0.068
-0.001875	-1.875	0.00021984	0.03184	0.00031683	0.03428	0.00020444	0.05908	0.00034945	-0.02964	2.944e-05	-0.045	0.00010066	-0.04752	0.00020258	-0.05887	0.00061259	0.19737	4.97e-06	-0.05733
-0.00185	-1.85	0.00024214	0.05414	0.00028145	-0.0011	0.00020766	0.0623	0.00036039	-0.0187	7.953e-05	0.00509	0.00011729	-0.03089	0.00020027	-0.06118	0.00064058	0.22536	2.455e-05	-0.03775
-0.001825	-1.825	0.00024766	0.05966	0.00027051	-0.01204	0.0001984	0.05304	0.00036605	-0.01304	0.00013504	0.0606	0.00012809	-0.02009	0.00018048	-0.08097	0.00063788	0.22266	7.888e-05	0.01658
-0.0018	-1.8	0.00024384	0.05584	0.00025587	-0.02668	0.00017325	0.02789	0.00035747	-0.02162	0.00017983	0.10539	0.00012119	-0.02699	0.00016103	-0.10042	0.0006044	0.18918	0.00015324	0.09094
-0.001775	-1.775	0.00024701	0.05901	0.00024153	-0.04102	0.00014974	0.00438	0.00035013	-0.02896	0.00019655	0.12211	0.00011134	-0.03684	0.00014788	-0.11357	0.00055115	0.13593	0.00022928	0.16698
-0.00175	-1.75	0.00026431	0.07631	0.00023066	-0.05189	0.00014127	-0.00409	0.00034975	-0.02934	0.00019098	0.11654	0.00010428	-0.0439	0.00013989	-0.12156	0.00051372	0.0985	0.00028511	0.22281
-0.001725	-1.725	0.00029924	0.11124	0.00021955	-0.063	0.0001454	4e-05	0.00036211	-0.01698	0.00018337	0.10893	0.00010508	-0.0431	0.00011671	-0.14474	0.00049618	0.08096	0.00031531	0.25301
-0.0017	-1.7	0.00034709	0.15909	0.00021148	-0.07107	0.00015141	0.00605	0.00037888	-0.00021	0.0001837	0.10926	9.492e-05	-0.05326	9.119e-05	-0.17026	0.00048184	0.06662	0.00031773	0.25543
-0.001675	-1.675	0.0003862	0.1982	0.00019385	-0.0887	0.00015387	0.00851	0.00040178	0.02269	0.00019729	0.12285	7.044e-05	-0.07774	6.932e-05	-0.19213	0.00047617	0.06095	0.00030391	0.24161
-0.00165	-1.65	0.00041635	0.22835	0.00017506	-0.10749	0.00016253	0.01717	0.00043476	0.05567	0.00021751	0.14307	3.995e-05	-0.10823	5.35e-05	-0.20795	0.00048671	0.07149	0.00027184	0.20954
-0.001625	-1.625	0.00043763	0.24963	0.00016705	-0.1155	0.00016069	0.01533	0.00046486	0.08577	0.00022934	0.1549	2.475e-05	-0.12343	7.023e-05	-0.19122	0.00051462	0.0994	0.00023093	0.16863
-0.0016	-1.6	0.00044385	0.25585	0.00016775	-0.1148	0.00012635	-0.01901	0.00049302	0.11393	0.0002278	0.15336	3.156e-05	-0.11662	0.00011203	-0.14942	0.00055393	0.13871	0.00019247	0.13017
-0.001575	-1.575	0.00043812	0.25012	0.00016907	-0.11348	7.387e-05	-0.07149	0.00051549	0.1364	0.00021738	0.14294	6.241e-05	-0.08577	0.00016761	-0.09384	0.00057414	0.15892	0.00016565	0.10335
-0.00155	-1.55	0.0004253	0.2373	0.00017066	-0.11189	4.997e-05	-0.09539	0.00053171	0.15262	0.00020452	0.13008	8.693e-05	-0.06125	0.00021218	-0.04927	0.0005721	0.15688	0.00016086	0.09856
-0.001525	-1.525	0.0004166	0.2286	0.00018037	-0.10218	7.969e-05	-0.06567	0.00053631	0.15722	0.0001995	0.12506	9.137e-05	-0.05681	0.00024185	-0.0196	0.0005636	0.14838	0.00017324	0.11094
-0.0015	-1.5	0.00040261	0.21461	0.00020304	-0.07951	0.00014027	-0.00509	0.00052551	0.14642	0.00018871	0.11427	7.743e-05	-0.07075	0.00025204	-0.00941	0.00055155	0.13633	0.00019775	0.13545
-0.001475	-1.475	0.00039234	0.20434	0.00023149	-0.05106	0.00019977	0.05441	0.00050557	0.12648	0.00018339	0.10895	4.564e-05	-0.10254	0.00022142	-0.04003	0.00052305	0.10783	0.00022864	0.16634
-0.00145	-1.45	0.00037167	0.18367	0.00026869	-0.01386	0.00023926	0.0939	0.00047358	0.09449	0.00017373	0.09929	-2.11e-06	-0.15029	0.00015436	-0.10709	0.00047315	0.05793	0.00025354	0.19124
-0.001425	-1.425	0.00035133	0.16333	0.00029854	0.01599	0.00025463	0.10927	0.00043988	0.06079	0.00015774	0.0833	-5.312e-05	-0.2013	8.045e-05	-0.181	0.00042301	0.00779	0.00026627	0.20397
-0.0014	-1.4	0.00033476	0.14676	0.00031965	0.0371	0.00024527	0.09991	0.00041151	0.03242	0.00013781	0.06337	-9.149e-05	-0.23967	4.727e-05	-0.21418	0.00041539	0.00017	0.00026625	0.20395
-0.001375	-1.375	0.00033492	0.14692	0.0003211	0.03855	0.00022165	0.07629	0.00038906	0.00997	0.00011421	0.03977	-0.00010138	-0.24956	3.787e-05	-0.22358	0.00045565	0.04043	0.00025969	0.19739
-0.00135	-1.35	0.0003554	0.1674	0.00029905	0.0165	0.00019437	0.04901	0.0003707	-0.00839	0.00010158	0.02714	-8.08e-05	-0.22898	3.599e-05	-0.22546	0.00052557	0.11035	0.00024935	0.18705
-0.001325	-1.325	0.00037629	0.18829	0.00028295	0.0004	0.00017964	0.03428	0.00036354	-0.01555	9.856e-05	0.02412	-3.65e-05	-0.18468	3.148e-05	-0.22997	0.00058955	0.17433	0.00024762	0.18532
-0.0013	-1.3	0.00038807	0.20007	0.00027333	-0.00922	0.00017692	0.03156	0.00036185	-0.01724	9.842e-05	0.02398	-3.97e-06	-0.15215	2.905e-05	-0.2324	0.00061854	0.20332	0.00025715	0.19485
-0.001275	-1.275	0.00039171	0.20371	0.000266	-0.01655	0.00018438	0.03902	0.00035563	-0.02346	8.494e-05	0.0105	9.35e-06	-0.13883	3.405e-05	-0.2274	0.00060869	0.19347	0.00026278	0.20048
-0.00125	-1.25	0.00040332	0.21532	0.00027806	-0.00449	0.00019443	0.04907	0.00034465	-0.03444	7.144e-05	-0.003	7.17e-06	-0.14101	5.977e-05	-0.20168	0.00058885	0.17363	0.00026075	0.19845
-0.001225	-1.225	0.00043157	0.24357	0.0003105	0.02795	0.00018532	0.03996	0.00034066	-0.03843	6.136e-05	-0.01308	-1.426e-05	-0.16244	9.748e-05	-0.16397	0.00058354	0.16832	0.00024582	0.18352
-0.0012	-1.2	0.00046345	0.27545	0.00036011	0.07756	0.00015345	0.00809	0.00035809	-0.021	6.131e-05	-0.01313	-3.419e-05	-0.18237	0.00014226	-0.11919	0.00058057	0.16535	0.00022279	0.16049
-0.001175	-1.175	0.00047837	0.29037	0.00040898	0.12643	0.00011296	-0.0324	0.00039763	0.01854	8.965e-05	0.01521	-6.927e-05	-0.21745	0.00018208	-0.07937	0.00055997	0.14475	0.00019032	0.12802
-0.00115	-1.15	0.00046451	0.27651	0.00042427	0.14172	9.001e-05	-0.05535	0.00043835	0.05926	0.0001236	0.04916	-0.00010822	-0.2564	0.00020573	-0.05572	0.0005312	0.11598	0.00017377	0.11147
-0.001125	-1.125	0.00043317	0.24517	0.00040133	0.11878	8.176e-05	-0.0636	0.00045337	0.07428	0.00014342	0.06898	-0.00016312	-0.3113	0.00019865	-0.0628	0.00052085	0.10563	0.00019103	0.12873
-0.0011	-1.1	0.00038401	0.19601	0.00035182	0.06927	9.041e-05	-0.05495	0.00044036	0.06127	0.0001374	0.06296	-0.00021538	-0.36356	0.00016055	-0.1009	0.00053323	0.11801	0.00024465	0.18235
-0.001075	-1.075	0.00032899	0.14099	0.00029603	0.01348	0.00011249	-0.03287	0.00041226	0.03317	0.00013648	0.06204	-0.00024261	-0.39079	0.00010846	-0.15299	0.00055159	0.13637	0.00030713	0.24483
-0.00105	-1.05	0.0003016	0.1136	0.00026329	-0.01926	0.00013843	-0.00693	0.00038351	0.00442	0.00014666	0.07222	-0.0002157	-0.36388	6.5e-05	-0.19645	0.00055851	0.14329	0.0003595	0.2972
-0.001025	-1.025	0.00030875	0.12075	0.00026237	-0.02018	0.00015357	0.00821	0.00036943	-0.00966	0.00015485	0.08041	-0.00014619	-0.29437	6.234e-05	-0.19911	0.0005512	0.13598	0.00039107	0.32877
-0.001	-1	0.00032308	0.13508	0.00027733	-0.00522	0.0001383	-0.00706	0.00037115	-0.00794	0.00013816	0.06372	-6.904e-05	-0.21722	9.387e-05	-0.16758	0.00054069	0.12547	0.00040519	0.34289
-0.000975	-0.975	0.00033818	0.15018	0.00029856	0.01601	0.00010472	-0.04064	0.00037777	-0.00132	0.00011724	0.0428	-1.254e-05	-0.16072	0.00013823	-0.12322	0.00053402	0.1188	0.00039374	0.33144
-0.00095	-0.95	0.00035095	0.16295	0.00030842	0.02587	7.944e-05	-0.06592	0.00038994	0.01085	0.00011907	0.04463	1.864e-05	-0.12954	0.00018375	-0.0777	0.00053475	0.11953	0.00036336	0.30106
-0.000925	-0.925	0.00034788	0.15988	0.00030719	0.02464	6.422e-05	-0.08114	0.00040444	0.02535	0.00013083	0.05639	3.446e-05	-0.11372	0.00022208	-0.03937	0.00053105	0.11583	0.00031923	0.25693
-0.0009	-0.9	0.00033201	0.14401	0.0003136	0.03105	6.399e-05	-0.08137	0.00041299	0.0339	0.00013782	0.06338	3.985e-05	-0.10833	0.00024152	-0.01993	0.00052609	0.11087	0.0002702	0.2079
-0.000875	-0.875	0.00030491	0.11691	0.00033137	0.04882	9.043e-05	-0.05493	0.00042501	0.04592	0.00014047	0.06603	3.943e-05	-0.10875	0.00023799	-0.02346	0.0005236	0.10838	0.00023979	0.17749
-0.00085	-0.85	0.00026968	0.08168	0.00035618	0.07363	0.00011793	-0.02743	0.00045513	0.07604	0.00016283	0.08839	4.003e-05	-0.10815	0.00021754	-0.04391	0.00052705	0.11183	0.00021045	0.14815
-0.000825	-0.825	0.00024589	0.05789	0.00037547	0.09292	0.00013843	-0.00693	0.00049278	0.11369	0.00020755	0.13311	5.165e-05	-0.09653	0.00019956	-0.06189	0.00054191	0.12669	0.0001837	0.1214
-0.0008	-0.8	0.00024183	0.05383	0.00038687	0.10432	0.00014343	-0.00193	0.00051751	0.13842	0.00024389	0.16945	7.575e-05	-0.07243	0.00018502	-0.07643	0.00054689	0.13167	0.00017537	0.11307
-0.000775	-0.775	0.00026212	0.07412	0.00039113	0.10858	0.0001413	-0.00406	0.00050543	0.12634	0.00026133	0.18689	9.761e-05	-0.05057	0.000168	-0.09345	0.00051869	0.10347	0.00018965	0.12735
-0.00075	-0.75	0.00029973	0.11173	0.00039333	0.11078	0.0001263	-0.01906	0.00046114	0.08205	0.0002754	0.20096	0.00010098	-0.0472	0.00014263	-0.11882	0.00046771	0.05249	0.00021114	0.14884
-0.000725	-0.725	0.00033521	0.14721	0.00037517	0.09262	0.00010547	-0.03989	0.00041014	0.03105	0.00028222	0.20778	9.174e-05	-0.05644	0.00012088	-0.14057	0.00042024	0.00502	0.00022766	0.16536
-0.0007	-0.7	0.00033409	0.14609	0.00032881	0.04626	0.00010099	-0.04437	0.00035579	-0.0233	0.00028994	0.2155	6.282e-05	-0.08536	0.00010493	-0.15652	0.00040266	-0.01256	0.00024094	0.17864
-0.000675	-0.675	0.00027939	0.09139	0.00027037	-0.01218	0.00012384	-0.02152	0.00030463	-0.07446	0.00029572	0.22128	2.654e-05	-0.12164	0.00010235	-0.1591	0.00041296	-0.00226	0.00025899	0.19669
-0.00065	-0.65	0.00021117	0.02317	0.00022065	-0.0619	0.00015172	0.00636	0.00027041	-0.10868	0.00029217	0.21773	-1.389e-05	-0.16207	0.00010363	-0.15782	0.00043104	0.01582	0.00028052	0.21822
-0.000625	-0.625	0.00015659	-0.03141	0.00018942	-0.09313	0.00016986	0.0245	0.00025372	-0.12537	0.00029232	0.21788	-5.253e-05	-0.20071	0.00010411	-0.15734	0.00045454	0.03932	0.00030243	0.24013
-0.0006	-0.6	0.0001373	-0.0507	0.00017736	-0.10519	0.00017744	0.03208	0.00025025	-0.12884	0.00028801	0.21357	-6.947e-05	-0.21765	0.00010178	-0.15967	0.00047604	0.06082	0.00031678	0.25448
-0.000575	-0.575	0.0001572	-0.0308	0.00017593	-0.10662	0.0001663	0.02094	0.00026955	-0.10954	0.0002881	0.21366	-6.162e-05	-0.2098	0.0001103	-0.15115	0.00050254	0.08732	0.00031377	0.25147
-0.00055	-0.55	0.00018359	-0.00441	0.00018308	-0.09947	0.00013975	-0.00561	0.00030361	-0.07548	0.00027682	0.20238	-5.517e-05	-0.20335	0.00012952	-0.13193	0.00052433	0.10911	0.00028914	0.22684
-0.000525	-0.525	0.00019453	0.00653	0.00019047	-0.09208	0.00010464	-0.04072	0.00034844	-0.03065	0.00025603	0.18159	-5.494e-05	-0.20312	0.00015543	-0.10602	0.00051802	0.1028	0.00025386	0.19156
-0.0005	-0.5	0.00019797	0.00997	0.00019854	-0.08401	6.412e-05	-0.08124	0.0003913	0.01221	0.00024204	0.1676	-3.396e-05	-0.18214	0.00017421	-0.08724	0.00048136	0.06614	0.00021637	0.15407
-0.000475	-0.475	0.00020927	0.02127	0.00021567	-0.06688	3.579e-05	-0.10957	0.00041924	0.04015	0.00023933	0.16489	2.02e-06	-0.14616	0.00016343	-0.09802	0.00044036	0.02514	0.00018377	0.12147
-0.00045	-0.45	0.00022926	0.04126	0.00024126	-0.04129	2.866e-05	-0.1167	0.00044491	0.06582	0.00024798	0.17354	4.272e-05	-0.10546	0.00014014	-0.12131	0.00041739	0.00217	0.00014211	0.07981
-0.000425	-0.425	0.00025368	0.06568	0.00027472	-0.00783	4.678e-05	-0.09858	0.00045483	0.07574	0.000243	0.16856	6.074e-05	-0.08744	0.00011983	-0.14162	0.00041439	-0.00083	9.449e-05	0.03219
-0.0004	-0.4	0.00027568	0.08768	0.00028921	0.00666	8.143e-05	-0.06393	0.00045627	0.07718	0.00024808	0.17364	6.158e-05	-0.0866	0.00010377	-0.15768	0.0004314	0.01618	6.13e-05	-0.001
-0.000375	-0.375	0.00026773	0.07973	0.00028167	-0.00088	0.00011419	-0.03117	0.00044571	0.06662	0.00026435	0.18991	5.104e-05	-0.09714	0.00010037	-0.16108	0.0004695	0.05428	3.839e-05	-0.02391
-0.00035	-0.35	0.00023914	0.05114	0.00025724	-0.02531	0.00012831	-0.01705	0.00044488	0.06579	0.00029284	0.2184	3.36e-05	-0.11458	0.00010288	-0.15857	0.00051734	0.10212	3.212e-05	-0.03018
-0.000325	-0.325	0.00020317	0.01517	0.00022136	-0.06119	0.00013205	-0.01331	0.00044364	0.06455	0.00032025	0.24581	1.048e-05	-0.1377	0.0001073	-0.15415	0.00054451	0.12929	4.695e-05	-0.01535
-0.0003	-0.3	0.00017294	-0.01506	0.00018563	-0.09692	0.00012186	-0.0235	0.00043324	0.05415	0.00032889	0.25445	-1.129e-05	-0.15947	0.00012823	-0.13322	0.00055111	0.13589	8.351e-05	0.02121
-0.000275	-0.275	0.0001497	-0.0383	0.00015529	-0.12726	0.00011588	-0.02948	0.0004093	0.03021	0.00032203	0.24759	-2.616e-05	-0.17434	0.00015123	-0.11022	0.00053755	0.12233	0.00013173	0.06943
-0.00025	-0.25	0.0001441	-0.0439	0.00014084	-0.14171	0.00011393	-0.03143	0.00039367	0.01458	0.00030692	0.23248	-4.193e-05	-0.19011	0.0001619	-0.09955	0.00051279	0.09757	0.00018332	0.12102
-0.000225	-0.225	0.00015142	-0.03658	0.00014231	-0.14024	0.00010782	-0.03754	0.00039641	0.01732	0.0002989	0.22446	-6.187e-05	-0.21005	0.00017902	-0.08243	0.00049031	0.07509	0.00022922	0.16692
-0.0002	-0.2	0.00016783	-0.02017	0.00015525	-0.1273	0.0001135	-0.03186	0.00040349	0.0244	0.00031013	0.23569	-6.301e-05	-0.21119	0.0002065	-0.05495	0.00046918	0.05396	0.00025483	0.19253
-0.000175	-0.175	0.00019365	0.00565	0.00016806	-0.11449	0.00011586	-0.0295	0.00039848	0.01939	0.00034764	0.2732	-4.178e-05	-0.18996	0.00025046	-0.01099	0.00045931	0.04409	0.00026199	0.19969
-0.00015	-0.15	0.00021982	0.03182	0.00017763	-0.10492	0.00011738	-0.02798	0.00037682	-0.00227	0.00037984	0.3054	-2.65e-06	-0.15083	0.00029823	0.03678	0.00047629	0.06107	0.00026366	0.20136
-0.000125	-0.125	0.00024551	0.05751	0.000193	-0.08955	0.00011664	-0.02872	0.0003523	-0.02679	0.00037389	0.29945	4.454e-05	-0.10364	0.00033288	0.07143	0.00050782	0.0926	0.00025325	0.19095
-0.0001	-0.1	0.00025429	0.06629	0.00021751	-0.06504	0.00012397	-0.02139	0.00033089	-0.0482	0.0003255	0.25106	9.14e-05	-0.05678	0.00035526	0.09381	0.00053296	0.11774	0.00021567	0.15337
-7.5e-05	-0.075	0.00024737	0.05937	0.00023175	-0.0508	0.00013935	-0.00601	0.00032181	-0.05728	0.00025216	0.17772	0.00012117	-0.02701	0.00036319	0.10174	0.00053796	0.12274	0.00015747	0.09517
-5e-05	-0.05	0.00023429	0.04629	0.00022268	-0.05987	0.00014762	0.00226	0.00032388	-0.05521	0.00018678	0.11234	0.00013036	-0.01782	0.00038036	0.11891	0.00052789	0.11267	0.00010533	0.04303
-2.5e-05	-0.025	0.00022339	0.03539	0.00019654	-0.08601	0.00013282	-0.01254	0.000337	-0.04209	0.00014567	0.07123	0.0001234	-0.02478	0.00041337	0.15192	0.000508	0.09278	7.285e-05	0.01055
0	0	0.0002308	0.0428	0.00015865	-0.1239	0.00010702	-0.03834	0.00036113	-0.01796	0.00014196	0.06752	0.00010939	-0.03879	0.00043515	0.1737	0.00050502	0.0898	8.313e-05	0.02083
2.5e-05	0.025	0.00025209	0.06409	0.00010974	-0.17281	8.506e-05	-0.0603	0.00039576	0.01667	0.0001468	0.07236	9.203e-05	-0.05615	0.00042328	0.16183	0.00050614	0.09092	0.00011615	0.05385
5e-05	0.05	0.00028869	0.10069	6.422e-05	-0.21833	7.362e-05	-0.07174	0.00043174	0.05265	0.00013512	0.06068	7.896e-05	-0.06922	0.00038177	0.12032	0.00049241	0.07719	0.00014431	0.08201
7.5e-05	0.075	0.00033389	0.14589	4.217e-05	-0.24038	6.64e-05	-0.07896	0.00046858	0.08949	0.00010981	0.03537	7.729e-05	-0.07089	0.00034013	0.07868	0.00045223	0.03701	0.00017386	0.11156
0.0001	0.1	0.00036977	0.18177	5.225e-05	-0.2303	7.143e-05	-0.07393	0.00049325	0.11416	8.49e-05	0.01046	0.00010692	-0.04126	0.00030851	0.04706	0.00040276	-0.01246	0.00020102	0.13872
0.000125	0.125	0.00038794	0.19994	8.907e-05	-0.19348	9.262e-05	-0.05274	0.00049599	0.1169	7.876e-05	0.00432	0.00015179	0.00361	0.00029988	0.03843	0.00035913	-0.05609	0.00022891	0.16661
0.00015	0.15	0.00037051	0.18251	0.0001345	-0.14805	0.00011349	-0.03187	0.00050118	0.12209	0.00010882	0.03438	0.00018807	0.03989	0.00031123	0.04978	0.00032926	-0.08596	0.00023691	0.17461
0.000175	0.175	0.00032813	0.14013	0.0001786	-0.10395	0.00012909	-0.01627	0.00051214	0.13305	0.000168	0.09356	0.00019052	0.04234	0.00031448	0.05303	0.00031206	-0.10316	0.00023907	0.17677
0.0002	0.2	0.00028683	0.09883	0.00021777	-0.06478	0.00012835	-0.01701	0.00051736	0.13827	0.00022553	0.15109	0.00016342	0.01524	0.00031027	0.04882	0.0002934	-0.12182	0.00023511	0.17281
0.000225	0.225	0.00026342	0.07542	0.00025003	-0.03252	0.00012018	-0.02518	0.00052705	0.14796	0.00026141	0.18697	0.00013279	-0.01539	0.00029682	0.03537	0.00028349	-0.13173	0.00023997	0.17767
0.00025	0.25	0.00026226	0.07426	0.00027503	-0.00752	0.00010343	-0.04193	0.00054459	0.1655	0.00027188	0.19744	0.0001137	-0.03448	0.00027674	0.01529	0.00027909	-0.13613	0.00026074	0.19844
0.000275	0.275	0.00026548	0.07748	0.00029574	0.01319	9.545e-05	-0.04991	0.00057068	0.19159	0.00025207	0.17763	0.00010452	-0.04366	0.00027956	0.01811	0.00026694	-0.14828	0.00028943	0.22713
0.0003	0.3	0.00026986	0.08186	0.00031592	0.03337	9.024e-05	-0.05512	0.00059849	0.2194	0.00020359	0.12915	9.527e-05	-0.05291	0.00030622	0.04477	0.00025934	-0.15588	0.0003166	0.2543
0.000325	0.325	0.00027552	0.08752	0.00032989	0.04734	9.548e-05	-0.04988	0.00062393	0.24484	0.00015842	0.08398	7.655e-05	-0.07163	0.00034696	0.08551	0.00027706	-0.13816	0.00033579	0.27349
0.00035	0.35	0.00028864	0.10064	0.00033526	0.05271	0.00011123	-0.03413	0.00063312	0.25403	0.00014557	0.07113	5.363e-05	-0.09455	0.00037183	0.11038	0.00031828	-0.09694	0.00032519	0.26289
0.000375	0.375	0.00030301	0.11501	0.00031957	0.03702	0.00012417	-0.02119	0.00059812	0.21903	0.00016437	0.08993	3.832e-05	-0.10986	0.00037586	0.11441	0.00037097	-0.04425	0.00027958	0.21728
0.0004	0.4	0.00030935	0.12135	0.00029383	0.01128	0.00012327	-0.02209	0.00052358	0.14449	0.00020346	0.12902	3.707e-05	-0.11111	0.00036941	0.10796	0.0004194	0.00418	0.00022661	0.16431
0.000425	0.425	0.00030928	0.12128	0.00028013	-0.00242	0.00010202	-0.04334	0.0004269	0.04781	0.00025048	0.17604	4.902e-05	-0.09916	0.00034729	0.08584	0.00044207	0.02685	0.00020472	0.14242
0.00045	0.45	0.00028019	0.09219	0.00028389	0.00134	7.53e-05	-0.07006	0.00032888	-0.05021	0.00030188	0.22744	6.451e-05	-0.08367	0.00031901	0.05756	0.00043807	0.02285	0.00022226	0.15996
0.000475	0.475	0.00022475	0.03675	0.00030059	0.01804	5.363e-05	-0.09173	0.00027078	-0.10831	0.00036399	0.28955	7.316e-05	-0.07502	0.00029375	0.0323	0.00042334	0.00812	0.00027197	0.20967
0.0005	0.5	0.00015062	-0.03738	0.00031269	0.03014	3.662e-05	-0.10874	0.00026818	-0.11091	0.00040911	0.33467	7.865e-05	-0.06953	0.0002702	0.00875	0.00041485	-0.00037	0.00032489	0.26259
0.000525	0.525	8.308e-05	-0.10492	0.00030905	0.0265	2.52e-05	-0.12016	0.00030609	-0.073	0.00043081	0.35637	8.796e-05	-0.06022	0.0002368	-0.02465	0.00041344	-0.00178	0.00035475	0.29245
0.00055	0.55	4.021e-05	-0.14779	0.00029403	0.01148	6.42e-06	-0.13894	0.00035691	-0.02218	0.00042141	0.34697	9.46e-05	-0.05358	0.00020616	-0.05529	0.00040905	-0.00617	0.0003698	0.3075
0.000575	0.575	1.999e-05	-0.16801	0.00028709	0.00454	-2.284e-05	-0.1682	0.00039211	0.01302	0.00038903	0.31459	0.00010071	-0.04747	0.00017703	-0.08442	0.00040367	-0.01155	0.00037345	0.31115
0.0006	0.6	1.498e-05	-0.17302	0.00028994	0.00739	-5.978e-05	-0.20514	0.00041621	0.03712	0.00034623	0.27179	8.866e-05	-0.05952	0.00014982	-0.11163	0.00037545	-0.03977	0.00036139	0.29909
0.000625	0.625	3.019e-05	-0.15781	0.00029707	0.01452	-8.624e-05	-0.2316	0.00042382	0.04473	0.00030024	0.2258	6.339e-05	-0.08479	0.00012579	-0.13566	0.00032892	-0.0863	0.00033489	0.27259
0.00065	0.65	5.948e-05	-0.12852	0.00029613	0.01358	-9.082e-05	-0.23618	0.00041785	0.03876	0.00025533	0.18089	4.075e-05	-0.10743	9.808e-05	-0.16337	0.00026771	-0.14751	0.00029407	0.23177
0.000675	0.675	8.388e-05	-0.10412	0.00027045	-0.0121	-7.651e-05	-0.22187	0.00041643	0.03734	0.00022567	0.15123	3.266e-05	-0.11552	6.486e-05	-0.19659	0.00021437	-0.20085	0.00025948	0.19718
0.0007	0.7	7.61e-05	-0.1119	0.00022347	-0.05908	-5.734e-05	-0.2027	0.00043823	0.05914	0.00021941	0.14497	3.788e-05	-0.1103	5.247e-05	-0.20898	0.00017759	-0.23763	0.00025109	0.18879
0.000725	0.725	5.435e-05	-0.13365	0.00016676	-0.11579	-3.274e-05	-0.1781	0.00046984	0.09075	0.0002333	0.15886	6.512e-05	-0.08306	7.192e-05	-0.18953	0.00016041	-0.25481	0.00024892	0.18662
0.00075	0.75	5.264e-05	-0.13536	0.00012728	-0.15527	-2.139e-05	-0.16675	0.00048152	0.10243	0.00024232	0.16788	0.00010019	-0.04799	0.00010733	-0.15412	0.0001578	-0.25742	0.0002583	0.196
0.000775	0.775	9.312e-05	-0.09488	0.00011947	-0.16308	-2.265e-05	-0.16801	0.00045995	0.08086	0.00025305	0.17861	0.00011779	-0.03039	0.00015093	-0.11052	0.00017615	-0.23907	0.00027788	0.21558
0.0008	0.8	0.0001642	-0.0238	0.0001367	-0.14585	-2.762e-05	-0.17298	0.00041583	0.03674	0.0002586	0.18416	0.000107	-0.04118	0.00020661	-0.05484	0.00022516	-0.19006	0.00031151	0.24921
0.000825	0.825	0.00021719	0.02919	0.00014921	-0.13334	-2.656e-05	-0.17192	0.00034367	-0.03542	0.00025897	0.18453	8.799e-05	-0.06019	0.000265	0.00355	0.00029525	-0.11997	0.00035066	0.28836
0.00085	0.85	0.00022387	0.03587	0.00015193	-0.13062	-1.37e-05	-0.15906	0.00027129	-0.1078	0.00027094	0.1965	8.308e-05	-0.0651	0.00031494	0.05349	0.00035033	-0.06489	0.00037282	0.31052
0.000875	0.875	0.00021893	0.03093	0.00016808	-0.11447	-1e-08	-0.14537	0.00023834	-0.14075	0.00029151	0.21707	8.807e-05	-0.06011	0.00034687	0.08542	0.00037395	-0.04127	0.00038088	0.31858
0.0009	0.9	0.00022023	0.03223	0.00019621	-0.08634	1.219e-05	-0.13317	0.00023759	-0.1415	0.00029611	0.22167	8.655e-05	-0.06163	0.00034699	0.08554	0.00038456	-0.03066	0.00037838	0.31608
0.000925	0.925	0.00022072	0.03272	0.00022513	-0.05742	1.5e-05	-0.13036	0.00026288	-0.11621	0.00028269	0.20825	8.005e-05	-0.06813	0.00032353	0.06208	0.00039623	-0.01899	0.00038218	0.31988
0.00095	0.95	0.00020535	0.01735	0.00023474	-0.04781	-5.8e-07	-0.14594	0.00029537	-0.08372	0.00026047	0.18603	8.266e-05	-0.06552	0.00028975	0.0283	0.00040904	-0.00618	0.00038089	0.31859
0.000975	0.975	0.00021107	0.02307	0.00022336	-0.05919	-2.732e-05	-0.17268	0.00031333	-0.06576	0.00025366	0.17922	0.00010757	-0.04061	0.00025783	-0.00362	0.00041866	0.00344	0.00037051	0.30821
0.001	1	0.00028871	0.10071	0.00020045	-0.0821	-5.348e-05	-0.19884	0.00032701	-0.05208	0.00025662	0.18218	0.00013194	-0.01624	0.0002268	-0.03465	0.00041487	-0.00035	0.00036586	0.30356
0.001025	1.025	0.00042682	0.23882	0.00019273	-0.08982	-5.608e-05	-0.20144	0.00033697	-0.04212	0.00026479	0.19035	0.0001406	-0.00758	0.0002015	-0.05995	0.00040609	-0.00913	0.00034574	0.28344
0.00105	1.05	0.00055457	0.36657	0.00021732	-0.06523	-5.016e-05	-0.19552	0.00032042	-0.05867	0.00028858	0.21414	0.00013681	-0.01137	0.00019282	-0.06863	0.00041711	0.00189	0.00031517	0.25287
0.001075	1.075	0.0006206	0.4326	0.00025356	-0.02899	-4.158e-05	-0.18694	0.00029484	-0.08425	0.00032545	0.25101	0.00012457	-0.02361	0.00021261	-0.04884	0.00045403	0.03881	0.00028245	0.22015
0.0011	1.1	0.00066732	0.47932	0.00029432	0.01177	-2.251e-05	-0.16787	0.00030146	-0.07763	0.00037086	0.29642	0.00010284	-0.04534	0.00025129	-0.01016	0.00051031	0.09509	0.00025355	0.19125
0.001125	1.125	0.00074815	0.56015	0.00035457	0.07202	1.91e-05	-0.12626	0.00033999	-0.0391	0.00040577	0.33133	8.564e-05	-0.06254	0.00030694	0.04549	0.00055354	0.13832	0.00023438	0.17208
0.00115	1.15	0.00087451	0.68651	0.00043064	0.14809	9.315e-05	-0.05221	0.00039065	0.01156	0.00042679	0.35235	7.466e-05	-0.07352	0.0003613	0.09985	0.0005483	0.13308	0.00022219	0.15989
0.001175	1.175	0.0010052	0.8172	0.00053633	0.25378	0.00017933	0.03397	0.0004352	0.05611	0.00043986	0.36542	5.825e-05	-0.08993	0.00039104	0.12959	0.00049778	0.08256	0.00020862	0.14632
0.0012	1.2	0.00109992	0.91192	0.00065509	0.37254	0.00026286	0.1175	0.00046892	0.08983	0.00041954	0.3451	5.191e-05	-0.09627	0.00038746	0.12601	0.00041553	0.00031	0.00020461	0.14231
0.001225	1.225	0.00119144	1.00344	0.00078468	0.50213	0.00032741	0.18205	0.00048592	0.10683	0.00037611	0.30167	6.726e-05	-0.08092	0.00034338	0.08193	0.00033473	-0.08049	0.00022283	0.16053
0.00125	1.25	0.00132879	1.14079	0.00091727	0.63472	0.00038983	0.24447	0.0004831	0.10401	0.00033644	0.262	9.623e-05	-0.05195	0.00027147	0.01002	0.00028815	-0.12707	0.00025167	0.18937
0.001275	1.275	0.00146923	1.28123	0.00102899	0.74644	0.00046578	0.32042	0.0004771	0.09801	0.0003169	0.24246	0.0001142	-0.03398	0.00020267	-0.05878	0.0002867	-0.12852	0.00028689	0.22459
0.0013	1.3	0.00152624	1.33824	0.00110332	0.82077	0.00053674	0.39138	0.00047575	0.09666	0.00031417	0.23973	0.00011669	-0.03149	0.00017292	-0.08853	0.00031342	-0.1018	0.00031723	0.25493
0.001325	1.325	0.00149587	1.30787	0.00113403	0.85148	0.00059894	0.45358	0.00048473	0.10564	0.00033039	0.25595	0.00012197	-0.02621	0.00019103	-0.07042	0.0003506	-0.06462	0.00032979	0.26749
0.00135	1.35	0.00142125	1.23325	0.00114207	0.85952	0.0006486	0.50324	0.00050195	0.12286	0.00035325	0.27881	0.00013285	-0.01533	0.00022247	-0.03898	0.0003824	-0.03282	0.00032269	0.26039
0.001375	1.375	0.00134514	1.15714	0.00116486	0.88231	0.00068015	0.53479	0.00054366	0.16457	0.00035717	0.28273	0.00015562	0.00744	0.00025651	-0.00494	0.00042458	0.00936	0.00031105	0.24875
0.0014	1.4	0.001274	1.086	0.00120039	0.91784	0.00069519	0.54983	0.00063042	0.25133	0.00034594	0.2715	0.00018612	0.03794	0.0002732	0.01175	0.0004713	0.05608	0.00030684	0.24454
0.001425	1.425	0.00116732	0.97932	0.00122131	0.93876	0.00069094	0.54558	0.00072277	0.34368	0.00032596	0.25152	0.00021774	0.06956	0.00025726	-0.00419	0.00052298	0.10776	0.00031371	0.25141
0.00145	1.45	0.00105148	0.86348	0.00119195	0.9094	0.00067819	0.53283	0.00079898	0.41989	0.00030244	0.228	0.00025005	0.10187	0.00022044	-0.04101	0.00057751	0.16229	0.00031615	0.25385
0.001475	1.475	0.00101964	0.83164	0.00111435	0.8318	0.00067778	0.53242	0.00086108	0.48199	0.00028086	0.20642	0.00027827	0.13009	0.0001699	-0.09155	0.00061639	0.20117	0.00030667	0.24437
0.0015	1.5	0.00109817	0.91017	0.00100818	0.72563	0.0006919	0.54654	0.00090348	0.52439	0.00027352	0.19908	0.00027593	0.12775	0.00011789	-0.14356	0.00062325	0.20803	0.00027616	0.21386
0.001525	1.525	0.00124861	1.06061	0.00089972	0.61717	0.00070335	0.55799	0.00092341	0.54432	0.00027839	0.20395	0.00023633	0.08815	6.782e-05	-0.19363	0.00060988	0.19466	0.00025928	0.19698
0.00155	1.55	0.00138755	1.19955	0.00079958	0.51703	0.00069524	0.54988	0.00091884	0.53975	0.0002913	0.21686	0.00017966	0.03148	3.156e-05	-0.22989	0.00058572	0.1705	0.00027293	0.21063
0.001575	1.575	0.00148682	1.29882	0.0007239	0.44135	0.00067481	0.52945	0.00090606	0.52697	0.00032082	0.24638	0.00013055	-0.01763	1.836e-05	-0.24309	0.00055405	0.13883	0.00030229	0.23999
0.0016	1.6	0.00161908	1.43108	0.00070215	0.4196	0.00066084	0.51548	0.00089809	0.519	0.00036438	0.28994	8.243e-05	-0.06575	3.348e-05	-0.22797	0.00052283	0.10761	0.00032781	0.26551
0.001625	1.625	0.00177252	1.58452	0.00075	0.46745	0.0006528	0.50744	0.00089965	0.52056	0.00039998	0.32554	3.365e-05	-0.11453	6.498e-05	-0.19647	0.00049327	0.07805	0.00034185	0.27955
0.00165	1.65	0.00188754	1.69954	0.00082527	0.54272	0.00063358	0.48822	0.00089475	0.51566	0.00043819	0.36375	-8.77e-06	-0.15695	0.000104	-0.15745	0.00046264	0.04742	0.00033704	0.27474
0.001675	1.675	0.0018859	1.6979	0.00087841	0.59586	0.00060018	0.45482	0.00087046	0.49137	0.00047021	0.39577	-2.472e-05	-0.1729	0.00013647	-0.12498	0.00043591	0.02069	0.00031389	0.25159
0.0017	1.7	0.00178513	1.59713	0.00090291	0.62036	0.00057615	0.43079	0.00082993	0.45084	0.00049515	0.42071	-8.29e-06	-0.15647	0.00015863	-0.10282	0.000432	0.01678	0.00027086	0.20856
0.001725	1.725	0.00168057	1.49257	0.00093032	0.64777	0.00059917	0.45381	0.00078396	0.40487	0.00052868	0.45424	3.541e-05	-0.11277	0.00017646	-0.08499	0.00045012	0.0349	0.00020987	0.14757
0.00175	1.75	0.00161174	1.42374	0.00094919	0.66664	0.00067466	0.5293	0.00074193	0.36284	0.0005666	0.49216	7.707e-05	-0.07111	0.00017571	-0.08574	0.00046552	0.0503	0.00014952	0.08722
0.001775	1.775	0.00154748	1.35948	0.00094376	0.66121	0.00076288	0.61752	0.00070916	0.33007	0.00060467	0.53023	0.00010775	-0.04043	0.00015797	-0.10348	0.00046928	0.05406	0.00010688	0.04458
0.0018	1.8	0.00146234	1.27434	0.00090588	0.62333	0.00083009	0.68473	0.00070119	0.3221	0.00065262	0.57818	0.00012804	-0.02014	0.00013411	-0.12734	0.00044693	0.03171	6.169e-05	-0.00061
0.001825	1.825	0.00139655	1.20855	0.00085029	0.56774	0.00084721	0.70185	0.00072316	0.34407	0.00071224	0.6378	0.00013741	-0.01077	0.00012178	-0.13967	0.00040374	-0.01148	1.777e-05	-0.04453
0.00185	1.85	0.00141146	1.22346	0.00082484	0.54229	0.000816	0.67064	0.00077004	0.39095	0.00074598	0.67154	0.00014833	0.00015	0.0001213	-0.14015	0.00036584	-0.04938	-2.67e-06	-0.06497
0.001875	1.875	0.0014952	1.3072	0.00084069	0.55814	0.00075618	0.61082	0.00083222	0.45313	0.00076452	0.69008	0.00015184	0.00366	0.00012476	-0.13669	0.00033621	-0.07901	-2.65e-06	-0.06495
0.0019	1.9	0.00154524	1.35724	0.00086243	0.57988	0.00068539	0.54003	0.00089163	0.51254	0.00077959	0.70515	0.00016231	0.01413	0.00014174	-0.11971	0.00030182	-0.1134	1.781e-05	-0.04449
0.001925	1.925	0.00150732	1.31932	0.00085904	0.57649	0.00061553	0.47017	0.00092869	0.5496	0.00077907	0.70463	0.00017836	0.03018	0.00017294	-0.08851	0.00027182	-0.1434	5.202e-05	-0.01028
0.00195	1.95	0.00141963	1.23163	0.00086058	0.57803	0.00057225	0.42689	0.00094078	0.56169	0.00076076	0.68632	0.00019655	0.04837	0.00020629	-0.05516	0.00026258	-0.15264	6.93e-05	0.007
0.001975	1.975	0.00138665	1.19865	0.00089612	0.61357	0.00056546	0.4201	0.00094409	0.565	0.00074187	0.66743	0.00021898	0.0708	0.00024632	-0.01513	0.00026958	-0.14564	5.59e-05	-0.0064
0.002	2	0.00140581	1.21781	0.00095549	0.67294	0.00058954	0.44418	0.00093235	0.55326	0.00074426	0.66982	0.00024771	0.09953	0.00029043	0.02898	0.00027882	-0.1364	3.433e-05	-0.02797
0.002025	2.025	0.00140052	1.21252	0.00099104	0.70849	0.00062715	0.48179	0.00088651	0.50742	0.0007565	0.68206	0.00028313	0.13495	0.00033716	0.07571	0.00029461	-0.12061	1.095e-05	-0.05135
0.00205	2.05	0.00136608	1.17808	0.00097695	0.6944	0.00066559	0.52023	0.00079173	0.41264	0.00079039	0.71595	0.00031528	0.1671	0.00038455	0.1231	0.00032223	-0.09299	-1.081e-05	-0.07311
0.002075	2.075	0.00139269	1.20469	0.00095684	0.67429	0.00069358	0.54822	0.00068615	0.30706	0.00082779	0.75335	0.00033535	0.18717	0.000409	0.14755	0.00034816	-0.06706	-1.389e-05	-0.07619
0.0021	2.1	0.00154735	1.35935	0.00100804	0.72549	0.00069578	0.55042	0.00059854	0.21945	0.00084347	0.76903	0.00035303	0.20485	0.00040793	0.14648	0.00036138	-0.05384	1.148e-05	-0.05082
0.002125	2.125	0.00179346	1.60546	0.0011418	0.85925	0.00067903	0.53367	0.00056228	0.18319	0.00083134	0.7569	0.00037037	0.22219	0.00038539	0.12394	0.00037438	-0.04084	6.599e-05	0.00369
0.00215	2.15	0.00203272	1.84472	0.00131266	1.03011	0.00062679	0.48143	0.00058391	0.20482	0.00082038	0.74594	0.00037871	0.23053	0.00035132	0.08987	0.00040785	-0.00737	0.00014415	0.08185
0.002175	2.175	0.00220214	2.01414	0.00147666	1.19411	0.00056276	0.4174	0.00066135	0.28226	0.000822	0.74756	0.00039731	0.24913	0.00031523	0.05378	0.00046927	0.05405	0.00021251	0.15021
0.0022	2.2	0.00234986	2.16186	0.00165662	1.37407	0.00053116	0.3858	0.00076722	0.38813	0.00081835	0.74391	0.00041163	0.26345	0.00029062	0.02917	0.00054319	0.12797	0.00025611	0.19381
0.002225	2.225	0.00252314	2.33514	0.00187076	1.58821	0.00056153	0.41617	0.00087881	0.49972	0.00077899	0.70455	0.00041467	0.26649	0.00025424	-0.00721	0.00059741	0.18219	0.00027334	0.21104
0.00225	2.25	0.00269085	2.50285	0.00209612	1.81357	0.00067045	0.52509	0.00096592	0.58683	0.000728	0.65356	0.00040805	0.25987	0.00020677	-0.05468	0.00063012	0.2149	0.00027407	0.21177
0.002275	2.275	0.00277016	2.58216	0.00227254	1.98999	0.00082545	0.68009	0.00101581	0.63672	0.00066606	0.59162	0.00039481	0.24663	0.00015232	-0.10913	0.00064555	0.23033	0.00027389	0.21159
0.0023	2.3	0.00275151	2.56351	0.00238768	2.10513	0.00102344	0.87808	0.00102661	0.64752	0.00061837	0.54393	0.00038623	0.23805	0.00011395	-0.1475	0.00064855	0.23333	0.00027407	0.21177
0.002325	2.325	0.00269756	2.50956	0.00246779	2.18524	0.00124597	1.10061	0.00101531	0.63622	0.00059853	0.52409	0.00039255	0.24437	0.00010825	-0.1532	0.00065495	0.23973	0.00027643	0.21413
0.00235	2.35	0.00269722	2.50922	0.00252926	2.24671	0.00147851	1.33315	0.00099464	0.61555	0.00061949	0.54505	0.00040546	0.25728	0.00013091	-0.13054	0.00067957	0.26435	0.00027208	0.20978
0.002375	2.375	0.00272525	2.53725	0.00254605	2.2635	0.00167083	1.52547	0.00097879	0.5997	0.00066737	0.59293	0.00042549	0.27731	0.00016731	-0.09414	0.00071404	0.29882	0.00023291	0.17061
0.0024	2.4	0.00273197	2.54397	0.00249384	2.21129	0.00180675	1.66139	0.0009852	0.60611	0.00073569	0.66125	0.00043008	0.2819	0.00019848	-0.06297	0.00073877	0.32355	0.00017508	0.11278
0.002425	2.425	0.00270313	2.51513	0.00238073	2.09818	0.00187711	1.73175	0.00102004	0.64095	0.00080611	0.73167	0.00040749	0.25931	0.00021128	-0.05017	0.00075455	0.33933	0.0001099	0.0476
0.00245	2.45	0.00268489	2.49689	0.00225162	1.96907	0.00189111	1.74575	0.00109684	0.71775	0.00087567	0.80123	0.00035968	0.2115	0.00020603	-0.05542	0.00075565	0.34043	3.806e-05	-0.02424
0.002475	2.475	0.00271432	2.52632	0.0021475	1.86495	0.00186201	1.71665	0.00121819	0.8391	0.00093932	0.86488	0.00030098	0.1528	0.00020544	-0.05601	0.00073914	0.32392	-2.477e-05	-0.08707
0.0025	2.5	0.00277048	2.58248	0.00206433	1.78178	0.00182454	1.67918	0.00136554	0.98645	0.00100603	0.93159	0.00024278	0.0946	0.0002072	-0.05425	0.00069929	0.28407	-6.025e-05	-0.12255
0.002525	2.525	0.00277025	2.58225	0.00197674	1.69419	0.00179092	1.64556	0.00152587	1.14678	0.00106402	0.98958	0.00018924	0.04106	0.00020877	-0.05268	0.00064126	0.22604	-7.136e-05	-0.13366
0.00255	2.55	0.00267608	2.48808	0.00189026	1.60771	0.00176178	1.61642	0.00165714	1.27805	0.00109777	1.02333	0.00014064	-0.00754	0.00019298	-0.06847	0.00057958	0.16436	-5.325e-05	-0.11555
0.002575	2.575	0.00253938	2.35138	0.00185066	1.56811	0.00175613	1.61077	0.00175297	1.37388	0.00110514	1.0307	0.00011109	-0.03709	0.00014888	-0.11257	0.00053972	0.1245	-3.43e-06	-0.06573
0.0026	2.6	0.00240075	2.21275	0.00187055	1.588	0.00176666	1.6213	0.00180807	1.42898	0.00109999	1.02555	0.00011497	-0.03321	8.952e-05	-0.17193	0.00051259	0.09737	6.11e-05	-0.0012
0.002625	2.625	0.00223559	2.04759	0.00190059	1.61804	0.00176552	1.62016	0.00182611	1.44702	0.00110614	1.0317	0.00015312	0.00494	4.557e-05	-0.21588	0.00048742	0.0722	9.879e-05	0.03649
0.00265	2.65	0.0019982	1.8102	0.00187111	1.58856	0.00174191	1.59655	0.00180653	1.42744	0.0011468	1.07236	0.000207	0.05882	3.277e-05	-0.22868	0.00046383	0.04861	9.298e-05	0.03068
0.002675	2.675	0.00171018	1.52218	0.00177668	1.49413	0.00166707	1.52171	0.00175386	1.37477	0.00120142	1.12698	0.00025943	0.11125	5.027e-05	-0.21118	0.0004524	0.03718	6.445e-05	0.00215
0.0027	2.7	0.00147564	1.28764	0.0016703	1.38775	0.00157202	1.42666	0.00167457	1.29548	0.00126218	1.18774	0.00030018	0.152	9.168e-05	-0.16977	0.00046263	0.04741	1.829e-05	-0.04401
0.002725	2.725	0.00135493	1.16693	0.00157189	1.28934	0.00149938	1.35402	0.0015893	1.21021	0.00132794	1.2535	0.00033849	0.19031	0.00013829	-0.12316	0.00049177	0.07655	-1.626e-05	-0.07856
0.00275	2.75	0.00129986	1.11186	0.00147821	1.19566	0.0014446	1.29924	0.00152206	1.14297	0.00139973	1.32529	0.00036957	0.22139	0.0001862	-0.07525	0.00051363	0.09841	-3.512e-05	-0.09742
0.002775	2.775	0.00122177	1.03377	0.00133742	1.05487	0.00134551	1.20015	0.00147334	1.09425	0.00147348	1.39904	0.00039861	0.25043	0.00022936	-0.03209	0.00050781	0.09259	-4.165e-05	-0.10395
0.0028	2.8	0.00112838	0.94038	0.00116219	0.87964	0.00119121	1.04585	0.00143584	1.05675	0.00151495	1.44051	0.00042555	0.27737	0.00025595	-0.0055	0.0004849	0.06968	-3.414e-05	-0.09644
0.002825	2.825	0.00110749	0.91949	0.00102305	0.7405	0.00103615	0.89079	0.00138703	1.00794	0.00152539	1.45095	0.00045503	0.30685	0.00026562	0.00417	0.00046559	0.05037	1.5e-06	-0.0608
0.00285	2.85	0.00115928	0.97128	0.00095465	0.6721	0.00092009	0.77473	0.00131904	0.93995	0.0015064	1.43196	0.00048497	0.33679	0.00025285	-0.0086	0.00047043	0.05521	5.837e-05	-0.00393
0.002875	2.875	0.00119925	1.01125	0.0009201	0.63755	0.00081657	0.67121	0.00122081	0.84172	0.00148437	1.40993	0.00050498	0.3568	0.00023042	-0.03103	0.00050318	0.08796	0.00011292	0.05062
0.0029	2.9	0.0011535	0.9655	0.00086753	0.58498	0.00071441	0.56905	0.00110547	0.72638	0.00147543	1.40099	0.00052025	0.37207	0.00022468	-0.03677	0.00054429	0.12907	0.00016358	0.10128
0.002925	2.925	0.00104445	0.85645	0.00081116	0.52861	0.00059784	0.45248	0.00098365	0.60456	0.00149294	1.4185	0.00054017	0.39199	0.00024195	-0.0195	0.00057001	0.15479	0.00021444	0.15214
0.00295	2.95	0.00095194	0.76394	0.00077108	0.48853	0.00048346	0.3381	0.00086445	0.48536	0.00152757	1.45313	0.00056981	0.42163	0.0002721	0.01065	0.00056544	0.15022	0.00026462	0.20232
0.002975	2.975	0.00090238	0.71438	0.00074783	0.46528	0.00037104	0.22568	0.00074432	0.36523	0.00155279	1.47835	0.00060909	0.46091	0.0003025	0.04105	0.00054495	0.12973	0.00029465	0.23235
0.003	3	0.00084953	0.66153	0.00071831	0.43576	0.00024421	0.09885	0.0006366	0.25751	0.00154568	1.47124	0.00064968	0.5015	0.00034394	0.08249	0.00053479	0.11957	0.00031328	0.25098
0.003025	3.025	0.00076126	0.57326	0.0006436	0.36105	0.00010239	-0.04297	0.00054597	0.16688	0.00149704	1.4226	0.00067638	0.5282	0.00040318	0.14173	0.00055145	0.13623	0.00032894	0.26664
0.00305	3.05	0.00072514	0.53714	0.00057076	0.28821	-2.703e-05	-0.17239	0.00048593	0.10684	0.00141159	1.33715	0.00069494	0.54676	0.00046188	0.20043	0.00060119	0.18597	0.00031954	0.25724
0.003075	3.075	0.00084759	0.65959	0.00055479	0.27224	-0.0001034	-0.24876	0.0004399	0.06081	0.00128917	1.21473	0.00070768	0.5595	0.00050878	0.24733	0.00066409	0.24887	0.00029155	0.22925
0.0031	3.1	0.00113192	0.94392	0.00062365	0.3411	-0.00011828	-0.26364	0.00038039	0.0013	0.00116382	1.08938	0.00070241	0.55423	0.00054005	0.2786	0.00073692	0.3217	0.00025256	0.19026
0.003125	3.125	0.00145203	1.26403	0.00073978	0.45723	-9.887e-05	-0.24423	0.00030715	-0.07194	0.0010633	0.98886	0.00069904	0.55086	0.000555	0.29355	0.00080977	0.39455	0.00021807	0.15577
0.00315	3.15	0.00173908	1.55108	0.00086559	0.58304	-3.71e-05	-0.18246	0.00022483	-0.15426	0.0009776	0.90316	0.00070288	0.5547	0.0005556	0.29415	0.00087027	0.45505	0.00019936	0.13706
0.003175	3.175	0.0019765	1.7885	0.00101978	0.73723	5.814e-05	-0.08722	0.0001514	-0.22769	0.00090638	0.83194	0.00073636	0.58818	0.00056385	0.3024	0.00090382	0.4886	0.00020348	0.14118
0.0032	3.2	0.00219826	2.01026	0.00123716	0.95461	0.00019391	0.04855	6.513e-05	-0.31396	0.00084578	0.77134	0.00077378	0.6256	0.00059386	0.33241	0.00091616	0.50094	0.00023157	0.16927
0.003225	3.225	0.00238194	2.19394	0.00151022	1.22767	0.00035834	0.21298	-3.617e-05	-0.41526	0.00078742	0.71298	0.00079802	0.64984	0.00061785	0.3564	0.00091539	0.50017	0.00027676	0.21446
0.00325	3.25	0.00245688	2.26888	0.00177446	1.49191	0.00052347	0.37811	-0.00013341	-0.5125	0.0007265	0.65206	0.00080084	0.65266	0.00063903	0.37758	0.00091059	0.49537	0.00030459	0.24229
0.003275	3.275	0.00240783	2.21983	0.00200006	1.71751	0.000688	0.54264	-0.00019257	-0.57166	0.00065454	0.5801	0.00077942	0.63124	0.00065905	0.3976	0.00090248	0.48726	0.00030396	0.24166
0.0033	3.3	0.00233116	2.14316	0.00219163	1.90908	0.00088467	0.73931	-0.00020502	-0.58411	0.0005857	0.51126	0.00073226	0.58408	0.00066511	0.40366	0.00089757	0.48235	0.00029364	0.23134
0.003325	3.325	0.00228801	2.10001	0.00235794	2.07539	0.00112182	0.97646	-0.00016564	-0.54473	0.00053013	0.45569	0.00067848	0.5303	0.00065644	0.39499	0.00089264	0.47742	0.00028539	0.22309
0.00335	3.35	0.00227072	2.08272	0.00246169	2.17914	0.00138164	1.23628	-8.645e-05	-0.46554	0.00047312	0.39868	0.00061901	0.47083	0.00064049	0.37904	0.00087578	0.46056	0.00027868	0.21638
0.003375	3.375	0.00217716	1.98916	0.00250044	2.21789	0.00162631	1.48095	1.054e-05	-0.36855	0.00040558	0.33114	0.00055192	0.40374	0.00063687	0.37542	0.00084378	0.42856	0.00027357	0.21127
0.0034	3.4	0.00196717	1.77917	0.00247008	2.18753	0.00180796	1.6626	0.00013328	-0.24581	0.0003424	0.26796	0.00047772	0.32954	0.00065446	0.39301	0.00080458	0.38936	0.00025312	0.19082
0.003425	3.425	0.00171566	1.52766	0.00237154	2.08899	0.00193094	1.78558	0.00030693	-0.07216	0.00028119	0.20675	0.00039707	0.24889	0.00068559	0.42414	0.00078405	0.36883	0.00020304	0.14074
0.00345	3.45	0.00151598	1.32798	0.00224246	1.95991	0.00201066	1.8653	0.00053603	0.15694	0.00024276	0.16832	0.00032898	0.1808	0.00071586	0.45441	0.00078604	0.37082	0.0001489	0.0866
0.003475	3.475	0.00138164	1.19364	0.00210903	1.82648	0.00206156	1.9162	0.00077671	0.39762	0.00022396	0.14952	0.00027944	0.13126	0.00074758	0.48613	0.00080483	0.38961	9.729e-05	0.03499
0.0035	3.5	0.00126773	1.07973	0.00195207	1.66952	0.0020678	1.92244	0.00101428	0.63519	0.00023329	0.15885	0.0002418	0.09362	0.00076556	0.50411	0.0008146	0.39938	6.873e-05	0.00643
0.003525	3.525	0.00115448	0.96648	0.00176796	1.48541	0.00202049	1.87513	0.00123316	0.85407	0.00025203	0.17759	0.00020813	0.05995	0.00076778	0.50633	0.00080548	0.39026	7.898e-05	0.01668
0.00355	3.55	0.00109692	0.90892	0.0016051	1.32255	0.0019425	1.79714	0.00143051	1.05142	0.0002638	0.18936	0.00016952	0.02134	0.00074954	0.48809	0.00077655	0.36133	0.00012728	0.06498
0.003575	3.575	0.00112436	0.93636	0.0015091	1.22655	0.00186563	1.72027	0.00159492	1.21583	0.00026951	0.19507	0.0001367	-0.01148	0.000726	0.46455	0.00074384	0.32862	0.00020064	0.13834
0.0036	3.6	0.00118213	0.99413	0.00146059	1.17804	0.00178443	1.63907	0.00171259	1.3335	0.00031641	0.24197	0.00011109	-0.03709	0.00069948	0.43803	0.00071181	0.29659	0.00027899	0.21669
0.003625	3.625	0.00117305	0.98505	0.00141988	1.13733	0.00167801	1.53265	0.00178144	1.40235	0.00041207	0.33763	8.607e-05	-0.06211	0.00068027	0.41882	0.00067643	0.26121	0.00034983	0.28753
0.00365	3.65	0.00105304	0.86504	0.0013572	1.07465	0.0015548	1.40944	0.0018322	1.45311	0.00054155	0.46711	7.286e-05	-0.07532	0.00066629	0.40484	0.0006464	0.23118	0.00041052	0.34822
0.003675	3.675	0.00091142	0.72342	0.00132449	1.04194	0.00143484	1.28948	0.00187075	1.49166	0.0006805	0.60606	6.734e-05	-0.08084	0.0006489	0.38745	0.00062301	0.20779	0.00046037	0.39807
0.0037	3.7	0.00081418	0.62618	0.00133952	1.05697	0.00134151	1.19615	0.00188975	1.51066	0.00082041	0.74597	5.3e-05	-0.09518	0.0006245	0.36305	0.00060479	0.18957	0.0004871	0.4248
0.003725	3.725	0.00073997	0.55197	0.00136198	1.07943	0.00129021	1.14485	0.00185269	1.4736	0.00095343	0.87899	1.369e-05	-0.13449	0.00059853	0.33708	0.00058588	0.17066	0.00048114	0.41884
0.00375	3.75	0.00061299	0.42499	0.00134195	1.0594	0.00124947	1.10411	0.00176277	1.38368	0.00108014	1.0057	-3.387e-05	-0.18205	0.00057463	0.31318	0.00056408	0.14886	0.00044416	0.38186
0.003775	3.775	0.00043601	0.24801	0.00126764	0.98509	0.00119346	1.0481	0.00165353	1.27444	0.00117936	1.10492	-7.572e-05	-0.2239	0.00055909	0.29764	0.00053013	0.11491	0.0003992	0.3369
0.0038	3.8	0.00028993	0.10193	0.00118329	0.90074	0.00112316	0.9778	0.00155594	1.17685	0.00123907	1.16463	-9.549e-05	-0.24367	0.00054363	0.28218	0.00049816	0.08294	0.00036421	0.30191
0.003825	3.825	0.00021449	0.02649	0.0011269	0.84435	0.00104704	0.90168	0.00149796	1.11887	0.00126603	1.19159	-9.782e-05	-0.246	0.00052762	0.26617	0.00047908	0.06386	0.00032801	0.26571
0.00385	3.85	0.00015498	-0.03302	0.00106145	0.7789	0.00098287	0.83751	0.0014589	1.07981	0.0012728	1.19836	-6.938e-05	-0.21756	0.00050398	0.24253	0.00047377	0.05855	0.00031046	0.24816
0.003875	3.875	3.5e-05	-0.153	0.00093445	0.6519	0.00092806	0.7827	0.00142637	1.04728	0.00126811	1.19367	-1.077e-05	-0.15895	0.00046661	0.20516	0.00047743	0.06221	0.00032131	0.25901
0.0039	3.9	-0.00014747	-0.33547	0.0007444	0.46185	0.00089111	0.74575	0.00139251	1.01342	0.00125167	1.17723	5.683e-05	-0.09135	0.00042864	0.16719	0.00049565	0.08043	0.00035749	0.29519
0.003925	3.925	-0.00030471	-0.49271	0.00054719	0.26464	0.00084744	0.70208	0.00136254	0.98345	0.00122119	1.14675	0.0001263	-0.02188	0.00039774	0.13629	0.00052136	0.10614	0.00039463	0.33233
0.00395	3.95	-0.00039185	-0.57985	0.00037695	0.0944	0.00080612	0.66076	0.00132737	0.94828	0.00118471	1.11027	0.0001806	0.03242	0.00036219	0.10074	0.00053597	0.12075	0.00041687	0.35457
0.003975	3.975	-0.0004584	-0.6464	0.00019841	-0.08414	0.00074637	0.60101	0.00129277	0.91368	0.00115603	1.08159	0.00022446	0.07628	0.00033403	0.07258	0.00054619	0.13097	0.00042153	0.35923
0.004	4	-0.00058451	-0.77251	-1.542e-05	-0.29797	0.00064598	0.50062	0.00127069	0.8916	0.00113848	1.06404	0.00025418	0.106	0.00031444	0.05299	0.00056422	0.149	0.00040145	0.33915
0.004025	4.025	-0.00075167	-0.93967	-0.00025012	-0.53267	0.00052948	0.38412	0.00126642	0.88733	0.00114989	1.07545	0.00027588	0.1277	0.00030746	0.04601	0.00058503	0.16981	0.00036856	0.30626
0.00405	4.05	-0.00086444	-1.05244	-0.00045768	-0.74023	0.00041771	0.27235	0.00125289	0.8738	0.00117954	1.1051	0.00030935	0.16117	0.00032645	0.065	0.00061794	0.20272	0.00033738	0.27508
0.004075	4.075	-0.00087654	-1.06454	-0.00060088	-0.88343	0.0003269	0.18154	0.00119668	0.81759	0.00120991	1.13547	0.0003608	0.21262	0.00035037	0.08892	0.00065666	0.24144	0.0003233	0.261
0.0041	4.1	-0.00084391	-1.03191	-0.00071605	-0.9986	0.00023039	0.08503	0.00109268	0.71359	0.00122621	1.15177	0.00042221	0.27403	0.00037518	0.11373	0.00069191	0.27669	0.00033378	0.27148
0.004125	4.125	-0.00084966	-1.03766	-0.00083515	-1.1177	9.158e-05	-0.05378	0.0009572	0.57811	0.00124168	1.16724	0.00049198	0.3438	0.00041288	0.15143	0.00070331	0.28809	0.00033337	0.27107
0.00415	4.15	-0.00086833	-1.05633	-0.00094745	-1.23	-7.341e-05	-0.21877	0.00082124	0.44215	0.00125445	1.18001	0.00053392	0.38574	0.00043236	0.17091	0.00069827	0.28305	0.000307	0.2447
0.004175	4.175	-0.00083999	-1.02799	-0.00101292	-1.29547	-0.00022692	-0.37228	0.00070281	0.32372	0.00126703	1.19259	0.00055586	0.40768	0.00042906	0.16761	0.00069066	0.27544	0.00026681	0.20451
0.0042	4.2	-0.00073952	-0.92752	-0.00101467	-1.29722	-0.00035188	-0.49724	0.00059011	0.21102	0.00128082	1.20638	0.00056829	0.42011	0.00041025	0.1488	0.000699	0.28378	0.00022974	0.16744
0.004225	4.225	-0.00063024	-0.81824	-0.00099996	-1.28251	-0.00044825	-0.59361	0.0004853	0.10621	0.00128902	1.21458	0.00058563	0.43745	0.0003766	0.11515	0.00073615	0.32093	0.00020337	0.14107
0.00425	4.25	-0.00057187	-0.75987	-0.00102762	-1.31017	-0.00053318	-0.67854	0.00037378	-0.00531	0.00126393	1.18949	0.00060694	0.45876	0.00033546	0.07401	0.00078648	0.37126	0.00017273	0.11043
0.004275	4.275	-0.00053286	-0.72086	-0.00108559	-1.36814	-0.0005958	-0.74116	0.00025211	-0.12698	0.00122832	1.15388	0.00064182	0.49364	0.00030261	0.04116	0.00083951	0.42429	0.0001514	0.0891
0.0043	4.3	-0.00043328	-0.62128	-0.00110607	-1.38862	-0.00062916	-0.77452	0.00012967	-0.24942	0.00118605	1.11161	0.00068367	0.53549	0.00030899	0.04754	0.00087563	0.46041	0.00016732	0.10502
0.004325	4.325	-0.00026703	-0.45503	-0.00106531	-1.34786	-0.00062457	-0.76993	3.15e-06	-0.37594	0.00113712	1.06268	0.0007226	0.57442	0.0003552	0.09375	0.00089229	0.47707	0.00020139	0.13909
0.00435	4.35	-0.00012402	-0.31202	-0.00098772	-1.27027	-0.00058852	-0.73388	-0.00012784	-0.50693	0.0010782	1.00376	0.00076503	0.61685	0.00041584	0.15439	0.00089835	0.48313	0.00023148	0.16918
0.004375	4.375	-5.167e-05	-0.23967	-0.00091474	-1.19729	-0.00054029	-0.68565	-0.00025271	-0.6318	0.00100795	0.93351	0.00081047	0.66229	0.00046929	0.20784	0.00090974	0.49452	0.00024935	0.18705
0.0044	4.4	-5.64e-06	-0.19364	-0.000842	-1.12455	-0.00049208	-0.63744	-0.00036247	-0.74156	0.00091934	0.8449	0.0008463	0.69812	0.00049807	0.23662	0.00092576	0.51054	0.00025462	0.19232
0.004425	4.425	8.855e-05	-0.09945	-0.00073972	-1.02227	-0.00044437	-0.58973	-0.00044241	-0.8215	0.0008121	0.73766	0.00088497	0.73679	0.00050437	0.24292	0.00094311	0.52789	0.00026221	0.19991
0.00445	4.45	0.00022816	0.04016	-0.00060262	-0.88517	-0.00040915	-0.55451	-0.00049242	-0.87151	0.00070115	0.62671	0.00089207	0.74389	0.00049526	0.23381	0.0009427	0.52748	0.00024954	0.18724
0.004475	4.475	0.000328	0.14	-0.00048524	-0.76779	-0.00038473	-0.53009	-0.00052245	-0.90154	0.00060501	0.53057	0.00086615	0.71797	0.00049914	0.23769	0.00092604	0.51082	0.00019903	0.13673
0.0045	4.5	0.00034959	0.16159	-0.00041014	-0.69269	-0.00036877	-0.51413	-0.0005334	-0.91249	0.00052618	0.45174	0.00083846	0.69028	0.00051956	0.25811	0.00090587	0.49065	0.00012788	0.06558
0.004525	4.525	0.0003365	0.1485	-0.00035992	-0.64247	-0.00035826	-0.50362	-0.00053493	-0.91402	0.00046334	0.3889	0.00080668	0.6585	0.00055009	0.28864	0.00088965	0.47443	5.939e-05	-0.00291
0.00455	4.55	0.0003569	0.1689	-0.00028845	-0.571	-0.00033022	-0.47558	-0.00053217	-0.91126	0.00040318	0.32874	0.00076022	0.61204	0.00057573	0.31428	0.00088232	0.4671	2.302e-05	-0.03928
0.004575	4.575	0.00042284	0.23484	-0.00018587	-0.46842	-0.00028734	-0.4327	-0.00051695	-0.89604	0.00032897	0.25453	0.00068995	0.54177	0.00060183	0.34038	0.00088794	0.47272	2.345e-05	-0.03885
0.0046	4.6	0.00046808	0.28008	-8.791e-05	-0.37046	-0.00024109	-0.38645	-0.0004758	-0.85489	0.00027036	0.19592	0.00059903	0.45085	0.00061139	0.34994	0.00090191	0.48669	3.219e-05	-0.03011
0.004625	4.625	0.00045561	0.26761	-1.478e-05	-0.29733	-0.00021359	-0.35895	-0.00040118	-0.78027	0.00022194	0.1475	0.00051088	0.3627	0.0006012	0.33975	0.00093	0.51478	4.511e-05	-0.01719
0.00465	4.65	0.00044089	0.25289	6.957e-05	-0.21298	-0.00019396	-0.33932	-0.00029792	-0.67701	0.0001772	0.10276	0.00045064	0.30246	0.00058017	0.31872	0.00097573	0.56051	5.37e-05	-0.0086
0.004675	4.675	0.00049673	0.30873	0.00020608	-0.07647	-0.00016125	-0.30661	-0.00018071	-0.5598	0.00014797	0.07353	0.00043498	0.2868	0.00057571	0.31426	0.00102106	0.60584	8.552e-05	0.02322
0.0047	4.7	0.00059403	0.40603	0.00038069	0.09814	-0.00011167	-0.25703	-7.321e-05	-0.4523	0.00014567	0.07123	0.00043136	0.28318	0.0005814	0.31995	0.00104091	0.62569	0.00014979	0.08749
0.004725	4.725	0.00064006	0.45206	0.00053658	0.25403	-4.838e-05	-0.19374	9.87e-06	-0.36922	0.00016394	0.0895	0.00041915	0.27097	0.00059844	0.33699	0.00102592	0.6107	0.0002163	0.154
0.00475	4.75	0.00059069	0.40269	0.00062683	0.34428	1.512e-05	-0.13024	7.919e-05	-0.2999	0.00019486	0.12042	0.00038329	0.23511	0.00063362	0.37217	0.00097931	0.56409	0.00027554	0.21324
0.004775	4.775	0.0005089	0.3209	0.00067331	0.39076	8.53e-05	-0.06006	0.00012334	-0.25575	0.00023803	0.16359	0.00032791	0.17973	0.00067402	0.41257	0.00091398	0.49876	0.0003039	0.2416
0.0048	4.8	0.00048202	0.29402	0.00071753	0.43498	0.00017958	0.03422	0.00014886	-0.23023	0.00029428	0.21984	0.00025506	0.10688	0.00070677	0.44532	0.00083731	0.42209	0.0002989	0.2366
0.004825	4.825	0.00051115	0.32315	0.0007638	0.48125	0.00029866	0.1533	0.00017732	-0.20177	0.00036035	0.28591	0.00018043	0.03225	0.00072301	0.46156	0.00074733	0.33211	0.00026651	0.20421
0.00485	4.85	0.00050477	0.31677	0.00077265	0.4901	0.00041942	0.27406	0.00021995	-0.15914	0.00042282	0.34838	0.00011802	-0.03016	0.00073485	0.4734	0.00064955	0.23433	0.00022829	0.16599
0.004875	4.875	0.000443	0.255	0.00072305	0.4405	0.00051168	0.36632	0.00027377	-0.10532	0.00047901	0.40457	6.681e-05	-0.08137	0.00076211	0.50066	0.00055528	0.14006	0.00019812	0.13582
0.0049	4.9	0.00037652	0.18852	0.00064302	0.36047	0.00058327	0.43791	0.00034793	-0.03116	0.00051848	0.44404	2.552e-05	-0.12266	0.0007897	0.52825	0.00047986	0.06464	0.00019641	0.13411
0.004925	4.925	0.00033808	0.15008	0.00058204	0.29949	0.0006615	0.51614	0.00044117	0.06208	0.00052832	0.45388	-1.669e-05	-0.16487	0.00079653	0.53508	0.00042925	0.01403	0.00021851	0.15621
0.00495	4.95	0.00031232	0.12432	0.00054582	0.26327	0.00073015	0.58479	0.00052645	0.14736	0.00051776	0.44332	-6.093e-05	-0.20911	0.00078652	0.52507	0.00040262	-0.0126	0.00025398	0.19168
0.004975	4.975	0.00022925	0.04125	0.00049886	0.21631	0.00075019	0.60483	0.00059956	0.22047	0.0005021	0.42766	-9.958e-05	-0.24776	0.0007682	0.50675	0.00040694	-0.00828	0.0002845	0.2222
0.005	5	9.489e-05	-0.09311	0.00042227	0.13972	0.00071809	0.57273	0.00065313	0.27404	0.00049704	0.4226	-0.00011909	-0.26727	0.00075184	0.49039	0.00043183	0.01661	0.00030056	0.23826
0.005025	5.025	-6.68e-06	-0.19468	0.00034305	0.0605	0.00065806	0.5127	0.00068887	0.30978	0.00050562	0.43118	-0.00011178	-0.25996	0.00072629	0.46484	0.00045716	0.04194	0.00030157	0.23927
0.00505	5.05	-2.228e-05	-0.21028	0.00027592	-0.00663	0.00061421	0.46885	0.00071667	0.33758	0.00053618	0.46174	-9.078e-05	-0.23896	0.00068724	0.42579	0.00046369	0.04847	0.00028851	0.22621
0.005075	5.075	-1.121e-05	-0.19921	0.00021961	-0.06294	0.00057182	0.42646	0.0007283	0.34921	0.00059166	0.51722	-7.272e-05	-0.2209	0.00063129	0.36984	0.00045977	0.04455	0.00027258	0.21028
0.0051	5.1	-7.293e-05	-0.26093	0.0001518	-0.13075	0.00051942	0.37406	0.0007107	0.33161	0.00066089	0.58645	-5.378e-05	-0.20196	0.00057369	0.31224	0.00044688	0.03166	0.00026764	0.20534
0.005125	5.125	-0.00020748	-0.39548	5.966e-05	-0.22289	0.00045468	0.30932	0.00066578	0.28669	0.00072193	0.64749	-1.837e-05	-0.16655	0.00053391	0.27246	0.0004231	0.00788	0.0002628	0.2005
0.00515	5.15	-0.00033424	-0.52224	-9.5e-06	-0.29205	0.00040051	0.25515	0.00059543	0.21634	0.00076429	0.68985	1.375e-05	-0.13443	0.00051923	0.25778	0.00038928	-0.02594	0.00027819	0.21589
0.005175	5.175	-0.00037892	-0.56692	-3.935e-05	-0.3219	0.00038297	0.23761	0.00051115	0.13206	0.00077186	0.69742	3.007e-05	-0.11811	0.00051361	0.25216	0.00035427	-0.06095	0.00030042	0.23812
0.0052	5.2	-0.00038112	-0.56912	-6.94e-05	-0.35195	0.00038769	0.24233	0.00043936	0.06027	0.00075098	0.67654	3.053e-05	-0.11765	0.00050357	0.24212	0.00033973	-0.07549	0.00033344	0.27114
0.005225	5.225	-0.00042675	-0.61475	-0.00013963	-0.42218	0.00036335	0.21799	0.00038591	0.00682	0.00071641	0.64197	3.05e-05	-0.11768	0.00049945	0.238	0.00034878	-0.06644	0.00038833	0.32603
0.00525	5.25	-0.0005259	-0.7139	-0.00024451	-0.52706	0.00030043	0.15507	0.00034216	-0.03693	0.00069348	0.61904	5.059e-05	-0.09759	0.00050613	0.24468	0.00037717	-0.03805	0.0004667	0.4044
0.005275	5.275	-0.00058775	-0.77575	-0.00031444	-0.59699	0.00023243	0.08707	0.00030572	-0.07337	0.00069699	0.62255	8.689e-05	-0.06129	0.00051992	0.25847	0.00041372	-0.0015	0.00052921	0.46691
0.0053	5.3	-0.00056027	-0.74827	-0.00033	-0.61255	0.00017182	0.02646	0.00027588	-0.10321	0.00072001	0.64557	0.0001241	-0.02408	0.00052673	0.26528	0.00045923	0.04401	0.00054973	0.48743
0.005325	5.325	-0.00046891	-0.65691	-0.00031895	-0.6015	0.00010951	-0.03585	0.00024121	-0.13788	0.00075637	0.68193	0.00015349	0.00531	0.00052759	0.26614	0.00049402	0.0788	0.00052764	0.46534
0.00535	5.35	-0.00039196	-0.57996	-0.00032422	-0.60677	3.256e-05	-0.1128	0.0002219	-0.15719	0.00079215	0.71771	0.00017206	0.02388	0.00052739	0.26594	0.0005098	0.09458	0.00048131	0.41901
0.005375	5.375	-0.00033148	-0.51948	-0.00032999	-0.61254	-4.253e-05	-0.18789	0.00023922	-0.13987	0.00080342	0.72898	0.00019674	0.04856	0.00053032	0.26887	0.0005012	0.08598	0.00042872	0.36642
0.0054	5.4	-0.00022524	-0.41324	-0.00029317	-0.57572	-9.193e-05	-0.23729	0.00026489	-0.1142	0.00080893	0.73449	0.00023031	0.08213	0.00053645	0.275	0.00046739	0.05217	0.00036805	0.30575
0.005425	5.425	-3.098e-05	-0.21898	-0.00020638	-0.48893	-0.00010418	-0.24954	0.00028263	-0.09646	0.00081225	0.73781	0.00027038	0.1222	0.0005408	0.27935	0.00041953	0.00431	0.00031973	0.25743
0.00545	5.45	0.00017012	-0.01788	-0.00011668	-0.39923	-9.354e-05	-0.2389	0.00028139	-0.0977	0.00081102	0.73658	0.0003109	0.16272	0.00054504	0.28359	0.00037937	-0.03585	0.00031611	0.25381
0.005475	5.475	0.00028977	0.10177	-6.197e-05	-0.34452	-8.673e-05	-0.23209	0.00026346	-0.11563	0.00079461	0.72017	0.00034472	0.19654	0.00054777	0.28632	0.00037542	-0.0398	0.00034058	0.27828
0.0055	5.5	0.00034937	0.16137	-4.151e-05	-0.32406	-9.023e-05	-0.23559	0.00023976	-0.13933	0.00074703	0.67259	0.00036892	0.22074	0.00055865	0.2972	0.00041902	0.0038	0.00037432	0.31202
0.005525	5.525	0.00042411	0.23611	-1.5e-06	-0.28405	-8.549e-05	-0.23085	0.00022203	-0.15706	0.00067741	0.60297	0.00036707	0.21889	0.00058008	0.31863	0.00047666	0.06144	0.00040269	0.34039
0.00555	5.55	0.00054556	0.35756	8.777e-05	-0.19478	-6.233e-05	-0.20769	0.00020643	-0.17266	0.00059982	0.52538	0.00033912	0.19094	0.00061207	0.35062	0.00051986	0.10464	0.0004116	0.3493
0.005575	5.575	0.00060963	0.42163	0.00018917	-0.09338	-2.327e-05	-0.16863	0.00019639	-0.1827	0.00054241	0.46797	0.00030573	0.15755	0.00064853	0.38708	0.00053604	0.12082	0.00040546	0.34316
0.0056	5.6	0.00055907	0.37107	0.0002683	-0.01425	1.233e-05	-0.13303	0.00018572	-0.19337	0.00049525	0.42081	0.00027643	0.12825	0.00068042	0.41897	0.00052028	0.10506	0.00039403	0.33173
0.005625	5.625	0.00044705	0.25905	0.00033178	0.04923	4.103e-05	-0.10433	0.0001676	-0.21149	0.00045186	0.37742	0.00024605	0.09787	0.00070565	0.4442	0.00049267	0.07745	0.00039549	0.33319
0.00565	5.65	0.000375	0.187	0.00038458	0.10203	7.302e-05	-0.07234	0.00014361	-0.23548	0.0004045	0.33006	0.00021182	0.06364	0.00072069	0.45924	0.00046458	0.04936	0.00040091	0.33861
0.005675	5.675	0.00038242	0.19442	0.00044823	0.16568	0.00012153	-0.02383	0.00011271	-0.26638	0.0003496	0.27516	0.00018507	0.03689	0.00073766	0.47621	0.00044079	0.02557	0.00042303	0.36073
0.0057	5.7	0.0004	0.212	0.0004744	0.19185	0.00016564	0.02028	7.553e-05	-0.30356	0.00030641	0.23197	0.00016396	0.01578	0.0007527	0.49125	0.00041988	0.00466	0.0004495	0.3872
0.005725	5.725	0.00036159	0.17359	0.00042315	0.1406	0.00020059	0.05523	5.324e-05	-0.32585	0.00027137	0.19693	0.00015275	0.00457	0.00075278	0.49133	0.0003893	-0.02592	0.00045171	0.38941
0.00575	5.75	0.00030968	0.12168	0.00032404	0.04149	0.00022559	0.08023	4.328e-05	-0.33581	0.00026255	0.18811	0.00014631	-0.00187	0.00073415	0.4727	0.0003569	-0.05832	0.00042594	0.36364
0.005775	5.775	0.00032385	0.13585	0.00024741	-0.03514	0.00023924	0.09388	4.25e-05	-0.33659	0.00028446	0.21002	0.00014416	-0.00402	0.00071417	0.45272	0.00033109	-0.08413	0.00038481	0.32251
0.0058	5.8	0.00039425	0.20625	0.00021834	-0.06421	0.00025413	0.10877	3.151e-05	-0.34758	0.00032646	0.25202	0.00013581	-0.01237	0.00070068	0.43923	0.00030058	-0.11464	0.00033341	0.27111
0.005825	5.825	0.00044357	0.25557	0.00021873	-0.06382	0.00026574	0.12038	2.195e-05	-0.35714	0.00037053	0.29609	0.00011941	-0.02877	0.00070604	0.44459	0.00026181	-0.15341	0.00028953	0.22723
0.00585	5.85	0.00040834	0.22034	0.00021504	-0.06751	0.00024782	0.10246	3.518e-05	-0.34391	0.0004052	0.33076	9.683e-05	-0.05135	0.0007227	0.46125	0.00022035	-0.19487	0.0002667	0.2044
0.005875	5.875	0.00033638	0.14838	0.00021299	-0.06956	0.00019584	0.05048	7.739e-05	-0.3017	0.00043557	0.36113	7.161e-05	-0.07657	0.00074057	0.47912	0.00019507	-0.22015	0.00025537	0.19307
0.0059	5.9	0.00030902	0.12102	0.00025237	-0.03018	0.00012907	-0.01629	0.00012226	-0.25683	0.00044993	0.37549	4.466e-05	-0.10352	0.00074304	0.48159	0.00020683	-0.20839	0.00024976	0.18746
0.005925	5.925	0.00033588	0.14788	0.00032627	0.04372	6.811e-05	-0.07725	0.00013999	-0.2391	0.00045066	0.37622	1.647e-05	-0.13171	0.00073562	0.47417	0.00025235	-0.16287	0.0002569	0.1946
0.00595	5.95	0.00036072	0.17272	0.00036336	0.08081	1.671e-05	-0.12865	0.00014744	-0.23165	0.00045379	0.37935	-8.3e-06	-0.15648	0.00073231	0.47086	0.0003021	-0.11312	0.00026778	0.20548
0.005975	5.975	0.00033759	0.14959	0.000339	0.05645	-3.054e-05	-0.1759	0.00015849	-0.2206	0.00045082	0.37638	-2.708e-05	-0.17526	0.00073557	0.47412	0.00033884	-0.07638	0.00027366	0.21136
0.006	6	0.00031535	0.12735	0.00029246	0.00991	-5.112e-05	-0.19648	0.0001825	-0.19659	0.0004485	0.37406	-4.508e-05	-0.19326	0.00074443	0.48298	0.00036653	-0.04869	0.00026779	0.20549
0.006025	6.025	0.00035524	0.16724	0.00027558	-0.00697	-3.434e-05	-0.1797	0.00020962	-0.16947	0.00044027	0.36583	-4.988e-05	-0.19806	0.00074667	0.48522	0.00038372	-0.0315	0.00025766	0.19536
0.00605	6.05	0.00042688	0.23888	0.00028035	-0.0022	5.83e-06	-0.13953	0.00020293	-0.17616	0.00042732	0.35288	-3.681e-05	-0.18499	0.00073316	0.47171	0.00036554	-0.04968	0.00025038	0.18808
0.006075	6.075	0.000436	0.248	0.00026936	-0.01319	3.29e-05	-0.11246	0.00017719	-0.2019	0.00039935	0.32491	-2.269e-05	-0.17087	0.00070354	0.44209	0.0003164	-0.09882	0.00024565	0.18335
0.0061	6.1	0.00035133	0.16333	0.00021347	-0.06908	3.58e-05	-0.10956	0.00015246	-0.22663	0.00036648	0.29204	-1.187e-05	-0.16005	0.00066992	0.40847	0.00023975	-0.17547	0.00025842	0.19612
0.006125	6.125	0.00024121	0.05321	0.00013547	-0.14708	3.811e-05	-0.10725	0.00014678	-0.23231	0.00034751	0.27307	-3.75e-06	-0.15193	0.00065177	0.39032	0.0001652	-0.25002	0.00026714	0.20484
0.00615	6.15	0.00018936	0.00136	8.401e-05	-0.19854	7.349e-05	-0.07187	0.000169	-0.21009	0.00035623	0.28179	-7.97e-06	-0.15615	0.00064548	0.38403	0.00011182	-0.3034	0.0002773	0.215
0.006175	6.175	0.00018434	-0.00366	5.732e-05	-0.22523	0.00013128	-0.01408	0.00019789	-0.1812	0.00038033	0.30589	-1.638e-05	-0.16456	0.000646	0.38455	8.284e-05	-0.33238	0.00029784	0.23554
0.0062	6.2	0.00014481	-0.04319	2.772e-05	-0.25483	0.00019568	0.05032	0.00020592	-0.17317	0.00039431	0.31987	-2.668e-05	-0.17486	0.00063765	0.3762	6.576e-05	-0.34946	0.00032692	0.26462
0.006225	6.225	4.677e-05	-0.14123	-5.18e-06	-0.28773	0.00023842	0.09306	0.00019739	-0.1817	0.00039428	0.31984	-2.332e-05	-0.1715	0.00061685	0.3554	4.929e-05	-0.36593	0.00034761	0.28531
0.00625	6.25	-3.941e-05	-0.22741	-7.2e-06	-0.28975	0.00027472	0.12936	0.00017847	-0.20062	0.00038931	0.31487	-2.64e-06	-0.15082	0.00058123	0.31978	3.239e-05	-0.38283	0.00035071	0.28841
0.006275	6.275	-4.743e-05	-0.23543	2.136e-05	-0.26119	0.00031752	0.17216	0.00014735	-0.23174	0.00037882	0.30438	3.708e-05	-0.1111	0.00054346	0.28201	3.107e-05	-0.38415	0.00034646	0.28416
0.0063	6.3	-1.887e-05	-0.20687	6.086e-05	-0.22169	0.00036652	0.22116	0.0001113	-0.26779	0.0003725	0.29806	8.816e-05	-0.06002	0.00052519	0.26374	5.635e-05	-0.35887	0.00032693	0.26463
0.006325	6.325	-3.654e-05	-0.22454	6.907e-05	-0.21348	0.00040879	0.26343	9.553e-05	-0.28356	0.00038058	0.30614	0.00013634	-0.01184	0.00053009	0.26864	0.00012134	-0.29388	0.00030286	0.24056
0.00635	6.35	-0.00012841	-0.31641	4.422e-05	-0.23833	0.000426	0.28064	0.00011449	-0.2646	0.00040006	0.32562	0.00016762	0.01944	0.00054264	0.28119	0.00020104	-0.21418	0.00028626	0.22396
0.006375	6.375	-0.00023901	-0.42701	-2.5e-07	-0.2828	0.00043658	0.29122	0.00016476	-0.21433	0.00042795	0.35351	0.00018119	0.03301	0.0005498	0.28835	0.00027944	-0.13578	0.00027817	0.21587
0.0064	6.4	-0.00029315	-0.48115	-5.96e-06	-0.28851	0.00046139	0.31603	0.0002226	-0.15649	0.0004497	0.37526	0.00018533	0.03715	0.0005445	0.28305	0.0003369	-0.07832	0.00026797	0.20567
0.006425	6.425	-0.00032825	-0.51625	1.64e-06	-0.28091	0.00049243	0.34707	0.00026248	-0.11661	0.00044406	0.36962	0.00018354	0.03536	0.00052383	0.26238	0.00037071	-0.04451	0.00025232	0.19002
0.00645	6.45	-0.00041223	-0.60023	-4.036e-05	-0.32291	0.00052889	0.38353	0.00027473	-0.10436	0.00042802	0.35358	0.00016433	0.01615	0.00049037	0.22892	0.00038347	-0.03175	0.00022749	0.16519
0.006475	6.475	-0.00053847	-0.72647	-0.00013697	-0.41952	0.00054898	0.40362	0.00028261	-0.09648	0.000408	0.33356	0.00012986	-0.01832	0.00046686	0.20541	0.00038465	-0.03057	0.00021139	0.14909
0.0065	6.5	-0.00062751	-0.81551	-0.00022826	-0.51081	0.00058398	0.43862	0.00030045	-0.07864	0.00040056	0.32612	9.706e-05	-0.05112	0.00046693	0.20548	0.00039345	-0.02177	0.00022162	0.15932
0.006525	6.525	-0.00062417	-0.81217	-0.00027048	-0.55303	0.00063267	0.48731	0.00032059	-0.0585	0.00040159	0.32715	8.749e-05	-0.06069	0.00048251	0.22106	0.0004188	0.00358	0.00026995	0.20765
0.00655	6.55	-0.00058503	-0.77303	-0.00025581	-0.53836	0.0006657	0.52034	0.00033044	-0.04865	0.0004054	0.33096	9.268e-05	-0.0555	0.00050184	0.24039	0.00045812	0.0429	0.00035141	0.28911
0.006575	6.575	-0.00059556	-0.78356	-0.00022312	-0.50567	0.00065121	0.50585	0.00035703	-0.02206	0.00038673	0.31229	0.00012063	-0.02755	0.0005198	0.25835	0.00049989	0.08467	0.00043587	0.37357
0.0066	6.6	-0.00066583	-0.85383	-0.0002145	-0.49705	0.00058971	0.44435	0.00041137	0.03228	0.00034558	0.27114	0.00015859	0.01041	0.0005301	0.26865	0.00053798	0.12276	0.00049514	0.43284
0.006625	6.625	-0.00071507	-0.90307	-0.00022081	-0.50336	0.00053099	0.38563	0.00047714	0.09805	0.00028473	0.21029	0.00018522	0.03704	0.00052893	0.26748	0.00056868	0.15346	0.00052505	0.46275
0.00665	6.65	-0.00070032	-0.88832	-0.00023421	-0.51676	0.00050157	0.35621	0.00052588	0.14679	0.00021783	0.14339	0.00018714	0.03896	0.00052766	0.26621	0.00057776	0.16254	0.00051633	0.45403
0.006675	6.675	-0.00065804	-0.84604	-0.00026541	-0.54796	0.00049141	0.34605	0.000537	0.15791	0.00017021	0.09577	0.00016837	0.02019	0.00052596	0.26451	0.00056111	0.14589	0.0004796	0.4173
0.0067	6.7	-0.00066909	-0.85709	-0.00032931	-0.61186	0.00047072	0.32536	0.00052586	0.14677	0.00015538	0.08094	0.00013285	-0.01533	0.0005298	0.26835	0.00054402	0.1288	0.00043962	0.37732
0.006725	6.725	-0.00071486	-0.90286	-0.00039896	-0.68151	0.00043441	0.28905	0.0005191	0.14001	0.00019187	0.11743	0.0001046	-0.04358	0.00054071	0.27926	0.00052978	0.11456	0.00041065	0.34835
0.00675	6.75	-0.00072296	-0.91096	-0.00042274	-0.70529	0.00038587	0.24051	0.0005133	0.13421	0.00025118	0.17674	9.257e-05	-0.05561	0.00056775	0.3063	0.00052009	0.10487	0.00038622	0.32392
0.006775	6.775	-0.00065659	-0.84459	-0.00038586	-0.66841	0.00035216	0.2068	0.00050967	0.13058	0.00030447	0.23003	8.28e-05	-0.06538	0.00060547	0.34402	0.00052008	0.10486	0.00037931	0.31701
0.0068	6.8	-0.00059469	-0.78269	-0.00033759	-0.62014	0.00033738	0.19202	0.00050445	0.12536	0.00034073	0.26629	7.06e-05	-0.07758	0.00063156	0.37011	0.00052416	0.10894	0.00039377	0.33147
0.006825	6.825	-0.00061243	-0.80043	-0.00032384	-0.60639	0.00032868	0.18332	0.00049051	0.11142	0.00035732	0.28288	7.706e-05	-0.07112	0.00063119	0.36974	0.00052689	0.11167	0.00040258	0.34028
0.00685	6.85	-0.00067777	-0.86577	-0.00035045	-0.633	0.00031549	0.17013	0.00047036	0.09127	0.0003588	0.28436	7.776e-05	-0.07042	0.00060831	0.34686	0.00050828	0.09306	0.00038302	0.32072
0.006875	6.875	-0.00068909	-0.87709	-0.00036255	-0.6451	0.00029663	0.15127	0.00044115	0.06206	0.00035323	0.27879	6.772e-05	-0.08046	0.0005615	0.30005	0.00047973	0.06451	0.00032368	0.26138
0.0069	6.9	-0.00060575	-0.79375	-0.00034135	-0.6239	0.00028246	0.1371	0.0004005	0.02141	0.00033577	0.26133	6.31e-05	-0.08508	0.00052043	0.25898	0.00043668	0.02146	0.00025897	0.19667
0.006925	6.925	-0.00052317	-0.71117	-0.00032722	-0.60977	0.00027358	0.12822	0.00035197	-0.02712	0.00030834	0.2339	5.401e-05	-0.09417	0.00049114	0.22969	0.00037935	-0.03587	0.00023343	0.17113
0.00695	6.95	-0.00050713	-0.69513	-0.00037281	-0.65536	0.0002603	0.11494	0.00029647	-0.08262	0.00027267	0.19823	2.546e-05	-0.12272	0.00048473	0.22328	0.00030263	-0.11259	0.00024707	0.18477
0.006975	6.975	-0.00053137	-0.71937	-0.00046504	-0.74759	0.00023866	0.0933	0.00024228	-0.13681	0.00025821	0.18377	-2.394e-05	-0.17212	0.00050466	0.24321	0.0002249	-0.19032	0.000265	0.2027
0.007	7	-0.00052497	-0.71297	-0.00054187	-0.82442	0.00022199	0.07663	0.00019161	-0.18748	0.00026876	0.19432	-7.614e-05	-0.22432	0.00053357	0.27212	0.00017465	-0.24057	0.0002689	0.2066
0.007025	7.025	-0.0004436	-0.6316	-0.00056842	-0.85097	0.0002244	0.07904	0.00014857	-0.23052	0.00030701	0.23257	-0.00010796	-0.25614	0.00056563	0.30418	0.00016915	-0.24607	0.0002501	0.1878
0.00705	7.05	-0.00036821	-0.55621	-0.00057391	-0.85646	0.00022831	0.08295	0.00010342	-0.27567	0.00034807	0.27363	-0.00013095	-0.27913	0.00059957	0.33812	0.00020148	-0.21374	0.00021924	0.15694
0.007075	7.075	-0.00036407	-0.55207	-0.00060012	-0.88267	0.00022239	0.07703	5.829e-05	-0.3208	0.00036988	0.29544	-0.00013119	-0.27937	0.00063829	0.37684	0.00023875	-0.17647	0.00018605	0.12375
0.0071	7.1	-0.00039662	-0.58462	-0.00064018	-0.92273	0.00020335	0.05799	2.527e-05	-0.35382	0.00037286	0.29842	-0.00011775	-0.26593	0.00067299	0.41154	0.0002537	-0.16152	0.0001683	0.106
0.007125	7.125	-0.00038905	-0.57705	-0.00064729	-0.92984	0.00018916	0.0438	1.662e-05	-0.36247	0.00035262	0.27818	-0.00011899	-0.26717	0.00069587	0.43442	0.00024674	-0.16848	0.00016898	0.10668
0.00715	7.15	-0.00033174	-0.51974	-0.00060744	-0.88999	0.00017954	0.03418	3.116e-05	-0.34793	0.00032093	0.24649	-0.00015698	-0.30516	0.00069915	0.4377	0.00022258	-0.19264	0.00019202	0.12972
0.007175	7.175	-0.00029178	-0.47978	-0.00056718	-0.84973	0.00016478	0.01942	6.094e-05	-0.31815	0.00028483	0.21039	-0.00021596	-0.36414	0.00068571	0.42426	0.00019499	-0.22023	0.00021842	0.15612
0.0072	7.2	-0.00032546	-0.51346	-0.00056055	-0.8431	0.00011783	-0.02753	9.061e-05	-0.28848	0.00025929	0.18485	-0.00026197	-0.41015	0.00065406	0.39261	0.0001567	-0.25852	0.00024152	0.17922
0.007225	7.225	-0.00038558	-0.57358	-0.00055903	-0.84158	5.09e-05	-0.09446	0.00012132	-0.25777	0.00025065	0.17621	-0.00027672	-0.4249	0.00061578	0.35433	0.00013631	-0.27891	0.00024998	0.18768
0.00725	7.25	-0.00038215	-0.57015	-0.00052141	-0.80396	-1.803e-05	-0.16339	0.00015249	-0.2266	0.00024733	0.17289	-0.00024949	-0.39767	0.00057349	0.31204	0.00013482	-0.2804	0.00023471	0.17241
0.007275	7.275	-0.00030541	-0.49341	-0.00046528	-0.74783	-8.656e-05	-0.23192	0.00017374	-0.20535	0.00026344	0.189	-0.00020634	-0.35452	0.00052262	0.26117	0.0001505	-0.26472	0.00020953	0.14723
0.0073	7.3	-0.00023786	-0.42586	-0.00045973	-0.74228	-0.00015699	-0.30235	0.00017595	-0.20314	0.00027892	0.20448	-0.00015956	-0.30774	0.00047042	0.20897	0.00017459	-0.24063	0.00018008	0.11778
0.007325	7.325	-0.00023075	-0.41875	-0.00052876	-0.81131	-0.00021193	-0.35729	0.00016905	-0.21004	0.00028228	0.20784	-0.00011326	-0.26144	0.00042901	0.16756	0.00020212	-0.2131	0.00016375	0.10145
0.00735	7.35	-0.00024691	-0.43491	-0.00063154	-0.91409	-0.00025188	-0.39724	0.00015432	-0.22477	0.00028416	0.20972	-8.154e-05	-0.22972	0.00041142	0.14997	0.00021249	-0.20273	0.00016402	0.10172
0.007375	7.375	-0.00021749	-0.40549	-0.00069999	-0.98254	-0.00026904	-0.4144	0.00014001	-0.23908	0.00028512	0.21068	-7.274e-05	-0.22092	0.0004075	0.14605	0.00020055	-0.21467	0.0001681	0.1058
0.0074	7.4	-0.00015359	-0.34159	-0.00069821	-0.98076	-0.00026796	-0.41332	0.00012698	-0.25211	0.00028405	0.20961	-7.636e-05	-0.22454	0.00041598	0.15453	0.00017358	-0.24164	0.00017877	0.11647
0.007425	7.425	-0.00013959	-0.32759	-0.00067396	-0.95651	-0.00027684	-0.4222	0.00012757	-0.25152	0.00027092	0.19648	-9.029e-05	-0.23847	0.00042609	0.16464	0.00014836	-0.26686	0.00017822	0.11592
0.00745	7.45	-0.00022164	-0.40964	-0.00067057	-0.95312	-0.00031103	-0.45639	0.00013101	-0.24808	0.00024772	0.17328	-0.00010889	-0.25707	0.00042515	0.1637	0.00012611	-0.28911	0.00017235	0.11005
0.007475	7.475	-0.00031556	-0.50356	-0.00067797	-0.96052	-0.00034159	-0.48695	0.00014186	-0.23723	0.00021739	0.14295	-0.0001232	-0.27138	0.0004229	0.16145	0.00010819	-0.30703	0.00015911	0.09681
0.0075	7.5	-0.00034261	-0.53061	-0.00065512	-0.93767	-0.00033052	-0.47588	0.00015571	-0.22338	0.00018378	0.10934	-0.00013662	-0.2848	0.00041112	0.14967	9.793e-05	-0.31729	0.0001338	0.0715
0.007525	7.525	-0.00031716	-0.50516	-0.00060622	-0.88877	-0.00028711	-0.43247	0.00016442	-0.21467	0.00015118	0.07674	-0.00013257	-0.28075	0.0003947	0.13325	0.00010004	-0.31518	0.00011095	0.04865
0.00755	7.55	-0.0003285	-0.5165	-0.00056835	-0.8509	-0.00024495	-0.39031	0.00016092	-0.21817	0.00013378	0.05934	-0.00011898	-0.26716	0.00037924	0.11779	0.00010067	-0.31455	9.627e-05	0.03397
0.007575	7.575	-0.00039126	-0.57926	-0.00054785	-0.8304	-0.00022279	-0.36815	0.00015315	-0.22594	0.0001402	0.06576	-9.979e-05	-0.24797	0.00036068	0.09923	8.94e-05	-0.32582	9.236e-05	0.03006
0.0076	7.6	-0.00044018	-0.62818	-0.00052594	-0.80849	-0.00022529	-0.37065	0.000151	-0.22809	0.00016745	0.09301	-8.287e-05	-0.23105	0.0003519	0.09045	6.643e-05	-0.34879	9.357e-05	0.03127
0.007625	7.625	-0.00043532	-0.62332	-0.00048497	-0.76752	-0.00024352	-0.38888	0.00014635	-0.23274	0.00021495	0.14051	-6.836e-05	-0.21654	0.00035359	0.09214	3.503e-05	-0.38019	0.00011472	0.05242
0.00765	7.65	-0.00039676	-0.58476	-0.0004511	-0.73365	-0.0002807	-0.42606	0.00014214	-0.23695	0.00024539	0.17095	-6.868e-05	-0.21686	0.00036268	0.10123	1.034e-05	-0.40488	0.00015331	0.09101
0.007675	7.675	-0.00039821	-0.58621	-0.00046528	-0.74783	-0.0003313	-0.47666	0.00013516	-0.24393	0.00023914	0.1647	-8.182e-05	-0.23	0.00037604	0.11459	-6.28e-06	-0.4215	0.00020249	0.14019
0.0077	7.7	-0.00044147	-0.62947	-0.00053781	-0.82036	-0.00038803	-0.53339	0.00013786	-0.24123	0.00021522	0.14078	-0.0001083	-0.25648	0.00039411	0.13266	-2.491e-05	-0.44013	0.00025159	0.18929
0.007725	7.725	-0.00044157	-0.62957	-0.00060578	-0.88833	-0.000439	-0.58436	0.00015154	-0.22755	0.00018615	0.11171	-0.00012739	-0.27557	0.00043293	0.17148	-6.191e-05	-0.47713	0.00029783	0.23553
0.00775	7.75	-0.0003471	-0.5351	-0.00063255	-0.9151	-0.00046801	-0.61337	0.00015507	-0.22402	0.00016244	0.088	-0.00013262	-0.2808	0.00049564	0.23419	-8.481e-05	-0.50003	0.00033257	0.27027
0.007775	7.775	-0.00022046	-0.40846	-0.00061389	-0.89644	-0.00047726	-0.62262	0.00013288	-0.24621	0.00016004	0.0856	-0.00014855	-0.29673	0.00056025	0.2988	-8.384e-05	-0.49906	0.00034957	0.28727
0.0078	7.8	-0.00016716	-0.35516	-0.00057669	-0.85924	-0.00047371	-0.61907	8.815e-05	-0.29094	0.0001613	0.08686	-0.00018538	-0.33356	0.00059221	0.33076	-5.915e-05	-0.47437	0.00034141	0.27911
0.007825	7.825	-0.00020614	-0.39414	-0.00054764	-0.83019	-0.00046157	-0.60693	3.181e-05	-0.34728	0.00014929	0.07485	-0.00022622	-0.3744	0.00058801	0.32656	-3.332e-05	-0.44854	0.00032428	0.26198
0.00785	7.85	-0.00026263	-0.45063	-0.00049186	-0.77441	-0.00044744	-0.5928	-1.806e-05	-0.39715	0.00014167	0.06723	-0.00023921	-0.38739	0.00055011	0.28866	-1.268e-05	-0.4279	0.00029271	0.23041
0.007875	7.875	-0.00027268	-0.46068	-0.00039442	-0.67697	-0.00043475	-0.58011	-5.469e-05	-0.43378	0.00013323	0.05879	-0.00022095	-0.36913	0.00048099	0.21954	-3.75e-06	-0.41897	0.00027114	0.20884
0.0079	7.9	-0.00024672	-0.43472	-0.00029318	-0.57573	-0.00041867	-0.56403	-8.984e-05	-0.46893	0.00012333	0.04889	-0.00018185	-0.33003	0.00042565	0.1642	-1.002e-05	-0.42524	0.00025436	0.19206
0.007925	7.925	-0.00026504	-0.45304	-0.00023057	-0.51312	-0.00040094	-0.5463	-0.00012838	-0.50747	9.573e-05	0.02129	-0.0001404	-0.28858	0.00039748	0.13603	-4.071e-05	-0.45593	0.00024131	0.17901
0.00795	7.95	-0.00032953	-0.51753	-0.0002138	-0.49635	-0.00037311	-0.51847	-0.00016683	-0.54592	4.893e-05	-0.02551	-0.00011053	-0.25871	0.0003986	0.13715	-7.533e-05	-0.49055	0.00023322	0.17092
0.007975	7.975	-0.00036025	-0.54825	-0.000215	-0.49755	-0.00033588	-0.48124	-0.00018706	-0.56615	-2.92e-06	-0.07736	-0.00010514	-0.25332	0.00043052	0.16907	-8.76e-05	-0.50282	0.00021708	0.15478
0.008	8	-0.00030461	-0.49261	-0.00019567	-0.47822	-0.00027702	-0.42238	-0.00019779	-0.57688	-4.236e-05	-0.1168	-0.00013366	-0.28184	0.00046261	0.20116	-8.215e-05	-0.49737	0.00019969	0.13739
0.008025	8.025	-0.00022063	-0.40863	-0.00016806	-0.45061	-0.00021283	-0.35819	-0.00022483	-0.60392	-5.396e-05	-0.1284	-0.00018461	-0.33279	0.0004729	0.21145	-5.017e-05	-0.46539	0.00018309	0.12079
0.00805	8.05	-0.00018894	-0.37694	-0.00016374	-0.44629	-0.0001733	-0.31866	-0.00025124	-0.63033	-3.847e-05	-0.11291	-0.00023668	-0.38486	0.00046448	0.20303	-7.96e-06	-0.42318	0.00018435	0.12205
0.008075	8.075	-0.00021356	-0.40156	-0.00018088	-0.46343	-0.00016013	-0.30549	-0.00028107	-0.66016	5.91e-06	-0.06853	-0.00026874	-0.41692	0.00044095	0.1795	2.153e-05	-0.39369	0.00019011	0.12781
0.0081	8.1	-0.00022085	-0.40885	-0.0001761	-0.45865	-0.00016914	-0.3145	-0.00030225	-0.68134	6.652e-05	-0.00792	-0.00025318	-0.40136	0.00040736	0.14591	2.727e-05	-0.38795	0.00018056	0.11826
0.008125	8.125	-0.00014884	-0.33684	-0.00014798	-0.43053	-0.00016377	-0.30913	-0.00031129	-0.69038	0.00012821	0.05377	-0.0002035	-0.35168	0.00036843	0.10698	1.782e-05	-0.3974	0.0001373	0.075
0.00815	8.15	-5.454e-05	-0.24254	-0.00012161	-0.40416	-0.00015075	-0.29611	-0.00028266	-0.66175	0.00017807	0.10363	-0.00015219	-0.30037	0.00033891	0.07746	-8.83e-06	-0.42405	7.576e-05	0.01346
0.008175	8.175	-3.483e-05	-0.22283	-0.00012709	-0.40964	-0.00016184	-0.3072	-0.0002123	-0.59139	0.00021241	0.13797	-0.00012262	-0.2708	0.00033254	0.07109	-5.776e-05	-0.47298	1.753e-05	-0.04477
0.0082	8.2	-9.606e-05	-0.28406	-0.00015528	-0.43783	-0.00019548	-0.34084	-0.00012502	-0.50411	0.00021869	0.14425	-0.00011942	-0.2676	0.00034288	0.08143	-8.77e-05	-0.50292	-2.547e-05	-0.08777
0.008225	8.225	-0.00014805	-0.33605	-0.00014164	-0.42419	-0.00021973	-0.36509	-5.855e-05	-0.43764	0.00020241	0.12797	-0.00013184	-0.28002	0.00035275	0.0913	-7.684e-05	-0.49206	-3.727e-05	-0.09957
0.00825	8.25	-0.00014424	-0.33224	-8.607e-05	-0.36862	-0.00021034	-0.3557	-3.203e-05	-0.41112	0.00017974	0.1053	-0.00015038	-0.29856	0.00036108	0.09963	-2.819e-05	-0.44341	-2.626e-05	-0.08856
0.008275	8.275	-0.00013963	-0.32763	-4.879e-05	-0.33134	-0.00016692	-0.31228	-2.838e-05	-0.40747	0.00014749	0.07305	-0.00016276	-0.31094	0.00037085	0.1094	2.501e-05	-0.39021	7.1e-07	-0.06159
0.0083	8.3	-0.00020098	-0.38898	-6.891e-05	-0.35146	-0.0001225	-0.26786	-1.772e-05	-0.39681	0.00012669	0.05225	-0.00017176	-0.31994	0.00037857	0.11712	7.452e-05	-0.3407	2.384e-05	-0.03846
0.008325	8.325	-0.00028647	-0.47447	-0.00012506	-0.40761	-9.426e-05	-0.23962	9.6e-06	-0.36949	0.0001362	0.06176	-0.00018099	-0.32917	0.00037462	0.11317	0.00011816	-0.29706	2.569e-05	-0.03661
0.00835	8.35	-0.00029314	-0.48114	-0.00015843	-0.44098	-8.216e-05	-0.22752	4.061e-05	-0.33848	0.00015043	0.07599	-0.00018244	-0.33062	0.00037219	0.11074	0.00015151	-0.26371	2.199e-05	-0.04031
0.008375	8.375	-0.00022597	-0.41397	-0.00014255	-0.4251	-9.94e-05	-0.24476	5.861e-05	-0.32048	0.00014503	0.07059	-0.00017948	-0.32766	0.00037525	0.1138	0.00015917	-0.25605	2.295e-05	-0.03935
0.0084	8.4	-0.00018937	-0.37737	-0.00012793	-0.41048	-0.00014729	-0.29265	6.404e-05	-0.31505	0.00011954	0.0451	-0.00017946	-0.32764	0.00038067	0.11922	0.00014834	-0.26688	3.227e-05	-0.03003
0.008425	8.425	-0.00024777	-0.43577	-0.00015137	-0.43392	-0.00021115	-0.35651	5.697e-05	-0.32212	9.043e-05	0.01599	-0.00020217	-0.35035	0.00038971	0.12826	0.00012183	-0.29339	5.933e-05	-0.00297
0.00845	8.45	-0.00036051	-0.54851	-0.00020062	-0.48317	-0.00026896	-0.41432	4.189e-05	-0.3372	6.957e-05	-0.00487	-0.00023439	-0.38257	0.00040355	0.1421	9.549e-05	-0.31973	0.00010416	0.04186
0.008475	8.475	-0.00041435	-0.60235	-0.00023212	-0.51467	-0.00028987	-0.43523	2.448e-05	-0.35461	5.983e-05	-0.01461	-0.00025977	-0.40795	0.00041778	0.15633	7.439e-05	-0.34083	0.00017161	0.10931
0.0085	8.5	-0.00037862	-0.56662	-0.00022332	-0.50587	-0.00026988	-0.41524	6.98e-06	-0.37211	3.675e-05	-0.03769	-0.00026188	-0.41006	0.00042657	0.16512	6.274e-05	-0.35248	0.00023194	0.16964
0.008525	8.525	-0.00032641	-0.51441	-0.00021932	-0.50187	-0.00024038	-0.38574	-1.17e-06	-0.38026	1.24e-06	-0.0732	-0.00024498	-0.39316	0.00040757	0.14612	6.828e-05	-0.34694	0.0002575	0.1952
0.00855	8.55	-0.00031996	-0.50796	-0.00025745	-0.54	-0.00021996	-0.36532	-4.64e-06	-0.38373	-1.204e-05	-0.08648	-0.00022985	-0.37803	0.0003821	0.12065	8.492e-05	-0.3303	0.00024212	0.17982
0.008575	8.575	-0.00033766	-0.52566	-0.00029913	-0.58168	-0.00020522	-0.35058	-1.775e-05	-0.39684	6.45e-06	-0.06799	-0.00021395	-0.36213	0.0003643	0.10285	0.00010743	-0.30779	0.0002212	0.1589
0.0086	8.6	-0.00029747	-0.48547	-0.00029412	-0.57667	-0.00018281	-0.32817	-3.556e-05	-0.41465	4.394e-05	-0.0305	-0.00020423	-0.35241	0.00034944	0.08799	0.00011864	-0.29658	0.00020028	0.13798
0.008625	8.625	-0.00020255	-0.39055	-0.00024439	-0.52694	-0.0001505	-0.29586	-6.557e-05	-0.44466	7.577e-05	0.00133	-0.00020743	-0.35561	0.00033081	0.06936	0.00010512	-0.3101	0.00019006	0.12776
0.00865	8.65	-0.0001364	-0.3244	-0.00020508	-0.48763	-0.0001291	-0.27446	-9.603e-05	-0.47512	9.609e-05	0.02165	-0.00022382	-0.372	0.00031933	0.05788	7.442e-05	-0.3408	0.00017988	0.11758
0.008675	8.675	-0.00013939	-0.32739	-0.00021294	-0.49549	-0.00011861	-0.26397	-0.00011991	-0.499	0.00010379	0.02935	-0.0002418	-0.38998	0.00032212	0.06067	3.572e-05	-0.3795	0.00016219	0.09989
0.0087	8.7	-0.00017886	-0.36686	-0.00023518	-0.51773	-0.00012452	-0.26988	-0.00013533	-0.51442	0.00010383	0.02939	-0.00023259	-0.38077	0.00034902	0.08757	-1.69e-06	-0.41691	0.00015197	0.08967
0.008725	8.725	-0.00017361	-0.36161	-0.000217	-0.49955	-0.0001309	-0.27626	-0.00014761	-0.5267	0.00010895	0.03451	-0.00020989	-0.35807	0.0003995	0.13805	-3.321e-05	-0.44843	0.00015494	0.09264
0.00875	8.75	-0.00012577	-0.31377	-0.00016236	-0.44491	-0.00013298	-0.27834	-0.00015088	-0.52997	0.00011618	0.04174	-0.00018473	-0.33291	0.0004421	0.18065	-5.201e-05	-0.46723	0.00018095	0.11865
0.008775	8.775	-0.00012782	-0.31582	-0.00011792	-0.40047	-0.00013956	-0.28492	-0.00013402	-0.51311	0.00012809	0.05365	-0.00016928	-0.31746	0.00044521	0.18376	-6.375e-05	-0.47897	0.00020961	0.14731
0.0088	8.8	-0.000215	-0.403	-0.00011425	-0.3968	-0.00015061	-0.29597	-9.83e-05	-0.47739	0.00014091	0.06647	-0.00015836	-0.30654	0.00041181	0.15036	-8.75e-05	-0.50272	0.00021923	0.15693
0.008825	8.825	-0.00033124	-0.51924	-0.00014556	-0.42811	-0.00016732	-0.31268	-6.213e-05	-0.44122	0.00014629	0.07185	-0.00016035	-0.30853	0.00034968	0.08823	-0.00012349	-0.53871	0.00020072	0.13842
0.00885	8.85	-0.00039328	-0.58128	-0.00015748	-0.44003	-0.00017878	-0.32414	-4.414e-05	-0.42323	0.00014914	0.0747	-0.00017647	-0.32465	0.00028698	0.02553	-0.00015629	-0.57151	0.00016454	0.10224
0.008875	8.875	-0.00041211	-0.60011	-0.00014652	-0.42907	-0.00019106	-0.33642	-4.371e-05	-0.4228	0.00013371	0.05927	-0.00019542	-0.3436	0.00024831	-0.01314	-0.00016236	-0.57758	0.0001259	0.0636
0.0089	8.9	-0.00045554	-0.64354	-0.00016203	-0.44458	-0.00020407	-0.34943	-4.532e-05	-0.42441	0.00011083	0.03639	-0.0002178	-0.36598	0.00024064	-0.02081	-0.00015498	-0.5702	0.00010769	0.04539
0.008925	8.925	-0.00053024	-0.71824	-0.00021188	-0.49443	-0.0002223	-0.36766	-2.616e-05	-0.40525	8.235e-05	0.00791	-0.00024193	-0.39011	0.00025779	-0.00366	-0.00013479	-0.55001	9.451e-05	0.03221
0.00895	8.95	-0.00054603	-0.73403	-0.00025383	-0.53638	-0.00025708	-0.40244	1.791e-05	-0.36118	6.072e-05	-0.01372	-0.00024894	-0.39712	0.00029273	0.03128	-0.00010771	-0.52293	9.261e-05	0.03031
0.008975	8.975	-0.00045735	-0.64535	-0.00026327	-0.54582	-0.00030222	-0.44758	8.336e-05	-0.29573	5.055e-05	-0.02389	-0.00023266	-0.38084	0.00031922	0.05777	-8.374e-05	-0.49896	9.6e-05	0.0337
0.009	9	-0.00032684	-0.51484	-0.00024087	-0.52342	-0.00035329	-0.49865	0.00014102	-0.23807	6.182e-05	-0.01262	-0.00019999	-0.34817	0.00031348	0.05203	-7.853e-05	-0.49375	0.00011184	0.04954
0.009025	9.025	-0.00026362	-0.45162	-0.00022274	-0.50529	-0.00039377	-0.53913	0.0001755	-0.20359	9.099e-05	0.01655	-0.00016697	-0.31515	0.00027377	0.01232	-8.389e-05	-0.49911	0.00011462	0.05232
0.00905	9.05	-0.00026546	-0.45346	-0.00022723	-0.50978	-0.00039097	-0.53633	0.00019049	-0.1886	0.00013746	0.06302	-0.00013555	-0.28373	0.00021735	-0.0441	-8.863e-05	-0.50385	0.00013584	0.07354
0.009075	9.075	-0.00025645	-0.44445	-0.00023927	-0.52182	-0.00035317	-0.49853	0.00020094	-0.17815	0.00018259	0.10815	-0.00011479	-0.26297	0.00017205	-0.0894	-9.245e-05	-0.50767	0.00016945	0.10715
0.0091	9.1	-0.00020758	-0.39558	-0.00024463	-0.52718	-0.00027789	-0.42325	0.00020215	-0.17694	0.00021816	0.14372	-0.00010966	-0.25784	0.00016224	-0.09921	-0.00010104	-0.51626	0.00019912	0.13682
0.009125	9.125	-0.00014961	-0.33761	-0.00025081	-0.53336	-0.00019533	-0.34069	0.00019932	-0.17977	0.00023674	0.1623	-0.00011735	-0.26553	0.00018352	-0.07793	-0.0001023	-0.51752	0.00019788	0.13558
0.00915	9.15	-0.00013488	-0.32288	-0.00026703	-0.54958	-0.00014749	-0.29285	0.00019792	-0.18117	0.00023753	0.16309	-0.00013655	-0.28473	0.000233	-0.02845	-0.00010334	-0.51856	0.00016932	0.10702
0.009175	9.175	-0.00016239	-0.35039	-0.00028431	-0.56686	-0.00013929	-0.28465	0.00018791	-0.19118	0.0002371	0.16266	-0.00015262	-0.3008	0.00030154	0.04009	-0.00010117	-0.51639	0.00013973	0.07743
0.0092	9.2	-0.00017443	-0.36243	-0.00027109	-0.55364	-0.0001574	-0.30276	0.00016082	-0.21827	0.00022595	0.15151	-0.00016533	-0.31351	0.00036379	0.10234	-9.739e-05	-0.51261	0.00012512	0.06282
0.009225	9.225	-0.00014986	-0.33786	-0.00020488	-0.48743	-0.00016852	-0.31388	0.00013367	-0.24542	0.00021318	0.13874	-0.00016784	-0.31602	0.00040157	0.14012	-0.00010118	-0.5164	0.00012612	0.06382
0.00925	9.25	-0.00013054	-0.31854	-0.00012276	-0.40531	-0.0001366	-0.28196	0.0001164	-0.26269	0.00020515	0.13071	-0.00016698	-0.31516	0.00041672	0.15527	-0.00010235	-0.51757	0.00011715	0.05485
0.009275	9.275	-0.00016561	-0.35361	-6.992e-05	-0.35247	-7.531e-05	-0.22067	0.00010431	-0.27478	0.00020476	0.13032	-0.00016363	-0.31181	0.0004059	0.14445	-0.00010332	-0.51854	9.064e-05	0.02834
0.0093	9.3	-0.00023294	-0.42094	-6.107e-05	-0.34362	-1.056e-05	-0.15592	8.643e-05	-0.29266	0.00020438	0.12994	-0.00015464	-0.30282	0.00038443	0.12298	-0.00010317	-0.51839	6.673e-05	0.00443
0.009325	9.325	-0.00025723	-0.44523	-6.623e-05	-0.34878	4.719e-05	-0.09817	5.78e-05	-0.32129	0.00020263	0.12819	-0.00013664	-0.28482	0.00037116	0.10971	-0.00010452	-0.51974	5.272e-05	-0.00958
0.00935	9.35	-0.00022459	-0.41259	-6.516e-05	-0.34771	9.277e-05	-0.05259	3.053e-05	-0.34856	0.00020269	0.12825	-0.00011984	-0.26802	0.00038102	0.11957	-0.00010731	-0.52253	4.649e-05	-0.01581
0.009375	9.375	-0.00017503	-0.36303	-5.608e-05	-0.33863	0.00010697	-0.03839	1.861e-05	-0.36048	0.00019944	0.125	-0.0001156	-0.26378	0.00040299	0.14154	-9.431e-05	-0.50953	5.051e-05	-0.01179
0.0094	9.4	-0.0001509	-0.3389	-6.083e-05	-0.34338	8.822e-05	-0.05714	2.574e-05	-0.35335	0.00017073	0.09629	-0.00014589	-0.29407	0.00040109	0.13964	-6.96e-05	-0.48482	7.787e-05	0.01557
0.009425	9.425	-0.00013583	-0.32383	-7.943e-05	-0.36198	7.082e-05	-0.07454	4.124e-05	-0.33785	0.00012717	0.05273	-0.00020023	-0.34841	0.00035907	0.09762	-4.95e-05	-0.46472	0.00010556	0.04326
0.00945	9.45	-8.899e-05	-0.27699	-0.00010254	-0.38509	8.101e-05	-0.06435	5.618e-05	-0.32291	7.501e-05	0.00057	-0.00025623	-0.40441	0.00029641	0.03496	-3.772e-05	-0.45294	0.00012316	0.06086
0.009475	9.475	-1.359e-05	-0.20159	-0.00012953	-0.41208	0.00012187	-0.02349	5.258e-05	-0.32651	3.448e-05	-0.03996	-0.000267	-0.41518	0.00023141	-0.03004	-4.14e-05	-0.45662	0.00011085	0.04855
0.0095	9.5	5.44e-05	-0.1336	-0.00015566	-0.43821	0.0001725	0.02714	3.652e-05	-0.34257	1.136e-05	-0.06308	-0.00021215	-0.36033	0.00017334	-0.08811	-5.774e-05	-0.47296	8.7e-05	0.0247
0.009525	9.525	8.043e-05	-0.10757	-0.00016349	-0.44604	0.0002018	0.05644	1.036e-05	-0.36873	9.49e-06	-0.06495	-0.00012572	-0.2739	0.00012896	-0.13249	-7.429e-05	-0.48951	6.805e-05	0.00575
0.00955	9.55	8.365e-05	-0.10435	-0.0001527	-0.43525	0.0002099	0.06454	-3.03e-06	-0.38212	2.69e-05	-0.04754	-3.778e-05	-0.18596	9.758e-05	-0.16387	-7.394e-05	-0.48916	6.037e-05	-0.00193
0.009575	9.575	0.00011244	-0.07556	-0.00012688	-0.40943	0.00021518	0.06982	-3.68e-06	-0.38277	6.661e-05	-0.00783	3.439e-05	-0.11379	7.551e-05	-0.18594	-7.197e-05	-0.48719	4.707e-05	-0.01523
0.0096	9.6	0.00016098	-0.02702	-8.422e-05	-0.36677	0.00023554	0.09018	9.73e-06	-0.36936	0.00012609	0.05165	8.964e-05	-0.05854	6.05e-05	-0.20095	-6.41e-05	-0.47932	1.84e-05	-0.0439
0.009625	9.625	0.00018579	-0.00221	-5.101e-05	-0.33356	0.00027043	0.12507	3.378e-05	-0.34531	0.00016831	0.09387	0.00012092	-0.02726	6.349e-05	-0.19796	-4.858e-05	-0.4638	-1.069e-05	-0.07299
0.00965	9.65	0.00017813	-0.00987	-3.372e-05	-0.31627	0.00030696	0.1616	5.538e-05	-0.32371	0.00017184	0.0974	0.00013288	-0.0153	7.788e-05	-0.18357	-2.513e-05	-0.44035	-2.772e-05	-0.09002
0.009675	9.675	0.00018458	-0.00342	-3.822e-05	-0.32077	0.00034167	0.19631	5.633e-05	-0.32276	0.0001466	0.07216	0.00013191	-0.01627	8.754e-05	-0.17391	7.84e-06	-0.40738	-2.253e-05	-0.08483
0.0097	9.7	0.00026285	0.07485	-3.81e-05	-0.32065	0.00036265	0.21729	3.315e-05	-0.34594	0.00011108	0.03664	0.00012628	-0.0219	9.602e-05	-0.16543	4.363e-05	-0.37159	-2.85e-06	-0.06515
0.009725	9.725	0.00037482	0.18682	-1.488e-05	-0.29743	0.00035893	0.21357	-1.504e-05	-0.39413	8.722e-05	0.01278	0.00011302	-0.03516	0.00010898	-0.15247	7.25e-05	-0.34272	1.811e-05	-0.04419
0.00975	9.75	0.00043492	0.24692	4.12e-06	-0.27843	0.0003199	0.17454	-5.623e-05	-0.43532	9.033e-05	0.01589	0.00010687	-0.04131	0.00012511	-0.13634	0.00010382	-0.3114	4.519e-05	-0.01711
0.009775	9.775	0.00040646	0.21846	5.9e-06	-0.27665	0.00025777	0.11241	-7.025e-05	-0.44934	0.00010152	0.02708	0.00011818	-0.03	0.00015125	-0.1102	0.0001513	-0.26392	7.231e-05	0.01001
0.0098	9.8	0.00034966	0.16166	5.86e-06	-0.27669	0.00019844	0.05308	-5.435e-05	-0.43344	9.893e-05	0.02449	0.00014605	-0.00213	0.00018566	-0.07579	0.00019879	-0.21643	0.00010191	0.03961
0.009825	9.825	0.00032878	0.14078	2.986e-05	-0.25269	0.00017195	0.02659	-2.262e-05	-0.40171	7.612e-05	0.00168	0.00018307	0.03489	0.00021393	-0.04752	0.00022475	-0.19047	0.00012236	0.06006
0.00985	9.85	0.00033713	0.14913	6.445e-05	-0.2181	0.00018214	0.03678	2.472e-05	-0.35437	3.318e-05	-0.04126	0.00020328	0.0551	0.00023661	-0.02484	0.00021402	-0.2012	0.00013454	0.07224
0.009875	9.875	0.00034829	0.16029	7.5e-05	-0.20755	0.0002103	0.06494	8.182e-05	-0.29727	-2.209e-05	-0.09653	0.00019608	0.0479	0.00025559	-0.00586	0.00018605	-0.22917	0.00013192	0.06962
0.0099	9.9	0.00034871	0.16071	6.564e-05	-0.21691	0.000228	0.08264	0.00013369	-0.2454	-5.246e-05	-0.1269	0.00015087	0.00269	0.00027893	0.01748	0.00016852	-0.2467	0.00012558	0.06328
0.009925	9.925	0.00034543	0.15743	7e-05	-0.21255	0.00023034	0.08498	0.00015825	-0.22084	-4.326e-05	-0.1177	8.801e-05	-0.06017	0.00030083	0.03938	0.00017278	-0.24244	0.00013093	0.06863
0.00995	9.95	0.000353	0.165	9.129e-05	-0.19126	0.00021538	0.07002	0.0001671	-0.21199	-9.9e-07	-0.07543	3.257e-05	-0.11561	0.00032581	0.06436	0.00018071	-0.23451	0.00014561	0.08331
0.009975	9.975	0.00034976	0.16176	0.00011027	-0.17228	0.00017847	0.03311	0.00016909	-0.21	5.791e-05	-0.01653	4.27e-06	-0.14391	0.00034658	0.08513	0.00018617	-0.22905	0.00016096	0.09866
0.01	10	0.00032245	0.13445	0.00013647	-0.14608	0.00014018	-0.00518	0.00016506	-0.21403	0.00012757	0.05313	9.14e-06	-0.13904	0.00035193	0.09048	0.00018685	-0.22837	0.00017419	0.11189
0.010025	10.025	0.00028956	0.10156	0.00017119	-0.11136	0.00011031	-0.03505	0.00017806	-0.20103	0.00018484	0.1104	1.695e-05	-0.13123	0.00033863	0.07718	0.00018709	-0.22813	0.00017765	0.11535
0.01005	10.05	0.00027722	0.08922	0.00021638	-0.06617	9.119e-05	-0.05417	0.00020607	-0.17302	0.00021093	0.13649	3.171e-05	-0.11647	0.00031916	0.05771	0.00018374	-0.23148	0.00018097	0.11867
0.010075	10.075	0.00028523	0.09723	0.00023935	-0.0432	7.574e-05	-0.06962	0.0002263	-0.15279	0.00021559	0.14115	3.979e-05	-0.10839	0.00030848	0.04703	0.0001659	-0.24932	0.00018209	0.11979
0.0101	10.1	0.00028299	0.09499	0.00022518	-0.05737	6.305e-05	-0.08231	0.00023845	-0.14064	0.00021341	0.13897	3.648e-05	-0.1117	0.0002976	0.03615	0.00015055	-0.26467	0.00017005	0.10775
0.010125	10.125	0.00026058	0.07258	0.0001787	-0.10385	5.156e-05	-0.0938	0.00024277	-0.13632	0.00019709	0.12265	1.421e-05	-0.13397	0.00028881	0.02736	0.00013612	-0.2791	0.00014836	0.08606
0.01015	10.15	0.00023719	0.04919	0.00012239	-0.16016	4.437e-05	-0.10099	0.00022901	-0.15008	0.00015907	0.08463	-1.268e-05	-0.16086	0.00028881	0.02736	0.00012146	-0.29376	0.00012451	0.06221
0.010175	10.175	0.0002386	0.0506	6.578e-05	-0.21677	2.897e-05	-0.11639	0.00021006	-0.16903	0.00010568	0.03124	-4.336e-05	-0.19154	0.00028796	0.02651	0.00012665	-0.28857	0.00012809	0.06579
0.0102	10.2	0.00025584	0.06784	2.723e-05	-0.25532	2.071e-05	-0.12465	0.00017696	-0.20213	4.949e-05	-0.02495	-7.634e-05	-0.22452	0.00028266	0.02121	0.00015219	-0.26303	0.00017122	0.10892
0.010225	10.225	0.00027036	0.08236	-7.61e-06	-0.29016	2.703e-05	-0.11833	0.00014773	-0.23136	3.01e-06	-0.07143	-9.057e-05	-0.23875	0.00026951	0.00806	0.00018809	-0.22713	0.00023474	0.17244
0.01025	10.25	0.00027407	0.08607	-5.061e-05	-0.33316	3.51e-05	-0.11026	0.00011872	-0.26037	-2.308e-05	-0.09752	-8.204e-05	-0.23022	0.00023298	-0.02847	0.00021228	-0.20294	0.0002854	0.2231
0.010275	10.275	0.00028157	0.09357	-8.586e-05	-0.36841	3.943e-05	-0.10593	9.44e-05	-0.28469	-2.464e-05	-0.09908	-5.927e-05	-0.20745	0.00019206	-0.06939	0.00020624	-0.20898	0.00031327	0.25097
0.0103	10.3	0.00030039	0.11239	-0.00010015	-0.3827	2.354e-05	-0.12182	7.802e-05	-0.30107	1.044e-05	-0.064	-3.529e-05	-0.18347	0.00017491	-0.08654	0.00018311	-0.23211	0.00029966	0.23736
0.010325	10.325	0.00032748	0.13948	-9.143e-05	-0.37398	-1.262e-05	-0.15798	7.157e-05	-0.30752	6.589e-05	-0.00855	-2.216e-05	-0.17034	0.00018621	-0.07524	0.00017195	-0.24327	0.00025199	0.18969
0.01035	10.35	0.0003435	0.1555	-5.376e-05	-0.33631	-4.711e-05	-0.19247	6.578e-05	-0.31331	0.00013271	0.05827	-2.325e-05	-0.17143	0.0002198	-0.04165	0.00017309	-0.24213	0.00021192	0.14962
0.010375	10.375	0.00034772	0.15972	-1.477e-05	-0.29732	-6.973e-05	-0.21509	5.456e-05	-0.32453	0.00017565	0.10121	-4.404e-05	-0.19222	0.00025143	-0.01002	0.00018113	-0.23409	0.00018787	0.12557
0.0104	10.4	0.0003529	0.1649	1.03e-05	-0.27225	-7.236e-05	-0.21772	4.745e-05	-0.33164	0.00018909	0.11465	-7.65e-05	-0.22468	0.00027082	0.00937	0.00019388	-0.22134	0.00017771	0.11541
0.010425	10.425	0.00034541	0.15741	1.114e-05	-0.27141	-8.443e-05	-0.22979	5.695e-05	-0.32214	0.00018124	0.1068	-0.00010601	-0.25419	0.00027931	0.01786	0.00019533	-0.21989	0.00016956	0.10726
0.01045	10.45	0.00033141	0.14341	-2.153e-05	-0.30408	-0.00010413	-0.24949	9.044e-05	-0.28865	0.00017251	0.09807	-0.00011585	-0.26403	0.00027996	0.01851	0.00017823	-0.23699	0.00015958	0.09728
0.010475	10.475	0.00030376	0.11576	-6.726e-05	-0.34981	-0.00012814	-0.2735	0.00013834	-0.24075	0.00017546	0.10102	-9.927e-05	-0.24745	0.00027098	0.00953	0.00015721	-0.25801	0.00015585	0.09355
0.0105	10.5	0.00027618	0.08818	-0.00011659	-0.39914	-0.00015155	-0.29691	0.00017509	-0.204	0.00018376	0.10932	-6.611e-05	-0.21429	0.00024864	-0.01281	0.00012626	-0.28896	0.00017953	0.11723
0.010525	10.525	0.00026554	0.07754	-0.00014803	-0.43058	-0.00015867	-0.30403	0.00018747	-0.19162	0.00018549	0.11105	-3.866e-05	-0.18684	0.00021181	-0.04964	0.00010428	-0.31094	0.00021365	0.15135
0.01055	10.55	0.00027064	0.08264	-0.00016526	-0.44781	-0.00014224	-0.2876	0.00017634	-0.20275	0.00016055	0.08611	-1.201e-05	-0.16019	0.00016699	-0.09446	0.00012036	-0.29486	0.00024574	0.18344
0.010575	10.575	0.00027108	0.08308	-0.00017001	-0.45256	-0.00011302	-0.25838	0.00016151	-0.21758	0.00013104	0.0566	3.026e-05	-0.11792	0.00013191	-0.12954	0.00015646	-0.25876	0.00029245	0.23015
0.0106	10.6	0.00025738	0.06938	-0.00016372	-0.44627	-6.604e-05	-0.2114	0.00015783	-0.22126	0.00011269	0.03825	7.081e-05	-0.07737	0.00010632	-0.15513	0.00019048	-0.22474	0.00034697	0.28467
0.010625	10.625	0.0002314	0.0434	-0.0001733	-0.45585	-1.943e-05	-0.16479	0.00016724	-0.21185	0.00011447	0.04003	0.00010577	-0.04241	0.00010034	-0.16111	0.00020411	-0.21111	0.00038283	0.32053
0.01065	10.65	0.00019599	0.00799	-0.00020533	-0.48788	1.65e-06	-0.14371	0.00018461	-0.19448	0.00012173	0.04729	0.00011573	-0.03245	0.00010413	-0.15732	0.00019146	-0.22376	0.00038583	0.32353
0.010675	10.675	0.00015237	-0.03563	-0.00025696	-0.53951	-1.232e-05	-0.15768	0.00019292	-0.18617	0.00012643	0.05199	0.00011058	-0.0376	0.00012457	-0.13688	0.00015573	-0.25949	0.00037678	0.31448
0.0107	10.7	0.00010823	-0.07977	-0.00030666	-0.58921	-6.016e-05	-0.20552	0.00018147	-0.19762	0.00011763	0.04319	0.0001052	-0.04298	0.0001683	-0.09315	0.00010346	-0.31176	0.00039538	0.33308
0.010725	10.725	6.839e-05	-0.11961	-0.00034143	-0.62398	-0.00012691	-0.27227	0.00014118	-0.23791	8.993e-05	0.01549	0.00010507	-0.04311	0.00022815	-0.0333	5.299e-05	-0.36223	0.00042179	0.35949
0.01075	10.75	4.145e-05	-0.14655	-0.00035524	-0.63779	-0.00019681	-0.34217	7.393e-05	-0.30516	4.617e-05	-0.02827	0.00010024	-0.04794	0.00029847	0.03702	2.191e-05	-0.39331	0.00043691	0.37461
0.010775	10.775	1.252e-05	-0.17548	-0.0003615	-0.64405	-0.00023689	-0.38225	2.2e-06	-0.37689	1.528e-05	-0.05916	8.972e-05	-0.05846	0.00036416	0.10271	1.67e-05	-0.39852	0.00042163	0.35933

## Sheet: 24kHz
Time (ms)	24kHz 10dB Atten	24kHz 10dB Atten Normalised	24kHz 20dB Atten	24kHz 20dB Atten Normalised	24kHz 30dB Atten	24kHz 30dB Atten Normalised	24kHz 40dB Atten	24kHz 40dB Atten Normalised	24kHz 50dB Atten	24kHz 50dB Atten Normalised	24kHz 60dB Atten	24kHz 60dB Atten Normalised	24kHz 70dB Atten	24kHz 70dB Atten Normalised	24kHz 65dB Atten	24kHz 65dB Atten Normalised	24kHz 80dB Atten	24kHz 80dB Atten Normalised
-2	0.0003334	0	0.00036763	0	0.00036595	0	0.00028876	0	1.308e-05	0	0.0003235	0	0.00027191	0	9.206e-05	0	0.00038988	0
-1.975	0.00032099	-0.01241	0.00035473	-0.0129	0.0003319	-0.03405	0.00029173	0.00297	1.743e-05	0.00435	0.00033835	0.01485	0.00026096	-0.01095	8.054e-05	-0.01152	0.000409	0.01912
-1.95	0.00029867	-0.03473	0.00033439	-0.03324	0.00030743	-0.05852	0.00029184	0.00308	1.55e-05	0.00242	0.00036404	0.04054	0.00024499	-0.02692	8.447e-05	-0.00759	0.00043076	0.04088
-1.925	0.00027137	-0.06203	0.00031683	-0.0508	0.00030282	-0.06313	0.00027917	-0.00959	1.238e-05	-0.0007	0.00040145	0.07795	0.00022892	-0.04299	0.00010236	0.0103	0.0004334	0.04352
-1.9	0.00025508	-0.07832	0.00030552	-0.06211	0.00030147	-0.06448	0.00025662	-0.03214	2.922e-05	0.01614	0.00044019	0.11669	0.00021901	-0.0529	0.00012716	0.0351	0.0004134	0.02352
-1.875	0.00024642	-0.08698	0.0003067	-0.06093	0.00029567	-0.07028	0.00022844	-0.06032	6.663e-05	0.05355	0.00046612	0.14262	0.00022028	-0.05163	0.00015397	0.06191	0.00038144	-0.00844
-1.85	0.00025175	-0.08165	0.0003166	-0.05103	0.00029433	-0.07162	0.00020361	-0.08515	0.00010159	0.08851	0.00047488	0.15138	0.00023082	-0.04109	0.00017701	0.08495	0.00036155	-0.02833
-1.825	0.0002607	-0.0727	0.00030995	-0.05768	0.00030108	-0.06487	0.00020633	-0.08243	0.00010108	0.088	0.00048425	0.16075	0.00023696	-0.03495	0.00018982	0.09776	0.0003456	-0.04428
-1.8	0.00026872	-0.06468	0.0002831	-0.08453	0.00031289	-0.05306	0.00023612	-0.05264	7.488e-05	0.0618	0.00049459	0.17109	0.00024185	-0.03006	0.00018164	0.08958	0.00033342	-0.05646
-1.775	0.00026693	-0.06647	0.0002566	-0.11103	0.00032444	-0.04151	0.00026174	-0.02702	3.304e-05	0.01996	0.00047096	0.14746	0.00024607	-0.02584	0.00015311	0.06105	0.00032887	-0.06101
-1.75	0.00025088	-0.08252	0.00024099	-0.12664	0.0003327	-0.03325	0.00028253	-0.00623	2.008e-05	0.007	0.00040834	0.08484	0.00024176	-0.03015	0.00011555	0.02349	0.00033357	-0.05631
-1.725	0.00023207	-0.10133	0.00023016	-0.13747	0.00033525	-0.0307	0.00030152	0.01276	2.852e-05	0.01544	0.00034243	0.01893	0.0002322	-0.03971	7.666e-05	-0.0154	0.00035194	-0.03794
-1.7	0.00023353	-0.09987	0.00021578	-0.15185	0.00032968	-0.03627	0.00031152	0.02276	6.565e-05	0.05257	0.000295	-0.0285	0.00022565	-0.04626	5.515e-05	-0.03691	0.00036165	-0.02823
-1.675	0.00026678	-0.06662	0.00019797	-0.16966	0.00031149	-0.05446	0.00031174	0.02298	0.00010487	0.09179	0.0002639	-0.0596	0.00022008	-0.05183	6.263e-05	-0.02943	0.00036609	-0.02379
-1.65	0.00031706	-0.01634	0.00017501	-0.19262	0.00029229	-0.07366	0.00031188	0.02312	0.00013624	0.12316	0.00024784	-0.07566	0.00021312	-0.05879	0.00010127	0.00921	0.00036158	-0.0283
-1.625	0.00037128	0.03788	0.0001544	-0.21323	0.00026005	-0.1059	0.00032583	0.03707	0.00014852	0.13544	0.00023322	-0.09028	0.00019618	-0.07573	0.00015294	0.06088	0.00035945	-0.03043
-1.6	0.00039825	0.06485	0.00014145	-0.22618	0.00022781	-0.13814	0.00035372	0.06496	0.00014627	0.13319	0.00023143	-0.09207	0.00017113	-0.10078	0.00019439	0.10233	0.00036018	-0.0297
-1.575	0.00037923	0.04583	0.00015043	-0.2172	0.00020924	-0.15671	0.00039133	0.10257	0.00013616	0.12308	0.00025948	-0.06402	0.00014521	-0.1267	0.00021397	0.12191	0.00036193	-0.02795
-1.55	0.00032549	-0.00791	0.00018765	-0.17998	0.00018858	-0.17737	0.00041258	0.12382	0.00013008	0.117	0.00029783	-0.02567	0.00012642	-0.14549	0.00021941	0.12735	0.0003647	-0.02518
-1.525	0.00026523	-0.06817	0.00024504	-0.12259	0.00016233	-0.20362	0.00041126	0.1225	0.00013304	0.11996	0.00033628	0.01278	0.0001189	-0.15301	0.00020607	0.11401	0.00037967	-0.01021
-1.5	0.00022206	-0.11134	0.00030502	-0.06261	0.00013403	-0.23192	0.0004219	0.13314	0.00014296	0.12988	0.00036916	0.04566	0.00014126	-0.13065	0.00018147	0.08941	0.00040668	0.0168
-1.475	0.00021031	-0.12309	0.00035814	-0.00949	0.00011907	-0.24688	0.00041953	0.13077	0.00015603	0.14295	0.00038556	0.06206	0.00018668	-0.08523	0.0001523	0.06024	0.00043574	0.04586
-1.45	0.00021999	-0.11341	0.00039091	0.02328	0.00011996	-0.24599	0.00041331	0.12455	0.00017167	0.15859	0.00038924	0.06574	0.00023283	-0.03908	0.00012894	0.03688	0.00046446	0.07458
-1.425	0.00024501	-0.08839	0.00039162	0.02399	0.00013186	-0.23409	0.00041422	0.12546	0.00017975	0.16667	0.00039975	0.07625	0.00026225	-0.00966	0.00011136	0.0193	0.00047118	0.0813
-1.4	0.00028088	-0.05252	0.00037245	0.00482	0.00015793	-0.20802	0.00041699	0.12823	0.00017228	0.1592	0.00042004	0.09654	0.00024613	-0.02578	9.507e-05	0.00301	0.00044473	0.05485
-1.375	0.00030789	-0.02551	0.00034664	-0.02099	0.00017899	-0.18696	0.00042772	0.13896	0.00013622	0.12314	0.00043485	0.11135	0.00019871	-0.0732	8.642e-05	-0.00564	0.00038759	-0.00229
-1.35	0.00032212	-0.01128	0.00032668	-0.04095	0.00018234	-0.18361	0.00043973	0.15097	8.592e-05	0.07284	0.00043546	0.11196	0.00016152	-0.11039	7.77e-05	-0.01436	0.00031326	-0.07662
-1.325	0.0003191	-0.0143	0.00032791	-0.03972	0.00017972	-0.18623	0.00045214	0.16338	3.745e-05	0.02437	0.00040934	0.08584	0.00017015	-0.10176	5.804e-05	-0.03402	0.00024245	-0.14743
-1.3	0.00029892	-0.03448	0.00032727	-0.04036	0.00017316	-0.19279	0.00045713	0.16837	1.163e-05	-0.00145	0.00036517	0.04167	0.00020387	-0.06804	5.58e-05	-0.03626	0.00019615	-0.19373
-1.275	0.00027702	-0.05638	0.00033722	-0.03041	0.00015999	-0.20596	0.00044666	0.1579	-4.89e-06	-0.01797	0.00031513	-0.00837	0.00022931	-0.0426	7.862e-05	-0.01344	0.00018366	-0.20622
-1.25	0.00025253	-0.08087	0.00035263	-0.015	0.00014692	-0.21903	0.00041769	0.12893	-9.01e-06	-0.02209	0.0002746	-0.0489	0.00024398	-0.02793	9.658e-05	0.00452	0.00020353	-0.18635
-1.225	0.00022611	-0.10729	0.00036874	0.00111	0.00013794	-0.22801	0.00038301	0.09425	-6.88e-06	-0.01996	0.00025297	-0.07053	0.00024883	-0.02308	0.00010651	0.01445	0.00023358	-0.1563
-1.2	0.00021527	-0.11813	0.00038981	0.02218	0.00012447	-0.24148	0.0003446	0.05584	6.18e-06	-0.0069	0.00024847	-0.07503	0.00023519	-0.03672	0.00011738	0.02532	0.00025779	-0.13209
-1.175	0.00022317	-0.11023	0.0004045	0.03687	0.00010353	-0.26242	0.00031634	0.02758	3.243e-05	0.01935	0.00025394	-0.06956	0.00021679	-0.05512	0.00012738	0.03532	0.00026852	-0.12136
-1.15	0.00023315	-0.10025	0.00039869	0.03106	9.051e-05	-0.27544	0.00028898	0.00022	5.998e-05	0.0469	0.00025857	-0.06493	0.0001894	-0.08251	0.00013857	0.04651	0.00025857	-0.13131
-1.125	0.00022065	-0.11275	0.00037562	0.00799	8.747e-05	-0.27848	0.00026987	-0.01889	6.948e-05	0.0564	0.00025996	-0.06354	0.00015105	-0.12086	0.00015916	0.0671	0.00023572	-0.15416
-1.1	0.00018102	-0.15238	0.00034322	-0.02441	8.566e-05	-0.28029	0.0002626	-0.02616	6.655e-05	0.05347	0.00026454	-0.05896	0.00011661	-0.1553	0.00019227	0.10021	0.00020584	-0.18404
-1.075	0.00012403	-0.20937	0.00031449	-0.05314	8.408e-05	-0.28187	0.0002739	-0.01486	5.519e-05	0.04211	0.00027845	-0.04505	0.00010403	-0.16788	0.00022279	0.13073	0.00018011	-0.20977
-1.05	8.872e-05	-0.24468	0.00030757	-0.06006	8.191e-05	-0.28404	0.00030276	0.014	5.84e-05	0.04532	0.00029332	-0.03018	0.00012197	-0.14994	0.00024112	0.14906	0.00015825	-0.23163
-1.025	8.861e-05	-0.24479	0.00032008	-0.04755	7.429e-05	-0.29166	0.00033997	0.05121	6.959e-05	0.05651	0.00031193	-0.01157	0.00016914	-0.10277	0.00024007	0.14801	0.00014255	-0.24733
-1	0.00011696	-0.21644	0.00032967	-0.03796	4.811e-05	-0.31784	0.00038052	0.09176	9.524e-05	0.08216	0.00032242	-0.00108	0.00022088	-0.05103	0.00024285	0.15079	0.00012918	-0.2607
-0.975	0.00015848	-0.17492	0.00033305	-0.03458	7.06e-06	-0.35889	0.00042522	0.13646	0.00012086	0.10778	0.0003126	-0.0109	0.0002567	-0.01521	0.00022421	0.13215	0.00013357	-0.25631
-0.95	0.00019955	-0.13385	0.00033557	-0.03206	-3.544e-05	-0.40139	0.00046784	0.17908	0.00012441	0.11133	0.00028764	-0.03586	0.00028321	0.0113	0.00018253	0.09047	0.00015339	-0.23649
-0.925	0.00021676	-0.11664	0.00035879	-0.00884	-4.536e-05	-0.41131	0.00050211	0.21335	9.763e-05	0.08455	0.00026111	-0.06239	0.00029975	0.02784	0.00012805	0.03599	0.0001847	-0.20518
-0.9	0.00021053	-0.12287	0.0003941	0.02647	-2.78e-05	-0.39375	0.00050811	0.21935	5.717e-05	0.04409	0.00024627	-0.07723	0.00030338	0.03147	6.654e-05	-0.02552	0.00022271	-0.16717
-0.875	0.00018241	-0.15099	0.0004255	0.05787	-4.06e-06	-0.37001	0.00048014	0.19138	2.474e-05	0.01166	0.00023354	-0.08996	0.00030111	0.0292	9.53e-06	-0.08253	0.00025481	-0.13507
-0.85	0.0001351	-0.1983	0.00044732	0.07969	1.709e-05	-0.34886	0.00042771	0.13895	5e-08	-0.01303	0.00023884	-0.08466	0.00029739	0.02548	-3.552e-05	-0.12758	0.00028009	-0.10979
-0.825	8.267e-05	-0.25073	0.0004357	0.06807	2.87e-05	-0.33725	0.00036325	0.07449	-1.755e-05	-0.03063	0.00025724	-0.06626	0.00029705	0.02514	-7.32e-05	-0.16526	0.00029169	-0.09819
-0.8	5.078e-05	-0.28262	0.00039081	0.02318	3.47e-05	-0.33125	0.00031021	0.02145	-1.754e-05	-0.03062	0.00027944	-0.04406	0.00027917	0.00726	-8.78e-05	-0.17986	0.00026997	-0.11991
-0.775	5.104e-05	-0.28236	0.00033729	-0.03034	2.833e-05	-0.33762	0.00028389	-0.00487	1.189e-05	-0.00119	0.0003093	-0.0142	0.00025782	-0.01409	-6.771e-05	-0.15977	0.00021739	-0.17249
-0.75	5.255e-05	-0.28085	0.00029579	-0.07184	9.64e-06	-0.35631	0.00029132	0.00256	6.703e-05	0.05395	0.00033701	0.01351	0.00024147	-0.03044	-1.96e-05	-0.11166	0.0001745	-0.21538
-0.725	4.29e-05	-0.2905	0.00026612	-0.10151	-1.3e-05	-0.37895	0.00031026	0.0215	0.00012424	0.11116	0.00034573	0.02223	0.00023956	-0.03235	4.727e-05	-0.04479	0.0001734	-0.21648
-0.7	3.266e-05	-0.30074	0.00024023	-0.1274	-3.483e-05	-0.40078	0.00032079	0.03203	0.00015708	0.144	0.0003443	0.0208	0.000241	-0.03091	0.00012332	0.03126	0.00021661	-0.17327
-0.675	3.641e-05	-0.29699	0.00020828	-0.15935	-4.281e-05	-0.40876	0.00032064	0.03188	0.00015818	0.1451	0.00034281	0.01931	0.00024345	-0.02846	0.00018737	0.09531	0.00028468	-0.1052
-0.65	5.644e-05	-0.27696	0.00016431	-0.20332	-2.998e-05	-0.39593	0.00031689	0.02813	0.00013387	0.12079	0.00035311	0.02961	0.00025501	-0.0169	0.00022547	0.13341	0.00034565	-0.04423
-0.625	8.703e-05	-0.24637	0.00011784	-0.24979	-3.11e-06	-0.36906	0.0003253	0.03654	0.00010144	0.08836	0.00038289	0.05939	0.00030775	0.03584	0.00023534	0.14328	0.00038055	-0.00933
-0.6	0.00012162	-0.21178	8.377e-05	-0.28386	3.95e-05	-0.32645	0.00035094	0.06218	8.539e-05	0.07231	0.00040372	0.08022	0.00036072	0.08881	0.00023228	0.14022	0.00039844	0.00856
-0.575	0.0001602	-0.1732	7.999e-05	-0.28764	9.331e-05	-0.27264	0.00037292	0.08416	9.367e-05	0.08059	0.00040173	0.07823	0.00038149	0.10958	0.0002236	0.13154	0.00042224	0.03236
-0.55	0.0002035	-0.1299	9.683e-05	-0.2708	0.00014155	-0.2244	0.00037278	0.08402	0.00012842	0.11534	0.0003795	0.056	0.00037386	0.10195	0.00020471	0.11265	0.0004471	0.05722
-0.525	0.00023841	-0.09499	0.00012032	-0.24731	0.00017038	-0.19557	0.00035739	0.06863	0.00016686	0.15378	0.00034784	0.02434	0.00034339	0.07148	0.00017898	0.08692	0.00044759	0.05771
-0.5	0.00026108	-0.07232	0.00015033	-0.2173	0.00018329	-0.18266	0.00034021	0.05145	0.0002027	0.18962	0.00033212	0.00862	0.00029307	0.02116	0.00015155	0.05949	0.00041052	0.02064
-0.475	0.00025595	-0.07745	0.00017963	-0.188	0.00018551	-0.18044	0.00034101	0.05225	0.00021438	0.2013	0.00033946	0.01596	0.00026383	-0.00808	0.00012777	0.03571	0.00037056	-0.01932
-0.45	0.00022377	-0.10963	0.00020659	-0.16104	0.00018462	-0.18133	0.0003557	0.06694	0.00020298	0.1899	0.00035086	0.02736	0.00026022	-0.01169	0.00010208	0.01002	0.00035945	-0.03043
-0.425	0.00019267	-0.14073	0.00023053	-0.1371	0.00017255	-0.1934	0.00040008	0.11132	0.00016111	0.14803	0.00033878	0.01528	0.00025792	-0.01399	8.857e-05	-0.00349	0.00037114	-0.01874
-0.4	0.00016574	-0.16766	0.00024772	-0.11991	0.00015083	-0.21512	0.00045891	0.17015	0.00010469	0.09161	0.00031755	-0.00595	0.00024602	-0.02589	9.606e-05	0.004	0.00040329	0.01341
-0.375	0.00015701	-0.17639	0.00024939	-0.11824	0.00012017	-0.24578	0.00051499	0.22623	5.014e-05	0.03706	0.00031014	-0.01336	0.00023063	-0.04128	0.00011435	0.02229	0.00043276	0.04288
-0.35	0.00016771	-0.16569	0.00023813	-0.1295	9.506e-05	-0.27089	0.00053893	0.25017	3.054e-05	0.01746	0.00033034	0.00684	0.00023449	-0.03742	0.00014051	0.04845	0.00045766	0.06778
-0.325	0.00017445	-0.15895	0.00022505	-0.14258	8.527e-05	-0.28068	0.00053153	0.24277	7.343e-05	0.06035	0.00034978	0.02628	0.00025459	-0.01732	0.00016205	0.06999	0.00046239	0.07251
-0.3	0.00017372	-0.15968	0.00022361	-0.14402	7.933e-05	-0.28662	0.00049062	0.20186	0.00014198	0.1289	0.00036875	0.04525	0.00027114	-0.00077	0.00017051	0.07845	0.00042137	0.03149
-0.275	0.00016442	-0.16898	0.00025054	-0.11709	7.487e-05	-0.29108	0.00043277	0.14401	0.00019128	0.1782	0.0003753	0.0518	0.00027649	0.00458	0.0001767	0.08464	0.00035559	-0.03429
-0.25	0.00014642	-0.18698	0.00029247	-0.07516	7.216e-05	-0.29379	0.00037089	0.08213	0.00021469	0.20161	0.0003591	0.0356	0.00026078	-0.01113	0.00017948	0.08742	0.00029856	-0.09132
-0.225	0.00015059	-0.18281	0.00031703	-0.0506	5.466e-05	-0.31129	0.00032146	0.0327	0.00022763	0.21455	0.0003232	-0.0003	0.00024669	-0.02522	0.00016346	0.0714	0.00028016	-0.10972
-0.2	0.00019153	-0.14187	0.00033696	-0.03067	2.743e-05	-0.33852	0.00029414	0.00538	0.00021884	0.20576	0.00027493	-0.04857	0.00024489	-0.02702	0.00014056	0.0485	0.00030887	-0.08101
-0.175	0.0002573	-0.0761	0.00036463	-0.003	-8.79e-06	-0.37474	0.0002918	0.00304	0.00020049	0.18741	0.0002482	-0.0753	0.00024401	-0.0279	0.00013072	0.03866	0.00036882	-0.02106
-0.15	0.00031229	-0.02111	0.00040847	0.04084	-3.772e-05	-0.40367	0.00028924	0.00048	0.00016904	0.15596	0.00025114	-0.07236	0.00022991	-0.042	0.00013156	0.0395	0.00043843	0.04855
-0.125	0.00034609	0.01269	0.00044353	0.0759	-4.121e-05	-0.40716	0.00027757	-0.01119	0.0001346	0.12152	0.00026327	-0.06023	0.00021267	-0.05924	0.00015024	0.05818	0.00050091	0.11103
-0.1	0.00035474	0.02134	0.00045782	0.09019	-2.483e-05	-0.39078	0.00024893	-0.03983	0.00010585	0.09277	0.00027045	-0.05305	0.00021084	-0.06107	0.00017224	0.08018	0.0005458	0.15592
-0.075	0.00033753	0.00413	0.00045033	0.0827	-4.5e-07	-0.3664	0.00023235	-0.05641	7.846e-05	0.06538	0.00027977	-0.04373	0.00022226	-0.04965	0.00018881	0.09675	0.00057098	0.1811
-0.05	0.00031008	-0.02332	0.00041901	0.05138	1.391e-05	-0.35204	0.00024102	-0.04774	6.522e-05	0.05214	0.00028343	-0.04007	0.00024257	-0.02934	0.00020141	0.10935	0.00057074	0.18086
-0.025	0.00028925	-0.04415	0.00037378	0.00615	1.514e-05	-0.35081	0.0002736	-0.01516	5.782e-05	0.04474	0.00027791	-0.04559	0.00026714	-0.00477	0.0002158	0.12374	0.00055901	0.16913
0	0.00027793	-0.05547	0.00035284	-0.01479	1.357e-05	-0.35238	0.00032176	0.033	5.773e-05	0.04465	0.00027733	-0.04617	0.00028618	0.01427	0.00023639	0.14433	0.00055022	0.16034
0.025	0.00027034	-0.06306	0.00036531	-0.00232	1.771e-05	-0.34824	0.00036789	0.07913	6.498e-05	0.0519	0.00027173	-0.05177	0.00028547	0.01356	0.00025309	0.16103	0.00053447	0.14459
0.05	0.00026231	-0.07109	0.00037694	0.00931	3.684e-05	-0.32911	0.0003851	0.09634	6.306e-05	0.04998	0.0002603	-0.0632	0.00026823	-0.00368	0.00025624	0.16418	0.000516	0.12612
0.075	0.00025627	-0.07713	0.0003764	0.00877	5.646e-05	-0.30949	0.00035946	0.0707	6.107e-05	0.04799	0.00024525	-0.07825	0.00023079	-0.04112	0.00024359	0.15153	0.00050921	0.11933
0.1	0.00025617	-0.07723	0.00036819	0.00056	7.569e-05	-0.29026	0.00030706	0.0183	6.115e-05	0.04807	0.00022578	-0.09772	0.00019505	-0.07686	0.00022448	0.13242	0.00052048	0.1306
0.125	0.0002505	-0.0829	0.00035853	-0.0091	0.00010315	-0.2628	0.00025432	-0.03444	5.872e-05	0.04564	0.00021293	-0.11057	0.00017593	-0.09598	0.00020549	0.11343	0.00054955	0.15967
0.15	0.0002468	-0.0866	0.00036573	-0.0019	0.0001407	-0.22525	0.00022218	-0.06658	5.96e-05	0.04652	0.00021369	-0.10981	0.00017401	-0.0979	0.00020652	0.11446	0.00057038	0.1805
0.175	0.00025424	-0.07916	0.00039043	0.0228	0.00019923	-0.16672	0.00021379	-0.07497	8.279e-05	0.06971	0.00023363	-0.08987	0.00016503	-0.10688	0.00022427	0.13221	0.0005598	0.16992
0.2	0.00028527	-0.04813	0.00042021	0.05258	0.00025881	-0.10714	0.00022461	-0.06415	0.00011471	0.10163	0.00027498	-0.04852	0.00015611	-0.1158	0.00024982	0.15776	0.00052314	0.13326
0.225	0.0003336	0.0002	0.00043767	0.07004	0.00032498	-0.04097	0.00024267	-0.04609	0.00014785	0.13477	0.00029979	-0.02371	0.00014881	-0.1231	0.0002805	0.18844	0.00046842	0.07854
0.25	0.00037253	0.03913	0.00043045	0.06282	0.00037971	0.01376	0.00024951	-0.03925	0.00017024	0.15716	0.00030796	-0.01554	0.00014326	-0.12865	0.00030952	0.21746	0.0004141	0.02422
0.275	0.00039059	0.05719	0.00039848	0.03085	0.00039499	0.02904	0.0002393	-0.04946	0.00017801	0.16493	0.00028836	-0.03514	0.00012499	-0.14692	0.00033979	0.24773	0.00038206	-0.00782
0.3	0.00039412	0.06072	0.00036209	-0.00554	0.00037885	0.0129	0.00021614	-0.07262	0.00017878	0.1657	0.00025109	-0.07241	9.321e-05	-0.1787	0.00037328	0.28122	0.0003806	-0.00928
0.325	0.00038986	0.05646	0.00033431	-0.03332	0.00034122	-0.02473	0.00017817	-0.11059	0.00018357	0.17049	0.00021243	-0.11107	6.386e-05	-0.20805	0.00040283	0.31077	0.00042114	0.03126
0.35	0.00037484	0.04144	0.00031161	-0.05602	0.00029707	-0.06888	0.0001521	-0.13666	0.00019161	0.17853	0.00018918	-0.13432	5.552e-05	-0.21639	0.00042035	0.32829	0.00045581	0.06593
0.375	0.00035249	0.01909	0.00026096	-0.10667	0.00024184	-0.12411	0.00015891	-0.12985	0.00018228	0.1692	0.00018419	-0.13931	7.868e-05	-0.19323	0.00042902	0.33696	0.00047015	0.08027
0.4	0.00032739	-0.00601	0.0001853	-0.18233	0.00017772	-0.18823	0.00018755	-0.10121	0.00015048	0.1374	0.00018371	-0.13979	0.00011617	-0.15574	0.00042948	0.33742	0.00045305	0.06317
0.425	0.00029455	-0.03885	0.00010621	-0.26142	0.00012422	-0.24173	0.00022656	-0.0622	0.00010612	0.09304	0.00018658	-0.13692	0.00014399	-0.12792	0.00042305	0.33099	0.00042327	0.03339
0.45	0.00024737	-0.08603	5.518e-05	-0.31245	0.00010102	-0.26493	0.00026289	-0.02587	8.124e-05	0.06816	0.00019837	-0.12513	0.00015431	-0.1176	0.00042248	0.33042	0.00039102	0.00114
0.475	0.00018929	-0.14411	3.68e-05	-0.33083	0.0001169	-0.24905	0.00029826	0.0095	8.178e-05	0.0687	0.00021497	-0.10853	0.00012326	-0.14865	0.00042927	0.33721	0.00037018	-0.0197
0.5	0.00013111	-0.20229	5.152e-05	-0.31611	0.00015476	-0.21119	0.00033338	0.04462	0.00010752	0.09444	0.00022533	-0.09817	7.631e-05	-0.1956	0.0004402	0.34814	0.00036292	-0.02696
0.525	0.0001011	-0.2323	7.43e-05	-0.29333	0.00019257	-0.17338	0.00036449	0.07573	0.00015896	0.14588	0.00024092	-0.08258	2.471e-05	-0.2472	0.00043804	0.34598	0.0003743	-0.01558
0.55	0.00011254	-0.22086	9.707e-05	-0.27056	0.00020795	-0.158	0.00037721	0.08845	0.00021196	0.19888	0.00024752	-0.07598	4.59e-06	-0.26732	0.00041591	0.32385	0.00039524	0.00536
0.575	0.00013906	-0.19434	0.00011564	-0.25199	0.00021019	-0.15576	0.00036626	0.0775	0.00025891	0.24583	0.00024934	-0.07416	2.196e-05	-0.24995	0.00038342	0.29136	0.00041194	0.02206
0.6	0.00014654	-0.18686	0.00012543	-0.2422	0.00020153	-0.16442	0.00034541	0.05665	0.00028529	0.27221	0.00025415	-0.06935	5.969e-05	-0.21222	0.00035034	0.25828	0.00041641	0.02653
0.625	0.00012211	-0.21129	0.00012083	-0.2468	0.00018195	-0.184	0.0003334	0.04464	0.00029374	0.28066	0.00024669	-0.07681	9.907e-05	-0.17284	0.0003205	0.22844	0.00040551	0.01563
0.65	7.752e-05	-0.25588	0.00010227	-0.26536	0.00017282	-0.19313	0.00033045	0.04169	0.00029032	0.27724	0.00023363	-0.08987	0.00012186	-0.15005	0.00028837	0.19631	0.00038145	-0.00843
0.675	4.826e-05	-0.28514	8.317e-05	-0.28446	0.00017953	-0.18642	0.00032878	0.04002	0.00028195	0.26887	0.00022841	-0.09509	0.00012613	-0.14578	0.00026345	0.17139	0.00036446	-0.02542
0.7	3.835e-05	-0.29505	7.63e-05	-0.29133	0.00019579	-0.17016	0.00034715	0.05839	0.00027	0.25692	0.00023263	-0.09087	0.00010597	-0.16594	0.00024814	0.15608	0.00035842	-0.03146
0.725	3.958e-05	-0.29382	7.929e-05	-0.28834	0.00021228	-0.15367	0.00038408	0.09532	0.00024869	0.23561	0.00024308	-0.08042	0.00010228	-0.16963	0.00023969	0.14763	0.00034998	-0.0399
0.75	5.931e-05	-0.27409	8.472e-05	-0.28291	0.0001995	-0.16645	0.00043447	0.14571	0.00021979	0.20671	0.00025497	-0.06853	0.00012204	-0.14987	0.0002469	0.15484	0.00033964	-0.05024
0.775	0.0001001	-0.2333	9.512e-05	-0.27251	0.00017298	-0.19297	0.00047672	0.18796	0.00019038	0.1773	0.00026522	-0.05828	0.00016988	-0.10203	0.0002727	0.18064	0.00033986	-0.05002
0.8	0.00013881	-0.19459	9.882e-05	-0.26881	0.00015724	-0.20871	0.00048548	0.19672	0.00015806	0.14498	0.0002717	-0.0518	0.00022492	-0.04699	0.00030843	0.21637	0.00033923	-0.05065
0.825	0.00017679	-0.15661	9.479e-05	-0.27284	0.00016088	-0.20507	0.00046683	0.17807	0.00013034	0.11726	0.00028487	-0.03863	0.00025844	-0.01347	0.00033107	0.23901	0.00032237	-0.06751
0.85	0.00023287	-0.10053	9.595e-05	-0.27168	0.00018814	-0.17781	0.00044211	0.15335	0.00012077	0.10769	0.00029956	-0.02394	0.00027718	0.00527	0.000323	0.23094	0.00030457	-0.08531
0.875	0.00031056	-0.02284	0.00011853	-0.2491	0.00021768	-0.14827	0.0004219	0.13314	0.00012726	0.11418	0.00031556	-0.00794	0.00027592	0.00401	0.00029753	0.20547	0.00027678	-0.1131
0.9	0.00039244	0.05904	0.00014969	-0.21794	0.00023281	-0.13314	0.00041813	0.12937	0.00014201	0.12893	0.00033472	0.01122	0.0002743	0.00239	0.00026753	0.17547	0.00023669	-0.15319
0.925	0.0004963	0.1629	0.0002022	-0.16543	0.00022945	-0.1365	0.00042888	0.14012	0.00015406	0.14098	0.00033748	0.01398	0.00027124	-0.00067	0.00023824	0.14618	0.00020206	-0.18782
0.95	0.0006304	0.297	0.00027516	-0.09247	0.00019474	-0.17121	0.00045359	0.16483	0.00015698	0.1439	0.00033282	0.00932	0.00025666	-0.01525	0.00021629	0.12423	0.00017136	-0.21852
0.975	0.00077557	0.44217	0.00034153	-0.0261	0.00014264	-0.22331	0.000476	0.18724	0.00015568	0.1426	0.00031685	-0.00665	0.00024813	-0.02378	0.00019988	0.10782	0.00013414	-0.25574
1	0.00094112	0.60772	0.00040877	0.04114	0.00010551	-0.26044	0.00049125	0.20249	0.00015546	0.14238	0.00030312	-0.02038	0.00026082	-0.01109	0.00018462	0.09256	9.575e-05	-0.29413
1.025	0.0011508	0.8174	0.00050464	0.13701	0.0001022	-0.26375	0.0004999	0.21114	0.00016288	0.1498	0.00031244	-0.01106	0.0002916	0.01969	0.00018339	0.09133	6.478e-05	-0.3251
1.05	0.00138182	1.04842	0.00063701	0.26938	0.00014234	-0.22361	0.00049977	0.21101	0.00017602	0.16294	0.00032565	0.00215	0.00032172	0.04981	0.0001953	0.10324	5.582e-05	-0.33406
1.075	0.001604	1.2706	0.00079779	0.43016	0.00021775	-0.1482	0.00048155	0.19279	0.00018754	0.17446	0.00033667	0.01317	0.00033756	0.06565	0.00021342	0.12136	6.896e-05	-0.32092
1.1	0.0018426	1.5092	0.00098769	0.62006	0.00032064	-0.04531	0.00046075	0.17199	0.00018541	0.17233	0.00034349	0.01999	0.00034322	0.07131	0.00022929	0.13723	0.00010242	-0.28746
1.125	0.00207481	1.74141	0.00118809	0.82046	0.00042916	0.06321	0.00045891	0.17015	0.00018745	0.17437	0.00034009	0.01659	0.00035571	0.0838	0.00023453	0.14247	0.00015195	-0.23793
1.15	0.00226788	1.93448	0.00138145	1.01382	0.00054425	0.1783	0.00048141	0.19265	0.00020517	0.19209	0.00032221	-0.00129	0.00036618	0.09427	0.00023458	0.14252	0.00019363	-0.19625
1.175	0.0024358	2.1024	0.00157916	1.21153	0.0006661	0.30015	0.00052924	0.24048	0.00023255	0.21947	0.00029638	-0.02712	0.00036597	0.09406	0.0002409	0.14884	0.00022025	-0.16963
1.2	0.00257385	2.24045	0.00175097	1.38334	0.00079789	0.43194	0.00058869	0.29993	0.00024816	0.23508	0.00026128	-0.06222	0.00035234	0.08043	0.00025658	0.16452	0.00023583	-0.15405
1.225	0.00266341	2.33001	0.00187736	1.50973	0.00094593	0.57998	0.00066083	0.37207	0.00024468	0.2316	0.00021544	-0.10806	0.00031922	0.04731	0.00028054	0.18848	0.00022	-0.16988
1.25	0.00271469	2.38129	0.00194988	1.58225	0.00110826	0.74231	0.0007249	0.43614	0.0002414	0.22832	0.00016633	-0.15717	0.00028882	0.01691	0.00030412	0.21206	0.00018589	-0.20399
1.275	0.00275333	2.41993	0.00200157	1.63394	0.00127326	0.90731	0.00079719	0.50843	0.00026154	0.24846	0.00014159	-0.18191	0.0002681	-0.00381	0.0003082	0.21614	0.00015936	-0.23052
1.3	0.00276018	2.42678	0.0020272	1.65957	0.00140507	1.03912	0.00088345	0.59469	0.00029645	0.28337	0.00013595	-0.18755	0.00025521	-0.0167	0.00028584	0.19378	0.00016127	-0.22861
1.325	0.00273525	2.40185	0.00201176	1.64413	0.0014875	1.12155	0.00098909	0.70033	0.0003318	0.31872	0.00014369	-0.17981	0.00024263	-0.02928	0.0002623	0.17024	0.00018343	-0.20645
1.35	0.0026865	2.3531	0.00199273	1.6251	0.00153783	1.17188	0.00110501	0.81625	0.00035562	0.34254	0.00016021	-0.16329	0.00023662	-0.03529	0.00023653	0.14447	0.00020695	-0.18293
1.375	0.00260317	2.26977	0.00199069	1.62306	0.00155895	1.193	0.00122766	0.9389	0.00036932	0.35624	0.00018452	-0.13898	0.00024941	-0.0225	0.00022479	0.13273	0.00021436	-0.17552
1.4	0.00248244	2.14904	0.00203217	1.66454	0.0015521	1.18615	0.00134937	1.06061	0.00038693	0.37385	0.00022153	-0.10197	0.00027379	0.00188	0.00023727	0.14521	0.00022066	-0.16922
1.425	0.0023523	2.0189	0.00211585	1.74822	0.00153654	1.17059	0.00146101	1.17225	0.00043497	0.42189	0.00026454	-0.05896	0.00029529	0.02338	0.00027059	0.17853	0.00024108	-0.1488
1.45	0.00219977	1.86637	0.00221604	1.84841	0.00152777	1.16182	0.00154966	1.2609	0.00048156	0.46848	0.00030849	-0.01501	0.0003064	0.03449	0.0003332	0.24114	0.00026006	-0.12982
1.475	0.0020001	1.6667	0.00227514	1.90751	0.00151863	1.15268	0.00159167	1.30291	0.00052619	0.51311	0.00033385	0.01035	0.00029395	0.02204	0.00041426	0.3222	0.00024722	-0.14266
1.5	0.00173933	1.40593	0.00227356	1.90593	0.00153708	1.17113	0.00158109	1.29233	0.00056303	0.54995	0.00034135	0.01785	0.00026548	-0.00643	0.00049591	0.40385	0.00022082	-0.16906
1.525	0.00141008	1.07668	0.00220285	1.83522	0.00157903	1.21308	0.00152545	1.23669	0.00060453	0.59145	0.0003461	0.0226	0.0002403	-0.03161	0.00055662	0.46456	0.00019886	-0.19102
1.55	0.00102601	0.69261	0.00202494	1.65731	0.00162894	1.26299	0.00146389	1.17513	0.00066649	0.65341	0.00033799	0.01449	0.00023839	-0.03352	0.00057004	0.47798	0.00018207	-0.20781
1.575	0.00064312	0.30972	0.00174203	1.3744	0.00166062	1.29467	0.00141974	1.13098	0.00075068	0.7376	0.00032956	0.00606	0.0002405	-0.03141	0.0005262	0.43414	0.00016622	-0.22366
1.6	0.00034832	0.01492	0.00138989	1.02226	0.00165719	1.29124	0.00141772	1.12896	0.00084465	0.83157	0.00032491	0.00141	0.00022879	-0.04312	0.00044856	0.3565	0.00015142	-0.23846
1.625	0.00017943	-0.15397	0.00102356	0.65593	0.00158652	1.22057	0.00144661	1.15785	0.00093264	0.91956	0.00033406	0.01056	0.000215	-0.05691	0.00037865	0.28659	0.0001374	-0.25248
1.65	0.00012879	-0.20461	0.00069689	0.32926	0.00141864	1.05269	0.0014621	1.17334	0.00100405	0.99097	0.00034448	0.02098	0.00020144	-0.07047	0.00034411	0.25205	0.00013538	-0.2545
1.675	0.00020342	-0.12998	0.0004703	0.10267	0.00118275	0.8168	0.00143973	1.15097	0.00107956	1.06648	0.00035396	0.03046	0.00020175	-0.07016	0.00034359	0.25153	0.00015019	-0.23969
1.7	0.00035527	0.02187	0.00037318	0.00555	0.00089567	0.52972	0.00137249	1.08373	0.00114762	1.13454	0.00037608	0.05258	0.00022093	-0.05098	0.00038029	0.28823	0.00018748	-0.2024
1.725	0.00050896	0.17556	0.00038257	0.01494	0.00059861	0.23266	0.00126168	0.97292	0.00119802	1.18494	0.00040297	0.07947	0.00025188	-0.02003	0.00042904	0.33698	0.00022869	-0.16119
1.75	0.00067576	0.34236	0.00049223	0.1246	0.00037293	0.00698	0.00112376	0.835	0.00121	1.19692	0.00044045	0.11695	0.00028682	0.01491	0.00046988	0.37782	0.0002713	-0.11858
1.775	0.00087588	0.54248	0.0006848	0.31717	0.00025187	-0.11408	0.00096375	0.67499	0.00118594	1.17286	0.00049848	0.17498	0.00031582	0.04391	0.00049926	0.4072	0.00031498	-0.0749
1.8	0.00108465	0.75125	0.00090683	0.5392	0.00023073	-0.13522	0.00081379	0.52503	0.00113763	1.12455	0.00058172	0.25822	0.00032196	0.05005	0.00054362	0.45156	0.00036016	-0.02972
1.825	0.00132149	0.98809	0.00112687	0.75924	0.0003079	-0.05805	0.00067035	0.38159	0.0010693	1.05622	0.000685	0.3615	0.00031579	0.04388	0.00059994	0.50788	0.00039453	0.00465
1.85	0.00165279	1.31939	0.00135702	0.98939	0.00047029	0.10434	0.00053401	0.24525	0.00099405	0.98097	0.00077244	0.44894	0.00031093	0.03902	0.0006524	0.56034	0.00039721	0.00733
1.875	0.00205052	1.71712	0.0016003	1.23267	0.00067553	0.30958	0.00043886	0.1501	0.00092151	0.90843	0.00082517	0.50167	0.00031291	0.041	0.00069082	0.59876	0.00036956	-0.02032
1.9	0.00245113	2.11773	0.00187891	1.51128	0.00089256	0.52661	0.0004042	0.11544	0.00085802	0.84494	0.00084057	0.51707	0.00033289	0.06098	0.0007138	0.62174	0.00032253	-0.06735
1.925	0.00284501	2.51161	0.00219846	1.83083	0.00111877	0.75282	0.00043383	0.14507	0.00078964	0.77656	0.00083479	0.51129	0.00037571	0.1038	0.00072797	0.63591	0.00027095	-0.11893
1.95	0.00317246	2.83906	0.00252037	2.15274	0.00135266	0.98671	0.0005268	0.23804	0.00069855	0.68547	0.00082568	0.50218	0.00042493	0.15302	0.00075006	0.658	0.00023224	-0.15764
1.975	0.0033698	3.0364	0.00279999	2.43236	0.00158122	1.21527	0.00067685	0.38809	0.00059572	0.58264	0.00081004	0.48654	0.00045555	0.18364	0.00078392	0.69186	0.0002135	-0.17638
2	0.00345292	3.11952	0.0030164	2.64877	0.00181743	1.45148	0.00088408	0.59532	0.00049499	0.48191	0.00078789	0.46439	0.00045967	0.18776	0.00081597	0.72391	0.00021605	-0.17383
2.025	0.0034532	3.1198	0.00314269	2.77506	0.00206238	1.69643	0.00112028	0.83152	0.00042116	0.40808	0.00074566	0.42216	0.00043695	0.16504	0.00083367	0.74161	0.00024008	-0.1498
2.05	0.00336377	3.03037	0.00318814	2.82051	0.00230196	1.93601	0.00134634	1.05758	0.00039657	0.38349	0.00067756	0.35406	0.00041691	0.145	0.0008315	0.73944	0.00028057	-0.10931
2.075	0.00321635	2.88295	0.00317006	2.80243	0.00251291	2.14696	0.0015503	1.26154	0.00041431	0.40123	0.00060964	0.28614	0.00039492	0.12301	0.00080473	0.71267	0.00032344	-0.06644
2.1	0.00306967	2.73627	0.00313333	2.7657	0.00266552	2.29957	0.00172041	1.43165	0.00047678	0.4637	0.00054704	0.22354	0.00037148	0.09957	0.00078467	0.69261	0.00032668	-0.0632
2.125	0.00293828	2.60488	0.00309742	2.72979	0.00274055	2.3746	0.00184621	1.55745	0.00059177	0.57869	0.00048709	0.16359	0.0003422	0.07029	0.00077424	0.68218	0.00027955	-0.11033
2.15	0.0028068	2.4734	0.0030665	2.69887	0.00274059	2.37464	0.00192643	1.63767	0.00073181	0.71873	0.00043247	0.10897	0.00031149	0.03958	0.00076012	0.66806	0.00019826	-0.19162
2.175	0.00269447	2.36107	0.00305577	2.68814	0.0026945	2.32855	0.00199562	1.70686	0.00086412	0.85104	0.00039483	0.07133	0.00028739	0.01548	0.0007409	0.64884	0.0001271	-0.26278
2.2	0.00257205	2.23865	0.00303724	2.66961	0.00261154	2.24559	0.00204498	1.75622	0.0010016	0.98852	0.00036759	0.04409	0.00026713	-0.00478	0.00071611	0.62405	0.00010707	-0.28281
2.225	0.00242183	2.08843	0.00300458	2.63695	0.00252404	2.15809	0.00205838	1.76962	0.00117168	1.1586	0.00034843	0.02493	0.00024117	-0.03074	0.0006978	0.60574	0.00011635	-0.27353
2.25	0.00226512	1.93172	0.00293681	2.56918	0.00247322	2.10727	0.00203411	1.74535	0.00135248	1.3394	0.00033161	0.00811	0.00021979	-0.05212	0.00068724	0.59518	0.00014223	-0.24765
2.275	0.00208618	1.75278	0.00280493	2.4373	0.00244878	2.08283	0.00198719	1.69843	0.00152208	1.509	0.00031852	-0.00498	0.00020146	-0.07045	0.00068852	0.59646	0.00017783	-0.21205
2.3	0.00184523	1.51183	0.0026029	2.23527	0.00242747	2.06152	0.00192772	1.63896	0.00166731	1.65423	0.00032091	-0.00259	0.00019358	-0.07833	0.00069737	0.60531	0.0002327	-0.15718
2.325	0.00155236	1.21896	0.00234614	1.97851	0.00238948	2.02353	0.00189438	1.60562	0.0017591	1.74602	0.00033974	0.01624	0.0002095	-0.06241	0.00070619	0.61413	0.00028265	-0.10723
2.35	0.00126624	0.93284	0.00206414	1.69651	0.00233325	1.9673	0.00190288	1.61412	0.00177655	1.76347	0.00037195	0.04845	0.00024885	-0.02306	0.0007039	0.61184	0.00031414	-0.07574
2.375	0.00101027	0.67687	0.00176518	1.39755	0.0022527	1.88675	0.00195073	1.66197	0.00172541	1.71233	0.00043245	0.10895	0.00029432	0.02241	0.00068787	0.59581	0.00032466	-0.06522
2.4	0.00081218	0.47878	0.00147113	1.1035	0.00212497	1.75902	0.00200329	1.71453	0.00164333	1.63025	0.00052973	0.20623	0.00034015	0.06824	0.00068602	0.59396	0.0003377	-0.05218
2.425	0.00072487	0.39147	0.00121245	0.84482	0.00194961	1.58366	0.0020367	1.74794	0.00155279	1.53971	0.00064176	0.31826	0.00037495	0.10304	0.00070466	0.6126	0.00035151	-0.03837
2.45	0.00071725	0.38385	0.00101569	0.64806	0.00172419	1.35824	0.00204785	1.75909	0.00147018	1.4571	0.00074964	0.42614	0.0004001	0.12819	0.00073453	0.64247	0.00035996	-0.02992
2.475	0.00074117	0.40777	0.00088869	0.52106	0.00146311	1.09716	0.00201603	1.72727	0.00140063	1.38755	0.00083394	0.51044	0.00040606	0.13415	0.00076891	0.67685	0.00035521	-0.03467
2.5	0.00080336	0.46996	0.00082539	0.45776	0.00121337	0.84742	0.00192179	1.63303	0.00135399	1.34091	0.00089731	0.57381	0.00040812	0.13621	0.00080417	0.71211	0.00033409	-0.05579
2.525	0.00087113	0.53773	0.00080597	0.43834	0.00099072	0.62477	0.00175509	1.46633	0.00133315	1.32007	0.00095099	0.62749	0.00040973	0.13782	0.00082778	0.73572	0.00029234	-0.09754
2.55	0.00086552	0.53212	0.00078407	0.41644	0.00080532	0.43937	0.00154948	1.26072	0.0013362	1.32312	0.00099012	0.66662	0.00042257	0.15066	0.00083655	0.74449	0.00024898	-0.1409
2.575	0.00079342	0.46002	0.00074103	0.3734	0.00066427	0.29832	0.00133232	1.04356	0.00134187	1.32879	0.00101019	0.68669	0.0004486	0.17669	0.00082949	0.73743	0.00021606	-0.17382
2.6	0.00070067	0.36727	0.00064966	0.28203	0.00057025	0.2043	0.00113972	0.85096	0.00134107	1.32799	0.00103083	0.70733	0.00047402	0.20211	0.00081392	0.72186	0.00019558	-0.1943
2.625	0.00060608	0.27268	0.00052034	0.15271	0.00050559	0.13964	0.00096477	0.67601	0.00132165	1.30857	0.00104297	0.71947	0.00048491	0.213	0.00079963	0.70757	0.00020325	-0.18663
2.65	0.00057516	0.24176	0.00039085	0.02322	0.0004546	0.08865	0.00078804	0.49928	0.00127946	1.26638	0.00105489	0.73139	0.00050023	0.22832	0.00079699	0.70493	0.00023131	-0.15857
2.675	0.00067338	0.33998	0.00032454	-0.04309	0.0004213	0.05535	0.00062202	0.33326	0.00120879	1.19571	0.00105453	0.73103	0.00052021	0.2483	0.00081846	0.7264	0.00026585	-0.12403
2.7	0.00087605	0.54265	0.00035521	-0.01242	0.00039305	0.0271	0.00045858	0.16982	0.00111954	1.10646	0.00104454	0.72104	0.00053057	0.25866	0.00084406	0.752	0.00028583	-0.10405
2.725	0.00110547	0.77207	0.00049021	0.12258	0.00036071	-0.00524	0.0003007	0.01194	0.00101846	1.00538	0.00101314	0.68964	0.00053797	0.26606	0.00085063	0.75857	0.00028299	-0.10689
2.75	0.00132193	0.98853	0.00071525	0.34762	0.00034863	-0.01732	0.00016022	-0.12854	0.00090991	0.89683	0.0009626	0.6391	0.00053644	0.26453	0.00083486	0.7428	0.00027066	-0.11922
2.775	0.00144938	1.11598	0.00100896	0.64133	0.000384	0.01805	6.057e-05	-0.22819	0.00080268	0.7896	0.00091157	0.58807	0.0005299	0.25799	0.00081078	0.71872	0.00026274	-0.12714
2.8	0.00140687	1.07347	0.00129136	0.92373	0.0004754	0.10945	3.72e-06	-0.28504	0.00071066	0.69758	0.00086839	0.54489	0.00053862	0.26671	0.00079296	0.7009	0.00025953	-0.13035
2.825	0.00123193	0.89853	0.00152111	1.15348	0.00064238	0.27643	-2.851e-05	-0.31727	0.00063632	0.62324	0.00083085	0.50735	0.00056293	0.29102	0.00078513	0.69307	0.00027369	-0.11619
2.85	0.00097614	0.64274	0.0016684	1.30077	0.00087661	0.51066	-3.948e-05	-0.32824	0.00056387	0.55079	0.00079848	0.47498	0.0006171	0.34519	0.00080045	0.70839	0.00030017	-0.08971
2.875	0.00064414	0.31074	0.00169808	1.33045	0.00114873	0.78278	-3.707e-05	-0.32583	0.00048235	0.46927	0.00077038	0.44688	0.00068853	0.41662	0.00082828	0.73622	0.0003424	-0.04748
2.9	0.00029679	-0.03661	0.00160579	1.23816	0.00139586	1.02991	-1.805e-05	-0.30681	0.00037727	0.36419	0.00074086	0.41736	0.00075127	0.47936	0.00085109	0.75903	0.00038369	-0.00619
2.925	3.7e-07	-0.33303	0.00144536	1.07773	0.00160262	1.23667	2.842e-05	-0.26034	0.00025794	0.24486	0.00071107	0.38757	0.00078438	0.51247	0.00083096	0.7389	0.00041498	0.0251
2.95	-0.00022894	-0.56234	0.00123014	0.86251	0.00171899	1.35304	0.00012643	-0.16233	0.0001549	0.14182	0.00067603	0.35253	0.00077495	0.50304	0.00079395	0.70189	0.00044074	0.05086
2.975	-0.00039574	-0.72914	0.000972	0.60437	0.00172518	1.35923	0.00028469	-0.00407	8.466e-05	0.07158	0.00063762	0.31412	0.00073718	0.46527	0.00077112	0.67906	0.0004647	0.07482
3	-0.00045298	-0.78638	0.00070418	0.33655	0.00161991	1.25396	0.00049316	0.2044	5.549e-05	0.04241	0.00059141	0.26791	0.00067862	0.40671	0.00075209	0.66003	0.00048189	0.09201
3.025	-0.00039505	-0.72845	0.0004649	0.09727	0.00143662	1.07067	0.00072726	0.4385	6.216e-05	0.04908	0.00052239	0.19889	0.00060357	0.33166	0.00072978	0.63772	0.00049766	0.10778
3.05	-0.0002601	-0.5935	0.00027233	-0.0953	0.00120941	0.84346	0.00095836	0.6696	9.115e-05	0.07807	0.00042856	0.10506	0.00051997	0.24806	0.0007	0.60794	0.00052047	0.13059
3.075	-4.537e-05	-0.37877	0.0001597	-0.20793	0.00099779	0.63184	0.00115838	0.86962	0.00013477	0.12169	0.00033526	0.01176	0.00047333	0.20142	0.00065457	0.56251	0.00054318	0.1533
3.1	0.00025869	-0.07471	0.00014763	-0.22	0.0008487	0.48275	0.00128891	1.00015	0.00018904	0.17596	0.00027317	-0.05033	0.00046732	0.19541	0.00059788	0.50582	0.00056244	0.17256
3.125	0.00061513	0.28173	0.00021623	-0.1514	0.00076275	0.3968	0.00131464	1.02588	0.00024887	0.23579	0.0002326	-0.0909	0.0004784	0.20649	0.00053169	0.43963	0.00057663	0.18675
3.15	0.00097908	0.64568	0.00034156	-0.02607	0.00073219	0.36624	0.00124432	0.95556	0.00032988	0.3168	0.00021046	-0.11304	0.00048807	0.21616	0.00047285	0.38079	0.00059251	0.20263
3.175	0.00133747	1.00407	0.0005038	0.13617	0.00075305	0.3871	0.00112624	0.83748	0.0004296	0.41652	0.00019362	-0.12988	0.00049143	0.21952	0.00041936	0.3273	0.00061136	0.22148
3.2	0.00163671	1.30331	0.00067381	0.30618	0.00079469	0.42874	0.00102021	0.73145	0.00052716	0.51408	0.00019094	-0.13256	0.00048397	0.21206	0.00038819	0.29613	0.00062806	0.23818
3.225	0.00185138	1.51798	0.00082102	0.45339	0.00084168	0.47573	0.00095847	0.66971	0.00062275	0.60967	0.00020575	-0.11775	0.00047242	0.20051	0.00038015	0.28809	0.0006477	0.25782
3.25	0.00201878	1.68538	0.00096843	0.6008	0.00090003	0.53408	0.00093353	0.64477	0.00069826	0.68518	0.0002336	-0.0899	0.00045926	0.18735	0.00037728	0.28522	0.00068624	0.29636
3.275	0.00212638	1.79298	0.00111647	0.74884	0.00096708	0.60113	0.00092459	0.63583	0.00074179	0.72871	0.00024841	-0.07509	0.00043262	0.16071	0.00037482	0.28276	0.00073352	0.34364
3.3	0.00212817	1.79477	0.00123259	0.86496	0.00105918	0.69323	0.00090634	0.61758	0.00075329	0.74021	0.00024536	-0.07814	0.00040535	0.13344	0.00036392	0.27186	0.0007463	0.35642
3.325	0.00204908	1.71568	0.00131491	0.94728	0.00117754	0.81159	0.00089055	0.60179	0.00074797	0.73489	0.00023281	-0.09069	0.00038035	0.10844	0.00034458	0.25252	0.00072186	0.33198
3.35	0.00192831	1.59491	0.00136873	1.0011	0.00130269	0.93674	0.00090353	0.61477	0.00074113	0.72805	0.00022987	-0.09363	0.0003591	0.08719	0.00032068	0.22862	0.00067459	0.28471
3.375	0.00176161	1.42821	0.00136207	0.99444	0.00139784	1.03189	0.00094405	0.65529	0.00073783	0.72475	0.00025412	-0.06938	0.00033966	0.06775	0.00029918	0.20712	0.00062522	0.23534
3.4	0.00153869	1.20529	0.00130239	0.93476	0.00145014	1.08419	0.00100907	0.72031	0.00072661	0.71353	0.00029463	-0.02887	0.00032489	0.05298	0.00029331	0.20125	0.00058176	0.19188
3.425	0.0012826	0.9492	0.00121515	0.84752	0.0014936	1.12765	0.00110141	0.81265	0.00070165	0.68857	0.00034032	0.01682	0.00033434	0.06243	0.00031431	0.22225	0.00055098	0.1611
3.45	0.00097775	0.64435	0.00110141	0.73378	0.00151542	1.14947	0.00120576	0.917	0.00068352	0.67044	0.00037114	0.04764	0.0003636	0.09169	0.00034494	0.25288	0.00051596	0.12608
3.475	0.00064441	0.31101	0.00093817	0.57054	0.00148018	1.11423	0.00129796	1.0092	0.00069338	0.6803	0.00036379	0.04029	0.00038335	0.11144	0.00037047	0.27841	0.00047116	0.08128
3.5	0.00029987	-0.03353	0.0007504	0.38277	0.00140585	1.0399	0.00136316	1.0744	0.00072264	0.70956	0.00033446	0.01096	0.00037237	0.10046	0.00039322	0.30116	0.00043749	0.04761
3.525	-3.974e-05	-0.37314	0.000536	0.16837	0.00129768	0.93173	0.00138612	1.09736	0.00078849	0.77541	0.0003123	-0.0112	0.00033981	0.0679	0.00039962	0.30756	0.00041629	0.02641
3.55	-0.00042061	-0.75401	0.00026597	-0.10166	0.00115077	0.78482	0.00136269	1.07393	0.00087313	0.86005	0.00030392	-0.01958	0.00030519	0.03328	0.00040788	0.31582	0.00041486	0.02498
3.575	-0.00081122	-1.14462	-4.017e-05	-0.4078	0.00094506	0.57911	0.00131037	1.02161	0.00095833	0.94525	0.00031405	-0.00945	0.00028416	0.01225	0.00041983	0.32777	0.00043272	0.04284
3.6	-0.00116412	-1.49752	-0.00035494	-0.72257	0.00068956	0.32361	0.00123207	0.94331	0.00102695	1.01387	0.0003549	0.0314	0.00028835	0.01644	0.00043209	0.34003	0.00044183	0.05195
3.625	-0.00147938	-1.81278	-0.00067324	-1.04087	0.0003916	0.02565	0.00112255	0.83379	0.0010868	1.07372	0.00041808	0.09458	0.00031657	0.04466	0.00045243	0.36037	0.00044055	0.05067
3.65	-0.00173979	-2.07319	-0.00097609	-1.34372	9.606e-05	-0.26989	0.00100826	0.7195	0.00113393	1.12085	0.00048534	0.16184	0.00034872	0.07681	0.00048001	0.38795	0.0004301	0.04022
3.675	-0.00189863	-2.23203	-0.00123068	-1.59831	-0.00017194	-0.53789	0.0009041	0.61534	0.00115942	1.14634	0.00053607	0.21257	0.00035334	0.08143	0.00051183	0.41977	0.00041821	0.02833
3.7	-0.00200544	-2.33884	-0.00141072	-1.77835	-0.00042666	-0.79261	0.00079235	0.50359	0.00114013	1.12705	0.00056607	0.24257	0.00032862	0.05671	0.00053962	0.44756	0.0004138	0.02392
3.725	-0.00208741	-2.42081	-0.00153002	-1.89765	-0.00067449	-1.04044	0.00065917	0.37041	0.00108494	1.07186	0.00058215	0.25865	0.00028649	0.01458	0.00057319	0.48113	0.00040679	0.01691
3.75	-0.00211079	-2.44419	-0.00157128	-1.93891	-0.000892	-1.25795	0.00050535	0.21659	0.00103509	1.02201	0.00060144	0.27794	0.0002535	-0.01841	0.00062777	0.53571	0.00038942	-0.00046
3.775	-0.00207324	-2.40664	-0.00156176	-1.92939	-0.00108368	-1.44963	0.00030901	0.02025	0.00100162	0.98854	0.00064457	0.32107	0.00023533	-0.03658	0.00070356	0.6115	0.00036892	-0.02096
3.8	-0.00200601	-2.33941	-0.00153118	-1.89881	-0.00125133	-1.61728	9.17e-05	-0.19706	0.00097189	0.95881	0.00070624	0.38274	0.00023945	-0.03246	0.00075677	0.66471	0.00035022	-0.03966
3.825	-0.00189488	-2.22828	-0.0014818	-1.84943	-0.00137169	-1.73764	-0.00013893	-0.42769	0.00091918	0.9061	0.00077148	0.44798	0.00024679	-0.02512	0.00078136	0.6893	0.00032955	-0.06033
3.85	-0.00173823	-2.07163	-0.00140175	-1.76938	-0.00144208	-1.80803	-0.00037361	-0.66237	0.000826	0.81292	0.00081386	0.49036	0.00026293	-0.00898	0.00078283	0.69077	0.00029374	-0.09614
3.875	-0.00159417	-1.92757	-0.00129181	-1.65944	-0.00146019	-1.82614	-0.00060391	-0.89267	0.00070116	0.68808	0.00082002	0.49652	0.00028628	0.01437	0.00079895	0.70689	0.00025233	-0.13755
3.9	-0.00146413	-1.79753	-0.00116032	-1.52795	-0.00142575	-1.7917	-0.00079552	-1.08428	0.00053764	0.52456	0.00079772	0.47422	0.0003116	0.03969	0.00082282	0.73076	0.00022706	-0.16282
3.925	-0.00132543	-1.65883	-0.00100694	-1.37457	-0.00134852	-1.71447	-0.00091671	-1.20547	0.00034478	0.3317	0.00076391	0.44041	0.00034865	0.07674	0.00084972	0.75766	0.00020955	-0.18033
3.95	-0.00118719	-1.52059	-0.00086375	-1.23138	-0.00124502	-1.61097	-0.00097893	-1.26769	0.00014861	0.13553	0.00072122	0.39772	0.00039929	0.12738	0.00087121	0.77915	0.0001936	-0.19628
3.975	-0.00104877	-1.38217	-0.00071833	-1.08596	-0.00112805	-1.494	-0.00100074	-1.2895	-3.674e-05	-0.04982	0.00067554	0.35204	0.00044468	0.17277	0.00087461	0.78255	0.00019133	-0.19855
4	-0.00085191	-1.18531	-0.00053347	-0.9011	-0.00097806	-1.34401	-0.00099517	-1.28393	-0.00020557	-0.21865	0.00061117	0.28767	0.00047976	0.20785	0.00086566	0.7736	0.00020756	-0.18232
4.025	-0.00060102	-0.93442	-0.00030964	-0.67727	-0.00081143	-1.17738	-0.00096832	-1.25708	-0.00035213	-0.36521	0.00053575	0.21225	0.00050088	0.22897	0.00083524	0.74318	0.00021606	-0.17382
4.05	-0.00036508	-0.69848	-7.933e-05	-0.44696	-0.00063061	-0.99656	-0.00093149	-1.22025	-0.00046556	-0.47864	0.00047011	0.14661	0.00050966	0.23775	0.00079468	0.70262	0.00021509	-0.17479
4.075	-0.00013438	-0.46778	0.0001256	-0.24203	-0.00043634	-0.80229	-0.00088016	-1.16892	-0.00055153	-0.56461	0.00043158	0.10808	0.00051793	0.24602	0.00074677	0.65471	0.00020801	-0.18187
4.1	7.436e-05	-0.25904	0.00030567	-0.06196	-0.00024626	-0.61221	-0.00081626	-1.10502	-0.00061966	-0.63274	0.00041476	0.09126	0.00051051	0.2386	0.00070494	0.61288	0.00021643	-0.17345
4.125	0.00023605	-0.09735	0.000428	0.06037	-5.178e-05	-0.41773	-0.00072248	-1.01124	-0.00067788	-0.69096	0.00040731	0.08381	0.00048569	0.21378	0.00068571	0.59365	0.00024589	-0.14399
4.15	0.00037279	0.03939	0.00053293	0.1653	0.00017222	-0.19373	-0.00059771	-0.88647	-0.00072501	-0.73809	0.00039517	0.07167	0.00045409	0.18218	0.00066905	0.57699	0.00027711	-0.11277
4.175	0.00051249	0.17909	0.00064057	0.27294	0.0004172	0.05125	-0.00045378	-0.74254	-0.00075142	-0.7645	0.00036501	0.04151	0.00041108	0.13917	0.00063471	0.54265	0.00028832	-0.10156
4.2	0.00059676	0.26336	0.00072251	0.35488	0.00064386	0.27791	-0.0003154	-0.60416	-0.00075251	-0.76559	0.00031973	-0.00377	0.00036695	0.09504	0.00056851	0.47645	0.00027624	-0.11364
4.225	0.00059622	0.26282	0.00075578	0.38815	0.00082949	0.46354	-0.00020079	-0.48955	-0.0007243	-0.73738	0.00025333	-0.07017	0.00031709	0.04518	0.00049432	0.40226	0.00025574	-0.13414
4.25	0.00057467	0.24127	0.00076407	0.39644	0.00096406	0.59811	-8.856e-05	-0.37732	-0.00067789	-0.69097	0.00017978	-0.14372	0.00029143	0.01952	0.00043364	0.34158	0.00023875	-0.15113
4.275	0.0005421	0.2087	0.00073561	0.36798	0.00104035	0.6744	2.516e-05	-0.2636	-0.00062797	-0.64105	0.00010501	-0.21849	0.00028462	0.01271	0.00039748	0.30542	0.00022188	-0.168
4.3	0.00047099	0.13759	0.00066317	0.29554	0.00107042	0.70447	0.00015284	-0.13592	-0.00057878	-0.59186	2.791e-05	-0.29559	0.00029329	0.02138	0.00037199	0.27993	0.00022248	-0.1674
4.325	0.00039251	0.05911	0.00058101	0.21338	0.00107182	0.70587	0.00030467	0.01591	-0.00050746	-0.52054	-3.834e-05	-0.36184	0.00030691	0.035	0.00034491	0.25285	0.00025183	-0.13805
4.35	0.00031733	-0.01607	0.00049148	0.12385	0.00105008	0.68413	0.0004727	0.18394	-0.00039918	-0.41226	-9.769e-05	-0.42119	0.00032062	0.04871	0.00030849	0.21643	0.00028441	-0.10547
4.375	0.00022494	-0.10846	0.00039369	0.02606	0.00099677	0.63082	0.00062716	0.3384	-0.00026136	-0.27444	-0.00012782	-0.45132	0.000327	0.05509	0.00026285	0.17079	0.00029228	-0.0976
4.4	0.00011989	-0.21351	0.00028071	-0.08692	0.00090497	0.53902	0.00074992	0.46116	-0.0001079	-0.12098	-0.00013563	-0.45913	0.00031485	0.04294	0.00021662	0.12456	0.00028033	-0.10955
4.425	3.653e-05	-0.29687	0.00015001	-0.21762	0.00079394	0.42799	0.00083127	0.54251	3.828e-05	0.0252	-0.0001441	-0.4676	0.00029995	0.02804	0.0001889	0.09684	0.00026034	-0.12954
4.45	-5.845e-05	-0.39185	1.81e-06	-0.36582	0.00065608	0.29013	0.00087887	0.59011	0.0001576	0.14452	-0.00015265	-0.47615	0.00028037	0.00846	0.00017167	0.07961	0.0002596	-0.13028
4.475	-0.00017493	-0.50833	-0.00015468	-0.52231	0.00050042	0.13447	0.00088834	0.59958	0.00027459	0.26151	-0.00014859	-0.47209	0.00027903	0.00712	0.00015182	0.05976	0.00029672	-0.09316
4.5	-0.00026541	-0.59881	-0.0002741	-0.64173	0.00036352	-0.00243	0.00086265	0.57389	0.00039738	0.3843	-0.00014206	-0.46556	0.00029713	0.02522	0.00012733	0.03527	0.00035851	-0.03137
4.525	-0.00034362	-0.67702	-0.00034613	-0.71376	0.00024033	-0.12562	0.00079009	0.50133	0.00051869	0.50561	-0.00013972	-0.46322	0.00031606	0.04415	0.00010611	0.01405	0.00041226	0.02238
4.55	-0.00042552	-0.75892	-0.00039781	-0.76544	0.00010851	-0.25744	0.00070016	0.4114	0.0006119	0.59882	-0.00015284	-0.47634	0.00033057	0.05866	0.00010216	0.0101	0.0004409	0.05102
4.575	-0.00046064	-0.79404	-0.00042929	-0.79692	-3.809e-05	-0.40404	0.00061992	0.33116	0.00068178	0.6687	-0.0001725	-0.496	0.00033554	0.06363	0.00013259	0.04053	0.00044191	0.05203
4.6	-0.00044705	-0.78045	-0.00043044	-0.79807	-0.00018374	-0.54969	0.00053818	0.24942	0.0007263	0.71322	-0.00017304	-0.49654	0.00032548	0.05357	0.00017556	0.0835	0.00043389	0.04401
4.625	-0.00042476	-0.75816	-0.00041872	-0.78635	-0.00031955	-0.6855	0.00045346	0.1647	0.00073843	0.72535	-0.00014326	-0.46676	0.00030647	0.03456	0.00021352	0.12146	0.00043207	0.04219
4.65	-0.00039412	-0.72752	-0.00039222	-0.75985	-0.00044063	-0.80658	0.00034594	0.05718	0.00072598	0.7129	-8.38e-05	-0.4073	0.00028385	0.01194	0.00023829	0.14623	0.00044054	0.05066
4.675	-0.00033134	-0.66474	-0.00033889	-0.70652	-0.00052874	-0.89469	0.0002222	-0.06656	0.00069805	0.68497	2.77e-06	-0.32073	0.00026521	-0.0067	0.00024909	0.15703	0.0004356	0.04572
4.7	-0.00027695	-0.61035	-0.00028286	-0.65049	-0.00057837	-0.94432	9.786e-05	-0.1909	0.00066122	0.64814	0.00010166	-0.22184	0.00024019	-0.03172	0.00024712	0.15506	0.00041734	0.02746
4.725	-0.00024219	-0.57559	-0.00023693	-0.60456	-0.00059345	-0.9594	-2.367e-05	-0.31243	0.00061665	0.60357	0.00020337	-0.12013	0.00019903	-0.07288	0.00025642	0.16436	0.00038101	-0.00887
4.75	-0.00018122	-0.51462	-0.00018219	-0.54982	-0.00057889	-0.94484	-0.00012457	-0.41333	0.00057436	0.56128	0.00028457	-0.03893	0.00015929	-0.11262	0.0002764	0.18434	0.00033476	-0.05512
4.775	-0.00011945	-0.45285	-0.00013228	-0.49991	-0.00055967	-0.92562	-0.00019411	-0.48287	0.00053797	0.52489	0.00036336	0.03986	0.00013135	-0.14056	0.00030776	0.2157	0.00028266	-0.10722
4.8	-8.731e-05	-0.42071	-9.602e-05	-0.46365	-0.00053849	-0.90444	-0.00024127	-0.53003	0.00050125	0.48817	0.00042358	0.10008	0.00012407	-0.14784	0.00034162	0.24956	0.00022971	-0.16017
4.825	-5.068e-05	-0.38408	-6.032e-05	-0.42795	-0.00050321	-0.86916	-0.00027764	-0.5664	0.00045848	0.4454	0.00045572	0.13222	0.0001448	-0.12711	0.000349	0.25694	0.0001853	-0.20458
4.85	2.36e-06	-0.33104	-3.556e-05	-0.40319	-0.00044014	-0.80609	-0.00030883	-0.59759	0.00039713	0.38405	0.00047402	0.15052	0.00017461	-0.0973	0.00031867	0.22661	0.0001614	-0.22848
4.875	3.933e-05	-0.29407	-5.06e-05	-0.41823	-0.00035501	-0.72096	-0.00033291	-0.62167	0.00032534	0.31226	0.00049859	0.17509	0.0002269	-0.04501	0.00027329	0.18123	0.00015202	-0.23786
4.9	7.864e-05	-0.25476	-9.393e-05	-0.46156	-0.00026197	-0.62792	-0.00034289	-0.63165	0.00024517	0.23209	0.00050632	0.18282	0.00028395	0.01204	0.0002256	0.13354	0.00015075	-0.23913
4.925	0.00013574	-0.19766	-0.00013695	-0.50458	-0.0001688	-0.53475	-0.00034651	-0.63527	0.00016297	0.14989	0.00049371	0.17021	0.00034141	0.0695	0.00019367	0.10161	0.00015746	-0.23242
4.95	0.00018061	-0.15279	-0.00017152	-0.53915	-8.369e-05	-0.44964	-0.00035329	-0.64205	8.273e-05	0.06965	0.00047642	0.15292	0.00039076	0.11885	0.00017355	0.08149	0.00018534	-0.20454
4.975	0.00020685	-0.12655	-0.00018542	-0.55305	-2.242e-05	-0.38837	-0.00035566	-0.64442	-5.5e-06	-0.01858	0.00044888	0.12538	0.00042924	0.15733	0.00017547	0.08341	0.0002279	-0.16198
5	0.00024095	-0.09245	-0.00016838	-0.53601	3.566e-05	-0.33029	-0.00035288	-0.64164	-9.175e-05	-0.10483	0.00041878	0.09528	0.00045812	0.18621	0.00021167	0.11961	0.00026823	-0.12165
5.025	0.00024909	-0.08431	-0.00013977	-0.5074	9.724e-05	-0.26871	-0.00034079	-0.62955	-0.00015837	-0.17145	0.00039092	0.06742	0.00046404	0.19213	0.00026007	0.16801	0.00028784	-0.10204
5.05	0.00021491	-0.11849	-9.506e-05	-0.46269	0.00015481	-0.21114	-0.00031582	-0.60458	-0.00019071	-0.20379	0.00036253	0.03903	0.00043587	0.16396	0.0002926	0.20054	0.00029534	-0.09454
5.075	0.0001767	-0.1567	-3.109e-05	-0.39872	0.00022706	-0.13889	-0.00027535	-0.56411	-0.00018638	-0.19946	0.00034236	0.01886	0.00038841	0.1165	0.00029616	0.2041	0.00031246	-0.07742
5.1	0.00015785	-0.17555	4.432e-05	-0.32331	0.00029839	-0.06756	-0.00022907	-0.51783	-0.0001605	-0.17358	0.00032804	0.00454	0.00033979	0.06788	0.00027497	0.18291	0.00035605	-0.03383
5.125	0.00010859	-0.22481	9.408e-05	-0.27355	0.00034061	-0.02534	-0.00018794	-0.4767	-0.00012865	-0.14173	0.00029875	-0.02475	0.00029484	0.02293	0.0002457	0.15364	0.00041189	0.02201
5.15	5.861e-05	-0.27479	0.00013199	-0.23564	0.00034471	-0.02124	-0.00014835	-0.43711	-0.0001026	-0.11568	0.0002621	-0.0614	0.00025635	-0.01556	0.00021485	0.12279	0.00045572	0.06584
5.175	2.914e-05	-0.30426	0.00016141	-0.20622	0.00032747	-0.03848	-0.00010677	-0.39553	-8.862e-05	-0.1017	0.00020051	-0.12299	0.00024044	-0.03147	0.00019228	0.10022	0.00047343	0.08355
5.2	-2.056e-05	-0.35396	0.00015243	-0.2152	0.00031247	-0.05348	-7.929e-05	-0.36805	-8.314e-05	-0.09622	0.00010092	-0.22258	0.00024366	-0.02825	0.00018272	0.09066	0.00044721	0.05733
5.225	-9.935e-05	-0.43275	0.00012174	-0.24589	0.00030517	-0.06078	-4.828e-05	-0.33704	-7.709e-05	-0.09017	-2.635e-05	-0.34985	0.00026324	-0.00867	0.00017295	0.08089	0.00040198	0.0121
5.25	-0.0001631	-0.4965	0.00010821	-0.25942	0.00031535	-0.0506	-1.314e-05	-0.3019	-5.105e-05	-0.06413	-0.00013723	-0.46073	0.00029596	0.02405	0.00014554	0.05348	0.00036984	-0.02004
5.275	-0.00022023	-0.55363	0.00010959	-0.25804	0.00032528	-0.04067	1.756e-05	-0.2712	-5.6e-07	-0.01364	-0.00021141	-0.53491	0.00033169	0.05978	0.00011124	0.01918	0.000358	-0.03188
5.3	-0.00029721	-0.63061	0.00010944	-0.25819	0.00031668	-0.04927	5.762e-05	-0.23114	6.549e-05	0.05241	-0.00026217	-0.58567	0.00035446	0.08255	6.558e-05	-0.02648	0.00036434	-0.02554
5.325	-0.0003634	-0.6968	0.00012899	-0.23864	0.00029982	-0.06613	0.00011197	-0.17679	0.00012429	0.11121	-0.00028218	-0.60568	0.00036603	0.09412	1.647e-05	-0.07559	0.0003901	0.00022
5.35	-0.00041597	-0.74937	0.00016765	-0.19998	0.00027916	-0.08679	0.0001717	-0.11706	0.00016694	0.15386	-0.0002621	-0.5856	0.00036481	0.0929	-2.548e-05	-0.11754	0.00043293	0.04305
5.375	-0.0004793	-0.8127	0.00018812	-0.17951	0.00023831	-0.12764	0.00022462	-0.06414	0.00019085	0.17777	-0.00022233	-0.54583	0.00036732	0.09541	-5.179e-05	-0.14385	0.00047422	0.08434
5.4	-0.00051579	-0.84919	0.0002009	-0.16673	0.00018966	-0.17629	0.00026885	-0.01991	0.00021074	0.19766	-0.00017666	-0.50016	0.00036881	0.0969	-6.755e-05	-0.15961	0.00048725	0.09737
5.425	-0.00050043	-0.83383	0.00021339	-0.15424	0.00014944	-0.21651	0.00028795	-0.00081	0.00023775	0.22467	-0.00014554	-0.46904	0.00036384	0.09193	-8.058e-05	-0.17264	0.00047197	0.08209
5.45	-0.00049161	-0.82501	0.00020513	-0.1625	0.00012475	-0.2412	0.00026989	-0.01887	0.00026022	0.24714	-0.00013181	-0.45531	0.00035539	0.08348	-8.547e-05	-0.17753	0.00043919	0.04931
5.475	-0.0005373	-0.8707	0.00016274	-0.20489	0.00010309	-0.26286	0.00023621	-0.05255	0.00026568	0.2526	-0.0001298	-0.4533	0.00033061	0.0587	-9.198e-05	-0.18404	0.0004183	0.02842
5.5	-0.00062212	-0.95552	9.832e-05	-0.26931	8.838e-05	-0.27757	0.00021165	-0.07711	0.00026637	0.25329	-0.00012712	-0.45062	0.00029328	0.02137	-9.434e-05	-0.1864	0.00042563	0.03575
5.525	-0.00074437	-1.07777	1.681e-05	-0.35082	7.498e-05	-0.29097	0.0001884	-0.10036	0.00026997	0.25689	-0.0001223	-0.4458	0.00023489	-0.03702	-9.297e-05	-0.18503	0.00045548	0.0656
5.55	-0.00090413	-1.23753	-6.9e-05	-0.43663	4.755e-05	-0.3184	0.00016533	-0.12343	0.00026942	0.25634	-0.00011924	-0.44274	0.00015227	-0.11964	-8.877e-05	-0.18083	0.00049008	0.1002
5.575	-0.00104238	-1.37578	-0.00012452	-0.49215	3.016e-05	-0.33579	0.00014848	-0.14028	0.00027167	0.25859	-0.00010373	-0.42723	6.429e-05	-0.20762	-7.097e-05	-0.16303	0.00051512	0.12524
5.6	-0.00114648	-1.47988	-0.00015367	-0.5213	2.889e-05	-0.33706	0.00012964	-0.15912	0.00027629	0.26321	-9.234e-05	-0.41584	8.98e-06	-0.26293	-3.899e-05	-0.13105	0.00052173	0.13185
5.625	-0.00124285	-1.57625	-0.00019787	-0.5655	1.5e-05	-0.35095	0.000107	-0.18176	0.00028607	0.27299	-8.77e-05	-0.4112	-6.26e-06	-0.27817	-7.24e-06	-0.0993	0.00050525	0.11537
5.65	-0.00131312	-1.64652	-0.00025793	-0.62556	-1.035e-05	-0.3763	7.066e-05	-0.2181	0.00031055	0.29747	-9.452e-05	-0.41802	1.83e-05	-0.25361	1.774e-05	-0.07432	0.0004783	0.08842
5.675	-0.00135449	-1.68789	-0.00032456	-0.69219	-5.187e-05	-0.41782	2.326e-05	-0.2655	0.00034931	0.33623	-0.00011249	-0.43599	6.316e-05	-0.20875	3.176e-05	-0.0603	0.00044902	0.05914
5.7	-0.00142083	-1.75423	-0.00039132	-0.75895	-0.00010582	-0.47177	-1.869e-05	-0.30745	0.00038289	0.36981	-0.00013974	-0.46324	0.00011222	-0.15969	4.161e-05	-0.05045	0.00041337	0.02349
5.725	-0.00151066	-1.84406	-0.00045668	-0.82431	-0.00016324	-0.52919	-5.474e-05	-0.3435	0.00039096	0.37788	-0.00015588	-0.47938	0.00014827	-0.12364	6.837e-05	-0.02369	0.00038687	-0.00301
5.75	-0.00159021	-1.92361	-0.00051881	-0.88644	-0.00022238	-0.58833	-8.687e-05	-0.37563	0.00036778	0.3547	-0.00015254	-0.47604	0.00017903	-0.09288	9.998e-05	0.00792	0.00037642	-0.01346
5.775	-0.00167386	-2.00726	-0.00057563	-0.94326	-0.00028219	-0.64814	-0.00011084	-0.3996	0.00031936	0.30628	-0.00014384	-0.46734	0.00021197	-0.05994	0.00013394	0.04188	0.00037369	-0.01619
5.8	-0.00176455	-2.09795	-0.00062352	-0.99115	-0.00034996	-0.71591	-0.00012341	-0.41217	0.00026531	0.25223	-0.0001446	-0.4681	0.00024413	-0.02778	0.0001547	0.06264	0.00036404	-0.02584
5.825	-0.00180252	-2.13592	-0.000631	-0.99863	-0.00040967	-0.77562	-0.00013069	-0.41945	0.00021608	0.203	-0.00014857	-0.47207	0.00026616	-0.00575	0.00015796	0.0659	0.00035828	-0.0316
5.85	-0.00178351	-2.11691	-0.0006156	-0.98323	-0.00044998	-0.81593	-0.00014457	-0.43333	0.00017233	0.15925	-0.00013648	-0.45998	0.00029231	0.0204	0.00015798	0.06592	0.00035909	-0.03079
5.875	-0.00174974	-2.08314	-0.00061708	-0.98471	-0.00047217	-0.83812	-0.00016765	-0.45641	0.00014308	0.13	-0.00010395	-0.42745	0.00031965	0.04774	0.00015372	0.06166	0.00035559	-0.03429
5.9	-0.00169393	-2.02733	-0.00061745	-0.98508	-0.00046704	-0.83299	-0.00018349	-0.47225	0.00012015	0.10707	-5.503e-05	-0.37853	0.00033842	0.06651	0.00015246	0.0604	0.00033759	-0.05229
5.925	-0.00159024	-1.92364	-0.0005938	-0.96143	-0.00044643	-0.81238	-0.00019632	-0.48508	0.00010855	0.09547	-1.351e-05	-0.33701	0.00032638	0.05447	0.00014701	0.05495	0.00031899	-0.07089
5.95	-0.00148085	-1.81425	-0.00056416	-0.93179	-0.00041924	-0.78519	-0.00022198	-0.51074	9.555e-05	0.08247	1.722e-05	-0.30628	0.00028745	0.01554	0.00013218	0.04012	0.00029345	-0.09643
5.975	-0.0013847	-1.7181	-0.0005399	-0.90753	-0.0003949	-0.76085	-0.00026487	-0.55363	7.557e-05	0.06249	3.531e-05	-0.28819	0.00024158	-0.03033	0.00010797	0.01591	0.00027301	-0.11687
6	-0.00127675	-1.61015	-0.00051994	-0.88757	-0.00037236	-0.73831	-0.00031498	-0.60374	5.693e-05	0.04385	3.123e-05	-0.29227	0.00022153	-0.05038	8.226e-05	-0.0098	0.00026203	-0.12785
6.025	-0.00118277	-1.51617	-0.00051167	-0.8793	-0.00035526	-0.72121	-0.00036644	-0.6552	3.633e-05	0.02325	5.68e-06	-0.31782	0.00023677	-0.03514	5.942e-05	-0.03264	0.00026093	-0.12895
6.05	-0.00111003	-1.44343	-0.00051814	-0.88577	-0.00035943	-0.72538	-0.00040341	-0.69217	7.86e-06	-0.00522	-2.286e-05	-0.34636	0.00027638	0.00447	5.753e-05	-0.03453	0.00027681	-0.11307
6.075	-0.00103424	-1.36764	-0.00051286	-0.88049	-0.00037028	-0.73623	-0.00041491	-0.70367	-2.852e-05	-0.0416	-2.357e-05	-0.34707	0.00029985	0.02794	7.44e-05	-0.01766	0.00031932	-0.07056
6.1	-0.00095545	-1.28885	-0.00049093	-0.85856	-0.00038143	-0.74738	-0.00042008	-0.70884	-6.423e-05	-0.07731	-3.82e-06	-0.32732	0.00029283	0.02092	8.328e-05	-0.00878	0.00037355	-0.01633
6.125	-0.000905	-1.2384	-0.00046093	-0.82856	-0.00038345	-0.7494	-0.00043986	-0.72862	-8.174e-05	-0.09482	1.618e-05	-0.30732	0.00023523	-0.03668	6.991e-05	-0.02215	0.00040165	0.01177
6.15	-0.0008748	-1.2082	-0.0004367	-0.80433	-0.00037358	-0.73953	-0.0004714	-0.76016	-9.368e-05	-0.10676	1.461e-05	-0.30889	0.00015394	-0.11797	6.16e-05	-0.03046	0.00041773	0.02785
6.175	-0.00085705	-1.19045	-0.00040246	-0.77009	-0.0003513	-0.71725	-0.00049042	-0.77918	-0.00010977	-0.12285	9.5e-07	-0.32255	8.316e-05	-0.18875	8.07e-05	-0.01136	0.00042738	0.0375
6.2	-0.00088778	-1.22118	-0.00037168	-0.73931	-0.00034252	-0.70847	-0.00049535	-0.78411	-0.00014093	-0.15401	-1.143e-05	-0.33493	3.333e-05	-0.23858	0.00011592	0.02386	0.00045695	0.06707
6.225	-0.00094662	-1.28002	-0.00035128	-0.71891	-0.00034712	-0.71307	-0.00050446	-0.79322	-0.00017642	-0.1895	-2.677e-05	-0.35027	3.94e-06	-0.26797	0.00014331	0.05125	0.00049665	0.10677
6.25	-0.00099154	-1.32494	-0.00031837	-0.686	-0.00035598	-0.72193	-0.00051811	-0.80687	-0.00021251	-0.22559	-4.295e-05	-0.36645	1.312e-05	-0.25879	0.00014296	0.0509	0.00053287	0.14299
6.275	-0.00102329	-1.35669	-0.00029014	-0.65777	-0.00035538	-0.72133	-0.00054132	-0.83008	-0.00024827	-0.26135	-4.958e-05	-0.37308	6.987e-05	-0.20204	0.00010958	0.01752	0.00054738	0.1575
6.3	-0.00106505	-1.39845	-0.00028181	-0.64944	-0.00034152	-0.70747	-0.00055252	-0.84128	-0.00027312	-0.2862	-3.493e-05	-0.35843	0.00015415	-0.11776	6.685e-05	-0.02521	0.00051704	0.12716
6.325	-0.00110307	-1.43647	-0.00027301	-0.64064	-0.00032346	-0.68941	-0.00054123	-0.82999	-0.00028321	-0.29629	-9.43e-06	-0.33293	0.00021756	-0.05435	2.962e-05	-0.06244	0.00046061	0.07073
6.35	-0.00114497	-1.47837	-0.00026034	-0.62797	-0.00028825	-0.6542	-0.00051725	-0.80601	-0.00028573	-0.29881	1.85e-05	-0.305	0.00024646	-0.02545	1.338e-05	-0.07868	0.00039837	0.00849
6.375	-0.00120046	-1.53386	-0.00025295	-0.62058	-0.00025634	-0.62229	-0.00049421	-0.78297	-0.00030196	-0.31504	4.066e-05	-0.28284	0.00023931	-0.0326	1.102e-05	-0.08104	0.00035123	-0.03865
6.4	-0.00124547	-1.57887	-0.00025947	-0.6271	-0.00022548	-0.59143	-0.00045889	-0.74765	-0.00033356	-0.34664	5.293e-05	-0.27057	0.00020925	-0.06266	3.08e-05	-0.06126	0.00033009	-0.05979
6.425	-0.0012561	-1.5895	-0.00027708	-0.64471	-0.00018975	-0.5557	-0.00041445	-0.70321	-0.00037267	-0.38575	3.875e-05	-0.28475	0.00018	-0.09191	5.551e-05	-0.03655	0.0003312	-0.05868
6.45	-0.00126285	-1.59625	-0.00030976	-0.67739	-0.00016141	-0.52736	-0.00035574	-0.6445	-0.00040653	-0.41961	1.562e-05	-0.30788	0.00015401	-0.1179	6.653e-05	-0.02553	0.00034086	-0.04902
6.475	-0.00126647	-1.59987	-0.000352	-0.71963	-0.00013793	-0.50388	-0.00029404	-0.5828	-0.00042501	-0.43809	-9.01e-06	-0.33251	0.00014104	-0.13087	4.945e-05	-0.04261	0.00036667	-0.02321
6.5	-0.00123607	-1.56947	-0.00036157	-0.7292	-0.00012216	-0.48811	-0.00024847	-0.53723	-0.00043035	-0.44343	-2.422e-05	-0.34772	0.00013935	-0.13256	2.183e-05	-0.07023	0.00040244	0.01256
6.525	-0.00120128	-1.53468	-0.00034982	-0.71745	-0.00011977	-0.48572	-0.00022352	-0.51228	-0.00042848	-0.44156	-1.223e-05	-0.33573	0.00012666	-0.14525	-2.86e-06	-0.09492	0.00041829	0.02841
6.55	-0.00119489	-1.52829	-0.00033356	-0.70119	-0.00012539	-0.49134	-0.00021186	-0.50062	-0.00041579	-0.42887	1.301e-05	-0.31049	0.00010701	-0.1649	-8.88e-06	-0.10094	0.00040556	0.01568
6.575	-0.00118562	-1.51902	-0.00031755	-0.68518	-0.00014079	-0.50674	-0.00021134	-0.5001	-0.00038528	-0.39836	4.777e-05	-0.27573	7.297e-05	-0.19894	3.36e-06	-0.0887	0.0003666	-0.02328
6.6	-0.00116088	-1.49428	-0.00031628	-0.68391	-0.000177	-0.54295	-0.00022266	-0.51142	-0.00036309	-0.37617	6.561e-05	-0.25789	5.037e-05	-0.22154	2.814e-05	-0.06392	0.00032453	-0.06535
6.625	-0.00112431	-1.45771	-0.00035586	-0.72349	-0.00024368	-0.60963	-0.00025275	-0.54151	-0.00033886	-0.35194	4.45e-05	-0.279	4.201e-05	-0.2299	4.639e-05	-0.04567	0.00028167	-0.10821
6.65	-0.00106696	-1.40036	-0.00040435	-0.77198	-0.00032276	-0.68871	-0.00029104	-0.5798	-0.00030597	-0.31905	1.4e-07	-0.32336	3.427e-05	-0.23764	5.038e-05	-0.04168	0.0002421	-0.14778
6.675	-0.00100114	-1.33454	-0.00043629	-0.80392	-0.00037305	-0.739	-0.00032381	-0.61257	-0.00024613	-0.25921	-3.319e-05	-0.35669	2.644e-05	-0.24547	4.998e-05	-0.04208	0.00020738	-0.1825
6.7	-0.00097442	-1.30782	-0.00047391	-0.84154	-0.00038766	-0.75361	-0.00034611	-0.63487	-0.00016245	-0.17553	-4.822e-05	-0.37172	2.344e-05	-0.24847	4.247e-05	-0.04959	0.00017432	-0.21556
6.725	-0.00097831	-1.31171	-0.0005076	-0.87523	-0.00037088	-0.73683	-0.00035059	-0.63935	-8.754e-05	-0.10062	-6.556e-05	-0.38906	3.825e-05	-0.23366	2.075e-05	-0.07131	0.00014912	-0.24076
6.75	-0.00095507	-1.28847	-0.00050544	-0.87307	-0.00034516	-0.71111	-0.00033301	-0.62177	-3.681e-05	-0.04989	-8.25e-05	-0.406	5.483e-05	-0.21708	-4.67e-06	-0.09673	0.00013736	-0.25252
6.775	-0.00090371	-1.23711	-0.0004859	-0.85353	-0.00034738	-0.71333	-0.0003061	-0.59486	-8.36e-06	-0.02144	-0.00010206	-0.42556	5.039e-05	-0.22152	-3.252e-05	-0.12458	0.0001381	-0.25178
6.8	-0.00084621	-1.17961	-0.00047828	-0.84591	-0.00037466	-0.74061	-0.00028006	-0.56882	1.56e-05	0.00252	-0.00012978	-0.45328	3.92e-05	-0.23271	-6.438e-05	-0.15644	0.00015335	-0.23653
6.825	-0.00074767	-1.08107	-0.00047989	-0.84752	-0.00039443	-0.76038	-0.00026098	-0.54974	4.236e-05	0.02928	-0.00014501	-0.46851	4.176e-05	-0.23015	-0.00010302	-0.19508	0.00018145	-0.20843
6.85	-0.00063241	-0.96581	-0.00051045	-0.87808	-0.000404	-0.76995	-0.0002525	-0.54126	7.868e-05	0.0656	-0.00015633	-0.47983	6.43e-05	-0.20761	-0.00014347	-0.23553	0.00019825	-0.19163
6.875	-0.00054211	-0.87551	-0.00057442	-0.94205	-0.00043784	-0.80379	-0.0002763	-0.56506	0.00010863	0.09555	-0.00016591	-0.48941	8.723e-05	-0.18468	-0.00016085	-0.25291	0.00019511	-0.19477
6.9	-0.00046645	-0.79985	-0.00063692	-1.00455	-0.00047966	-0.84561	-0.00031927	-0.60803	0.00010503	0.09195	-0.00017778	-0.50128	9.104e-05	-0.18087	-0.00015867	-0.25073	0.00016861	-0.22127
6.925	-0.00039778	-0.73118	-0.00067852	-1.04615	-0.00050666	-0.87261	-0.00035148	-0.64024	6.707e-05	0.05399	-0.00018314	-0.50664	9.09e-05	-0.18101	-0.00012702	-0.21908	0.00013072	-0.25916
6.95	-0.00036939	-0.70279	-0.00070991	-1.07754	-0.00049809	-0.86404	-0.0003788	-0.66756	2.531e-05	0.01223	-0.00018253	-0.50603	9.293e-05	-0.17898	-9.748e-05	-0.18954	0.00011861	-0.27127
6.975	-0.00034875	-0.68215	-0.00072669	-1.09432	-0.00044496	-0.81091	-0.00040042	-0.68918	5.39e-06	-0.00769	-0.00017411	-0.49761	8.548e-05	-0.18643	-7.52e-05	-0.16726	0.00014213	-0.24775
7	-0.00030673	-0.64013	-0.00071168	-1.07931	-0.00036871	-0.73466	-0.00041783	-0.70659	9.55e-06	-0.00353	-0.00015096	-0.47446	5.005e-05	-0.22186	-6.471e-05	-0.15677	0.00018271	-0.20717
7.025	-0.00025831	-0.59171	-0.00068334	-1.05097	-0.0003223	-0.68825	-0.0004332	-0.72196	2.069e-05	0.00761	-0.0001159	-0.4394	1.28e-06	-0.27063	-7.378e-05	-0.16584	0.00022258	-0.1673
7.05	-0.00020043	-0.53383	-0.00066087	-1.0285	-0.00032775	-0.6937	-0.00045022	-0.73898	2.663e-05	0.01355	-9.133e-05	-0.41483	-5.893e-05	-0.33084	-0.00011263	-0.20469	0.00025314	-0.13674
7.075	-0.0001288	-0.4622	-0.00062809	-0.99572	-0.00036243	-0.72838	-0.00046431	-0.75307	1.758e-05	0.0045	-9.488e-05	-0.41838	-0.00010369	-0.3756	-0.0001607	-0.25276	0.00026434	-0.12554
7.1	-6.858e-05	-0.40198	-0.00058357	-0.9512	-0.00041274	-0.77869	-0.00048638	-0.77514	-6.34e-06	-0.01942	-0.00010797	-0.43147	-0.00013331	-0.40522	-0.00022183	-0.31389	0.0002608	-0.12908
7.125	-5.496e-05	-0.38836	-0.00053558	-0.90321	-0.00045794	-0.82389	-0.00051385	-0.80261	-3.764e-05	-0.05072	-0.00011436	-0.43786	-0.00014924	-0.42115	-0.00028892	-0.38098	0.00026362	-0.12626
7.15	-4.44e-05	-0.3778	-0.0004759	-0.84353	-0.00048383	-0.84978	-0.00052889	-0.81765	-7.635e-05	-0.08943	-0.0001119	-0.4354	-0.00016334	-0.43525	-0.0003425	-0.43456	0.00028002	-0.10986
7.175	-3.8e-07	-0.33378	-0.00040932	-0.77695	-0.00049434	-0.86029	-0.00053888	-0.82764	-9.855e-05	-0.11163	-9.366e-05	-0.41716	-0.0001895	-0.46141	-0.00035974	-0.4518	0.00030332	-0.08656
7.2	5.616e-05	-0.27724	-0.00036614	-0.73377	-0.00050878	-0.87473	-0.00054471	-0.83347	-0.00010749	-0.12057	-8.012e-05	-0.40362	-0.00021552	-0.48743	-0.00033879	-0.43085	0.00033996	-0.04992
7.225	0.0001108	-0.2226	-0.00034311	-0.71074	-0.00050957	-0.87552	-0.00053896	-0.82772	-0.00010682	-0.1199	-6.092e-05	-0.38442	-0.00023525	-0.50716	-0.00030829	-0.40035	0.00038536	-0.00452
7.25	0.00019295	-0.14045	-0.00032308	-0.69071	-0.00050428	-0.87023	-0.00050707	-0.79583	-0.00010095	-0.11403	-3.577e-05	-0.35927	-0.00023951	-0.51142	-0.00027618	-0.36824	0.00041932	0.02944
7.275	0.00026242	-0.07098	-0.00029737	-0.665	-0.00049351	-0.85946	-0.00044958	-0.73834	-0.00010484	-0.11792	-2.329e-05	-0.34679	-0.00021522	-0.48713	-0.00023362	-0.32568	0.0004279	0.03802
7.3	0.00030721	-0.02619	-0.00025709	-0.62472	-0.00047527	-0.84122	-0.00038825	-0.67701	-0.00013165	-0.14473	-2.608e-05	-0.34958	-0.00018684	-0.45875	-0.00020442	-0.29648	0.00040534	0.01546
7.325	0.00033533	0.00193	-0.000188	-0.55563	-0.00045957	-0.82552	-0.00034788	-0.63664	-0.00015608	-0.16916	-3.846e-05	-0.36196	-0.00015946	-0.43137	-0.00018765	-0.27971	0.00038234	-0.00754
7.35	0.00033503	0.00163	-0.00011146	-0.47909	-0.00043969	-0.80564	-0.00034322	-0.63198	-0.00015863	-0.17171	-5.157e-05	-0.37507	-0.00013986	-0.41177	-0.00018913	-0.28119	0.00035025	-0.03963
7.375	0.00031116	-0.02224	-6.19e-05	-0.42953	-0.00041627	-0.78222	-0.00034546	-0.63422	-0.00014507	-0.15815	-5.725e-05	-0.38075	-0.00013575	-0.40766	-0.00019263	-0.28469	0.00030786	-0.08202
7.4	0.00030979	-0.02361	-1.947e-05	-0.3871	-0.00036739	-0.73334	-0.00033162	-0.62038	-0.00012756	-0.14064	-5.31e-05	-0.3766	-0.00012623	-0.39814	-0.00019396	-0.28602	0.00026016	-0.12972
7.425	0.00032793	-0.00547	2.492e-05	-0.34271	-0.00029704	-0.66299	-0.00028917	-0.57793	-0.00011661	-0.12969	-3.651e-05	-0.36001	-0.00011068	-0.38259	-0.00018556	-0.27762	0.00021619	-0.17369
7.45	0.00031915	-0.01425	5.726e-05	-0.31037	-0.0002212	-0.58715	-0.00022258	-0.51134	-0.00012782	-0.1409	-2.91e-06	-0.32641	-9.793e-05	-0.36984	-0.0001674	-0.25946	0.00019515	-0.19473
7.475	0.00029679	-0.03661	6.472e-05	-0.30291	-0.00017292	-0.53887	-0.00015042	-0.43918	-0.00013918	-0.15226	3.577e-05	-0.28773	-9.074e-05	-0.36265	-0.00015942	-0.25148	0.00021167	-0.17821
7.5	0.00029099	-0.04241	6.668e-05	-0.30095	-0.00015632	-0.52227	-8.593e-05	-0.37469	-0.00014716	-0.16024	6.815e-05	-0.25535	-7.974e-05	-0.35165	-0.00017919	-0.27125	0.00025662	-0.13326
7.525	0.00028525	-0.04815	4.86e-05	-0.31903	-0.00015676	-0.52271	-3.689e-05	-0.32565	-0.00014081	-0.15389	7.878e-05	-0.24472	-7.978e-05	-0.35169	-0.00020718	-0.29924	0.00029161	-0.09827
7.55	0.00027451	-0.05889	3.068e-05	-0.33695	-0.00015544	-0.52139	-1.801e-05	-0.30677	-0.00010601	-0.11909	7.584e-05	-0.24766	-8.984e-05	-0.36175	-0.00022888	-0.32094	0.00030904	-0.08084
7.575	0.00028268	-0.05072	4.377e-05	-0.32386	-0.0001309	-0.49685	-2.088e-05	-0.30964	-6.005e-05	-0.07313	5.973e-05	-0.26377	-0.00010043	-0.37234	-0.00023097	-0.32303	0.0003132	-0.07668
7.6	0.00027974	-0.05366	7.32e-05	-0.29443	-7.824e-05	-0.44419	-3.71e-05	-0.32586	-2.093e-05	-0.03401	4.694e-05	-0.27656	-9.963e-05	-0.37154	-0.0002187	-0.31076	0.0003246	-0.06528
7.625	0.00025941	-0.07399	0.00010422	-0.26341	-1.663e-05	-0.38258	-5.552e-05	-0.34428	-1.206e-05	-0.02514	3.482e-05	-0.28868	-7.953e-05	-0.35144	-0.00020163	-0.29369	0.00034265	-0.04723
7.65	0.00025119	-0.08221	0.00013986	-0.22777	2.367e-05	-0.34228	-8.912e-05	-0.37788	-2.372e-05	-0.0368	1.988e-05	-0.30362	-2.928e-05	-0.30119	-0.00018225	-0.27431	0.0003455	-0.04438
7.675	0.00025187	-0.08153	0.00017941	-0.18822	4.133e-05	-0.32462	-0.00011819	-0.40695	-5.674e-05	-0.06982	2.996e-05	-0.29354	1.764e-05	-0.25427	-0.00016125	-0.25331	0.0003435	-0.04638
7.7	0.00023783	-0.09557	0.00019718	-0.17045	1.728e-05	-0.34867	-0.00013816	-0.42692	-8.517e-05	-0.09825	5.909e-05	-0.26441	4.168e-05	-0.23023	-0.00014713	-0.23919	0.00032635	-0.06353
7.725	0.00024661	-0.08679	0.00021071	-0.15692	-3.25e-05	-0.39845	-0.00014623	-0.43499	-8.578e-05	-0.09886	0.00010024	-0.22326	4.483e-05	-0.22708	-0.00014784	-0.2399	0.00028153	-0.10835
7.75	0.00027216	-0.06124	0.00023399	-0.13364	-7.042e-05	-0.43637	-0.00012766	-0.41642	-5.052e-05	-0.0636	0.00013346	-0.19004	3.793e-05	-0.23398	-0.00015812	-0.25018	0.00021933	-0.17055
7.775	0.00027991	-0.05349	0.00024188	-0.12575	-6.621e-05	-0.43216	-8.755e-05	-0.37631	6.85e-06	-0.00623	0.00013474	-0.18876	2.852e-05	-0.24339	-0.0001641	-0.25616	0.0001694	-0.22048
7.8	0.00024124	-0.09216	0.0002236	-0.14403	-4.314e-05	-0.40909	-4.188e-05	-0.33064	7.158e-05	0.0585	0.00010709	-0.21641	7.91e-06	-0.264	-0.00015035	-0.24241	0.0001404	-0.24948
7.825	0.00020061	-0.13279	0.00020927	-0.15836	-1.731e-05	-0.38326	-4.37e-06	-0.29313	0.0001193	0.10622	6.538e-05	-0.25812	-1.923e-05	-0.29114	-0.00010908	-0.20114	0.00013813	-0.25175
7.85	0.000152	-0.1814	0.00019784	-0.16979	-1.129e-05	-0.37724	1.042e-05	-0.27834	0.00011503	0.10195	2.133e-05	-0.30217	-2.986e-05	-0.30177	-6.839e-05	-0.16045	0.00016184	-0.22804
7.875	8.218e-05	-0.25122	0.00019251	-0.17512	-3.212e-05	-0.39807	8.79e-06	-0.27997	6.827e-05	0.05519	-1.501e-05	-0.33851	-2.421e-05	-0.29612	-4.433e-05	-0.13639	0.00019455	-0.19533
7.9	3.586e-05	-0.29754	0.00022232	-0.14531	-6.778e-05	-0.43373	-5.13e-06	-0.29389	1.416e-05	0.00108	-3.088e-05	-0.35438	-1.93e-05	-0.29121	-4.283e-05	-0.13489	0.00022518	-0.1647
7.925	4.37e-06	-0.32903	0.00029007	-0.07756	-0.00010375	-0.4697	-2.644e-05	-0.3152	-2.087e-05	-0.03395	-2.567e-05	-0.34917	-3.256e-05	-0.30447	-4.936e-05	-0.14142	0.00025467	-0.13521
7.95	-4.611e-05	-0.37951	0.00034844	-0.01919	-0.00013195	-0.4979	-4.75e-05	-0.33626	-1.807e-05	-0.03115	5.9e-07	-0.32291	-7.132e-05	-0.34323	-4.879e-05	-0.14085	0.0002694	-0.12048
7.975	-7.709e-05	-0.41049	0.00035943	-0.0082	-0.00013986	-0.50581	-6.484e-05	-0.3536	1.484e-05	0.00176	4.136e-05	-0.28214	-0.00012765	-0.39956	-4.603e-05	-0.13809	0.00026978	-0.1201
8	-7.642e-05	-0.40982	0.00030922	-0.05841	-0.00012434	-0.49029	-7.092e-05	-0.35968	6.823e-05	0.05515	7.314e-05	-0.25036	-0.00017586	-0.44777	-2.899e-05	-0.12105	0.00025948	-0.1304
8.025	-6.087e-05	-0.39427	0.00020983	-0.1578	-9.383e-05	-0.45978	-6.093e-05	-0.34969	0.00012182	0.10874	9.276e-05	-0.23074	-0.00020603	-0.47794	-8.47e-06	-0.10053	0.00024768	-0.1422
8.05	-5.814e-05	-0.39154	0.00010121	-0.26642	-6.99e-05	-0.43585	-3.686e-05	-0.32562	0.00017498	0.1619	8.988e-05	-0.23362	-0.00021894	-0.49085	1.142e-05	-0.08064	0.00023216	-0.15772
8.075	-3.262e-05	-0.36602	2.964e-05	-0.33799	-6.577e-05	-0.43172	-1.518e-05	-0.30394	0.00022116	0.20808	6.653e-05	-0.25697	-0.00021708	-0.48899	2.73e-05	-0.06476	0.00020626	-0.18362
8.1	4.18e-06	-0.32922	-1.37e-06	-0.369	-7.517e-05	-0.44112	-1.645e-05	-0.30521	0.0002471	0.23402	4.974e-05	-0.27376	-0.00019511	-0.46702	3.943e-05	-0.05263	0.0001712	-0.21868
8.125	2.447e-05	-0.30893	-5.33e-06	-0.37296	-7.703e-05	-0.44298	-3.863e-05	-0.32739	0.00024796	0.23488	4.543e-05	-0.27807	-0.00016447	-0.43638	4.929e-05	-0.04277	0.00013968	-0.2502
8.15	3.883e-05	-0.29457	2.986e-05	-0.33777	-6.565e-05	-0.4316	-4.84e-05	-0.33716	0.00023418	0.2211	4.703e-05	-0.27647	-0.00013465	-0.40656	5.87e-05	-0.03336	0.00011402	-0.27586
8.175	5.907e-05	-0.27433	8.904e-05	-0.27859	-5.091e-05	-0.41686	-2.471e-05	-0.31347	0.00020637	0.19329	4.491e-05	-0.27859	-0.00010403	-0.37594	7.569e-05	-0.01637	9.119e-05	-0.29869
8.2	8.62e-05	-0.2472	0.00012668	-0.24095	-5.173e-05	-0.41768	2.223e-05	-0.26653	0.00018365	0.17057	3.184e-05	-0.29166	-8.447e-05	-0.35638	0.00011416	0.0221	8.666e-05	-0.30322
8.225	0.00013113	-0.20227	0.00013445	-0.23318	-5.952e-05	-0.42547	6.418e-05	-0.22458	0.00017167	0.15859	1.247e-05	-0.31103	-5.768e-05	-0.32959	0.00016217	0.07011	0.00010084	-0.28904
8.25	0.000196	-0.1374	0.00011231	-0.25532	-5.367e-05	-0.41962	7.74e-05	-0.21136	0.0001796	0.16652	-2.95e-06	-0.32645	-1.426e-05	-0.28617	0.00020951	0.11745	0.00011673	-0.27315
8.275	0.00024302	-0.09038	4.853e-05	-0.3191	-3.552e-05	-0.40147	5.706e-05	-0.2317	0.00020498	0.1919	7.57e-06	-0.31593	2.967e-05	-0.24224	0.00024228	0.15022	0.00011902	-0.27086
8.3	0.00027247	-0.06093	-2.854e-05	-0.39617	-2.556e-05	-0.39151	1.961e-05	-0.26915	0.00022777	0.21469	4.493e-05	-0.27857	5.421e-05	-0.2177	0.00026064	0.16858	0.0001141	-0.27578
8.325	0.00033334	-6e-05	-8.591e-05	-0.45354	-2.638e-05	-0.39233	-2.72e-06	-0.29148	0.00024836	0.23528	8.067e-05	-0.24283	5.375e-05	-0.21816	0.00027065	0.17859	0.00011557	-0.27431
8.35	0.00039946	0.06606	-0.00010824	-0.47587	-3.562e-05	-0.40157	1.94e-06	-0.28682	0.00026495	0.25187	8.686e-05	-0.23664	3.291e-05	-0.239	0.00027784	0.18578	0.00014131	-0.24857
8.375	0.00045912	0.12572	-0.00010553	-0.47316	-4.709e-05	-0.41304	2.938e-05	-0.25938	0.00028977	0.27669	6.481e-05	-0.25869	8.5e-07	-0.27106	0.00028421	0.19215	0.00019206	-0.19782
8.4	0.00050623	0.17283	-6.475e-05	-0.43238	-3.262e-05	-0.39857	7.186e-05	-0.2169	0.00032099	0.30791	3.541e-05	-0.28809	-3.624e-05	-0.30815	0.0002733	0.18124	0.00023542	-0.15446
8.425	0.00052275	0.18935	-1.642e-05	-0.38405	-3.1e-07	-0.36626	0.0001108	-0.17796	0.00032046	0.30738	2.564e-05	-0.29786	-5.189e-05	-0.3238	0.00024942	0.15736	0.00026465	-0.12523
8.45	0.00051427	0.18087	5.7e-06	-0.36193	2.887e-05	-0.33708	0.00013887	-0.14989	0.0002703	0.25722	4.302e-05	-0.28048	-3.653e-05	-0.30844	0.00021586	0.1238	0.00027324	-0.11664
8.475	0.00052154	0.18814	1.68e-05	-0.35083	4.35e-05	-0.32245	0.00015008	-0.13868	0.0001926	0.17952	8.398e-05	-0.23952	-2.594e-05	-0.29785	0.00018749	0.09543	0.00026774	-0.12214
8.5	0.00055137	0.21797	3.077e-05	-0.33686	5.03e-05	-0.31565	0.00014244	-0.14632	0.00012814	0.11506	0.00012478	-0.19872	-3.081e-05	-0.30272	0.00018334	0.09128	0.0002552	-0.13468
8.525	0.00056168	0.22828	4.056e-05	-0.32707	4.854e-05	-0.31741	0.00011645	-0.17231	9.529e-05	0.08221	0.00015799	-0.16551	-5.36e-05	-0.32551	0.00019806	0.106	0.00025096	-0.13892
8.55	0.00057656	0.24316	5.507e-05	-0.31256	4.647e-05	-0.31948	8.755e-05	-0.20121	0.00010585	0.09277	0.00017494	-0.14856	-9.456e-05	-0.36647	0.00019387	0.10181	0.00027369	-0.11619
8.575	0.00061827	0.28487	7.237e-05	-0.29526	5.124e-05	-0.31471	7.616e-05	-0.2126	0.00014835	0.13527	0.00018325	-0.14025	-0.00011973	-0.39164	0.00016606	0.074	0.00031634	-0.07354
8.6	0.00065168	0.31828	7.51e-05	-0.29253	4.821e-05	-0.31774	9.417e-05	-0.19459	0.0002101	0.19702	0.00019404	-0.12946	-0.00010649	-0.3784	0.00012188	0.02982	0.00038212	-0.00776
8.625	0.00067159	0.33819	5.72e-05	-0.31043	5.242e-05	-0.31353	0.00013006	-0.1587	0.00025124	0.23816	0.00021472	-0.10878	-8.082e-05	-0.35273	6.424e-05	-0.02782	0.00043377	0.04389
8.65	0.00071424	0.38084	4.624e-05	-0.32139	8.045e-05	-0.2855	0.00017055	-0.11821	0.00025732	0.24424	0.00025397	-0.06953	-4.817e-05	-0.32008	8.32e-06	-0.08374	0.0004604	0.07052
8.675	0.00075628	0.42288	3.655e-05	-0.33108	0.00013073	-0.23522	0.000206	-0.08276	0.00023349	0.22041	0.00031018	-0.01332	-1.638e-05	-0.28829	-2.986e-05	-0.12192	0.00045662	0.06674
8.7	0.00077974	0.44634	3.44e-06	-0.36419	0.00017424	-0.19171	0.00024099	-0.04777	0.00018906	0.17598	0.00036015	0.03665	1.54e-05	-0.25651	-2.634e-05	-0.1184	0.00042122	0.03134
8.725	0.00080289	0.46949	-3.557e-05	-0.4032	0.0002024	-0.16355	0.00028278	-0.00598	0.0001537	0.14062	0.00040227	0.07877	5.242e-05	-0.21949	2.202e-05	-0.07004	0.00036443	-0.02545
8.75	0.00085302	0.51962	-6.499e-05	-0.43262	0.00022106	-0.14489	0.00031973	0.03097	0.00013775	0.12467	0.00040809	0.08459	9.298e-05	-0.17893	9.789e-05	0.00583	0.00029806	-0.09182
8.775	0.00089223	0.55883	-7.455e-05	-0.44218	0.00019812	-0.16783	0.00034367	0.05491	0.00015406	0.14098	0.00038573	0.06223	0.00011134	-0.16057	0.0001701	0.07804	0.00024386	-0.14602
8.8	0.00090822	0.57482	-5.352e-05	-0.42115	0.00015879	-0.20716	0.00035167	0.06291	0.00018916	0.17608	0.000352	0.0285	9.396e-05	-0.17795	0.00020769	0.11563	0.00021962	-0.17026
8.825	0.00093914	0.60574	1.62e-06	-0.36601	0.00012986	-0.23609	0.00034364	0.05488	0.00022564	0.21256	0.00032024	-0.00326	6.341e-05	-0.2085	0.00020962	0.11756	0.00022209	-0.16779
8.85	0.00095878	0.62538	5.552e-05	-0.31211	0.00010653	-0.25942	0.00032736	0.0386	0.00026221	0.24913	0.00031661	-0.00689	6.681e-05	-0.2051	0.00018722	0.09516	0.00024579	-0.14409
8.875	0.00092798	0.59458	7.17e-05	-0.29593	9.824e-05	-0.26771	0.00030246	0.0137	0.00027955	0.26647	0.0003338	0.0103	8.752e-05	-0.18439	0.00016383	0.07177	0.0002729	-0.11698
8.9	0.00087826	0.54486	7.253e-05	-0.2951	0.00010386	-0.26209	0.00026698	-0.02178	0.00027546	0.26238	0.00035141	0.02791	0.00012326	-0.14865	0.00013437	0.04231	0.00027973	-0.11015
8.925	0.00083846	0.50506	7.931e-05	-0.28832	0.00011941	-0.24654	0.0002327	-0.05606	0.00025058	0.2375	0.0003458	0.0223	0.00014254	-0.12937	0.00011711	0.02505	0.00025569	-0.13419
8.95	0.00079195	0.45855	7.71e-05	-0.29053	0.0001302	-0.23575	0.00020042	-0.08834	0.00020111	0.18803	0.00029632	-0.02718	0.00014045	-0.13146	0.00013466	0.0426	0.0002092	-0.18068
8.975	0.00075423	0.42083	7.56e-05	-0.29203	0.00012653	-0.23942	0.00018783	-0.10093	0.00015303	0.13995	0.00021662	-0.10688	0.00012863	-0.14328	0.00019364	0.10158	0.00016027	-0.22961
9	0.0007337	0.4003	8.008e-05	-0.28755	0.00010543	-0.26052	0.00019219	-0.09657	0.00012562	0.11254	0.00014547	-0.17803	0.00011652	-0.15539	0.00027812	0.18606	0.00013063	-0.25925
9.025	0.00070054	0.36714	6.202e-05	-0.30561	6.962e-05	-0.29633	0.00019919	-0.08957	0.00011768	0.1046	0.00011111	-0.21239	0.00012642	-0.14549	0.00035523	0.26317	0.00013101	-0.25887
9.05	0.00067923	0.34583	2.962e-05	-0.33801	3.905e-05	-0.3269	0.00019193	-0.09683	0.00012283	0.10975	0.00011859	-0.20491	0.0001488	-0.12311	0.00041333	0.32127	0.0001373	-0.25258
9.075	0.00069654	0.36314	6.88e-06	-0.36075	3.403e-05	-0.33192	0.00016437	-0.12439	0.00013759	0.12451	0.00015907	-0.16443	0.00014866	-0.12325	0.00044339	0.35133	0.00013803	-0.25185
9.1	0.00072658	0.39318	1.344e-05	-0.35419	5.476e-05	-0.31119	0.00011943	-0.16933	0.00016286	0.14978	0.00019908	-0.12442	0.00013469	-0.13722	0.00043992	0.34786	0.00014442	-0.24546
9.125	0.00075653	0.42313	3.756e-05	-0.33007	8.669e-05	-0.27926	6.592e-05	-0.22284	0.00019196	0.17888	0.00022922	-0.09428	0.00012071	-0.1512	0.000407	0.31494	0.00014698	-0.2429
9.15	0.00080708	0.47368	7.556e-05	-0.29207	0.00011517	-0.25078	2.35e-05	-0.26526	0.00020609	0.19301	0.00026293	-0.06057	0.00011799	-0.15392	0.00036506	0.273	0.00013086	-0.25902
9.175	0.00084779	0.51439	0.00010382	-0.26381	0.00012787	-0.23808	6.62e-06	-0.28214	0.00019794	0.18486	0.00030109	-0.02241	0.00013985	-0.13206	0.00031925	0.22719	0.00011348	-0.2764
9.2	0.00084406	0.51066	9.245e-05	-0.27518	0.00014018	-0.22577	5.85e-06	-0.28291	0.00015854	0.14546	0.00033909	0.01559	0.00017034	-0.10157	0.00028647	0.19441	0.00011314	-0.27674
9.225	0.00084072	0.50732	5.887e-05	-0.30876	0.00016076	-0.20519	9.73e-06	-0.27903	0.00010677	0.09369	0.00037696	0.05346	0.00019601	-0.0759	0.00028248	0.19042	0.00014909	-0.24079
9.25	0.00085368	0.52028	1.481e-05	-0.35282	0.00018079	-0.18516	1.263e-05	-0.27613	7.903e-05	0.06595	0.00038593	0.06243	0.00023335	-0.03856	0.00028678	0.19472	0.00020786	-0.18202
9.275	0.00086107	0.52767	-2.002e-05	-0.38765	0.00019576	-0.17019	2.125e-05	-0.26751	7.528e-05	0.0622	0.00036255	0.03905	0.00027282	0.00091	0.00027095	0.17889	0.00027477	-0.11511
9.3	0.00085956	0.52616	-1.881e-05	-0.38644	0.00020942	-0.15653	3.501e-05	-0.25375	8.181e-05	0.06873	0.00032141	-0.00209	0.00029764	0.02573	0.00023782	0.14576	0.00033288	-0.057
9.325	0.00085394	0.52054	2.072e-05	-0.34691	0.00021659	-0.14936	4.543e-05	-0.24333	0.00010484	0.09176	0.00027867	-0.04483	0.00030424	0.03233	0.00020895	0.11689	0.00036209	-0.02779
9.35	0.00084728	0.51388	7.708e-05	-0.29055	0.00022785	-0.1381	5.458e-05	-0.23418	0.00015096	0.13788	0.00023877	-0.08473	0.00030584	0.03393	0.00019608	0.10402	0.00037508	-0.0148
9.375	0.00082762	0.49422	0.00011596	-0.25167	0.000241	-0.12495	7.318e-05	-0.21558	0.00020157	0.18849	0.00020626	-0.11724	0.00030429	0.03238	0.00019038	0.09832	0.00039606	0.00618
9.4	0.00083146	0.49806	0.0001434	-0.22423	0.00027624	-0.08971	0.00010179	-0.18697	0.00024478	0.2317	0.00019345	-0.13005	0.00030165	0.02974	0.00017093	0.07887	0.00042134	0.03146
9.425	0.00085745	0.52405	0.00014961	-0.21802	0.00032466	-0.04129	0.00012413	-0.16463	0.00027048	0.2574	0.00019192	-0.13158	0.00027276	0.00085	0.00013583	0.04377	0.00043821	0.04833
9.45	0.00087711	0.54371	0.00013808	-0.22955	0.00037792	0.01197	0.00013537	-0.15339	0.00027048	0.2574	0.00017714	-0.14636	0.0002102	-0.06171	9.774e-05	0.00568	0.0004314	0.04152
9.475	0.00089647	0.56307	0.00011758	-0.25005	0.00043167	0.06572	0.0001351	-0.15366	0.00023441	0.22133	0.00014466	-0.17884	0.00013236	-0.13955	7.49e-05	-0.01716	0.0003925	0.00262
9.5	0.00091829	0.58489	9.692e-05	-0.27071	0.00047159	0.10564	0.00012249	-0.16627	0.00017225	0.15917	0.00010748	-0.21602	6.362e-05	-0.20829	6.758e-05	-0.02448	0.00033752	-0.05236
9.525	0.00090989	0.57649	7.02e-05	-0.29743	0.00047782	0.11187	9.964e-05	-0.18912	0.00011785	0.10477	7.628e-05	-0.24722	3.116e-05	-0.24075	7.827e-05	-0.01379	0.0002836	-0.10628
9.55	0.00087865	0.54525	3.522e-05	-0.33241	0.00045434	0.08839	7.775e-05	-0.21101	7.08e-05	0.05772	6.858e-05	-0.25492	3.571e-05	-0.2362	8.868e-05	-0.00338	0.00023554	-0.15434
9.575	0.00084401	0.51061	5.03e-06	-0.3626	0.00041321	0.04726	6.535e-05	-0.22341	4.03e-05	0.02722	7.147e-05	-0.25203	5.868e-05	-0.21323	9.935e-05	0.00729	0.0001826	-0.20728
9.6	0.0008152	0.4818	7e-08	-0.36756	0.00034914	-0.01681	6.049e-05	-0.22827	1.241e-05	-0.00067	8.083e-05	-0.24267	8.275e-05	-0.18916	0.0001117	0.01964	0.00015399	-0.23589
9.625	0.00077911	0.44571	3.205e-05	-0.33558	0.00028126	-0.08469	6.922e-05	-0.21954	0	-0.01308	9.6e-05	-0.2275	0.00011297	-0.15894	0.00014211	0.05005	0.00015279	-0.23709
9.65	0.00072791	0.39451	8.427e-05	-0.28336	0.00021283	-0.15312	8.077e-05	-0.20799	3.3e-06	-0.00978	0.00011566	-0.20784	0.00014123	-0.13068	0.00018613	0.09407	0.00017226	-0.21762
9.675	0.0006833	0.3499	0.00013251	-0.23512	0.00016785	-0.1981	9.572e-05	-0.19304	8.86e-06	-0.00422	0.00013467	-0.18883	0.00016587	-0.10604	0.00023123	0.13917	0.00020241	-0.18747
9.7	0.00065513	0.32173	0.00015837	-0.20926	0.00013987	-0.22608	0.00011154	-0.17722	1.949e-05	0.00641	0.00014266	-0.18084	0.00018658	-0.08533	0.00025867	0.16661	0.00022825	-0.16163
9.725	0.00064256	0.30916	0.00015901	-0.20862	0.0001401	-0.22585	0.00013327	-0.15549	4.434e-05	0.03126	0.00014324	-0.18026	0.0002017	-0.07021	0.00026648	0.17442	0.00025323	-0.13665
9.75	0.00063119	0.29779	0.00014138	-0.22625	0.00014762	-0.21833	0.00015137	-0.13739	7.385e-05	0.06077	0.00014335	-0.18015	0.00021118	-0.06073	0.00026463	0.17257	0.00026969	-0.12019
9.775	0.00059737	0.26397	0.0001031	-0.26453	0.00013444	-0.23151	0.00014693	-0.14183	9.653e-05	0.08345	0.00013562	-0.18788	0.00020751	-0.0644	0.00026579	0.17373	0.00026526	-0.12462
9.8	0.00056144	0.22804	5.432e-05	-0.31331	0.0001056	-0.26035	0.00012915	-0.15961	0.00011721	0.10413	0.0001287	-0.1948	0.00018906	-0.08285	0.00028416	0.1921	0.00024914	-0.14074
9.825	0.0005311	0.1977	2.435e-05	-0.34328	7.175e-05	-0.2942	0.00010911	-0.17965	0.0001227	0.10962	0.00013133	-0.19217	0.00015365	-0.11826	0.00031504	0.22298	0.00022632	-0.16356
9.85	0.00049514	0.16174	3.63e-06	-0.364	4.021e-05	-0.32574	9.564e-05	-0.19312	0.0001045	0.09142	0.00013881	-0.18469	0.00010391	-0.168	0.00033614	0.24408	0.00021887	-0.17101
9.875	0.00045938	0.12598	-2.262e-05	-0.39025	1.311e-05	-0.35284	8.073e-05	-0.20803	6.363e-05	0.05055	0.00014364	-0.17986	7.248e-05	-0.19943	0.00033285	0.24079	0.00022581	-0.16407
9.9	0.00041077	0.07737	-4.466e-05	-0.41229	-1.478e-05	-0.38073	6.775e-05	-0.22101	2.273e-05	0.00965	0.00013254	-0.19096	6.554e-05	-0.20637	0.00030714	0.21508	0.00023946	-0.15042
9.925	0.00036139	0.02799	-5.797e-05	-0.4256	-3.249e-05	-0.39844	6.312e-05	-0.22564	9.7e-06	-0.00338	0.00012153	-0.20197	8.138e-05	-0.19053	0.00027043	0.17837	0.00024526	-0.14462
9.95	0.00032734	-0.00606	-5.641e-05	-0.42404	-3.307e-05	-0.39902	6.139e-05	-0.22737	2.219e-05	0.00911	0.00012689	-0.19661	0.00010635	-0.16556	0.00025098	0.15892	0.00024034	-0.14954
9.975	0.00030936	-0.02404	-4.389e-05	-0.41152	-2.853e-05	-0.39448	5.664e-05	-0.23212	4.123e-05	0.02815	0.00014486	-0.17864	9.564e-05	-0.17627	0.00025796	0.1659	0.00024567	-0.14421
10	0.00030924	-0.02416	-3.682e-05	-0.40445	-3.619e-05	-0.40214	5.405e-05	-0.23471	6.519e-05	0.05211	0.00017535	-0.14815	6.457e-05	-0.20734	0.00027675	0.18469	0.00026654	-0.12334
10.025	0.00030391	-0.02949	-2.816e-05	-0.39579	-4.778e-05	-0.41373	5.194e-05	-0.23682	7.06e-05	0.05752	0.0001964	-0.1271	3.134e-05	-0.24057	0.00028005	0.18799	0.00031053	-0.07935
10.05	0.00028991	-0.04349	-1.38e-05	-0.38143	-5.658e-05	-0.42253	5.555e-05	-0.23321	6.029e-05	0.04721	0.00020649	-0.11701	1.824e-05	-0.25367	0.00025403	0.16197	0.00035838	-0.0315
10.075	0.0002634	-0.07	-2.34e-06	-0.36997	-7.18e-05	-0.43775	4.33e-05	-0.24546	3.747e-05	0.02439	0.0001939	-0.1296	2.107e-05	-0.25084	0.00021951	0.12745	0.00040444	0.01456
10.1	0.00020205	-0.13135	-2.9e-06	-0.37053	-9.254e-05	-0.45849	4.8e-07	-0.28828	9.68e-06	-0.0034	0.00016578	-0.15772	2.442e-05	-0.24749	0.00017949	0.08743	0.00042684	0.03696
10.125	0.00011292	-0.22048	-2.982e-05	-0.39745	-0.00011558	-0.48153	-6.012e-05	-0.34888	-1.286e-05	-0.02594	0.00014266	-0.18084	3.075e-05	-0.24116	0.0001497	0.05764	0.00042486	0.03498
10.15	2.125e-05	-0.31215	-7.95e-05	-0.44713	-0.00013208	-0.49803	-0.00011771	-0.40647	-3.487e-05	-0.04795	0.00013065	-0.19285	3.02e-05	-0.24171	0.00013186	0.0398	0.00041731	0.02743
10.175	-6.723e-05	-0.40063	-0.00013611	-0.50374	-0.00011453	-0.48048	-0.00016312	-0.45188	-7.821e-05	-0.09129	0.00011741	-0.20609	1.905e-05	-0.25286	0.00012893	0.03687	0.00041077	0.02089
10.2	-0.00014769	-0.48109	-0.00017739	-0.54502	-6.039e-05	-0.42634	-0.00019921	-0.48797	-0.00013405	-0.14713	0.00010368	-0.21982	2.512e-05	-0.24679	0.00013148	0.03942	0.00039856	0.00868
10.225	-0.00020024	-0.53364	-0.00019514	-0.56277	4.32e-06	-0.36163	-0.00022086	-0.50962	-0.00017285	-0.18593	0.00010075	-0.22275	4.277e-05	-0.22914	0.00014072	0.04866	0.00037174	-0.01814
10.25	-0.00023984	-0.57324	-0.00019647	-0.5641	4.789e-05	-0.31806	-0.00023457	-0.52333	-0.00016413	-0.17721	0.00010828	-0.21522	5.833e-05	-0.21358	0.00017354	0.08148	0.00031805	-0.07183
10.275	-0.00028702	-0.62042	-0.00019384	-0.56147	6.243e-05	-0.30352	-0.000241	-0.52976	-0.00011775	-0.13083	0.00011696	-0.20654	7.375e-05	-0.19816	0.00023547	0.14341	0.00026043	-0.12945
10.3	-0.00035317	-0.68657	-0.00019653	-0.56416	4.975e-05	-0.3162	-0.00023929	-0.52805	-5.788e-05	-0.07096	0.00011812	-0.20538	7.521e-05	-0.1967	0.00030476	0.2127	0.00022786	-0.16202
10.325	-0.00044002	-0.77342	-0.00019978	-0.56741	1.521e-05	-0.35074	-0.00023621	-0.52497	-8.58e-06	-0.02166	0.0001108	-0.2127	6.092e-05	-0.21099	0.00035092	0.25886	0.00021687	-0.17301
10.35	-0.00054389	-0.87729	-0.00020177	-0.5694	-2.455e-05	-0.3905	-0.00024583	-0.53459	2.166e-05	0.00858	0.00010191	-0.22159	4.574e-05	-0.22617	0.00033961	0.24755	0.00021816	-0.17172
10.375	-0.00066814	-1.00154	-0.00020822	-0.57585	-7.591e-05	-0.44186	-0.00027578	-0.56454	3.485e-05	0.02177	8.391e-05	-0.23959	4.86e-05	-0.22331	0.000276	0.18394	0.00022412	-0.16576
10.4	-0.0007955	-1.1289	-0.00020866	-0.57629	-0.00014545	-0.5114	-0.00032156	-0.61032	3.956e-05	0.02648	5.89e-05	-0.2646	6.337e-05	-0.20854	0.00019057	0.09851	0.00023059	-0.15929
10.425	-0.00091604	-1.24944	-0.00020244	-0.57007	-0.00022136	-0.58731	-0.00035936	-0.64812	3.44e-05	0.02132	5.076e-05	-0.27274	7.328e-05	-0.19863	0.00011704	0.02498	0.00022522	-0.16466
10.45	-0.00099264	-1.32604	-0.00020032	-0.56795	-0.00028101	-0.64696	-0.00037478	-0.66354	7.2e-06	-0.00588	5.638e-05	-0.26712	8.135e-05	-0.19056	6.998e-05	-0.02208	0.00021928	-0.1706
10.475	-0.00102811	-1.36151	-0.00022178	-0.58941	-0.00030997	-0.67592	-0.00038396	-0.67272	-3.92e-05	-0.05228	5.259e-05	-0.27091	8.647e-05	-0.18544	5.968e-05	-0.03238	0.00022746	-0.16242
10.5	-0.00105011	-1.38351	-0.00026958	-0.63721	-0.00031551	-0.68146	-0.00040189	-0.69065	-0.00010501	-0.11809	2.449e-05	-0.29901	8.647e-05	-0.18544	7.086e-05	-0.0212	0.00024609	-0.14379
10.525	-0.00106858	-1.40198	-0.00033938	-0.70701	-0.00029412	-0.66007	-0.00042369	-0.71245	-0.00016693	-0.18001	-3.007e-05	-0.35357	5.58e-05	-0.21611	7.253e-05	-0.01953	0.00026912	-0.12076
10.55	-0.00107898	-1.41238	-0.00041341	-0.78104	-0.00025683	-0.62278	-0.00043436	-0.72312	-0.00022286	-0.23594	-7.004e-05	-0.39354	3.84e-06	-0.26807	6.468e-05	-0.02738	0.00028562	-0.10426
10.575	-0.00109971	-1.43311	-0.00046521	-0.83284	-0.00021257	-0.57852	-0.00042032	-0.70908	-0.00025459	-0.26767	-7.314e-05	-0.39664	-6.02e-05	-0.33211	5.247e-05	-0.03959	0.00029216	-0.09772
10.6	-0.00111666	-1.45006	-0.00048404	-0.85167	-0.00019023	-0.55618	-0.00038273	-0.67149	-0.00024885	-0.26193	-4.421e-05	-0.36771	-0.00012669	-0.3986	3.996e-05	-0.0521	0.00028425	-0.10563
10.625	-0.00115255	-1.48595	-0.00045511	-0.82274	-0.00020369	-0.56964	-0.00033866	-0.62742	-0.00023358	-0.24666	1.152e-05	-0.31198	-0.00017889	-0.4508	2.269e-05	-0.06937	0.00026357	-0.12631
10.65	-0.00118215	-1.51555	-0.00038374	-0.75137	-0.00025214	-0.61809	-0.00031026	-0.59902	-0.00021799	-0.23107	8.366e-05	-0.23984	-0.00019324	-0.46515	3.21e-06	-0.08885	0.00023683	-0.15305
10.675	-0.00122906	-1.56246	-0.00031392	-0.68155	-0.00031628	-0.68223	-0.00031513	-0.60389	-0.00020233	-0.21541	0.00014064	-0.18286	-0.00016854	-0.44045	-3.269e-05	-0.12475	0.00021942	-0.17046
10.7	-0.00129179	-1.62519	-0.00027673	-0.64436	-0.00037042	-0.73637	-0.00036041	-0.64917	-0.00020791	-0.22099	0.00015441	-0.16909	-0.00012515	-0.39706	-7.073e-05	-0.16279	0.00021582	-0.17406
10.725	-0.00136814	-1.70154	-0.00027593	-0.64356	-0.0003945	-0.76045	-0.000429	-0.71776	-0.00022395	-0.23703	0.00010949	-0.21401	-8.749e-05	-0.3594	-0.00010779	-0.19985	0.00022454	-0.16534
10.75	-0.00143971	-1.77311	-0.00029836	-0.66599	-0.00037688	-0.74283	-0.00049891	-0.78767	-0.00024476	-0.25784	3.411e-05	-0.28939	-5.785e-05	-0.32976	-0.00014519	-0.23725	0.00023629	-0.15359
10.775	-0.00150212	-1.83552	-0.00032458	-0.69221	-0.00035253	-0.71848	-0.00055902	-0.84778	-0.00026481	-0.27789	-3.895e-05	-0.36245	-2.949e-05	-0.3014	-0.00016416	-0.25622	0.00023475	-0.15513

## Sheet: 32kHz
Time (ms)	32kHz 10dB Atten	32kHz 10dB Atten, normalised	32kHz 20dB Atten	32kHz 10dB Atten, normalised	32kHz 30dB Atten	32kHz 30dB Atten, normalised	32kHz 40dB Atten	32kHz 40dB Atten, normalised	32kHz 50dB Atten	32kHz 50dB Atten, normalised	32kHz 45dB Atten	32kHz 45dB Atten, normalised
-2	0.00026825	0	0.00027777	0	-3.313e-05	0	0.00029925	0	8.479e-05	0	0.00059325	0
-1.975	0.00023951	-0.02874	0.00023836	-0.03941	-4.517e-05	-0.01204	0.00029607	-0.00318	0.00011593	0.03114	0.0006057	0.01245
-1.95	0.0001934	-0.07485	0.00016286	-0.11491	-3.556e-05	-0.00243	0.00029808	-0.00117	0.00014449	0.0597	0.00063819	0.04494
-1.925	0.00015968	-0.10857	6.954e-05	-0.20823	-4.338e-05	-0.01025	0.00030532	0.00607	0.00016499	0.0802	0.00066976	0.07651
-1.9	0.00012777	-0.14048	1.186e-05	-0.26591	-5.37e-05	-0.02057	0.00031692	0.01767	0.00015551	0.07072	0.00067231	0.07906
-1.875	0.0001234	-0.14485	-4.79e-06	-0.28256	-7.678e-05	-0.04365	0.00035449	0.05524	0.0001278	0.04301	0.00062904	0.03579
-1.85	0.00012384	-0.14441	1.873e-05	-0.25904	-0.00012481	-0.09168	0.00039984	0.10059	0.00011171	0.02692	0.00058516	-0.00809
-1.825	0.00014029	-0.12796	5.977e-05	-0.218	-0.00016627	-0.13314	0.00044609	0.14684	8.75e-05	0.00271	0.00056377	-0.02948
-1.8	0.00016994	-0.09831	0.00011574	-0.16203	-0.00021402	-0.18089	0.00046562	0.16637	0.00010138	0.01659	0.00057159	-0.02166
-1.775	0.00022103	-0.04722	0.00017129	-0.10648	-0.00025979	-0.22666	0.00045918	0.15993	0.00016982	0.08503	0.00059437	0.00112
-1.75	0.0003034	0.03515	0.00021685	-0.06092	-0.0002556	-0.22247	0.00045634	0.15709	0.0002569	0.17211	0.00061035	0.0171
-1.725	0.00040017	0.13192	0.00027877	0.001	-0.00022566	-0.19253	0.00044591	0.14666	0.00032151	0.23672	0.00060764	0.01439
-1.7	0.00048886	0.22061	0.00033195	0.05418	-0.00017747	-0.14434	0.00044344	0.14419	0.00035137	0.26658	0.00058312	-0.01013
-1.675	0.00055367	0.28542	0.0003267	0.04893	-0.00012382	-0.09069	0.00044854	0.14929	0.00032091	0.23612	0.00056528	-0.02797
-1.65	0.00059133	0.32308	0.00028418	0.00641	-6.551e-05	-0.03238	0.00045139	0.15214	0.00027916	0.19437	0.00054974	-0.04351
-1.625	0.00061366	0.34541	0.00024897	-0.0288	-1.765e-05	0.01548	0.00044089	0.14164	0.0002632	0.17841	0.0005427	-0.05055
-1.6	0.00060769	0.33944	0.00024534	-0.03243	1.24e-05	0.04553	0.00041134	0.11209	0.00026373	0.17894	0.00052666	-0.06659
-1.575	0.00059777	0.32952	0.00023532	-0.04245	1.204e-05	0.04517	0.00035969	0.06044	0.00028927	0.20448	0.00050929	-0.08396
-1.55	0.00056021	0.29196	0.00021652	-0.06125	1.643e-05	0.04956	0.0003029	0.00365	0.00034434	0.25955	0.00049072	-0.10253
-1.525	0.00051738	0.24913	0.00023379	-0.04398	2.091e-05	0.05404	0.00023811	-0.06114	0.0004102	0.32541	0.00046509	-0.12816
-1.5	0.00048853	0.22028	0.00028175	0.00398	4.264e-05	0.07577	0.00018595	-0.1133	0.0004844	0.39961	0.00042406	-0.16919
-1.475	0.00041592	0.14767	0.00032748	0.04971	6.994e-05	0.10307	0.00013069	-0.16856	0.00050278	0.41799	0.00040092	-0.19233
-1.45	0.00031533	0.04708	0.00035004	0.07227	9.345e-05	0.12658	5.49e-05	-0.24435	0.0004732	0.38841	0.00039663	-0.19662
-1.425	0.00021376	-0.05449	0.00034581	0.06804	0.00011668	0.14981	-3.969e-05	-0.33894	0.00042411	0.33932	0.00037339	-0.21986
-1.4	0.00016897	-0.09928	0.00032906	0.05129	0.00013176	0.16489	-0.00012612	-0.42537	0.00039963	0.31484	0.00033107	-0.26218
-1.375	0.00016627	-0.10198	0.00031111	0.03334	0.00013235	0.16548	-0.00018823	-0.48748	0.00038068	0.29589	0.00029496	-0.29829
-1.35	0.00017175	-0.0965	0.00027253	-0.00524	0.00012438	0.15751	-0.00023034	-0.52959	0.00034695	0.26216	0.00027661	-0.31664
-1.325	0.00018945	-0.0788	0.00024742	-0.03035	9.673e-05	0.12986	-0.0002461	-0.54535	0.0003163	0.23151	0.00028732	-0.30593
-1.3	0.00019633	-0.07192	0.00023661	-0.04116	7.088e-05	0.10401	-0.00021357	-0.51282	0.00030033	0.21554	0.00030382	-0.28943
-1.275	0.00017414	-0.09411	0.00025606	-0.02171	6.437e-05	0.0975	-0.00013884	-0.43809	0.00029427	0.20948	0.0003039	-0.28935
-1.25	0.00013483	-0.13342	0.00028836	0.01059	6.002e-05	0.09315	-8.442e-05	-0.38367	0.00028239	0.1976	0.00027908	-0.31417
-1.225	9.333e-05	-0.17492	0.00033137	0.0536	5.186e-05	0.08499	-4.289e-05	-0.34214	0.00023246	0.14767	0.00024789	-0.34536
-1.2	5.582e-05	-0.21243	0.00032688	0.04911	5.991e-05	0.09304	-5.48e-06	-0.30473	0.00016464	0.07985	0.00024082	-0.35243
-1.175	2.365e-05	-0.2446	0.00030946	0.03169	9.073e-05	0.12386	6.558e-05	-0.23367	9.252e-05	0.00773	0.00025348	-0.33977
-1.15	-1.068e-05	-0.27893	0.00030395	0.02618	0.0001187	0.15183	0.00012529	-0.17396	2.73e-05	-0.05749	0.00025683	-0.33642
-1.125	-4.666e-05	-0.31491	0.00028936	0.01159	9.967e-05	0.1328	0.00013075	-0.1685	-3.129e-05	-0.11608	0.00023837	-0.35488
-1.1	-5.979e-05	-0.32804	0.00023351	-0.04426	6.355e-05	0.09668	8.183e-05	-0.21742	-4.963e-05	-0.13442	0.0002117	-0.38155
-1.075	-8.325e-05	-0.3515	0.00016369	-0.11408	1.385e-05	0.04698	2.005e-05	-0.2792	-6.583e-05	-0.15062	0.00016646	-0.42679
-1.05	-0.00011657	-0.38482	8.402e-05	-0.19375	-2.193e-05	0.0112	-1.98e-06	-0.30123	-8.201e-05	-0.1668	0.00012698	-0.46627
-1.025	-0.00016233	-0.43058	2.322e-05	-0.25455	-5.832e-05	-0.02519	1.449e-05	-0.28476	-8.351e-05	-0.1683	0.00010244	-0.49081
-1	-0.00020744	-0.47569	-5.241e-05	-0.33018	-0.00013087	-0.09774	4.298e-05	-0.25627	-5.781e-05	-0.1426	0.00012006	-0.47319
-0.975	-0.0002366	-0.50485	-0.00014075	-0.41852	-0.00019735	-0.16422	5.559e-05	-0.24366	-2.072e-05	-0.10551	0.00016555	-0.4277
-0.95	-0.00026165	-0.5299	-0.00022615	-0.50392	-0.00024536	-0.21223	5.85e-05	-0.24075	-1.53e-06	-0.08632	0.00021425	-0.379
-0.925	-0.00028174	-0.54999	-0.00026811	-0.54588	-0.00028592	-0.25279	5.581e-05	-0.24344	-1.59e-06	-0.08638	0.00024847	-0.34478
-0.9	-0.0002744	-0.54265	-0.00026877	-0.54654	-0.00031401	-0.28088	2.982e-05	-0.26943	-2.249e-05	-0.10728	0.00024727	-0.34598
-0.875	-0.00020675	-0.475	-0.0002534	-0.53117	-0.00032373	-0.2906	4.08e-06	-0.29517	-3.428e-05	-0.11907	0.00022474	-0.36851
-0.85	-8.225e-05	-0.3505	-0.00023103	-0.5088	-0.000318	-0.28487	-3.79e-06	-0.30304	-3.005e-05	-0.11484	0.00018527	-0.40798
-0.825	3.325e-05	-0.235	-0.00020534	-0.48311	-0.00030389	-0.27076	6.8e-06	-0.29245	1.3e-06	-0.08349	0.00015592	-0.43733
-0.8	9.389e-05	-0.17436	-0.00016539	-0.44316	-0.00027456	-0.24143	7.066e-05	-0.22859	4.138e-05	-0.04341	0.00013821	-0.45504
-0.775	9.94e-05	-0.16885	-0.00010472	-0.38249	-0.00022268	-0.18955	0.00014673	-0.15252	6.081e-05	-0.02398	0.00013318	-0.46007
-0.75	8.604e-05	-0.18221	-6.425e-05	-0.34202	-0.00019114	-0.15801	0.0001991	-0.10015	5.148e-05	-0.03331	0.00013337	-0.45988
-0.725	0.00011176	-0.15649	-2.019e-05	-0.29796	-0.00017344	-0.14031	0.00021448	-0.08477	3.627e-05	-0.04852	0.00011906	-0.47419
-0.7	0.00016197	-0.10628	4.186e-05	-0.23591	-0.00016576	-0.13263	0.0002015	-0.09775	3.463e-05	-0.05016	7.55e-05	-0.51775
-0.675	0.0002071	-0.06115	9.696e-05	-0.18081	-0.00015448	-0.12135	0.00013864	-0.16061	3.86e-05	-0.04619	2.073e-05	-0.57252
-0.65	0.00025279	-0.01546	0.00011709	-0.16068	-0.00016195	-0.12882	5.524e-05	-0.24401	6.267e-05	-0.02212	-2.33e-05	-0.61655
-0.625	0.00032223	0.05398	9.524e-05	-0.18253	-0.00016417	-0.13104	-2.04e-05	-0.31965	7.932e-05	-0.00547	-3.395e-05	-0.6272
-0.6	0.00036831	0.10006	5.787e-05	-0.2199	-0.00016447	-0.13134	-5.053e-05	-0.34978	6.682e-05	-0.01797	-2.371e-05	-0.61696
-0.575	0.00041186	0.14361	4.656e-05	-0.23121	-0.00015503	-0.1219	-4.042e-05	-0.33967	3.873e-05	-0.04606	-1.179e-05	-0.60504
-0.55	0.00045095	0.1827	5.752e-05	-0.22025	-0.00016003	-0.1269	2.01e-06	-0.29724	2.636e-05	-0.05843	8.08e-06	-0.58517
-0.525	0.00049151	0.22326	7.309e-05	-0.20468	-0.00014766	-0.11453	3.826e-05	-0.26099	3.595e-05	-0.04884	2.525e-05	-0.568
-0.5	0.00052423	0.25598	8.182e-05	-0.19595	-0.00013017	-0.09704	6.099e-05	-0.23826	5.107e-05	-0.03372	3.501e-05	-0.55824
-0.475	0.00053095	0.2627	8.618e-05	-0.19159	-0.00010222	-0.06909	5.62e-05	-0.24305	6.714e-05	-0.01765	3.329e-05	-0.55996
-0.45	0.00050826	0.24001	4.758e-05	-0.23019	-7.895e-05	-0.04582	1.984e-05	-0.27941	0.00011621	0.03142	2.29e-05	-0.57035
-0.425	0.00046006	0.19181	-9.01e-06	-0.28678	-5.435e-05	-0.02122	-1.02e-06	-0.30027	0.00021414	0.12935	1.029e-05	-0.58296
-0.4	0.00041614	0.14789	-5.69e-05	-0.33467	-4.683e-05	-0.0137	2.601e-05	-0.27324	0.00030666	0.22187	1.149e-05	-0.58176
-0.375	0.00038168	0.11343	-8.243e-05	-0.3602	-6.563e-05	-0.0325	9.523e-05	-0.20402	0.00037951	0.29472	1.604e-05	-0.57721
-0.35	0.00036766	0.09941	-7.018e-05	-0.34795	-8.441e-05	-0.05128	0.0001652	-0.13405	0.00037942	0.29463	1.24e-05	-0.58085
-0.325	0.00036076	0.09251	-4.184e-05	-0.31961	-8.619e-05	-0.05306	0.00021878	-0.08047	0.0003493	0.26451	2.325e-05	-0.57
-0.3	0.00032737	0.05912	2.94e-06	-0.27483	-7.734e-05	-0.04421	0.0002572	-0.04205	0.0003129	0.22811	6.041e-05	-0.53284
-0.275	0.00026474	-0.00351	4.511e-05	-0.23266	-5.948e-05	-0.02635	0.00025052	-0.04873	0.000286	0.20121	9.956e-05	-0.49369
-0.25	0.00021881	-0.04944	6.08e-05	-0.21697	-1.026e-05	0.02287	0.00020194	-0.09731	0.00024797	0.16318	0.00014097	-0.45228
-0.225	0.00018106	-0.08719	4.061e-05	-0.23716	1.782e-05	0.05095	0.00016927	-0.12998	0.00021993	0.13514	0.00018267	-0.41058
-0.2	0.00014968	-0.11857	-1.634e-05	-0.29411	4.965e-05	0.08278	0.00018567	-0.11358	0.00022319	0.1384	0.00021589	-0.37736
-0.175	0.00012251	-0.14574	-4.336e-05	-0.32113	1.887e-05	0.052	0.00022297	-0.07628	0.00022552	0.14073	0.00026584	-0.32741
-0.15	0.00010502	-0.16323	-4.667e-05	-0.32444	-2.67e-06	0.03046	0.00025198	-0.04727	0.00020131	0.11652	0.00030011	-0.29314
-0.125	8.573e-05	-0.18252	-4.011e-05	-0.31788	-5.99e-06	0.02714	0.00029098	-0.00827	0.00019375	0.10896	0.00032009	-0.27316
-0.1	6.171e-05	-0.20654	-5.545e-05	-0.33322	3.194e-05	0.06507	0.00033062	0.03137	0.00017125	0.08646	0.00032641	-0.26684
-0.075	1.661e-05	-0.25164	-7.873e-05	-0.3565	8.658e-05	0.11971	0.00036963	0.07038	0.00013887	0.05408	0.00033052	-0.26273
-0.05	-3.858e-05	-0.30683	-8.633e-05	-0.3641	0.00013919	0.17232	0.00038596	0.08671	0.00010784	0.02305	0.00035155	-0.2417
-0.025	-0.00010075	-0.369	-0.00010241	-0.38018	0.00017017	0.2033	0.00036892	0.06967	0.00010119	0.0164	0.00037565	-0.2176
0	-0.0001744	-0.44265	-0.00012783	-0.4056	0.00019134	0.22447	0.00034489	0.04564	9.922e-05	0.01443	0.00039748	-0.19577
0.025	-0.00022477	-0.49302	-0.00014656	-0.42433	0.0002359	0.26903	0.00030898	0.00973	4.782e-05	-0.03697	0.00040269	-0.19056
0.05	-0.00024382	-0.51207	-0.00014191	-0.41968	0.00031236	0.34549	0.00026075	-0.0385	1.839e-05	-0.0664	0.00041689	-0.17636
0.075	-0.00021155	-0.4798	-9.138e-05	-0.36915	0.00039946	0.43259	0.00021391	-0.08534	1.435e-05	-0.07044	0.00043902	-0.15423
0.1	-0.00017117	-0.43942	-4.95e-06	-0.28272	0.0004518	0.48493	0.0001817	-0.11755	2.746e-05	-0.05733	0.00043351	-0.15974
0.125	-0.0001332	-0.40145	8.244e-05	-0.19533	0.00041944	0.45257	0.0001813	-0.11795	2.79e-05	-0.05689	0.00041301	-0.18024
0.15	-7.704e-05	-0.34529	0.00012537	-0.1524	0.00036468	0.39781	0.00017859	-0.12066	1.74e-06	-0.08305	0.00038414	-0.20911
0.175	-6.7e-07	-0.26892	0.00011736	-0.16041	0.00032956	0.36269	0.00021843	-0.08082	-2.632e-05	-0.11111	0.0003693	-0.22395
0.2	8.352e-05	-0.18473	0.00012172	-0.15605	0.00030349	0.33662	0.00025002	-0.04923	-3.037e-05	-0.11516	0.00036658	-0.22667
0.225	0.00016091	-0.10734	0.0001446	-0.13317	0.00029198	0.32511	0.0002433	-0.05595	-1.003e-05	-0.09482	0.00036332	-0.22993
0.25	0.00021116	-0.05709	0.00018496	-0.09281	0.00027616	0.30929	0.00021968	-0.07957	4.51e-06	-0.08028	0.000344	-0.24925
0.275	0.00025368	-0.01457	0.00026122	-0.01655	0.00023036	0.26349	0.00022806	-0.07119	1.825e-05	-0.06654	0.00029816	-0.29509
0.3	0.00027909	0.01084	0.0003205	0.04273	0.00016426	0.19739	0.00025153	-0.04772	3.6e-07	-0.08443	0.00024235	-0.3509
0.325	0.00027867	0.01042	0.00034992	0.07215	9.876e-05	0.13189	0.00027749	-0.02176	3.93e-06	-0.08086	0.00019704	-0.39621
0.35	0.00023565	-0.0326	0.00035741	0.07964	6.678e-05	0.09991	0.00030856	0.00931	5.896e-05	-0.02583	0.00017207	-0.42118
0.375	0.0001728	-0.09545	0.00034341	0.06564	6.495e-05	0.09808	0.00035994	0.06069	0.00016477	0.07998	0.00015851	-0.43474
0.4	8.14e-05	-0.18685	0.00033497	0.0572	5.474e-05	0.08787	0.00040887	0.10962	0.00025378	0.16899	0.00015461	-0.43864
0.425	-2.99e-05	-0.29815	0.00033562	0.05785	8.37e-05	0.11683	0.00044655	0.1473	0.00032246	0.23767	0.00014808	-0.44517
0.45	-0.00010401	-0.37226	0.00035757	0.0798	0.0001426	0.17573	0.00046801	0.16876	0.00035685	0.27206	0.00015503	-0.43822
[truncated: 413 more rows]
