# Supplementary material for: Physiological and anatomical investigation of the auditory brainstem in the Fat-tailed dunnart (Sminthopsis crassicaudata)
Source: PeerJ. 2019 Sep 30;7:e7773. doi: 10.7717/peerj.7773 (PMC6776069; doi:10.7717/peerj.7773)
Supplement: Data S1 — The data contained in this file represent the individual ABR responses for each fat-tailed dunnart. Each dunnart was tested at multiple frequencies and sound-intensities which are also shown at the top of each column. [file peerj-07-7773-s001.zip › GARRETT et al., SUPPLEMENTAL DATA/ABR DATA/DUNNART E/Dunnart E RAW ABR WAVEFORMS.xlsx]

## Sheet: 4kHz
Time (ms)	4kHz-10dB Atten	4kHz, 10dB Atten, normalised	4kHz-20dB Atten	4kHz, 20dB Atten, normalised	4kHz-20dB Atten	4kHz, 20dB Atten, normalised	4kHz-30dB Atten	4kHz, 30dB Atten, normalised	4kHz-40dB Atten	4kHz, 40dB Atten, normalised	4kHz-50dB Atten	4kHz, 50dB Atten, normalised	4kHz-60dB Atten	4kHz, 60dB Atten, normalised	4kHz-70dB Atten	4kHz, 70dB Atten, normalised	4kHz-80dB Atten	4kHz, 80dB Atten, normalised	4kHz-15dB Atten	4kHz, 15dB Atten, normalised
-2	-0.00014699	0	-1.639e-05	0	0.00014907	0	9.498e-05	0	-9.356e-05	0	-4.64e-05	0	6.357e-05	0	6.742e-05	0	-0.00012268	0	8.013e-05	0
-1.975	-8.733e-05	0.05966	-2.716e-05	-0.01077	0.00012803	-0.02104	8.257e-05	-0.01241	-9.088e-05	0.00268	-0.00011959	-0.07319	3.322e-05	-0.03035	9.803e-05	0.03061	-7.812e-05	0.04456	6.26e-05	-0.01753
-1.95	-4.204e-05	0.10495	-5.613e-05	-0.03974	0.00011929	-0.02978	7.867e-05	-0.01631	-7.989e-05	0.01367	-0.00019156	-0.14516	-2.255e-05	-0.08612	0.00011932	0.0519	-5.124e-05	0.07144	5.012e-05	-0.03001
-1.925	-2.569e-05	0.1213	-9.044e-05	-0.07405	0.00013199	-0.01708	7.671e-05	-0.01827	-5.865e-05	0.03491	-0.00023899	-0.19259	-7.401e-05	-0.13758	0.00013064	0.06322	-4.658e-05	0.0761	5.077e-05	-0.02936
-1.9	-3.416e-05	0.11283	-0.00011084	-0.09445	0.00015478	0.00571	6.828e-05	-0.0267	-3.983e-05	0.05373	-0.00025227	-0.20587	-9.8e-05	-0.16157	0.00013306	0.06564	-5.908e-05	0.0636	5.735e-05	-0.02278
-1.875	-5.212e-05	0.09487	-0.00010911	-0.09272	0.00017711	0.02804	4.604e-05	-0.04894	-3.117e-05	0.06239	-0.00023788	-0.19148	-7.356e-05	-0.13713	0.00010471	0.03729	-7.227e-05	0.05041	7.016e-05	-0.00997
-1.85	-7.446e-05	0.07253	-9.638e-05	-0.07999	0.00018989	0.04082	1.589e-05	-0.07909	-3.933e-05	0.05423	-0.00020224	-0.15584	-1.181e-05	-0.07538	4.178e-05	-0.02564	-7.793e-05	0.04475	8.187e-05	0.00174
-1.825	-0.00010924	0.03775	-9.448e-05	-0.07809	0.00018246	0.03339	-3.4e-06	-0.09838	-5.873e-05	0.03483	-0.00016109	-0.11469	5.822e-05	-0.00535	-3.203e-05	-0.09945	-7.447e-05	0.04821	7.679e-05	-0.00334
-1.8	-0.00015503	-0.00804	-0.00011942	-0.10303	0.00015659	0.00752	-1.06e-06	-0.09604	-8.147e-05	0.01209	-0.00013321	-0.08681	0.00011187	0.0483	-8.137e-05	-0.14879	-6.113e-05	0.06155	4.78e-05	-0.03233
-1.775	-0.00019945	-0.05246	-0.00017646	-0.16007	0.00012736	-0.02171	1.716e-05	-0.07782	-9.826e-05	-0.0047	-0.00011741	-0.07101	0.00013457	0.071	-8.848e-05	-0.1559	-4.111e-05	0.08157	1.211e-05	-0.06802
-1.75	-0.00022926	-0.08227	-0.00025264	-0.23625	9.807e-05	-0.051	3.585e-05	-0.05913	-9.719e-05	-0.00363	-0.00010785	-0.06145	0.00012143	0.05786	-6.112e-05	-0.12854	-2.8e-05	0.09468	-1.092e-05	-0.09105
-1.725	-0.00023634	-0.08935	-0.00031495	-0.29856	6.339e-05	-0.08568	4.291e-05	-0.05207	-7.982e-05	0.01374	-9.843e-05	-0.05203	6.975e-05	0.00618	-1.632e-05	-0.08374	-2.835e-05	0.09433	-9.16e-06	-0.08929
-1.7	-0.00022536	-0.07837	-0.00034115	-0.32476	2.254e-05	-0.12653	3.453e-05	-0.06045	-5.337e-05	0.04019	-9.273e-05	-0.04633	-5.68e-06	-0.06925	3.349e-05	-0.03393	-3.622e-05	0.08646	1.94e-05	-0.06073
-1.675	-0.00019452	-0.04753	-0.000329	-0.31261	-1.71e-05	-0.16617	2.177e-05	-0.07321	-3.841e-05	0.05515	-9.101e-05	-0.04461	-8.255e-05	-0.14612	8.124e-05	0.01382	-4.849e-05	0.07419	5.106e-05	-0.02907
-1.65	-0.0001431	0.00389	-0.0002876	-0.27121	-4.312e-05	-0.19219	1.908e-05	-0.0759	-4.865e-05	0.04491	-0.00010037	-0.05397	-0.00014569	-0.20926	0.00011726	0.04984	-6.216e-05	0.06052	6.102e-05	-0.01911
-1.625	-8.108e-05	0.06591	-0.00022647	-0.21008	-3.505e-05	-0.18412	2.539e-05	-0.06959	-6.975e-05	0.02381	-0.00011465	-0.06825	-0.0001857	-0.24927	0.00013456	0.06714	-6.592e-05	0.05676	4.928e-05	-0.03085
-1.6	-3.082e-05	0.11617	-0.00015589	-0.1395	6.57e-06	-0.1425	2.983e-05	-0.06515	-8.661e-05	0.00695	-0.00012676	-0.08036	-0.00020387	-0.26744	0.00012946	0.06204	-5.142e-05	0.07126	2.595e-05	-0.05418
-1.575	-1.23e-05	0.13469	-8.746e-05	-0.07107	6.351e-05	-0.08556	2.303e-05	-0.07195	-9.072e-05	0.00284	-0.00013737	-0.09097	-0.00020203	-0.2656	0.00011137	0.04395	-1.878e-05	0.1039	2.285e-05	-0.05728
-1.55	-2.487e-05	0.12212	-3.667e-05	-0.02028	0.00011493	-0.03414	4.27e-06	-0.09071	-8.208e-05	0.01148	-0.00014681	-0.10041	-0.00018647	-0.25004	9.597e-05	0.02855	2.564e-05	0.14832	4.555e-05	-0.03458
-1.525	-3.442e-05	0.11257	-5.25e-06	0.01114	0.00014195	-0.00712	-1.408e-05	-0.10906	-7.176e-05	0.0218	-0.00014395	-0.09755	-0.00016334	-0.22691	8.44e-05	0.01698	6.125e-05	0.18393	7.827e-05	-0.00186
-1.5	-2.494e-05	0.12205	2.402e-05	0.04041	0.00013648	-0.01259	-2.446e-05	-0.11944	-6.522e-05	0.02834	-0.00012084	-0.07444	-0.0001362	-0.19977	6.852e-05	0.0011	6.791e-05	0.19059	0.00010456	0.02443
-1.475	-6.69e-06	0.1403	5.66e-05	0.07299	0.00010416	-0.04491	-2.721e-05	-0.12219	-5.993e-05	0.03363	-8.21e-05	-0.0357	-0.00010652	-0.17009	4.175e-05	-0.02567	4.804e-05	0.17072	0.00010927	0.02914
-1.45	-6.81e-06	0.14018	8.83e-05	0.10469	6.532e-05	-0.08375	-2.827e-05	-0.12325	-4.77e-05	0.04586	-4.686e-05	-0.00046	-7.449e-05	-0.13806	9.45e-06	-0.05797	3.111e-05	0.15379	8.616e-05	0.00603
-1.425	-2.965e-05	0.11734	0.00010115	0.11754	3.917e-05	-0.1099	-3.908e-05	-0.13406	-3.189e-05	0.06167	-2.606e-05	0.02034	-3.053e-05	-0.0941	-2.447e-05	-0.09189	3.939e-05	0.16207	3.941e-05	-0.04072
-1.4	-5.835e-05	0.08864	7.502e-05	0.09141	3.542e-05	-0.11365	-6.407e-05	-0.15905	-2.83e-05	0.06526	-2.61e-05	0.0203	1.59e-05	-0.04767	-5.323e-05	-0.12065	7.354e-05	0.19622	-6.13e-06	-0.08626
-1.375	-8.227e-05	0.06472	8.28e-06	0.02467	4.285e-05	-0.10622	-9.105e-05	-0.18603	-4.175e-05	0.05181	-3.236e-05	0.01404	4.678e-05	-0.01679	-8.39e-05	-0.15132	0.0001106	0.23328	-3.359e-05	-0.11372
-1.35	-0.00010228	0.04471	-7.046e-05	-0.05407	5.27e-05	-0.09637	-0.00011423	-0.20921	-7.299e-05	0.02057	-2.764e-05	0.01876	5.544e-05	-0.00813	-0.00011438	-0.1818	0.00012228	0.24496	-3.849e-05	-0.11862
-1.325	-0.00012156	0.02543	-0.00012673	-0.11034	5.996e-05	-0.08911	-0.00012591	-0.22089	-0.00010999	-0.01643	-1.052e-05	0.03588	4.474e-05	-0.01883	-0.00013435	-0.20177	0.0001022	0.22488	-1.536e-05	-0.09549
-1.3	-0.00013282	0.01417	-0.00014408	-0.12769	6.375e-05	-0.08532	-0.00012244	-0.21742	-0.00013071	-0.03715	7.32e-06	0.05372	1.782e-05	-0.04575	-0.00012502	-0.19244	5.507e-05	0.17775	1.71e-05	-0.06303
-1.275	-0.00012682	0.02017	-0.00013278	-0.11639	6.604e-05	-0.08303	-0.00010768	-0.20266	-0.00012984	-0.03628	8.69e-06	0.05509	-2.784e-05	-0.09141	-8.573e-05	-0.15315	4.33e-06	0.12701	3.994e-05	-0.04019
-1.25	-0.00011075	0.03624	-0.00010908	-0.09269	7.933e-05	-0.06974	-9.338e-05	-0.18836	-0.00010533	-0.01177	-5.21e-06	0.04119	-7.481e-05	-0.13838	-2.28e-05	-0.09022	-4.605e-05	0.07663	4.203e-05	-0.0381
-1.225	-9.714e-05	0.04985	-9.799e-05	-0.0816	0.00011667	-0.0324	-8.734e-05	-0.18232	-6.564e-05	0.02792	-2.691e-05	0.01949	-0.00010553	-0.1691	5.382e-05	-0.0136	-8.883e-05	0.03385	2.492e-05	-0.05521
-1.2	-9.632e-05	0.05067	-0.00010771	-0.09132	0.00016305	0.01398	-8.265e-05	-0.17763	-1.465e-05	0.07891	-5.568e-05	-0.00928	-0.00010023	-0.1638	0.00011309	0.04567	-0.00012666	-0.00398	7.2e-07	-0.07941
-1.175	-0.00010473	0.04226	-0.00013321	-0.11682	0.00020474	0.05567	-6.97e-05	-0.16468	3.783e-05	0.13139	-9.171e-05	-0.04531	-7.568e-05	-0.13925	0.00013349	0.06607	-0.00016319	-0.04051	-1.836e-05	-0.09849
-1.15	-0.00011668	0.03031	-0.00016781	-0.15142	0.00023665	0.08758	-3.547e-05	-0.13045	7.481e-05	0.16837	-0.00011942	-0.07302	-6.721e-05	-0.13078	0.00010929	0.04187	-0.00019264	-0.06996	-1.451e-05	-0.09464
-1.125	-0.00010864	0.03835	-0.00020251	-0.18612	0.00025497	0.1059	2.078e-05	-0.0742	8.757e-05	0.18113	-0.000122	-0.0756	-8.498e-05	-0.14855	5.748e-05	-0.00994	-0.00021153	-0.08885	1.556e-05	-0.06457
-1.1	-7.828e-05	0.06871	-0.00021625	-0.19986	0.00025427	0.1052	7.992e-05	-0.01506	7.998e-05	0.17354	-0.00010892	-0.06252	-0.00011385	-0.17742	7.16e-06	-0.06026	-0.00021874	-0.09606	4.803e-05	-0.0321
-1.075	-3.412e-05	0.11287	-0.00020104	-0.18465	0.00022949	0.08042	0.00012511	0.03013	6.04e-05	0.15396	-9.662e-05	-0.05022	-0.00012936	-0.19293	-2.265e-05	-0.09007	-0.0002147	-0.09202	7.141e-05	-0.00872
-1.05	9.2e-06	0.15619	-0.00016659	-0.1502	0.00018141	0.03234	0.00014996	0.05498	2.914e-05	0.1227	-9.228e-05	-0.04588	-0.00012187	-0.18544	-2.779e-05	-0.09521	-0.00019627	-0.07359	8.799e-05	0.00786
-1.025	4.79e-05	0.19489	-0.00013871	-0.12232	0.00013476	-0.01431	0.00015344	0.05846	-3.51e-06	0.09005	-8.762e-05	-0.04122	-8.95e-05	-0.15307	-1.81e-05	-0.08552	-0.00016077	-0.03809	9.93e-05	0.01917
-1	8.025e-05	0.22724	-0.00013723	-0.12084	0.00011422	-0.03485	0.00013374	0.03876	-1.722e-05	0.07634	-7.76e-05	-0.0312	-4.531e-05	-0.10888	2.6e-06	-0.06482	-0.00011432	0.00836	0.00010702	0.02689
-0.975	9.454e-05	0.24153	-0.00016095	-0.14456	0.00012578	-0.02329	9.644e-05	0.00146	3.92e-06	0.09748	-7.105e-05	-0.02465	1.62e-06	-0.06195	3.186e-05	-0.03556	-8.03e-05	0.04238	0.00012098	0.04085
-0.95	8.708e-05	0.23407	-0.00020021	-0.18382	0.00015838	0.00931	6.124e-05	-0.03374	5.245e-05	0.14601	-7.9e-05	-0.0326	4.41e-05	-0.01947	6.322e-05	-0.0042	-6.382e-05	0.05886	0.00013843	0.0583
-0.925	5.993e-05	0.20692	-0.00023223	-0.21584	0.00020195	0.05288	3.722e-05	-0.05776	9.861e-05	0.19217	-0.00010447	-0.05807	7.31e-05	0.00953	9.083e-05	0.02341	-6.671e-05	0.05597	0.00014731	0.06718
-0.9	2.253e-05	0.16952	-0.00023581	-0.21942	0.00023656	0.08749	3.202e-05	-0.06296	0.00011427	0.20783	-0.00013958	-0.09318	7.337e-05	0.0098	8.928e-05	0.02186	-8.258e-05	0.0401	0.00014504	0.06491
-0.875	-5.02e-06	0.14197	-0.0002028	-0.18641	0.00024233	0.09326	4.266e-05	-0.05232	9.634e-05	0.1899	-0.0001666	-0.1202	3.674e-05	-0.02683	6.027e-05	-0.00715	-9.238e-05	0.0303	0.00013194	0.05181
-0.85	-4.71e-06	0.14228	-0.00015028	-0.13389	0.0002206	0.07153	5.578e-05	-0.0392	6.043e-05	0.15399	-0.00018347	-0.13707	-3.436e-05	-0.09793	2.936e-05	-0.03806	-8.642e-05	0.03626	0.00010957	0.02944
-0.825	2.122e-05	0.16821	-0.00010151	-0.08512	0.00019109	0.04202	5.195e-05	-0.04303	3.508e-05	0.12864	-0.00018182	-0.13542	-0.00010817	-0.17174	1.517e-05	-0.05225	-6.04e-05	0.06228	7.946e-05	-0.00067
-0.8	4.684e-05	0.19383	-7.617e-05	-0.05978	0.00017291	0.02384	3.595e-05	-0.05903	3.217e-05	0.12573	-0.00015242	-0.10602	-0.00014941	-0.21298	3.311e-05	-0.03431	-2.047e-05	0.10221	4.9e-05	-0.03113
-0.775	4.658e-05	0.19357	-7.246e-05	-0.05607	0.0001719	0.02283	2.722e-05	-0.06776	5.106e-05	0.14462	-0.00010104	-0.05464	-0.00014101	-0.20458	6.775e-05	0.00033	1.208e-05	0.13476	2.338e-05	-0.05675
-0.75	2.103e-05	0.16802	-8.068e-05	-0.06429	0.00017324	0.02417	4.155e-05	-0.05343	7.326e-05	0.16682	-5.558e-05	-0.00918	-9.786e-05	-0.16143	9.317e-05	0.02575	3.299e-05	0.15567	5.11e-06	-0.07502
-0.725	-1.676e-05	0.13023	-9.699e-05	-0.0806	0.00016296	0.01389	7.079e-05	-0.02419	9.037e-05	0.18393	-4.259e-05	0.00381	-6.188e-05	-0.12545	9.227e-05	0.02485	4.744e-05	0.17012	-5.3e-06	-0.08543
-0.7	-6.154e-05	0.08545	-0.0001229	-0.10651	0.00014691	-0.00216	9.068e-05	-0.0043	9.554e-05	0.1891	-6.737e-05	-0.02097	-5.463e-05	-0.1182	6.114e-05	-0.00628	5.185e-05	0.17453	-1.229e-05	-0.09242
-0.675	-0.00010918	0.03781	-0.00014761	-0.13122	0.00014496	-0.00411	8.818e-05	-0.0068	9.32e-05	0.18676	-0.00011842	-0.07202	-8.48e-05	-0.14837	1.699e-05	-0.05043	4.169e-05	0.16437	-2.498e-05	-0.10511
-0.65	-0.00015316	-0.00617	-0.00015857	-0.14218	0.00014395	-0.00512	6.425e-05	-0.03073	8.347e-05	0.17703	-0.00016365	-0.11725	-0.00013322	-0.19679	-1.283e-05	-0.08025	1.832e-05	0.141	-4.404e-05	-0.12417
-0.625	-0.00018213	-0.03514	-0.00014713	-0.13074	0.00012653	-0.02254	2.335e-05	-0.07163	8.128e-05	0.17484	-0.00017879	-0.13239	-0.00016903	-0.2326	-1.656e-05	-0.08398	-7.6e-06	0.11508	-4.937e-05	-0.1295
-0.6	-0.00019087	-0.04388	-0.00011323	-0.09684	9.126e-05	-0.05781	-1.499e-05	-0.10997	8.901e-05	0.18257	-0.00015823	-0.11183	-0.00016732	-0.23089	7.1e-06	-0.06032	-1.618e-05	0.1065	-3.177e-05	-0.1119
-0.575	-0.00017981	-0.03282	-6.435e-05	-0.04796	4.403e-05	-0.10504	-2.555e-05	-0.12053	9.996e-05	0.19352	-0.00011398	-0.06758	-0.00013262	-0.19619	4.962e-05	-0.0178	-1.08e-06	0.1216	-3.96e-06	-0.08409
-0.55	-0.00016224	-0.01525	-1.637e-05	2e-05	5.37e-06	-0.1437	1.18e-06	-0.0938	9.648e-05	0.19004	-6.441e-05	-0.01801	-8.456e-05	-0.14813	9.638e-05	0.02896	2.592e-05	0.1486	2.069e-05	-0.05944
-0.525	-0.00014721	-0.00022	6.32e-06	0.02271	-1.592e-05	-0.16499	4.87e-05	-0.04628	6.712e-05	0.16068	-1.786e-05	0.02854	-3.451e-05	-0.09808	0.00012343	0.05601	5.825e-05	0.18093	3.836e-05	-0.04177
-0.5	-0.00013613	0.01086	1.03e-06	0.01742	-1.68e-05	-0.16587	9.571e-05	0.00073	2.197e-05	0.11553	2.707e-05	0.07347	-4.7e-06	-0.06827	0.00012122	0.0538	8.63e-05	0.20898	6.05e-05	-0.01963
-0.475	-0.00013299	0.014	-3.01e-05	-0.01371	-3.22e-06	-0.15229	0.00012059	0.02561	-2.899e-05	0.06457	6.741e-05	0.11381	-5.6e-07	-0.06413	0.0001009	0.03348	0.00010354	0.22622	8.879e-05	0.00866
-0.45	-0.0001451	0.00189	-5.926e-05	-0.04287	1.338e-05	-0.13569	0.00012147	0.02649	-6.865e-05	0.02491	8.818e-05	0.13458	-9.91e-06	-0.07348	8.44e-05	0.01698	0.00011386	0.23654	0.00011601	0.03588
-0.425	-0.00017714	-0.03015	-6.002e-05	-0.04363	2.171e-05	-0.12736	0.0001152	0.02022	-9.451e-05	-0.00095	7.85e-05	0.1249	-8.73e-06	-0.0723	8.567e-05	0.01825	0.00013342	0.2561	0.00012978	0.04965
-0.4	-0.00021013	-0.06314	-3.576e-05	-0.01937	2.212e-05	-0.12695	0.0001099	0.01492	-0.00011336	-0.0198	5.042e-05	0.09682	9.65e-06	-0.05392	0.00010239	0.03497	0.00015702	0.2797	0.00012681	0.04668
-0.375	-0.00022507	-0.07808	-6.43e-06	0.00996	1.174e-05	-0.13733	9.222e-05	-0.00276	-0.00013015	-0.03659	2.001e-05	0.06641	2.782e-05	-0.03575	0.00012118	0.05376	0.00016401	0.28669	0.00010275	0.02262
-0.35	-0.00021209	-0.0651	1.338e-05	0.02977	-1.286e-05	-0.16193	4.911e-05	-0.04587	-0.00014007	-0.04651	3.39e-06	0.04979	3.898e-05	-0.02459	0.0001314	0.06398	0.00014069	0.26337	6.54e-05	-0.01473
-0.325	-0.00017812	-0.03113	1.797e-05	0.03436	-4.642e-05	-0.19549	-8.38e-06	-0.10336	-0.00013773	-0.04417	-7.08e-06	0.03932	3.795e-05	-0.02562	0.00014073	0.07331	9.42e-05	0.21688	2.963e-05	-0.0505
-0.3	-0.00013599	0.011	1.379e-05	0.03018	-7.948e-05	-0.22855	-4.891e-05	-0.14389	-0.00011718	-0.02362	-2.324e-05	0.02316	2.159e-05	-0.04198	0.00014826	0.08084	3.859e-05	0.16127	-3.17e-06	-0.0833
-0.275	-0.00010116	0.04583	-2.37e-06	0.01402	-9.329e-05	-0.24236	-5.071e-05	-0.14569	-6.675e-05	0.02681	-4.115e-05	0.00525	-1.209e-05	-0.07566	0.00014027	0.07285	-7.04e-06	0.11564	-4.113e-05	-0.12126
-0.25	-7.476e-05	0.07223	-3.691e-05	-0.02052	-7.425e-05	-0.22332	-1.859e-05	-0.11357	4.58e-06	0.09814	-4.278e-05	0.00362	-5.935e-05	-0.12292	0.00011593	0.04851	-1.631e-05	0.10637	-8.108e-05	-0.16121
-0.225	-4.518e-05	0.10181	-7.69e-05	-0.06051	-3.435e-05	-0.18342	2.376e-05	-0.07122	7.074e-05	0.1643	-2.391e-05	0.02249	-0.00010168	-0.16525	8.647e-05	0.01905	1.741e-05	0.14009	-0.00011046	-0.19059
-0.2	-1.603e-05	0.13096	-0.00010535	-0.08896	1.145e-05	-0.13762	5.143e-05	-0.04355	0.00010762	0.20118	5.9e-06	0.0523	-0.00011434	-0.17791	5.616e-05	-0.01126	7.494e-05	0.19762	-0.00010821	-0.18834
-0.175	-2.46e-06	0.14453	-0.0001132	-0.09681	4.155e-05	-0.10752	5.732e-05	-0.03766	0.00011525	0.20881	2.619e-05	0.07259	-8.566e-05	-0.14923	3.053e-05	-0.03689	0.0001116	0.23428	-6.663e-05	-0.14676
-0.15	-8.47e-06	0.13852	-0.00010472	-0.08833	4.905e-05	-0.10002	5.952e-05	-0.03546	0.00010063	0.19419	2.888e-05	0.07528	-2.869e-05	-0.09226	1.64e-05	-0.05102	0.00010549	0.22817	-6.27e-06	-0.0864
-0.125	-2.369e-05	0.1233	-8.919e-05	-0.0728	4.138e-05	-0.10769	7.654e-05	-0.01844	7.24e-05	0.16596	8.38e-06	0.05478	3.462e-05	-0.02895	1.567e-05	-0.05175	6.797e-05	0.19065	4.341e-05	-0.03672
-0.1	-3.449e-05	0.1125	-8.076e-05	-0.06437	2.772e-05	-0.12135	0.0001073	0.01232	4.658e-05	0.14014	-2.538e-05	0.02102	8.054e-05	0.01697	1.734e-05	-0.05008	3.147e-05	0.15415	6.344e-05	-0.01669
-0.075	-4.264e-05	0.10435	-7.831e-05	-0.06192	1.688e-05	-0.13219	0.00012896	0.03398	3.147e-05	0.12503	-5.358e-05	-0.00718	0.00010456	0.04099	9.13e-06	-0.05829	1e-05	0.13268	5.108e-05	-0.02905
-0.05	-5.077e-05	0.09622	-7.099e-05	-0.0546	9.7e-06	-0.13937	0.00012911	0.03413	1.882e-05	0.11238	-6.791e-05	-0.02151	0.00010829	0.04472	-1.258e-05	-0.08	8.91e-06	0.13159	2.68e-05	-0.05333
-0.025	-6.39e-05	0.08309	-5.951e-05	-0.04312	-1.4e-06	-0.15047	0.00010953	0.01455	-1.63e-06	0.09193	-5.986e-05	-0.01346	0.00010297	0.0394	-4.18e-05	-0.10922	1.73e-05	0.13998	1.251e-05	-0.06762
0	-7.459e-05	0.0724	-4.781e-05	-0.03142	-1.734e-05	-0.16641	8.271e-05	-0.01227	-2.852e-05	0.06504	-2.484e-05	0.02156	9.254e-05	0.02897	-6.135e-05	-0.12877	2.437e-05	0.14705	1.463e-05	-0.0655
0.025	-7.134e-05	0.07565	-4.533e-05	-0.02894	-3.92e-05	-0.18827	4.928e-05	-0.0457	-5.541e-05	0.03815	2.275e-05	0.06915	7.617e-05	0.0126	-6.363e-05	-0.13105	3.306e-05	0.15574	3.688e-05	-0.04325
0.05	-6.095e-05	0.08604	-6.186e-05	-0.04547	-7.454e-05	-0.22361	2.81e-06	-0.09217	-7.239e-05	0.02117	5.403e-05	0.10043	4.778e-05	-0.01579	-5.468e-05	-0.1221	3.916e-05	0.16184	6.449e-05	-0.01564
0.075	-4.927e-05	0.09772	-8.13e-05	-0.06491	-0.00011273	-0.2618	-4.929e-05	-0.14427	-7.886e-05	0.0147	5.721e-05	0.10361	1.026e-05	-0.05331	-3.978e-05	-0.1072	4.178e-05	0.16446	9.007e-05	0.00994
0.1	-3.446e-05	0.11253	-8.922e-05	-0.07283	-0.00014409	-0.29316	-8.721e-05	-0.18219	-6.942e-05	0.02414	4.212e-05	0.08852	-2.791e-05	-0.09148	-1.537e-05	-0.08279	4.075e-05	0.16343	0.00011683	0.0367
0.125	-1.875e-05	0.12824	-7.657e-05	-0.06018	-0.00016166	-0.31073	-0.00010239	-0.19737	-4.099e-05	0.05257	2.278e-05	0.06918	-6.257e-05	-0.12614	1.998e-05	-0.04744	3.308e-05	0.15576	0.00013958	0.05945
0.15	-1.012e-05	0.13687	-4.916e-05	-0.03277	-0.00015563	-0.3047	-9.541e-05	-0.19039	-4.05e-06	0.08951	4.39e-06	0.05079	-9.298e-05	-0.15655	4.779e-05	-0.01963	2.156e-05	0.14424	0.00014381	0.06368
0.175	-7.06e-06	0.13993	-2.044e-05	-0.00405	-0.00012269	-0.27176	-6.742e-05	-0.1624	2.247e-05	0.11603	-3.27e-06	0.04313	-0.00012541	-0.18898	5.974e-05	-0.00768	1.541e-05	0.13809	0.00012123	0.0411
0.2	-1.381e-05	0.13318	9.64e-06	0.02603	-7.677e-05	-0.22584	-3.077e-05	-0.12575	2.211e-05	0.11567	-4.84e-06	0.04156	-0.00015839	-0.22196	5.738e-05	-0.01004	1.583e-05	0.13851	8.181e-05	0.00168
0.225	-2.804e-05	0.11895	4.286e-05	0.05925	-3.461e-05	-0.18368	1.67e-06	-0.09331	-3.38e-06	0.09018	-2.076e-05	0.02564	-0.00019075	-0.25432	4.228e-05	-0.02514	2.512e-05	0.1478	5.204e-05	-0.02809
0.25	-3.942e-05	0.10757	7.734e-05	0.09373	1.08e-06	-0.14799	2.383e-05	-0.07115	-3.451e-05	0.05905	-6.312e-05	-0.01672	-0.00021027	-0.27384	2.352e-05	-0.0439	4.227e-05	0.16495	4.957e-05	-0.03056
0.275	-4.222e-05	0.10477	0.000108	0.12439	3.335e-05	-0.11572	2.776e-05	-0.06722	-6.891e-05	0.02465	-0.00011263	-0.06623	-0.00020345	-0.26702	1.537e-05	-0.05205	6.519e-05	0.18787	6.321e-05	-0.01692
0.3	-3.945e-05	0.10754	0.00012533	0.14172	6.103e-05	-0.08804	5.49e-06	-0.08949	-0.00011542	-0.02186	-0.00015283	-0.10643	-0.00017116	-0.23473	1.939e-05	-0.04803	9.236e-05	0.21504	8.178e-05	0.00165
0.325	-2.877e-05	0.11822	0.00012253	0.13892	7.014e-05	-0.07893	-2.803e-05	-0.12301	-0.00018055	-0.08699	-0.00017825	-0.13185	-0.00012424	-0.18781	2.996e-05	-0.03746	0.00011745	0.24013	8.549e-05	0.00536
0.35	-7.81e-06	0.13918	0.00010011	0.1165	5.661e-05	-0.09246	-4.274e-05	-0.13772	-0.00024234	-0.14878	-0.00020332	-0.15692	-7.773e-05	-0.1413	3.793e-05	-0.02949	0.00013588	0.25856	6.501e-05	-0.01512
0.375	1.866e-05	0.16565	7.118e-05	0.08757	3.561e-05	-0.11346	-3e-05	-0.12498	-0.0002708	-0.17724	-0.00023863	-0.19223	-4.255e-05	-0.10612	3.31e-05	-0.03432	0.00015055	0.27323	2.323e-05	-0.0569
0.4	4.105e-05	0.18804	4.509e-05	0.06148	1.797e-05	-0.1311	2.6e-07	-0.09472	-0.00025803	-0.16447	-0.00027277	-0.22637	-2.399e-05	-0.08756	1.982e-05	-0.0476	0.00016973	0.29241	-3.115e-05	-0.11128
0.425	4.599e-05	0.19298	3.539e-05	0.05178	6.31e-06	-0.14276	4.005e-05	-0.05493	-0.00021435	-0.12079	-0.0002814	-0.235	-1.868e-05	-0.08225	1.181e-05	-0.05561	0.00020412	0.3268	-8.401e-05	-0.16414
0.45	2.709e-05	0.17408	4.537e-05	0.06176	9.7e-06	-0.13937	7.87e-05	-0.01628	-0.00016449	-0.07093	-0.00025364	-0.20724	-2.896e-05	-0.09253	2.117e-05	-0.04625	0.0002454	0.36808	-0.00011696	-0.19709
0.475	-6.48e-06	0.14051	7.1e-05	0.08739	2.51e-05	-0.12397	0.00010534	0.01036	-0.00012446	-0.0309	-0.00019375	-0.14735	-5.575e-05	-0.11932	4.435e-05	-0.02307	0.00027882	0.4015	-0.00012103	-0.20116
0.5	-4.554e-05	0.10145	9.562e-05	0.11201	3.595e-05	-0.11312	0.00010157	0.00659	-0.00010464	-0.01108	-0.00012154	-0.07514	-9.806e-05	-0.16163	6.174e-05	-0.00568	0.00029159	0.41427	-0.00010205	-0.18218
0.525	-8.488e-05	0.06211	0.00010438	0.12077	1.783e-05	-0.13124	5.57e-05	-0.03928	-0.00010988	-0.01632	-6.02e-05	-0.0138	-0.00012725	-0.19082	7.057e-05	0.00315	0.00028517	0.40785	-7.671e-05	-0.15684
0.55	-0.00011526	0.03173	9.253e-05	0.10892	-1.658e-05	-0.16565	-1.371e-05	-0.10869	-0.00013232	-0.03876	-2.531e-05	0.02109	-0.00012577	-0.18934	7.275e-05	0.00533	0.00026878	0.39146	-6.87e-05	-0.14883
0.575	-0.00012212	0.02487	6.253e-05	0.07892	-4.142e-05	-0.19049	-6.475e-05	-0.15973	-0.00016987	-0.07631	-1.957e-05	0.02683	-0.00010081	-0.16438	7.042e-05	0.003	0.0002495	0.37218	-8.403e-05	-0.16416
0.6	-0.0001037	0.04329	3.241e-05	0.0488	-5.78e-05	-0.20687	-6.457e-05	-0.15955	-0.00021133	-0.11777	-2.816e-05	0.01824	-7.067e-05	-0.13424	6.889e-05	0.00147	0.00022697	0.34965	-0.00011553	-0.19566
0.625	-7.099e-05	0.076	2.169e-05	0.03808	-6.882e-05	-0.21789	-2.247e-05	-0.11745	-0.00024451	-0.15095	-2.365e-05	0.02275	-6.424e-05	-0.12781	7.472e-05	0.0073	0.0002107	0.33338	-0.000145	-0.22513
0.65	-3.772e-05	0.10927	3.301e-05	0.0494	-8.419e-05	-0.23326	4.184e-05	-0.05314	-0.00025595	-0.16239	3.8e-06	0.0502	-8.937e-05	-0.15294	8.433e-05	0.01691	0.00020363	0.32631	-0.00015139	-0.23152
0.675	-1.804e-05	0.12895	5.977e-05	0.07616	-0.00010708	-0.25615	9.395e-05	-0.00103	-0.00024455	-0.15099	4.493e-05	0.09133	-0.00013447	-0.19804	0.00010192	0.0345	0.00020434	0.32702	-0.00012521	-0.20534
0.7	-9.56e-06	0.13743	8.269e-05	0.09908	-0.00013986	-0.28893	0.00011021	0.01523	-0.00022214	-0.12858	7.512e-05	0.12152	-0.00018602	-0.24959	0.00011792	0.0505	0.00021532	0.338	-8.27e-05	-0.16283
0.725	1.6e-07	0.14715	9.177e-05	0.10816	-0.00017632	-0.32539	8.618e-05	-0.0088	-0.00019472	-0.10116	8.505e-05	0.13145	-0.00021964	-0.28321	0.0001161	0.04868	0.00023189	0.35457	-3.216e-05	-0.11229
0.75	7.47e-06	0.15446	9.111e-05	0.1075	-0.00020527	-0.35434	4.473e-05	-0.05025	-0.00016691	-0.07335	7.799e-05	0.12439	-0.0002115	-0.27507	8.362e-05	0.0162	0.00024272	0.3654	1.57e-05	-0.06443
0.775	2.63e-06	0.14962	9.006e-05	0.10645	-0.00021811	-0.36718	2.99e-06	-0.09199	-0.00014514	-0.05158	6.196e-05	0.10836	-0.00016218	-0.22575	3.22e-05	-0.03522	0.00023952	0.3622	6.409e-05	-0.01604
0.8	-1.702e-05	0.12997	8.381e-05	0.1002	-0.00020836	-0.35743	-1.936e-05	-0.11434	-0.00012326	-0.0297	4.429e-05	0.09069	-9.458e-05	-0.15815	-1.762e-05	-0.08504	0.00021387	0.33655	0.00010824	0.02811
0.825	-3.951e-05	0.10748	5.695e-05	0.07334	-0.00017875	-0.32782	-1.754e-05	-0.11252	-9.151e-05	0.00205	3.509e-05	0.08149	-2.866e-05	-0.09223	-4.652e-05	-0.11394	0.00017537	0.29805	0.0001387	0.05857
0.85	-6.103e-05	0.08596	1.042e-05	0.02681	-0.00013869	-0.28776	-3.37e-06	-0.09835	-5.783e-05	0.03573	2.922e-05	0.07562	1.716e-05	-0.04641	-5.42e-05	-0.12162	0.00013424	0.25692	0.00014567	0.06554
0.875	-8.446e-05	0.06253	-3.952e-05	-0.02313	-9.252e-05	-0.24159	8.77e-06	-0.08621	-3.455e-05	0.05901	8.88e-06	0.05528	3.047e-05	-0.0331	-3.909e-05	-0.10651	0.00010471	0.22739	0.00013421	0.05408
0.9	-0.00010494	0.04205	-7.328e-05	-0.05689	-4.899e-05	-0.19806	1.037e-05	-0.08461	-1.737e-05	0.07619	-3.048e-05	0.01592	1.218e-05	-0.05139	-1.055e-05	-0.07797	9.5e-05	0.21768	0.00011829	0.03816
0.925	-9.874e-05	0.04825	-8.131e-05	-0.06492	-1.594e-05	-0.16501	1.12e-06	-0.09386	6.59e-06	0.10015	-8.015e-05	-0.03375	-3.112e-05	-0.09469	2.549e-05	-0.04193	0.00010303	0.22571	0.00011287	0.03274
0.95	-6.028e-05	0.08671	-7.53e-05	-0.05891	6e-08	-0.14901	-1.433e-05	-0.10931	3.386e-05	0.12742	-0.00012686	-0.08046	-7.614e-05	-0.13971	6.042e-05	-0.007	0.00011754	0.24022	0.00011909	0.03896
0.975	-6.2e-06	0.14079	-7.199e-05	-0.0556	2.02e-06	-0.14705	-3.048e-05	-0.12546	6.455e-05	0.15811	-0.00016113	-0.11473	-0.00011466	-0.17823	8.45e-05	0.01708	0.00014052	0.2632	0.00012419	0.04406
1	4.9e-05	0.19599	-7.896e-05	-0.06257	-2.09e-06	-0.15116	-5.012e-05	-0.1451	8.616e-05	0.17972	-0.00018087	-0.13447	-0.0001418	-0.20537	8.615e-05	0.01873	0.00017673	0.29941	0.00011277	0.03264
1.025	9.925e-05	0.24624	-8.88e-05	-0.07241	-6.63e-06	-0.1557	-8.127e-05	-0.17625	9.619e-05	0.18975	-0.00017945	-0.13305	-0.00015148	-0.21505	7.224e-05	0.00482	0.00022624	0.34892	8.396e-05	0.00383
1.05	0.0001503	0.29729	-9.649e-05	-0.0801	-1.679e-05	-0.16586	-0.00012093	-0.21591	9.36e-05	0.18716	-0.00015785	-0.11145	-0.00014208	-0.20565	4.337e-05	-0.02405	0.00027431	0.39699	4.984e-05	-0.03029
1.075	0.00020391	0.3509	-0.00010053	-0.08414	-2.916e-05	-0.17823	-0.00015556	-0.25054	8.012e-05	0.17368	-0.0001188	-0.0724	-0.0001289	-0.19247	-7.19e-06	-0.07461	0.00030046	0.42314	2.65e-05	-0.05363
1.1	0.00024805	0.39504	-0.00010132	-0.08493	-3.106e-05	-0.18013	-0.00016606	-0.26104	5.626e-05	0.14982	-7.939e-05	-0.03299	-0.00013333	-0.1969	-7.907e-05	-0.14649	0.00029463	0.41731	2.223e-05	-0.0579
1.125	0.00027747	0.42446	-0.00010543	-0.08904	-2.073e-05	-0.1698	-0.00014186	-0.23684	2.769e-05	0.12125	-5.692e-05	-0.01052	-0.00016368	-0.22725	-0.00014824	-0.21566	0.00026167	0.38435	2.859e-05	-0.05154
1.15	0.00029752	0.44451	-9.805e-05	-0.08166	-1.77e-06	-0.15084	-9.217e-05	-0.18715	6.06e-06	0.09962	-6.132e-05	-0.01492	-0.00020742	-0.27099	-0.00019173	-0.25915	0.0002184	0.34108	4.028e-05	-0.03985
1.175	0.00031942	0.46641	-6.015e-05	-0.04376	1.995e-05	-0.12912	-3.497e-05	-0.12995	-2.47e-06	0.09109	-8.356e-05	-0.03716	-0.00023693	-0.3005	-0.00019798	-0.2654	0.00017973	0.30241	4.612e-05	-0.03401
1.2	0.00035886	0.50585	-1.07e-06	0.01532	2.767e-05	-0.1214	1.284e-05	-0.08214	-7.25e-06	0.08631	-0.00010444	-0.05804	-0.00023807	-0.30164	-0.00016663	-0.23405	0.00015368	0.27636	4.069e-05	-0.03944
1.225	0.00040309	0.55008	7.392e-05	0.09031	2.411e-05	-0.12496	4.968e-05	-0.0453	-1.878e-05	0.07478	-0.00012156	-0.07516	-0.00022039	-0.28396	-0.00012746	-0.19488	0.00012886	0.25154	2.51e-05	-0.05503
1.25	0.00043494	0.58193	0.00014864	0.16503	2.956e-05	-0.11951	7.469e-05	-0.02029	-4.067e-05	0.05289	-0.0001239	-0.0775	-0.00020033	-0.2639	-9.859e-05	-0.16601	9.732e-05	0.22	3.12e-06	-0.07701
1.275	0.00044102	0.58801	0.0002024	0.21879	4.469e-05	-0.10438	8.51e-05	-0.00988	-7.389e-05	0.01967	-8.812e-05	-0.04172	-0.00018779	-0.25136	-6.751e-05	-0.13493	6.32e-05	0.18588	-1.702e-05	-0.09715
1.3	0.00041659	0.56358	0.00023165	0.24804	6.413e-05	-0.08494	8.018e-05	-0.0148	-0.00011177	-0.01821	-1.737e-05	0.02903	-0.00017519	-0.23876	-4.03e-05	-0.10772	3.545e-05	0.15813	-3.748e-05	-0.11761
1.325	0.0003603	0.50729	0.00023392	0.25031	8.022e-05	-0.06885	5.602e-05	-0.03896	-0.00014731	-0.05375	5.509e-05	0.10149	-0.00014311	-0.20668	-3.053e-05	-0.09795	7.94e-06	0.13062	-5.919e-05	-0.13932
1.35	0.0002717	0.41869	0.00022255	0.23894	9.758e-05	-0.05149	1.99e-05	-0.07508	-0.00016653	-0.07297	0.00010724	0.15364	-9.843e-05	-0.162	-2.935e-05	-0.09677	-1.805e-05	0.10463	-7.663e-05	-0.15676
1.375	0.00016153	0.30852	0.0002151	0.23149	0.00011364	-0.03543	-1.673e-05	-0.11171	-0.00016323	-0.06967	0.00013336	0.17976	-5.127e-05	-0.11484	-2.704e-05	-0.09446	-3.188e-05	0.0908	-8.029e-05	-0.16042
1.4	4.627e-05	0.19326	0.00022507	0.24146	0.00012727	-0.0218	-3.968e-05	-0.13466	-0.00014303	-0.04947	0.00013791	0.18431	-6.61e-06	-0.07018	-2.668e-05	-0.0941	-3.382e-05	0.08886	-6.989e-05	-0.15002
1.425	-5.529e-05	0.0917	0.00024004	0.25643	0.00013451	-0.01456	-4.468e-05	-0.13966	-0.00011982	-0.02626	0.00011392	0.16032	2.409e-05	-0.03948	-3.796e-05	-0.10538	-3.407e-05	0.08861	-4.76e-05	-0.12773
1.45	-0.00012056	0.02643	0.00024282	0.25921	0.00013854	-0.01053	-4.454e-05	-0.13952	-9.404e-05	-0.00048	6.232e-05	0.10872	4.148e-05	-0.02209	-5.75e-05	-0.12492	-3.493e-05	0.08775	-2.02e-05	-0.10033
1.475	-0.00013302	0.01397	0.00022325	0.23964	0.00013992	-0.00915	-4.319e-05	-0.13817	-6.428e-05	0.02928	3.9e-06	0.0503	4.501e-05	-0.01856	-7.325e-05	-0.14067	-2.089e-05	0.10179	1.027e-05	-0.06986
1.5	-0.0001081	0.03889	0.00016811	0.1845	0.00014512	-0.00395	-3.631e-05	-0.13129	-3.115e-05	0.06241	-3.617e-05	0.01023	2.708e-05	-0.03649	-8.535e-05	-0.15277	1.326e-05	0.13594	4.691e-05	-0.03322
1.525	-8.291e-05	0.06408	9.133e-05	0.10772	0.00015658	0.00751	-2.841e-05	-0.12339	-6.71e-06	0.08685	-5.738e-05	-0.01098	-1.286e-05	-0.07643	-9.092e-05	-0.15834	6.138e-05	0.18406	9.162e-05	0.01149
1.55	-7.719e-05	0.0698	1.212e-05	0.02851	0.00016706	0.01799	-2.009e-05	-0.11507	9.45e-06	0.10301	-6.35e-05	-0.0171	-5.747e-05	-0.12104	-9.713e-05	-0.16455	0.00011221	0.23489	0.00014786	0.06773
1.575	-8.55e-05	0.06149	-5.798e-05	-0.04159	0.00017798	0.02891	-1.411e-05	-0.10909	1.859e-05	0.11215	-5.339e-05	-0.00699	-7.708e-05	-0.14065	-0.00011312	-0.18054	0.00015319	0.27587	0.00021484	0.13471
1.6	-8.199e-05	0.065	-0.0001079	-0.09151	0.00018618	0.03711	-3.99e-06	-0.09897	2.512e-05	0.11868	-2.851e-05	0.01789	-5.766e-05	-0.12123	-0.00014637	-0.21379	0.00017636	0.29904	0.00028669	0.20656
1.625	-4.552e-05	0.10147	-0.0001298	-0.11341	0.00019011	0.04104	2.292e-05	-0.07206	3.207e-05	0.12563	1.3e-06	0.0477	-6.08e-06	-0.06965	-0.0001899	-0.25732	0.00017982	0.3025	0.0003561	0.27597
1.65	1.416e-05	0.16115	-0.00011757	-0.10118	0.00018373	0.03466	6.297e-05	-0.03201	3.55e-05	0.12906	1.792e-05	0.06432	5.402e-05	-0.00955	-0.00022316	-0.29058	0.00015945	0.28213	0.00042648	0.34635
1.675	8.15e-05	0.22849	-9.316e-05	-0.07677	0.000163	0.01393	9.596e-05	0.00098	3.11e-05	0.12466	1.536e-05	0.06176	8.934e-05	0.02577	-0.00023166	-0.29908	0.00012883	0.25151	0.00050019	0.42006
1.7	0.00015007	0.29706	-8.205e-05	-0.06566	0.00012416	-0.02491	9.983e-05	0.00485	1.768e-05	0.11124	-6.48e-06	0.03992	8.117e-05	0.0176	-0.00020636	-0.27378	9.913e-05	0.22181	0.00056117	0.48104
1.725	0.00020699	0.35398	-8.264e-05	-0.06625	7.159e-05	-0.07748	8.108e-05	-0.0139	3.53e-06	0.09709	-3.184e-05	0.01456	2.826e-05	-0.03531	-0.00015406	-0.22148	7.965e-05	0.20233	0.00058655	0.50642
1.75	0.00023392	0.38091	-8.664e-05	-0.07025	1.891e-05	-0.13016	5.474e-05	-0.04024	-5.69e-06	0.08787	-4.752e-05	-0.00112	-4.225e-05	-0.10582	-9.318e-05	-0.1606	7.431e-05	0.19699	0.00056762	0.48749
1.775	0.00023369	0.38068	-7.649e-05	-0.0601	-1.33e-05	-0.16237	2.579e-05	-0.06919	-3.54e-06	0.09002	-4.297e-05	0.00343	-0.00011149	-0.17506	-3.911e-05	-0.10653	7.851e-05	0.20119	0.0005209	0.44077
1.8	0.00021291	0.3599	-3.712e-05	-0.02073	-1.959e-05	-0.16866	4.62e-06	-0.09036	2.68e-06	0.09624	-1.798e-05	0.02842	-0.00016319	-0.22676	-3.32e-06	-0.07074	9.236e-05	0.21504	0.00047077	0.39064
1.825	0.00017053	0.31752	3.183e-05	0.04822	-5.6e-07	-0.14963	8.4e-06	-0.08658	6.5e-07	0.09421	9.72e-06	0.05612	-0.00018187	-0.24544	1.313e-05	-0.05429	0.00011319	0.23587	0.00043589	0.35576
1.85	0.00010782	0.25481	0.00010439	0.12078	2.904e-05	-0.12003	3.809e-05	-0.05689	-2.04e-05	0.07316	1.536e-05	0.06176	-0.00016204	-0.22561	1.773e-05	-0.04969	0.00012919	0.25187	0.00041649	0.33636
1.875	3.676e-05	0.18375	0.00014513	0.16152	6.136e-05	-0.08771	8.289e-05	-0.01209	-6.708e-05	0.02648	-2.22e-06	0.04418	-0.00010689	-0.17046	4.28e-06	-0.06314	0.00013035	0.25303	0.00041158	0.33145
1.9	-2.917e-05	0.11782	0.00014999	0.16638	9.949e-05	-0.04958	0.00012384	0.02886	-0.00013246	-0.0389	-2.674e-05	0.01966	-3.508e-05	-0.09865	-2.923e-05	-0.09665	0.00011337	0.23605	0.00041568	0.33555
1.925	-7.43e-05	0.07269	0.00014073	0.15712	0.00014662	-0.00245	0.00014992	0.05494	-0.00018555	-0.09199	-3.838e-05	0.00802	2.891e-05	-0.03466	-6.312e-05	-0.13054	8.742e-05	0.2101	0.00042196	0.34183
1.95	-9.255e-05	0.05444	0.0001368	0.15319	0.00018482	0.03575	0.00016685	0.07187	-0.00019696	-0.1034	-4.013e-05	0.00627	6.667e-05	0.0031	-7.531e-05	-0.14273	6.559e-05	0.18827	0.00043541	0.35528
1.975	-8.106e-05	0.06593	0.00013116	0.14755	0.00020205	0.05298	0.00017784	0.08286	-0.00016212	-0.06856	-3.926e-05	0.00714	6.974e-05	0.00617	-4.902e-05	-0.11644	6.324e-05	0.18592	0.00044499	0.36486
2	-4.399e-05	0.103	0.00012844	0.14483	0.00019767	0.0486	0.00019239	0.09741	-9.739e-05	-0.00383	-4.008e-05	0.00632	4.559e-05	-0.01798	1.195e-05	-0.05547	8.166e-05	0.20434	0.00044362	0.36349
2.025	6.82e-06	0.15381	0.00012857	0.14496	0.00018384	0.03477	0.00021348	0.1185	-3.175e-05	0.06181	-4.661e-05	-0.00021	4.42e-06	-0.05915	7.831e-05	0.01089	9.943e-05	0.22211	0.00042844	0.34831
2.05	6.238e-05	0.20937	0.00012815	0.14454	0.00016731	0.01824	0.00023509	0.14011	8.85e-06	0.10241	-5.163e-05	-0.00523	-3.904e-05	-0.10261	0.00012521	0.05779	9.355e-05	0.21623	0.00040752	0.32739
2.075	0.0001182	0.26519	0.00012727	0.14366	0.00016346	0.01439	0.00024764	0.15266	1.224e-05	0.1058	-4.419e-05	0.00221	-6.883e-05	-0.1324	0.00014462	0.0772	6.41e-05	0.18678	0.00037993	0.2998
2.1	0.00017486	0.32185	0.00013073	0.14712	0.00018009	0.03102	0.00023875	0.14377	-3.58e-06	0.08998	-2.698e-05	0.01942	-8.157e-05	-0.14514	0.00013926	0.07184	2.876e-05	0.15144	0.00034125	0.26112
2.125	0.00022749	0.37448	0.00014788	0.16427	0.00021937	0.0703	0.00021021	0.11523	-1.738e-05	0.07618	-6.66e-06	0.03974	-7.498e-05	-0.13855	0.00011294	0.04552	9.61e-06	0.13229	0.00030522	0.22509
2.15	0.00026764	0.41463	0.0001715	0.18789	0.00026515	0.11608	0.0001662	0.07122	-1.803e-05	0.07553	4.13e-06	0.05053	-5.255e-05	-0.11612	6.888e-05	0.00146	1.798e-05	0.14066	0.00027368	0.19355
2.175	0.00028393	0.43092	0.0001815	0.19789	0.0003068	0.15773	0.00011706	0.02208	-1.292e-05	0.08064	1.1e-06	0.0475	-2.037e-05	-0.08394	2.619e-05	-0.04123	5.796e-05	0.18064	0.00023624	0.15611
2.2	0.00028234	0.42933	0.00016694	0.18333	0.00033768	0.18861	6.907e-05	-0.02591	-1.263e-05	0.08093	-8.7e-06	0.0377	1.041e-05	-0.05316	-4.77e-06	-0.07219	9.174e-05	0.21442	0.00020511	0.12498
2.225	0.00026516	0.41215	0.00012573	0.14212	0.00035822	0.20915	3.787e-05	-0.05711	-2.049e-05	0.07307	-2.236e-05	0.02404	2.488e-05	-0.03869	-2.015e-05	-0.08757	9.54e-05	0.21808	0.00020171	0.12158
2.25	0.00024712	0.39411	8.091e-05	0.0973	0.00037508	0.22601	3.001e-05	-0.06497	-3.142e-05	0.06214	-4.356e-05	0.00284	1.694e-05	-0.04663	-3.043e-05	-0.09785	6.582e-05	0.1885	0.00022966	0.14953
2.275	0.00023858	0.38557	5.115e-05	0.06754	0.0003891	0.24003	5.293e-05	-0.04205	-3.198e-05	0.06158	-6.524e-05	-0.01884	-1.225e-05	-0.07582	-4.126e-05	-0.10868	2.85e-05	0.15118	0.00027179	0.19166
2.3	0.00024447	0.39146	4.262e-05	0.05901	0.00039198	0.24291	8.235e-05	-0.01263	-1.338e-05	0.08018	-9.313e-05	-0.04673	-4.763e-05	-0.1112	-4.883e-05	-0.11625	1.529e-05	0.13797	0.00031408	0.23395
2.325	0.00025872	0.40571	6.133e-05	0.07772	0.00038141	0.23234	9.406e-05	-0.00092	1.673e-05	0.11029	-0.0001362	-0.0898	-7.611e-05	-0.13968	-4.431e-05	-0.11173	4.316e-05	0.16584	0.00034989	0.26976
2.35	0.00026759	0.41458	9.237e-05	0.10876	0.00036169	0.21262	8.428e-05	-0.0107	3.663e-05	0.13019	-0.00017911	-0.13271	-8.058e-05	-0.14415	-1.993e-05	-0.08735	9.692e-05	0.2196	0.00038517	0.30504
2.375	0.00026598	0.41297	0.00010172	0.11811	0.00034403	0.19496	5.342e-05	-0.04156	3.62e-05	0.12976	-0.00019681	-0.15041	-5.403e-05	-0.1176	6.62e-06	-0.0608	0.00015299	0.27567	0.00041864	0.33851
2.4	0.0002599	0.40689	7.237e-05	0.08876	0.00033254	0.18347	9.46e-06	-0.08552	2.604e-05	0.1196	-0.00018697	-0.14057	-5.19e-06	-0.06876	1.365e-05	-0.05377	0.00018994	0.31262	0.00044856	0.36843
2.425	0.0002579	0.40489	1.779e-05	0.03418	0.00032705	0.17798	-3.351e-05	-0.12849	1.392e-05	0.10748	-0.00015957	-0.11317	5.608e-05	-0.00749	-7.02e-06	-0.07444	0.00020297	0.32565	0.00046786	0.38773
2.45	0.00026447	0.41146	-3.535e-05	-0.01896	0.00032503	0.17596	-5.931e-05	-0.15429	7.28e-06	0.10084	-0.00012547	-0.07907	0.00010889	0.04532	-4.946e-05	-0.11688	0.00018557	0.30825	0.00046978	0.38965
2.475	0.00026325	0.41024	-5.919e-05	-0.0428	0.00032363	0.17456	-6.144e-05	-0.15642	6.19e-06	0.09975	-9.764e-05	-0.05124	0.00013488	0.07131	-9.697e-05	-0.16439	0.0001471	0.26978	0.00046181	0.38168
2.5	0.00023842	0.38541	-4.516e-05	-0.02877	0.00031811	0.16904	-4.587e-05	-0.14085	1.569e-05	0.10925	-8.658e-05	-0.04018	0.00012872	0.06515	-0.00012353	-0.19095	0.00011131	0.23399	0.00046175	0.38162
2.525	0.00019478	0.34177	-8.38e-06	0.00801	0.00029521	0.14614	-2.673e-05	-0.12171	2.218e-05	0.11574	-9.143e-05	-0.04503	0.00010068	0.03711	-0.00013109	-0.19851	9.776e-05	0.22044	0.00047284	0.39271
2.55	0.00014852	0.29551	2.946e-05	0.04585	0.00024906	0.09999	-2.285e-05	-0.11783	1.335e-05	0.10691	-0.00010042	-0.05402	6.244e-05	-0.00113	-0.00012868	-0.1961	0.00011849	0.24117	0.00049907	0.41894
2.575	9.646e-05	0.24345	5.967e-05	0.07606	0.000194	0.04493	-3.408e-05	-0.12906	-6.41e-06	0.08715	-9.935e-05	-0.05295	2.221e-05	-0.04136	-0.00011681	-0.18423	0.00016988	0.29256	0.00053211	0.45198
2.6	3.069e-05	0.17768	8.378e-05	0.10017	0.0001379	-0.01117	-4.585e-05	-0.14083	-3.231e-05	0.06125	-8.825e-05	-0.04185	-1.921e-05	-0.08278	-9.046e-05	-0.15788	0.00022925	0.35193	0.0005552	0.47507
2.625	-3.811e-05	0.10888	0.00010028	0.11667	9.534e-05	-0.05373	-3.544e-05	-0.13042	-5.877e-05	0.03479	-6.445e-05	-0.01805	-5.822e-05	-0.12179	-5.173e-05	-0.11915	0.00027622	0.3989	0.00056548	0.48535
2.65	-9.076e-05	0.05623	0.00010373	0.12012	7.491e-05	-0.07416	3.95e-06	-0.09103	-7.189e-05	0.02167	-4.227e-05	0.00413	-8.252e-05	-0.14609	-1.98e-06	-0.0694	0.00028004	0.40272	0.00056365	0.48352
2.675	-0.00010903	0.03796	9.789e-05	0.11428	8.406e-05	-0.06501	5.847e-05	-0.03651	-5.535e-05	0.03821	-2.088e-05	0.02552	-8.362e-05	-0.14719	3.902e-05	-0.0284	0.00023877	0.36145	0.00054295	0.46282
2.7	-7.99e-05	0.06709	8.505e-05	0.10144	0.0001232	-0.02587	0.00010561	0.01063	-1.319e-05	0.08037	9.47e-06	0.05587	-7.007e-05	-0.13364	4.996e-05	-0.01746	0.00017102	0.2937	0.00051417	0.43404
2.725	-1.223e-05	0.13476	7.253e-05	0.08892	0.00017576	0.02669	0.00013425	0.03927	2.824e-05	0.1218	4.504e-05	0.09144	-5.499e-05	-0.11856	2.794e-05	-0.03948	0.00011628	0.23896	0.00049078	0.41065
2.75	6.36e-05	0.21059	5.994e-05	0.07633	0.00021573	0.06666	0.0001439	0.04892	4.342e-05	0.13698	6.947e-05	0.11587	-4.656e-05	-0.11013	-1.809e-05	-0.08551	0.00010247	0.22515	0.00047662	0.39649
2.775	0.00011254	0.25953	3.638e-05	0.05277	0.00022856	0.07949	0.00015243	0.05745	3.89e-05	0.13246	6.734e-05	0.11374	-4.99e-05	-0.11347	-7.993e-05	-0.14735	0.00012674	0.24942	0.00046538	0.38525
2.8	0.00012668	0.27367	6.72e-06	0.02311	0.00021931	0.07024	0.00016131	0.06633	3.072e-05	0.12428	4.598e-05	0.09238	-6.278e-05	-0.12635	-0.00014151	-0.20893	0.0001607	0.28338	0.00044803	0.3679
2.825	0.0001255	0.27249	-1.958e-05	-0.00319	0.00019987	0.0508	0.00015216	0.05718	2.619e-05	0.11975	2.573e-05	0.07213	-7.117e-05	-0.13474	-0.00018938	-0.2568	0.00018176	0.30444	0.00042755	0.34742
2.85	0.00011147	0.25846	-2.964e-05	-0.01325	0.0001912	0.04213	0.00011479	0.01981	2.027e-05	0.11383	1.421e-05	0.06061	-6.318e-05	-0.12675	-0.00020935	-0.27677	0.00017409	0.29677	0.00041412	0.33399
2.875	9.685e-05	0.24384	-2.416e-05	-0.00777	0.00020602	0.05695	5.429e-05	-0.04069	5.39e-06	0.09895	9.29e-06	0.05569	-3.629e-05	-0.09986	-0.00020142	-0.26884	0.00014972	0.2724	0.00041539	0.33526
2.9	0.00010065	0.24764	-8.95e-06	0.00744	0.00025655	0.10748	1.01e-06	-0.09397	-1.38e-05	0.07976	-1.56e-06	0.04484	-1.94e-06	-0.06551	-0.00016738	-0.2348	0.00012617	0.24885	0.00042556	0.34543
2.925	0.00013006	0.27705	9.09e-06	0.02548	0.00032677	0.1777	-2.406e-05	-0.11904	-2.512e-05	0.06844	-2.699e-05	0.01941	2.273e-05	-0.04084	-0.0001092	-0.17662	0.00010969	0.23237	0.00043286	0.35273
2.95	0.00018386	0.33085	2.54e-05	0.04179	0.00039821	0.24914	-1.242e-05	-0.1074	-1.952e-05	0.07404	-6.439e-05	-0.01799	2.974e-05	-0.03383	-5.395e-05	-0.12137	9.311e-05	0.21579	0.00042323	0.3431
2.975	0.00025058	0.39757	3.784e-05	0.05423	0.00045784	0.30877	1.51e-05	-0.07988	1.88e-06	0.09544	-9.401e-05	-0.04761	2.344e-05	-0.04013	-3.038e-05	-0.0978	7.209e-05	0.19477	0.00039683	0.3167
3	0.00031893	0.46592	4.264e-05	0.05903	0.00050092	0.35185	3.599e-05	-0.05899	2.719e-05	0.12075	-9.994e-05	-0.05354	1.095e-05	-0.05262	-3.736e-05	-0.10478	5.081e-05	0.17349	0.00036331	0.28318
3.025	0.00038079	0.52778	3.831e-05	0.0547	0.00052668	0.37761	6.47e-05	-0.03028	3.426e-05	0.12782	-8.382e-05	-0.03742	6.8e-07	-0.06289	-5.162e-05	-0.11904	3.259e-05	0.15527	0.0003362	0.25607
3.05	0.00043866	0.58565	2.303e-05	0.03942	0.00053609	0.38702	0.00010397	0.00899	2.317e-05	0.11673	-5.569e-05	-0.00929	-1.71e-06	-0.06528	-5.475e-05	-0.12217	2.884e-05	0.15152	0.00031049	0.23036
3.075	0.00049399	0.64098	5.31e-06	0.0217	0.00053656	0.38749	0.00015319	0.05821	8.24e-06	0.1018	-3.494e-05	0.01146	4.03e-06	-0.05954	-4.603e-05	-0.11345	4.166e-05	0.16434	0.00028461	0.20448
3.1	0.00054999	0.69698	1.56e-06	0.01795	0.00053428	0.38521	0.00020574	0.11076	-1.03e-06	0.09253	-3.209e-05	0.01431	1.692e-05	-0.04665	-2.936e-05	-0.09678	7.207e-05	0.19475	0.00025846	0.17833
3.125	0.00059488	0.74187	2.374e-05	0.04013	0.00053815	0.38908	0.00024443	0.14945	7.3e-06	0.10086	-4.271e-05	0.00369	2.994e-05	-0.03363	-1.512e-05	-0.08254	0.00011139	0.23407	0.00024129	0.16116
3.15	0.00060963	0.75662	6.91e-05	0.08549	0.00055237	0.4033	0.00026391	0.16893	4.17e-05	0.13526	-5.292e-05	-0.00652	4.36e-05	-0.01997	-6.03e-06	-0.07345	0.00014283	0.26551	0.0002261	0.14597
3.175	0.0005986	0.74559	0.00011703	0.13342	0.00056787	0.4188	0.00027479	0.17981	8.359e-05	0.17715	-5.777e-05	-0.01137	5.054e-05	-0.01303	1.95e-06	-0.06547	0.00016317	0.28585	0.00021285	0.13272
3.2	0.00057407	0.72106	0.00014848	0.16487	0.00057636	0.42729	0.00028094	0.18596	0.00010141	0.19497	-6.005e-05	-0.01365	5.042e-05	-0.01315	1.241e-05	-0.05501	0.00016477	0.28745	0.00019201	0.11188
3.225	0.00053937	0.68636	0.000158	0.17439	0.00055656	0.40749	0.00027682	0.18184	9.41e-05	0.18766	-6.952e-05	-0.02312	5.472e-05	-0.00885	2.229e-05	-0.04513	0.00015714	0.27982	0.00017206	0.09193
3.25	0.00049017	0.63716	0.00015454	0.17093	0.00050041	0.35134	0.00025826	0.16328	7.289e-05	0.16645	-9.417e-05	-0.04777	6.415e-05	0.00058	2.29e-05	-0.04452	0.0001408	0.26348	0.0001608	0.08067
3.275	0.00043127	0.57826	0.00015254	0.16893	0.00041393	0.26486	0.00022724	0.13226	5.34e-05	0.14696	-0.00011964	-0.07324	7.463e-05	0.01106	7.63e-06	-0.05979	0.0001242	0.24688	0.00015843	0.0783
3.3	0.00037318	0.52017	0.00016239	0.17878	0.00030381	0.15474	0.00019269	0.09771	5.454e-05	0.1481	-0.00011925	-0.07285	8.663e-05	0.02306	-6.68e-06	-0.0741	0.00011741	0.24009	0.0001737	0.09357
3.325	0.00033094	0.47793	0.00018221	0.1986	0.00018858	0.03951	0.00015772	0.06274	7.546e-05	0.16902	-9.044e-05	-0.04404	8.485e-05	0.02128	3.95e-06	-0.06347	0.00012112	0.2438	0.00020847	0.12834
3.35	0.00031018	0.45717	0.00022009	0.23648	9.01e-05	-0.05897	0.00012253	0.02755	0.00010185	0.19541	-5.13e-05	-0.0049	6.891e-05	0.00534	3.542e-05	-0.032	0.00012789	0.25057	0.0002621	0.18197
3.375	0.0003016	0.44859	0.00027143	0.28782	2.102e-05	-0.12805	9.632e-05	0.00134	0.00011856	0.21212	-2.009e-05	0.02631	4.965e-05	-0.01392	6.895e-05	0.00153	0.00013741	0.26009	0.00033628	0.25615
3.4	0.00030049	0.44748	0.00031809	0.33448	-1.213e-05	-0.1612	8.734e-05	-0.00764	0.00010983	0.20339	-3e-06	0.0434	3.11e-05	-0.03247	9.057e-05	0.02315	0.00014729	0.26997	0.0004111	0.33097
3.425	0.00031272	0.45971	0.00034072	0.35711	-9.63e-06	-0.1587	9.456e-05	-0.00042	7.296e-05	0.16652	2.28e-06	0.04868	9.49e-06	-0.05408	0.00010668	0.03926	0.00015215	0.27483	0.00046513	0.385
3.45	0.00032846	0.47545	0.0003418	0.35819	-2.58e-06	-0.15165	0.00011121	0.01623	2.332e-05	0.11688	6.45e-06	0.05285	-1.76e-06	-0.06533	0.00011497	0.04755	0.00014027	0.26295	0.00049574	0.41561
3.475	0.00033026	0.47725	0.00031894	0.33533	-1.23e-05	-0.16137	0.00013171	0.03673	-2.454e-05	0.06902	1.925e-05	0.06565	4.8e-06	-0.05877	0.00010701	0.03959	0.00010599	0.22867	0.00050983	0.4297
3.5	0.00030973	0.45672	0.00028128	0.29767	-4.457e-05	-0.19364	0.00015216	0.05718	-5.206e-05	0.0415	3.865e-05	0.08505	1.589e-05	-0.04768	8.582e-05	0.0184	5.468e-05	0.17736	0.00050851	0.42838
3.525	0.00027529	0.42228	0.00024701	0.2634	-9.54e-05	-0.24447	0.00017513	0.08015	-5.566e-05	0.0379	4.671e-05	0.09311	2.736e-05	-0.03621	5.761e-05	-0.00981	5.61e-06	0.12829	0.00048795	0.40782
3.55	0.00023475	0.38174	0.0002186	0.23499	-0.00014802	-0.29709	0.00020776	0.11278	-4.643e-05	0.04713	2.504e-05	0.07144	3.865e-05	-0.02492	3.345e-05	-0.03397	-1.483e-05	0.10785	0.00046326	0.38313
3.575	0.00019599	0.34298	0.00017945	0.19584	-0.00018087	-0.32994	0.00024536	0.15038	-3.392e-05	0.05964	-2.404e-05	0.02236	6.301e-05	-0.00056	2.356e-05	-0.04386	4.2e-07	0.1231	0.00043934	0.35921
3.6	0.00016822	0.31521	0.00011213	0.12852	-0.00018758	-0.33665	0.00027884	0.18386	-2.103e-05	0.07253	-7.989e-05	-0.03349	0.00010139	0.03782	3.757e-05	-0.02985	3.532e-05	0.158	0.00041764	0.33751
3.625	0.00014005	0.28704	2.463e-05	0.04102	-0.00017429	-0.32336	0.000311	0.21602	-8.98e-06	0.08458	-0.00011161	-0.06521	0.00014834	0.08477	6.736e-05	-6e-05	5.793e-05	0.18061	0.00039392	0.31379
3.65	0.0001075	0.25449	-6.896e-05	-0.05257	-0.0001563	-0.30537	0.0003432	0.24822	9.9e-07	0.09455	-0.00011445	-0.06805	0.00018294	0.11937	9.371e-05	0.02629	4.575e-05	0.16843	0.00036484	0.28471
3.675	7.552e-05	0.22251	-0.0001529	-0.13651	-0.00013574	-0.28481	0.00035769	0.26271	-3.3e-07	0.09323	-0.00010068	-0.05428	0.00019003	0.12646	0.00011256	0.04514	-7.22e-06	0.11546	0.00032683	0.2467
3.7	5.582e-05	0.20281	-0.00021412	-0.19773	-0.00010782	-0.25689	0.00033424	0.23926	3.54e-06	0.0971	-8.826e-05	-0.04186	0.00015354	0.08997	0.00012958	0.06216	-7.94e-05	0.04328	0.00029271	0.21258
3.725	4.65e-05	0.19349	-0.00024348	-0.22709	-6.6e-05	-0.21507	0.0002648	0.16982	2.12e-05	0.11476	-8.434e-05	-0.03794	8.544e-05	0.02187	0.00014221	0.07479	-0.00013962	-0.01694	0.00027368	0.19355
3.75	4.89e-05	0.19589	-0.00024475	-0.22836	-6.02e-06	-0.15509	0.00016901	0.07403	4.959e-05	0.14315	-9.312e-05	-0.04672	1.223e-05	-0.05134	0.00014941	0.08199	-0.00015602	-0.03334	0.00025295	0.17282
3.775	7.109e-05	0.21808	-0.00022719	-0.2108	6.401e-05	-0.08506	7.698e-05	-0.018	7.175e-05	0.16531	-0.00011596	-0.06956	-2.759e-05	-0.09116	0.00015282	0.0854	-0.00013134	-0.00866	0.00021808	0.13795
3.8	0.00010302	0.25001	-0.00020281	-0.18642	0.00013445	-0.01462	1.146e-05	-0.08352	7.683e-05	0.17039	-0.00013917	-0.09277	-3.653e-05	-0.1001	0.00015774	0.09032	-8.315e-05	0.03953	0.00018461	0.10448
3.825	0.00013647	0.28346	-0.00017943	-0.16304	0.00019129	0.04222	-1.326e-05	-0.10824	7.98e-05	0.17336	-0.00015156	-0.10516	-3.575e-05	-0.09932	0.00016148	0.09406	-3.934e-05	0.08334	0.00016005	0.07992
3.85	0.00016011	0.3071	-0.00016102	-0.14463	0.00022269	0.07362	-3.34e-06	-0.09832	8.409e-05	0.17765	-0.00015469	-0.10829	-3.095e-05	-0.09452	0.00016476	0.09734	-1.73e-05	0.10538	0.00014724	0.06711
3.875	0.00017204	0.31903	-0.00015127	-0.13488	0.00022088	0.07181	3.288e-05	-0.0621	8.224e-05	0.1758	-0.00014784	-0.10144	-2.579e-05	-0.08936	0.00017175	0.10433	-1.711e-05	0.10557	0.00013858	0.05845
3.9	0.00018141	0.3284	-0.00014168	-0.12529	0.00019995	0.05088	8.797e-05	-0.00701	5.781e-05	0.15137	-0.0001426	-0.0962	-1.938e-05	-0.08295	0.0001697	0.10228	-3.331e-05	0.08937	0.00011342	0.03329
3.925	0.00020019	0.34718	-0.00011685	-0.10046	0.00017394	0.02487	0.00015075	0.05577	2.571e-05	0.11927	-0.00014604	-0.09964	-8.05e-06	-0.07162	0.00015354	0.08612	-5.146e-05	0.07122	5.908e-05	-0.02105
3.95	0.00022218	0.36917	-8.384e-05	-0.06745	0.00016064	0.01157	0.00020638	0.1114	4.07e-06	0.09763	-0.00015026	-0.10386	-1.5e-07	-0.06372	0.00013157	0.06415	-5.748e-05	0.0652	-6.19e-06	-0.08632
3.975	0.00024972	0.39671	-4.421e-05	-0.02782	0.00016538	0.01631	0.00024372	0.14874	1.85e-06	0.09541	-0.00014607	-0.09967	-1.007e-05	-0.07364	0.00010386	0.03644	-5.382e-05	0.06886	-5.592e-05	-0.13605
4	0.00029531	0.4423	1.18e-06	0.01757	0.00019782	0.04875	0.00026797	0.17299	1.673e-05	0.11029	-0.00013195	-0.08555	-2.839e-05	-0.09196	7.478e-05	0.00736	-5.827e-05	0.06441	-8.541e-05	-0.16554
4.025	0.00035117	0.49816	4.528e-05	0.06167	0.00024767	0.0986	0.00028463	0.18965	4.142e-05	0.13498	-0.0001068	-0.0604	-3.259e-05	-0.09616	5.075e-05	-0.01667	-7.032e-05	0.05236	-9.734e-05	-0.17747
4.05	0.00040014	0.54713	8.332e-05	0.09971	0.00029561	0.14654	0.00029751	0.20253	7.926e-05	0.17282	-7.217e-05	-0.02577	-2.077e-05	-0.08434	2.994e-05	-0.03748	-8.163e-05	0.04105	-0.0001058	-0.18593
4.075	0.00044311	0.5901	0.00010318	0.11957	0.0003234	0.17433	0.00030464	0.20966	0.00012372	0.21728	-2.715e-05	0.01925	-1.248e-05	-0.07605	1.873e-05	-0.04869	-9.202e-05	0.03066	-0.00011589	-0.19602
4.1	0.00046835	0.61534	0.00010796	0.12435	0.00032308	0.17401	0.00029773	0.20275	0.00015811	0.25167	3.186e-05	0.07826	-1.24e-05	-0.07597	1.832e-05	-0.0491	-9.709e-05	0.02559	-0.00012527	-0.2054
4.125	0.00046453	0.61152	0.00010238	0.11877	0.00030322	0.15415	0.00027485	0.17987	0.00016933	0.26289	9.905e-05	0.14545	-1.615e-05	-0.07972	3.079e-05	-0.03663	-9.112e-05	0.03156	-0.00012505	-0.20518
4.15	0.00042839	0.57538	9.114e-05	0.10753	0.00027494	0.12587	0.00024995	0.15497	0.00015414	0.2477	0.0001568	0.2032	-1.162e-05	-0.07519	4.87e-05	-0.01872	-6.251e-05	0.06017	-0.00011743	-0.19756
4.175	0.00037185	0.51884	7.722e-05	0.09361	0.00023881	0.08974	0.00023503	0.14005	0.00012818	0.22174	0.00018682	0.23322	4.05e-06	-0.05952	6.266e-05	-0.00476	-2.161e-05	0.10107	-0.00010096	-0.18109
4.2	0.00030107	0.44806	6.577e-05	0.08216	0.00020126	0.05219	0.00023249	0.13751	0.0001024	0.19596	0.00018349	0.22989	3.09e-05	-0.03267	6.464e-05	-0.00278	1.38e-05	0.13648	-7.82e-05	-0.15833
4.225	0.00024255	0.38954	4.466e-05	0.06105	0.00017255	0.02348	0.00022697	0.13199	8.038e-05	0.17394	0.00014712	0.19352	6.103e-05	-0.00254	5.457e-05	-0.01285	3.082e-05	0.1535	-4.877e-05	-0.1289
4.25	0.00020547	0.35246	2.408e-05	0.04047	0.00016631	0.01724	0.00021631	0.12133	6.173e-05	0.15529	8.964e-05	0.13604	7.602e-05	0.01245	4.182e-05	-0.0256	2.728e-05	0.14996	-1.802e-05	-0.09815
4.275	0.00017887	0.32586	1.66e-05	0.03299	0.00017444	0.02537	0.00019647	0.10149	4.639e-05	0.13995	1.935e-05	0.06575	7.878e-05	0.01521	2.689e-05	-0.04053	1.413e-05	0.13681	2.022e-05	-0.05991
4.3	0.00013783	0.28482	3.35e-05	0.04989	0.00017375	0.02468	0.00016362	0.06864	3.97e-05	0.13326	-4.865e-05	-0.00225	7.692e-05	0.01335	9.4e-07	-0.06648	1.349e-05	0.13617	7.353e-05	-0.0066
4.325	7.58e-05	0.22279	7.399e-05	0.09038	0.00016033	0.01126	0.00011868	0.0237	4.067e-05	0.13423	-0.00010182	-0.05542	7.166e-05	0.00809	-3.811e-05	-0.10553	3.503e-05	0.15771	0.00014536	0.06523
4.35	3.94e-06	0.15093	0.00012189	0.13828	0.00013172	-0.01735	6.912e-05	-0.02586	3.83e-05	0.13186	-0.00013485	-0.08845	6.74e-05	0.00383	-6.396e-05	-0.13138	6.489e-05	0.18757	0.00022739	0.14726
4.375	-5.969e-05	0.0873	0.00016276	0.17915	9.477e-05	-0.0543	3.046e-05	-0.06452	3.498e-05	0.12854	-0.00015154	-0.10514	6.123e-05	-0.00234	-6.492e-05	-0.13234	7.98e-05	0.20248	0.00028697	0.20684
4.4	-0.00010842	0.03857	0.00017644	0.19283	6.145e-05	-0.08762	1.22e-05	-0.08278	3.974e-05	0.1333	-0.00015626	-0.10986	4.569e-05	-0.01788	-3.979e-05	-0.10721	7.544e-05	0.19812	0.00029682	0.21669
4.425	-0.00014635	0.00064	0.00016094	0.17733	3.332e-05	-0.11575	2.82e-05	-0.06678	6.339e-05	0.15695	-0.00015874	-0.11234	2.406e-05	-0.03951	3.86e-06	-0.06356	5.433e-05	0.17701	0.00026184	0.18171
4.45	-0.00017619	-0.0292	0.00012988	0.14627	0	-0.14907	6.491e-05	-0.03007	0.00010076	0.19432	-0.00015725	-0.11085	-1.38e-06	-0.06495	4.441e-05	-0.02301	1.856e-05	0.14124	0.00021245	0.13232
4.475	-0.0001959	-0.04891	8.875e-05	0.10514	-4.717e-05	-0.19624	9.529e-05	0.00031	0.00013673	0.23029	-0.00015031	-0.10391	-2.336e-05	-0.08693	6.409e-05	-0.00333	-2.453e-05	0.09815	0.00017001	0.08988
4.5	-0.00019591	-0.04892	4.676e-05	0.06315	-9.885e-05	-0.24792	9.603e-05	0.00105	0.000173	0.26656	-0.00013711	-0.09071	-3.118e-05	-0.09475	5.965e-05	-0.00777	-6.662e-05	0.05606	0.00013382	0.05369
4.525	-0.00017546	-0.02847	9.47e-06	0.02586	-0.00013837	-0.28744	6.933e-05	-0.02565	0.0002109	0.30446	-0.00011367	-0.06727	-1.351e-05	-0.07708	3.665e-05	-0.03077	-8.045e-05	0.04223	9.626e-05	0.01613
4.55	-0.00014102	0.00597	-8.75e-06	0.00764	-0.00014995	-0.29902	4.362e-05	-0.05136	0.00023844	0.332	-7.221e-05	-0.02581	1.519e-05	-0.04838	8.71e-06	-0.05871	-5.61e-05	0.06658	5.569e-05	-0.02444
4.575	-0.0001036	0.04339	-5.73e-06	0.01066	-0.00014023	-0.2893	4.183e-05	-0.05315	0.00024358	0.33714	-2.237e-05	0.02403	4.436e-05	-0.01921	-2e-05	-0.08742	-1.56e-06	0.12112	1.061e-05	-0.06952
4.6	-7.828e-05	0.06871	2.414e-05	0.04053	-0.00012883	-0.2779	5.314e-05	-0.04184	0.00022374	0.3173	2.679e-05	0.07319	6.632e-05	0.00275	-4.743e-05	-0.11485	5.426e-05	0.17694	-3.307e-05	-0.1132
4.625	-7.448e-05	0.07251	8.246e-05	0.09885	-0.00013343	-0.2825	6.184e-05	-0.03314	0.00020179	0.29535	6.356e-05	0.10996	7.706e-05	0.01349	-6.189e-05	-0.12931	9.114e-05	0.21382	-7.984e-05	-0.15997
4.65	-8.328e-05	0.06371	0.00015074	0.16713	-0.00014703	-0.2961	5.905e-05	-0.03593	0.00019288	0.28644	8.864e-05	0.13504	7.485e-05	0.01128	-5.686e-05	-0.12428	0.00010282	0.2255	-0.00011358	-0.19371
4.675	-8.433e-05	0.06266	0.00020206	0.21845	-0.00016323	-0.3123	4.36e-05	-0.05138	0.00019542	0.28898	0.00010452	0.15092	6.552e-05	0.00195	-2.869e-05	-0.09611	9.536e-05	0.21804	-0.00013427	-0.2144
4.7	-7.097e-05	0.07602	0.00023167	0.24806	-0.00017854	-0.32761	1.561e-05	-0.07937	0.00020121	0.29477	0.00011827	0.16467	4.613e-05	-0.01744	1.529e-05	-0.05213	8.878e-05	0.21146	-0.00014339	-0.22352
4.725	-4.878e-05	0.09821	0.00024373	0.26012	-0.00019127	-0.34034	-8.17e-06	-0.10315	0.0001919	0.28546	0.00013165	0.17805	1.758e-05	-0.04599	5.772e-05	-0.0097	9.734e-05	0.22002	-0.00014605	-0.22618
4.75	-1.848e-05	0.12851	0.00025145	0.26784	-0.00020242	-0.35149	-2.625e-05	-0.12123	0.00017216	0.26572	0.0001421	0.1885	-7e-06	-0.07057	7.682e-05	0.0094	0.00011834	0.24102	-0.00014884	-0.22897
4.775	1.596e-05	0.16295	0.00025522	0.27161	-0.00019418	-0.34325	-2.938e-05	-0.12436	0.0001537	0.24726	0.00015076	0.19716	-2.372e-05	-0.08729	7.301e-05	0.00559	0.00012892	0.2516	-0.00015251	-0.23264
4.8	5.459e-05	0.20158	0.00024766	0.26405	-0.0001579	-0.30697	-1.586e-05	-0.11084	0.00013488	0.22844	0.0001633	0.2097	-2.128e-05	-0.08485	5.68e-05	-0.01062	0.0001134	0.23608	-0.0001573	-0.23743
4.825	9.849e-05	0.24548	0.00022782	0.24421	-0.00010363	-0.2527	8.06e-06	-0.08692	0.00010805	0.20161	0.00017041	0.21681	-1.124e-05	-0.07481	3.489e-05	-0.03253	7.188e-05	0.19456	-0.00015209	-0.23222
4.85	0.00013932	0.28631	0.00020294	0.21933	-5.105e-05	-0.20012	2.762e-05	-0.06736	7.778e-05	0.17134	0.00016062	0.20702	-9.57e-06	-0.07314	2.99e-06	-0.06443	1.703e-05	0.13971	-0.00011813	-0.19826
4.875	0.0001652	0.31219	0.00017311	0.1895	-5.86e-06	-0.15493	3.603e-05	-0.05895	4.563e-05	0.13919	0.00010899	0.15539	-1.335e-05	-0.07692	-4.463e-05	-0.11205	-3.457e-05	0.08811	-5.98e-05	-0.13993
4.9	0.00017286	0.31985	0.00014776	0.16415	3.53e-05	-0.11377	2.566e-05	-0.06932	2.678e-05	0.12034	1.557e-05	0.06197	-1.99e-05	-0.08347	-8.999e-05	-0.15741	-6.805e-05	0.05463	4.13e-06	-0.076
4.925	0.00015367	0.30066	0.00013518	0.15157	7.204e-05	-0.07703	-6e-06	-0.10098	2.636e-05	0.11992	-7.903e-05	-0.03263	-2.463e-05	-0.0882	-0.00011699	-0.18441	-7.777e-05	0.04491	4.98e-05	-0.03033
4.95	0.00011008	0.25707	0.0001286	0.14499	9.671e-05	-0.05236	-5.53e-05	-0.15028	4.249e-05	0.13605	-0.00013803	-0.09163	-1.208e-05	-0.07565	-0.00011976	-0.18718	-6.204e-05	0.06064	6.735e-05	-0.01278
4.975	6.208e-05	0.20907	0.00011518	0.13157	0.00010266	-0.04641	-0.0001025	-0.19748	6.705e-05	0.16061	-0.00014623	-0.09983	2.127e-05	-0.0423	-0.00010973	-0.17715	-3.278e-05	0.0899	5.721e-05	-0.02292
5	2.423e-05	0.17122	9.083e-05	0.10722	0.0001003	-0.04877	-0.00013744	-0.23242	9.215e-05	0.18571	-0.00010716	-0.06076	7.076e-05	0.00719	-0.00010025	-0.16767	-1.81e-06	0.12087	2.292e-05	-0.05721
5.025	1.339e-05	0.16038	7.164e-05	0.08803	9.724e-05	-0.05183	-0.00015692	-0.2519	0.00011987	0.21343	-4.969e-05	-0.00329	0.00011866	0.05509	-9.854e-05	-0.16596	1.532e-05	0.138	-3.342e-05	-0.11355
5.05	2.754e-05	0.17453	6.607e-05	0.08246	9.871e-05	-0.05036	-0.00015861	-0.25359	0.00014857	0.24213	-6.68e-06	0.03972	0.0001469	0.08333	-9.702e-05	-0.16444	1.86e-05	0.14128	-0.00010417	-0.1843
5.075	5.988e-05	0.20687	7.051e-05	0.0869	0.00010433	-0.04474	-0.00013653	-0.23151	0.00016938	0.26294	8.24e-06	0.05464	0.00014301	0.07944	-8.804e-05	-0.15546	1.857e-05	0.14125	-0.00016213	-0.24226
5.1	0.00010533	0.25232	7.379e-05	0.09018	0.0001098	-0.03927	-8.489e-05	-0.17987	0.00016937	0.26293	9e-08	0.04649	0.00011065	0.04708	-6.606e-05	-0.13348	1.939e-05	0.14207	-0.00019903	-0.27916
5.125	0.00015385	0.30084	8.347e-05	0.09986	0.00010345	-0.04562	-1.571e-05	-0.11069	0.0001519	0.24546	-2.256e-05	0.02384	6.357e-05	0	-2.867e-05	-0.09609	1.808e-05	0.14076	-0.0002192	-0.29933
5.15	0.00019491	0.3419	0.00010193	0.11832	8.323e-05	-0.06584	4.259e-05	-0.05239	0.00012937	0.22293	-4.063e-05	0.00577	2.333e-05	-0.04024	9.94e-06	-0.05748	1.187e-05	0.13455	-0.00023442	-0.31455
5.175	0.00021371	0.3607	0.00011082	0.12721	6.048e-05	-0.08859	7.254e-05	-0.02244	0.00011682	0.21038	-5.525e-05	-0.00885	3.85e-06	-0.05972	2.639e-05	-0.04103	-1.243e-05	0.11025	-0.00023931	-0.31944
5.2	0.00019758	0.34457	9.263e-05	0.10902	4.936e-05	-0.09971	6.984e-05	-0.02514	0.00011278	0.20634	-6.296e-05	-0.01656	8.89e-06	-0.05468	6.7e-06	-0.06072	-5.148e-05	0.0712	-0.00022575	-0.30588
5.225	0.00015352	0.30051	5.264e-05	0.06903	4.769e-05	-0.10138	4.146e-05	-0.05352	0.00010779	0.20135	-6.125e-05	-0.01485	2.338e-05	-0.04019	-3.563e-05	-0.10305	-8.426e-05	0.03842	-0.00019045	-0.27058
5.25	0.00010315	0.25014	1.436e-05	0.03075	5.284e-05	-0.09623	9.05e-06	-0.08593	9.451e-05	0.18807	-3.98e-05	0.0066	2.622e-05	-0.03735	-7.994e-05	-0.14736	-0.00010698	0.0157	-0.00014834	-0.22847
5.275	6.19e-05	0.20889	-3.33e-06	0.01306	5.837e-05	-0.0907	-5.69e-06	-0.10067	6.578e-05	0.15934	-1.03e-05	0.0361	1.12e-05	-0.05237	-0.00011395	-0.18137	-0.00012417	-0.00149	-0.000117	-0.19713
5.3	3.974e-05	0.18673	1.091e-05	0.0273	5.661e-05	-0.09246	1.184e-05	-0.08314	2.294e-05	0.1165	1.236e-05	0.05876	-5.24e-06	-0.06881	-0.00011792	-0.18534	-0.00013741	-0.01473	-9.517e-05	-0.1753
5.325	3.072e-05	0.17771	5.172e-05	0.06811	5.022e-05	-0.09885	4.57e-05	-0.04928	-2.917e-05	0.06439	2.659e-05	0.07299	-5.83e-06	-0.0694	-9.067e-05	-0.15809	-0.00014848	-0.0258	-7.46e-05	-0.15473
5.35	1.885e-05	0.16584	0.00010634	0.12273	4.855e-05	-0.10052	7.135e-05	-0.02363	-8.115e-05	0.01241	2.929e-05	0.07569	6.56e-06	-0.05701	-5.992e-05	-0.12734	-0.00015736	-0.03468	-4.386e-05	-0.12399
5.375	7.26e-06	0.15425	0.00015415	0.17054	4.93e-05	-0.09977	8.047e-05	-0.01451	-0.00011487	-0.02131	2.385e-05	0.07025	2.521e-05	-0.03836	-4.691e-05	-0.11433	-0.00015657	-0.03389	-4.88e-06	-0.08501
5.4	-7.8e-07	0.14621	0.00017438	0.19077	3.986e-05	-0.10921	7.704e-05	-0.01794	-0.00012425	-0.03069	1.899e-05	0.06539	4.463e-05	-0.01894	-5.975e-05	-0.12717	-0.000143	-0.02032	3.601e-05	-0.04412
5.425	-6.27e-06	0.14072	0.00015994	0.17633	6.52e-06	-0.14255	6.925e-05	-0.02573	-0.00011357	-0.02001	2.009e-05	0.06649	5.694e-05	-0.00663	-8.102e-05	-0.14844	-0.00011849	0.00419	7.381e-05	-0.00632
5.45	-1.646e-05	0.13053	0.00011478	0.13117	-4.799e-05	-0.19706	5.908e-05	-0.0359	-9.826e-05	-0.0047	2.511e-05	0.07151	5.41e-05	-0.00947	-9.383e-05	-0.16125	-8.404e-05	0.03864	0.00010595	0.02582
5.475	-2.779e-05	0.1192	5.83e-05	0.07469	-0.00011894	-0.26801	4.868e-05	-0.0463	-9.29e-05	0.00066	4.369e-05	0.09009	3.453e-05	-0.02904	-9.295e-05	-0.16037	-4.296e-05	0.07972	0.00013226	0.05213
5.5	-2.932e-05	0.11767	9.37e-06	0.02576	-0.00019513	-0.3442	4.009e-05	-0.05489	-9.685e-05	-0.00329	7.761e-05	0.12401	9.66e-06	-0.05391	-8.778e-05	-0.1552	1.054e-05	0.13322	0.00014275	0.06262
5.525	-1.543e-05	0.13156	-2.185e-05	-0.00546	-0.00026042	-0.40949	4.5e-05	-0.04998	-9.953e-05	-0.00597	0.00011857	0.16497	-5.15e-06	-0.06872	-8.956e-05	-0.15698	6.087e-05	0.18355	0.00013731	0.05718
5.55	1.27e-05	0.15969	-3.677e-05	-0.02038	-0.00030385	-0.45292	7.323e-05	-0.02175	-0.00010619	-0.01263	0.00013709	0.18349	-3.36e-06	-0.06693	-9.073e-05	-0.15815	8.615e-05	0.20883	0.00011608	0.03595
5.575	4.595e-05	0.19294	-4.124e-05	-0.02485	-0.00031861	-0.46768	0.00012008	0.0251	-0.00011575	-0.02219	0.00013066	0.17706	9.81e-06	-0.05376	-7.656e-05	-0.14398	8.87e-05	0.21138	8.133e-05	0.0012
5.6	7.67e-05	0.22369	-4.134e-05	-0.02495	-0.0003005	-0.44957	0.00016869	0.07371	-0.00012597	-0.03241	0.00011789	0.16429	2.508e-05	-0.03849	-3.43e-05	-0.10172	7.875e-05	0.20143	3.612e-05	-0.04401
5.625	9.931e-05	0.2463	-4.662e-05	-0.03023	-0.00026957	-0.41864	0.00020673	0.11175	-0.00013199	-0.03843	0.00010328	0.14968	4.074e-05	-0.02283	2.615e-05	-0.04127	5.35e-05	0.17618	-8.48e-06	-0.08861
5.65	0.0001083	0.25529	-6.272e-05	-0.04633	-0.00024103	-0.3901	0.00022614	0.13116	-0.00012491	-0.03135	8.788e-05	0.13428	5.706e-05	-0.00651	7.962e-05	0.0122	1.604e-05	0.13872	-4.106e-05	-0.12119
5.675	9.814e-05	0.24513	-8.279e-05	-0.0664	-0.00022188	-0.37095	0.00021642	0.12144	-9.968e-05	-0.00612	6.87e-05	0.1151	7.808e-05	0.01451	0.00010644	0.03902	-1.958e-05	0.1031	-5.971e-05	-0.13984
5.7	7.115e-05	0.21814	-9.976e-05	-0.08337	-0.00019454	-0.34361	0.00016938	0.0744	-5.286e-05	0.0407	4.857e-05	0.09497	0.00010876	0.04519	0.00010365	0.03623	-3.601e-05	0.08667	-8.239e-05	-0.16252
5.725	3.75e-05	0.18449	-9.738e-05	-0.08099	-0.00016748	-0.31655	8.28e-05	-0.01218	1.013e-05	0.10369	3.474e-05	0.08114	0.00014109	0.07752	8.476e-05	0.01734	-3.776e-05	0.08492	-0.00012119	-0.20132
5.75	3.8e-07	0.14737	-7.302e-05	-0.05663	-0.00014403	-0.2931	-2.85e-05	-0.12348	6.207e-05	0.15563	2.825e-05	0.07465	0.00015507	0.0915	5.272e-05	-0.0147	-3.188e-05	0.0908	-0.00017558	-0.25571
5.775	-3.118e-05	0.11581	-4.706e-05	-0.03067	-0.00012918	-0.27825	-0.00012594	-0.22092	8.505e-05	0.17861	2.301e-05	0.06941	0.00013999	0.07642	1.275e-05	-0.05467	-3.877e-05	0.08391	-0.00023031	-0.31044
5.8	-4.826e-05	0.09873	-3.619e-05	-0.0198	-0.00011338	-0.26245	-0.000175	-0.26998	7.909e-05	0.17265	6.32e-06	0.05272	9.707e-05	0.0335	-3.616e-05	-0.10358	-7.034e-05	0.05234	-0.00026091	-0.34104
5.825	-5.227e-05	0.09472	-4.264e-05	-0.02625	-8.48e-05	-0.23387	-0.00016794	-0.26292	5.693e-05	0.15049	-2.819e-05	0.01821	3.656e-05	-0.02701	-8.255e-05	-0.14997	-0.00011415	0.00853	-0.00025812	-0.33825
5.85	-6.083e-05	0.08616	-5.829e-05	-0.0419	-3.922e-05	-0.18829	-0.00013083	-0.22581	3.26e-05	0.12616	-7.451e-05	-0.02811	-2.354e-05	-0.08711	-0.0001132	-0.18062	-0.00015218	-0.0295	-0.00022653	-0.30666
5.875	-8.786e-05	0.05913	-7.291e-05	-0.05652	1.317e-05	-0.1359	-9.242e-05	-0.1874	-6.4e-07	0.09292	-0.00012004	-0.07364	-6.72e-05	-0.13077	-0.00012515	-0.19257	-0.00015912	-0.03644	-0.00018821	-0.26834
5.9	-0.00012907	0.01792	-7.879e-05	-0.0624	4.772e-05	-0.10135	-7.692e-05	-0.1719	-4.121e-05	0.05235	-0.00015014	-0.10374	-8.629e-05	-0.14986	-0.00011554	-0.18296	-0.00012611	-0.00343	-0.00016843	-0.24856
5.925	-0.00016298	-0.01599	-7.559e-05	-0.0592	5.09e-05	-0.09817	-7.759e-05	-0.17257	-7.725e-05	0.01631	-0.00015752	-0.11112	-8.312e-05	-0.14669	-9.196e-05	-0.15938	-6.648e-05	0.0562	-0.00017488	-0.25501
5.95	-0.00018011	-0.03312	-7.456e-05	-0.05817	3.538e-05	-0.11369	-7.662e-05	-0.1716	-9.76e-05	-0.00404	-0.00014242	-0.09602	-6.143e-05	-0.125	-5.844e-05	-0.12586	-9.67e-06	0.11301	-0.0001971	-0.27723
5.975	-0.00018493	-0.03794	-7.444e-05	-0.05805	3.187e-05	-0.1172	-7.069e-05	-0.16567	-0.00010659	-0.01303	-0.00011693	-0.07053	-2.854e-05	-0.09211	-2.438e-05	-0.0918	3.323e-05	0.15591	-0.00023069	-0.31082
6	-0.00017991	-0.03292	-7.939e-05	-0.063	5.724e-05	-0.09183	-6.811e-05	-0.16309	-0.00010386	-0.0103	-9.083e-05	-0.04443	4.3e-07	-0.06314	8.41e-06	-0.05901	5.462e-05	0.1773	-0.00026045	-0.34058
6.025	-0.00016025	-0.01326	-8.324e-05	-0.06685	0.00010612	-0.04295	-7.614e-05	-0.17112	-8.53e-05	0.00826	-6.492e-05	-0.01852	2.148e-05	-0.04209	3.433e-05	-0.03309	5.938e-05	0.18206	-0.00027529	-0.35542
6.05	-0.00013005	0.01694	-7.538e-05	-0.05899	0.00015303	0.00396	-8.43e-05	-0.17928	-5.533e-05	0.03823	-2.547e-05	0.02093	4.03e-05	-0.02327	3.926e-05	-0.02816	5.239e-05	0.17507	-0.00027249	-0.35262
6.075	-0.00010382	0.04317	-4.285e-05	-0.02646	0.00017469	0.02562	-8.742e-05	-0.1824	-3.255e-05	0.06101	1.337e-05	0.05977	6.35e-05	-7e-05	1.913e-05	-0.04829	4.203e-05	0.16471	-0.00024946	-0.32959
6.1	-9.669e-05	0.0503	1.072e-05	0.02711	0.00016582	0.01675	-8.75e-05	-0.18248	-2.836e-05	0.0652	3.467e-05	0.08107	9.144e-05	0.02787	-1.478e-05	-0.0822	3.95e-05	0.16218	-0.00021306	-0.29319
6.125	-0.00011109	0.0359	6.442e-05	0.08081	0.00012868	-0.02039	-9.571e-05	-0.19069	-3.556e-05	0.058	3.188e-05	0.07828	0.00010708	0.04351	-5.251e-05	-0.11993	5.434e-05	0.17702	-0.00017647	-0.2566
6.15	-0.00014417	0.00282	0.0001001	0.11649	8.406e-05	-0.06501	-0.00012021	-0.21519	-5.305e-05	0.04051	1.532e-05	0.06172	0.00010873	0.04516	-8.656e-05	-0.15398	8.573e-05	0.20841	-0.00015431	-0.23444
6.175	-0.00018036	-0.03337	0.0001082	0.12459	6.427e-05	-0.0848	-0.00016584	-0.26082	-7.816e-05	0.0154	-5.4e-06	0.041	9.908e-05	0.03551	-0.00010574	-0.17316	0.00011573	0.23841	-0.0001554	-0.23553
6.2	-0.00021427	-0.06728	9.917e-05	0.11556	7.691e-05	-0.07216	-0.00022548	-0.32046	-0.00010256	-0.009	-2.259e-05	0.02381	9.325e-05	0.02968	-0.00010774	-0.17516	0.00013022	0.2529	-0.00017632	-0.25645
6.225	-0.0002512	-0.10421	8.591e-05	0.1023	0.00010464	-0.04443	-0.00028527	-0.38025	-0.00011629	-0.02273	-4.22e-05	0.0042	8.766e-05	0.02409	-0.00010001	-0.16743	0.00012133	0.24401	-0.00021207	-0.2922
6.25	-0.00028365	-0.13666	7.185e-05	0.08824	0.00013734	-0.01173	-0.00033236	-0.42734	-0.00012093	-0.02737	-6.403e-05	-0.01763	8.173e-05	0.01816	-8.74e-05	-0.15482	9.024e-05	0.21292	-0.00025642	-0.33655
6.275	-0.00029819	-0.1512	6.156e-05	0.07795	0.00015366	0.00459	-0.0003533	-0.44828	-0.00012035	-0.02679	-8.346e-05	-0.03706	7.752e-05	0.01395	-7.364e-05	-0.14106	5.004e-05	0.17272	-0.00029213	-0.37226
6.3	-0.00029397	-0.14698	5.917e-05	0.07556	0.00015311	0.00404	-0.00033215	-0.42713	-0.00011776	-0.0242	-8.89e-05	-0.0425	6.49e-05	0.00133	-5.389e-05	-0.12131	1.01e-05	0.13278	-0.00029625	-0.37638
6.325	-0.00028448	-0.13749	6.377e-05	0.08016	0.00013698	-0.01209	-0.00028185	-0.37683	-0.00010767	-0.01411	-7.711e-05	-0.03071	4.448e-05	-0.01909	-3.672e-05	-0.10414	-1.556e-05	0.10712	-0.00025525	-0.33538
6.35	-0.00028092	-0.13393	7.066e-05	0.08705	0.00011814	-0.03093	-0.0002339	-0.32888	-7.583e-05	0.01773	-4.643e-05	-3e-05	2.218e-05	-0.04139	-3.417e-05	-0.10159	-2.873e-05	0.09395	-0.00019169	-0.27182
6.375	-0.00028632	-0.13933	7.744e-05	0.09383	9.608e-05	-0.05299	-0.00020968	-0.30466	-3.117e-05	0.06239	-1.087e-05	0.03553	-4.8e-07	-0.06405	-5.578e-05	-0.1232	-3.868e-05	0.084	-0.00013976	-0.21989
6.4	-0.00028751	-0.14052	8.848e-05	0.10487	7.759e-05	-0.07148	-0.00020186	-0.29684	8.95e-06	0.10251	1.989e-05	0.06629	-1.689e-05	-0.08046	-0.00010264	-0.17006	-4.174e-05	0.08094	-0.00010785	-0.18798
6.425	-0.00026427	-0.11728	0.00010184	0.11823	7.032e-05	-0.07875	-0.00018987	-0.28485	3.521e-05	0.12877	3.579e-05	0.08219	-1.699e-05	-0.08056	-0.0001535	-0.22092	-2.469e-05	0.09799	-9.138e-05	-0.17151
6.45	-0.00021858	-0.07159	0.0001101	0.12649	5.313e-05	-0.09594	-0.00015177	-0.24675	5.132e-05	0.14488	4.125e-05	0.08765	5.2e-07	-0.06305	-0.00017965	-0.24707	4.38e-06	0.12706	-8.356e-05	-0.16369
6.475	-0.00016695	-0.01996	0.00010657	0.12296	2.62e-05	-0.12287	-8.37e-05	-0.17868	6.71e-05	0.16066	3.651e-05	0.08291	3.073e-05	-0.03284	-0.00017055	-0.23797	3.059e-05	0.15327	-8.878e-05	-0.16891
6.5	-0.00012565	0.02134	8.897e-05	0.10536	-1.116e-05	-0.16023	-6.76e-06	-0.10174	8.766e-05	0.18122	2.807e-05	0.07447	6.817e-05	0.0046	-0.0001333	-0.20072	3.862e-05	0.1613	-0.00010665	-0.18678
6.525	-0.00010262	0.04437	6.262e-05	0.07901	-4.324e-05	-0.19231	5.329e-05	-0.04169	9.433e-05	0.18789	1.983e-05	0.06623	9.458e-05	0.03101	-8.696e-05	-0.15438	1.552e-05	0.1382	-0.00012314	-0.20327
6.55	-8.557e-05	0.06142	4.129e-05	0.05768	-6.132e-05	-0.21039	8.775e-05	-0.00723	7.183e-05	0.16539	2.409e-05	0.07049	0.00010174	0.03817	-4.382e-05	-0.11124	-3.156e-05	0.09112	-0.00012142	-0.20155
6.575	-5.171e-05	0.09528	2.703e-05	0.04342	-6.371e-05	-0.21278	0.00010042	0.00544	3.355e-05	0.12711	4.392e-05	0.09032	9.101e-05	0.02744	-1.71e-05	-0.08452	-8.258e-05	0.0401	-9.074e-05	-0.17087
6.6	-2.2e-07	0.14677	1.351e-05	0.0299	-4.674e-05	-0.19581	9.973e-05	0.00475	-3.33e-06	0.09023	6.643e-05	0.11283	7.386e-05	0.01029	-1.622e-05	-0.08364	-0.00012139	0.00129	-4.185e-05	-0.12198
6.625	4.525e-05	0.19224	-2.43e-06	0.01396	-1.624e-05	-0.16531	0.00010724	0.01226	-3.542e-05	0.05814	8.344e-05	0.12984	4.741e-05	-0.01616	-3.027e-05	-0.09769	-0.00014185	-0.01917	6.29e-06	-0.07384
6.65	7.288e-05	0.21987	-1.679e-05	-0.0004	1.224e-05	-0.13683	0.00011817	0.02319	-7.139e-05	0.02217	9.88e-05	0.1452	2.177e-05	-0.0418	-4.028e-05	-0.1077	-0.00014894	-0.02626	3.381e-05	-0.04632
6.675	8.22e-05	0.22919	-1.761e-05	-0.00122	3.643e-05	-0.11264	0.00011503	0.02005	-0.00011719	-0.02363	0.00011298	0.15938	1.354e-05	-0.05003	-3.324e-05	-0.10066	-0.00013203	-0.00935	3.823e-05	-0.0419
6.7	8.359e-05	0.23058	-3.52e-06	0.01287	6.418e-05	-0.08489	8.545e-05	-0.00953	-0.00016368	-0.07012	0.00011713	0.16353	2.882e-05	-0.03475	-1.461e-05	-0.08203	-9.686e-05	0.02582	2.357e-05	-0.05656
6.725	6.839e-05	0.21538	1.476e-05	0.03115	9.131e-05	-0.05776	3.369e-05	-0.06129	-0.00020378	-0.11022	0.00011254	0.15894	6.561e-05	0.00204	9e-07	-0.06652	-4.836e-05	0.07432	-2.57e-06	-0.0827
6.75	2.494e-05	0.17193	2.352e-05	0.03991	0.00010358	-0.04549	-3.332e-05	-0.1283	-0.00022883	-0.13527	9.668e-05	0.14308	0.00010051	0.03694	-1.01e-06	-0.06843	5.33e-06	0.12801	-2.201e-05	-0.10214
6.775	-3.77e-05	0.10929	2.309e-05	0.03948	8.279e-05	-0.06628	-0.00010281	-0.19779	-0.00022851	-0.13495	8.23e-05	0.1287	0.00011147	0.0479	-2.664e-05	-0.09406	4.202e-05	0.1647	-1.908e-05	-0.09921
6.8	-8.769e-05	0.0593	1.188e-05	0.02827	2.815e-05	-0.12092	-0.00015894	-0.25392	-0.00021773	-0.12417	8.63e-05	0.1327	8.147e-05	0.0179	-6.381e-05	-0.13123	4.482e-05	0.1675	1.472e-05	-0.06541
6.825	-0.0001089	0.03809	-3.03e-06	0.01336	-3.493e-05	-0.184	-0.00018383	-0.27881	-0.00020908	-0.11552	0.00010549	0.15189	1.711e-05	-0.04646	-9.172e-05	-0.15914	1.476e-05	0.13744	6.878e-05	-0.01135
6.85	-0.00011306	0.03393	-1.653e-05	-0.00014	-8.627e-05	-0.23534	-0.00016729	-0.26227	-0.0001994	-0.10584	0.00013094	0.17734	-6.133e-05	-0.1249	-8.999e-05	-0.15741	-3.495e-05	0.08773	0.00011971	0.03958
6.875	-0.00011801	0.02898	-2.671e-05	-0.01032	-0.00011556	-0.26463	-0.00012061	-0.21559	-0.00018547	-0.09191	0.00016008	0.20648	-0.00011526	-0.17883	-6.661e-05	-0.13403	-8.271e-05	0.03997	0.00015487	0.07474
6.9	-0.00013894	0.00805	-3.247e-05	-0.01608	-0.00012408	-0.27315	-6.419e-05	-0.15917	-0.00015757	-0.06401	0.00019541	0.24181	-0.00013047	-0.19404	-3.939e-05	-0.10681	-0.00011286	0.00982	0.00017109	0.09096
6.925	-0.00017334	-0.02635	-3.472e-05	-0.01833	-0.00012621	-0.27528	-2.392e-05	-0.1189	-0.00012193	-0.02837	0.0002235	0.2699	-0.00011985	-0.18342	-1.489e-05	-0.08231	-0.0001173	0.00538	0.00016904	0.08891
6.95	-0.00019916	-0.05217	-3.684e-05	-0.02045	-0.00012592	-0.27499	-1.416e-05	-0.10914	-9.932e-05	-0.00576	0.00023417	0.28057	-0.00010453	-0.1681	7.22e-06	-0.0602	-9.705e-05	0.02563	0.00014465	0.06452
6.975	-0.00020316	-0.05617	-4.059e-05	-0.0242	-0.00011076	-0.25983	-2.7e-05	-0.12198	-0.0001033	-0.00974	0.00022459	0.27099	-7.395e-05	-0.13752	3.398e-05	-0.03344	-7.795e-05	0.04473	0.00011072	0.03059
7	-0.00018044	-0.03345	-4.641e-05	-0.03002	-7.574e-05	-0.22481	-5.308e-05	-0.14806	-0.00012081	-0.02725	0.00019112	0.23752	-3.096e-05	-0.09453	5.085e-05	-0.01657	-7.874e-05	0.04394	8.024e-05	0.00011
7.025	-0.00013236	0.01463	-4.677e-05	-0.03038	-9.5e-06	-0.15857	-7.66e-05	-0.17158	-0.00012479	-0.03123	0.0001422	0.1886	1.877e-05	-0.0448	4.363e-05	-0.02379	-0.00010488	0.0178	5.692e-05	-0.02321
7.05	-7.34e-05	0.07359	-3.078e-05	-0.01439	8.61e-05	-0.06297	-9.116e-05	-0.18614	-0.00010709	-0.01353	9.025e-05	0.13665	6.908e-05	0.00551	8.07e-06	-0.05935	-0.00014476	-0.02208	3.876e-05	-0.04137
7.075	-1.004e-05	0.13695	-5.86e-06	0.01053	0.00018726	0.03819	-9.881e-05	-0.19379	-7.099e-05	0.02257	4.841e-05	0.09481	9.813e-05	0.03456	-4.014e-05	-0.10756	-0.00017806	-0.05538	2.083e-05	-0.0593
7.1	4.402e-05	0.19101	2.343e-05	0.03982	0.00026623	0.11716	-9.269e-05	-0.18767	-2.748e-05	0.06608	1.802e-05	0.06442	8.815e-05	0.02458	-8.208e-05	-0.1495	-0.00019532	-0.07264	8.59e-06	-0.07154
7.125	7.895e-05	0.22594	5.28e-05	0.06919	0.00031489	0.16582	-7.585e-05	-0.17083	8.59e-06	0.10215	3.3e-07	0.04673	3.709e-05	-0.02648	-0.00010338	-0.1708	-0.00019926	-0.07658	1.765e-05	-0.06248
7.15	8.733e-05	0.23432	7.015e-05	0.08654	0.00034148	0.19241	-6.301e-05	-0.15799	2.188e-05	0.11544	-4.83e-06	0.04157	-2.835e-05	-0.09192	-0.00010898	-0.1764	-0.00018222	-0.05954	3.616e-05	-0.04397
7.175	6.661e-05	0.2136	6.642e-05	0.08281	0.00035883	0.20976	-6.446e-05	-0.15944	5.61e-06	0.09917	1.98e-06	0.04838	-7.725e-05	-0.14082	-0.00012565	-0.19307	-0.00014018	-0.0175	5.019e-05	-0.02994
7.2	2.345e-05	0.17044	3.861e-05	0.055	0.00036657	0.2175	-8.14e-05	-0.17638	-1.981e-05	0.07375	6.73e-06	0.05313	-9.099e-05	-0.15456	-0.00016295	-0.23037	-8.162e-05	0.04106	4.408e-05	-0.03605
7.225	-3.06e-05	0.11639	-3.13e-06	0.01326	0.00036536	0.21629	-0.00010829	-0.20327	-2.934e-05	0.06422	-2.7e-06	0.0437	-8.046e-05	-0.14403	-0.00020231	-0.26973	-3.911e-05	0.08357	2.511e-05	-0.05502
7.25	-7.658e-05	0.07041	-4.19e-05	-0.02551	0.00035329	0.20422	-0.00013029	-0.22527	-1.43e-05	0.07926	-2.257e-05	0.02383	-6.995e-05	-0.13352	-0.00022651	-0.29393	-2.959e-05	0.09309	1.08e-05	-0.06933
7.275	-9.366e-05	0.05333	-5.843e-05	-0.04204	0.0003237	0.17463	-0.00013542	-0.2304	9.2e-06	0.10276	-5.275e-05	-0.00635	-6.872e-05	-0.13229	-0.00022469	-0.29211	-4.438e-05	0.0783	1.027e-05	-0.06986
7.3	-9.084e-05	0.05615	-4.481e-05	-0.02842	0.00028571	0.13664	-0.00012261	-0.21759	2.475e-05	0.11831	-9.25e-05	-0.0461	-6.622e-05	-0.12979	-0.0001959	-0.26332	-7.131e-05	0.05137	3.058e-05	-0.04955
7.325	-9.088e-05	0.05611	-2.045e-05	-0.00406	0.00024987	0.1008	-0.00010035	-0.19533	1.617e-05	0.10973	-0.00012079	-0.07439	-4.59e-05	-0.10947	-0.00015199	-0.21941	-9.755e-05	0.02513	6.365e-05	-0.01648
7.35	-0.00010303	0.04396	-1.189e-05	0.0045	0.00022397	0.0749	-8.155e-05	-0.17653	-1.41e-05	0.07946	-0.00012644	-0.08004	1.001e-05	-0.05356	-0.00011106	-0.17848	-0.00012637	-0.00369	9.379e-05	0.01366
7.375	-0.00011605	0.03094	-3.82e-05	-0.02181	0.00021247	0.0634	-8.017e-05	-0.17515	-5.904e-05	0.03452	-0.00010498	-0.05858	0.0001013	0.03773	-9.147e-05	-0.15889	-0.00015928	-0.0366	0.00010133	0.0212
7.4	-0.00013573	0.01126	-9.116e-05	-0.07477	0.0002093	0.06023	-9.726e-05	-0.19224	-0.0001093	-0.01574	-6.861e-05	-0.02221	0.00019811	0.13454	-9.698e-05	-0.1644	-0.00019024	-0.06756	8.139e-05	0.00126
7.425	-0.00016229	-0.0153	-0.00013833	-0.12194	0.00021058	0.06151	-0.00012037	-0.21535	-0.00015046	-0.0569	-4.886e-05	-0.00246	0.00026256	0.19899	-0.00011586	-0.18328	-0.00021141	-0.08873	5.72e-05	-0.02293
7.45	-0.00017889	-0.0319	-0.00015409	-0.1377	0.00021774	0.06867	-0.00013847	-0.23345	-0.00016441	-0.07085	-6.699e-05	-0.02059	0.0002798	0.21623	-0.00012851	-0.19593	-0.00022914	-0.10646	4.332e-05	-0.03681
7.475	-0.00017299	-0.026	-0.00014077	-0.12438	0.00024056	0.09149	-0.00014464	-0.23962	-0.00014904	-0.05548	-0.00011453	-0.06813	0.00026096	0.19739	-0.00012791	-0.19533	-0.00024846	-0.12578	4.622e-05	-0.03391
7.5	-0.00014022	0.00677	-0.00011289	-0.0965	0.00028181	0.13274	-0.00012978	-0.22476	-0.00010775	-0.01419	-0.00016457	-0.11817	0.00023336	0.16979	-0.00012428	-0.1917	-0.00027273	-0.15005	6.052e-05	-0.01961
7.525	-9.827e-05	0.04872	-8.579e-05	-0.0694	0.00032272	0.17365	-8.893e-05	-0.18391	-5.776e-05	0.0358	-0.00019389	-0.14749	0.00020632	0.14275	-0.00013191	-0.19933	-0.00030216	-0.17948	7.31e-05	-0.00703
7.55	-6.916e-05	0.07783	-7.127e-05	-0.05488	0.00034889	0.19982	-3.44e-05	-0.12938	-1.971e-05	0.07385	-0.00018769	-0.14129	0.00017216	0.10859	-0.0001489	-0.21632	-0.00033522	-0.21254	7.471e-05	-0.00542
7.575	-6.553e-05	0.08146	-7.554e-05	-0.05915	0.00036005	0.21098	4.87e-06	-0.09011	9.3e-07	0.09449	-0.00014981	-0.10341	0.00013248	0.06891	-0.00015899	-0.22641	-0.00036678	-0.2441	7.59e-05	-0.00423
7.6	-8.476e-05	0.06223	-9.594e-05	-0.07955	0.00037824	0.22917	1.014e-05	-0.08484	5.35e-06	0.09891	-9.831e-05	-0.05191	9.608e-05	0.03251	-0.00015464	-0.22206	-0.00039073	-0.26805	7.967e-05	-0.00046
7.625	-0.00011274	0.03425	-0.00012326	-0.10687	0.00040557	0.2565	-2.008e-05	-0.11506	-1.56e-06	0.092	-4.532e-05	0.00108	7.277e-05	0.0092	-0.00013899	-0.20641	-0.00040018	-0.2775	8.628e-05	0.00615
7.65	-0.00013737	0.00962	-0.00015273	-0.13634	0.00042286	0.27379	-6.903e-05	-0.16401	-4.85e-06	0.08871	6.56e-06	0.05296	6.472e-05	0.00115	-0.00012038	-0.1878	-0.00039243	-0.26975	8.557e-05	0.00544
7.675	-0.00017135	-0.02436	-0.00017351	-0.15712	0.00041882	0.26975	-0.0001002	-0.19518	3.16e-06	0.09672	4.621e-05	0.09261	7.317e-05	0.0096	-0.00010122	-0.16864	-0.00037338	-0.2507	6.872e-05	-0.01141
7.7	-0.00021121	-0.06422	-0.00017471	-0.15832	0.00038747	0.2384	-9.412e-05	-0.1891	2.312e-05	0.11668	6.228e-05	0.10868	9.127e-05	0.0277	-8.065e-05	-0.14807	-0.00034944	-0.22676	6.13e-05	-0.01883
7.725	-0.00024454	-0.09755	-0.00014772	-0.13133	0.00034989	0.20082	-6.244e-05	-0.15742	4.595e-05	0.13951	5.058e-05	0.09698	9.686e-05	0.03329	-5.382e-05	-0.12124	-0.00031926	-0.19658	7.939e-05	-0.00074
7.75	-0.00026253	-0.11554	-0.00010603	-0.08964	0.00032583	0.17676	-2.993e-05	-0.12491	6.017e-05	0.15373	2.954e-05	0.07594	8.54e-05	0.02183	-2.204e-05	-0.08946	-0.00027413	-0.15145	0.00012398	0.04385
7.775	-0.0002583	-0.11131	-7.177e-05	-0.05538	0.00031834	0.16927	-1.59e-06	-0.09657	6.086e-05	0.15442	1.912e-05	0.06552	6.535e-05	0.00178	3.35e-06	-0.06407	-0.00021781	-0.09513	0.00017331	0.09318
7.8	-0.00023953	-0.09254	-5.087e-05	-0.03448	0.00031427	0.1652	3.175e-05	-0.06323	4.841e-05	0.14197	2.615e-05	0.07255	4.635e-05	-0.01722	1.851e-05	-0.04891	-0.00016569	-0.04301	0.0002095	0.12937
7.825	-0.00020298	-0.05599	-3.149e-05	-0.0151	0.0003033	0.15423	7.491e-05	-0.02007	2.633e-05	0.11989	3.414e-05	0.08054	4.115e-05	-0.02242	3.078e-05	-0.03664	-0.00013898	-0.0163	0.00022207	0.14194
7.85	-0.00014699	0	-3.06e-06	0.01333	0.00029863	0.14956	0.00011999	0.02501	-2.81e-06	0.09075	3.524e-05	0.08164	6.815e-05	0.00458	3.348e-05	-0.03394	-0.00014794	-0.02526	0.00022567	0.14554
7.875	-8.148e-05	0.06551	4.248e-05	0.05887	0.00030952	0.16045	0.00013654	0.04156	-1.856e-05	0.075	2.188e-05	0.06828	0.00012189	0.05832	1.756e-05	-0.04986	-0.00018163	-0.05895	0.00025223	0.1721
7.9	-2.168e-05	0.12531	9.888e-05	0.11527	0.00032892	0.17985	0.00010589	0.01091	-1.87e-05	0.07486	1.64e-06	0.04804	0.00018108	0.11751	-1.002e-05	-0.07744	-0.00022747	-0.10479	0.00030649	0.22636
7.925	2.306e-05	0.17005	0.0001451	0.16149	0.00034315	0.19408	3.655e-05	-0.05843	-1.982e-05	0.07374	-1.978e-05	0.02662	0.0002287	0.16513	-5.098e-05	-0.1184	-0.00027712	-0.15444	0.00037587	0.29574
7.95	5.399e-05	0.20098	0.00015752	0.17391	0.00034594	0.19687	-3.72e-05	-0.13218	-4.296e-05	0.0506	-2.977e-05	0.01663	0.00026448	0.20091	-9.598e-05	-0.1634	-0.00031728	-0.1946	0.00043641	0.35628
7.975	7.952e-05	0.22651	0.00013348	0.14987	0.00034585	0.19678	-7.125e-05	-0.16623	-7.315e-05	0.02041	-2.171e-05	0.02469	0.00028663	0.22306	-0.00012916	-0.19658	-0.00033369	-0.21101	0.00046924	0.38911
8	9.724e-05	0.24423	8.399e-05	0.10038	0.00033543	0.18636	-4.701e-05	-0.14199	-9.312e-05	0.00044	-1.74e-06	0.04466	0.00029365	0.23008	-0.00013526	-0.20268	-0.00031836	-0.19568	0.00047976	0.39963
8.025	0.000106	0.25299	3.1e-05	0.04739	0.00030986	0.16079	3.01e-05	-0.06488	-0.00010135	-0.00779	2.448e-05	0.07088	0.00029737	0.2338	-0.00011907	-0.18649	-0.00027393	-0.15125	0.00046408	0.38395
8.05	0.00010253	0.24952	-9.2e-06	0.00719	0.00026957	0.1205	0.00012781	0.03283	-9.576e-05	-0.0022	5.12e-05	0.0976	0.0003036	0.24003	-9.147e-05	-0.15889	-0.00022852	-0.10584	0.00042216	0.34203
8.075	8.639e-05	0.23338	-2.654e-05	-0.01015	0.00023213	0.08306	0.0002076	0.11262	-7.185e-05	0.02171	8.758e-05	0.13398	0.00030238	0.23881	-6.663e-05	-0.13405	-0.00019657	-0.07389	0.00036775	0.28762
8.1	6.777e-05	0.21476	-2.653e-05	-0.01014	0.00020966	0.06059	0.00024624	0.15126	-3.322e-05	0.06034	0.00013243	0.17883	0.00029721	0.23364	-4.755e-05	-0.11497	-0.00017463	-0.05195	0.00031589	0.23576
8.125	4.872e-05	0.19571	-2.452e-05	-0.00813	0.00020848	0.05941	0.00024026	0.14528	1.525e-05	0.10881	0.00017428	0.22068	0.00028515	0.22158	-3.507e-05	-0.10249	-0.00016307	-0.04039	0.0002746	0.19447
8.15	4.199e-05	0.18898	-3.037e-05	-0.01398	0.00022351	0.07444	0.0002088	0.11382	6.345e-05	0.15701	0.00019732	0.24372	0.00026008	0.19651	-3.761e-05	-0.10503	-0.00016058	-0.0379	0.00023841	0.15828
8.175	5.574e-05	0.20273	-5.284e-05	-0.03645	0.00025315	0.10408	0.00016308	0.0681	0.00010429	0.19785	0.00018846	0.23486	0.00022341	0.15984	-5.705e-05	-0.12447	-0.00016602	-0.04334	0.00020082	0.12069
8.2	8.026e-05	0.22725	-8.931e-05	-0.07292	0.00029482	0.14575	9.961e-05	0.00463	0.00013588	0.22944	0.00015682	0.20322	0.00016706	0.10349	-8.02e-05	-0.14762	-0.00018099	-0.05831	0.00017014	0.09001
8.225	9.711e-05	0.2441	-0.00013813	-0.12174	0.0003309	0.18183	3.488e-05	-0.0601	0.00015877	0.25233	0.00012112	0.16752	0.0001039	0.04033	-0.00010138	-0.1688	-0.00019633	-0.07365	0.0001587	0.07857
8.25	9.938e-05	0.24637	-0.00017454	-0.15815	0.00033829	0.18922	-7.34e-06	-0.10232	0.00017274	0.2663	9.929e-05	0.14569	4.975e-05	-0.01382	-0.00010704	-0.17446	-0.00021838	-0.0957	0.00018053	0.1004
8.275	9.178e-05	0.23877	-0.00019636	-0.17997	0.00031609	0.16702	-3.51e-06	-0.09849	0.00015845	0.25201	9.803e-05	0.14443	2.832e-05	-0.03525	-9.018e-05	-0.1576	-0.0002538	-0.13112	0.00024271	0.16258
8.3	8.625e-05	0.23324	-0.00020536	-0.18897	0.00028774	0.13867	3.846e-05	-0.05652	0.00011211	0.20567	0.00010977	0.15617	4.387e-05	-0.0197	-5.784e-05	-0.12526	-0.00028536	-0.16268	0.00031461	0.23448
8.325	8.559e-05	0.23258	-0.00020481	-0.18842	0.00027123	0.12216	9.892e-05	0.00394	5.241e-05	0.14597	0.00011723	0.16363	8.558e-05	0.02201	-2.349e-05	-0.09091	-0.00030131	-0.17863	0.00036672	0.28659
8.35	8.368e-05	0.23067	-0.0001972	-0.18081	0.00028492	0.13585	0.00015318	0.0582	-1.17e-06	0.09239	0.00011489	0.16129	0.0001253	0.06173	-8.89e-06	-0.07631	-0.00028007	-0.15739	0.00037727	0.29714
8.375	7.545e-05	0.22244	-0.00017318	-0.15679	0.00033744	0.18837	0.00018025	0.08527	-3.479e-05	0.05877	0.00011135	0.15775	0.00014518	0.08161	-2.623e-05	-0.09365	-0.0002258	-0.10312	0.00034504	0.26491
8.4	6.136e-05	0.20835	-0.00013538	-0.11899	0.00041062	0.26155	0.00018254	0.08756	-3.416e-05	0.0594	0.00011288	0.15928	0.00014872	0.08515	-5.803e-05	-0.12545	-0.00016658	-0.0439	0.0002934	0.21327
8.425	3.791e-05	0.1849	-9.729e-05	-0.0809	0.00047313	0.32406	0.00016957	0.07459	-7.1e-06	0.08646	0.00011605	0.16245	0.00014497	0.0814	-7.902e-05	-0.14644	-0.00012012	0.00256	0.00024295	0.16282
8.45	7.35e-06	0.15434	-6.586e-05	-0.04947	0.00050099	0.35192	0.00015364	0.05866	2.053e-05	0.11409	0.00011569	0.16209	0.00014654	0.08297	-8.561e-05	-0.15303	-8.736e-05	0.03532	0.00020636	0.12623
8.475	-2.627e-05	0.12072	-4.849e-05	-0.0321	0.00049152	0.34245	0.00014086	0.04588	3.303e-05	0.12659	0.00010378	0.15018	0.00016168	0.09811	-8.207e-05	-0.14949	-6.59e-05	0.05678	0.0001835	0.10337
8.5	-5.97e-05	0.08729	-4.612e-05	-0.02973	0.00045183	0.30276	0.00013198	0.037	3.981e-05	0.13337	8.652e-05	0.13292	0.00018556	0.12199	-7.092e-05	-0.13834	-5.378e-05	0.0689	0.00016844	0.08831
8.525	-8.096e-05	0.06603	-5.266e-05	-0.03627	0.00039457	0.2455	0.00012272	0.02774	5.468e-05	0.14824	7.107e-05	0.11747	0.00021518	0.15161	-5.946e-05	-0.12688	-5.558e-05	0.0671	0.00014499	0.06486
8.55	-8.042e-05	0.06657	-6.528e-05	-0.04889	0.00034386	0.19479	0.0001232	0.02822	7.636e-05	0.16992	6.054e-05	0.10694	0.00024686	0.18329	-5.416e-05	-0.12158	-8.036e-05	0.04232	0.00010339	0.02326
8.575	-5.906e-05	0.08793	-7.966e-05	-0.06327	0.00031923	0.17016	0.00014304	0.04806	0.00010505	0.19861	6.944e-05	0.11584	0.00027825	0.21468	-6.013e-05	-0.12755	-0.0001234	-0.00072	4.359e-05	-0.03654
8.6	-2.256e-05	0.12443	-9.69e-05	-0.08051	0.00031072	0.16165	0.00016167	0.06669	0.00013429	0.22785	0.00010208	0.14848	0.0002966	0.23303	-7.455e-05	-0.14197	-0.00016992	-0.04724	-2.384e-05	-0.10397
8.625	1.674e-05	0.16373	-0.00010532	-0.08893	0.00030448	0.15541	0.00015628	0.0613	0.00015884	0.2524	0.00013538	0.18178	0.00029476	0.23119	-8.772e-05	-0.15514	-0.00020642	-0.08374	-7.117e-05	-0.1513
8.65	4.996e-05	0.19695	-0.00010349	-0.0871	0.0002779	0.12883	0.00013345	0.03847	0.00017668	0.27024	0.00014781	0.19421	0.0002659	0.20233	-8.762e-05	-0.15504	-0.00021758	-0.0949	-7.586e-05	-0.15599
8.675	7.292e-05	0.21991	-0.00010854	-0.09215	0.0002354	0.08633	0.00010613	0.01115	0.0001834	0.27696	0.00012386	0.17026	0.00022084	0.15727	-6.756e-05	-0.13498	-0.00019787	-0.07519	-3.431e-05	-0.11444
8.7	8.52e-05	0.23219	-0.00012829	-0.1119	0.00018896	0.03989	8.048e-05	-0.0145	0.00017393	0.26749	6.897e-05	0.11537	0.00017307	0.1095	-3.715e-05	-0.10457	-0.00015765	-0.03497	2.926e-05	-0.05087
8.725	8.879e-05	0.23578	-0.00016386	-0.14747	0.00015562	0.00655	6.405e-05	-0.03093	0.00014355	0.23711	9.54e-06	0.05594	0.00013228	0.06871	-1.383e-05	-0.08125	-0.0001198	0.00288	9.575e-05	0.01562
8.75	8.426e-05	0.23125	-0.00020863	-0.19224	0.00014077	-0.0083	6.122e-05	-0.03376	8.635e-05	0.17991	-2.593e-05	0.02047	0.00010043	0.03686	-3.93e-06	-0.07135	-0.00010052	0.02216	0.0001446	0.06447
8.775	6.358e-05	0.21057	-0.00023968	-0.22329	0.00013448	-0.01459	7.335e-05	-0.02163	2.081e-05	0.11437	-1.163e-05	0.03477	7.562e-05	0.01205	-9.81e-06	-0.07723	-9.079e-05	0.03189	0.00016378	0.08365
8.8	2.489e-05	0.17188	-0.00024549	-0.2291	0.00013177	-0.0173	9.581e-05	0.00083	-2.392e-05	0.06964	4.717e-05	0.09357	5.837e-05	-0.0052	-2.427e-05	-0.09169	-7.953e-05	0.04315	0.00016476	0.08463
8.825	-1.958e-05	0.12741	-0.00022187	-0.20548	0.00012272	-0.02635	0.00011995	0.02497	-2.415e-05	0.06941	0.00011089	0.15729	5.602e-05	-0.00755	-3.444e-05	-0.10186	-6.539e-05	0.05729	0.00016428	0.08415
8.85	-4.692e-05	0.10007	-0.00016834	-0.15195	0.000114	-0.03507	0.00013501	0.04003	2.132e-05	0.11488	0.00015035	0.19675	6.985e-05	0.00628	-3.663e-05	-0.10405	-6.39e-05	0.05878	0.00016759	0.08746
8.875	-5.84e-05	0.08859	-0.00010186	-0.08547	9.96e-05	-0.04947	0.00014162	0.04664	8.825e-05	0.18181	0.0001533	0.1997	8.925e-05	0.02568	-4.209e-05	-0.10951	-8.138e-05	0.0413	0.00016965	0.08952
8.9	-6.227e-05	0.08472	-4.518e-05	-0.02879	7.725e-05	-0.07182	0.00012978	0.0348	0.00014169	0.23525	0.00013109	0.17749	0.00010652	0.04295	-4.861e-05	-0.11603	-0.00011161	0.01107	0.00017344	0.09331
8.925	-6.637e-05	0.08062	-1.932e-05	-0.00293	6.462e-05	-0.08445	0.00010688	0.0119	0.00016493	0.25849	0.00010729	0.15369	0.00012301	0.05944	-5.058e-05	-0.118	-0.00013685	-0.01417	0.00018215	0.10202
8.95	-7.502e-05	0.07197	-3.154e-05	-0.01515	8.065e-05	-0.06842	9.582e-05	0.00084	0.00015482	0.24838	0.00010061	0.14701	0.00014801	0.08444	-4.462e-05	-0.11204	-0.00015152	-0.02884	0.00019683	0.1167
8.975	-9.091e-05	0.05608	-6.123e-05	-0.04484	0.00013155	-0.01752	9.487e-05	-0.00011	0.00012302	0.21658	0.00011738	0.16378	0.00017515	0.11158	-3.468e-05	-0.1021	-0.00016482	-0.04214	0.00021141	0.13128
9	-0.00011448	0.03251	-8.638e-05	-0.06999	0.00019831	0.04924	9.686e-05	0.00188	7.652e-05	0.17008	0.00013341	0.17981	0.00018392	0.12035	-2.447e-05	-0.09189	-0.00018647	-0.06379	0.0002217	0.14157
9.025	-0.0001418	0.00519	-9.251e-05	-0.07612	0.00025344	0.10437	9.607e-05	0.00109	2.516e-05	0.11872	0.00012866	0.17506	0.00015846	0.09489	-1.357e-05	-0.08099	-0.00021236	-0.08968	0.00021684	0.13671
9.05	-0.00016711	-0.02012	-8.53e-05	-0.06891	0.00027567	0.1266	9.204e-05	-0.00294	-1.736e-05	0.0762	0.00010538	0.15178	0.00010685	0.04328	-3.93e-06	-0.07135	-0.00023147	-0.10879	0.00019696	0.11683
9.075	-0.00017623	-0.02924	-7.347e-05	-0.05708	0.00026335	0.11428	8.69e-05	-0.00808	-3.789e-05	0.05567	7.648e-05	0.12288	5.809e-05	-0.00548	8.6e-07	-0.06656	-0.0002381	-0.11542	0.00017308	0.09295
9.1	-0.00016979	-0.0228	-5.895e-05	-0.04256	0.00024122	0.09215	8.456e-05	-0.01042	-4.379e-05	0.04977	4.754e-05	0.09394	3.512e-05	-0.02845	-8.67e-06	-0.07609	-0.00023361	-0.11093	0.00015324	0.07311
9.125	-0.00015323	-0.00624	-4.728e-05	-0.03089	0.00023123	0.08216	8.893e-05	-0.00605	-4.933e-05	0.04423	1.879e-05	0.06519	3.359e-05	-0.02998	-3.552e-05	-0.10294	-0.00021319	-0.09051	0.00013889	0.05876
9.15	-0.00013147	0.01552	-4.068e-05	-0.02429	0.00022232	0.07325	0.00010592	0.01094	-5.63e-05	0.03726	-8.4e-07	0.04556	3.747e-05	-0.0261	-6.507e-05	-0.13249	-0.00017771	-0.05503	0.00013106	0.05093
9.175	-0.00011201	0.03498	-3.978e-05	-0.02339	0.00020825	0.05918	0.00013558	0.0406	-6.055e-05	0.03301	-1.238e-05	0.03402	4.155e-05	-0.02202	-8.479e-05	-0.15221	-0.00014327	-0.02059	0.00012905	0.04892
9.2	-8.588e-05	0.06111	-3.531e-05	-0.01892	0.00019054	0.04147	0.00016784	0.07286	-5.572e-05	0.03784	-1.894e-05	0.02746	4.88e-05	-0.01477	-8.852e-05	-0.15594	-0.00013041	-0.00773	0.00012273	0.0426
9.225	-4.988e-05	0.09711	-3.859e-05	-0.0222	0.00017644	0.02737	0.00018639	0.09141	-4.611e-05	0.04745	-2.069e-05	0.02571	5.358e-05	-0.00999	-8.652e-05	-0.15394	-0.00013922	-0.01654	0.00010481	0.02468
9.25	-1.089e-05	0.1361	-4.859e-05	-0.0322	0.00017499	0.02592	0.00018427	0.08929	-3.672e-05	0.05684	-2.207e-05	0.02433	4.562e-05	-0.01795	-8.782e-05	-0.15524	-0.00015292	-0.03024	7.946e-05	-0.00067
9.275	2.009e-05	0.16708	-6.069e-05	-0.0443	0.00019006	0.04099	0.00016108	0.0661	-2.366e-05	0.0699	-2.235e-05	0.02405	1.915e-05	-0.04442	-8.562e-05	-0.15304	-0.0001524	-0.02972	5.931e-05	-0.02082
9.3	2.037e-05	0.16736	-6.823e-05	-0.05184	0.00021497	0.0659	0.00013043	0.03545	-4.85e-06	0.08871	-3.113e-05	0.01527	-1.901e-05	-0.08258	-7.031e-05	-0.13773	-0.00013184	-0.00916	4.736e-05	-0.03277
9.325	-7.08e-06	0.13991	-5.918e-05	-0.04279	0.0002383	0.08923	9.677e-05	0.00179	3.164e-05	0.1252	-4.278e-05	0.00362	-5.65e-05	-0.12007	-4.39e-05	-0.11132	-0.00010013	0.02255	3.956e-05	-0.04057
9.35	-4.496e-05	0.10203	-3.382e-05	-0.01743	0.00023689	0.08782	6.5e-05	-0.02998	7.956e-05	0.17312	-5.038e-05	-0.00398	-7.082e-05	-0.13439	-2.279e-05	-0.09021	-7.664e-05	0.04604	3.262e-05	-0.04751
9.375	-7.622e-05	0.07077	-2.77e-06	0.01362	0.00020652	0.05745	3.807e-05	-0.05691	0.00012173	0.21529	-4.17e-05	0.0047	-4.967e-05	-0.11324	-6.87e-06	-0.07429	-7.491e-05	0.04777	3.275e-05	-0.04738
9.4	-8.929e-05	0.0577	1.539e-05	0.03178	0.00015544	0.00637	2.47e-05	-0.07028	0.000143	0.23656	-1.574e-05	0.03066	6.62e-06	-0.05695	1.887e-05	-0.04855	-8.871e-05	0.03397	4.051e-05	-0.03962
9.425	-8.288e-05	0.06411	8.01e-06	0.0244	9.08e-05	-0.05827	3.597e-05	-0.05901	0.00013526	0.22882	1.777e-05	0.06417	7.468e-05	0.01111	5.449e-05	-0.01293	-0.00010539	0.01729	5.567e-05	-0.02446
9.45	-7.031e-05	0.07668	-1.713e-05	-0.00074	3.252e-05	-0.11655	6.359e-05	-0.03139	0.00010027	0.19383	3.911e-05	0.08551	0.00013482	0.07125	9.008e-05	0.02266	-0.00010846	0.01422	6.203e-05	-0.0181
9.475	-6.314e-05	0.08385	-4.712e-05	-0.03073	3.24e-06	-0.14583	8.679e-05	-0.00819	4.905e-05	0.14261	3.496e-05	0.08136	0.0001673	0.10373	0.00012449	0.05707	-9.19e-05	0.03078	4.756e-05	-0.03257
9.5	-6.424e-05	0.08275	-7.365e-05	-0.05726	6.6e-06	-0.14247	8.85e-05	-0.00648	-7.9e-07	0.09277	-3.08e-06	0.04332	0.00016018	0.09661	0.00015967	0.09225	-6.191e-05	0.06077	2.316e-05	-0.05697
9.525	-6.887e-05	0.07812	-9.725e-05	-0.08086	2.068e-05	-0.12839	6.608e-05	-0.0289	-3.959e-05	0.05397	-6.957e-05	-0.02317	0.00012512	0.06155	0.00018445	0.11703	-1.94e-05	0.10328	7.44e-06	-0.07269
9.55	-8.055e-05	0.06644	-0.00011161	-0.09522	3.073e-05	-0.11834	3.114e-05	-0.06384	-6.995e-05	0.02361	-0.00013936	-0.09296	7.674e-05	0.01317	0.00017981	0.11239	2.119e-05	0.14387	1.207e-05	-0.06806
9.575	-9.675e-05	0.05024	-0.00011875	-0.10236	3.332e-05	-0.11575	-3.92e-06	-0.0989	-9.463e-05	-0.00107	-0.00017945	-0.13305	3.57e-05	-0.02787	0.00013779	0.07037	5.094e-05	0.17362	3.57e-05	-0.04443
9.6	-0.00011208	0.03491	-0.00011453	-0.09814	3.768e-05	-0.11139	-3.986e-05	-0.13484	-0.0001111	-0.01754	-0.00017462	-0.12822	1.375e-05	-0.04982	5.954e-05	-0.00788	6.639e-05	0.18907	6.63e-05	-0.01383
9.625	-0.00012329	0.0237	-9.485e-05	-0.07846	4.715e-05	-0.10192	-7.381e-05	-0.16879	-0.00010629	-0.01273	-0.00012884	-0.08244	9e-06	-0.05457	-2.806e-05	-0.09548	6.087e-05	0.18355	8.259e-05	0.00246
9.65	-0.00012653	0.02046	-6.59e-05	-0.04951	6.815e-05	-0.08092	-9.775e-05	-0.19273	-7.882e-05	0.01474	-7.322e-05	-0.02682	2.042e-05	-0.04315	-9.608e-05	-0.1635	4.311e-05	0.16579	7.766e-05	-0.00247
9.675	-0.00011995	0.02704	-4.203e-05	-0.02564	9.266e-05	-0.05641	-0.00010696	-0.20194	-4.601e-05	0.04755	-3.065e-05	0.01575	3.832e-05	-0.02525	-0.00013368	-0.2011	3.229e-05	0.15497	5.159e-05	-0.02854
9.7	-0.0001045	0.04249	-3.574e-05	-0.01935	9.729e-05	-0.05178	-9.64e-05	-0.19138	-2.045e-05	0.07311	-2.58e-06	0.04382	5.632e-05	-0.00725	-0.00013946	-0.20688	3.312e-05	0.1558	1.847e-05	-0.06166
9.725	-8.91e-05	0.05789	-5.183e-05	-0.03544	7.303e-05	-0.07604	-6.378e-05	-0.15876	-4.79e-06	0.08877	1.584e-05	0.06224	7.106e-05	0.00749	-0.00011527	-0.18269	3.245e-05	0.15513	-4e-06	-0.08413
9.75	-8.537e-05	0.06162	-8.33e-05	-0.06691	4.107e-05	-0.108	-1.824e-05	-0.11322	1.098e-05	0.10454	2.976e-05	0.07616	8.023e-05	0.01666	-7.764e-05	-0.14506	2.005e-05	0.14273	-9.62e-06	-0.08975
9.775	-9.31e-05	0.05389	-0.00012501	-0.10862	2.807e-05	-0.121	2.159e-05	-0.07339	3.177e-05	0.12533	2.702e-05	0.07342	9.908e-05	0.03551	-4.831e-05	-0.11573	-9.55e-06	0.11313	1.581e-05	-0.06432
9.8	-0.00010149	0.0455	-0.00016231	-0.14592	3.199e-05	-0.11708	4.463e-05	-0.05035	5.493e-05	0.14849	-9.3e-07	0.04547	0.00012703	0.06346	-4.352e-05	-0.11094	-4.983e-05	0.07285	6.694e-05	-0.01319
9.825	-9.684e-05	0.05015	-0.00018152	-0.16513	4.073e-05	-0.10834	4.905e-05	-0.04593	7.596e-05	0.16952	-3.207e-05	0.01433	0.00015806	0.09449	-5.633e-05	-0.12375	-8.099e-05	0.04169	0.00012084	0.04071
9.85	-7.628e-05	0.07071	-0.00017637	-0.15998	3.89e-05	-0.11017	4.145e-05	-0.05353	9.605e-05	0.18961	-5.153e-05	-0.00513	0.00018034	0.11677	-7.14e-05	-0.13882	-8.53e-05	0.03738	0.00015718	0.07705
9.875	-4.173e-05	0.10526	-0.00015289	-0.1365	2.846e-05	-0.12061	3.194e-05	-0.06304	0.00011301	0.20657	-5.023e-05	-0.00383	0.00019166	0.12809	-7.525e-05	-0.14267	-6.355e-05	0.05913	0.00015413	0.074
9.9	-3.72e-06	0.14327	-0.00012732	-0.11093	1.504e-05	-0.13403	3.374e-05	-0.06124	0.00012108	0.21464	-2.108e-05	0.02532	0.00018903	0.12546	-6.277e-05	-0.13019	-4.844e-05	0.07424	0.00012212	0.04199
9.925	3.762e-05	0.18461	-0.00010527	-0.08888	-5.4e-07	-0.14961	4.533e-05	-0.04965	0.00012308	0.21664	2.73e-05	0.0737	0.00016052	0.09695	-3.427e-05	-0.10169	-5.114e-05	0.07154	7.771e-05	-0.00242
9.95	7.22e-05	0.21919	-8.869e-05	-0.0723	-1.872e-05	-0.16779	5.427e-05	-0.04071	0.00011728	0.21084	7.912e-05	0.12552	0.00010286	0.03929	4.5e-07	-0.06697	-6.357e-05	0.05911	4.343e-05	-0.0367
9.975	9.624e-05	0.24323	-7.991e-05	-0.06352	-4.491e-05	-0.19398	5.028e-05	-0.0447	0.00010926	0.20282	0.00012575	0.17215	3.731e-05	-0.02626	2.535e-05	-0.04207	-6.752e-05	0.05516	2.645e-05	-0.05368
10	0.00010564	0.25263	-7.785e-05	-0.06146	-6.657e-05	-0.21564	3.929e-05	-0.05569	0.00010801	0.20157	0.00015913	0.20553	-1.13e-06	-0.0647	3.752e-05	-0.0299	-5.199e-05	0.07069	3.112e-05	-0.04901
10.025	9.745e-05	0.24444	-8.326e-05	-0.06687	-7.939e-05	-0.22846	3.419e-05	-0.06079	0.00012559	0.21915	0.00016852	0.21492	-1.4e-06	-0.06497	4.363e-05	-0.02379	-1.695e-05	0.10573	4.809e-05	-0.03204
10.05	7.542e-05	0.22241	-9.687e-05	-0.08048	-9.067e-05	-0.23974	4.828e-05	-0.0467	0.00016396	0.25752	0.00013908	0.18548	1.459e-05	-0.04898	4.255e-05	-0.02487	2.702e-05	0.1497	6.135e-05	-0.01878
10.075	4.456e-05	0.19155	-0.00011976	-0.10337	-0.00010091	-0.24998	6.98e-05	-0.02518	0.00020572	0.29928	7.64e-05	0.1228	2.978e-05	-0.03379	3.075e-05	-0.03667	6.947e-05	0.19215	5.896e-05	-0.02117
10.1	1.75e-05	0.16449	-0.00014981	-0.13342	-0.00010828	-0.25735	8.292e-05	-0.01206	0.00022979	0.32335	1.54e-06	0.04794	3.516e-05	-0.02841	2.006e-05	-0.04736	9.493e-05	0.21761	4.338e-05	-0.03675
10.125	1.724e-05	0.16423	-0.00017923	-0.16284	-0.00011219	-0.26126	8.231e-05	-0.01267	0.00023133	0.32489	-6.017e-05	-0.01377	2.711e-05	-0.03646	1.45e-05	-0.05292	9.181e-05	0.21449	2.545e-05	-0.05468
10.15	4.803e-05	0.19502	-0.00019563	-0.17924	-0.00011123	-0.2603	7.627e-05	-0.01871	0.00020555	0.29911	-9.38e-05	-0.0474	1.014e-05	-0.05343	1.88e-06	-0.06554	4.926e-05	0.17194	1.457e-05	-0.06556
10.175	8.863e-05	0.23562	-0.0001916	-0.17521	-0.00010511	-0.25418	6.095e-05	-0.03403	0.00016414	0.2577	-0.00010242	-0.05602	-2.221e-05	-0.08578	-2.591e-05	-0.09333	-3.031e-05	0.09237	8.13e-06	-0.072
10.2	0.00011428	0.26127	-0.00017458	-0.15819	-9.847e-05	-0.24754	3.948e-05	-0.0555	0.00013043	0.22399	-9.51e-05	-0.0487	-6.989e-05	-0.13346	-5.658e-05	-0.124	-0.00011549	0.00719	-1.57e-06	-0.0817
10.225	0.00011079	0.25778	-0.00014718	-0.13079	-9.984e-05	-0.24891	8.26e-06	-0.08672	0.00010922	0.20278	-7.717e-05	-0.03077	-0.00010963	-0.1732	-7.116e-05	-0.13858	-0.00017302	-0.05034	-1.846e-05	-0.09859
10.25	8.354e-05	0.23053	-0.00011451	-0.09812	-0.00010388	-0.25295	-3.136e-05	-0.12634	8.984e-05	0.1834	-3.839e-05	0.00801	-0.0001306	-0.19417	-6.295e-05	-0.13037	-0.00018399	-0.06131	-3.883e-05	-0.11896
10.275	4.941e-05	0.1964	-8.634e-05	-0.06995	-9.782e-05	-0.24689	-6.996e-05	-0.16494	6.281e-05	0.15637	1.887e-05	0.06527	-0.00012214	-0.18571	-4.438e-05	-0.1118	-0.00016114	-0.03846	-5.449e-05	-0.13462
10.3	2.029e-05	0.16728	-7.605e-05	-0.05966	-8.105e-05	-0.23012	-9.95e-05	-0.19448	1.916e-05	0.11272	8.03e-05	0.1267	-9.413e-05	-0.1577	-2.47e-05	-0.09212	-0.00012808	-0.0054	-7.199e-05	-0.15212
10.325	-7.06e-06	0.13993	-9.087e-05	-0.07448	-6.143e-05	-0.2105	-0.00010718	-0.20216	-3.012e-05	0.06344	0.00012722	0.17362	-7.485e-05	-0.13842	-4.87e-06	-0.07229	-9.78e-05	0.02488	-8.879e-05	-0.16892
10.35	-3.052e-05	0.11647	-0.00012027	-0.10388	-4.559e-05	-0.19466	-9.683e-05	-0.19181	-6.488e-05	0.02868	0.00015084	0.19724	-6.977e-05	-0.13334	8.59e-06	-0.05883	-6.993e-05	0.05275	-9.163e-05	-0.17176
10.375	-4.29e-05	0.10409	-0.00014946	-0.13307	-3.345e-05	-0.18252	-8.473e-05	-0.17971	-8.412e-05	0.00944	0.00015049	0.19689	-6.993e-05	-0.1335	9.4e-06	-0.05802	-4.488e-05	0.0778	-7.175e-05	-0.15188
10.4	-3.902e-05	0.10797	-0.00016927	-0.15288	-2.494e-05	-0.17401	-7.899e-05	-0.17397	-9.026e-05	0.0033	0.00013584	0.18224	-4.921e-05	-0.11278	-1.409e-05	-0.08151	-2.523e-05	0.09745	-4.098e-05	-0.12111
10.425	-2.793e-05	0.11906	-0.00018657	-0.17018	-2.209e-05	-0.17116	-7.923e-05	-0.17421	-8.176e-05	0.0118	0.000114	0.1604	-1.101e-05	-0.07458	-5.888e-05	-0.1263	-7.8e-07	0.1219	-2.116e-05	-0.10129
10.45	-2.324e-05	0.12375	-0.00020143	-0.18504	-2.86e-05	-0.17767	-7.102e-05	-0.166	-6.895e-05	0.02461	8.308e-05	0.12948	2.034e-05	-0.04323	-0.00010861	-0.17603	3.327e-05	0.15595	-9.1e-06	-0.08923
10.475	-1.942e-05	0.12757	-0.00021085	-0.19446	-4.328e-05	-0.19235	-4.315e-05	-0.13813	-6.231e-05	0.03125	5.448e-05	0.10088	3.579e-05	-0.02778	-0.00014345	-0.21087	6.308e-05	0.18576	-1.72e-06	-0.08185
10.5	-5.1e-07	0.14648	-0.00021342	-0.19703	-5.485e-05	-0.20392	9e-07	-0.09408	-5.778e-05	0.03578	5.059e-05	0.09699	2.522e-05	-0.03835	-0.00015981	-0.22723	7.594e-05	0.19862	6.6e-06	-0.07353
10.525	4.427e-05	0.19126	-0.00021355	-0.19716	-5.843e-05	-0.2075	3.59e-05	-0.05908	-3.819e-05	0.05537	7.666e-05	0.12306	-1.368e-05	-0.07725	-0.00015489	-0.22231	6.459e-05	0.18727	2.21e-05	-0.05803
10.55	0.00011173	0.25872	-0.0002121	-0.19571	-5.388e-05	-0.20295	4.372e-05	-0.05126	3.09e-06	0.09665	0.00011444	0.16084	-6.976e-05	-0.13333	-0.00012333	-0.19075	2.738e-05	0.15006	4.997e-05	-0.03016
10.575	0.00018069	0.32768	-0.00020158	-0.18519	-5.088e-05	-0.19995	2.235e-05	-0.07263	6.158e-05	0.15514	0.00013053	0.17693	-0.00012301	-0.18658	-7.725e-05	-0.14467	-1.927e-05	0.10341	7.936e-05	-0.00077
10.6	0.00023106	0.37805	-0.00017996	-0.16357	-5.632e-05	-0.20539	-1.492e-05	-0.1099	0.00012309	0.21665	0.00011681	0.16321	-0.00016437	-0.22794	-1.569e-05	-0.08311	-5.792e-05	0.06476	8.843e-05	0.0083
10.625	0.0002521	0.39909	-0.0001506	-0.13421	-6.943e-05	-0.2185	-4.842e-05	-0.1434	0.00017168	0.26524	7.931e-05	0.12571	-0.00019735	-0.26092	4.598e-05	-0.02144	-7.53e-05	0.04738	7.122e-05	-0.00891
10.65	0.00024186	0.38885	-0.00011952	-0.10313	-8.647e-05	-0.23554	-6.466e-05	-0.15964	0.00017353	0.26709	2.143e-05	0.06783	-0.00023259	-0.29616	8.49e-05	0.01748	-5.978e-05	0.0629	4.774e-05	-0.03239
10.675	0.00019956	0.34655	-9.683e-05	-0.08044	-0.00010035	-0.24942	-6.332e-05	-0.1583	0.00013427	0.22783	-3.853e-05	0.00787	-0.00026709	-0.33066	8.866e-05	0.02124	-1.56e-05	0.10708	2.825e-05	-0.05188
10.7	0.00013075	0.27774	-8.431e-05	-0.06792	-9.968e-05	-0.24875	-5.306e-05	-0.14804	7.33e-05	0.16686	-8.725e-05	-0.04085	-0.00029788	-0.36145	5.836e-05	-0.00906	4.278e-05	0.16546	8.58e-06	-0.07155
10.725	5.329e-05	0.20028	-7.674e-05	-0.06035	-9.334e-05	-0.24241	-4.742e-05	-0.1424	2.355e-05	0.11711	-0.0001161	-0.0697	-0.0003116	-0.37517	2.326e-05	-0.04416	9.531e-05	0.21799	-1.039e-05	-0.09052
10.75	-9.01e-06	0.13798	-7.804e-05	-0.06165	-8.416e-05	-0.23323	-4.931e-05	-0.14429	-6.49e-06	0.08707	-0.00012768	-0.08128	-0.00030472	-0.36829	3.09e-06	-0.06433	0.00012626	0.24894	-3.284e-05	-0.11297
10.775	-4.255e-05	0.10444	-8.124e-05	-0.06485	-8.474e-05	-0.23381	-4.692e-05	-0.1419	-2.185e-05	0.07171	-0.00012437	-0.07797	-0.00028848	-0.35205	-4.75e-06	-0.07217	0.00012321	0.24589	-5.73e-05	-0.13743

## Sheet: 8kHz
Time (ms)	8kHz 10dB Atten	8kHz 10dB Atten, normalised	8kHz 10dB Atten	8kHz 10dB Atten, normalised	8kHz 20dB Atten	8kHz 20dB Atten, normalised	8kHz 30dB Atten	8kHz 30dB Atten, normalised	8kHz 40dB Atten	8kHz 40dB Atten, normalised	8kHz 35dB Atten	8kHz 35dB Atten, normalised	8kHz 50dB Atten	8kHz 50dB Atten, normalised	8kHz 60dB Atten	8kHz 60dB Atten, normalised	8kHz 70dB Atten	8kHz 70dB Atten, normalised	8kHz 80dB Atten	8kHz 80dB Atten, normalised
-2	4.865e-05	0	0.00012271	0	0.00014015	0	-8.66e-06	0	0.00034222	0	6.9e-07	0	-0.00018894	0	3.328e-05	0	-7.8e-07	0	-6.168e-05	0
-1.975	0.0001008	0.05215	0.00013543	0.01272	0.0001386	-0.00155	4.094e-05	0.0496	0.00032241	-0.01981	5.636e-05	0.05567	-0.00021538	-0.02644	-1.104e-05	-0.04432	3.007e-05	0.03085	-0.00011939	-0.05771
-1.95	0.00012287	0.07422	0.00013559	0.01288	0.00013492	-0.00523	7.705e-05	0.08571	0.00029846	-0.04376	0.00010756	0.10687	-0.00022139	-0.03245	-3.221e-05	-0.06549	7.292e-05	0.0737	-0.00014667	-0.08499
-1.925	9.255e-05	0.0439	0.00014299	0.02028	0.00013944	-0.00071	8.211e-05	0.09077	0.00025453	-0.08769	0.00014559	0.1449	-0.0001873	0.00164	-3.589e-05	-0.06917	0.00010453	0.10531	-0.0001408	-0.07912
-1.9	4.076e-05	-0.00789	0.00014846	0.02575	0.00016395	0.0238	5.943e-05	0.06809	0.00020519	-0.13703	0.00019461	0.19392	-0.00014285	0.04609	-3.384e-05	-0.06712	0.00011779	0.11857	-0.00010998	-0.0483
-1.875	1.45e-06	-0.0472	0.00013359	0.01088	0.0002079	0.06775	4.093e-05	0.04959	0.00016011	-0.18211	0.00025769	0.257	-0.00014681	0.04213	-2.519e-05	-0.05847	0.00012647	0.12725	-6.143e-05	0.00025
-1.85	-6.35e-06	-0.055	0.00010493	-0.01778	0.00027871	0.13856	1.256e-05	0.02122	0.0001094	-0.23282	0.00030446	0.30377	-0.00016384	0.0251	3.02e-06	-0.03026	0.00014764	0.14842	-4.53e-06	0.05715
-1.825	6.18e-06	-0.04247	8.553e-05	-0.03718	0.00033185	0.1917	-2.403e-05	-0.01537	6.552e-05	-0.2767	0.00031996	0.31927	-0.00017841	0.01053	4.536e-05	0.01208	0.00018333	0.18411	2.917e-05	0.09085
-1.8	3.744e-05	-0.01121	8.358e-05	-0.03913	0.00034858	0.20843	-4.498e-05	-0.03632	4.951e-05	-0.29271	0.00030819	0.3075	-0.00017343	0.01551	8.112e-05	0.04784	0.00018761	0.18839	5.375e-05	0.11543
-1.775	8.832e-05	0.03967	0.00011748	-0.00523	0.0003507	0.21055	-5.4e-05	-0.04534	5.146e-05	-0.29076	0.00027519	0.2745	-0.00017589	0.01305	9.409e-05	0.06081	0.00015227	0.15305	8.422e-05	0.1459
-1.75	0.00012593	0.07728	0.00016853	0.04582	0.00035445	0.2143	-6.526e-05	-0.0566	5.621e-05	-0.28601	0.00023715	0.23646	-0.00018148	0.00746	8.837e-05	0.05509	9.326e-05	0.09404	0.00011897	0.18065
-1.725	0.00013936	0.09071	0.00020842	0.08571	0.00033639	0.19624	-6.876e-05	-0.0601	6.389e-05	-0.27833	0.00021693	0.21624	-0.00017842	0.01052	0.000101	0.06772	3.493e-05	0.03571	0.00013983	0.20151
-1.7	0.00011789	0.06924	0.00021276	0.09005	0.00030371	0.16356	-7.318e-05	-0.06452	0.00011121	-0.23101	0.00023194	0.23125	-0.00016696	0.02198	0.00013364	0.10036	-1.224e-05	-0.01146	0.00014554	0.20722
-1.675	8.582e-05	0.03717	0.00018533	0.06262	0.0002629	0.12275	-8.075e-05	-0.07209	0.00016761	-0.17461	0.00028249	0.2818	-0.00016225	0.02669	0.00014878	0.1155	-4.525e-05	-0.04447	0.00014694	0.20862
-1.65	5.785e-05	0.0092	0.00014122	0.01851	0.00024037	0.10022	-6.46e-05	-0.05594	0.00021727	-0.12495	0.00030432	0.30363	-0.00016059	0.02835	0.00016333	0.13005	-7.38e-05	-0.07302	0.00015029	0.21197
-1.625	3.325e-05	-0.0154	0.00011388	-0.00883	0.0002216	0.08145	-3.025e-05	-0.02159	0.00026457	-0.07765	0.00028606	0.28537	-0.00016244	0.0265	0.0001825	0.14922	-0.00010139	-0.10061	0.00015345	0.21513
-1.6	6.43e-06	-0.04222	0.00010044	-0.02227	0.00022519	0.08504	2e-06	0.01066	0.00029021	-0.05201	0.00023587	0.23518	-0.00016769	0.02125	0.00021403	0.18075	-0.00012067	-0.11989	0.0001309	0.19258
-1.575	-1.979e-05	-0.06844	9.09e-05	-0.03181	0.00025104	0.11089	3.802e-05	0.04668	0.00030698	-0.03524	0.00017197	0.17128	-0.00017039	0.01855	0.0002282	0.19492	-0.00013691	-0.13613	0.00010742	0.1691
-1.55	-2.937e-05	-0.07802	8.296e-05	-0.03975	0.00029184	0.15169	8.402e-05	0.09268	0.00029419	-0.04803	9.806e-05	0.09737	-0.00018205	0.00689	0.00021066	0.17738	-0.00012633	-0.12555	8.287e-05	0.14455
-1.525	-2.199e-05	-0.07064	7.113e-05	-0.05158	0.00032455	0.1844	0.00012298	0.13164	0.00026245	-0.07977	4.892e-05	0.04823	-0.00019888	-0.00994	0.00017445	0.14117	-8.804e-05	-0.08726	5.789e-05	0.11957
-1.5	8.98e-06	-0.03967	6.477e-05	-0.05794	0.00034512	0.20497	0.00012913	0.13779	0.00025615	-0.08607	2.12e-05	0.02051	-0.00022594	-0.037	0.00013228	0.099	-1.912e-05	-0.01834	3.844e-05	0.10012
-1.475	4.585e-05	-0.0028	3.537e-05	-0.08734	0.00035379	0.21364	0.00010937	0.11803	0.00027192	-0.0703	3.97e-06	0.00328	-0.00025789	-0.06895	8.982e-05	0.05654	3.432e-05	0.0351	4.84e-06	0.06652
-1.45	7.673e-05	0.02808	-4.53e-06	-0.12724	0.00035217	0.21202	8.05e-05	0.08916	0.00029461	-0.04761	-1.538e-05	-0.01607	-0.0002805	-0.09156	7.751e-05	0.04423	3.831e-05	0.03909	-5.123e-05	0.01045
-1.425	0.0001024	0.05375	-5.225e-05	-0.17496	0.00034315	0.203	5.088e-05	0.05954	0.0003043	-0.03792	-3.823e-05	-0.03892	-0.00028021	-0.09127	8.312e-05	0.04984	1.503e-05	0.01581	-0.000125	-0.06332
-1.4	0.00012365	0.075	-9.783e-05	-0.22054	0.00033414	0.19399	3.873e-05	0.04739	0.00030716	-0.03506	-5.435e-05	-0.05504	-0.00026465	-0.07571	8.861e-05	0.05533	-2.53e-05	-0.02452	-0.00018303	-0.12135
-1.375	0.00015207	0.10342	-0.00012794	-0.25065	0.00033808	0.19793	3.764e-05	0.0463	0.00029828	-0.04394	-4.993e-05	-0.05062	-0.00024406	-0.05512	9.473e-05	0.06145	-6.393e-05	-0.06315	-0.00021602	-0.15434
-1.35	0.00019613	0.14748	-0.00013651	-0.25922	0.00033564	0.19549	2.319e-05	0.03185	0.00027772	-0.0645	-3.58e-05	-0.03649	-0.00021366	-0.02472	0.00010986	0.07658	-9.212e-05	-0.09134	-0.00021298	-0.1513
-1.325	0.00023989	0.19124	-0.00013023	-0.25294	0.00031939	0.17924	-8.89e-06	-0.00023	0.00025933	-0.08289	6.9e-06	0.00621	-0.00018817	0.00077	0.00010814	0.07486	-0.00010673	-0.10595	-0.00018394	-0.12226
-1.3	0.00027541	0.22676	-0.00012166	-0.24437	0.00027556	0.13541	-3.765e-05	-0.02899	0.00023607	-0.10615	5.965e-05	0.05896	-0.00019258	-0.00364	8.3e-05	0.04972	-8.723e-05	-0.08645	-0.0001457	-0.08402
-1.275	0.0002918	0.24315	-9.751e-05	-0.22022	0.0001925	0.05235	-4.643e-05	-0.03777	0.00020481	-0.13741	0.00011228	0.11159	-0.00020093	-0.01199	3.539e-05	0.00211	-5.23e-05	-0.05152	-0.00010464	-0.04296
-1.25	0.00028562	0.23697	-4.854e-05	-0.17125	9.275e-05	-0.0474	-4.62e-05	-0.03754	0.00018074	-0.16148	0.00016384	0.16315	-0.00019705	-0.00811	-2.558e-05	-0.05886	-1.31e-06	-0.00053	-7.788e-05	-0.0162
-1.225	0.00025549	0.20684	1.331e-05	-0.1094	8.88e-06	-0.13127	-3.932e-05	-0.03066	0.00018522	-0.157	0.00020525	0.20456	-0.00018594	0.003	-9.818e-05	-0.13146	6.142e-05	0.0622	-6.213e-05	-0.00045
-1.2	0.0002206	0.17195	6.373e-05	-0.05898	-2.752e-05	-0.16767	-3.41e-05	-0.02544	0.00022138	-0.12084	0.00023884	0.23815	-0.00016029	0.02865	-0.00017449	-0.20777	0.00011477	0.11555	-3.788e-05	0.0238
-1.175	0.00018895	0.1403	0.00010388	-0.01883	-3.5e-05	-0.17515	-8.23e-06	0.00043	0.00025691	-0.08531	0.00023958	0.23889	-0.00011141	0.07753	-0.00022125	-0.25453	0.00015667	0.15745	8.79e-06	0.07047
-1.15	0.00018082	0.13217	0.00014025	0.01754	-3.289e-05	-0.17304	2.442e-05	0.03308	0.00027693	-0.06529	0.00022145	0.22076	-7.395e-05	0.11499	-0.0002692	-0.30248	0.00018792	0.1887	4.974e-05	0.11142
-1.125	0.00020453	0.15588	0.00018106	0.05835	-3.616e-05	-0.17631	7.058e-05	0.07924	0.00028462	-0.0576	0.00020615	0.20546	-6.67e-05	0.12224	-0.00030509	-0.33837	0.00021484	0.21562	7.739e-05	0.13907
-1.1	0.00022973	0.18108	0.00021391	0.0912	-5.582e-05	-0.19597	0.00010557	0.11423	0.00028706	-0.05516	0.0001936	0.19291	-8.938e-05	0.09956	-0.00031058	-0.34386	0.00023618	0.23696	9.115e-05	0.15283
-1.075	0.00022422	0.17557	0.00023103	0.10832	-9.345e-05	-0.2336	0.00011865	0.12731	0.00028713	-0.05509	0.00019909	0.1984	-0.00010851	0.08043	-0.00029315	-0.32643	0.00026445	0.26523	8.584e-05	0.14752
-1.05	0.00020627	0.15762	0.00022348	0.10077	-0.00013716	-0.27731	0.0001176	0.12626	0.00028672	-0.0555	0.00020219	0.2015	-0.00012519	0.06375	-0.00025309	-0.28637	0.00027467	0.27545	0.00010342	0.1651
-1.025	0.00020146	0.15281	0.00020253	0.07982	-0.00016659	-0.30674	0.00011278	0.12144	0.00028263	-0.05959	0.00019086	0.19017	-0.00013085	0.05809	-0.00021537	-0.24865	0.00025261	0.25339	0.00016547	0.22715
-1	0.00019953	0.15088	0.00017147	0.04876	-0.00018245	-0.3226	9.995e-05	0.10861	0.0002832	-0.05902	0.00017281	0.17212	-0.00013077	0.05817	-0.00017677	-0.21005	0.00023175	0.23253	0.00025272	0.3144
-0.975	0.00019271	0.14406	0.00015568	0.03297	-0.00018304	-0.32319	8.383e-05	0.09249	0.00030222	-0.04	0.00014893	0.14824	-0.00013239	0.05655	-0.00013654	-0.16982	0.00022467	0.22545	0.00033388	0.39556
-0.95	0.00019515	0.1465	0.00017836	0.05565	-0.00014843	-0.28858	7.581e-05	0.08447	0.00033448	-0.00774	0.00012506	0.12437	-0.0001062	0.08274	-0.00010036	-0.13364	0.0002446	0.24538	0.00037307	0.43475
-0.925	0.00020813	0.15948	0.00022036	0.09765	-0.00010843	-0.24858	7.885e-05	0.08751	0.00037477	0.03255	0.00012017	0.11948	-6.253e-05	0.12641	-8.102e-05	-0.1143	0.00025839	0.25917	0.00036179	0.42347
-0.9	0.00023047	0.18182	0.00026561	0.1429	-5.442e-05	-0.19457	8.608e-05	0.09474	0.00041022	0.068	0.00012344	0.12275	6.42e-06	0.19536	-6.789e-05	-0.10117	0.00028345	0.28423	0.0003249	0.38658
-0.875	0.00024667	0.19802	0.00031456	0.19185	1.72e-05	-0.12295	7.554e-05	0.0842	0.00041745	0.07523	0.00013277	0.13208	5.381e-05	0.24275	-5.524e-05	-0.08852	0.00029836	0.29914	0.0002698	0.33148
-0.85	0.00026237	0.21372	0.00036485	0.24214	7.941e-05	-0.06074	4.913e-05	0.05779	0.0003944	0.05218	0.00012554	0.12485	5.426e-05	0.2432	-4.653e-05	-0.07981	0.00028443	0.28521	0.0002112	0.27288
-0.825	0.0002754	0.22675	0.00040091	0.2782	0.0001137	-0.02645	2.507e-05	0.03373	0.00037069	0.02847	7.729e-05	0.0766	5.093e-05	0.23987	-2.447e-05	-0.05775	0.0002435	0.24428	0.00014254	0.20422
-0.8	0.00026235	0.2137	0.0004191	0.29639	0.00012202	-0.01813	4.81e-06	0.01347	0.00035197	0.00975	1.17e-05	0.01101	4.033e-05	0.22927	1.077e-05	-0.02251	0.00017612	0.1769	7.697e-05	0.13865
-0.775	0.00021994	0.17129	0.00041698	0.29427	0.00012484	-0.01531	-9.44e-06	-0.00078	0.00034425	0.00203	-3.8e-05	-0.03869	4.601e-05	0.23495	5.63e-05	0.02302	0.00012794	0.12872	3.83e-05	0.09998
-0.75	0.00016813	0.11948	0.00040517	0.28246	0.00011728	-0.02287	-2.108e-05	-0.01242	0.00035551	0.01329	-5.685e-05	-0.05754	4.695e-05	0.23589	9.143e-05	0.05815	0.00011243	0.11321	3.216e-05	0.09384
-0.725	9.131e-05	0.04266	0.00038074	0.25803	0.00010362	-0.03653	-2.665e-05	-0.01799	0.00038482	0.0426	-3.73e-05	-0.03799	3.304e-05	0.22198	0.00011684	0.08356	0.00010921	0.10999	3.815e-05	0.09983
-0.7	2.87e-06	-0.04578	0.00034713	0.22442	0.00010589	-0.03426	-3.869e-05	-0.03003	0.00041182	0.0696	1.48e-06	0.00079	8.4e-06	0.19734	0.00011954	0.08626	0.00010554	0.10632	5.066e-05	0.11234
-0.675	-6.664e-05	-0.11529	0.00030815	0.18544	0.00012608	-0.01407	-3.464e-05	-0.02598	0.00040279	0.06057	4.352e-05	0.04283	-3.771e-05	0.15123	8.164e-05	0.04836	9.138e-05	0.09216	6.682e-05	0.1285
-0.65	-0.00010749	-0.15614	0.00028131	0.1586	0.00014687	0.00672	-1.757e-05	-0.00891	0.00037148	0.02926	8.389e-05	0.0832	-8.837e-05	0.10057	3.82e-05	0.00492	7.915e-05	0.07993	5.94e-05	0.12108
-0.625	-0.00011441	-0.16306	0.00026347	0.14076	0.00015737	0.01722	-7.59e-06	0.00107	0.00032836	-0.01386	0.00012173	0.12104	-0.00013492	0.05402	4.67e-06	-0.02861	8.382e-05	0.0846	5.201e-05	0.11369
-0.6	-9.678e-05	-0.14543	0.00026181	0.1391	0.00015064	0.01049	-1.645e-05	-0.00779	0.00030035	-0.04187	0.00015618	0.15549	-0.00015345	0.03549	-8.84e-06	-0.04212	9.252e-05	0.0933	6.417e-05	0.12585
-0.575	-6.562e-05	-0.11427	0.0002888	0.16609	0.00013685	-0.0033	-3.386e-05	-0.0252	0.00030591	-0.03631	0.00018638	0.18569	-0.0001509	0.03804	-4.37e-06	-0.03765	0.0001041	0.10488	7.889e-05	0.14057
-0.55	-5.49e-06	-0.05414	0.0003226	0.19989	0.00013865	-0.0015	-4.23e-05	-0.03364	0.00033202	-0.0102	0.00019725	0.19656	-0.00013766	0.05128	1.73e-05	-0.01598	0.00010712	0.1079	6.301e-05	0.12469
-0.525	6.756e-05	0.01891	0.00033389	0.21118	0.00014876	0.00861	-2.653e-05	-0.01787	0.00037951	0.03729	0.00020962	0.20893	-0.00012925	0.05969	3.944e-05	0.00616	0.00011988	0.12066	3.88e-05	0.10048
-0.5	0.00012587	0.07722	0.00031131	0.1886	0.00016414	0.02399	1.613e-05	0.02479	0.00044298	0.10076	0.0002248	0.22411	-0.00011421	0.07473	5.843e-05	0.02515	0.00014831	0.14909	2.635e-05	0.08803
-0.475	0.00015935	0.1107	0.00029744	0.17473	0.0001869	0.04675	5.693e-05	0.06559	0.0004789	0.13668	0.00023033	0.22964	-7.78e-05	0.11114	6.107e-05	0.02779	0.00018612	0.1869	3.413e-05	0.09581
-0.45	0.00017109	0.12244	0.00028712	0.16441	0.00022258	0.08243	9.385e-05	0.10251	0.00045513	0.11291	0.00019568	0.19499	-3.789e-05	0.15105	5.327e-05	0.01999	0.00021268	0.21346	4.231e-05	0.10399
-0.425	0.00015143	0.10278	0.00027333	0.15062	0.0002698	0.12965	0.00013308	0.14174	0.00039446	0.05224	0.00014823	0.14754	-8.83e-06	0.18011	4.207e-05	0.00879	0.0002093	0.21008	4.841e-05	0.11009
-0.4	0.00012371	0.07506	0.00024986	0.12715	0.00029858	0.15843	0.00016451	0.17317	0.00032553	-0.01669	9.466e-05	0.09397	1.074e-05	0.19968	4.874e-05	0.01546	0.00017494	0.17572	6.021e-05	0.12189
-0.375	0.00010755	0.0589	0.00022018	0.09747	0.00030972	0.16957	0.00017103	0.17969	0.00028068	-0.06154	5.751e-05	0.05682	3.698e-05	0.22592	7.075e-05	0.03747	0.00013992	0.1407	6.096e-05	0.12264
-0.35	0.00010431	0.05566	0.0001916	0.06889	0.00031801	0.17786	0.00015127	0.15993	0.00025322	-0.089	4.905e-05	0.04836	2.852e-05	0.21746	0.00010403	0.07075	0.00010539	0.10617	5.053e-05	0.11221
-0.325	8.861e-05	0.03996	0.00018392	0.06121	0.00032447	0.18432	0.00011551	0.12417	0.00023903	-0.10319	6.643e-05	0.06574	-3.963e-05	0.14931	0.00014587	0.11259	8.039e-05	0.08117	5.45e-05	0.11618
-0.3	5.949e-05	0.01084	0.00018998	0.06727	0.00031662	0.17647	7.09e-05	0.07956	0.000236	-0.10622	9.711e-05	0.09642	-0.00013682	0.05212	0.00019661	0.16333	7.597e-05	0.07675	6.686e-05	0.12854
-0.275	3.426e-05	-0.01439	0.00020045	0.07774	0.00031045	0.1703	2.598e-05	0.03464	0.00025453	-0.08769	0.00012872	0.12803	-0.00023921	-0.05027	0.00023681	0.20353	7.58e-05	0.07658	0.00012018	0.18186
-0.25	9.35e-06	-0.0393	0.00019822	0.07551	0.00030436	0.16421	-1.039e-05	-0.00173	0.00029391	-0.04831	0.00014321	0.14252	-0.00032168	-0.13274	0.0002765	0.24322	9.293e-05	0.09371	0.00020519	0.26687
-0.225	2.38e-06	-0.04627	0.00016915	0.04644	0.00030738	0.16723	-5.447e-05	-0.04581	0.00032519	-0.01703	0.00017012	0.16943	-0.00036439	-0.17545	0.00030788	0.2746	0.00013838	0.13916	0.00030064	0.36232
-0.2	-1.15e-06	-0.0498	0.00014388	0.02117	0.00032699	0.18684	-9.652e-05	-0.08786	0.00034153	-0.00069	0.00020433	0.20364	-0.00037026	-0.18132	0.00032024	0.28696	0.00016623	0.16701	0.00037551	0.43719
-0.175	6.36e-06	-0.04229	0.00013091	0.0082	0.00033532	0.19517	-0.00014194	-0.13328	0.0003472	0.00498	0.00021981	0.21912	-0.00034557	-0.15663	0.00029979	0.26651	0.00014655	0.14733	0.00042203	0.48371
-0.15	2.825e-05	-0.0204	0.0001302	0.00749	0.00033158	0.19143	-0.00014451	-0.13585	0.00033204	-0.01018	0.00022009	0.2194	-0.00028802	-0.09908	0.00026739	0.23411	7.978e-05	0.08056	0.0004415	0.50318
-0.125	5.893e-05	0.01028	0.00013607	0.01336	0.00031377	0.17362	-0.00011759	-0.10893	0.00029759	-0.04463	0.00023481	0.23412	-0.00022648	-0.03754	0.00022185	0.18857	8.69e-06	0.00947	0.00044125	0.50293
-0.1	0.0001036	0.05495	0.000146	0.02329	0.00027874	0.13859	-8.654e-05	-0.07788	0.00025389	-0.08833	0.00025166	0.25097	-0.00017862	0.01032	0.00016377	0.13049	-1.808e-05	-0.0173	0.00042908	0.49076
-0.075	0.00014929	0.10064	0.00014767	0.02496	0.00022084	0.08069	-6.394e-05	-0.05528	0.0002236	-0.11862	0.00026171	0.26102	-0.00014634	0.0426	8.74e-05	0.05412	4.4e-06	0.00518	0.00043257	0.49425
-0.05	0.00018782	0.13917	0.00011982	-0.00289	0.00016369	0.02354	-6.161e-05	-0.05295	0.00019192	-0.1503	0.00027207	0.27138	-0.00012791	0.06103	1.743e-05	-0.01585	4.526e-05	0.04604	0.00044196	0.50364
-0.025	0.00021921	0.17056	8.978e-05	-0.03293	0.00011828	-0.02187	-6.269e-05	-0.05403	0.00016618	-0.17604	0.00027056	0.26987	-0.00011804	0.0709	-1.814e-05	-0.05142	8.675e-05	0.08753	0.00044662	0.5083
0	0.00023064	0.18199	9.964e-05	-0.02307	7.375e-05	-0.0664	-6.6e-05	-0.05734	0.00014832	-0.1939	0.00023808	0.23739	-0.00012402	0.06492	-1.617e-05	-0.04945	0.00012882	0.1296	0.00046565	0.52733
0.025	0.00021657	0.16792	0.00014848	0.02577	4.606e-05	-0.09409	-6.744e-05	-0.05878	0.00011326	-0.22896	0.0001877	0.18701	-0.0001201	0.06884	1.395e-05	-0.01933	0.00015103	0.15181	0.00049877	0.56045
0.05	0.00018324	0.13459	0.00023404	0.11133	5.408e-05	-0.08607	-5.774e-05	-0.04908	8.078e-05	-0.26144	0.00014365	0.14296	-0.00013027	0.05867	4.406e-05	0.01078	0.00016157	0.16235	0.00052475	0.58643
0.075	0.00014445	0.0958	0.00032783	0.20512	8.292e-05	-0.05723	-4.232e-05	-0.03366	4.587e-05	-0.29635	0.00013012	0.12943	-0.00015405	0.03489	7.874e-05	0.04546	0.00016021	0.16099	0.00053506	0.59674
0.1	0.00013027	0.08162	0.0003964	0.27369	0.000124	-0.01615	-3.004e-05	-0.02138	2.048e-05	-0.32174	0.00013615	0.13546	-0.00017172	0.01722	0.00011154	0.07826	0.0001302	0.13098	0.00050996	0.57164
0.125	0.00012328	0.07463	0.00040969	0.28698	0.00017844	0.03829	-1.769e-05	-0.00903	2.81e-06	-0.33941	0.00014821	0.14752	-0.0001668	0.02214	0.00011237	0.07909	7.429e-05	0.07507	0.00045746	0.51914
0.15	0.00010013	0.05148	0.00040177	0.27906	0.00024583	0.10568	-1.594e-05	-0.00728	-1.248e-05	-0.3547	0.00016048	0.15979	-0.00014875	0.04019	9.591e-05	0.06263	1.69e-05	0.01768	0.00041302	0.4747
0.175	6.763e-05	0.01898	0.00037995	0.25724	0.00031002	0.16987	-3.754e-05	-0.02888	-2.071e-05	-0.36293	0.00015153	0.15084	-0.00012328	0.06566	7.713e-05	0.04385	-2.725e-05	-0.02647	0.00037836	0.44004
0.2	4.278e-05	-0.00587	0.00035758	0.23487	0.00036212	0.22197	-5.374e-05	-0.04508	-1.805e-05	-0.36027	0.00012931	0.12862	-0.00011077	0.07817	6.317e-05	0.02989	-3.133e-05	-0.03055	0.00035794	0.41962
0.225	2.417e-05	-0.02448	0.00032307	0.20036	0.0003844	0.24425	-4.559e-05	-0.03693	5.8e-06	-0.33642	0.00012476	0.12407	-0.00010288	0.08606	7.252e-05	0.03924	1.548e-05	0.01626	0.00033866	0.40034
0.25	8.51e-06	-0.04014	0.00028784	0.16513	0.00038319	0.24304	-9.77e-06	-0.00111	4.298e-05	-0.29924	0.00012552	0.12483	-9.356e-05	0.09538	9.141e-05	0.05813	6.69e-05	0.06768	0.00032653	0.38821
0.275	-1.327e-05	-0.06192	0.00026756	0.14485	0.00038987	0.24972	3.6e-05	0.04466	9.529e-05	-0.24693	0.00013551	0.13482	-0.00011898	0.06996	8.578e-05	0.0525	0.00010283	0.10361	0.00030781	0.36949
0.3	-2.514e-05	-0.07379	0.00025366	0.13095	0.00037774	0.23759	6.794e-05	0.0766	0.00012798	-0.21424	0.0001282	0.12751	-0.00017714	0.0118	7.143e-05	0.03815	0.00010685	0.10763	0.00028565	0.34733
0.325	-2.618e-05	-0.07483	0.00024076	0.11805	0.0003546	0.21445	5.276e-05	0.06142	0.00011411	-0.22811	0.00012328	0.12259	-0.00022121	-0.03227	5.252e-05	0.01924	9.595e-05	0.09673	0.00025711	0.31879
0.35	-1.85e-06	-0.0505	0.00023996	0.11725	0.00033612	0.19597	1.506e-05	0.02372	6.369e-05	-0.27853	0.00012275	0.12206	-0.00022615	-0.03721	2.724e-05	-0.00604	6.787e-05	0.06865	0.00022857	0.29025
0.375	2.275e-05	-0.0259	0.00023289	0.11018	0.00032888	0.18873	-4.281e-05	-0.03415	1.513e-05	-0.32709	0.00011409	0.1134	-0.00019893	-0.00999	9.53e-06	-0.02375	3.481e-05	0.03559	0.00019355	0.25523
0.4	5.481e-05	0.00616	0.00023206	0.10935	0.00031167	0.17152	-0.00010565	-0.09699	-6.21e-06	-0.34843	9.953e-05	0.09884	-0.00017211	0.01683	2.139e-05	-0.01189	1.09e-05	0.01168	0.00015835	0.22003
0.425	7.415e-05	0.0255	0.00023307	0.11036	0.00028667	0.14652	-0.00017455	-0.16589	1.41e-05	-0.32812	8.02e-05	0.07951	-0.00013688	0.05206	7.612e-05	0.04284	8.15e-06	0.00893	0.00014582	0.2075
0.45	8.817e-05	0.03952	0.00023803	0.11532	0.00025562	0.11547	-0.0002377	-0.22904	5.47e-05	-0.28752	6.243e-05	0.06174	-0.00011184	0.0771	0.00013503	0.10175	7.76e-06	0.00854	0.00015221	0.21389
0.475	0.00010911	0.06046	0.00023774	0.11503	0.00022234	0.08219	-0.00029732	-0.28866	0.00010887	-0.23335	8.022e-05	0.07953	-9.209e-05	0.09685	0.00015861	0.12533	1.434e-05	0.01512	0.00018646	0.24814
0.5	0.00011808	0.06943	0.00022255	0.09984	0.00020377	0.06362	-0.00035512	-0.34646	0.00014968	-0.19254	0.00010684	0.10615	-8.647e-05	0.10247	0.0001406	0.10732	2.237e-05	0.02315	0.00022824	0.28992
0.525	9.674e-05	0.04809	0.0002003	0.07759	0.00020484	0.06469	-0.00035941	-0.35075	0.0001669	-0.17532	0.00013649	0.1358	-9.207e-05	0.09687	9.836e-05	0.06508	1.232e-05	0.0131	0.00027083	0.33251
0.55	3.871e-05	-0.00994	0.00018664	0.06393	0.00021516	0.07501	-0.00032375	-0.31509	0.00015964	-0.18258	0.00016828	0.16759	-9.037e-05	0.09857	6.259e-05	0.02931	-1.2e-05	-0.01122	0.00029395	0.35563
0.575	-1.859e-05	-0.06724	0.00019196	0.06925	0.00022034	0.08019	-0.00027288	-0.26422	0.00013798	-0.20424	0.00019187	0.19118	-9.308e-05	0.09586	3.159e-05	-0.00169	-2.488e-05	-0.0241	0.00029795	0.35963
0.6	-6.545e-05	-0.1141	0.00018689	0.06418	0.00023236	0.09221	-0.00023108	-0.22242	0.00011784	-0.22438	0.00020625	0.20556	-9.989e-05	0.08905	1.903e-05	-0.01425	-1.469e-05	-0.01391	0.00027967	0.34135
0.625	-0.00010121	-0.14986	0.0001818	0.05909	0.00025093	0.11078	-0.00019192	-0.18326	9.292e-05	-0.2493	0.00020662	0.20593	-8.454e-05	0.1044	3.226e-05	-0.00102	8.14e-06	0.00892	0.00023415	0.29583
0.65	-0.00011999	-0.16864	0.00016582	0.04311	0.00027458	0.13443	-0.00017521	-0.16655	5.335e-05	-0.28887	0.00017774	0.17705	-6.406e-05	0.12488	6.949e-05	0.03621	1.686e-05	0.01764	0.00019523	0.25691
0.675	-0.00013395	-0.1826	0.00015551	0.0328	0.00030421	0.16406	-0.00017814	-0.16948	2.57e-06	-0.33965	0.00015378	0.15309	-3.722e-05	0.15172	8.549e-05	0.05221	5.8e-07	0.00136	0.00018059	0.24227
0.7	-0.00014088	-0.18953	0.00016548	0.04277	0.00034951	0.20936	-0.00015851	-0.14985	-6.443e-05	-0.40665	0.00013957	0.13888	-8.13e-06	0.18081	6.408e-05	0.0308	-1.876e-05	-0.01798	0.0001877	0.24938
0.725	-0.00011995	-0.1686	0.00018764	0.06493	0.00037808	0.23793	-0.00010906	-0.1004	-0.00012401	-0.46623	0.0001498	0.14911	7.02e-06	0.19596	3.186e-05	-0.00142	-9.26e-06	-0.00848	0.00018905	0.25073
0.75	-9.067e-05	-0.13932	0.00018348	0.06077	0.00038966	0.24951	-5.029e-05	-0.04163	-0.0001657	-0.50792	0.00016518	0.16449	-1.723e-05	0.17171	2.175e-05	-0.01153	2.753e-05	0.02831	0.00018486	0.24654
0.775	-6.226e-05	-0.11091	0.00015936	0.03665	0.00038848	0.24833	1.99e-06	0.01065	-0.00017316	-0.51538	0.00016832	0.16763	-8.042e-05	0.10852	3.435e-05	0.00107	7.932e-05	0.0801	0.00019308	0.25476
0.8	-4.512e-05	-0.09377	0.00012847	0.00576	0.00037225	0.2321	4.04e-05	0.04906	-0.00016462	-0.50684	0.00015704	0.15635	-0.00015391	0.03503	5.628e-05	0.023	0.00010072	0.1015	0.0001847	0.24638
0.825	-4.692e-05	-0.09557	0.00010487	-0.01784	0.00033129	0.19114	6.356e-05	0.07222	-0.00013444	-0.47666	0.0001536	0.15291	-0.0001997	-0.01076	0.00010643	0.07315	9.283e-05	0.09361	0.00014839	0.21007
0.85	-4.933e-05	-0.09798	0.00010023	-0.02248	0.00027999	0.13984	6.869e-05	0.07735	-7.111e-05	-0.41333	0.00014864	0.14795	-0.00019482	-0.00588	0.00014631	0.11303	6.918e-05	0.06996	0.00011624	0.17792
0.875	-5.787e-05	-0.10652	0.00011585	-0.00686	0.00023595	0.0958	7.297e-05	0.08163	-1.406e-05	-0.35628	0.00014241	0.14172	-0.00017021	0.01873	0.00017576	0.14248	3.303e-05	0.03381	9.68e-05	0.15848
0.9	-7.682e-05	-0.12547	0.00013308	0.01037	0.00022302	0.08287	8.753e-05	0.09619	2.669e-05	-0.31553	0.00011383	0.11314	-0.00013924	0.0497	0.00021927	0.18599	1.157e-05	0.01235	0.00010241	0.16409
0.925	-0.00010204	-0.15069	0.00016383	0.04112	0.0002233	0.08315	0.00010321	0.11187	5.252e-05	-0.2897	6.07e-05	0.06001	-0.00010803	0.08091	0.00024662	0.21334	9.12e-06	0.0099	0.00012246	0.18414
0.95	-0.00010471	-0.15336	0.00018584	0.06313	0.00024338	0.10323	0.00011375	0.12241	7.753e-05	-0.26469	1.109e-05	0.0104	-0.00010911	0.07983	0.00027428	0.241	-7.4e-06	-0.00662	0.00016322	0.2249
0.975	-7.621e-05	-0.12486	0.00021258	0.08987	0.00026988	0.12973	0.00011759	0.12625	8.183e-05	-0.26039	5.38e-06	0.00469	-0.00014652	0.04242	0.00027657	0.24329	-3.754e-05	-0.03676	0.0001999	0.26158
1	-9.31e-06	-0.05796	0.00024415	0.12144	0.00029713	0.15698	9.624e-05	0.1049	8.647e-05	-0.25575	4.848e-05	0.04779	-0.00018641	0.00253	0.00027278	0.2395	-9.15e-05	-0.09072	0.00020309	0.26477
1.025	7.433e-05	0.02568	0.00029193	0.16922	0.00031635	0.1762	8.897e-05	0.09763	8.628e-05	-0.25594	0.00012756	0.12687	-0.00020433	-0.01539	0.00025126	0.21798	-0.00013849	-0.13771	0.00017457	0.23625
1.05	0.00017176	0.12311	0.00038399	0.26128	0.00034188	0.20173	9.49e-05	0.10356	8.609e-05	-0.25613	0.00018539	0.1847	-0.00019538	-0.00644	0.00020795	0.17467	-0.0001404	-0.13962	0.00012571	0.18739
1.075	0.00026545	0.2168	0.00051511	0.3924	0.00038833	0.24818	0.00010054	0.1092	6.938e-05	-0.27284	0.00019152	0.19083	-0.00015431	0.03463	0.00016048	0.1272	-0.00011958	-0.1188	6.477e-05	0.12645
1.1	0.00035332	0.30467	0.00064004	0.51733	0.00044075	0.3006	9.474e-05	0.1034	4.231e-05	-0.29991	0.00015404	0.15335	-0.00011663	0.07231	0.00013503	0.10175	-7.148e-05	-0.0707	1.858e-05	0.08026
1.125	0.00044024	0.39159	0.00073792	0.61521	0.00049807	0.35792	9.827e-05	0.10693	1.411e-05	-0.32811	0.00011031	0.10962	-8.439e-05	0.10455	0.00012792	0.09464	-2.519e-05	-0.02441	5.42e-06	0.0671
1.15	0.00052799	0.47934	0.00081528	0.69257	0.00056162	0.42147	0.00010868	0.11734	-2.75e-05	-0.36972	7.157e-05	0.07088	-6.651e-05	0.12243	0.00012768	0.0944	1.426e-05	0.01504	3.527e-05	0.09695
1.175	0.00062201	0.57336	0.00086683	0.74412	0.00061335	0.4732	0.00012964	0.1383	-6.453e-05	-0.40675	4.41e-05	0.04341	-6.397e-05	0.12497	0.00011487	0.08159	4.02e-05	0.04098	8.441e-05	0.14609
1.2	0.00072627	0.67762	0.00089234	0.76963	0.00067236	0.53221	0.00014454	0.1532	-7.948e-05	-0.4217	3.672e-05	0.03603	-7.393e-05	0.11501	0.00011682	0.08354	4.794e-05	0.04872	0.00014605	0.20773
1.225	0.00081106	0.76241	0.00088196	0.75925	0.00073634	0.59619	0.00016189	0.17055	-7.313e-05	-0.41535	3.844e-05	0.03775	-8.262e-05	0.10632	0.00013044	0.09716	2.914e-05	0.02992	0.00021045	0.27213
1.25	0.00084773	0.79908	0.0008379	0.71519	0.00079015	0.65	0.00019225	0.20091	-3.529e-05	-0.37751	4.251e-05	0.04182	-7.769e-05	0.11125	0.00014987	0.11659	1.62e-06	0.0024	0.00026092	0.3226
1.275	0.00082716	0.77851	0.000749	0.62629	0.00081041	0.67026	0.00022572	0.23438	1.959e-05	-0.32263	4.55e-05	0.04481	-5.34e-05	0.13554	0.00017512	0.14184	-2.591e-05	-0.02513	0.00028237	0.34405
1.3	0.00074304	0.69439	0.00059968	0.47697	0.00079757	0.65742	0.0002538	0.26246	5.569e-05	-0.28653	4.112e-05	0.04043	-3.186e-05	0.15708	0.00020344	0.17016	-5.74e-05	-0.05662	0.00026847	0.33015
1.325	0.0006128	0.56415	0.00040207	0.27936	0.00076077	0.62062	0.00026705	0.27571	6.106e-05	-0.28116	3.674e-05	0.03605	-1.113e-05	0.17781	0.00021546	0.18218	-9.987e-05	-0.09909	0.00024291	0.30459
1.35	0.00043324	0.38459	0.00019128	0.06857	0.00072952	0.58937	0.00027966	0.28832	5.05e-05	-0.29172	3.204e-05	0.03135	-5.05e-06	0.18389	0.00021846	0.18518	-0.0001257	-0.12492	0.00023303	0.29471
1.375	0.00023965	0.191	3.23e-06	-0.11948	0.00069322	0.55307	0.00030965	0.31831	4.13e-05	-0.30092	1.967e-05	0.01898	-5.5e-07	0.18839	0.00023181	0.19853	-0.00013862	-0.13784	0.00023887	0.30055
1.4	6.461e-05	0.01596	-0.0001308	-0.25351	0.00063188	0.49173	0.00035405	0.36271	3.383e-05	-0.30839	7.29e-06	0.0066	-1.956e-05	0.16938	0.00024676	0.21348	-0.00017476	-0.17398	0.00024648	0.30816
1.425	-6.259e-05	-0.11124	-0.00021527	-0.33798	0.00051817	0.37802	0.00040429	0.41295	3.583e-05	-0.30639	-2.05e-06	-0.00274	-4.997e-05	0.13897	0.00024263	0.20935	-0.00021313	-0.21235	0.0002481	0.30978
1.45	-0.00014272	-0.19137	-0.00027153	-0.39424	0.00038388	0.24373	0.00045626	0.46492	6.232e-05	-0.2799	3.6e-07	-0.00033	-6.347e-05	0.12547	0.00021727	0.18399	-0.00026494	-0.26416	0.00022359	0.28527
1.475	-0.00018914	-0.23779	-0.00031577	-0.43848	0.00024956	0.10941	0.0004852	0.49386	0.00012403	-0.21819	1.511e-05	0.01442	-5.494e-05	0.134	0.00017852	0.14524	-0.00031981	-0.31903	0.00017704	0.23872
1.5	-0.00020545	-0.2541	-0.00033913	-0.46184	0.00012258	-0.01757	0.00047682	0.48548	0.00019254	-0.14968	3.297e-05	0.03228	-4.277e-05	0.14617	0.00013607	0.10279	-0.00035667	-0.35589	0.00013471	0.19639
1.525	-0.00018873	-0.23738	-0.00035603	-0.47874	1.508e-05	-0.12507	0.00043154	0.4402	0.00025964	-0.08258	5.052e-05	0.04983	-3.832e-05	0.15062	0.00011708	0.0838	-0.00035033	-0.34955	0.00012592	0.1876
1.55	-0.00014941	-0.19806	-0.00036743	-0.49014	-6.172e-05	-0.20187	0.00035081	0.35947	0.00028781	-0.05441	4.261e-05	0.04192	-7.113e-05	0.11781	8.994e-05	0.05666	-0.00029307	-0.29229	0.00014248	0.20416
1.575	-8.819e-05	-0.13684	-0.000355	-0.47771	-9.664e-05	-0.23679	0.00025489	0.26355	0.00027798	-0.06424	1.565e-05	0.01496	-0.00011414	0.0748	5.286e-05	0.01958	-0.00021642	-0.21564	0.00018102	0.2427
1.6	-5e-06	-0.05365	-0.00031181	-0.43452	-9.911e-05	-0.23926	0.00015832	0.16698	0.00025815	-0.08407	-3.4e-06	-0.00409	-0.00017751	0.01143	1.891e-05	-0.01437	-0.00013455	-0.13377	0.0002307	0.29238
1.625	0.00010895	0.0603	-0.00022082	-0.34353	-7.674e-05	-0.21689	6.494e-05	0.0736	0.00022834	-0.11388	-3.02e-06	-0.00371	-0.00024655	-0.05761	-1.309e-05	-0.04637	-7.79e-05	-0.07712	0.00025184	0.31352
1.65	0.00022771	0.17906	-6.551e-05	-0.18822	-2.527e-05	-0.16542	-8.56e-06	0.0001	0.00020296	-0.13926	1.736e-05	0.01667	-0.00029714	-0.1082	-6.561e-05	-0.09889	-4.501e-05	-0.04423	0.00024183	0.30351
1.675	0.00036502	0.31637	0.0001499	0.02719	6.684e-05	-0.07331	-6.764e-05	-0.05898	0.00019072	-0.1515	5.065e-05	0.04996	-0.0003129	-0.12396	-0.00011818	-0.15146	-1.486e-05	-0.01408	0.00021154	0.27322
1.7	0.00052076	0.47211	0.00039255	0.26984	0.00019058	0.05043	-0.00010978	-0.10112	0.00019296	-0.14926	8.987e-05	0.08918	-0.00029357	-0.10463	-0.00015184	-0.18512	-2.9e-07	0.00049	0.0001771	0.23878
1.725	0.00068482	0.63617	0.00057767	0.45496	0.00032171	0.18156	-0.00014965	-0.14099	0.00018353	-0.15869	0.00010769	0.107	-0.00025245	-0.06351	-0.00012758	-0.16086	1.88e-05	0.01958	0.00015406	0.21574
1.75	0.00084102	0.79237	0.00069649	0.57378	0.00042672	0.28657	-0.00018234	-0.17368	0.00014464	-0.19758	0.00010895	0.10826	-0.00019244	-0.0035	-9.259e-05	-0.12587	3.979e-05	0.04057	0.00012492	0.1866
1.775	0.00095897	0.91032	0.00073456	0.61185	0.00049412	0.35397	-0.00020577	-0.19711	8.527e-05	-0.25695	9.38e-05	0.09311	-0.00013084	0.0581	-7.361e-05	-0.10689	4.65e-05	0.04728	0.000125	0.18668
1.8	0.00099766	0.94901	0.00067757	0.55486	0.00051197	0.37182	-0.00022259	-0.21393	4.151e-05	-0.30071	8.923e-05	0.08854	-7.398e-05	0.11496	-6.564e-05	-0.09892	2.48e-05	0.02558	0.00015672	0.2184
1.825	0.0009488	0.90015	0.00053423	0.41152	0.0005111	0.37095	-0.00020103	-0.19237	1.704e-05	-0.32518	6.426e-05	0.06357	-4.059e-05	0.14835	-5.384e-05	-0.08712	-2.295e-05	-0.02217	0.00020688	0.26856
1.85	0.00084124	0.79259	0.00034043	0.21772	0.00048843	0.34828	-0.00014651	-0.13785	-4.26e-06	-0.34648	4.042e-05	0.03973	-2.461e-05	0.16433	-3.753e-05	-0.07081	-7.017e-05	-0.06939	0.00025801	0.31969
1.875	0.00069631	0.64766	0.00011699	-0.00572	0.00042886	0.28871	-5.643e-05	-0.04777	-5.315e-05	-0.39537	1.119e-05	0.0105	-3.586e-05	0.15308	-2.424e-05	-0.05752	-0.00012862	-0.12784	0.00029403	0.35571
1.9	0.00053869	0.49004	-8.197e-05	-0.20468	0.0003293	0.18915	4.369e-05	0.05235	-0.00013085	-0.47307	4.88e-06	0.00419	-6.769e-05	0.12125	-1.385e-05	-0.04713	-0.00019321	-0.19243	0.00032961	0.39129
1.925	0.00039378	0.34513	-0.00022293	-0.34564	0.00020882	0.06867	0.00013351	0.14217	-0.00018978	-0.532	2.786e-05	0.02717	-0.00012078	0.06816	-4.26e-06	-0.03754	-0.00025742	-0.25664	0.00035737	0.41905
1.95	0.00028782	0.23917	-0.00027224	-0.39495	9.778e-05	-0.04237	0.00020139	0.21005	-0.00021184	-0.55406	6.092e-05	0.06023	-0.00016264	0.0263	1.115e-05	-0.02213	-0.00031553	-0.31475	0.0003667	0.42838
1.975	0.00023262	0.18397	-0.00023345	-0.35616	3.422e-05	-0.10593	0.00024751	0.25617	-0.00021302	-0.55524	9.954e-05	0.09885	-0.00016697	0.02197	1.574e-05	-0.01754	-0.00037035	-0.36957	0.00036318	0.42486
2	0.00025064	0.20199	-0.00011844	-0.24115	3.733e-05	-0.10282	0.00027989	0.28855	-0.00020091	-0.54313	0.00014478	0.14409	-0.00015658	0.03236	1.103e-05	-0.02225	-0.00039096	-0.39018	0.00034481	0.40649
2.025	0.0003328	0.28415	4.845e-05	-0.07426	8.445e-05	-0.0557	0.00031344	0.3221	-0.00018528	-0.5275	0.00019219	0.1915	-0.00015928	0.02966	4.05e-06	-0.02923	-0.00038582	-0.38504	0.00032354	0.38522
2.05	0.00045878	0.41013	0.00021223	0.08952	0.00015216	0.01201	0.00034744	0.3561	-0.00016196	-0.50418	0.00023883	0.23814	-0.00016446	0.02448	-1.92e-05	-0.05248	-0.00038113	-0.38035	0.00026852	0.3302
2.075	0.00059619	0.54754	0.00035888	0.23617	0.00022624	0.08609	0.00035792	0.36658	-0.00013353	-0.47575	0.00028056	0.27987	-0.00016555	0.02339	-4.293e-05	-0.07621	-0.00038496	-0.38418	0.00019278	0.25446
2.1	0.0007288	0.68015	0.00050907	0.38636	0.00029547	0.15532	0.00035633	0.36499	-0.00010921	-0.45143	0.00029942	0.29873	-0.00016563	0.02331	-3.06e-05	-0.06388	-0.00039611	-0.39533	8.582e-05	0.1475
2.125	0.00085073	0.80208	0.00064923	0.52652	0.00035132	0.21117	0.00036983	0.37849	-8.359e-05	-0.42581	0.00028728	0.28659	-0.0001458	0.04314	3.002e-05	-0.00326	-0.00040607	-0.40529	-1.9e-05	0.04268
2.15	0.00096823	0.91958	0.00076597	0.64326	0.00039933	0.25918	0.00039743	0.40609	-5.595e-05	-0.39817	0.0002592	0.25851	-0.0001231	0.06584	9.741e-05	0.06413	-0.0004126	-0.41182	-9.506e-05	-0.03338
2.175	0.00107379	1.02514	0.00088007	0.75736	0.00045038	0.31023	0.00041685	0.42551	-1.56e-05	-0.35782	0.00021714	0.21645	-9.861e-05	0.09033	0.00016246	0.12918	-0.0004014	-0.40062	-0.00015013	-0.08845
2.2	0.00115175	1.1031	0.00096526	0.84255	0.00051079	0.37064	0.00043342	0.44208	4.225e-05	-0.29997	0.00018464	0.18395	-9.237e-05	0.09657	0.00022056	0.18728	-0.00036314	-0.36236	-0.00017558	-0.1139
2.225	0.00118908	1.14043	0.00103036	0.90765	0.00055867	0.41852	0.00044097	0.44963	8.995e-05	-0.25227	0.00016167	0.16098	-0.00010259	0.08635	0.00026906	0.23578	-0.00029184	-0.29106	-0.00017296	-0.11128
2.25	0.00117912	1.13047	0.00108478	0.96207	0.00056005	0.4199	0.00044075	0.44941	0.00010839	-0.23383	0.00014791	0.14722	-0.00011636	0.07258	0.00030568	0.2724	-0.00021654	-0.21576	-0.00013767	-0.07599
2.275	0.00114271	1.09406	0.00114231	1.0196	0.0005476	0.40745	0.00043701	0.44567	9.764e-05	-0.24458	0.00011216	0.11147	-0.00011114	0.0778	0.0003334	0.30012	-0.0001707	-0.16992	-7.418e-05	-0.0125
2.3	0.00110796	1.05931	0.00118396	1.06125	0.00054445	0.4043	0.00041828	0.42694	7.755e-05	-0.26467	4.681e-05	0.04612	-0.00010936	0.07958	0.00035036	0.31708	-0.00014656	-0.14578	-1.087e-05	0.05081
2.325	0.00109135	1.0427	0.00119337	1.07066	0.00054478	0.40463	0.00041181	0.42047	6.5e-05	-0.27722	-2.699e-05	-0.02768	-0.00010347	0.08547	0.00035318	0.3199	-0.00015027	-0.14949	3.09e-05	0.09258
2.35	0.00108662	1.03797	0.0011907	1.06799	0.00054875	0.4086	0.00041028	0.41894	6.717e-05	-0.27505	-8.397e-05	-0.08466	-0.00010824	0.0807	0.00034021	0.30693	-0.00017248	-0.1717	4.022e-05	0.1019
2.375	0.00107302	1.02437	0.00118679	1.06408	0.00052857	0.38842	0.00042882	0.43748	7.083e-05	-0.27139	-0.00011742	-0.11811	-0.00015068	0.03826	0.00031121	0.27793	-0.00019765	-0.19687	4.375e-05	0.10543
2.4	0.00105876	1.01011	0.0011996	1.07689	0.00047098	0.33083	0.00044728	0.45594	6.66e-05	-0.27562	-0.000115	-0.11569	-0.00019547	-0.00653	0.00027098	0.2377	-0.00020247	-0.20169	2.452e-05	0.0862
2.425	0.00102307	0.97442	0.00123385	1.11114	0.00040643	0.26628	0.00045801	0.46667	6.157e-05	-0.28065	-6.491e-05	-0.0656	-0.00019584	-0.0069	0.00023981	0.20653	-0.00018338	-0.1826	-5.54e-06	0.05614
2.45	0.00098204	0.93339	0.00127196	1.14925	0.00036292	0.22277	0.00046785	0.47651	5.93e-05	-0.28292	1.636e-05	0.01567	-0.00016585	0.02309	0.00024124	0.20796	-0.00016003	-0.15925	-2.848e-05	0.0332
2.475	0.00097245	0.9238	0.00130501	1.1823	0.0003333	0.19315	0.00046216	0.47082	6.995e-05	-0.27227	0.00011447	0.11378	-0.00012579	0.06315	0.00026465	0.23137	-0.00013996	-0.13918	-4.797e-05	0.01371
2.5	0.00100537	0.95672	0.00132963	1.20692	0.00030354	0.16339	0.00045838	0.46704	8.35e-05	-0.25872	0.00019536	0.19467	-9.202e-05	0.09692	0.00031265	0.27937	-0.00013025	-0.12947	-6.257e-05	-0.00089
2.525	0.00106681	1.01816	0.00133208	1.20937	0.00023693	0.09678	0.00044509	0.45375	0.00010245	-0.23977	0.00025368	0.25299	-7.072e-05	0.11822	0.00035144	0.31816	-0.00012717	-0.12639	-6.289e-05	-0.00121
2.55	0.00112202	1.07337	0.00133787	1.21516	0.00013624	-0.00391	0.00042259	0.43125	0.00010365	-0.23857	0.00028963	0.28894	-6.585e-05	0.12309	0.00035208	0.3188	-0.00013551	-0.13473	-5.907e-05	0.00261
2.575	0.00116063	1.11198	0.00135214	1.22943	1.802e-05	-0.12213	0.00040081	0.40947	0.00010526	-0.23696	0.00029846	0.29777	-8.442e-05	0.10452	0.00031037	0.27709	-0.0001422	-0.14142	-3.362e-05	0.02806
2.6	0.00118346	1.13481	0.0013457	1.22299	-8.436e-05	-0.22451	0.00037411	0.38277	0.0001089	-0.23332	0.00026838	0.26769	-0.00013148	0.05746	0.00023474	0.20146	-0.00014036	-0.13958	-6.02e-06	0.05566
2.625	0.00116515	1.1165	0.00128929	1.16658	-0.00014222	-0.28237	0.00032729	0.33595	0.00011438	-0.22784	0.00024761	0.24692	-0.00016116	0.02778	0.00014968	0.1164	-0.0001217	-0.12092	-3.19e-06	0.05849
2.65	0.00111216	1.06351	0.00120213	1.07942	-0.00015484	-0.29499	0.00028371	0.29237	0.00011926	-0.22296	0.00024912	0.24843	-0.00015957	0.02937	0.00011082	0.07754	-0.0001005	-0.09972	-3.915e-05	0.02253
2.675	0.0010692	1.02055	0.00111906	0.99635	-0.00013579	-0.27594	0.00024335	0.25201	0.00013878	-0.20344	0.00025947	0.25878	-0.00012033	0.06861	0.00010401	0.07073	-7.814e-05	-0.07736	-7.801e-05	-0.01633
2.7	0.00104128	0.99263	0.00106565	0.94294	-0.0001067	-0.24685	0.00020332	0.21198	0.00014548	-0.19674	0.00025147	0.25078	-7.636e-05	0.11258	0.00012518	0.0919	-5.796e-05	-0.05718	-9.511e-05	-0.03343
2.725	0.00103702	0.98837	0.00101703	0.89432	-8.617e-05	-0.22632	0.00016649	0.17515	0.00013547	-0.20675	0.00023474	0.23405	-3.151e-05	0.15743	0.00013391	0.10063	-3.057e-05	-0.02979	-7.797e-05	-0.01629
2.75	0.00104384	0.99519	0.00096494	0.84223	-8.457e-05	-0.22472	0.00013504	0.1437	0.00012478	-0.21744	0.0002377	0.23701	1.178e-05	0.20072	0.00014092	0.10764	-1.298e-05	-0.0122	-3.886e-05	0.02282
2.775	0.00104363	0.99498	0.00090726	0.78455	-0.00010159	-0.24174	0.00011908	0.12774	0.00013141	-0.21081	0.00023583	0.23514	7.936e-05	0.2683	0.00017628	0.143	-1.034e-05	-0.00956	-1.04e-05	0.05128
2.8	0.00101351	0.96486	0.00085953	0.73682	-0.00011965	-0.2598	0.00011177	0.12043	0.0001575	-0.18472	0.00021206	0.21137	0.00016107	0.35001	0.00023515	0.20187	-1.489e-05	-0.01411	-7.21e-06	0.05447
2.825	0.0009558	0.90715	0.00081412	0.69141	-0.00013106	-0.27121	9.778e-05	0.10644	0.00019152	-0.1507	0.00015899	0.1583	0.00020861	0.39755	0.00026454	0.23126	-2.459e-05	-0.02381	-1.429e-05	0.04739
2.85	0.00088266	0.83401	0.00075015	0.62744	-0.00012365	-0.2638	7.284e-05	0.0815	0.00020305	-0.13917	0.00010008	0.09939	0.00021433	0.40327	0.00026797	0.23469	-2.609e-05	-0.02531	-1.748e-05	0.0442
2.875	0.00081272	0.76407	0.00069443	0.57172	-0.0001079	-0.24805	5.854e-05	0.0672	0.00020185	-0.14037	4.578e-05	0.04509	0.00019662	0.38556	0.0002593	0.22602	-3.166e-05	-0.03088	-6.15e-06	0.05553
2.9	0.0007588	0.71015	0.0006662	0.54349	-7.478e-05	-0.21493	8.467e-05	0.09333	0.00018839	-0.15383	3.15e-06	0.00246	0.00015709	0.34603	0.00023796	0.20468	-4.047e-05	-0.03969	1.5e-07	0.06183
2.925	0.00073113	0.68248	0.00069748	0.57477	-3.49e-05	-0.17505	0.00014861	0.15727	0.00016632	-0.1759	-3.006e-05	-0.03075	0.00010594	0.29488	0.00022282	0.18954	-3.734e-05	-0.03656	-6.43e-06	0.05525
2.95	0.00073533	0.68668	0.0007904	0.66769	1.444e-05	-0.12571	0.00022232	0.23098	0.00014503	-0.19719	-4.896e-05	-0.04965	4.369e-05	0.23263	0.00023715	0.20387	-2.435e-05	-0.02357	-1.637e-05	0.04531
2.975	0.00073591	0.68726	0.00093214	0.80943	7.279e-05	-0.06736	0.00028895	0.29761	0.00012019	-0.22203	-4.121e-05	-0.0419	-1.524e-05	0.1737	0.00025784	0.22456	-1.212e-05	-0.01134	-2.957e-05	0.03211
3	0.00073803	0.68938	0.00110005	0.97734	0.00016299	0.02284	0.00034884	0.3575	9.395e-05	-0.24827	-3.24e-06	-0.00393	-6.931e-05	0.11963	0.00027688	0.2436	8.88e-06	0.00966	-6.061e-05	0.00107
3.025	0.00079484	0.74619	0.00124948	1.12677	0.00030121	0.16106	0.00041141	0.42007	7.393e-05	-0.26829	4.273e-05	0.04204	-0.00010711	0.08183	0.0002914	0.25812	3.895e-05	0.03973	-0.00010046	-0.03878
3.05	0.00089519	0.84654	0.00140009	1.27738	0.00044962	0.30947	0.00046447	0.47313	5.759e-05	-0.28463	9.955e-05	0.09886	-0.00013399	0.05495	0.0002847	0.25142	5.666e-05	0.05744	-0.00014947	-0.08779
3.075	0.0010369	0.98825	0.00154507	1.42236	0.00057437	0.43422	0.00050775	0.51641	4.113e-05	-0.30109	0.0001376	0.13691	-0.00015079	0.03815	0.00027092	0.23764	6.055e-05	0.06133	-0.00018078	-0.1191
3.1	0.00120802	1.15937	0.00168344	1.56073	0.00064116	0.50101	0.00056055	0.56921	3.811e-05	-0.30411	0.00017215	0.17146	-0.00015957	0.02937	0.00024129	0.20801	6.332e-05	0.0641	-0.00018723	-0.12555
3.125	0.00137607	1.32742	0.00181455	1.69184	0.0006732	0.53305	0.00060199	0.61065	4.52e-05	-0.29702	0.00019402	0.19333	-0.0001536	0.03534	0.00020367	0.17039	5.364e-05	0.05442	-0.00017956	-0.11788
3.15	0.00155337	1.50472	0.00196461	1.8419	0.00069772	0.55757	0.00062649	0.63515	5.438e-05	-0.28784	0.00020796	0.20727	-0.00014858	0.04036	0.00016966	0.13638	3.865e-05	0.03943	-0.00015857	-0.09689
3.175	0.00171959	1.67094	0.00211703	1.99432	0.00074931	0.60916	0.0006423	0.65096	3.62e-05	-0.30602	0.00023281	0.23212	-0.000132	0.05694	0.00014923	0.11595	3.457e-05	0.03535	-0.00012642	-0.06474
3.2	0.00188016	1.83151	0.00226612	2.14341	0.00079978	0.65963	0.00064198	0.65064	2.8e-06	-0.33942	0.00027495	0.27426	-9.179e-05	0.09715	0.00015007	0.11679	5.281e-05	0.05359	-9.24e-05	-0.03072
3.225	0.00201686	1.96821	0.00238904	2.26633	0.00084375	0.7036	0.00064342	0.65208	-1.393e-05	-0.35615	0.00032457	0.32388	-4.937e-05	0.13957	0.00015023	0.11695	7.965e-05	0.08043	-6.359e-05	-0.00191
3.25	0.00209975	2.0511	0.00245634	2.33363	0.00086996	0.72981	0.0006469	0.65556	-2.857e-05	-0.37079	0.00035913	0.35844	-3.27e-06	0.18567	0.00014104	0.10776	0.00012168	0.12246	-6.455e-05	-0.00287
3.275	0.00214925	2.1006	0.00245979	2.33708	0.00087792	0.73777	0.00064011	0.64877	-3.041e-05	-0.37263	0.00036325	0.36256	4.099e-05	0.22993	0.00010304	0.06976	0.00017849	0.17927	-7.021e-05	-0.00853
3.3	0.0021751	2.12645	0.00240584	2.28313	0.00085098	0.71083	0.0006247	0.63336	-1.893e-05	-0.36115	0.00034705	0.34636	7.752e-05	0.26646	7.573e-05	0.04245	0.00024084	0.24162	-5.68e-05	0.00488
3.325	0.00217242	2.12377	0.0023289	2.20619	0.00078727	0.64712	0.00063636	0.64502	1.6e-07	-0.34206	0.00032338	0.32269	0.00010403	0.29297	7.768e-05	0.0444	0.00026673	0.26751	-1.541e-05	0.04627
3.35	0.00214921	2.10056	0.00225379	2.13108	0.00068981	0.54966	0.00067339	0.68205	2.083e-05	-0.32139	0.00030997	0.30928	0.00010011	0.28905	9.018e-05	0.0569	0.00025784	0.25862	2.429e-05	0.08597
3.375	0.00212109	2.07244	0.002167	2.04429	0.00055648	0.41633	0.00071538	0.72404	6.233e-05	-0.27989	0.00030024	0.29955	8.456e-05	0.2735	0.00010205	0.06877	0.00023532	0.2361	3.749e-05	0.09917
3.4	0.00207927	2.03062	0.00205467	1.93196	0.00039321	0.25306	0.00072966	0.73832	0.00010951	-0.23271	0.00030169	0.301	7.704e-05	0.26598	0.00011939	0.08611	0.00022387	0.22465	1.902e-05	0.0807
3.425	0.00200969	1.96104	0.00192722	1.80451	0.00021673	0.07658	0.00070928	0.71794	0.0001255	-0.21672	0.00032475	0.32406	6.277e-05	0.25171	0.00012775	0.09447	0.00020411	0.20489	-1.324e-05	0.04844
3.45	0.0019198	1.87115	0.00181443	1.69172	3.655e-05	-0.1036	0.00068533	0.69399	0.00012555	-0.21667	0.00036305	0.36236	1.944e-05	0.20838	0.00012147	0.08819	0.00016489	0.16567	-2.726e-05	0.03442
3.475	0.00180711	1.75846	0.00170742	1.58471	-0.0001308	-0.27095	0.00068134	0.69	0.00014016	-0.20206	0.00039273	0.39204	-2.861e-05	0.16033	0.00012568	0.0924	0.00012379	0.12457	-1.479e-05	0.04689
3.5	0.00169734	1.64869	0.00156796	1.44525	-0.00028708	-0.42723	0.00067579	0.68445	0.00019435	-0.14787	0.00041447	0.41378	-7.078e-05	0.11816	0.00012347	0.09019	0.00010085	0.10163	9.14e-06	0.07082
3.525	0.00157917	1.53052	0.00140357	1.28086	-0.00042503	-0.56518	0.00066104	0.6697	0.00028497	-0.05725	0.0004361	0.43541	-0.00010883	0.08011	9.951e-05	0.06623	0.00010242	0.1032	3.627e-05	0.09795
3.55	0.00143411	1.38546	0.00121042	1.08771	-0.00052842	-0.66857	0.00064166	0.65032	0.00039852	0.0563	0.00047029	0.4696	-0.00012568	0.06326	6.799e-05	0.03471	0.00011653	0.11731	6.249e-05	0.12417
3.575	0.00124665	1.198	0.00100567	0.88296	-0.00058197	-0.72212	0.00062209	0.63075	0.00049301	0.15079	0.00051952	0.51883	-9.782e-05	0.09112	2.874e-05	-0.00454	0.00012849	0.12927	8.794e-05	0.14962
3.6	0.00103963	0.99098	0.00080295	0.68024	-0.00060076	-0.74091	0.00056484	0.5735	0.00053313	0.19091	0.00057757	0.57688	-5.25e-05	0.13644	-1.076e-05	-0.04404	0.00014464	0.14542	0.00010888	0.17056
3.625	0.00084852	0.79987	0.00062264	0.49993	-0.00060967	-0.74982	0.00049894	0.5076	0.00052224	0.18002	0.00062364	0.62295	-2.959e-05	0.15935	-5.207e-05	-0.08535	0.00015706	0.15784	0.00010106	0.16274
3.65	0.00068358	0.63493	0.00047994	0.35723	-0.00062191	-0.76206	0.00045516	0.46382	0.00048345	0.14123	0.00064178	0.64109	-2.804e-05	0.1609	-7.808e-05	-0.11136	0.00018668	0.18746	6.57e-05	0.12738
3.675	0.0005648	0.51615	0.00035547	0.23276	-0.00065576	-0.79591	0.00043249	0.44115	0.00042835	0.08613	0.00064965	0.64896	-4.26e-06	0.18468	-8.264e-05	-0.11592	0.00024542	0.2462	1.131e-05	0.07299
3.7	0.00048534	0.43669	0.0002375	0.11479	-0.00070258	-0.84273	0.0004166	0.42526	0.00037657	0.03435	0.00068904	0.68835	3.523e-05	0.22417	-6.602e-05	-0.0993	0.00030823	0.30901	-4.519e-05	0.01649
3.725	0.00041736	0.36871	9.852e-05	-0.02419	-0.00073672	-0.87687	0.00040054	0.4092	0.00034849	0.00627	0.00073251	0.73182	8.965e-05	0.27859	-2.088e-05	-0.05416	0.00033282	0.3336	-8.924e-05	-0.02756
3.75	0.00033623	0.28758	-4.364e-05	-0.16635	-0.00074049	-0.88064	0.00036164	0.3703	0.00034132	-0.0009	0.00073145	0.73076	0.0001667	0.35564	2.205e-05	-0.01123	0.00033038	0.33116	-9.503e-05	-0.03335
3.775	0.00024796	0.19931	-0.00017763	-0.30034	-0.00068778	-0.82793	0.00028749	0.29615	0.00035063	0.00841	0.00070026	0.69957	0.00021635	0.40529	6.888e-05	0.0356	0.00030517	0.30595	-5.951e-05	0.00217
3.8	0.00017789	0.12924	-0.0002778	-0.40051	-0.00058352	-0.72367	0.00018649	0.19515	0.00035977	0.01755	0.00064907	0.64838	0.00023487	0.42381	0.00010722	0.07394	0.00026355	0.26433	-7.65e-06	0.05403
3.825	0.00011931	0.07066	-0.00031496	-0.43767	-0.00043609	-0.57624	7.683e-05	0.08549	0.00035789	0.01567	0.00058954	0.58885	0.00023593	0.42487	0.00015656	0.12328	0.00021704	0.21782	2.444e-05	0.08612
3.85	6.02e-05	0.01155	-0.00029408	-0.41679	-0.00026905	-0.4092	-2.993e-05	-0.02127	0.00034517	0.00295	0.00053239	0.5317	0.00023511	0.42405	0.00018809	0.15481	0.00019274	0.19352	3.259e-05	0.09427
3.875	2.5e-07	-0.0484	-0.00022818	-0.35089	-8.77e-05	-0.22785	-0.00011624	-0.10758	0.00033837	-0.00385	0.00046553	0.46484	0.00024042	0.42936	0.00020229	0.16901	0.00020424	0.20502	4.946e-05	0.11114
3.9	-3.85e-05	-0.08715	-0.0001408	-0.26351	7.961e-05	-0.06054	-0.00018497	-0.17631	0.00033164	-0.01058	0.00038615	0.38546	0.00023316	0.4221	0.00020328	0.17	0.000234	0.23478	9.522e-05	0.1569
3.925	-2.929e-05	-0.07794	-2.892e-05	-0.15163	0.00023265	0.0925	-0.00024049	-0.23183	0.00031602	-0.0262	0.00032262	0.32193	0.00022351	0.41245	0.00020059	0.16731	0.00027982	0.2806	0.00012619	0.18787
3.95	4.484e-05	-0.00381	0.00012771	0.005	0.00035364	0.21349	-0.00028079	-0.27213	0.00029854	-0.04368	0.00029018	0.28949	0.00021853	0.40747	0.00024629	0.21301	0.00032121	0.32199	0.00013837	0.20005
3.975	0.00017063	0.12198	0.00030004	0.17733	0.00043989	0.29974	-0.0003084	-0.29974	0.00028806	-0.05416	0.00028697	0.28628	0.0002183	0.40724	0.00030963	0.27635	0.00034553	0.34631	0.00011399	0.17567
4	0.0003145	0.26585	0.00048299	0.36028	0.00049838	0.35823	-0.00031898	-0.31032	0.00029082	-0.0514	0.00029046	0.28977	0.00021666	0.4056	0.00034093	0.30765	0.00034945	0.35023	8.52e-05	0.14688
4.025	0.00045298	0.40433	0.00064902	0.52631	0.00054054	0.40039	-0.00028734	-0.27868	0.0002825	-0.05972	0.00026562	0.26493	0.00024336	0.4323	0.00035358	0.3203	0.00032599	0.32677	5.201e-05	0.11369
4.05	0.00057885	0.5302	0.00077935	0.65664	0.00057909	0.43894	-0.00022569	-0.21703	0.00028734	-0.05488	0.00023914	0.23845	0.00027087	0.45981	0.0003674	0.33412	0.00029308	0.29386	3.752e-05	0.0992
4.075	0.00068648	0.63783	0.00085385	0.73114	0.00062228	0.48213	-0.00013436	-0.1257	0.00029564	-0.04658	0.00023426	0.23357	0.00029828	0.48722	0.00037212	0.33884	0.00026654	0.26732	5.607e-05	0.11775
4.1	0.00080527	0.75662	0.00090137	0.77866	0.00065271	0.51256	-4.032e-05	-0.03166	0.00028125	-0.06097	0.00023142	0.23073	0.00033151	0.52045	0.00032622	0.29294	0.00025602	0.2568	8.621e-05	0.14789
4.125	0.00092797	0.87932	0.00092825	0.80554	0.000679	0.53885	2.601e-05	0.03467	0.00024908	-0.09314	0.00021531	0.21462	0.00035303	0.54197	0.0002476	0.21432	0.00025338	0.25416	9.818e-05	0.15986
4.15	0.00102518	0.97653	0.00095754	0.83483	0.00069198	0.55183	7.459e-05	0.08325	0.00021326	-0.12896	0.00018413	0.18344	0.00035633	0.54527	0.00017649	0.14321	0.00024742	0.2482	6.543e-05	0.12711
4.175	0.00105961	1.01096	0.00096248	0.83977	0.00069784	0.55769	0.00011028	0.11894	0.00017706	-0.16516	0.00013755	0.13686	0.00033885	0.52779	0.00014049	0.10721	0.00025055	0.25133	1.78e-06	0.06346
4.2	0.00104319	0.99454	0.00096261	0.8399	0.00066579	0.52564	0.00012939	0.13805	0.00015254	-0.18968	0.00010481	0.10412	0.00030254	0.49148	0.00011796	0.08468	0.000262	0.26278	-4.876e-05	0.01292
4.225	0.00098374	0.93509	0.00097315	0.85044	0.00061227	0.47212	0.00017575	0.18441	0.00015978	-0.18244	9.158e-05	0.09089	0.00026445	0.45339	9.899e-05	0.06571	0.00024517	0.24595	-6.498e-05	-0.0033
4.25	0.00088569	0.83704	0.00099613	0.87342	0.00054899	0.40884	0.00023336	0.24202	0.00019548	-0.14674	9.407e-05	0.09338	0.00024355	0.43249	8.291e-05	0.04963	0.00019021	0.19099	-5.752e-05	0.00416
4.275	0.0007563	0.70765	0.00100689	0.88418	0.0004599	0.31975	0.00028695	0.29561	0.0002396	-0.10262	0.00010938	0.10869	0.00024946	0.4384	6.343e-05	0.03015	0.00010381	0.10459	-4.462e-05	0.01706
4.3	0.00063328	0.58463	0.00098754	0.86483	0.00035373	0.21358	0.00031969	0.32835	0.00026416	-0.07806	0.00013135	0.13066	0.0002823	0.47124	4.51e-05	0.01182	2.837e-05	0.02915	-2.232e-05	0.03936
4.325	0.00051366	0.46501	0.00093168	0.80897	0.00025823	0.11808	0.0003417	0.35036	0.00025583	-0.08639	0.00014737	0.14668	0.00034464	0.53358	4.728e-05	0.014	-5.146e-05	-0.05068	7e-07	0.06238
4.35	0.00041154	0.36289	0.0008237	0.70099	0.00019327	0.05312	0.00036206	0.37072	0.00020642	-0.1358	0.00016308	0.16239	0.00039843	0.58737	7.995e-05	0.04667	-0.00012962	-0.12884	1.153e-05	0.07321
4.375	0.00034387	0.29522	0.00066592	0.54321	0.00014759	0.00744	0.00040663	0.41529	0.00014345	-0.19877	0.00017025	0.16956	0.00042141	0.61035	0.0001155	0.08222	-0.00018798	-0.1872	9.89e-06	0.07157
4.4	0.00030876	0.26011	0.00049979	0.37708	0.00012582	-0.01433	0.00047309	0.48175	0.00010067	-0.24155	0.00015916	0.15847	0.00041292	0.60186	0.00012528	0.092	-0.00021576	-0.21498	1.508e-05	0.07676
4.425	0.00030842	0.25977	0.00035421	0.2315	0.0001229	-0.01725	0.0005258	0.53446	8.853e-05	-0.25369	0.00015911	0.15842	0.00039985	0.58879	0.00011549	0.08221	-0.00021394	-0.21316	2.088e-05	0.08256
4.45	0.00030383	0.25518	0.0002662	0.14349	0.0001236	-0.01655	0.00055233	0.56099	0.00012414	-0.21808	0.00018584	0.18515	0.00038837	0.57731	0.00011561	0.08233	-0.00017542	-0.17464	2.503e-05	0.08671
4.475	0.00029285	0.2442	0.00020658	0.08387	0.00011383	-0.02632	0.00055309	0.56175	0.00017683	-0.16539	0.00025616	0.25547	0.00036629	0.55523	0.00012883	0.09555	-0.0001032	-0.10242	2.49e-05	0.08658
4.5	0.00026945	0.2208	0.0001387	0.01599	9.88e-05	-0.04135	0.00052838	0.53704	0.00022043	-0.12179	0.00031105	0.31036	0.00034003	0.52897	0.00015906	0.12578	-7.622e-05	-0.07544	3.035e-05	0.09203
4.525	0.00021127	0.16262	8.661e-05	-0.0361	5.921e-05	-0.08094	0.00049049	0.49915	0.00021594	-0.12628	0.00036322	0.36253	0.00032764	0.51658	0.00017297	0.13969	-0.00010569	-0.10491	3.038e-05	0.09206
4.55	0.00013801	0.08936	3.963e-05	-0.08308	1.507e-05	-0.12508	0.00042357	0.43223	0.00016554	-0.17668	0.00040611	0.40542	0.00031882	0.50776	0.00015379	0.12051	-0.00015961	-0.15883	2.683e-05	0.08851
4.575	5.799e-05	0.00934	-3.328e-05	-0.15599	-1.364e-05	-0.15379	0.00035282	0.36148	0.00010224	-0.23998	0.00044457	0.44388	0.00030909	0.49803	0.00012667	0.09339	-0.00018343	-0.18265	1.344e-05	0.07512
4.6	-9.41e-06	-0.05806	-0.0001048	-0.22751	-2.832e-05	-0.16847	0.00028577	0.29443	6.415e-05	-0.27807	0.00047922	0.47853	0.00027733	0.46627	0.00010963	0.07635	-0.00019436	-0.19358	-2.253e-05	0.03915
4.625	-5.119e-05	-0.09984	-0.00015633	-0.27904	-3.104e-05	-0.17119	0.00023539	0.24405	6.492e-05	-0.2773	0.0004996	0.49891	0.00023506	0.424	0.00010741	0.07413	-0.00019724	-0.19646	-6.782e-05	-0.00614
4.65	-5.92e-05	-0.10785	-0.00019114	-0.31385	-3.475e-05	-0.1749	0.00020618	0.21484	0.00011471	-0.22751	0.00051204	0.51135	0.00017834	0.36728	0.00013966	0.10638	-0.00019311	-0.19233	-0.00012421	-0.06253
4.675	-4.499e-05	-0.09364	-0.00019413	-0.31684	-2.395e-05	-0.1641	0.00020108	0.20974	0.00018234	-0.15988	0.00051115	0.51046	0.00012576	0.3147	0.00020741	0.17413	-0.00016947	-0.16869	-0.00016156	-0.09988
4.7	-1.397e-05	-0.06262	-0.00017673	-0.29944	1.54e-06	-0.13861	0.00019405	0.20271	0.00025026	-0.09196	0.00051984	0.51915	8.613e-05	0.27507	0.00027803	0.24475	-0.00014473	-0.14395	-0.00017898	-0.1173
4.725	2.403e-05	-0.02462	-0.000164	-0.28671	1.329e-05	-0.12686	0.00017228	0.18094	0.000302	-0.04022	0.00054947	0.54878	7.187e-05	0.26081	0.00033224	0.29896	-0.00013011	-0.12933	-0.00018046	-0.11878
4.75	5.506e-05	0.00641	-0.00016241	-0.28512	1.376e-05	-0.12639	0.00013078	0.13944	0.00033308	-0.00914	0.00058541	0.58472	9.448e-05	0.28342	0.0003713	0.33802	-0.00013116	-0.13038	-0.00019452	-0.13284
4.775	7.577e-05	0.02712	-0.00016521	-0.28792	1.403e-05	-0.12612	7.258e-05	0.08124	0.00035693	0.01471	0.00059867	0.59798	0.00011715	0.30609	0.00041379	0.38051	-0.00013483	-0.13405	-0.00022078	-0.1591
4.8	0.00010339	0.05474	-0.00017343	-0.29614	2.59e-06	-0.13756	2.192e-05	0.03058	0.00038631	0.04409	0.00056461	0.56392	0.00011975	0.30869	0.00045062	0.41734	-0.00012418	-0.1234	-0.00020947	-0.14779
4.825	0.00016697	0.11832	-0.00019134	-0.31405	-2.928e-05	-0.16943	-1.845e-05	-0.00979	0.00040323	0.06101	0.00049664	0.49595	0.00013296	0.3219	0.00047037	0.43709	-0.00012983	-0.12905	-0.00015629	-0.09461
4.85	0.00026165	0.213	-0.00021153	-0.33424	-6.038e-05	-0.20053	-4.718e-05	-0.03852	0.00038753	0.04531	0.00041875	0.41806	0.00014815	0.33709	0.0004682	0.43492	-0.0001354	-0.13462	-8.178e-05	-0.0201
4.875	0.0003527	0.30405	-0.0002236	-0.34631	-6.425e-05	-0.2044	-7.254e-05	-0.06388	0.00037344	0.03122	0.00036168	0.36099	0.00018253	0.37147	0.00043964	0.40636	-0.00012757	-0.12679	1.52e-05	0.07688
4.9	0.00042051	0.37186	-0.00020761	-0.33032	-6.3e-05	-0.20315	-0.00010728	-0.09862	0.00037203	0.02981	0.00032444	0.32375	0.00019172	0.38066	0.00039681	0.36353	-0.00011274	-0.11196	0.00011608	0.17776
4.925	0.00044913	0.40048	-0.0001707	-0.29341	-4.126e-05	-0.18141	-0.00012292	-0.11426	0.0003835	0.04128	0.00030397	0.30328	0.00018395	0.37289	0.00036323	0.32995	-9.43e-05	-0.09352	0.00019778	0.25946
4.95	0.00045459	0.40594	-0.00013783	-0.26054	1.542e-05	-0.12473	-0.00012273	-0.11407	0.00038474	0.04252	0.00030662	0.30593	0.00016584	0.35478	0.00031533	0.28205	-6.303e-05	-0.06225	0.00025612	0.3178
4.975	0.00043576	0.38711	-0.00013664	-0.25935	9.309e-05	-0.04706	-9.648e-05	-0.08782	0.00036661	0.02439	0.000317	0.31631	0.00016563	0.35457	0.00025197	0.21869	-4.098e-05	-0.0402	0.00027303	0.33471
5	0.00037946	0.33081	-0.0001662	-0.28891	0.00016353	0.02338	-6.165e-05	-0.05299	0.00031173	-0.03049	0.00029461	0.29392	0.0001823	0.37124	0.00018704	0.15376	-2.231e-05	-0.02153	0.0002474	0.30908
5.025	0.00031598	0.26733	-0.00021259	-0.3353	0.00020725	0.0671	-3.103e-05	-0.02237	0.00024379	-0.09843	0.00026057	0.25988	0.00019669	0.38563	0.00013719	0.10391	-1.208e-05	-0.0113	0.00022987	0.29155
5.05	0.00024758	0.19893	-0.0002535	-0.37621	0.00023533	0.09518	-1.633e-05	-0.00767	0.00018761	-0.15461	0.00022484	0.22415	0.00019247	0.38141	0.00010745	0.07417	-1.877e-05	-0.01799	0.00021436	0.27604
5.075	0.00014987	0.10122	-0.00030536	-0.42807	0.0002589	0.11875	-1.943e-05	-0.01077	0.00016236	-0.17986	0.0001706	0.16991	0.00019824	0.38718	8.543e-05	0.05215	-3.699e-05	-0.03621	0.0002045	0.26618
5.1	2.659e-05	-0.02206	-0.00036099	-0.4837	0.00027708	0.13693	-2.455e-05	-0.01589	0.00016635	-0.17587	9.43e-05	0.09361	0.00021473	0.40367	8.723e-05	0.05395	-3.557e-05	-0.03479	0.00018275	0.24443
5.125	-8.745e-05	-0.1361	-0.00040022	-0.52293	0.00026672	0.12657	-2.994e-05	-0.02128	0.00016348	-0.17874	2.559e-05	0.0249	0.00024086	0.4298	0.00011488	0.0816	-3.179e-05	-0.03101	0.00013312	0.1948
5.15	-0.00017282	-0.22147	-0.00041752	-0.54023	0.00023404	0.09389	-4.127e-05	-0.03261	0.00014516	-0.19706	-3.167e-05	-0.03236	0.00028892	0.47786	0.00015633	0.12305	-3.608e-05	-0.0353	6.982e-05	0.1315
5.175	-0.00022559	-0.27424	-0.00040856	-0.53127	0.00018914	0.04899	-6.143e-05	-0.05277	0.00013132	-0.2109	-5.905e-05	-0.05974	0.00033172	0.52066	0.00019686	0.16358	-5.557e-05	-0.05479	2.5e-05	0.08668
5.2	-0.00025599	-0.30464	-0.00036171	-0.48442	0.00014567	0.00552	-8.688e-05	-0.07822	0.00013717	-0.20505	-5.833e-05	-0.05902	0.00038479	0.57373	0.00021386	0.18058	-9.058e-05	-0.0898	9.33e-06	0.07101
5.225	-0.00027528	-0.32393	-0.00027058	-0.39329	0.00010609	-0.03406	-9.703e-05	-0.08837	0.00014705	-0.19517	-5.232e-05	-0.05301	0.00044064	0.62958	0.00018583	0.15255	-0.00011798	-0.1172	2.749e-05	0.08917
5.25	-0.00027188	-0.32053	-0.00013649	-0.2592	5.693e-05	-0.08322	-9.366e-05	-0.085	0.00014541	-0.19681	-2.987e-05	-0.03056	0.00046402	0.65296	0.00013861	0.10533	-0.00011763	-0.11685	6.386e-05	0.12554
5.275	-0.00025137	-0.30002	1.6e-05	-0.10671	-1.662e-05	-0.15677	-7.977e-05	-0.07111	0.0001293	-0.21292	2.27e-06	0.00158	0.00044377	0.63271	5.476e-05	0.02148	-9.863e-05	-0.09785	9.53e-05	0.15698
5.3	-0.00021536	-0.26401	0.00012769	0.00498	-8.641e-05	-0.22656	-2.961e-05	-0.02095	9.463e-05	-0.24759	4.2e-05	0.04131	0.00041367	0.60261	-3.156e-05	-0.06484	-5.591e-05	-0.05513	0.00011743	0.17911
5.325	-0.00016241	-0.21106	0.00019684	0.07413	-0.00010768	-0.24783	4.273e-05	0.05139	5.634e-05	-0.28588	8.077e-05	0.08008	0.00036961	0.55855	-9.993e-05	-0.13321	-6.21e-06	-0.00543	0.00011784	0.17952
5.35	-6.785e-05	-0.1165	0.00022986	0.10715	-9.273e-05	-0.23288	0.00012136	0.13002	3.052e-05	-0.3117	0.00011572	0.11503	0.00030076	0.4897	-0.00013227	-0.16555	2.814e-05	0.02892	0.00013201	0.19369
5.375	5.805e-05	0.0094	0.00023491	0.1122	-5.498e-05	-0.19513	0.00021752	0.22618	2.63e-05	-0.31592	0.00014517	0.14448	0.00025728	0.44622	-0.00014441	-0.17769	4.381e-05	0.04459	0.00016174	0.22342
5.4	0.00020098	0.15233	0.00021067	0.08796	-2.433e-05	-0.16448	0.00032067	0.32933	4.522e-05	-0.297	0.00019223	0.19154	0.00022718	0.41612	-0.00013629	-0.16957	6.103e-05	0.06181	0.00018364	0.24532
5.425	0.00034732	0.29867	0.00016585	0.04314	1.44e-06	-0.13871	0.00041797	0.42663	7.193e-05	-0.27029	0.00024664	0.24595	0.00020823	0.39717	-7.349e-05	-0.10677	6.342e-05	0.0642	0.00021179	0.27347
5.45	0.00048412	0.43547	0.00013036	0.00765	2.11e-06	-0.13804	0.00048118	0.48984	0.00010066	-0.24156	0.00029766	0.29697	0.00018833	0.37727	4.21e-06	-0.02907	6.02e-05	0.06098	0.00023185	0.29353
5.475	0.0006125	0.56385	0.00011321	-0.0095	-2.624e-05	-0.16639	0.00050568	0.51434	0.00014365	-0.19857	0.00034157	0.34088	0.00016768	0.35662	2.602e-05	-0.00726	6.903e-05	0.06981	0.00024288	0.30456
5.5	0.0007141	0.66545	0.00010669	-0.01602	-7.938e-05	-0.21953	0.00050056	0.50922	0.00019704	-0.14518	0.00039552	0.39483	0.00013673	0.32567	2.004e-05	-0.01324	7.935e-05	0.08013	0.00024093	0.30261
5.525	0.00077502	0.72637	8.99e-05	-0.03281	-0.00013716	-0.27731	0.0004649	0.47356	0.00026151	-0.08071	0.00045961	0.45892	0.00012203	0.31097	1.779e-05	-0.01549	6.78e-05	0.06858	0.000229	0.29068
5.55	0.00079594	0.74729	6.417e-05	-0.05854	-0.00016105	-0.3012	0.00042951	0.43817	0.00033207	-0.01015	0.00052742	0.52673	0.00014031	0.32925	2.539e-05	-0.00789	4.199e-05	0.04277	0.00021477	0.27645
5.575	0.00079099	0.74234	3.343e-05	-0.08928	-0.00015158	-0.29173	0.00040161	0.41027	0.00039561	0.05339	0.00057153	0.57084	0.00018833	0.37727	1.872e-05	-0.01456	1.049e-05	0.01127	0.00020277	0.26445
5.6	0.000782	0.73335	1.369e-05	-0.10902	-0.00012957	-0.26972	0.00034897	0.35763	0.00044333	0.10111	0.0005895	0.58881	0.00023119	0.42013	-1.501e-05	-0.04829	-2.172e-05	-0.02094	0.00015957	0.22125
5.625	0.0007759	0.72725	3.31e-05	-0.08961	-0.00011997	-0.26012	0.00029315	0.30181	0.00045908	0.11686	0.00061713	0.61644	0.00026064	0.44958	-5.329e-05	-0.08657	-4.931e-05	-0.04853	9.443e-05	0.15611
5.65	0.00077584	0.72719	8.733e-05	-0.03538	-0.00012503	-0.26518	0.00025405	0.26271	0.0004713	0.12908	0.00062728	0.62659	0.00027954	0.46848	-9.376e-05	-0.12704	-7.754e-05	-0.07676	3.752e-05	0.0992
5.675	0.00077352	0.72487	0.0001628	0.04009	-0.00012689	-0.26704	0.00024696	0.25562	0.00045971	0.11749	0.00060121	0.60052	0.00029634	0.48528	-0.00011194	-0.14522	-0.00011112	-0.11034	-8.52e-06	0.05316
5.7	0.00078488	0.73623	0.00022562	0.10291	-0.00010915	-0.2493	0.00026816	0.27682	0.00044108	0.09886	0.00056349	0.5628	0.000304	0.49294	-0.0001159	-0.14918	-0.0001516	-0.15082	-4.083e-05	0.02085
5.725	0.00082218	0.77353	0.00025428	0.13157	-6.544e-05	-0.20559	0.00030521	0.31387	0.00041461	0.07239	0.00054	0.53931	0.00030613	0.49507	-0.00010556	-0.13884	-0.0001764	-0.17562	-4.376e-05	0.01792
5.75	0.00084576	0.79711	0.00025591	0.1332	-1.983e-05	-0.15998	0.00033298	0.34164	0.0004118	0.06958	0.00050907	0.50838	0.00031192	0.50086	-0.00010138	-0.13466	-0.00019757	-0.19679	-3.352e-05	0.02816
5.775	0.0008566	0.80795	0.00023795	0.11524	2.064e-05	-0.11951	0.00032527	0.33393	0.00044505	0.10283	0.00045723	0.45654	0.00031923	0.50817	-8.595e-05	-0.11923	-0.00020338	-0.2026	-2.749e-05	0.03419
5.8	0.00085432	0.80567	0.00020254	0.07983	2.269e-05	-0.11746	0.00028111	0.28977	0.00047842	0.1362	0.00039763	0.39694	0.00030384	0.49278	-6.051e-05	-0.09379	-0.00018567	-0.18489	-2.698e-05	0.0347
5.825	0.00082693	0.77828	0.00015078	0.02807	-1.18e-06	-0.14133	0.00020774	0.2164	0.00048349	0.14127	0.00032095	0.32026	0.00027421	0.46315	-5.254e-05	-0.08582	-0.00015634	-0.15556	-3.416e-05	0.02752
5.85	0.00078125	0.7326	7.259e-05	-0.05012	-4.389e-05	-0.18404	0.00014793	0.15659	0.0004522	0.10998	0.00024574	0.24505	0.00025751	0.44645	-6.317e-05	-0.09645	-0.00012187	-0.12109	-3.247e-05	0.02921
5.875	0.00073326	0.68461	-3.505e-05	-0.15776	-8.158e-05	-0.22173	0.00010165	0.11031	0.00038793	0.04571	0.0001851	0.18441	0.00025137	0.44031	-8.083e-05	-0.11411	-9.846e-05	-0.09768	-2.514e-05	0.03654
5.9	0.00067222	0.62357	-0.00015369	-0.2764	-0.00010828	-0.24843	9.029e-05	0.09895	0.00030031	-0.04191	0.00010992	0.10923	0.00023207	0.42101	-0.00011083	-0.14411	-7.367e-05	-0.07289	-1.451e-05	0.04717
5.925	0.0005886	0.53995	-0.00025849	-0.3812	-0.00010356	-0.24371	0.0001101	0.11876	0.00020761	-0.13461	5.275e-05	0.05206	0.00022101	0.40995	-0.00014252	-0.1758	-4.704e-05	-0.04626	-6.43e-06	0.05525
5.95	0.00046533	0.41668	-0.00033955	-0.46226	-8.31e-05	-0.22325	0.00015501	0.16367	0.00013102	-0.2112	3.064e-05	0.02995	0.00022703	0.41597	-0.00017238	-0.20566	-2.57e-05	-0.02492	7.84e-06	0.06952
5.975	0.0003117	0.26305	-0.00039764	-0.52035	-6.643e-05	-0.20658	0.00019343	0.20209	0.0001034	-0.23882	2.082e-05	0.02013	0.0002545	0.44344	-0.0001783	-0.21158	2.189e-05	0.02267	2.545e-05	0.08713
6	0.00011686	0.06821	-0.00046833	-0.59104	-6.59e-05	-0.20605	0.00023249	0.24115	0.00010705	-0.23517	3.743e-05	0.03674	0.000286	0.47494	-0.00012601	-0.15929	8.885e-05	0.08963	3.297e-05	0.09465
6.025	-8.815e-05	-0.1368	-0.00055806	-0.68077	-6.361e-05	-0.20376	0.00026152	0.27018	0.00011644	-0.22578	5.923e-05	0.05854	0.00028991	0.47885	-5.121e-05	-0.08449	0.00015808	0.15886	3.343e-05	0.09511
6.05	-0.00028814	-0.33679	-0.0006621	-0.78481	-4.58e-05	-0.18595	0.00026835	0.27701	0.00011856	-0.22366	7.516e-05	0.07447	0.00026192	0.45086	-4.07e-06	-0.03735	0.00017895	0.17973	2.396e-05	0.08564
6.075	-0.00043989	-0.48854	-0.00075603	-0.87874	-2.804e-05	-0.16819	0.00024514	0.2538	0.00010131	-0.24091	7.168e-05	0.07099	0.00023261	0.42155	1.625e-05	-0.01703	0.00016246	0.16324	-9.98e-06	0.0517
6.1	-0.00052722	-0.57587	-0.00081988	-0.94259	-1e-05	-0.15015	0.0002287	0.23736	8.859e-05	-0.25363	6.065e-05	0.05996	0.00022628	0.41522	8.88e-06	-0.0244	0.00014942	0.1502	-5.599e-05	0.00569
6.125	-0.00055496	-0.60361	-0.00084333	-0.96604	4.54e-06	-0.13561	0.00022258	0.23124	7.045e-05	-0.27177	5.17e-05	0.05101	0.00022439	0.41333	-1.093e-05	-0.04421	0.00016139	0.16217	-7.677e-05	-0.01509
6.15	-0.00054955	-0.5982	-0.00084017	-0.96288	3.384e-05	-0.10631	0.00022553	0.23419	4.177e-05	-0.30045	4.724e-05	0.04655	0.00022064	0.40958	-1.826e-05	-0.05154	0.00017767	0.17845	-6.566e-05	-0.00398
6.175	-0.00054244	-0.59109	-0.00083282	-0.95553	4.406e-05	-0.09609	0.000225	0.23366	5.61e-06	-0.33661	5.239e-05	0.0517	0.00020952	0.39846	-6.38e-06	-0.03966	0.00016924	0.17002	-3.927e-05	0.02241
6.2	-0.00054635	-0.595	-0.0008154	-0.93811	5.146e-05	-0.08869	0.00021155	0.22021	-2.685e-05	-0.36907	5.749e-05	0.0568	0.00020132	0.39026	2.479e-05	-0.00849	0.00012389	0.12467	-5.7e-07	0.06111
6.225	-0.00056304	-0.61169	-0.00078009	-0.9028	5.371e-05	-0.08644	0.00017402	0.18268	-6.07e-05	-0.40292	4.497e-05	0.04428	0.00018556	0.3745	3.521e-05	0.00193	7.204e-05	0.07282	4.66e-05	0.10828
6.25	-0.00057417	-0.62282	-0.0007192	-0.84191	6.137e-05	-0.07878	0.0001358	0.14446	-8.411e-05	-0.42633	4.187e-05	0.04118	0.00019883	0.38777	5.471e-05	0.02143	3.954e-05	0.04032	8.45e-05	0.14618
6.275	-0.00056828	-0.61693	-0.00063754	-0.76025	7.74e-05	-0.06275	0.0001168	0.12546	-0.00011444	-0.45666	3.425e-05	0.03356	0.00024317	0.43211	6.791e-05	0.03463	3.96e-05	0.04038	0.00010107	0.16275
6.3	-0.00053561	-0.58426	-0.00055053	-0.67324	9.481e-05	-0.04534	0.00011104	0.1197	-0.00014283	-0.48505	1.341e-05	0.01272	0.00029214	0.48108	8.469e-05	0.05141	6.522e-05	0.066	0.0001044	0.16608
6.325	-0.00048559	-0.53424	-0.00049309	-0.6158	0.00011764	-0.02251	8.407e-05	0.09273	-0.00017074	-0.51296	5.26e-06	0.00457	0.00032644	0.51538	9.055e-05	0.05727	8.977e-05	0.09055	9.799e-05	0.15967
6.35	-0.00043093	-0.47958	-0.0004569	-0.57961	0.0001391	-0.00105	2.552e-05	0.03418	-0.0001767	-0.51892	5e-07	-0.00019	0.0003342	0.52314	8.845e-05	0.05517	0.00011964	0.12042	7.513e-05	0.13681
6.375	-0.0003533	-0.40195	-0.00043785	-0.56056	0.0001732	0.03305	-4.842e-05	-0.03976	-0.0001788	-0.52102	-2.04e-06	-0.00273	0.00031475	0.50369	7.619e-05	0.04291	0.00016805	0.16883	5.147e-05	0.11315
6.4	-0.00023978	-0.28843	-0.00040717	-0.52988	0.00021728	0.07713	-0.00010166	-0.093	-0.00016641	-0.50863	1.325e-05	0.01256	0.00030917	0.49811	6.807e-05	0.03479	0.00018559	0.18637	1.729e-05	0.07897
6.425	-9.923e-05	-0.14788	-0.0003524	-0.47511	0.00024187	0.10172	-0.00011593	-0.10727	-0.00015243	-0.49465	5.451e-05	0.05382	0.00033682	0.52576	7.822e-05	0.04494	0.00016425	0.16503	-4.471e-05	0.01697
6.45	5.234e-05	0.00369	-0.00028005	-0.40276	0.00023685	0.0967	-0.00010796	-0.0993	-0.00013352	-0.47574	8.289e-05	0.0822	0.00034323	0.53217	0.00010913	0.07585	0.00012056	0.12134	-0.00010788	-0.0462
6.475	0.00019729	0.14864	-0.00018899	-0.3117	0.00021645	0.0763	-9.224e-05	-0.08358	-9.397e-05	-0.43619	8.976e-05	0.08907	0.00031547	0.50441	0.00012298	0.0897	9.605e-05	0.09683	-0.00016305	-0.10137
6.5	0.00032033	0.27168	-9.126e-05	-0.21397	0.00019723	0.05708	-8.369e-05	-0.07503	-5.258e-05	-0.3948	9.151e-05	0.09082	0.00027292	0.46186	0.00012583	0.09255	0.00010676	0.10754	-0.00020619	-0.14451
6.525	0.00042452	0.37587	-1.106e-05	-0.13377	0.00018557	0.04542	-0.00010214	-0.09348	-2.337e-05	-0.36559	9.462e-05	0.09393	0.00023585	0.42479	0.0001245	0.09122	0.0001317	0.13248	-0.00023591	-0.17423
6.55	0.0004909	0.44225	3.065e-05	-0.09206	0.00019125	0.0511	-0.00014206	-0.1334	-2.314e-05	-0.36536	9.921e-05	0.09852	0.00020664	0.39558	0.00011814	0.08486	0.00016868	0.16946	-0.00024514	-0.18346
6.575	0.00052779	0.47914	5.168e-05	-0.07103	0.00020218	0.06203	-0.00016302	-0.15436	-2.536e-05	-0.36758	0.00010799	0.1073	0.00016334	0.35228	0.00013228	0.099	0.00019644	0.19722	-0.00023701	-0.17533
6.6	0.00055772	0.50907	6.64e-05	-0.05631	0.00021716	0.07701	-0.00015182	-0.14316	-1.408e-05	-0.3563	0.00012417	0.12348	0.0001245	0.31344	0.00017302	0.13974	0.00019571	0.19649	-0.00021701	-0.15533
6.625	0.00059776	0.54911	8.95e-05	-0.03321	0.00021501	0.07486	-0.00010339	-0.09473	-3.32e-06	-0.34554	0.00011695	0.11626	0.00010627	0.29521	0.00023736	0.20408	0.00017889	0.17967	-0.00018058	-0.1189
6.65	0.00065161	0.60296	9.539e-05	-0.02732	0.00017536	0.03521	-4.584e-05	-0.03718	7.41e-06	-0.33481	7.948e-05	0.07879	0.00011552	0.30446	0.00031295	0.27967	0.00014917	0.14995	-0.00017182	-0.11014
6.675	0.00069771	0.64906	6.41e-05	-0.05861	0.00011563	-0.02452	1.49e-05	0.02356	2.781e-05	-0.31441	3.508e-05	0.03439	0.00012564	0.31458	0.00035558	0.3223	0.00013098	0.13176	-0.00020372	-0.14204
6.7	0.0007269	0.67825	-3.82e-06	-0.12653	5.254e-05	-0.08761	5.303e-05	0.06169	4.233e-05	-0.29989	-2.136e-05	-0.02205	0.00015763	0.34657	0.00035042	0.31714	0.00013892	0.1397	-0.00025105	-0.18937
6.725	0.00072086	0.67221	-0.00011511	-0.23782	1.12e-06	-0.13903	6.906e-05	0.07772	5.183e-05	-0.29039	-7.266e-05	-0.07335	0.00020533	0.39427	0.00032372	0.29044	0.00016296	0.16374	-0.00027987	-0.21819
6.75	0.00067208	0.62343	-0.00025563	-0.37834	-2.795e-05	-0.1681	7.493e-05	0.08359	7.84e-05	-0.26382	-0.00011215	-0.11284	0.00026174	0.45068	0.0002649	0.23162	0.00020609	0.20687	-0.00028659	-0.22491
6.775	0.00060004	0.55139	-0.00039606	-0.51877	-5.605e-05	-0.1962	7.012e-05	0.07878	0.00011326	-0.22896	-0.00014876	-0.14945	0.00030954	0.49848	0.00021933	0.18605	0.00025132	0.2521	-0.00026064	-0.19896
6.8	0.00052358	0.47493	-0.00052184	-0.64455	-7.21e-05	-0.21225	6.254e-05	0.0712	0.00014378	-0.19844	-0.00016719	-0.16788	0.00035479	0.54373	0.00019806	0.16478	0.00027465	0.27543	-0.00021163	-0.14995
6.825	0.00043586	0.38721	-0.0006093	-0.73201	-7.311e-05	-0.21326	6.594e-05	0.0746	0.00017142	-0.1708	-0.00016817	-0.16886	0.00037084	0.55978	0.0001881	0.15482	0.00026888	0.26966	-0.00014274	-0.08106
6.85	0.00032225	0.2736	-0.00066632	-0.78903	-5.95e-05	-0.19965	8.219e-05	0.09085	0.00020804	-0.13418	-0.00016568	-0.16637	0.00038107	0.57001	0.00017614	0.14286	0.00023913	0.23991	-7.13e-05	-0.00962
6.875	0.00018769	0.13904	-0.00070229	-0.825	-4.379e-05	-0.18394	8.716e-05	0.09582	0.00024024	-0.10198	-0.00014647	-0.14716	0.00038981	0.57875	0.00016248	0.1292	0.00020593	0.20671	-9.77e-06	0.05191
6.9	5.311e-05	0.00446	-0.00071975	-0.84246	-4.183e-05	-0.18198	5.977e-05	0.06843	0.00025633	-0.08589	-8.464e-05	-0.08533	0.00039253	0.58147	0.00016128	0.128	0.00019087	0.19165	2.942e-05	0.0911
6.925	-5.487e-05	-0.10352	-0.00073151	-0.85422	-4.281e-05	-0.18296	1.785e-05	0.02651	0.00024468	-0.09754	-2.974e-05	-0.03043	0.00040369	0.59263	0.00016034	0.12706	0.00018638	0.18716	4.671e-05	0.10839
6.95	-0.00011164	-0.16029	-0.00073329	-0.856	-4.321e-05	-0.18336	-3.86e-05	-0.02994	0.00023045	-0.11177	-2.354e-05	-0.02423	0.0004225	0.61144	0.00015923	0.12595	0.00017906	0.17984	3.231e-05	0.09399
6.975	-0.00013544	-0.18409	-0.00070908	-0.83179	-5.649e-05	-0.19664	-9.232e-05	-0.08366	0.0002333	-0.10892	-4.848e-05	-0.04917	0.00041899	0.60793	0.00016838	0.1351	0.00016737	0.16815	7.62e-06	0.0693
7	-0.00013287	-0.18152	-0.00066002	-0.78273	-7.617e-05	-0.21632	-0.0001154	-0.10674	0.00022707	-0.11515	-8.611e-05	-0.0868	0.00037837	0.56731	0.0001645	0.13122	0.00013939	0.14017	1.593e-05	0.07761
7.025	-0.00012384	-0.17249	-0.00060671	-0.72942	-0.00010512	-0.24527	-7.846e-05	-0.0698	0.00020563	-0.13659	-0.00011955	-0.12024	0.0003076	0.49654	0.00017881	0.14553	8.472e-05	0.0855	5.239e-05	0.11407
7.05	-0.00012422	-0.17287	-0.00058103	-0.70374	-9.603e-05	-0.23618	-3.8e-07	0.00828	0.00018338	-0.15884	-0.00013205	-0.13274	0.00023637	0.42531	0.00018996	0.15668	1.419e-05	0.01497	6.85e-05	0.13018
7.075	-0.00015155	-0.2002	-0.00060132	-0.72403	-3.449e-05	-0.17464	7.185e-05	0.08051	0.00015314	-0.18908	-0.000148	-0.14869	0.00016927	0.35821	0.00019567	0.16239	-2.086e-05	-0.02008	6.056e-05	0.12224
7.1	-0.00018698	-0.23563	-0.00064367	-0.76638	3.496e-05	-0.10519	0.00011468	0.12334	0.00010392	-0.2383	-0.00014471	-0.1454	0.00012624	0.31518	0.0001772	0.14392	-3.253e-05	-0.03175	3.139e-05	0.09307
7.125	-0.00023306	-0.28171	-0.00068878	-0.81149	9.778e-05	-0.04237	0.00012062	0.12928	4.787e-05	-0.29435	-0.00011658	-0.11727	8.953e-05	0.27847	0.0001559	0.12262	-2.078e-05	-0.02	-1.008e-05	0.0516
7.15	-0.00028106	-0.32971	-0.00071097	-0.83368	0.00013676	-0.00339	0.00011139	0.12005	5.82e-06	-0.3364	-7.703e-05	-0.07772	4.423e-05	0.23317	0.00013685	0.10357	-2.631e-05	-0.02553	-4.307e-05	0.01861
7.175	-0.00031092	-0.35957	-0.00068054	-0.80325	0.00016938	0.02923	8.481e-05	0.09347	-1.532e-05	-0.35754	-2.577e-05	-0.02646	7.27e-06	0.19621	0.00013239	0.09911	-4.079e-05	-0.04001	-2.716e-05	0.03452
7.2	-0.00033078	-0.37943	-0.00062849	-0.7512	0.0001915	0.05135	6.242e-05	0.07108	-2.01e-05	-0.36232	3.124e-05	0.03055	-1.307e-05	0.17587	0.00014112	0.10784	-3.766e-05	-0.03688	3.244e-05	0.09412
7.225	-0.00034918	-0.39783	-0.00058792	-0.71063	0.00018573	0.04558	4.942e-05	0.05808	-2.778e-05	-0.37	8.626e-05	0.08557	-5.54e-06	0.1834	0.00015688	0.1236	-8.1e-06	-0.00732	8.789e-05	0.14957
7.25	-0.00036737	-0.41602	-0.00057956	-0.70227	0.00016825	0.0281	3.327e-05	0.04193	-3.422e-05	-0.37644	0.00012363	0.12294	5.13e-06	0.19407	0.00014985	0.11657	5.241e-05	0.05319	0.00012093	0.18261
7.275	-0.00039238	-0.44103	-0.00057764	-0.70035	0.00015445	0.0143	3.14e-06	0.0118	-4.431e-05	-0.38653	0.00011284	0.11215	1.78e-06	0.19072	0.00012385	0.09057	0.00013562	0.1364	0.00013736	0.19904
7.3	-0.00040118	-0.44983	-0.00054684	-0.66955	0.00013066	-0.00949	-4.466e-05	-0.036	-5.117e-05	-0.39339	7.009e-05	0.0694	9.4e-06	0.19834	7.222e-05	0.03894	0.00021531	0.21609	0.0001659	0.22758
7.325	-0.00039745	-0.4461	-0.0005045	-0.62721	0.00010263	-0.03752	-8.689e-05	-0.07823	-9.265e-05	-0.43487	1.282e-05	0.01213	1.217e-05	0.20111	1.177e-05	-0.02151	0.00027917	0.27995	0.00018513	0.24681
7.35	-0.00037523	-0.42388	-0.00046361	-0.58632	8.084e-05	-0.05931	-0.00011509	-0.10643	-0.00014478	-0.487	-1.971e-05	-0.0204	1.681e-05	0.20575	-1.821e-05	-0.05149	0.00032014	0.32092	0.00020632	0.268
7.375	-0.00033425	-0.3829	-0.00041975	-0.54246	5.844e-05	-0.08171	-0.00012841	-0.11975	-0.00017253	-0.51475	-2.955e-05	-0.03024	1.182e-05	0.20076	-5.03e-06	-0.03831	0.00034044	0.34122	0.00020947	0.27115
7.4	-0.00026981	-0.31846	-0.00039309	-0.5158	3.737e-05	-0.10278	-0.00010832	-0.09966	-0.0001543	-0.49652	-2.9e-05	-0.02969	9.02e-06	0.19796	1.793e-05	-0.01535	0.00034657	0.34735	0.00020953	0.27121
7.425	-0.00019112	-0.23977	-0.00038588	-0.50859	3.282e-05	-0.10733	-6.981e-05	-0.06115	-0.00011623	-0.45845	-5.66e-05	-0.05729	5.77e-06	0.19471	4.234e-05	0.00906	0.00032405	0.32483	0.00019808	0.25976
7.45	-0.00010047	-0.14912	-0.00038128	-0.50399	4.124e-05	-0.09891	-3.705e-05	-0.02839	-8.221e-05	-0.42443	-9.443e-05	-0.09512	-1.097e-05	0.17797	4.659e-05	0.01331	0.00031223	0.31301	0.00016441	0.22609
7.475	-1.716e-05	-0.06581	-0.00037319	-0.4959	5.991e-05	-0.08024	-1.387e-05	-0.00521	-4.504e-05	-0.38726	-0.00010897	-0.10966	-2.762e-05	0.16132	3.993e-05	0.00665	0.00028981	0.29059	0.00013486	0.19654
7.5	5.164e-05	0.00299	-0.00036139	-0.4841	8.086e-05	-0.05929	9.5e-07	0.00961	1.004e-05	-0.33218	-8.894e-05	-0.08963	-2.834e-05	0.1606	4.166e-05	0.00838	0.00024925	0.25003	0.00012081	0.18249
7.525	0.00010559	0.05694	-0.00035047	-0.47318	0.00010226	-0.03789	4.477e-05	0.05343	4.046e-05	-0.30176	-6.546e-05	-0.06615	-1.697e-05	0.17197	5.362e-05	0.02034	0.0002005	0.20128	0.00012151	0.18319
7.55	0.00015582	0.10717	-0.0003554	-0.47811	0.00011707	-0.02308	0.00011199	0.12065	2.598e-05	-0.31624	-5.764e-05	-0.05833	-1.36e-05	0.17534	6.733e-05	0.03405	0.00015397	0.15475	0.00015638	0.21806
7.575	0.00019312	0.14447	-0.00038366	-0.50637	0.00013749	-0.00266	0.00016491	0.17357	-1.648e-05	-0.3587	-3.65e-05	-0.03719	-1.521e-05	0.17373	6.217e-05	0.02889	0.00011641	0.11719	0.00020248	0.26416
7.6	0.00019675	0.1481	-0.00041502	-0.53773	0.00015069	0.01054	0.00019016	0.19882	-4.728e-05	-0.3895	-3.05e-06	-0.00374	4.83e-06	0.19377	5.07e-05	0.01742	8.639e-05	0.08717	0.00022346	0.28514
7.625	0.00017084	0.12219	-0.00042484	-0.54755	0.00017022	0.03007	0.00018714	0.1958	-5.938e-05	-0.4016	2.082e-05	0.02013	4.935e-05	0.23829	3.913e-05	0.00585	8.768e-05	0.08846	0.00021425	0.27593
7.65	0.00014565	0.097	-0.00039704	-0.51975	0.00017942	0.03927	0.00016485	0.17351	-5.682e-05	-0.39904	4.16e-05	0.04091	9.855e-05	0.28749	4.174e-05	0.00846	0.0001137	0.11448	0.00018206	0.24374
7.675	0.00014454	0.09589	-0.00033825	-0.46096	0.00016791	0.02776	0.00014623	0.15489	-5.867e-05	-0.40089	8.068e-05	0.07999	0.00014	0.32894	6.661e-05	0.03333	0.00015609	0.15687	0.00015826	0.21994
7.7	0.00015021	0.10156	-0.00028027	-0.40298	0.00017085	0.0307	0.0001409	0.14956	-4.67e-05	-0.38892	0.00013541	0.13472	0.00014791	0.33685	9.106e-05	0.05778	0.00018762	0.1884	0.00015439	0.21607
7.725	0.0001372	0.08855	-0.00022117	-0.34388	0.00019832	0.05817	0.00014142	0.15008	-2.674e-05	-0.36896	0.00017419	0.1735	0.00013494	0.32388	9.836e-05	0.06508	0.0002082	0.20898	0.00015796	0.21964
7.75	0.00010079	0.05214	-0.00018423	-0.30694	0.00023022	0.09007	0.00014985	0.15851	5.45e-06	-0.33677	0.00019468	0.19399	0.00012192	0.31086	7.736e-05	0.04408	0.00022769	0.22847	0.00013897	0.20065
7.775	5.006e-05	0.00141	-0.00016069	-0.2834	0.00025638	0.11623	0.00015325	0.16191	4.937e-05	-0.29285	0.00018757	0.18688	0.00014909	0.33803	4.721e-05	0.01393	0.00025428	0.25506	0.0001107	0.17238
7.8	-1.422e-05	-0.06287	-0.00014868	-0.27139	0.00026763	0.12748	0.00017038	0.17904	0.0001053	-0.23692	0.0001649	0.16421	0.00019776	0.3867	2.185e-05	-0.01143	0.00027692	0.2777	7.45e-05	0.13618
7.825	-5.928e-05	-0.10793	-0.00014154	-0.26425	0.00026923	0.12908	0.00020942	0.21808	0.00015887	-0.18335	0.00013163	0.13094	0.00023523	0.42417	2.061e-05	-0.01267	0.00028212	0.2829	4.069e-05	0.10237
7.85	-7.102e-05	-0.11967	-0.0001358	-0.25851	0.00028429	0.14414	0.00026583	0.27449	0.00019709	-0.14513	8.096e-05	0.08027	0.00024357	0.43251	2.677e-05	-0.00651	0.0002516	0.25238	1.618e-05	0.07786
7.875	-2.642e-05	-0.07507	-0.00011533	-0.23804	0.00030618	0.16603	0.00030351	0.31217	0.00020816	-0.13406	5.628e-05	0.05559	0.000238	0.42694	4.392e-05	0.01064	0.00021837	0.21915	-9.99e-06	0.05169
7.9	6.884e-05	0.02019	-6.816e-05	-0.19087	0.00033948	0.19933	0.00032825	0.33691	0.00019846	-0.14376	4.754e-05	0.04685	0.00023142	0.42036	4.286e-05	0.00958	0.00020582	0.2066	-3.677e-05	0.02491
7.925	0.00018528	0.13663	1.81e-06	-0.1209	0.00035082	0.21067	0.00034459	0.35325	0.00018349	-0.15873	4.167e-05	0.04098	0.00022301	0.41195	3.088e-05	-0.0024	0.0001864	0.18718	-8.575e-05	-0.02407
7.95	0.00029663	0.24798	8.385e-05	-0.03886	0.00034048	0.20033	0.00037793	0.38659	0.00017342	-0.1688	4.191e-05	0.04122	0.00021045	0.39939	1.128e-05	-0.022	0.00015986	0.16064	-0.00014403	-0.08235
7.975	0.00038296	0.33431	0.00017223	0.04952	0.00030318	0.16303	0.00044826	0.45692	0.00016354	-0.17868	1.675e-05	0.01606	0.00020156	0.3905	-9.2e-06	-0.04248	0.00013415	0.13493	-0.00018962	-0.12794
8	0.00043055	0.3819	0.00025745	0.13474	0.00025681	0.11666	0.00054198	0.55064	0.00016153	-0.18069	-1.897e-05	-0.01966	0.00019906	0.388	-1.885e-05	-0.05213	0.0001188	0.11958	-0.0002082	-0.14652
8.025	0.00041994	0.37129	0.00032695	0.20424	0.00020216	0.06201	0.00063318	0.64184	0.0001793	-0.16292	-3.596e-05	-0.03665	0.00021899	0.40793	-4.885e-05	-0.08213	9.257e-05	0.09335	-0.00021318	-0.1515
8.05	0.00036977	0.32112	0.00037096	0.24825	0.00017161	0.03146	0.00068341	0.69207	0.00020901	-0.13321	-2.838e-05	-0.02907	0.00024933	0.43827	-6.413e-05	-0.09741	7.562e-05	0.0764	-0.00018991	-0.12823
8.075	0.00032428	0.27563	0.00037938	0.25667	0.00017127	0.03112	0.00068469	0.69335	0.00023055	-0.11167	-1.435e-05	-0.01504	0.00026191	0.45085	-5.82e-05	-0.09148	6.985e-05	0.07063	-0.00014645	-0.08477
8.1	0.00030553	0.25688	0.00036285	0.24014	0.00016951	0.02936	0.0006305	0.63916	0.00022581	-0.11641	-8.57e-06	-0.00926	0.00022207	0.41101	-3.071e-05	-0.06399	5.607e-05	0.05685	-9.733e-05	-0.03565
8.125	0.00033761	0.28896	0.00034589	0.22318	0.00016453	0.02438	0.00053509	0.54375	0.00020262	-0.1396	-2.43e-06	-0.00312	0.00015011	0.33905	-9.17e-06	-0.04245	3.779e-05	0.03857	-3.918e-05	0.0225
8.15	0.00040305	0.3544	0.00034338	0.22067	0.0001522	0.01205	0.00044429	0.45295	0.00018656	-0.15566	5.02e-06	0.00433	7.745e-05	0.26639	-7.3e-06	-0.04058	1.448e-05	0.01526	9.39e-06	0.07107
8.175	0.00046662	0.41797	0.00037231	0.2496	0.00011698	-0.02317	0.00037494	0.3836	0.00018423	-0.15799	9.57e-06	0.00888	1.06e-05	0.19954	-3.321e-05	-0.06649	4.9e-06	0.00568	4.05e-05	0.10218
8.2	0.00052044	0.47179	0.00039996	0.27725	5.86e-05	-0.08155	0.00031674	0.3254	0.00017775	-0.16447	2.339e-05	0.0227	-3.344e-05	0.1555	-5.766e-05	-0.09094	-6.53e-06	-0.00575	6.739e-05	0.12907
8.225	0.00057399	0.52534	0.00039483	0.27212	-1.899e-05	-0.15914	0.00027332	0.28198	0.00016108	-0.18114	5.572e-05	0.05503	-6.039e-05	0.12855	-7.234e-05	-0.10562	-1.391e-05	-0.01313	7.972e-05	0.1414
8.25	0.00061733	0.56868	0.00035989	0.23718	-8.303e-05	-0.22318	0.0002248	0.23346	0.00013192	-0.2103	0.00010028	0.09959	-7.865e-05	0.11029	-5.258e-05	-0.08586	-1.906e-05	-0.01828	7.781e-05	0.13949
8.275	0.00064201	0.59336	0.00034347	0.22076	-0.00013381	-0.27396	0.00016545	0.17411	9.513e-05	-0.24709	0.00014244	0.14175	-0.00010339	0.08555	-1.265e-05	-0.04593	-8.45e-06	-0.00767	8.213e-05	0.14381
8.3	0.00062922	0.58057	0.00035163	0.22892	-0.00015969	-0.29984	0.00011108	0.11974	5.475e-05	-0.28747	0.00016518	0.16449	-0.00013189	0.05705	2.249e-05	-0.01079	-6e-08	0.00072	0.00010609	0.16777
8.325	0.00059711	0.54846	0.00036805	0.24534	-0.00015935	-0.2995	6.583e-05	0.07449	2.192e-05	-0.3203	0.00016927	0.16858	-0.00014595	0.04299	2.893e-05	-0.00435	-3.11e-06	-0.00233	0.00011585	0.17753
8.35	0.00055689	0.50824	0.00037349	0.25078	-0.00015869	-0.29884	2.207e-05	0.03073	-6.21e-06	-0.34843	0.00016765	0.16696	-0.00014421	0.04473	6.06e-06	-0.02722	-1.37e-05	-0.01292	9.669e-05	0.15837
8.375	0.00053098	0.48233	0.00036965	0.24694	-0.00016047	-0.30062	-6.89e-06	0.00177	1.64e-06	-0.34058	0.00018105	0.18036	-0.00011458	0.07436	-2.431e-05	-0.05759	-4.363e-05	-0.04285	7.76e-05	0.13928
8.4	0.00052557	0.47692	0.00036678	0.24407	-0.00016887	-0.30902	-5.89e-06	0.00277	4.264e-05	-0.29958	0.00019307	0.19238	-5.325e-05	0.13569	-4.023e-05	-0.07351	-8.709e-05	-0.08631	5.494e-05	0.11662
8.425	0.00052118	0.47253	0.00034793	0.22522	-0.00016909	-0.30924	3.327e-05	0.04193	0.00010453	-0.23769	0.00019348	0.19279	3.432e-05	0.22326	-2.569e-05	-0.05897	-0.00012321	-0.12243	3.767e-05	0.09935
8.45	0.00051641	0.46776	0.00031708	0.19437	-0.00014885	-0.289	8.463e-05	0.09329	0.00015869	-0.18353	0.00017523	0.17454	8.979e-05	0.27873	1.318e-05	-0.0201	-0.00013996	-0.13918	7.75e-06	0.06943
8.475	0.00052298	0.47433	0.00029257	0.16986	-0.00011023	-0.25038	0.00013758	0.14624	0.00017499	-0.16723	0.00015948	0.15879	9.554e-05	0.28448	2.88e-05	-0.00448	-0.00014645	-0.14567	-1.93e-05	0.04238
8.5	0.00051543	0.46678	0.00029109	0.16838	-5.783e-05	-0.19798	0.00016465	0.17331	0.00016882	-0.1734	0.00015572	0.15503	7.2e-05	0.26094	2.163e-05	-0.01165	-0.00015422	-0.15344	-3.264e-05	0.02904
8.525	0.00048015	0.4315	0.00029507	0.17236	7e-08	-0.14008	0.00014741	0.15607	0.00014079	-0.20143	0.00015849	0.1578	4.647e-05	0.23541	1.24e-05	-0.02088	-0.00015235	-0.15157	-2.822e-05	0.03346
8.55	0.00044559	0.39694	0.00030746	0.18475	2.408e-05	-0.11607	9.811e-05	0.10677	9.958e-05	-0.24264	0.00014283	0.14214	1.581e-05	0.20475	1.436e-05	-0.01892	-0.00013564	-0.13486	-4.426e-05	0.01742
8.575	0.00041489	0.36624	0.00032156	0.19885	2.815e-05	-0.112	2.693e-05	0.03559	5.829e-05	-0.28393	9.803e-05	0.09734	-1.4e-06	0.18754	2.151e-05	-0.01177	-0.00010579	-0.10501	-9.268e-05	-0.031
8.6	0.00037962	0.33097	0.00031921	0.1965	3.735e-05	-0.1028	-3.714e-05	-0.02848	6.183e-05	-0.28039	3.697e-05	0.03628	-2.922e-05	0.15972	4.349e-05	0.01021	-7.9e-05	-0.07822	-0.00014725	-0.08557
8.625	0.00034387	0.29522	0.00031659	0.19388	6.385e-05	-0.0763	-7.677e-05	-0.06811	9.335e-05	-0.24887	-1.808e-05	-0.01877	-5.551e-05	0.13343	7.396e-05	0.04068	-5.516e-05	-0.05438	-0.00015668	-0.095
8.65	0.00031324	0.26459	0.00032643	0.20372	0.0001109	-0.02925	-8.516e-05	-0.0765	0.00015263	-0.18959	-3.745e-05	-0.03814	-6.676e-05	0.12218	7.949e-05	0.04621	-3.147e-05	-0.03069	-0.00012318	-0.0615
8.675	0.00032753	0.27888	0.00034081	0.2181	0.00016249	0.02234	-8.624e-05	-0.07758	0.00021947	-0.12275	-1.789e-05	-0.01858	-6.474e-05	0.1242	5.289e-05	0.01961	-1.493e-05	-0.01415	-6.63e-05	-0.00462
8.7	0.00036515	0.3165	0.00035616	0.23345	0.00020038	0.06023	-9.92e-05	-0.09054	0.00028169	-0.06053	2.064e-05	0.01995	-6.269e-05	0.12625	1.052e-05	-0.02276	-8.22e-06	-0.00744	6.87e-06	0.06855
8.725	0.00039334	0.34469	0.00036214	0.23943	0.00021554	0.07539	-0.00011999	-0.11133	0.00032285	-0.01937	3.007e-05	0.02938	-4.894e-05	0.14	-4.69e-05	-0.08018	-1.238e-05	-0.0116	6.44e-05	0.12608
8.75	0.00039537	0.34672	0.00034391	0.2212	0.00022386	0.08371	-0.00013649	-0.12783	0.00032782	-0.0144	-2.51e-06	-0.0032	-3.701e-05	0.15193	-7.36e-05	-0.10688	-4.807e-05	-0.04729	0.00010141	0.16309
8.775	0.00038532	0.33667	0.00031332	0.19061	0.00025089	0.11074	-0.00015844	-0.14978	0.00031635	-0.02587	-4.878e-05	-0.04947	-2.454e-05	0.1644	-5.876e-05	-0.09204	-0.00011383	-0.11305	0.00011221	0.17389
8.8	0.00037546	0.32681	0.00026718	0.14447	0.00029282	0.15267	-0.00016839	-0.15973	0.00028139	-0.06083	-5.61e-05	-0.05679	-8.9e-07	0.18805	-2.24e-06	-0.03552	-0.00017301	-0.17223	9.768e-05	0.15936
8.825	0.00036006	0.31141	0.00022573	0.10302	0.00032886	0.18871	-0.00015862	-0.14996	0.00023742	-0.1048	-2.096e-05	-0.02165	3.907e-05	0.22801	4.742e-05	0.01414	-0.00021055	-0.20977	6.28e-05	0.12448
8.85	0.0003503	0.30165	0.00019005	0.06734	0.00037177	0.23162	-0.00012703	-0.11837	0.00019037	-0.15185	2.874e-05	0.02805	9.304e-05	0.28198	7.419e-05	0.04091	-0.0002235	-0.22272	3.755e-05	0.09923
8.875	0.00034918	0.30053	0.00015384	0.03113	0.0004022	0.26205	-9.075e-05	-0.08209	0.00015995	-0.18227	7.351e-05	0.07282	0.00015401	0.34295	5.89e-05	0.02562	-0.00019717	-0.19639	1.483e-05	0.07651
8.9	0.00036842	0.31977	0.00010608	-0.01663	0.00040828	0.26813	-7.002e-05	-0.06136	0.00013409	-0.20813	9.046e-05	0.08977	0.00021311	0.40205	5.93e-06	-0.02735	-0.00014702	-0.14624	1.74e-05	0.07908
8.925	0.00039276	0.34411	6.728e-05	-0.05543	0.00042907	0.28892	-7.345e-05	-0.06479	0.00011357	-0.22865	8.556e-05	0.08487	0.00024311	0.43205	-3.492e-05	-0.0682	-7.768e-05	-0.0769	2.183e-05	0.08351
8.95	0.00043146	0.38281	5.319e-05	-0.06952	0.0004607	0.32055	-8.434e-05	-0.07568	0.00012113	-0.22109	6.475e-05	0.06406	0.00026122	0.45016	-4.134e-05	-0.07462	1.043e-05	0.01121	2.664e-05	0.08832
8.975	0.00049618	0.44753	6.546e-05	-0.05725	0.00048504	0.34489	-0.00010118	-0.09252	0.00014425	-0.19797	6.752e-05	0.06683	0.00029891	0.48785	-3.32e-06	-0.0366	0.00010835	0.10913	2.739e-05	0.08907
9	0.00055198	0.50333	7.997e-05	-0.04274	0.00050119	0.36104	-0.00010005	-0.09139	0.00017717	-0.16505	0.0001157	0.11501	0.00035362	0.54256	5.613e-05	0.02285	0.00020414	0.20492	2.05e-05	0.08218
9.025	0.00056603	0.51738	0.00010435	-0.01836	0.00051113	0.37098	-8.548e-05	-0.07682	0.00019586	-0.14636	0.00017938	0.17869	0.00041646	0.6054	0.00010284	0.06956	0.00027536	0.27614	-4.47e-06	0.05721
9.05	0.00053912	0.49047	0.00012754	0.00483	0.00052265	0.3825	-7.183e-05	-0.06317	0.00019067	-0.15155	0.00022955	0.22886	0.00047357	0.66251	0.00012912	0.09584	0.00030778	0.30856	-2.239e-05	0.03929
9.075	0.00048701	0.43836	0.00014711	0.0244	0.00053585	0.3957	-8.124e-05	-0.07258	0.00013951	-0.20271	0.00023784	0.23715	0.00051734	0.70628	0.0001049	0.07162	0.00030805	0.30883	-2.376e-05	0.03792
9.1	0.00042248	0.37383	0.00016242	0.03971	0.00056871	0.42856	-0.00012327	-0.11461	6.184e-05	-0.28038	0.00022476	0.22407	0.0005317	0.72064	5.506e-05	0.02178	0.00028024	0.28102	-4.05e-06	0.05763
9.125	0.00037613	0.32748	0.00016017	0.03746	0.00059803	0.45788	-0.00016028	-0.15162	1.636e-05	-0.32586	0.00018931	0.18862	0.00052351	0.71245	1.036e-05	-0.02292	0.00024636	0.24714	2.416e-05	0.08584
9.15	0.0003536	0.30495	0.0001483	0.02559	0.00059346	0.45331	-0.00016246	-0.1538	2.644e-05	-0.31578	0.00012273	0.12204	0.0005159	0.70484	-2.517e-05	-0.05845	0.00022392	0.2247	5.357e-05	0.11525
9.175	0.00035102	0.30237	0.00014719	0.02448	0.00058807	0.44792	-0.00011729	-0.10863	7.411e-05	-0.26811	4.646e-05	0.04577	0.00048902	0.67796	-4.134e-05	-0.07462	0.00021401	0.21479	6.364e-05	0.12532
9.2	0.00034682	0.29817	0.0001563	0.03359	0.00058121	0.44106	-3.926e-05	-0.0306	0.00013703	-0.20519	-2.249e-05	-0.02318	0.0004365	0.62544	-3.162e-05	-0.0649	0.00021083	0.21161	3.822e-05	0.0999
9.225	0.00031862	0.26997	0.00016156	0.03885	0.00055417	0.41402	2.945e-05	0.03811	0.00018968	-0.15254	-7.346e-05	-0.07415	0.00037307	0.56201	8.43e-06	-0.02485	0.00022649	0.22727	2.47e-06	0.06415
9.25	0.00027741	0.22876	0.00015224	0.02953	0.00052273	0.38258	6.379e-05	0.07245	0.00021207	-0.13015	-9.149e-05	-0.09218	0.00032422	0.51316	6.226e-05	0.02898	0.00026634	0.26712	-2.997e-05	0.03171
9.275	0.00021204	0.16339	0.00014761	0.0249	0.00049393	0.35378	7.576e-05	0.08442	0.00020888	-0.13334	-5.786e-05	-0.05855	0.00029345	0.48239	0.00011406	0.08078	0.00030243	0.30321	-4.792e-05	0.01376
9.3	0.00011836	0.06971	0.00014379	0.02108	0.00048332	0.34317	8.376e-05	0.09242	0.00019401	-0.14821	4.72e-06	0.00403	0.00028232	0.47126	0.00014139	0.10811	0.00031672	0.3175	-6.585e-05	-0.00417
9.325	3.195e-05	-0.0167	0.00014482	0.02211	0.00047137	0.33122	0.00010073	0.10939	0.00016499	-0.17723	7.142e-05	0.07073	0.0002661	0.45504	0.00014371	0.11043	0.00030963	0.31041	-8.221e-05	-0.02053
9.35	-2.508e-05	-0.07373	0.00014624	0.02353	0.00046966	0.32951	0.00014189	0.15055	0.00012617	-0.21605	0.00013775	0.13706	0.00026647	0.45541	0.00012057	0.08729	0.00030381	0.30459	-8.545e-05	-0.02377
9.375	-4.982e-05	-0.09847	0.00015311	0.0304	0.00045759	0.31744	0.0001905	0.19916	0.00011061	-0.23161	0.00017067	0.16998	0.00029238	0.48132	0.00011302	0.07974	0.00028831	0.28909	-7.303e-05	-0.01135
9.4	-6.434e-05	-0.11299	0.0001576	0.03489	0.00041617	0.27602	0.00022723	0.23589	0.00015021	-0.19201	0.00019057	0.18988	0.00032556	0.5145	0.00013377	0.10049	0.0002593	0.26008	-2.838e-05	0.0333
9.425	-7.12e-05	-0.11985	0.00015103	0.02832	0.00035394	0.21379	0.00023329	0.24195	0.00024025	-0.10197	0.00018838	0.18769	0.00035156	0.5405	0.0001458	0.11252	0.00020312	0.2039	4.078e-05	0.10246
9.45	-8.847e-05	-0.13712	0.00013089	0.00818	0.0002758	0.13565	0.00021433	0.22299	0.00034372	0.0015	0.00017999	0.1793	0.00034223	0.53117	0.00015096	0.11768	0.00014248	0.14326	0.00011449	0.17617
9.475	-0.00011424	-0.16289	0.00010227	-0.02044	0.00020881	0.06866	0.00019043	0.19909	0.00042806	0.08584	0.00018392	0.18323	0.00026598	0.45492	0.00013435	0.10107	8.778e-05	0.08856	0.00015956	0.22124
9.5	-0.00013195	-0.1806	8.167e-05	-0.04104	0.00015689	0.01674	0.00016583	0.17449	0.00048125	0.13903	0.0001901	0.18941	0.000176	0.36494	0.00010323	0.06995	3.982e-05	0.0406	0.0001501	0.21178
9.525	-0.00015223	-0.20088	5.131e-05	-0.0714	0.00012502	-0.01513	0.00012766	0.13632	0.00049673	0.15451	0.00021688	0.21619	0.00011242	0.30136	5.446e-05	0.02118	1.652e-05	0.0173	0.00010884	0.17052
9.55	-0.00018716	-0.23581	-8.18e-06	-0.13089	0.00011147	-0.02868	0.00010086	0.10952	0.00045333	0.11111	0.0002372	0.23651	9.522e-05	0.28416	1.835e-05	-0.01493	4.34e-05	0.04418	5.039e-05	0.11207
9.575	-0.00023375	-0.2824	-7.823e-05	-0.20094	0.00013209	-0.00806	8.42e-05	0.09286	0.00038696	0.04474	0.00023158	0.23089	0.00012929	0.31823	1.294e-05	-0.02034	9.383e-05	0.09461	4.52e-06	0.0662
9.6	-0.00027791	-0.32656	-0.00013195	-0.25466	0.00018794	0.04779	8.147e-05	0.09013	0.00033615	-0.00607	0.00019198	0.19129	0.00019634	0.38528	1.037e-05	-0.02291	0.00012609	0.12687	-2.508e-05	0.0366
9.625	-0.00030417	-0.35282	-0.00016052	-0.28323	0.00025689	0.11674	9.138e-05	0.10004	0.00032965	-0.01257	0.00012685	0.12616	0.00025336	0.4423	5.05e-06	-0.02823	0.00012451	0.12529	-4.388e-05	0.0178
9.65	-0.00029854	-0.34719	-0.00016968	-0.29239	0.00031161	0.17146	0.000111	0.11966	0.00035336	0.01114	6.413e-05	0.06344	0.0003065	0.49544	-5.49e-06	-0.03877	9.589e-05	0.09667	-5.36e-05	0.00808
9.675	-0.00025965	-0.3083	-0.00015176	-0.27447	0.00033489	0.19474	0.00013513	0.14379	0.00038724	0.04502	4.962e-05	0.04893	0.00033495	0.52389	-2.333e-05	-0.05661	4.32e-05	0.04398	-4.058e-05	0.0211
9.7	-0.00020542	-0.25407	-9.627e-05	-0.21898	0.00034273	0.20258	0.0001756	0.18426	0.00041954	0.07732	6.073e-05	0.06004	0.00031033	0.49927	-3.484e-05	-0.06812	-1.562e-05	-0.01484	1.767e-05	0.07935
9.725	-0.00015288	-0.20153	-2.044e-05	-0.14315	0.00034826	0.20811	0.00023745	0.24611	0.00043491	0.09269	6.904e-05	0.06835	0.00024169	0.43063	-4.825e-05	-0.08153	-5.04e-05	-0.04962	9.471e-05	0.15639
9.75	-0.00011696	-0.16561	4.399e-05	-0.07872	0.00034582	0.20567	0.00028056	0.28922	0.00039039	0.04817	6.794e-05	0.06725	0.00018887	0.37781	-4.722e-05	-0.0805	-4.119e-05	-0.04041	0.00015886	0.22054
9.775	-0.00010815	-0.1568	6.272e-05	-0.05999	0.00035427	0.21412	0.00030254	0.3112	0.00031541	-0.02681	5.344e-05	0.05275	0.00016448	0.35342	-1.633e-05	-0.04961	-4.71e-06	-0.00393	0.00017583	0.23751
9.8	-0.00014299	-0.19164	2.767e-05	-0.09504	0.00036793	0.22778	0.00029671	0.30537	0.00024024	-0.10198	4.002e-05	0.03933	0.00015662	0.34556	2.508e-05	-0.0082	4.614e-05	0.04692	0.00013713	0.19881
9.825	-0.00018848	-0.23713	-1.789e-05	-0.1406	0.00038696	0.24681	0.00028122	0.28988	0.00017433	-0.16789	3.37e-05	0.03301	0.00015779	0.34673	6.528e-05	0.032	9.954e-05	0.10032	8.171e-05	0.14339
9.85	-0.00022709	-0.27574	-3.609e-05	-0.1588	0.00039724	0.25709	0.00025739	0.26605	0.00011725	-0.22497	2.573e-05	0.02504	0.00016057	0.34951	7.596e-05	0.04268	0.00013347	0.13425	5.814e-05	0.11982
9.875	-0.00024081	-0.28946	-1.845e-05	-0.14116	0.00040772	0.26757	0.00024214	0.2508	8.222e-05	-0.26	4.06e-06	0.00337	0.0001691	0.35804	8.708e-05	0.0538	0.00011248	0.11326	7.355e-05	0.13523
9.9	-0.00022886	-0.27751	1.262e-05	-0.11009	0.0004136	0.27345	0.00024687	0.25553	8.231e-05	-0.25991	-2.193e-05	-0.02262	0.00019378	0.38272	9.14e-05	0.05812	6.447e-05	0.06525	0.00012195	0.18363
9.925	-0.00020029	-0.24894	4.937e-05	-0.07334	0.00041474	0.27459	0.00024915	0.25781	0.00011724	-0.22498	-3.542e-05	-0.03611	0.00023227	0.42121	8.321e-05	0.04993	1.205e-05	0.01283	0.00018211	0.24379
9.95	-0.00013369	-0.18234	7.87e-05	-0.04401	0.0003894	0.24925	0.00024404	0.2527	0.00015055	-0.19167	-1.597e-05	-0.01666	0.00026828	0.45722	8.083e-05	0.04755	-1.115e-05	-0.01037	0.00021078	0.27246
9.975	-6.034e-05	-0.10899	8.34e-05	-0.03931	0.00037582	0.23567	0.00022939	0.23805	0.00018591	-0.15631	1.483e-05	0.01414	0.00031277	0.50171	9.581e-05	0.06253	-2.429e-05	-0.02351	0.00020397	0.26565
10	-7.96e-06	-0.05661	7.467e-05	-0.04804	0.0003869	0.24675	0.00019035	0.19901	0.00020975	-0.13247	4.102e-05	0.04033	0.00035609	0.54503	0.0001518	0.11852	-3.422e-05	-0.03344	0.00017331	0.23499
10.025	1.354e-05	-0.03511	4.779e-05	-0.07492	0.00040557	0.26542	0.00013785	0.14651	0.00022025	-0.12197	6.506e-05	0.06437	0.00038645	0.57539	0.00023618	0.2029	-4.664e-05	-0.04586	0.00013775	0.19943
10.05	1.019e-05	-0.03846	3.642e-05	-0.08629	0.00044177	0.30162	8.349e-05	0.09215	0.00023594	-0.10628	8.303e-05	0.08234	0.0003984	0.58734	0.00032971	0.29643	-5.805e-05	-0.05727	9.556e-05	0.15724
10.075	3.2e-07	-0.04833	4.571e-05	-0.077	0.000465	0.32485	4.66e-05	0.05526	0.00024268	-0.09954	7.778e-05	0.07709	0.00037453	0.56347	0.00038678	0.3535	-5.287e-05	-0.05209	5.654e-05	0.11822
10.1	-6.08e-06	-0.05473	6.179e-05	-0.06092	0.00042846	0.28831	5.12e-06	0.01378	0.00024689	-0.09533	4.45e-05	0.04381	0.00033101	0.51995	0.00040304	0.36976	-4.646e-05	-0.04568	1.965e-05	0.08133
10.125	-1.173e-05	-0.06038	5.453e-05	-0.06818	0.00037128	0.23113	-2.963e-05	-0.02097	0.00025379	-0.08843	4.95e-06	0.00426	0.00029455	0.48349	0.00040339	0.37011	-5.218e-05	-0.0514	-2.491e-05	0.03677
10.15	-2.041e-05	-0.06906	1.728e-05	-0.10543	0.00030225	0.1621	-2.065e-05	-0.01199	0.00025598	-0.08624	-4.112e-05	-0.04181	0.00027231	0.46125	0.00038175	0.34847	-6.212e-05	-0.06134	-4.67e-05	0.01498
10.175	-4.169e-05	-0.09034	-4.295e-05	-0.16566	0.00024707	0.10692	3.681e-05	0.04547	0.00026216	-0.08006	-8.691e-05	-0.0876	0.00026095	0.44989	0.00036048	0.3272	-6.538e-05	-0.0646	-4.912e-05	0.01256
10.2	-7.019e-05	-0.11884	-0.00010825	-0.23096	0.00021542	0.07527	0.0001197	0.12836	0.00028009	-0.06213	-0.00012719	-0.12788	0.00025475	0.44369	0.00036725	0.33397	-6.656e-05	-0.06578	-3.887e-05	0.02281
10.225	-0.00010979	-0.15844	-0.0001512	-0.27391	0.00019366	0.05351	0.00018651	0.19517	0.0002937	-0.04852	-0.00016993	-0.17062	0.00023243	0.42137	0.00038372	0.35044	-6.275e-05	-0.06197	-3.81e-05	0.02358
10.25	-0.00014418	-0.19283	-0.00016119	-0.2839	0.00017712	0.03697	0.0002281	0.23676	0.0003122	-0.03002	-0.000216	-0.21669	0.00019716	0.3861	0.0003995	0.36622	-5.577e-05	-0.05499	-3.118e-05	0.0305
10.275	-0.00016432	-0.21297	-0.00015202	-0.27473	0.00015264	0.01249	0.00024236	0.25102	0.00029228	-0.04994	-0.0002474	-0.24809	0.00016136	0.3503	0.00041206	0.37878	-4.234e-05	-0.04156	-3.073e-05	0.03095
10.3	-0.00016067	-0.20932	-0.00012599	-0.2487	0.00011315	-0.027	0.00022722	0.23588	0.00024604	-0.09618	-0.0002239	-0.22459	0.00012615	0.31509	0.00044562	0.41234	-5.02e-06	-0.00424	-3.949e-05	0.02219
10.325	-0.00015309	-0.20174	-0.00010214	-0.22485	6.68e-05	-0.07335	0.00019344	0.2021	0.00018321	-0.15901	-0.0001646	-0.16529	0.00012019	0.30913	0.0004803	0.44702	5.014e-05	0.05092	-6.054e-05	0.00114
10.35	-0.00016706	-0.21571	-7.229e-05	-0.195	2.597e-05	-0.11418	0.00015874	0.1674	0.00014068	-0.20154	-0.00011102	-0.11171	0.00012306	0.312	0.00050583	0.47255	0.00012643	0.12721	-7.158e-05	-0.0099
10.375	-0.0001858	-0.23445	-5.247e-05	-0.17518	-5.57e-06	-0.14572	0.0001475	0.15616	0.00011231	-0.22991	-8.502e-05	-0.08571	0.00012722	0.31616	0.00052807	0.49479	0.000185	0.18578	-5.894e-05	0.00274
10.4	-0.00020066	-0.24931	-4.991e-05	-0.17262	-1.933e-05	-0.15948	0.00014609	0.15475	0.00010473	-0.23749	-8.426e-05	-0.08495	0.00012749	0.31643	0.00053102	0.49774	0.00020332	0.2041	-2.16e-05	0.04008
10.425	-0.00019772	-0.24637	-5.137e-05	-0.17408	-2.712e-05	-0.16727	0.00014118	0.14984	0.00010471	-0.23751	-0.00010931	-0.11	0.00012369	0.31263	0.00052431	0.49103	0.00020841	0.20919	2.724e-05	0.08892
10.45	-0.00017839	-0.22704	-5.696e-05	-0.17967	-1.635e-05	-0.1565	0.0001086	0.11726	9.978e-05	-0.24244	-0.0001648	-0.16549	0.00011083	0.29977	0.00050968	0.4764	0.00018523	0.18601	4.437e-05	0.10605
10.475	-0.00016319	-0.21184	-5.46e-05	-0.17731	7.1e-06	-0.13305	8.207e-05	0.09073	0.00010193	-0.24029	-0.00022991	-0.2306	0.0001053	0.29424	0.0004951	0.46182	0.00016652	0.1673	2.746e-05	0.08914
10.5	-0.00017591	-0.22456	-4.907e-05	-0.17178	2.758e-05	-0.11257	5.732e-05	0.06598	0.00010135	-0.24087	-0.00027699	-0.27768	0.00010848	0.29742	0.00045345	0.42017	0.00014656	0.14734	1.09e-05	0.07258
10.525	-0.0002127	-0.26135	-4.869e-05	-0.1714	3.863e-05	-0.10152	3.389e-05	0.04255	9.921e-05	-0.24301	-0.00029064	-0.29133	0.00012145	0.31039	0.00039267	0.35939	0.000132	0.13278	5.81e-06	0.06749
10.55	-0.0002629	-0.31155	-6.039e-05	-0.1831	5.432e-05	-0.08583	1.631e-05	0.02497	9.275e-05	-0.24947	-0.00029259	-0.29328	0.00014903	0.33797	0.00031363	0.28035	0.00011785	0.11863	-2.66e-06	0.05902
10.575	-0.00030982	-0.35847	-7.795e-05	-0.20066	7.846e-05	-0.06169	-3.8e-06	0.00486	9.692e-05	-0.2453	-0.00028587	-0.28656	0.000179	0.36794	0.00022343	0.19015	0.00010342	0.1042	3.21e-06	0.06489
10.6	-0.00034384	-0.39249	-9.79e-05	-0.22061	0.00013077	-0.00938	-2.626e-05	-0.0176	0.0001334	-0.20882	-0.00026142	-0.26211	0.0001885	0.37744	0.00013354	0.10026	0.00011463	0.11541	2.81e-05	0.08978
10.625	-0.00035766	-0.40631	-0.00011958	-0.24229	0.00017847	0.03832	-3.051e-05	-0.02185	0.00017452	-0.1677	-0.00022795	-0.22864	0.0001835	0.37244	7.311e-05	0.03983	0.00014506	0.14584	5.498e-05	0.11666
10.65	-0.00033766	-0.38631	-0.00013572	-0.25843	0.00020756	0.06741	-1.616e-05	-0.0075	0.00021266	-0.12956	-0.00019145	-0.19214	0.00017073	0.35967	5.185e-05	0.01857	0.00017877	0.17955	7.893e-05	0.14061
10.675	-0.00030988	-0.35853	-0.00015366	-0.27637	0.00021344	0.07329	1.588e-05	0.02454	0.00024675	-0.09547	-0.00016289	-0.16358	0.0001748	0.36374	5.678e-05	0.0235	0.00020342	0.2042	0.0001002	0.16188
10.7	-0.00028956	-0.33821	-0.00017353	-0.29624	0.00020475	0.0646	6.743e-05	0.07609	0.00026279	-0.07943	-0.00013054	-0.13123	0.00017555	0.36449	8.645e-05	0.05317	0.00022437	0.22515	0.00013165	0.19333
10.725	-0.00026052	-0.30917	-0.00019824	-0.32095	0.00018618	0.04603	0.00012384	0.1325	0.00025423	-0.08799	-0.00011082	-0.11151	0.00017325	0.36219	0.00010837	0.07509	0.00021817	0.21895	0.00015342	0.2151
10.75	-0.0002227	-0.27135	-0.00022898	-0.35169	0.00016362	0.02347	0.0001655	0.17416	0.00024326	-0.09896	-0.00012013	-0.12082	0.0001713	0.36024	0.00012841	0.09513	0.00020216	0.20294	0.00015959	0.22127
10.775	-0.00019557	-0.24422	-0.00024802	-0.37073	0.00013692	-0.00323	0.00016548	0.17414	0.00023053	-0.11169	-0.00013466	-0.13535	0.00015008	0.33902	0.00013313	0.09985	0.00018038	0.18116	0.00014369	0.20537

## Sheet: 16kHz
	Time (ms)	16kHz 10dB Atten	16kHz 10dB Atten, normalised	16kHz 20dB Atten	16kHz 20dB Atten, normalised	16kHz 30dB Atten	16kHz 30dB Atten, normalised	16kHz 40dB Atten	16kHz 40dB Atten, normalised	16kHz 50dB Atten	16kHz 50dB Atten, normalised	16kHz 45dB Atten	16kHz 45dB Atten, normalised	16kHz 60dB Atten	16kHz 60dB Atten, normalised	16kHz 70dB Atten	16kHz 70dB Atten, normalised	16kHz 80dB Atten	16kHz 80dB Atten, normalised
-0.002	-2	-5.366e-05	0	6.331e-05	0	-0.00020895	0	2.965e-05	0	9.274e-05	0	1.724e-05	0	-0.0001181	0	-3.12e-06	0	-0.00016194	0
-0.001975	-1.975	-1.343e-05	0.04023	3.675e-05	-0.02656	-0.00017755	0.0314	2.723e-05	-0.00242	1.591e-05	-0.07683	2.949e-05	0.01225	-0.00012128	-0.00318	4.315e-05	0.04627	-0.00015211	0.00983
-0.00195	-1.95	2.962e-05	0.08328	-1.37e-06	-0.06468	-0.00013374	0.07521	1.036e-05	-0.01929	-5.707e-05	-0.14981	4.098e-05	0.02374	-0.00010957	0.00853	9.149e-05	0.09461	-0.00013367	0.02827
-0.001925	-1.925	6.792e-05	0.12158	-2.603e-05	-0.08934	-8.652e-05	0.12243	-8.61e-06	-0.03826	-0.0001003	-0.19304	4.674e-05	0.0295	-8.889e-05	0.02921	0.00011933	0.12245	-9.704e-05	0.0649
-0.0019	-1.9	0.00010134	0.155	-2.848e-05	-0.09179	-4.957e-05	0.15938	-2.308e-05	-0.05273	-0.00011767	-0.21041	3.945e-05	0.02221	-6.954e-05	0.04856	0.00011778	0.1209	-6.964e-05	0.0923
-0.001875	-1.875	0.00011922	0.17288	-1.229e-05	-0.0756	-2.883e-05	0.18012	-2.675e-05	-0.0564	-0.00011094	-0.20368	3.011e-05	0.01287	-8.018e-05	0.03792	0.00010282	0.10594	-6.361e-05	0.09833
-0.00185	-1.85	0.00012056	0.17422	8.68e-06	-0.05463	-1.801e-05	0.19094	-1.99e-05	-0.04955	-9.386e-05	-0.1866	2.331e-05	0.00607	-0.00011563	0.00247	6.945e-05	0.07257	-8.231e-05	0.07963
-0.001825	-1.825	9.262e-05	0.14628	1.879e-05	-0.04452	2.79e-06	0.21174	-1.019e-05	-0.03984	-5.728e-05	-0.15002	2.195e-05	0.00471	-0.00014208	-0.02398	2.861e-05	0.03173	-9.299e-05	0.06895
-0.0018	-1.8	3.424e-05	0.0879	1.344e-05	-0.04987	3.899e-05	0.24794	-6.93e-06	-0.03658	-1.468e-05	-0.10742	2.253e-05	0.00529	-0.00015133	-0.03323	3.6e-06	0.00672	-8.967e-05	0.07227
-0.001775	-1.775	-3.99e-05	0.01376	6.7e-07	-0.06264	6.461e-05	0.27356	-9.9e-06	-0.03955	1.325e-05	-0.07949	3.579e-05	0.01855	-0.00016637	-0.04827	4.48e-06	0.0076	-5.127e-05	0.11067
-0.00175	-1.75	-0.00010885	-0.05519	2.1e-06	-0.06121	7.32e-05	0.28215	-1.216e-05	-0.04181	2.76e-05	-0.06514	5.624e-05	0.039	-0.00019091	-0.07281	2.25e-05	0.02562	1.956e-05	0.1815
-0.001725	-1.725	-0.00015511	-0.10145	2.726e-05	-0.03605	7.566e-05	0.28461	-6.57e-06	-0.03622	3.921e-05	-0.05353	7.835e-05	0.06111	-0.00018701	-0.06891	4.695e-05	0.05007	0.00010418	0.26612
-0.0017	-1.7	-0.00016921	-0.11555	7.227e-05	0.00896	8.349e-05	0.29244	9.28e-06	-0.02037	6.66e-05	-0.02614	8.25e-05	0.06526	-0.00012869	-0.01059	7.895e-05	0.08207	0.00016002	0.32196
-0.001675	-1.675	-0.0001549	-0.10124	0.00012353	0.06022	9.998e-05	0.30893	2.174e-05	-0.00791	0.00010972	0.01698	4.974e-05	0.0325	-4.596e-05	0.07214	0.00010993	0.11305	0.00018695	0.34889
-0.00165	-1.65	-0.00013074	-0.07708	0.00016194	0.09863	0.00011691	0.32586	1.615e-05	-0.0135	0.00016936	0.07662	-1.158e-05	-0.02882	2.887e-05	0.14697	0.00013884	0.14196	0.00020544	0.36738
-0.001625	-1.625	-0.00011319	-0.05953	0.00016553	0.10222	0.00011595	0.3249	-2.08e-06	-0.03173	0.00023517	0.14243	-6.825e-05	-0.08549	9.01e-05	0.2082	0.00016853	0.17165	0.00019235	0.35429
-0.0016	-1.6	-0.00011099	-0.05733	0.00014249	0.07918	7.872e-05	0.28767	-1.191e-05	-0.04156	0.00028808	0.19534	-0.0001054	-0.12264	0.00013124	0.24934	0.00019445	0.19757	0.0001575	0.31944
-0.001575	-1.575	-0.00012126	-0.0676	0.00010997	0.04666	1.709e-05	0.22604	-1.455e-05	-0.0442	0.00032278	0.23004	-0.00012	-0.13724	0.0001415	0.2596	0.00021534	0.21846	0.00012362	0.28556
-0.00155	-1.55	-0.00014315	-0.08949	7.543e-05	0.01212	-5.745e-05	0.1515	-1.413e-05	-0.04378	0.00033096	0.23822	-0.00012874	-0.14598	0.00013137	0.24947	0.00021699	0.22011	8.381e-05	0.24575
-0.001525	-1.525	-0.00016304	-0.10938	3.619e-05	-0.02712	-0.00013203	0.07692	-1.351e-05	-0.04316	0.00030621	0.21347	-0.00012764	-0.14488	0.00010561	0.22371	0.00018883	0.19195	5.237e-05	0.21431
-0.0015	-1.5	-0.00016689	-0.11323	-4.67e-06	-0.06798	-0.00019334	0.01561	-6.64e-06	-0.03629	0.00024994	0.1572	-0.00011395	-0.13119	8.689e-05	0.20499	0.00014808	0.1512	5.502e-05	0.21696
-0.001475	-1.475	-0.00014803	-0.09437	-3.595e-05	-0.09926	-0.00023162	-0.02267	3.07e-06	-0.02658	0.00016846	0.07572	-9.188e-05	-0.10912	8.519e-05	0.20329	0.00011288	0.116	7.879e-05	0.24073
-0.00145	-1.45	-0.00011039	-0.05673	-4.704e-05	-0.11035	-0.00024635	-0.0374	7.69e-06	-0.02196	8.934e-05	-0.0034	-5.735e-05	-0.07459	0.00011113	0.22923	8.915e-05	0.09227	0.00010757	0.26951
-0.001425	-1.425	-6.719e-05	-0.01353	-3.726e-05	-0.10057	-0.00024987	-0.04092	7.23e-06	-0.02242	4.736e-05	-0.04538	-2.527e-05	-0.04251	0.00014051	0.25861	8.012e-05	0.08324	0.00012539	0.28733
-0.0014	-1.4	-2.182e-05	0.03184	-1.246e-05	-0.07577	-0.00024858	-0.03963	1.414e-05	-0.01551	4.535e-05	-0.04739	-1.307e-05	-0.03031	0.00015295	0.27105	8.854e-05	0.09166	0.00012563	0.28757
-0.001375	-1.375	1.024e-05	0.0639	1.865e-05	-0.04466	-0.00023501	-0.02606	4.014e-05	0.01049	5.507e-05	-0.03767	-2.697e-05	-0.04421	0.00012543	0.24353	9.836e-05	0.10148	0.00012543	0.28737
-0.00135	-1.35	2.745e-05	0.08111	5.028e-05	-0.01303	-0.00020231	0.00664	8.904e-05	0.05939	5.55e-05	-0.03724	-4.672e-05	-0.06396	8.811e-05	0.20621	0.00010765	0.11077	0.00014495	0.30689
-0.001325	-1.325	2.909e-05	0.08275	8.665e-05	0.02334	-0.00015993	0.04902	0.0001351	0.10545	3.24e-05	-0.06034	-5.489e-05	-0.07213	4.941e-05	0.16751	8.96e-05	0.09272	0.00016093	0.32287
-0.0013	-1.3	2.049e-05	0.07415	0.00011899	0.05568	-0.00012858	0.08037	0.00016783	0.13818	-6.26e-06	-0.099	-4.457e-05	-0.06181	3.12e-06	0.12122	3.942e-05	0.04254	0.00016489	0.32683
-0.001275	-1.275	1.537e-05	0.06903	0.0001332	0.06989	-0.00011412	0.09483	0.00017996	0.15031	-3.664e-05	-0.12938	-4.026e-05	-0.0575	-3.702e-05	0.08108	-1.222e-05	-0.0091	0.00014638	0.30832
-0.00125	-1.25	2.197e-05	0.07563	0.00012809	0.06478	-0.00011353	0.09542	0.00015906	0.12941	-4.793e-05	-0.14067	-5.271e-05	-0.06995	-6.189e-05	0.05621	-3.108e-05	-0.02796	0.0001083	0.27024
-0.001225	-1.225	2.613e-05	0.07979	0.00010941	0.0461	-0.00011148	0.09747	0.00010314	0.07349	-3.272e-05	-0.12546	-7.602e-05	-0.09326	-7.096e-05	0.04714	-4.442e-05	-0.0413	7.144e-05	0.23338
-0.0012	-1.2	2.028e-05	0.07394	8.553e-05	0.02222	-0.00010091	0.10804	3.413e-05	0.00448	-8.96e-06	-0.1017	-0.00010912	-0.12636	-4.277e-05	0.07533	-7.172e-05	-0.0686	5.632e-05	0.21826
-0.001175	-1.175	-2.9e-07	0.05337	5.877e-05	-0.00454	-9.62e-05	0.11275	-3.111e-05	-0.06076	5.48e-06	-0.08726	-0.00014542	-0.16266	-2.36e-06	0.11574	-8.859e-05	-0.08547	4.351e-05	0.20545
-0.00115	-1.15	-2.907e-05	0.02459	2.396e-05	-0.03935	-0.00010652	0.10243	-8.295e-05	-0.1126	1.94e-05	-0.07334	-0.00016368	-0.18092	2.287e-05	0.14097	-7.743e-05	-0.07431	2.156e-05	0.1835
-0.001125	-1.125	-5.786e-05	-0.0042	-1.439e-05	-0.0777	-0.00012426	0.08469	-0.00011978	-0.14943	2.412e-05	-0.06862	-0.0001515	-0.16874	1.399e-05	0.13209	-4.798e-05	-0.04486	-6.44e-06	0.1555
-0.0011	-1.1	-8.283e-05	-0.02917	-4.33e-05	-0.10661	-0.000132	0.07695	-0.00013592	-0.16557	1.769e-05	-0.07505	-0.00010479	-0.12203	-2.225e-05	0.09585	-2.574e-05	-0.02262	-2.494e-05	0.137
-0.001075	-1.075	-0.00010192	-0.04826	-5.042e-05	-0.11373	-0.00013066	0.07829	-0.00013192	-0.16157	5.86e-06	-0.08688	-5.344e-05	-0.07068	-6.103e-05	0.05707	-3.314e-05	-0.03002	-3.736e-05	0.12458
-0.00105	-1.05	-0.00011384	-0.06018	-3.943e-05	-0.10274	-0.00013104	0.07791	-0.00011042	-0.14007	7.3e-07	-0.09201	-1.961e-05	-0.03685	-9.576e-05	0.02234	-6.828e-05	-0.06516	-5.226e-05	0.10968
-0.001025	-1.025	-0.0001181	-0.06444	-1.188e-05	-0.07519	-0.00013797	0.07098	-7.302e-05	-0.10267	1.513e-05	-0.07761	-5.17e-06	-0.02241	-0.00011944	-0.00134	-0.00011373	-0.11061	-5.932e-05	0.10262
-0.001	-1	-0.00011624	-0.06258	1.065e-05	-0.05266	-0.00014692	0.06203	-3.044e-05	-0.06009	4.075e-05	-0.05199	1.18e-06	-0.01606	-0.00014118	-0.02308	-0.00016224	-0.15912	-5.29e-05	0.10904
-0.000975	-0.975	-0.00010982	-0.05616	9.38e-06	-0.05393	-0.00015201	0.05694	3.95e-06	-0.0257	8.116e-05	-0.01158	4.15e-06	-0.01309	-0.0001824	-0.0643	-0.00020111	-0.19799	-1.594e-05	0.146
-0.00095	-0.95	-0.00011003	-0.05637	-4.05e-06	-0.06736	-0.00016156	0.04739	1.377e-05	-0.01588	0.00013305	0.04031	7.85e-06	-0.00939	-0.00021393	-0.09583	-0.00022146	-0.21834	2.685e-05	0.18879
-0.000925	-0.925	-0.00011718	-0.06352	-1.118e-05	-0.07449	-0.00017271	0.03624	-6.09e-06	-0.03574	0.00018483	0.09209	2.135e-05	0.00411	-0.00022734	-0.10924	-0.00023911	-0.23599	6.316e-05	0.2251
-0.0009	-0.9	-0.00012429	-0.07063	-8.49e-06	-0.0718	-0.00017015	0.0388	-4.167e-05	-0.07132	0.00021387	0.12113	2.505e-05	0.00781	-0.00024034	-0.12224	-0.00026401	-0.26089	8.466e-05	0.2466
-0.000875	-0.875	-0.00011784	-0.06418	5.95e-06	-0.05736	-0.00015084	0.05811	-6.66e-05	-0.09625	0.00021052	0.11778	4.071e-05	0.02347	-0.00025029	-0.13219	-0.00027758	-0.27446	7.687e-05	0.23881
-0.00085	-0.85	-0.0001007	-0.04704	2.925e-05	-0.03406	-0.00012088	0.08807	-6.98e-05	-0.09945	0.000191	0.09826	6.454e-05	0.0473	-0.0002502	-0.1321	-0.00027458	-0.27146	1.919e-05	0.18113
-0.000825	-0.825	-8.168e-05	-0.02802	6.742e-05	0.00411	-9.584e-05	0.11311	-6.872e-05	-0.09837	0.00016747	0.07473	8.299e-05	0.06575	-0.00023842	-0.12032	-0.00025255	-0.24943	-7.033e-05	0.09161
-0.0008	-0.8	-6.961e-05	-0.01595	0.00011083	0.04752	-8.396e-05	0.12499	-7.292e-05	-0.10257	0.00013582	0.04308	8.782e-05	0.07058	-0.00022722	-0.10912	-0.00020859	-0.20547	-0.00015434	0.0076
-0.000775	-0.775	-6.082e-05	-0.00716	0.00014319	0.07988	-9.521e-05	0.11374	-9.094e-05	-0.12059	8.761e-05	-0.00513	8.525e-05	0.06801	-0.00020711	-0.08901	-0.00016959	-0.16647	-0.000192	-0.03006
-0.00075	-0.75	-4.193e-05	0.01173	0.00015258	0.08927	-0.00013576	0.07319	-0.00010964	-0.13929	1.491e-05	-0.07783	7.377e-05	0.05653	-0.00017083	-0.05273	-0.00014458	-0.14146	-0.00018437	-0.02243
-0.000725	-0.725	-1.99e-06	0.05167	0.00013224	0.06893	-0.00018997	0.01898	-0.00011756	-0.14721	-5.298e-05	-0.14572	7.375e-05	0.05651	-0.00012019	-0.00209	-0.00014452	-0.1414	-0.00011262	0.04932
-0.0007	-0.7	5.877e-05	0.11243	8.751e-05	0.0242	-0.00023422	-0.02527	-0.00010849	-0.13814	-8.506e-05	-0.1778	8.029e-05	0.06305	-8.233e-05	0.03577	-0.00016243	-0.15931	-2.342e-05	0.13852
-0.000675	-0.675	0.00012193	0.17559	2.966e-05	-0.03365	-0.0002469	-0.03795	-8.718e-05	-0.11683	-8.712e-05	-0.17986	7.445e-05	0.05721	-7.556e-05	0.04254	-0.00019257	-0.18945	4.399e-05	0.20593
-0.00065	-0.65	0.00015942	0.21308	-2.508e-05	-0.08839	-0.00022501	-0.01606	-6.666e-05	-0.09631	-7.199e-05	-0.16473	4.674e-05	0.0295	-8.726e-05	0.03084	-0.00021179	-0.20867	5.951e-05	0.22145
-0.000625	-0.625	0.00015984	0.2135	-5.341e-05	-0.11672	-0.00017776	0.03119	-5.641e-05	-0.08606	-5.384e-05	-0.14658	6.99e-06	-0.01025	-0.0001176	0.0005	-0.0002095	-0.20638	3.881e-05	0.20075
-0.0006	-0.6	0.00012548	0.17914	-4.45e-05	-0.10781	-0.00012843	0.08052	-5.792e-05	-0.08757	-4.22e-05	-0.13494	-1.368e-05	-0.03092	-0.00015397	-0.03587	-0.0001982	-0.19508	2.232e-05	0.18426
-0.000575	-0.575	7.212e-05	0.12578	-8.33e-06	-0.07164	-9.286e-05	0.11609	-5.981e-05	-0.08946	-2.913e-05	-0.12187	-9.41e-06	-0.02665	-0.00018503	-0.06693	-0.00017487	-0.17175	-1.54e-06	0.1604
-0.00055	-0.55	2.263e-05	0.07629	4.271e-05	-0.0206	-7.844e-05	0.13051	-4.818e-05	-0.07783	-9.13e-06	-0.10187	2.642e-05	0.00918	-0.00020988	-0.09178	-0.00015393	-0.15081	-9.05e-06	0.15289
-0.000525	-0.525	-1.111e-05	0.04255	9.478e-05	0.03147	-6.739e-05	0.14156	-2.579e-05	-0.05544	1.173e-05	-0.08101	9.701e-05	0.07977	-0.00024963	-0.13153	-0.00013627	-0.13315	-1.025e-05	0.15169
-0.0005	-0.5	-3.665e-05	0.01701	0.00013691	0.0736	-3.745e-05	0.1715	-8.34e-06	-0.03799	2.559e-05	-0.06715	0.00016455	0.14731	-0.0002957	-0.1776	-0.00013695	-0.13383	-7.14e-06	0.1548
-0.000475	-0.475	-5.406e-05	-0.0004	0.00015945	0.09614	1.43e-05	0.22325	-1.603e-05	-0.04568	1.983e-05	-0.07291	0.00019762	0.18038	-0.00033718	-0.21908	-0.00012478	-0.12166	-1.263e-05	0.14931
-0.00045	-0.45	-5.647e-05	-0.00281	0.00015813	0.09482	6.808e-05	0.27703	-5.391e-05	-0.08356	-7.5e-06	-0.10024	0.00018944	0.1722	-0.00035635	-0.23825	-0.00010632	-0.1032	-4.483e-05	0.11711
-0.000425	-0.425	-4.887e-05	0.00479	0.0001387	0.07539	0.00010794	0.31689	-0.00010911	-0.13876	-2.665e-05	-0.11939	0.00017121	0.15397	-0.00034767	-0.22957	-8.697e-05	-0.08385	-8.157e-05	0.08037
-0.0004	-0.4	-3.3e-05	0.02066	0.00011613	0.05282	0.00012682	0.33577	-0.00015261	-0.18226	-3.32e-05	-0.12594	0.00015852	0.14128	-0.00031403	-0.19593	-6.279e-05	-0.05967	-9.131e-05	0.07063
-0.000375	-0.375	-1.665e-05	0.03701	9.584e-05	0.03253	0.00012256	0.33151	-0.00016387	-0.19352	-3.27e-05	-0.12544	0.00015309	0.13585	-0.00027057	-0.15247	-4.539e-05	-0.04227	-4.663e-05	0.11531
-0.00035	-0.35	-8.03e-06	0.04563	8.057e-05	0.01726	8.704e-05	0.29599	-0.00014072	-0.17037	-2.777e-05	-0.12051	0.00015136	0.13412	-0.00022335	-0.10525	-3.937e-05	-0.03625	2.335e-05	0.18529
-0.000325	-0.325	-1.489e-05	0.03877	7.007e-05	0.00676	2.255e-05	0.2315	-9.111e-05	-0.12076	-1.667e-05	-0.10941	0.00014714	0.1299	-0.00017965	-0.06155	-4.725e-05	-0.04413	9.553e-05	0.25747
-0.0003	-0.3	-2.791e-05	0.02575	6.128e-05	-0.00203	-5.177e-05	0.15718	-3.731e-05	-0.06696	6.3e-07	-0.09211	0.00012065	0.10341	-0.00013389	-0.01579	-5.89e-05	-0.05578	0.00013256	0.2945
-0.000275	-0.275	-4.176e-05	0.0119	4.863e-05	-0.01468	-0.00011904	0.08991	-3.37e-06	-0.03302	1.184e-05	-0.0809	5.767e-05	0.04043	-9.852e-05	0.01958	-5.633e-05	-0.05321	0.00013153	0.29347
-0.00025	-0.25	-5.307e-05	0.00059	2.828e-05	-0.03503	-0.00016	0.04895	4.61e-06	-0.02504	3.79e-06	-0.08895	-2.91e-05	-0.04634	-7.61e-05	0.042	-4.2e-05	-0.03888	8.839e-05	0.25033
-0.000225	-0.225	-5.224e-05	0.00142	1.265e-05	-0.05066	-0.00017384	0.03511	7.28e-06	-0.02237	-1.695e-05	-0.10969	-0.00010277	-0.12001	-4.486e-05	0.07324	-1.377e-05	-0.01065	3.255e-05	0.19449
-0.0002	-0.2	-3.609e-05	0.01757	1.613e-05	-0.04718	-0.00017158	0.03737	7.21e-06	-0.02244	-5.288e-05	-0.14562	-0.00015071	-0.16795	-9.84e-06	0.10826	2.185e-05	0.02497	-2.289e-05	0.13905
-0.000175	-0.175	-1.045e-05	0.04321	3.358e-05	-0.02973	-0.00015715	0.0518	-9.05e-06	-0.0387	-9.767e-05	-0.19041	-0.00017876	-0.196	1.366e-05	0.13176	6.381e-05	0.06693	-9.139e-05	0.07055
-0.00015	-0.15	1.13e-05	0.06496	6.844e-05	0.00513	-0.00014361	0.06534	-4.45e-05	-0.07415	-0.00013133	-0.22407	-0.00021626	-0.2335	3.348e-05	0.15158	0.00010335	0.10647	-0.00013979	0.02215
-0.000125	-0.125	1.635e-05	0.07001	0.00011497	0.05166	-0.00014162	0.06733	-7.629e-05	-0.10594	-0.00014326	-0.236	-0.00023201	-0.24925	4.519e-05	0.16329	0.0001422	0.14532	-0.00018705	-0.02511
-0.0001	-0.1	1.276e-05	0.06642	0.00014934	0.08603	-0.00015821	0.05074	-8.675e-05	-0.1164	-0.00013294	-0.22568	-0.00020727	-0.22451	5.363e-05	0.17173	0.00016095	0.16407	-0.00019195	-0.03001
-7.5e-05	-0.075	1.541e-05	0.06907	0.00016821	0.1049	-0.00018819	0.02076	-7.666e-05	-0.10631	-0.00011254	-0.20528	-0.00015135	-0.16859	6.346e-05	0.18156	0.00016073	0.16385	-0.00015371	0.00823
-5e-05	-0.05	1.909e-05	0.07275	0.00018087	0.11756	-0.00021347	-0.00452	-4.595e-05	-0.0756	-9.594e-05	-0.18868	-9.296e-05	-0.1102	8.845e-05	0.20655	0.00015257	0.15569	-0.00010242	0.05952
-2.5e-05	-0.025	1.172e-05	0.06538	0.00019517	0.13186	-0.00021377	-0.00482	3.22e-06	-0.02643	-8.595e-05	-0.17869	-5.477e-05	-0.07201	0.00012873	0.24683	0.00013775	0.14087	-6.886e-05	0.09308
0	0	-6.77e-06	0.04689	0.00020275	0.13944	-0.00019997	0.00898	5.843e-05	0.02878	-7.673e-05	-0.16947	-3.326e-05	-0.0505	0.00018521	0.30331	0.00012754	0.13066	-6.454e-05	0.0974
2.5e-05	0.025	-3.287e-05	0.02079	0.00018855	0.12524	-0.00018766	0.02129	9.165e-05	0.062	-6.713e-05	-0.15987	-3.051e-05	-0.04775	0.00023875	0.35685	0.00012339	0.12651	-8.249e-05	0.07945
5e-05	0.05	-6.25e-05	-0.00884	0.000149	0.08569	-0.00017783	0.03112	8.712e-05	0.05747	-4.322e-05	-0.13596	-5.131e-05	-0.06855	0.0002576	0.3757	0.0001211	0.12422	-8.952e-05	0.07242
7.5e-05	0.075	-8.174e-05	-0.02808	9.77e-05	0.03439	-0.00016518	0.04377	6.596e-05	0.03631	-1.656e-05	-0.1093	-9.384e-05	-0.11108	0.00022876	0.34686	0.00012492	0.12804	-6.239e-05	0.09955
0.0001	0.1	-8.242e-05	-0.02876	4.834e-05	-0.01497	-0.00014167	0.06728	6.51e-05	0.03545	8.21e-06	-0.08453	-0.00013667	-0.15391	0.00018895	0.30705	0.00014864	0.15176	-3.757e-05	0.12437
0.000125	0.125	-6.839e-05	-0.01473	1.88e-05	-0.04451	-0.0001079	0.10105	9.601e-05	0.06636	3.767e-05	-0.05507	-0.00015906	-0.1763	0.00016085	0.27895	0.00019785	0.20097	-4.146e-05	0.12048
0.00015	0.15	-5.092e-05	0.00274	1.4e-05	-0.04931	-7.486e-05	0.13409	0.00013855	0.1089	7.622e-05	-0.01652	-0.0001673	-0.18454	0.00014829	0.26639	0.00025803	0.26115	-6.546e-05	0.09648
0.000175	0.175	-3.653e-05	0.01713	2.015e-05	-0.04316	-5.191e-05	0.15704	0.00016327	0.13362	0.0001041	0.01136	-0.00016805	-0.18529	0.000145	0.2631	0.00031466	0.31778	-9.904e-05	0.0629
0.0002	0.2	-3.025e-05	0.02341	2.756e-05	-0.03575	-5.491e-05	0.15404	0.00015747	0.12782	0.0001077	0.01496	-0.0001629	-0.18014	0.00016541	0.28351	0.00035342	0.35654	-0.00013003	0.03191
0.000225	0.225	-3.85e-05	0.01516	3.13e-05	-0.03201	-8.57e-05	0.12325	0.00012381	0.09416	8.598e-05	-0.00676	-0.00014112	-0.15836	0.0001926	0.3107	0.00038796	0.39108	-0.00012753	0.03441
0.00025	0.25	-5.395e-05	-0.00029	3.516e-05	-0.02815	-0.0001312	0.07775	7.966e-05	0.05001	5.525e-05	-0.03749	-0.00010866	-0.1259	0.00022554	0.34364	0.00041185	0.41497	-9.158e-05	0.07036
0.000275	0.275	-7.391e-05	-0.02025	4.916e-05	-0.01415	-0.00016348	0.04547	3.555e-05	0.0059	3.865e-05	-0.05409	-6.741e-05	-0.08465	0.00026013	0.37823	0.00042368	0.4268	-5.534e-05	0.1066
0.0003	0.3	-9.145e-05	-0.03779	8.853e-05	0.02522	-0.00016082	0.04813	-1.32e-06	-0.03097	4.193e-05	-0.05081	-2.62e-05	-0.04344	0.00028371	0.40181	0.00043149	0.43461	-4.898e-05	0.11296
0.000325	0.325	-9.447e-05	-0.04081	0.0001482	0.08489	-0.00013406	0.07489	-1.855e-05	-0.0482	4.919e-05	-0.04355	1.401e-05	-0.00323	0.00029241	0.41051	0.00044597	0.44909	-4.81e-05	0.11384
0.00035	0.35	-8.203e-05	-0.02837	0.00020956	0.14625	-0.00010643	0.10252	-8.71e-06	-0.03836	3.169e-05	-0.06105	4.074e-05	0.0235	0.00026984	0.38794	0.00046344	0.46656	-4.558e-05	0.11636
0.000375	0.375	-6.799e-05	-0.01433	0.00025179	0.18848	-9.567e-05	0.11328	3.432e-05	0.00467	2.37e-06	-0.09037	5.996e-05	0.04272	0.00022168	0.33978	0.00047726	0.48038	-4.311e-05	0.11883
0.0004	0.4	-6.286e-05	-0.0092	0.00025627	0.19296	-9.52e-05	0.11375	0.00010161	0.07196	-3.78e-06	-0.09652	9.619e-05	0.07895	0.00015221	0.27031	0.00046984	0.47296	-2.575e-05	0.13619
0.000425	0.425	-6.646e-05	-0.0128	0.00022296	0.15965	-0.00010915	0.0998	0.00016633	0.13668	1.905e-05	-0.07369	0.00013164	0.1144	7.781e-05	0.19591	0.00044659	0.44971	-2.5e-06	0.15944
0.00045	0.45	-7.589e-05	-0.02223	0.00016062	0.09731	-0.00012453	0.08442	0.00021171	0.18206	5.137e-05	-0.04137	0.00015831	0.14107	2.026e-05	0.13836	0.00040509	0.40821	3.249e-05	0.19443
0.000475	0.475	-7.803e-05	-0.02437	8.132e-05	0.01801	-0.00013447	0.07448	0.0002101	0.18045	7.285e-05	-0.01989	0.00016892	0.15168	-9.09e-06	0.10901	0.00035593	0.35905	6.992e-05	0.23186
0.0005	0.5	-6.928e-05	-0.01562	4.91e-06	-0.0584	-0.00015059	0.05836	0.00016874	0.13909	7.466e-05	-0.01808	0.00016362	0.14638	-1.652e-05	0.10158	0.00030569	0.30881	0.0001091	0.27104
0.000525	0.525	-5.443e-05	-0.00077	-5.255e-05	-0.11586	-0.00016177	0.04718	0.00012405	0.0944	6.445e-05	-0.02829	0.00015877	0.14153	-1.518e-05	0.10292	0.00028193	0.28505	0.0001384	0.30034
0.00055	0.55	-4.21e-05	0.01156	-8.052e-05	-0.14383	-0.00015802	0.05093	0.00010867	0.07902	4.792e-05	-0.04482	0.00015952	0.14228	-2.726e-05	0.09084	0.00027722	0.28034	0.00014886	0.3108
0.000575	0.575	-5.061e-05	0.00305	-6.057e-05	-0.12388	-0.00014177	0.06718	0.0001387	0.10905	3.315e-05	-0.05959	0.0001372	0.11996	-6.469e-05	0.05341	0.00026243	0.26555	0.00016739	0.32933
0.0006	0.6	-7.474e-05	-0.02108	-5.14e-06	-0.06845	-0.00011987	0.08908	0.00021235	0.1827	2.891e-05	-0.06383	9.91e-05	0.08186	-0.0001	0.0181	0.00022394	0.22706	0.00020344	0.36538
0.000625	0.625	-9.388e-05	-0.04022	5.762e-05	-0.00569	-0.00010455	0.1044	0.00028646	0.25681	3.721e-05	-0.05553	6.689e-05	0.04965	-0.0001085	0.0096	0.00017642	0.17954	0.00024725	0.40919
0.00065	0.65	-8.697e-05	-0.03331	0.00010548	0.04217	-9.835e-05	0.1106	0.0003228	0.29315	5.106e-05	-0.04168	4.604e-05	0.0288	-7.994e-05	0.03816	0.00013307	0.13619	0.00027621	0.43815
0.000675	0.675	-5.102e-05	0.00264	0.00012822	0.06491	-9.019e-05	0.11876	0.00029368	0.26403	6.228e-05	-0.03046	2.719e-05	0.00995	-3.442e-05	0.08368	0.00010484	0.10796	0.00030435	0.46629
0.0007	0.7	-5.47e-06	0.04819	0.0001271	0.06379	-8.935e-05	0.1196	0.00021862	0.18897	5.844e-05	-0.0343	-4.03e-06	-0.02127	-1.682e-05	0.10128	9.079e-05	0.09391	0.00029983	0.46177
0.000725	0.725	2.428e-05	0.07794	0.0001088	0.04549	-9.567e-05	0.11328	0.00013268	0.10303	4.542e-05	-0.04732	-4.398e-05	-0.06122	-1.625e-05	0.10185	9.029e-05	0.09341	0.00026494	0.42688
0.00075	0.75	3.917e-05	0.09283	8.36e-05	0.02029	-0.00010783	0.10112	6.592e-05	0.03627	3.413e-05	-0.05861	-9.104e-05	-0.10828	-2.51e-05	0.093	9.267e-05	0.09579	0.00022821	0.39015
0.000775	0.775	4.755e-05	0.10121	5.729e-05	-0.00602	-0.00011517	0.09378	3.259e-05	0.00294	2.13e-05	-0.07144	-0.00013534	-0.15258	-3.212e-05	0.08598	0.00010539	0.10851	0.0001768	0.33874
0.0008	0.8	5.297e-05	0.10663	3.814e-05	-0.02517	-0.0001083	0.10065	3.15e-05	0.00185	2.48e-06	-0.09026	-0.00015253	-0.16977	-3.577e-05	0.08233	0.00012138	0.1245	0.00012241	0.28435
0.000825	0.825	6.678e-05	0.12044	3.953e-05	-0.02378	-8.034e-05	0.12861	4.14e-05	0.01175	-9.12e-06	-0.10186	-0.00015275	-0.16999	-4.029e-05	0.07781	0.00013445	0.13757	9.293e-05	0.25487
0.00085	0.85	9.149e-05	0.14515	6.969e-05	0.00638	-3.498e-05	0.17397	5.781e-05	0.02816	-1.222e-05	-0.10496	-0.00014839	-0.16563	-4.917e-05	0.06893	0.0001492	0.15232	8.301e-05	0.24495
0.000875	0.875	0.00012476	0.17842	0.00011148	0.04817	1.741e-05	0.22636	7.676e-05	0.04711	-1.878e-05	-0.11152	-0.00015708	-0.17432	-7.335e-05	0.04475	0.00017315	0.17627	9.033e-05	0.25227
0.0009	0.9	0.00016109	0.21475	0.00013604	0.07273	6.246e-05	0.27141	8.654e-05	0.05689	-3.584e-05	-0.12858	-0.00016569	-0.18293	-8.888e-05	0.02922	0.00017247	0.17559	9.611e-05	0.25805
0.000925	0.925	0.00019189	0.24555	0.00012663	0.06332	8.761e-05	0.29656	8.466e-05	0.05501	-7.286e-05	-0.1656	-0.00017357	-0.19081	-0.00010761	0.01049	0.0001367	0.13982	0.00011734	0.27928
0.00095	0.95	0.0002301	0.28376	9.468e-05	0.03137	7.82e-05	0.28715	6.792e-05	0.03827	-0.00011101	-0.20375	-0.00019095	-0.20819	-0.00012647	-0.00837	8.976e-05	0.09288	0.00014456	0.3065
0.000975	0.975	0.00029437	0.34803	6.726e-05	0.00395	3.255e-05	0.2415	5.026e-05	0.02061	-0.00012625	-0.21899	-0.00020403	-0.22127	-0.00013748	-0.01938	4.919e-05	0.05231	0.00014881	0.31075
0.001	1	0.00039766	0.45132	6.06e-05	-0.00271	-2.266e-05	0.18629	4.056e-05	0.01091	-0.00010549	-0.19823	-0.00019867	-0.21591	-0.00013444	-0.01634	1.599e-05	0.01911	0.00012553	0.28747
0.001025	1.025	0.00051123	0.56489	8.341e-05	0.0201	-6.232e-05	0.14663	5.42e-05	0.02455	-6.057e-05	-0.15331	-0.00017076	-0.188	-0.00013388	-0.01578	-3.038e-05	-0.02726	9.361e-05	0.25555
0.00105	1.05	0.00060008	0.65374	0.00013793	0.07462	-8.36e-05	0.12535	8.638e-05	0.05673	-3.407e-05	-0.12681	-0.0001255	-0.14274	-0.00015572	-0.03762	-7.014e-05	-0.06702	8.499e-05	0.24693
0.001075	1.075	0.00066178	0.71544	0.00021255	0.14924	-8.66e-05	0.12235	0.00012515	0.0955	-4.318e-05	-0.13592	-8.146e-05	-0.0987	-0.00018585	-0.06775	-8.124e-05	-0.07812	0.00010106	0.263
0.0011	1.1	0.00072816	0.78182	0.00029823	0.23492	-7.78e-05	0.13115	0.00016505	0.1354	-7.743e-05	-0.17017	-4.868e-05	-0.06592	-0.00019802	-0.07992	-5.979e-05	-0.05667	0.00011757	0.27951
0.001125	1.125	0.00082686	0.88052	0.00040344	0.34013	-7.146e-05	0.13749	0.00019309	0.16344	-0.0001158	-0.20854	-2.234e-05	-0.03958	-0.00019414	-0.07604	-8.63e-06	-0.00551	0.00012606	0.288
0.00115	1.15	0.0009585	1.01216	0.00052078	0.45747	-6.029e-05	0.14866	0.00019589	0.16624	-0.00014703	-0.23977	-7e-08	-0.01731	-0.00017686	-0.05876	5.38e-05	0.05692	0.00013465	0.29659
0.001175	1.175	0.00109911	1.15277	0.00063835	0.57504	-3.013e-05	0.17882	0.00017236	0.14271	-0.00015546	-0.2482	3.177e-05	0.01453	-0.00013971	-0.02161	9.201e-05	0.09513	0.00015447	0.31641
0.0012	1.2	0.0012279	1.28156	0.00073992	0.67661	1.787e-05	0.22682	0.00014197	0.11232	-0.00012852	-0.22126	7.034e-05	0.0531	-9.204e-05	0.02606	8.47e-05	0.08782	0.0001691	0.33104
0.001225	1.225	0.00134549	1.39915	0.00081632	0.75301	8.665e-05	0.2956	0.00012123	0.09158	-8.669e-05	-0.17943	9.213e-05	0.07489	-6.232e-05	0.05578	5.129e-05	0.05441	0.0001867	0.34864
0.00125	1.25	0.00144635	1.50001	0.00086292	0.79961	0.00016436	0.37331	0.00011251	0.08286	-6.337e-05	-0.15611	8.885e-05	0.07161	-6.643e-05	0.05167	-2.29e-06	0.00083	0.00019588	0.35782
0.001275	1.275	0.00151239	1.56605	0.00088788	0.82457	0.00023456	0.44351	0.00011787	0.08822	-6.445e-05	-0.15719	7.906e-05	0.06182	-8.226e-05	0.03584	-6.477e-05	-0.06165	0.00019577	0.35771
0.0013	1.3	0.0015171	1.57076	0.00089729	0.83398	0.00029448	0.50343	0.00013742	0.10777	-7.732e-05	-0.17006	6.267e-05	0.04543	-7.92e-05	0.0389	-0.00011895	-0.11583	0.00018666	0.3486
0.001325	1.325	0.00146278	1.51644	0.00090018	0.83687	0.00034537	0.55432	0.00016466	0.13501	-8.534e-05	-0.17808	4.692e-05	0.02968	-4.198e-05	0.07612	-0.00015637	-0.15325	0.00015175	0.31369
0.00135	1.35	0.00137866	1.43232	0.00090374	0.84043	0.00038809	0.59704	0.00019079	0.16114	-9.063e-05	-0.18337	4.589e-05	0.02865	1.228e-05	0.13038	-0.00016882	-0.1657	0.00011193	0.27387
0.001375	1.375	0.00130686	1.36052	0.00090645	0.84314	0.00041614	0.62509	0.00021737	0.18772	-8.939e-05	-0.18213	4.983e-05	0.03259	5.562e-05	0.17372	-0.00018208	-0.17896	6.639e-05	0.22833
0.0014	1.4	0.0012536	1.30726	0.00088451	0.8212	0.00042209	0.63104	0.00024307	0.21342	-8.924e-05	-0.18198	4.588e-05	0.02864	7.154e-05	0.18964	-0.00019342	-0.1903	2.153e-05	0.18347
0.001425	1.425	0.00120643	1.26009	0.00082479	0.76148	0.00039869	0.60764	0.0002634	0.23375	-7.623e-05	-0.16897	3.956e-05	0.02232	7.738e-05	0.19548	-0.00018242	-0.1793	-1.359e-05	0.14835
0.00145	1.45	0.00115689	1.21055	0.00074507	0.68176	0.00035444	0.56339	0.00028568	0.25603	-5.174e-05	-0.14448	1.72e-05	-4e-05	8.902e-05	0.20712	-0.0001545	-0.15138	-3.768e-05	0.12426
0.001475	1.475	0.0011272	1.18086	0.0006728	0.60949	0.00032468	0.53363	0.00031078	0.28113	-2.72e-05	-0.11994	-8.29e-06	-0.02553	0.00010088	0.21898	-0.00011729	-0.11417	-5.075e-05	0.11119
0.0015	1.5	0.00112972	1.18338	0.00062991	0.5666	0.00033332	0.54227	0.00033773	0.30808	-1.313e-05	-0.10587	-2.694e-05	-0.04418	0.00010945	0.22755	-7.864e-05	-0.07552	-6.387e-05	0.09807
0.001525	1.525	0.00112708	1.18074	0.00062076	0.55745	0.00036437	0.57332	0.00037166	0.34201	-1.58e-05	-0.10854	-3.03e-05	-0.04754	0.00011603	0.23413	-3.267e-05	-0.02955	-6.725e-05	0.09469
0.00155	1.55	0.00107651	1.13017	0.00064584	0.58253	0.00039833	0.60728	0.00042118	0.39153	-3.168e-05	-0.12442	-1.731e-05	-0.03455	0.00010398	0.22208	2.55e-05	0.02862	-5.175e-05	0.11019
0.001575	1.575	0.00097944	1.0331	0.00069239	0.62908	0.00042663	0.63558	0.0004696	0.43995	-6.043e-05	-0.15317	1.337e-05	-0.00387	9.494e-05	0.21304	9.367e-05	0.09679	-1.869e-05	0.14325
0.0016	1.6	0.00089592	0.94958	0.0007524	0.68909	0.00044414	0.65309	0.00049718	0.46753	-9.203e-05	-0.18477	3.909e-05	0.02185	0.00011558	0.23368	0.00015528	0.1584	3.372e-05	0.19566
0.001625	1.625	0.00088108	0.93474	0.0008119	0.74859	0.00044447	0.65342	0.000498	0.46835	-0.00011968	-0.21242	6.226e-05	0.04502	0.00014477	0.26287	0.00017752	0.18064	7.596e-05	0.2379
0.00165	1.65	0.00092021	0.97387	0.00086346	0.80015	0.00040816	0.61711	0.00048583	0.45618	-0.0001376	-0.23034	7.02e-05	0.05296	0.00016661	0.28471	0.00016056	0.16368	0.0001024	0.26434
0.001675	1.675	0.00096509	1.01875	0.00089069	0.82738	0.00035611	0.56506	0.00046743	0.43778	-0.00014353	-0.23627	6.805e-05	0.05081	0.00016769	0.28579	0.00010974	0.11286	0.00010305	0.26499
0.0017	1.7	0.00099227	1.04593	0.00089255	0.82924	0.00032389	0.53284	0.00045127	0.42162	-0.00012184	-0.21458	7.234e-05	0.0551	0.00014447	0.26257	5.083e-05	0.05395	9.956e-05	0.2615
0.001725	1.725	0.00103039	1.08405	0.00089532	0.83201	0.00034096	0.54991	0.00042828	0.39863	-8.727e-05	-0.18001	9.778e-05	0.08054	0.00010978	0.22788	7.62e-06	0.01074	9.941e-05	0.26135
0.00175	1.75	0.00109892	1.15258	0.00090858	0.84527	0.0004052	0.61415	0.00039405	0.3644	-4.677e-05	-0.13951	0.00013152	0.11428	5.904e-05	0.17714	-2.151e-05	-0.01839	8.049e-05	0.24243
0.001775	1.775	0.001172	1.22566	0.00092361	0.8603	0.00050067	0.70962	0.00035108	0.32143	-1.112e-05	-0.10386	0.00014018	0.12294	1.339e-05	0.13149	-4.614e-05	-0.04302	4.179e-05	0.20373
0.0018	1.8	0.00120823	1.26189	0.0009231	0.85979	0.00059521	0.80416	0.00032074	0.29109	1.095e-05	-0.08179	0.00012532	0.10808	-7.28e-06	0.11082	-8.012e-05	-0.077	6.4e-06	0.16834
0.001825	1.825	0.00121674	1.2704	0.00089606	0.83275	0.0006689	0.87785	0.00031186	0.28221	2.667e-05	-0.06607	9.013e-05	0.07289	-8.07e-06	0.11003	-0.00012102	-0.1179	-1.632e-05	0.14562
0.00185	1.85	0.00123466	1.28832	0.00084816	0.78485	0.00071252	0.92147	0.00033245	0.3028	5.156e-05	-0.04118	5.447e-05	0.03723	1.755e-05	0.13565	-0.00014668	-0.14356	-4.57e-06	0.15737
0.001875	1.875	0.0012776	1.33126	0.00078704	0.72373	0.00073456	0.94351	0.00036878	0.33913	8.96e-05	-0.00314	3.955e-05	0.02231	4.468e-05	0.16278	-0.00015234	-0.14922	1.828e-05	0.18022
0.0019	1.9	0.00132708	1.38074	0.00071116	0.64785	0.00074588	0.95483	0.00040054	0.37089	0.00012006	0.02732	3.118e-05	0.01394	8.365e-05	0.20175	-0.00011792	-0.1148	4.776e-05	0.2097
0.001925	1.925	0.0013537	1.40736	0.00061656	0.55325	0.00073455	0.9435	0.00041994	0.39029	0.00013076	0.03802	6.44e-06	-0.0108	0.00012165	0.23975	-4.105e-05	-0.03793	7.146e-05	0.2334
0.00195	1.95	0.0013702	1.42386	0.00050453	0.44122	0.00070029	0.90924	0.00043573	0.40608	0.00011902	0.02628	-1.189e-05	-0.02913	0.00014399	0.26209	3.858e-05	0.0417	8.795e-05	0.24989
0.001975	1.975	0.00141743	1.47109	0.00040905	0.34574	0.00065289	0.86184	0.0004619	0.43225	9.665e-05	0.00391	-4.3e-06	-0.02154	0.00013369	0.25179	9.054e-05	0.09366	8.854e-05	0.25048
0.002	2	0.00150434	1.558	0.00038027	0.31696	0.00060374	0.81269	0.00051528	0.48563	8.011e-05	-0.01263	2.134e-05	0.0041	7.83e-05	0.1964	0.00012794	0.13106	8.606e-05	0.248
0.002025	2.025	0.00160497	1.65863	0.00042147	0.35816	0.00054517	0.75412	0.00058396	0.55431	8.177e-05	-0.01097	3.356e-05	0.01632	2.74e-06	0.12084	0.00015286	0.15598	7.949e-05	0.24143
0.00205	2.05	0.00168187	1.73553	0.00051753	0.45422	0.00046848	0.67743	0.0006374	0.60775	9.657e-05	0.00383	2.128e-05	0.00404	-5.104e-05	0.06706	0.00016236	0.16548	5.774e-05	0.21968
0.002075	2.075	0.00173414	1.7878	0.00066055	0.59724	0.00037732	0.58627	0.00066232	0.63267	0.00013692	0.04418	9.89e-06	-0.00735	-7.973e-05	0.03837	0.00016514	0.16826	4.384e-05	0.20578
0.0021	2.1	0.00178811	1.84177	0.00084301	0.7797	0.0002883	0.49725	0.00065059	0.62094	0.00018876	0.09602	9.68e-06	-0.00756	-8.181e-05	0.03629	0.00016338	0.1665	2.746e-05	0.1894
0.002125	2.125	0.00186591	1.91957	0.00104075	0.97744	0.00022666	0.43561	0.00060821	0.57856	0.00024042	0.14768	1.143e-05	-0.00581	-8.354e-05	0.03456	0.00017258	0.1757	2.4e-05	0.18594
0.00215	2.15	0.00191393	1.96759	0.00120887	1.14556	0.0002032	0.41215	0.00054608	0.51643	0.00027648	0.18374	2.115e-05	0.00391	-7.489e-05	0.04321	0.00020156	0.20468	3.546e-05	0.1974
0.002175	2.175	0.00188043	1.93409	0.00133068	1.26737	0.00022095	0.4299	0.00049108	0.46143	0.00030048	0.20774	2.963e-05	0.01239	-4.587e-05	0.07223	0.0002435	0.24662	4.974e-05	0.21168
0.0022	2.2	0.00177281	1.82647	0.00141953	1.35622	0.00027734	0.48629	0.00046116	0.43151	0.00032904	0.2363	3.178e-05	0.01454	-2.63e-06	0.11547	0.00027863	0.28175	3.68e-05	0.19874
0.002225	2.225	0.00164014	1.6938	0.00150569	1.44238	0.0003732	0.58215	0.00046198	0.43233	0.00035815	0.26541	5.326e-05	0.03602	4.072e-05	0.15882	0.00030164	0.30476	-1.329e-05	0.14865
0.00225	2.25	0.0015392	1.59286	0.00160319	1.53988	0.00049914	0.70809	0.0004722	0.44255	0.00038152	0.28878	0.00010136	0.08412	8.373e-05	0.20183	0.00030603	0.30915	-8.11e-05	0.08084
0.002275	2.275	0.00147683	1.53049	0.00169413	1.63082	0.00062887	0.83782	0.00046574	0.43609	0.00040642	0.31368	0.00016798	0.15074	0.00012839	0.24649	0.00029899	0.30211	-0.00011979	0.04215
0.0023	2.3	0.0014329	1.48656	0.00174744	1.68413	0.00074113	0.95008	0.0004341	0.40445	0.00042991	0.33717	0.00024343	0.22619	0.00015772	0.27582	0.000299	0.30212	-9.819e-05	0.06375
0.002325	2.325	0.00140735	1.46101	0.00176739	1.70408	0.00081722	1.02617	0.00039352	0.36387	0.0004515	0.35876	0.00031531	0.29807	0.00016611	0.28421	0.00031672	0.31984	-3.297e-05	0.12897
0.00235	2.35	0.0014236	1.47726	0.0017877	1.72439	0.00087677	1.08572	0.00037226	0.34261	0.00046597	0.37323	0.00038067	0.36343	0.00014388	0.26198	0.00036527	0.36839	3.718e-05	0.19912
0.002375	2.375	0.00148518	1.53884	0.00181567	1.75236	0.00093071	1.13966	0.00038262	0.35297	0.00047125	0.37851	0.00043035	0.41311	0.00012662	0.24472	0.00040602	0.40914	6.478e-05	0.22672
0.0024	2.4	0.00154024	1.5939	0.00182468	1.76137	0.00097133	1.18028	0.00042539	0.39574	0.00046466	0.37192	0.00043635	0.41911	0.00011436	0.23246	0.00042004	0.42316	4.545e-05	0.20739
0.002425	2.425	0.00153629	1.58995	0.00180151	1.7382	0.00099944	1.20839	0.00048488	0.45523	0.00044764	0.3549	0.00040849	0.39125	0.00012275	0.24085	0.00040749	0.41061	-1.141e-05	0.15053
0.00245	2.45	0.00147014	1.5238	0.0017462	1.68289	0.00103347	1.24242	0.00054661	0.51696	0.00042416	0.33142	0.00037079	0.35355	0.00013958	0.25768	0.00037294	0.37606	-6.326e-05	0.09868
0.002475	2.475	0.00138291	1.43657	0.00166968	1.60637	0.00109247	1.30142	0.00061064	0.58099	0.00040323	0.31049	0.00034883	0.33159	0.00015333	0.27143	0.00032774	0.33086	-9.779e-05	0.06415
0.0025	2.5	0.00129757	1.35123	0.0015756	1.51229	0.00116157	1.37052	0.00067522	0.64557	0.00039545	0.30271	0.00034743	0.33019	0.00015567	0.27377	0.00029024	0.29336	-8.954e-05	0.0724
0.002525	2.525	0.00119136	1.24502	0.00145307	1.38976	0.00120646	1.41541	0.0007351	0.70545	0.00039685	0.30411	0.00036392	0.34668	0.00014223	0.26033	0.00027208	0.2752	-6.866e-05	0.09328
0.00255	2.55	0.00104152	1.09518	0.00129543	1.23212	0.00121183	1.42078	0.00079482	0.76517	0.00039917	0.30643	0.00037778	0.36054	0.00012224	0.24034	0.00026719	0.27031	-2.948e-05	0.13246
0.002575	2.575	0.00087626	0.92992	0.00111919	1.05588	0.00118072	1.38967	0.00084958	0.81993	0.00038154	0.2888	0.00039325	0.37601	9.759e-05	0.21569	0.00025439	0.25751	-6.05e-06	0.15589
0.0026	2.6	0.00074233	0.79599	0.00096027	0.89696	0.0011275	1.33645	0.00090162	0.87197	0.00032942	0.23668	0.00042162	0.40438	7.481e-05	0.19291	0.00023419	0.23731	-2.4e-06	0.15954
0.002625	2.625	0.00065681	0.71047	0.00082951	0.7662	0.00106697	1.27592	0.0009469	0.91725	0.00026216	0.16942	0.00046413	0.44689	5.922e-05	0.17732	0.00019826	0.20138	-2.172e-05	0.14022
0.00265	2.65	0.00057749	0.63115	0.00071727	0.65396	0.00100374	1.21269	0.00097384	0.94419	0.00020784	0.1151	0.00051591	0.49867	3.776e-05	0.15586	0.00016288	0.166	-2.498e-05	0.13696
0.002675	2.675	0.00046452	0.51818	0.00060922	0.54591	0.00092222	1.13117	0.00097456	0.94491	0.00018318	0.09044	0.00056501	0.54777	2.019e-05	0.13829	0.00013146	0.13458	-5e-08	0.16189
0.0027	2.7	0.00034258	0.39624	0.00049776	0.43445	0.00082149	1.03044	0.00095058	0.92093	0.00018156	0.08882	0.00060874	0.5915	3.24e-06	0.12134	0.00010803	0.11115	3.784e-05	0.19978
0.002725	2.725	0.00026464	0.3183	0.00038934	0.32603	0.00072055	0.9295	0.00091021	0.88056	0.00019821	0.10547	0.00062794	0.6107	-1.397e-05	0.10413	9.062e-05	0.09374	6.305e-05	0.22499
0.00275	2.75	0.00026506	0.31872	0.00030361	0.2403	0.00064424	0.85319	0.00086328	0.83363	0.00021869	0.12595	0.00062624	0.609	-2.993e-05	0.08817	5.49e-05	0.05802	5.899e-05	0.22093
0.002775	2.775	0.00031484	0.3685	0.00024126	0.17795	0.00059926	0.80821	0.00081393	0.78428	0.00022963	0.13689	0.00061772	0.60048	-3.282e-05	0.08528	1.714e-05	0.02026	2.123e-05	0.18317
0.0028	2.8	0.00037204	0.4257	0.00018154	0.11823	0.00057355	0.7825	0.00075892	0.72927	0.00022993	0.13719	0.00059731	0.58007	-7.92e-06	0.11018	-4.93e-06	-0.00181	-1.769e-05	0.14425
0.002825	2.825	0.00044262	0.49628	0.00011605	0.05274	0.00053546	0.74441	0.00070224	0.67259	0.00023691	0.14417	0.0005723	0.55506	4.081e-05	0.15891	-1.9e-07	0.00293	-2.648e-05	0.13546
0.00285	2.85	0.0005719	0.62556	5.206e-05	-0.01125	0.00046617	0.67512	0.00065077	0.62112	0.00026858	0.17584	0.00054302	0.52578	8.642e-05	0.20452	3.323e-05	0.03635	-5.093e-05	0.11101
0.002875	2.875	0.00077341	0.82707	2.56e-06	-0.06075	0.00038003	0.58898	0.00062334	0.59369	0.00033203	0.23929	0.0005256	0.50836	0.00010223	0.22033	6.183e-05	0.06495	-0.00010174	0.0602
0.0029	2.9	0.00100416	1.05782	-1.974e-05	-0.08305	0.0003003	0.50925	0.0006223	0.59265	0.00039883	0.30609	0.00051843	0.50119	9.157e-05	0.20967	7.405e-05	0.07717	-0.00016439	-0.00245
0.002925	2.925	0.00121829	1.27195	-1.568e-05	-0.07899	0.00022987	0.43882	0.00063525	0.6056	0.00045238	0.35964	0.00049257	0.47533	6.655e-05	0.18465	8.476e-05	0.08788	-0.00022699	-0.06505
0.00295	2.95	0.00140469	1.45835	2.403e-05	-0.03928	0.00016263	0.37158	0.00063132	0.60167	0.00047924	0.3865	0.00043874	0.4215	2.902e-05	0.14712	9.908e-05	0.1022	-0.00026671	-0.10477
0.002975	2.975	0.00158069	1.63435	0.00012017	0.05686	8.745e-05	0.2964	0.00060088	0.57123	0.00048131	0.38857	0.00036387	0.34663	2.589e-05	0.14399	0.00011652	0.11964	-0.00025628	-0.09434
0.003	3	0.00174899	1.80265	0.00028209	0.21878	1.501e-05	0.22396	0.00054966	0.52001	0.00045823	0.36549	0.00028542	0.26818	5.309e-05	0.17119	0.00011576	0.11888	-0.00019984	-0.0379
0.003025	3.025	0.00186904	1.9227	0.00048661	0.4233	-4.319e-05	0.16576	0.00048296	0.45331	0.0004203	0.32756	0.00022471	0.20747	8.558e-05	0.20368	9.078e-05	0.0939	-0.00013725	0.02469
0.00305	3.05	0.00190911	1.96277	0.00071358	0.65027	-7.345e-05	0.1355	0.00040735	0.3777	0.00036609	0.27335	0.00018629	0.16905	9.584e-05	0.21394	4.78e-05	0.05092	-0.0001007	0.06124
0.003075	3.075	0.00188973	1.94339	0.00093911	0.8758	-6.578e-05	0.14317	0.00032607	0.29642	0.00031402	0.22128	0.0001789	0.16166	8.784e-05	0.20594	-9.15e-06	-0.00603	-0.00011603	0.04591
0.0031	3.1	0.00186379	1.91745	0.00113497	1.07166	-6.18e-06	0.20277	0.00025081	0.22116	0.00028366	0.19092	0.00017551	0.15827	7.316e-05	0.19126	-7.477e-05	-0.07165	-0.00015408	0.00786
0.003125	3.125	0.00185916	1.91282	0.00128506	1.22175	0.00010419	0.31314	0.00019274	0.16309	0.00027979	0.18705	0.00016242	0.14518	7.754e-05	0.19564	-0.00011623	-0.11311	-0.00015404	0.0079
0.00315	3.15	0.00185706	1.91072	0.00137041	1.3071	0.000248	0.45695	0.00016249	0.13284	0.00029804	0.2053	0.00015721	0.13997	9.37e-05	0.2118	-0.00011268	-0.10956	-0.0001444	0.01754
0.003175	3.175	0.00182078	1.87444	0.00139746	1.33415	0.00039286	0.60181	0.00014921	0.11956	0.00032466	0.23192	0.00016714	0.1499	0.00010619	0.22429	-6.593e-05	-0.06281	-0.00013163	0.03031
0.0032	3.2	0.00174521	1.79887	0.0013928	1.32949	0.00051024	0.71919	0.0001441	0.11445	0.00035466	0.26192	0.00015754	0.1403	8.901e-05	0.20711	-1.346e-05	-0.01034	-0.00013639	0.02555
0.003225	3.225	0.00166655	1.72021	0.0013946	1.33129	0.0006077	0.81665	0.00014091	0.11126	0.00038082	0.28808	0.00011974	0.1025	4.842e-05	0.16652	1.623e-05	0.01935	-0.00012751	0.03443
0.00325	3.25	0.0016221	1.67576	0.0014113	1.34799	0.00068148	0.89043	0.00014029	0.11064	0.00038046	0.28772	4.715e-05	0.02991	3.165e-05	0.14975	1.611e-05	0.01923	-9.237e-05	0.06957
0.003275	3.275	0.00159178	1.64544	0.00142856	1.36525	0.00071705	0.926	0.00014821	0.11856	0.00035647	0.26373	-4.287e-05	-0.06011	5.753e-05	0.17563	1.547e-05	0.01859	-4.674e-05	0.1152
0.0033	3.3	0.0015351	1.58876	0.0014284	1.36509	0.00071635	0.9253	0.00016086	0.13121	0.00030624	0.2135	-0.00011634	-0.13358	0.00012014	0.23824	4.594e-05	0.04906	-3.178e-05	0.13016
0.003325	3.325	0.00145449	1.50815	0.00141375	1.35044	0.00069065	0.8996	0.00019076	0.16111	0.00024526	0.15252	-0.00015056	-0.1678	0.00018178	0.29988	9.424e-05	0.09736	-4.157e-05	0.12037
0.00335	3.35	0.00138667	1.44033	0.00139608	1.33277	0.00067208	0.88103	0.00025019	0.22054	0.0002162	0.12346	-0.00014341	-0.16065	0.00024127	0.35937	0.00015263	0.15575	-3.836e-05	0.12358
0.003375	3.375	0.00134859	1.40225	0.00139153	1.32822	0.00066769	0.87664	0.00033675	0.3071	0.00022263	0.12989	-0.00012088	-0.13812	0.00028492	0.40302	0.00020145	0.20457	-2.618e-05	0.13576
0.0034	3.4	0.00131301	1.36667	0.00140615	1.34284	0.00067158	0.88053	0.00044315	0.4135	0.00025866	0.16592	-8.072e-05	-0.09796	0.00031159	0.42969	0.00021301	0.21613	-2.891e-05	0.13303
0.003425	3.425	0.00125514	1.3088	0.00142291	1.3596	0.00068869	0.89764	0.00056001	0.53036	0.00029985	0.20711	-3.328e-05	-0.05052	0.00032194	0.44004	0.00020266	0.20578	-4.024e-05	0.1217
0.00345	3.45	0.00119949	1.25315	0.00145032	1.38701	0.00072458	0.93353	0.00067508	0.64543	0.00032942	0.23668	3.437e-05	0.01713	0.00033583	0.45393	0.00018309	0.18621	-7.721e-05	0.08473
0.003475	3.475	0.00118256	1.23622	0.00149191	1.4286	0.00076145	0.9704	0.00078176	0.75211	0.00034792	0.25518	0.00011859	0.10135	0.00036115	0.47925	0.00016387	0.16699	-0.00011836	0.04358
0.0035	3.5	0.00120705	1.26071	0.00151966	1.45635	0.00079202	1.00097	0.00086864	0.83899	0.00037533	0.28259	0.00021025	0.19301	0.00039672	0.51482	0.00014286	0.14598	-0.00016135	0.00059
0.003525	3.525	0.00122091	1.27457	0.00148495	1.42164	0.00080579	1.01474	0.00093499	0.90534	0.00041259	0.31985	0.00030024	0.283	0.00042031	0.53841	0.00013218	0.1353	-0.00019313	-0.03119
0.00355	3.55	0.00118381	1.23747	0.00140526	1.34195	0.00081909	1.02804	0.00097722	0.94757	0.00044303	0.35029	0.00038016	0.36292	0.00043775	0.55585	0.00014163	0.14475	-0.00020134	-0.0394
0.003575	3.575	0.00110366	1.15732	0.00132623	1.26292	0.00085528	1.06423	0.00099239	0.96274	0.00043701	0.34427	0.00045812	0.44088	0.00044938	0.56748	0.00015454	0.15766	-0.00018284	-0.0209
0.0036	3.6	0.00102198	1.07564	0.00125794	1.19463	0.00092294	1.13189	0.00098176	0.95211	0.00040395	0.31121	0.00054247	0.52523	0.00045722	0.57532	0.00018121	0.18433	-0.00014144	0.0205
0.003625	3.625	0.0009553	1.00896	0.00120347	1.14016	0.00101467	1.22362	0.00093683	0.90718	0.00036008	0.26734	0.00061335	0.59611	0.00044106	0.55916	0.00020311	0.20623	-7.057e-05	0.09137
0.00365	3.65	0.00087566	0.92932	0.00114955	1.08624	0.00109898	1.30793	0.00087429	0.84464	0.00032996	0.23722	0.00066212	0.64488	0.0004067	0.5248	0.00019591	0.19903	2.58e-06	0.16452
0.003675	3.675	0.0007637	0.81736	0.00107899	1.01568	0.00115576	1.36471	0.00080546	0.77581	0.00031126	0.21852	0.00068183	0.66459	0.00037481	0.49291	0.00015811	0.16123	9.033e-05	0.25227
0.0037	3.7	0.00063837	0.69203	0.00098139	0.91808	0.00118066	1.38961	0.00074228	0.71263	0.00031848	0.22574	0.00067153	0.65429	0.00034663	0.46473	0.00012811	0.13123	0.00018433	0.34627
0.003725	3.725	0.00054407	0.59773	0.00086553	0.80222	0.00116171	1.37066	0.00068672	0.65707	0.00036485	0.27211	0.00064494	0.6277	0.00032147	0.43957	0.00010835	0.11147	0.00024443	0.40637
0.00375	3.75	0.00049428	0.54794	0.00074035	0.67704	0.00109393	1.30288	0.00065943	0.62978	0.00043997	0.34723	0.00060394	0.5867	0.00030796	0.42606	9.553e-05	0.09865	0.0002568	0.41874
0.003775	3.775	0.00045363	0.50729	0.00060651	0.5432	0.00098743	1.19638	0.00065587	0.62622	0.00052798	0.43524	0.00056635	0.54911	0.00030581	0.42391	8.762e-05	0.09074	0.00022945	0.39139
0.0038	3.8	0.00040577	0.45943	0.00046691	0.4036	0.00085059	1.05954	0.0006767	0.64705	0.0006169	0.52416	0.00055797	0.54073	0.0003293	0.4474	8.175e-05	0.08487	0.00019036	0.3523
0.003825	3.825	0.00037483	0.42849	0.00034468	0.28137	0.00070974	0.91869	0.00071143	0.68178	0.00070158	0.60884	0.00058751	0.57027	0.00035682	0.47492	8.443e-05	0.08755	0.00014143	0.30337
0.00385	3.85	0.0003974	0.45106	0.00026766	0.20435	0.00059705	0.806	0.00073467	0.70502	0.00076852	0.67578	0.00063327	0.61603	0.00037398	0.49208	0.00010476	0.10788	6.594e-05	0.22788
0.003875	3.875	0.00047526	0.52892	0.00023298	0.16967	0.00052186	0.73081	0.00072742	0.69777	0.000801	0.70826	0.00065657	0.63933	0.00036467	0.48277	0.00014955	0.15267	-1.425e-05	0.14769
0.0039	3.9	0.00054965	0.60331	0.00020969	0.14638	0.00046862	0.67757	0.00069829	0.66864	0.00078266	0.68992	0.00063541	0.61817	0.00033204	0.45014	0.00020253	0.20565	-6.66e-05	0.09534
0.003925	3.925	0.00057638	0.63004	0.0001703	0.10699	0.00042146	0.63041	0.0006706	0.64095	0.00072467	0.63193	0.00058112	0.56388	0.00028371	0.40181	0.000243	0.24612	-6.313e-05	0.09881
0.00395	3.95	0.00057646	0.63012	0.00012624	0.06293	0.00037564	0.58459	0.00064202	0.61237	0.00065177	0.55903	0.00052603	0.50879	0.00023926	0.35736	0.00026116	0.26428	-3.224e-05	0.1297
0.003975	3.975	0.00061199	0.66565	0.00010921	0.0459	0.00033449	0.54344	0.00060553	0.57588	0.00060011	0.50737	0.00051411	0.49687	0.00023111	0.34921	0.00025619	0.25931	1.917e-05	0.18111
0.004	4	0.00070532	0.75898	0.00012936	0.06605	0.00029468	0.50363	0.00055664	0.52699	0.00057448	0.48174	0.00053339	0.51615	0.00024618	0.36428	0.00022281	0.22593	6.763e-05	0.22957
0.004025	4.025	0.00081758	0.87124	0.00016543	0.10212	0.00024741	0.45636	0.00050403	0.47438	0.00057043	0.47769	0.00056158	0.54434	0.00025542	0.37352	0.0001851	0.18822	9.058e-05	0.25252
0.00405	4.05	0.0008909	0.94456	0.00020313	0.13982	0.00018813	0.39708	0.00045137	0.42172	0.00056898	0.47624	0.00057723	0.55999	0.0002327	0.3508	0.00015946	0.16258	5.513e-05	0.21707
0.004075	4.075	0.00090798	0.96164	0.00024384	0.18053	0.00011966	0.32861	0.00042229	0.39264	0.00054807	0.45533	0.00055021	0.53297	0.00020781	0.32591	0.00016079	0.16391	-1.835e-05	0.14359
0.0041	4.1	0.00090812	0.96178	0.00029255	0.22924	6.31e-05	0.27205	0.00041877	0.38912	0.00050979	0.41705	0.00051584	0.4986	0.00018017	0.29827	0.00017595	0.17907	-9.802e-05	0.06392
0.004125	4.125	0.00093316	0.98682	0.00034818	0.28487	3.536e-05	0.24431	0.00042378	0.39413	0.0004618	0.36906	0.00049218	0.47494	0.00014737	0.26547	0.00017556	0.17868	-0.0001267	0.03524
0.00415	4.15	0.00098125	1.03491	0.00039269	0.32938	2.784e-05	0.23679	0.00041139	0.38174	0.00040886	0.31612	0.00048776	0.47052	0.00011968	0.23778	0.00015195	0.15507	-0.00011653	0.04541
0.004175	4.175	0.00103521	1.08887	0.000417	0.35369	2.58e-05	0.23475	0.00037979	0.35014	0.00035326	0.26052	0.0005034	0.48616	0.00011551	0.23361	0.00011479	0.11791	-6.482e-05	0.09712
0.0042	4.2	0.00109724	1.1509	0.00043854	0.37523	3.178e-05	0.24073	0.00033792	0.30827	0.00030059	0.20785	0.00051141	0.49417	0.00012497	0.24307	9.272e-05	0.09584	-1.314e-05	0.1488
0.004225	4.225	0.00118396	1.23762	0.000486	0.42269	4.209e-05	0.25104	0.00029808	0.26843	0.00026017	0.16743	0.00049725	0.48001	0.00014183	0.25993	7.271e-05	0.07583	3.386e-05	0.1958
0.00425	4.25	0.00128683	1.34049	0.00056104	0.49773	6.199e-05	0.27094	0.00027529	0.24564	0.00024607	0.15333	0.00046202	0.44478	0.00014154	0.25964	2.685e-05	0.02997	7.913e-05	0.24107
0.004275	4.275	0.00136959	1.42325	0.00063859	0.57528	8.5e-05	0.29395	0.00027069	0.24104	0.00025594	0.1632	0.00039202	0.37478	0.00012863	0.24673	-4.327e-05	-0.04015	0.00010806	0.27
0.0043	4.3	0.00139947	1.45313	0.000697	0.63369	0.00010729	0.31624	0.0002741	0.24445	0.00027976	0.18702	0.0003172	0.29996	0.00010821	0.22631	-0.00010444	-0.10132	0.00011604	0.27798
0.004325	4.325	0.00139353	1.44719	0.00073249	0.66918	0.00011857	0.32752	0.00026916	0.23951	0.00030012	0.20738	0.00023638	0.21914	0.00010452	0.22262	-0.00013532	-0.1322	0.0001143	0.27624
0.00435	4.35	0.00139368	1.44734	0.00076668	0.70337	0.000115	0.32395	0.00025992	0.23027	0.00030194	0.2092	0.00016411	0.14687	9.969e-05	0.21779	-0.00014227	-0.13915	0.00010772	0.26966
0.004375	4.375	0.00139078	1.44444	0.00081057	0.74726	0.00010677	0.31572	0.00026129	0.23164	0.00029537	0.20263	0.00012201	0.10477	9.135e-05	0.20945	-0.00012635	-0.12323	0.00011371	0.27565
0.0044	4.4	0.00134928	1.40294	0.00084981	0.7865	0.00011317	0.32212	0.00027005	0.2404	0.00027777	0.18503	0.00012422	0.10698	6.5e-05	0.1831	-9.402e-05	-0.0909	0.00012282	0.28476
0.004425	4.425	0.00123739	1.29105	0.00087787	0.81456	0.00013728	0.34623	0.00027564	0.24599	0.00026122	0.16848	0.00016325	0.14601	2.301e-05	0.14111	-7.134e-05	-0.06822	0.00012588	0.28782
0.00445	4.45	0.00106759	1.12125	0.00089615	0.83284	0.00017454	0.38349	0.00027703	0.24738	0.00025039	0.15765	0.00020066	0.18342	4.89e-06	0.12299	-6.176e-05	-0.05864	0.00012583	0.28777
0.004475	4.475	0.00088418	0.93784	0.00091369	0.85038	0.00022028	0.42923	0.00027806	0.24841	0.00024247	0.14973	0.00022598	0.20874	1.728e-05	0.13538	-6.177e-05	-0.05865	0.00012326	0.2852
0.0045	4.5	0.00071661	0.77027	0.00093349	0.87018	0.00027615	0.4851	0.00028021	0.25056	0.00024044	0.1477	0.00023932	0.22208	4.738e-05	0.16548	-5.707e-05	-0.05395	0.00011205	0.27399
0.004525	4.525	0.00055621	0.60987	0.0009394	0.87609	0.00033769	0.54664	0.00027368	0.24403	0.00023708	0.14434	0.00024515	0.22791	7.707e-05	0.19517	-4.623e-05	-0.04311	8.669e-05	0.24863
0.00455	4.55	0.0003971	0.45076	0.00090594	0.84263	0.00039738	0.60633	0.00026651	0.23686	0.00022499	0.13225	0.00024415	0.22691	9.797e-05	0.21607	-3.654e-05	-0.03342	5.489e-05	0.21683
0.004575	4.575	0.00026678	0.32044	0.00083891	0.7756	0.00045407	0.66302	0.00025802	0.22837	0.00020941	0.11667	0.00026133	0.24409	0.00010042	0.21852	-3.24e-05	-0.02928	1.295e-05	0.17489
0.0046	4.6	0.00019257	0.24623	0.00076672	0.70341	0.00049864	0.70759	0.00024533	0.21568	0.00019999	0.10725	0.00029243	0.27519	0.00010481	0.22291	-3.442e-05	-0.0313	-1.862e-05	0.14332
0.004625	4.625	0.00015804	0.2117	0.00069502	0.63171	0.00051267	0.72162	0.00023297	0.20332	0.00018912	0.09638	0.00032509	0.30785	0.00012454	0.24264	-4.428e-05	-0.04116	-4.499e-05	0.11695
0.00465	4.65	0.00011369	0.16735	0.00060501	0.5417	0.00048934	0.69829	0.0002232	0.19355	0.00016942	0.07668	0.00034517	0.32793	0.00013874	0.25684	-6.653e-05	-0.06341	-8.922e-05	0.07272
0.004675	4.675	2.396e-05	0.07762	0.00049409	0.43078	0.00043296	0.64191	0.00022457	0.19492	0.00014194	0.0492	0.00034242	0.32518	0.00014483	0.26293	-9.883e-05	-0.09571	-0.00012607	0.03587
0.0047	4.7	-9.725e-05	-0.04359	0.00038541	0.3221	0.00036038	0.56933	0.00024234	0.21269	0.00011935	0.02661	0.00031557	0.29833	0.00012821	0.24631	-0.00011222	-0.1091	-0.00014726	0.01468
0.004725	4.725	-0.00020518	-0.15152	0.00031588	0.25257	0.00028742	0.49637	0.00026793	0.23828	0.00011227	0.01953	0.00028543	0.26819	9.341e-05	0.21151	-8.6e-05	-0.08288	-0.00014088	0.02106
0.00475	4.75	-0.00028375	-0.23009	0.00029306	0.22975	0.00021525	0.4242	0.00028696	0.25731	0.00012135	0.02861	0.0002638	0.24656	3.528e-05	0.15338	-3.191e-05	-0.02879	-0.00013893	0.02301
0.004775	4.775	-0.00036007	-0.30641	0.0002884	0.22509	0.00014179	0.35074	0.00030216	0.27251	0.00013524	0.0425	0.00022726	0.21002	-1.739e-05	0.10071	3.61e-05	0.03922	-0.00013027	0.03167
0.0048	4.8	-0.00043871	-0.38505	0.00025828	0.19497	6.84e-05	0.27735	0.00030352	0.27387	0.00013501	0.04227	0.00018469	0.16745	-3.863e-05	0.07947	0.000117	0.12012	-8.928e-05	0.07266
0.004825	4.825	-0.00048261	-0.42895	0.00020347	0.14016	-4.38e-06	0.20457	0.00029682	0.26717	0.00012096	0.02822	0.00015671	0.13947	-4.719e-05	0.07091	0.00017935	0.18247	-5.081e-05	0.11113
0.00485	4.85	-0.00045223	-0.39857	0.00014579	0.08248	-7.625e-05	0.1327	0.00030463	0.27498	9.613e-05	0.00339	0.00015472	0.13748	-3.464e-05	0.08346	0.0002289	0.23202	-3.797e-05	0.12397
0.004875	4.875	-0.00035783	-0.30417	9.665e-05	0.03334	-0.00014323	0.06572	0.00033091	0.30126	6.261e-05	-0.03013	0.00017945	0.16221	-1.581e-05	0.10229	0.00025185	0.25497	-4.087e-05	0.12107
0.0049	4.9	-0.0002501	-0.19644	4.567e-05	-0.01764	-0.00020064	0.00831	0.00037088	0.34123	1.702e-05	-0.07572	0.0002192	0.20196	-3.67e-06	0.11443	0.00024198	0.2451	-3.193e-05	0.13001
0.004925	4.925	-0.00017069	-0.11703	-3.29e-06	-0.0666	-0.00024505	-0.0361	0.00041457	0.38492	-2.771e-05	-0.12045	0.00026359	0.24635	-4.01e-06	0.11409	0.00021941	0.22253	-4.019e-05	0.12175
0.00495	4.95	-0.00011113	-0.05747	-2.842e-05	-0.09173	-0.00026277	-0.05382	0.00045831	0.42866	-6.29e-05	-0.15564	0.00029215	0.27491	-1.512e-05	0.10298	0.0002029	0.20602	-3.214e-05	0.1298
0.004975	4.975	-3.823e-05	0.01543	-8.9e-06	-0.07221	-0.00025524	-0.04629	0.00049731	0.46766	-7.031e-05	-0.16305	0.00030474	0.2875	-5.473e-05	0.06337	0.0001915	0.19462	-1.441e-05	0.14753
0.005	5	5.238e-05	0.10604	4.22e-05	-0.02111	-0.00022979	-0.02084	0.0005061	0.47645	-4.931e-05	-0.14205	0.0003097	0.29246	-0.00010178	0.01632	0.00016683	0.16995	-7.76e-06	0.15418
0.005025	5.025	0.00012726	0.18092	7.562e-05	0.01231	-0.00019862	0.01033	0.00047953	0.44988	-1.208e-05	-0.10482	0.00032258	0.30534	-0.00013033	-0.01223	0.00012513	0.12825	-1.289e-05	0.14905
0.00505	5.05	0.00015984	0.2135	6.095e-05	-0.00236	-0.00018333	0.02562	0.00041512	0.38547	2.744e-05	-0.0653	0.00034234	0.3251	-0.00013475	-0.01665	7.663e-05	0.07975	1.81e-06	0.16375
0.005075	5.075	0.00017592	0.22958	1.407e-05	-0.04924	-0.00018829	0.02066	0.00033022	0.30057	5.707e-05	-0.03567	0.00035714	0.3399	-0.00011494	0.00316	5.104e-05	0.05416	5.953e-05	0.22147
0.0051	5.1	0.00020937	0.26303	-2.816e-05	-0.09147	-0.00019998	0.00897	0.00025327	0.22362	7.58e-05	-0.01694	0.00036849	0.35125	-8.021e-05	0.03789	5.344e-05	0.05656	0.00013551	0.29745
0.005125	5.125	0.0002555	0.30916	-4.537e-05	-0.10868	-0.00020746	0.00149	0.00019384	0.16419	7.831e-05	-0.01443	0.00036976	0.35252	-1.682e-05	0.10128	7.445e-05	0.07757	0.00019523	0.35717
0.00515	5.15	0.00027622	0.32988	-4.503e-05	-0.10834	-0.00020709	0.00186	0.00014963	0.11998	6.765e-05	-0.02509	0.00035032	0.33308	7.357e-05	0.19167	0.00010708	0.1102	0.00023215	0.39409
0.005175	5.175	0.00024551	0.29917	-4.409e-05	-0.1074	-0.00020554	0.00341	0.0001173	0.08765	5.853e-05	-0.03421	0.00030478	0.28754	0.0001675	0.2856	0.00012508	0.1282	0.00025135	0.41329
0.0052	5.2	0.00019864	0.2523	-3.736e-05	-0.10067	-0.00020495	0.004	9.402e-05	0.06437	5.715e-05	-0.03559	0.00025421	0.23697	0.00024251	0.36061	0.00012331	0.12643	0.00025574	0.41768
0.005225	5.225	0.00017929	0.23295	-1.273e-05	-0.07604	-0.00019399	0.01496	8.031e-05	0.05066	5.796e-05	-0.03478	0.00020205	0.18481	0.00027677	0.39487	0.00010425	0.10737	0.00026808	0.43002
0.00525	5.25	0.00017797	0.23163	7.91e-06	-0.0554	-0.00017367	0.03528	6.226e-05	0.03261	4.269e-05	-0.05005	0.00015817	0.14093	0.00026386	0.38196	9.28e-05	0.09592	0.00026959	0.43153
0.005275	5.275	0.00015405	0.20771	-4.73e-06	-0.06804	-0.00015413	0.05482	3.839e-05	0.00874	-8.71e-06	-0.10145	0.00012213	0.10489	0.00022914	0.34724	9.517e-05	0.09829	0.00026062	0.42256
0.0053	5.3	8.715e-05	0.14081	-5.22e-05	-0.11551	-0.00012917	0.07978	-1.063e-05	-0.04028	-9.013e-05	-0.18287	0.00011488	0.09764	0.00019413	0.31223	0.0001168	0.11992	0.00024296	0.4049
0.005325	5.325	2.185e-05	0.07551	-0.00010881	-0.17212	-8.207e-05	0.12688	-7.908e-05	-0.10873	-0.00018272	-0.27546	0.00014136	0.12412	0.0001851	0.3032	0.00014941	0.15253	0.0002056	0.36754
0.00535	5.35	9.66e-06	0.06332	-0.00015516	-0.21847	-8.63e-06	0.20032	-0.00012866	-0.15831	-0.00024864	-0.34138	0.00017379	0.15655	0.00019251	0.31061	0.00018443	0.18755	0.00015553	0.31747
0.005375	5.375	4.986e-05	0.10352	-0.00019006	-0.25337	6.62e-05	0.27515	-0.00015212	-0.18177	-0.00025356	-0.3463	0.00018245	0.16521	0.00021752	0.33562	0.00021169	0.21481	9.741e-05	0.25935
0.0054	5.4	9.211e-05	0.14577	-0.00021869	-0.282	0.00011313	0.32208	-0.00015813	-0.18778	-0.0002177	-0.31044	0.00016285	0.14561	0.00024725	0.36535	0.00021025	0.21337	4.487e-05	0.20681
0.005425	5.425	9.577e-05	0.14943	-0.00023705	-0.30036	0.0001244	0.33335	-0.00016985	-0.1995	-0.00017149	-0.26423	0.00011492	0.09768	0.00026208	0.38018	0.00021186	0.21498	2.478e-05	0.18672
0.00545	5.45	7.582e-05	0.12948	-0.00022624	-0.28955	0.00011988	0.32883	-0.00019734	-0.22699	-0.00014367	-0.23641	4.763e-05	0.03039	0.00026891	0.38701	0.00022776	0.23088	3.123e-05	0.19317
0.005475	5.475	6.598e-05	0.11964	-0.00017148	-0.23479	0.00011141	0.32036	-0.00023788	-0.26753	-0.00013255	-0.22529	-1.996e-05	-0.0372	0.00027378	0.39188	0.00023653	0.23965	4.763e-05	0.20957
0.0055	5.5	7.145e-05	0.12511	-8.993e-05	-0.15324	0.00010471	0.31366	-0.00026971	-0.29936	-0.0001347	-0.22744	-7.897e-05	-0.09621	0.00028846	0.40656	0.00023932	0.24244	5.87e-05	0.22064
0.005525	5.525	6.004e-05	0.1137	-2.142e-05	-0.08473	8.64e-05	0.29535	-0.00026465	-0.2943	-0.00014592	-0.23866	-0.00011593	-0.13317	0.0003042	0.4223	0.00024653	0.24965	5.474e-05	0.21668
0.00555	5.55	1.793e-05	0.07159	7.37e-06	-0.05594	6.485e-05	0.2738	-0.00022474	-0.25439	-0.0001506	-0.24334	-0.00013941	-0.15665	0.00032151	0.43961	0.00025346	0.25658	3.495e-05	0.19689
0.005575	5.575	-3.21e-05	0.02156	1.047e-05	-0.05284	4.907e-05	0.25802	-0.00017024	-0.19989	-0.00014318	-0.23592	-0.00014781	-0.16505	0.00033045	0.44855	0.00027217	0.27529	2.81e-06	0.16475
0.0056	5.6	-7.24e-05	-0.01874	1.697e-05	-0.04634	4.379e-05	0.25274	-0.00011727	-0.14692	-0.00012678	-0.21952	-0.00013912	-0.15636	0.00035228	0.47038	0.00029122	0.29434	-3.363e-05	0.12831
0.005625	5.625	-0.00011016	-0.0565	3.91e-05	-0.02421	5.127e-05	0.26022	-7.245e-05	-0.1021	-0.00012268	-0.21542	-0.00012513	-0.14237	0.00039186	0.50996	0.00028487	0.28799	-6.593e-05	0.09601
0.00565	5.65	-0.00016244	-0.10878	5.387e-05	-0.00944	5.878e-05	0.26773	-2.25e-05	-0.05215	-0.0001486	-0.24134	-0.00011858	-0.13582	0.00043155	0.54965	0.00025324	0.25636	-8.468e-05	0.07726
0.005675	5.675	-0.00023461	-0.18095	4.742e-05	-0.01589	4.919e-05	0.25814	3.016e-05	0.00051	-0.00019379	-0.28653	-0.00012802	-0.14526	0.00045268	0.57078	0.00020339	0.20651	-9.637e-05	0.06557
0.0057	5.7	-0.00029572	-0.24206	3.704e-05	-0.02627	2.963e-05	0.23858	8.562e-05	0.05597	-0.00025016	-0.3429	-0.00014205	-0.15929	0.00045845	0.57655	0.00015159	0.15471	-9.63e-05	0.06564
0.005725	5.725	-0.00030971	-0.25605	5.197e-05	-0.01134	2.106e-05	0.23001	0.0001238	0.09415	-0.00029231	-0.38505	-0.00015372	-0.17096	0.00044195	0.56005	9.789e-05	0.10101	-9.927e-05	0.06267
0.00575	5.75	-0.00027581	-0.22215	8.665e-05	0.02334	2.835e-05	0.2373	0.00013732	0.10767	-0.00031909	-0.41183	-0.00015322	-0.17046	0.00042492	0.54302	6.218e-05	0.0653	-0.00010943	0.05251
0.005775	5.775	-0.00022429	-0.17063	0.00010982	0.04651	4.094e-05	0.24989	0.0001435	0.11385	-0.00032874	-0.42148	-0.0001339	-0.15114	0.00042053	0.53863	3.949e-05	0.04261	-0.00012062	0.04132
0.0058	5.8	-0.00017379	-0.12013	0.00010839	0.04508	4.54e-05	0.25435	0.00016938	0.13973	-0.00032762	-0.42036	-0.0001138	-0.13104	0.00042116	0.53926	4.046e-05	0.04358	-0.00012084	0.0411
0.005825	5.825	-0.00010925	-0.05559	8.2e-05	0.01869	4.248e-05	0.25143	0.00022357	0.19392	-0.0003143	-0.40704	-0.00010234	-0.11958	0.00039929	0.51739	3.881e-05	0.04193	-9.321e-05	0.06873
0.00585	5.85	-2.775e-05	0.02591	5.608e-05	-0.00723	3.588e-05	0.24483	0.00029127	0.26162	-0.00027553	-0.36827	-9.764e-05	-0.11488	0.0003702	0.4883	3.935e-05	0.04247	-3.552e-05	0.12642
0.005875	5.875	4.513e-05	0.09879	3.837e-05	-0.02494	2.446e-05	0.23341	0.00034748	0.31783	-0.00023152	-0.32426	-7.768e-05	-0.09492	0.00033748	0.45558	3.214e-05	0.03526	2.417e-05	0.18611
0.0059	5.9	7.053e-05	0.12419	2.171e-05	-0.0416	-3.54e-06	0.20541	0.00037851	0.34886	-0.000202	-0.29474	-3.127e-05	-0.04851	0.00031267	0.43077	1.258e-05	0.0157	5.985e-05	0.22179
0.005925	5.925	4.464e-05	0.0983	2.3e-07	-0.06308	-5.829e-05	0.15066	0.0003766	0.34695	-0.00019412	-0.28686	2.034e-05	0.0031	0.00030323	0.42133	-4.406e-05	-0.04094	8.356e-05	0.2455
0.00595	5.95	9.04e-06	0.0627	-1.757e-05	-0.08088	-0.00012518	0.08377	0.00034688	0.31723	-0.00017669	-0.26943	5.723e-05	0.03999	0.00026855	0.38665	-0.00012026	-0.11714	0.00010519	0.26713
0.005975	5.975	-5.09e-06	0.04857	-1.788e-05	-0.08119	-0.00018017	0.02878	0.00030465	0.275	-0.00013385	-0.22659	8.956e-05	0.07232	0.00022254	0.34064	-0.00016914	-0.16602	0.00011862	0.28056
0.006	6	-9.7e-06	0.04396	-4.81e-06	-0.06812	-0.00020479	0.00416	0.0002688	0.23915	-8.492e-05	-0.17766	0.00011567	0.09843	0.00017891	0.29701	-0.00017642	-0.1733	0.00013425	0.29619
0.006025	6.025	-4.219e-05	0.01147	-2.89e-06	-0.0662	-0.00020369	0.00526	0.00025183	0.22218	-3.719e-05	-0.12993	0.00012529	0.10805	0.00013978	0.25788	-0.00015906	-0.15594	0.0001582	0.32014
0.00605	6.05	-0.00010486	-0.0512	-1.779e-05	-0.0811	-0.00018804	0.02091	0.00025206	0.22241	2.707e-05	-0.06567	0.00010463	0.08739	0.00013333	0.25143	-0.00012397	-0.12085	0.00019039	0.35233
0.006075	6.075	-0.00014928	-0.09562	-3.269e-05	-0.096	-0.0001717	0.03725	0.00026421	0.23456	9.533e-05	0.00259	7.783e-05	0.06059	0.0001466	0.2647	-8.532e-05	-0.0822	0.00022116	0.3831
0.0061	6.1	-0.00014121	-0.08755	-2.939e-05	-0.0927	-0.0001576	0.05135	0.00027575	0.2461	0.00013826	0.04552	7.111e-05	0.05387	0.0001608	0.2789	-7.019e-05	-0.06707	0.00025136	0.4133
0.006125	6.125	-9.528e-05	-0.04162	-6.98e-06	-0.07029	-0.00014775	0.0612	0.0002687	0.23905	0.00014972	0.05698	6.873e-05	0.05149	0.00015621	0.27431	-9.631e-05	-0.09319	0.00027587	0.43781
0.00615	6.15	-6.717e-05	-0.01351	1.087e-05	-0.05244	-0.00015002	0.05893	0.00023238	0.20273	0.00014375	0.05101	6.351e-05	0.04627	0.00012409	0.24219	-0.00013995	-0.13683	0.00029489	0.45683
0.006175	6.175	-8.92e-05	-0.03554	1.471e-05	-0.0486	-0.00016437	0.04458	0.00017535	0.1457	0.00012987	0.03713	5.254e-05	0.0353	9.923e-05	0.21733	-0.0001793	-0.17618	0.00029646	0.4584
0.0062	6.2	-0.00013449	-0.08083	1.187e-05	-0.05144	-0.00018465	0.0243	0.00011347	0.08382	0.00010346	0.01072	4.052e-05	0.02328	7.395e-05	0.19205	-0.0002033	-0.20018	0.0003014	0.46334
0.006225	6.225	-0.00016268	-0.10902	1.567e-05	-0.04764	-0.00021022	-0.00127	5.363e-05	0.02398	7.37e-05	-0.01904	3.735e-05	0.02011	4.312e-05	0.16122	-0.00021103	-0.20791	0.00028998	0.45192
0.00625	6.25	-0.0001644	-0.11074	1.642e-05	-0.04689	-0.00023746	-0.02851	1.58e-06	-0.02807	5.045e-05	-0.04229	3.559e-05	0.01835	-7.8e-06	0.1103	-0.00021466	-0.21154	0.00027482	0.43676
0.006275	6.275	-0.00015853	-0.10487	-2.689e-05	-0.0902	-0.00025588	-0.04693	-4.146e-05	-0.07111	3.04e-05	-0.06234	3.058e-05	0.01334	-5.419e-05	0.06391	-0.00020547	-0.20235	0.00023389	0.39583
0.0063	6.3	-0.00014824	-0.09458	-0.00011537	-0.17868	-0.00027107	-0.06212	-7.041e-05	-0.10006	3.141e-05	-0.06133	2.178e-05	0.00454	-7.584e-05	0.04226	-0.00017291	-0.16979	0.00018455	0.34649
0.006325	6.325	-0.00010756	-0.0539	-0.00019867	-0.26198	-0.00027653	-0.06758	-9.363e-05	-0.12328	5.843e-05	-0.03431	-2.02e-06	-0.01926	-7.646e-05	0.04164	-0.00011523	-0.11211	0.00013618	0.29812
0.00635	6.35	-2.053e-05	0.03313	-0.00022443	-0.28774	-0.00027861	-0.06966	-9.979e-05	-0.12944	8.868e-05	-0.00406	-3.715e-05	-0.05439	-6.383e-05	0.05427	-4.795e-05	-0.04483	9.369e-05	0.25563
0.006375	6.375	7.242e-05	0.12608	-0.00019692	-0.26023	-0.00029106	-0.08211	-0.0001032	-0.13285	0.00010246	0.00972	-6.76e-05	-0.08484	-4.957e-05	0.06853	-2.13e-06	0.00099	4.68e-05	0.20874
0.0064	6.4	0.00011204	0.1657	-0.00015926	-0.22257	-0.00032124	-0.11229	-0.00011319	-0.14284	9.921e-05	0.00647	-9.586e-05	-0.1131	-5.234e-05	0.06576	2.888e-05	0.032	2.043e-05	0.18237
0.006425	6.425	8.76e-05	0.14126	-0.00013829	-0.2016	-0.0003624	-0.15345	-0.00013008	-0.15973	8.633e-05	-0.00641	-0.00012194	-0.13918	-7.121e-05	0.04689	3.602e-05	0.03914	1.384e-05	0.17578
0.00645	6.45	5.044e-05	0.1041	-0.00011548	-0.17879	-0.00038289	-0.17394	-0.00014972	-0.17937	7.168e-05	-0.02106	-0.00013358	-0.15082	-0.00010563	0.01247	1.781e-05	0.02093	2.764e-05	0.18958
0.006475	6.475	5.144e-05	0.1051	-7.357e-05	-0.13688	-0.00035397	-0.14502	-0.00016324	-0.19289	5.981e-05	-0.03293	-0.00013345	-0.15069	-0.00014419	-0.02609	8.02e-06	0.01114	5.783e-05	0.21977
0.0065	6.5	8.364e-05	0.1373	-1.874e-05	-0.08205	-0.00028034	-0.07139	-0.00016435	-0.194	4.75e-05	-0.04524	-0.00012899	-0.14623	-0.00018937	-0.07127	1.146e-05	0.01458	6.397e-05	0.22591
0.006525	6.525	9.215e-05	0.14581	2.055e-05	-0.04276	-0.00020895	0	-0.00014256	-0.17221	2.279e-05	-0.06995	-0.00013525	-0.15249	-0.00021272	-0.09462	3.211e-05	0.03523	4.252e-05	0.20446
0.00655	6.55	6.427e-05	0.11793	2.884e-05	-0.03447	-0.00017154	0.03741	-0.00011241	-0.14206	-4.7e-07	-0.09321	-0.00015469	-0.17193	-0.00020555	-0.08745	7.436e-05	0.07748	7.57e-06	0.16951
0.006575	6.575	3.484e-05	0.0885	2.983e-05	-0.03348	-0.00016567	0.04328	-7.927e-05	-0.10892	8.2e-07	-0.09192	-0.00016769	-0.18493	-0.00015865	-0.04055	0.00010297	0.10609	-1.858e-05	0.14336
0.0066	6.6	4.48e-05	0.09846	4.515e-05	-0.01816	-0.00017566	0.03329	-4.704e-05	-0.07669	2.234e-05	-0.0704	-0.00016029	-0.17753	-7.939e-05	0.03871	9.665e-05	0.09977	-2.376e-05	0.13818
0.006625	6.625	8.334e-05	0.137	8.147e-05	0.01816	-0.00018725	0.0217	-1.481e-05	-0.04446	4.68e-05	-0.04594	-0.00013738	-0.15462	3.5e-06	0.1216	4.679e-05	0.04991	-1.842e-05	0.14352
0.00665	6.65	0.00010672	0.16038	0.00013451	0.0712	-0.00019105	0.0179	3.44e-06	-0.02621	6.561e-05	-0.02713	-9.655e-05	-0.11379	4.02e-05	0.1583	-1.952e-05	-0.0164	7.2e-06	0.16914
0.006675	6.675	9.91e-05	0.15276	0.00019697	0.13366	-0.00017918	0.02977	1.299e-05	-0.01666	7.131e-05	-0.02143	-5.655e-05	-0.07379	4.026e-05	0.15836	-5.918e-05	-0.05606	2.352e-05	0.18546
0.0067	6.7	8.085e-05	0.13451	0.00027093	0.20762	-0.00014333	0.06562	2.116e-05	-0.00849	5.846e-05	-0.03428	-3.446e-05	-0.0517	2.973e-05	0.14783	-7.058e-05	-0.06746	1.96e-05	0.18154
0.006725	6.725	8.559e-05	0.13925	0.00035654	0.29323	-8.597e-05	0.12298	3.287e-05	0.00322	1.348e-05	-0.07926	-2.29e-05	-0.04014	1.67e-05	0.1348	-4.661e-05	-0.04349	-2e-06	0.15994
0.00675	6.75	0.00011849	0.17215	0.00043114	0.36783	-3.383e-05	0.17512	4.458e-05	0.01493	-4.652e-05	-0.13926	-4.12e-06	-0.02136	3.605e-05	0.15415	-1.336e-05	-0.01024	-2.452e-05	0.13742
0.006775	6.775	0.00014519	0.19885	0.0004556	0.39229	-1.695e-05	0.192	5.117e-05	0.02152	-9.821e-05	-0.19095	2.152e-05	0.00428	8.173e-05	0.19983	1.427e-05	0.01739	-2.921e-05	0.13273
0.0068	6.8	0.00014561	0.19927	0.00040733	0.34402	-2.962e-05	0.17933	4.452e-05	0.01487	-0.00012132	-0.21406	3.737e-05	0.02013	0.00012631	0.24441	4.575e-05	0.04887	-4.29e-06	0.15765
0.006825	6.825	0.00013783	0.19149	0.00031352	0.25021	-4.577e-05	0.16318	3.405e-05	0.0044	-0.000106	-0.19874	3.811e-05	0.02087	0.0001617	0.2798	7.865e-05	0.08177	1.683e-05	0.17877
0.00685	6.85	0.00015131	0.20497	0.00022267	0.15936	-4.532e-05	0.16363	3.253e-05	0.00288	-6.643e-05	-0.15917	3.281e-05	0.01557	0.00016823	0.28633	9.594e-05	0.09906	4.838e-05	0.21032
0.006875	6.875	0.00017991	0.23357	0.00016947	0.10616	-3.689e-05	0.17206	5.279e-05	0.02314	-1.861e-05	-0.11135	2.805e-05	0.01081	0.0001422	0.2603	9.216e-05	0.09528	9.057e-05	0.25251
0.0069	6.9	0.00018818	0.24184	0.00014593	0.08262	-1.747e-05	0.19148	9.489e-05	0.06524	6.43e-06	-0.08631	1.435e-05	-0.00289	9.998e-05	0.21808	6.14e-05	0.06452	0.00013044	0.29238
0.006925	6.925	0.0001794	0.23306	0.00013059	0.06728	7.18e-06	0.21613	0.00014628	0.11663	1.85e-06	-0.09089	2.7e-07	-0.01697	6.642e-05	0.18452	1.434e-05	0.01746	0.00017392	0.33586
0.00695	6.95	0.0001727	0.22636	0.00012427	0.06096	2.618e-05	0.23513	0.00019044	0.16079	-1.467e-05	-0.10741	-9.41e-06	-0.02665	6.639e-05	0.18449	-4.019e-05	-0.03707	0.00018909	0.35103
0.006975	6.975	0.00018512	0.23878	0.00013063	0.06732	2.324e-05	0.23219	0.00021006	0.18041	-2.028e-05	-0.11302	-2.003e-05	-0.03727	9.588e-05	0.21398	-7.601e-05	-0.07289	0.00016323	0.32517
0.007	7	0.00019782	0.25148	0.00014603	0.08272	-2.044e-05	0.18851	0.00020719	0.17754	-1.285e-05	-0.10559	-2.925e-05	-0.04649	0.00012934	0.24744	-8.665e-05	-0.08353	8.742e-05	0.24936
0.007025	7.025	0.00017111	0.22477	0.0001512	0.08789	-8.754e-05	0.12141	0.00019897	0.16932	-5.59e-06	-0.09833	-4.015e-05	-0.05739	0.00018121	0.29931	-7.022e-05	-0.0671	-1.76e-05	0.14434
0.00705	7.05	0.00011231	0.16597	0.00014442	0.08111	-0.0001334	0.07555	0.0001923	0.16265	-1.232e-05	-0.10506	-4.599e-05	-0.06323	0.0002448	0.3629	-4.149e-05	-0.03837	-0.0001372	0.02474
0.007075	7.075	7.42e-05	0.12786	0.00013995	0.07664	-0.00014121	0.06774	0.00017508	0.14543	-2.534e-05	-0.11808	-4.095e-05	-0.05819	0.00029609	0.41419	-1.826e-05	-0.01514	-0.00022377	-0.06183
0.0071	7.1	8.724e-05	0.1409	0.00015162	0.08831	-0.00012383	0.08512	0.00014171	0.11206	-4.791e-05	-0.14065	-1.696e-05	-0.0342	0.00033131	0.44941	-6.59e-06	-0.00347	-0.0002717	-0.10976
0.007125	7.125	0.00012311	0.17677	0.00016975	0.10644	-0.00010119	0.10776	9.344e-05	0.06379	-7.042e-05	-0.16316	2.736e-05	0.01012	0.00033587	0.45397	-1.25e-06	0.00187	-0.0002778	-0.11586
0.00715	7.15	0.00013684	0.1905	0.0001835	0.12019	-8.334e-05	0.12561	4.588e-05	0.01623	-0.00010578	-0.19852	7.981e-05	0.06257	0.00034844	0.46654	2.598e-05	0.0291	-0.00024951	-0.08757
0.007175	7.175	0.00012341	0.17707	0.00018823	0.12492	-7.309e-05	0.13586	1.272e-05	-0.01693	-0.00015612	-0.24886	0.00011776	0.10052	0.00033354	0.45164	7.497e-05	0.07809	-0.0001984	-0.03646
0.0072	7.2	0.00012704	0.1807	0.00018882	0.12551	-5.913e-05	0.14982	7.2e-07	-0.02893	-0.00019642	-0.28916	0.00015136	0.13412	0.0002931	0.4112	0.0001237	0.12682	-0.00014566	0.01628
0.007225	7.225	0.00017184	0.2255	0.00019127	0.12796	-3.45e-05	0.17445	4.72e-06	-0.02493	-0.0002218	-0.31454	0.00017988	0.16264	0.00021558	0.33368	0.00015796	0.16108	-8.787e-05	0.07407
0.00725	7.25	0.00022953	0.28319	0.0001851	0.12179	-1.2e-06	0.20775	1.396e-05	-0.01569	-0.00023213	-0.32487	0.00018543	0.16819	0.00013332	0.25142	0.00017512	0.17824	-5.674e-05	0.1052
0.007275	7.275	0.00025084	0.3045	0.0001553	0.09199	3.151e-05	0.24046	1.933e-05	-0.01032	-0.00023508	-0.32782	0.0001687	0.15146	7.791e-05	0.19601	0.00018822	0.19134	-5.717e-05	0.10477
0.0073	7.3	0.00023769	0.29135	0.00010902	0.04571	4.952e-05	0.25847	1.253e-05	-0.01712	-0.00024684	-0.33958	0.00014425	0.12701	5.687e-05	0.17497	0.00020864	0.21176	-9.78e-05	0.06414
0.007325	7.325	0.00022629	0.27995	7.743e-05	0.01412	4.765e-05	0.2566	-1.39e-06	-0.03104	-0.00025171	-0.34445	0.00013039	0.11315	7.338e-05	0.19148	0.00023293	0.23605	-0.00014396	0.01798
0.00735	7.35	0.00024096	0.29462	9.586e-05	0.03255	3.558e-05	0.24453	-2.79e-06	-0.03244	-0.00023997	-0.33271	0.00012881	0.11157	8.582e-05	0.20392	0.00024659	0.24971	-0.00017259	-0.01065
0.007375	7.375	0.00027202	0.32568	0.00015997	0.09666	1.545e-05	0.2244	1.635e-05	-0.0133	-0.00021137	-0.30411	0.00014213	0.12489	0.00010529	0.22339	0.00026676	0.26988	-0.00018489	-0.02295
0.0074	7.4	0.00029235	0.34601	0.00022892	0.16561	-7.48e-06	0.20147	5.169e-05	0.02204	-0.00016254	-0.25528	0.00015737	0.14013	0.00011582	0.23392	0.00027576	0.27888	-0.00017948	-0.01754
0.007425	7.425	0.00029951	0.35317	0.00027343	0.21012	-1.623e-05	0.19272	8.618e-05	0.05653	-0.00010465	-0.19739	0.00016916	0.15192	0.000115	0.2331	0.0002557	0.25882	-0.00017288	-0.01094
0.00745	7.45	0.00031906	0.37272	0.00028592	0.22261	-4.49e-06	0.20446	0.00010169	0.07204	-6.43e-05	-0.15704	0.00016605	0.14881	0.0001163	0.2344	0.00021022	0.21334	-0.00016413	-0.00219
0.007475	7.475	0.00035654	0.4102	0.00027743	0.21412	1.944e-05	0.22839	9.548e-05	0.06583	-5.325e-05	-0.14599	0.00016764	0.1504	0.00010085	0.21895	0.00017606	0.17918	-0.00016467	-0.00273
0.0075	7.5	0.00037567	0.42933	0.00025214	0.18883	2.731e-05	0.23626	8.288e-05	0.05323	-5.945e-05	-0.15219	0.00017893	0.16169	6.548e-05	0.18358	0.0001695	0.17262	-0.00016497	-0.00303
0.007525	7.525	0.00033702	0.39068	0.00022426	0.16095	1.593e-05	0.22488	8.985e-05	0.0602	-6.587e-05	-0.15861	0.0001957	0.17846	1.535e-05	0.13345	0.00019242	0.19554	-0.0001488	0.01314
0.00755	7.55	0.0002582	0.31186	0.00021524	0.15193	-9.59e-06	0.19936	0.00011645	0.0868	-4.811e-05	-0.14085	0.00020992	0.19268	-3.616e-05	0.08194	0.00022612	0.22924	-9.836e-05	0.06358
0.007575	7.575	0.00020487	0.25853	0.00024086	0.17755	-3.058e-05	0.17837	0.00015046	0.12081	-2.556e-05	-0.1183	0.00021125	0.19401	-7.456e-05	0.04354	0.00025424	0.25736	-3.637e-05	0.12557
0.0076	7.6	0.0002029	0.25656	0.00028728	0.22397	-3.646e-05	0.17249	0.00017526	0.14561	-1.101e-05	-0.10375	0.00019569	0.17845	-7.109e-05	0.04701	0.00026181	0.26493	2.754e-05	0.18948
0.007625	7.625	0.00022285	0.27651	0.00031299	0.24968	-2.544e-05	0.18351	0.00018044	0.15079	-2.386e-05	-0.1166	0.00016758	0.15034	-4.521e-05	0.07289	0.00026263	0.26575	8.417e-05	0.24611
0.00765	7.65	0.00022926	0.28292	0.00031	0.24669	-5.35e-06	0.2036	0.0001597	0.13005	-6.249e-05	-0.15523	0.00013395	0.11671	-1.772e-05	0.10038	0.00025561	0.25873	0.0001202	0.28214
0.007675	7.675	0.00021261	0.26627	0.00030132	0.23801	1.671e-05	0.22566	0.00012542	0.09577	-0.00010386	-0.1966	9.427e-05	0.07703	-5.7e-07	0.11753	0.00024504	0.24816	0.00010789	0.26983
0.0077	7.7	0.0002069	0.26056	0.0003183	0.25499	3.688e-05	0.24583	0.00010175	0.0721	-0.00012164	-0.21438	6.468e-05	0.04744	1.291e-05	0.13101	0.00023339	0.23651	7.023e-05	0.23217
0.007725	7.725	0.00023478	0.28844	0.00037489	0.31158	4.888e-05	0.25783	8.984e-05	0.06019	-9.883e-05	-0.19157	4.37e-05	0.02646	1.368e-05	0.13178	0.00021378	0.2169	3.438e-05	0.19632
0.00775	7.75	0.00026976	0.32342	0.00044395	0.38064	4.412e-05	0.25307	8.362e-05	0.05397	-5.267e-05	-0.14541	3.088e-05	0.01364	2.86e-06	0.12096	0.0001828	0.18592	1.333e-05	0.17527
0.007775	7.775	0.00028106	0.33472	0.00049261	0.4293	2.426e-05	0.23321	7.596e-05	0.04631	-1.93e-06	-0.09467	-5.8e-07	-0.01782	-3.419e-05	0.08391	0.00015784	0.16096	9.49e-06	0.17143
0.0078	7.8	0.00027235	0.32601	0.00050485	0.44154	-3.21e-06	0.20574	7.34e-05	0.04375	3.589e-05	-0.05685	-5.625e-05	-0.07349	-6.778e-05	0.05032	0.0001555	0.15862	1.326e-05	0.1752
0.007825	7.825	0.00027535	0.32901	0.00048503	0.42172	-1.276e-05	0.19619	6.848e-05	0.03883	4.117e-05	-0.05157	-0.00012202	-0.13926	-7.56e-05	0.0425	0.0001703	0.17342	1.741e-05	0.17935
0.00785	7.85	0.00030875	0.36241	0.00045827	0.39496	1.016e-05	0.21911	5.486e-05	0.02521	1.489e-05	-0.07785	-0.00017618	-0.19342	-2.863e-05	0.08947	0.00018497	0.18809	-1.946e-05	0.14248
0.007875	7.875	0.00034247	0.39613	0.00042916	0.36585	6.71e-05	0.27605	3.922e-05	0.00957	-2.462e-05	-0.11736	-0.00020899	-0.22623	5.187e-05	0.16997	0.00018575	0.18887	-6.995e-05	0.09199
0.0079	7.9	0.00033548	0.38914	0.00038469	0.32138	0.00014327	0.35222	3.339e-05	0.00374	-4.666e-05	-0.1394	-0.00022708	-0.24432	0.0001234	0.2415	0.00017555	0.17867	-0.00010496	0.05698
0.007925	7.925	0.00027877	0.33243	0.00033382	0.27051	0.00021498	0.42393	4.13e-05	0.01165	-4.578e-05	-0.13852	-0.00022386	-0.2411	0.00016239	0.28049	0.00014799	0.15111	-0.00011149	0.05045
0.00795	7.95	0.00022169	0.27535	0.00030809	0.24478	0.00026469	0.47364	5.742e-05	0.02777	-2.062e-05	-0.11336	-0.0002038	-0.22104	0.00017393	0.29203	0.00010699	0.11011	-9.208e-05	0.06986
0.007975	7.975	0.00021505	0.26871	0.00031457	0.25126	0.00028482	0.49377	7.011e-05	0.04046	1.494e-05	-0.0778	-0.00015483	-0.17207	0.00017449	0.29259	5.234e-05	0.05546	-4.217e-05	0.11977
0.008	8	0.00023517	0.28883	0.00033403	0.27072	0.00027954	0.48849	8.179e-05	0.05214	4.992e-05	-0.04282	-9.622e-05	-0.11346	0.00014934	0.26744	2.64e-06	0.00576	3.246e-05	0.1944
0.008025	8.025	0.00024155	0.29521	0.00033709	0.27378	0.00024694	0.45589	9.432e-05	0.06467	7.558e-05	-0.01716	-4.883e-05	-0.06607	0.00012475	0.24285	-4.454e-05	-0.04142	8.792e-05	0.24986
0.00805	8.05	0.00022445	0.27811	0.00032412	0.26081	0.00020324	0.41219	0.00010492	0.07527	9.593e-05	0.00319	-2.508e-05	-0.04232	9.725e-05	0.21535	-8.432e-05	-0.0812	0.00011062	0.27256
0.008075	8.075	0.00021111	0.26477	0.0003157	0.25239	0.00016709	0.37604	0.00011332	0.08367	0.00010291	0.01017	-2.783e-05	-0.04507	8.349e-05	0.20159	-9.941e-05	-0.09629	9.332e-05	0.25526
0.0081	8.1	0.00021133	0.26499	0.00032726	0.26395	0.00015657	0.36552	0.0001137	0.08405	8.338e-05	-0.00936	-3.895e-05	-0.05619	9.483e-05	0.21293	-7.902e-05	-0.0759	7.583e-05	0.23777
0.008125	8.125	0.00020559	0.25925	0.00034457	0.28126	0.00016259	0.37154	0.00010881	0.07916	5.616e-05	-0.03658	-5.293e-05	-0.07017	0.0001383	0.2564	-4.107e-05	-0.03795	8.719e-05	0.24913
0.00815	8.15	0.00017923	0.23289	0.00035151	0.2882	0.00015884	0.36779	0.00011122	0.08157	4.392e-05	-0.04882	-7.082e-05	-0.08806	0.00019333	0.31143	1.72e-06	0.00484	0.00011109	0.27303
0.008175	8.175	0.00014968	0.20334	0.00034928	0.28597	0.00013241	0.34136	0.0001134	0.08375	5.937e-05	-0.03337	-6.691e-05	-0.08415	0.00023961	0.35771	4.498e-05	0.0481	0.00011724	0.27918
0.0082	8.2	0.00015054	0.2042	0.00035196	0.28865	9.237e-05	0.30132	0.00010333	0.07368	9.623e-05	0.00349	-4.276e-05	-0.06	0.00026267	0.38077	7.559e-05	0.07871	0.0001207	0.28264
0.008225	8.225	0.00019393	0.24759	0.00036617	0.30286	5.888e-05	0.26783	7.33e-05	0.04365	0.00013575	0.04301	1.26e-06	-0.01598	0.00025042	0.36852	0.00012608	0.1292	0.00012714	0.28908
0.00825	8.25	0.00024623	0.29989	0.00037896	0.31565	3.256e-05	0.24151	3.448e-05	0.00483	0.00018328	0.09054	4.844e-05	0.0312	0.00020974	0.32784	0.00018521	0.18833	0.00013028	0.29222
0.008275	8.275	0.0002639	0.31756	0.00037405	0.31074	8.15e-06	0.2171	7.23e-06	-0.02242	0.00023512	0.14238	6.332e-05	0.04608	0.00015101	0.26911	0.00023336	0.23648	0.00011976	0.2817
0.0083	8.3	0.00024662	0.30028	0.00034824	0.28493	-1.329e-05	0.19566	4.24e-06	-0.02541	0.00029965	0.20691	5.66e-05	0.03936	8.979e-05	0.20789	0.00025624	0.25936	0.00011557	0.27751
0.008325	8.325	0.00023733	0.29099	0.000321	0.25769	-3.232e-05	0.17663	2.793e-05	-0.00172	0.00035001	0.25727	4.517e-05	0.02793	2.611e-05	0.14421	0.00026003	0.26315	0.00010691	0.26885
0.00835	8.35	0.0002494	0.30306	0.00031446	0.25115	-5.261e-05	0.15634	5.541e-05	0.02576	0.00038506	0.29232	4.719e-05	0.02995	-4.842e-05	0.06968	0.00025887	0.26199	0.00011673	0.27867
0.008375	8.375	0.0002464	0.30006	0.00032327	0.25996	-8.313e-05	0.12582	8.047e-05	0.05082	0.00039014	0.2974	4.688e-05	0.02964	-0.00012687	-0.00877	0.00026728	0.2704	0.00012252	0.28446
0.0084	8.4	0.00020095	0.25461	0.00030985	0.24654	-0.00012161	0.08734	9.827e-05	0.06862	0.00036448	0.27174	3.73e-05	0.02006	-0.00017508	-0.05698	0.00028961	0.29273	0.00011376	0.2757
0.008425	8.425	0.00013986	0.19352	0.00027007	0.20676	-0.000149	0.05995	0.00010419	0.07454	0.0003193	0.22656	1.921e-05	0.00197	-0.00018152	-0.06342	0.00030482	0.30794	8.403e-05	0.24597
0.00845	8.45	0.0001232	0.17686	0.00022852	0.16521	-0.00014629	0.06266	9.644e-05	0.06679	0.0002759	0.18316	-4.07e-06	-0.02131	-0.00015055	-0.03245	0.00030192	0.30504	4.377e-05	0.20571
0.008475	8.475	0.00016321	0.21687	0.00020466	0.14135	-0.0001145	0.09445	8.155e-05	0.0519	0.00025469	0.16195	-2.218e-05	-0.03942	-9.015e-05	0.02795	0.00027937	0.28249	2e-08	0.16196
0.0085	8.5	0.00021823	0.27189	0.00020205	0.13874	-6.956e-05	0.13939	7.736e-05	0.04771	0.00026464	0.1719	-4.101e-05	-0.05825	-2.264e-05	0.09546	0.00024444	0.24756	-4.749e-05	0.11445
0.008525	8.525	0.00024019	0.29385	0.00019454	0.13123	-4.441e-05	0.16454	7.934e-05	0.04969	0.00028736	0.19462	-6.281e-05	-0.08005	2.767e-05	0.14577	0.00020306	0.20618	-8.061e-05	0.08133
0.00855	8.55	0.00022186	0.27552	0.00018814	0.12483	-5.294e-05	0.15601	7.078e-05	0.04113	0.00031535	0.22261	-6.908e-05	-0.08632	5.316e-05	0.17126	0.00016685	0.16997	-8.906e-05	0.07288
0.008575	8.575	0.00020035	0.25401	0.00020352	0.14021	-8.058e-05	0.12837	5.422e-05	0.02457	0.00034192	0.24918	-3.96e-05	-0.05684	5.511e-05	0.17321	0.00013477	0.13789	-7.903e-05	0.08291
0.0086	8.6	0.00020587	0.25953	0.00025386	0.19055	-9.488e-05	0.11407	4.635e-05	0.0167	0.00035091	0.25817	3.024e-05	0.013	4.041e-05	0.15851	0.00010379	0.10691	-5.714e-05	0.1048
0.008625	8.625	0.00022513	0.27879	0.0003064	0.24309	-9.79e-05	0.11105	6.186e-05	0.03221	0.00033464	0.2419	0.00011917	0.10193	1.047e-05	0.12857	6.771e-05	0.07083	-2.546e-05	0.13648
0.00865	8.65	0.00023045	0.28411	0.0003178	0.25449	-9.312e-05	0.11583	0.00010481	0.07516	0.00029414	0.2014	0.0001941	0.17686	-1.114e-05	0.10696	1.993e-05	0.02305	-9.57e-06	0.15237
0.008675	8.675	0.0002255	0.27916	0.0002804	0.21709	-8.79e-05	0.12105	0.00015596	0.12631	0.00024298	0.15024	0.00023296	0.21572	-2.593e-05	0.09217	-4.881e-05	-0.04569	-1.119e-05	0.15075
0.0087	8.7	0.00024084	0.2945	0.0002177	0.15439	-8.581e-05	0.12314	0.00019167	0.16202	0.00019122	0.09848	0.00023065	0.21341	-3.846e-05	0.07964	-0.00011665	-0.11353	-4.6e-06	0.15734
0.008725	8.725	0.00028075	0.33441	0.00017631	0.113	-8.112e-05	0.12783	0.00018739	0.15774	0.00013938	0.04664	0.00022143	0.20419	-4.445e-05	0.07365	-0.00017019	-0.16707	-6.7e-06	0.15524
0.00875	8.75	0.00030478	0.35844	0.00016446	0.10115	-5.902e-05	0.14993	0.0001464	0.11675	0.00010117	0.00843	0.0002227	0.20546	-3.703e-05	0.08107	-0.00018655	-0.18343	-9.98e-06	0.15196
0.008775	8.775	0.00027064	0.3243	0.00016875	0.10544	-2.712e-05	0.18183	9.203e-05	0.06238	8.14e-05	-0.01134	0.00023139	0.21415	-1.492e-05	0.10318	-0.0001521	-0.14898	-2.651e-05	0.13543
0.0088	8.8	0.00019272	0.24638	0.00019228	0.12897	-8.29e-06	0.20066	5.947e-05	0.02982	7.142e-05	-0.02132	0.00022723	0.20999	4.25e-06	0.12235	-0.00010282	-0.0997	-4.382e-05	0.11812
0.008825	8.825	0.00012945	0.18311	0.000249	0.18569	-1.221e-05	0.19674	6.166e-05	0.03201	5.316e-05	-0.03958	0.00020581	0.18857	1.947e-05	0.13757	-6.896e-05	-0.06584	-6.13e-05	0.10064
0.00885	8.85	0.00011093	0.16459	0.00033095	0.26764	-3.035e-05	0.1786	7.847e-05	0.04882	1.583e-05	-0.07691	0.00016803	0.15079	4.331e-05	0.16141	-7.294e-05	-0.06982	-6.548e-05	0.09646
0.008875	8.875	0.00011487	0.16853	0.00039523	0.33192	-4.611e-05	0.16284	8.289e-05	0.05324	-2.725e-05	-0.11999	0.00013517	0.11793	8.677e-05	0.20487	-8.647e-05	-0.08335	-5.72e-05	0.10474
0.0089	8.9	0.00010211	0.15577	0.00041441	0.3511	-4.587e-05	0.16308	6.964e-05	0.03999	-6.243e-05	-0.15517	0.00012474	0.1075	0.00012484	0.24294	-8.318e-05	-0.08006	-1.465e-05	0.14729
0.008925	8.925	7.055e-05	0.12421	0.00040082	0.33751	-1.61e-05	0.19285	3.611e-05	0.00646	-7.707e-05	-0.16981	0.00013968	0.12244	0.00015794	0.27604	-6.449e-05	-0.06137	5.488e-05	0.21682
0.00895	8.95	4.624e-05	0.0999	0.00036857	0.30526	2.742e-05	0.23637	-3.8e-07	-0.03003	-6.938e-05	-0.16212	0.00016953	0.15229	0.00017507	0.29317	-3.5e-05	-0.03188	0.00012433	0.28627
0.008975	8.975	4.851e-05	0.10217	0.00032836	0.26505	6.82e-05	0.27715	-2.28e-05	-0.05245	-5.495e-05	-0.14769	0.00018526	0.16802	0.00018579	0.30389	1.96e-06	0.00508	0.00017013	0.33207
0.009	9	6.658e-05	0.12024	0.00027519	0.21188	9.89e-05	0.30785	-2.528e-05	-0.05493	-4.988e-05	-0.14262	0.00018875	0.17151	0.00019402	0.31212	3.771e-05	0.04083	0.00020693	0.36887
0.009025	9.025	7.42e-05	0.12786	0.00022125	0.15794	0.00012665	0.3356	1.256e-05	-0.01709	-6.404e-05	-0.15678	0.00018665	0.16941	0.00018709	0.30519	4.045e-05	0.04357	0.00023034	0.39228
0.00905	9.05	7.023e-05	0.12389	0.0001833	0.11999	0.00015161	0.36056	8.267e-05	0.05302	-8.2e-05	-0.17474	0.00017653	0.15929	0.00016769	0.28579	2.83e-06	0.00595	0.00024923	0.41117
0.009075	9.075	8.201e-05	0.13567	0.00017742	0.11411	0.0001666	0.37555	0.00016184	0.13219	-9.879e-05	-0.19153	0.00015984	0.1426	0.00013505	0.25315	-6.739e-05	-0.06427	0.00027293	0.43487
0.0091	9.1	0.00011023	0.16389	0.00020053	0.13722	0.00015908	0.36803	0.00021352	0.18387	-0.00010643	-0.19917	0.00014256	0.12532	8.018e-05	0.19828	-0.00013477	-0.13165	0.00028598	0.44792
0.009125	9.125	0.00014254	0.1962	0.00024283	0.17952	0.0001348	0.34375	0.00021424	0.18459	-0.00010229	-0.19503	0.00014144	0.1242	2.199e-05	0.14009	-0.00017047	-0.16735	0.00027792	0.43986
0.00915	9.15	0.00016401	0.21767	0.0002781	0.21479	9.503e-05	0.30398	0.00016107	0.13142	-8.765e-05	-0.18039	0.00014893	0.13169	-8.88e-06	0.10922	-0.00016357	-0.16045	0.00026235	0.42429
0.009175	9.175	0.00019691	0.25057	0.00028676	0.22345	4.791e-05	0.25686	8.484e-05	0.05519	-7.719e-05	-0.16993	0.00017264	0.1554	-1.733e-05	0.10077	-0.00014566	-0.14254	0.00022046	0.3824
0.0092	9.2	0.00025713	0.31079	0.00026186	0.19855	1.192e-05	0.22087	2.165e-05	-0.008	-7.451e-05	-0.16725	0.00023084	0.2136	-8.62e-06	0.10948	-0.0001358	-0.13268	0.00016191	0.32385
0.009225	9.225	0.00032573	0.37939	0.00021282	0.14951	-1.18e-06	0.20777	-9.81e-06	-0.03946	-6.705e-05	-0.15979	0.00030566	0.28842	2.15e-06	0.12025	-0.00011081	-0.10769	0.00011917	0.28111
0.00925	9.25	0.00036	0.41366	0.00015027	0.08696	9e-07	0.20985	-1.481e-05	-0.04446	-5.077e-05	-0.14351	0.00037194	0.3547	1.097e-05	0.12907	-6.915e-05	-0.06603	9.336e-05	0.2553
0.009275	9.275	0.00033207	0.38573	8.526e-05	0.02195	1.323e-05	0.22218	-3.48e-06	-0.03313	-4.482e-05	-0.13756	0.00039415	0.37691	2.746e-05	0.14556	-2.477e-05	-0.02165	0.00010404	0.26598
0.0093	9.3	0.00025548	0.30914	4.169e-05	-0.02162	2.724e-05	0.23619	1.797e-05	-0.01168	-5.421e-05	-0.14695	0.00037663	0.35939	4.884e-05	0.16694	1.305e-05	0.01617	0.00013307	0.29501
0.009325	9.325	0.00017547	0.22913	3.221e-05	-0.0311	3.145e-05	0.2404	3.416e-05	0.00451	-7.382e-05	-0.16656	0.00034752	0.33028	8.3e-05	0.2011	4.2e-05	0.04512	0.00016898	0.33092
0.00935	9.35	0.00011934	0.173	4.554e-05	-0.01777	3.391e-05	0.24286	3.996e-05	0.01031	-7.486e-05	-0.1676	0.00030604	0.2888	0.00013702	0.25512	4.121e-05	0.04433	0.00019934	0.36128
0.009375	9.375	7.714e-05	0.1308	4.816e-05	-0.01515	4.271e-05	0.25166	4.21e-05	0.01245	-6.723e-05	-0.15997	0.00025372	0.23648	0.00018746	0.30556	1.515e-05	0.01827	0.00021401	0.37595
0.0094	9.4	3.134e-05	0.085	2.531e-05	-0.038	4.847e-05	0.25742	4.616e-05	0.01651	-6.089e-05	-0.15363	0.00018841	0.17117	0.00020323	0.32133	-1.944e-05	-0.01632	0.00022061	0.38255
0.009425	9.425	-1.093e-05	0.04273	-9.24e-06	-0.07255	4.226e-05	0.25121	5.291e-05	0.02326	-5.714e-05	-0.14988	0.00012185	0.10461	0.000175	0.2931	-3.982e-05	-0.0367	0.00021375	0.37569
0.00945	9.45	-2.124e-05	0.03242	-2.808e-05	-0.09139	1.654e-05	0.22549	4.892e-05	0.01927	-4.883e-05	-0.14157	5.694e-05	0.0397	0.00011731	0.23541	-4.561e-05	-0.04249	0.00020289	0.36483
0.009475	9.475	1.422e-05	0.06788	-2.127e-05	-0.08458	-3.418e-05	0.17477	3.11e-05	0.00145	-4.543e-05	-0.13817	-4.12e-06	-0.02136	5.429e-05	0.17239	-5.345e-05	-0.05033	0.00018492	0.34686
0.0095	9.5	6.554e-05	0.1192	-7.56e-06	-0.07087	-9.961e-05	0.10934	9.2e-07	-0.02873	-5.062e-05	-0.14336	-4.659e-05	-0.06383	8.9e-07	0.11899	-6.05e-05	-0.05738	0.00016551	0.32745
0.009525	9.525	9.42e-05	0.14786	-5.42e-06	-0.06873	-0.00016294	0.04601	-3.851e-05	-0.06816	-5.537e-05	-0.14811	-7.337e-05	-0.09061	-2.622e-05	0.09188	-5.667e-05	-0.05355	0.00014344	0.30538
0.00955	9.55	6.742e-05	0.12108	-7.85e-06	-0.07116	-0.00019909	0.00986	-7.414e-05	-0.10379	-4.177e-05	-0.13451	-9.876e-05	-0.116	-9.2e-06	0.1089	-3.104e-05	-0.02792	0.00011329	0.27523
0.009575	9.575	1.368e-05	0.06734	-7.07e-06	-0.07038	-0.00020215	0.0068	-9.173e-05	-0.12138	-7.3e-07	-0.09347	-0.00011577	-0.13301	3.229e-05	0.15039	2.06e-06	0.00518	5.877e-05	0.22071
0.0096	9.6	-3.619e-05	0.01747	3.33e-06	-0.05998	-0.00019422	0.01473	-9.235e-05	-0.122	5.189e-05	-0.04085	-0.00012469	-0.14193	6.627e-05	0.18437	2.3e-07	0.00335	-5.74e-06	0.1562
0.009625	9.625	-6.495e-05	-0.01129	1.461e-05	-0.0487	-0.00018323	0.02572	-9.812e-05	-0.12777	9.707e-05	0.00433	-0.00011329	-0.13053	7.537e-05	0.19347	-5.71e-05	-0.05398	-6.469e-05	0.09725
0.00965	9.65	-8.083e-05	-0.02717	3.172e-05	-0.03159	-0.00018022	0.02873	-0.00011646	-0.14611	0.00011014	0.0174	-7.35e-05	-0.09074	7.512e-05	0.19322	-0.00012387	-0.12075	-9.314e-05	0.0688
0.009675	9.675	-0.00010225	-0.04859	5.493e-05	-0.00838	-0.00018729	0.02166	-0.00013393	-0.16358	9.824e-05	0.0055	-1.266e-05	-0.0299	6.441e-05	0.18251	-0.00017339	-0.17027	-8.682e-05	0.07512
0.0097	9.7	-0.00012526	-0.0716	7.859e-05	0.01528	-0.00019786	0.01109	-0.00014128	-0.17093	6.427e-05	-0.02847	5.055e-05	0.03331	5.293e-05	0.17103	-0.00018555	-0.18243	-6.807e-05	0.09387
0.009725	9.725	-0.00015335	-0.09969	7.331e-05	0.01	-0.00020652	0.00243	-0.00013735	-0.167	2.161e-05	-0.07113	9.198e-05	0.07474	4.131e-05	0.15941	-0.00015854	-0.15542	-7.01e-05	0.09184
0.00975	9.75	-0.00018561	-0.13195	3.47e-05	-0.02861	-0.00021548	-0.00653	-0.00012459	-0.15424	-3.296e-05	-0.1257	0.00011378	0.09654	2.805e-05	0.14615	-0.00011632	-0.1132	-8.012e-05	0.08182
0.009775	9.775	-0.00021613	-0.16247	-2.853e-05	-0.09184	-0.00022491	-0.01596	-0.0001206	-0.15025	-8.233e-05	-0.17507	0.00013344	0.1162	3.159e-05	0.14969	-8.326e-05	-0.08014	-6.49e-05	0.09704
0.0098	9.8	-0.00023447	-0.18081	-9.385e-05	-0.15716	-0.00023323	-0.02428	-0.00011545	-0.1451	-9.602e-05	-0.18876	0.00015727	0.14003	3.839e-05	0.15649	-5.677e-05	-0.05365	-8.4e-07	0.1611
0.009825	9.825	-0.00023837	-0.18471	-0.00014615	-0.20946	-0.00024758	-0.03863	-0.0001056	-0.13525	-7.65e-05	-0.16924	0.00017635	0.15911	4.574e-05	0.16384	-4.572e-05	-0.0426	0.00010433	0.26627
0.00985	9.85	-0.00023681	-0.18315	-0.00017321	-0.23652	-0.00027008	-0.06113	-9.287e-05	-0.12252	-3.984e-05	-0.13258	0.00018208	0.16484	4.022e-05	0.15832	-3.921e-05	-0.03609	0.0001939	0.35584
0.009875	9.875	-0.00023641	-0.18275	-0.00017383	-0.23714	-0.00030272	-0.09377	-8.735e-05	-0.117	-1.452e-05	-0.10726	0.00015671	0.13947	4.658e-05	0.16468	-2.591e-05	-0.02279	0.00023483	0.39677
0.0099	9.9	-0.00024836	-0.1947	-0.00015676	-0.22007	-0.00034702	-0.13807	-8.796e-05	-0.11761	-7.38e-06	-0.10012	0.00010059	0.08335	6.987e-05	0.18797	-1.243e-05	-0.00931	0.00023272	0.39466
0.009925	9.925	-0.00026565	-0.21199	-0.00013396	-0.19727	-0.00040137	-0.19242	-9.171e-05	-0.12136	-1.873e-05	-0.11147	2.35e-05	0.00626	7.223e-05	0.19033	4.12e-06	0.00724	0.00019509	0.35703
0.00995	9.95	-0.00027916	-0.2255	-0.00011453	-0.17784	-0.00045312	-0.24417	-0.00010374	-0.13339	-3.595e-05	-0.12869	-4.866e-05	-0.0659	6.346e-05	0.18156	1.78e-06	0.0049	0.00014815	0.31009
0.009975	9.975	-0.00028566	-0.232	-0.00010277	-0.16608	-0.000503	-0.29405	-0.00012794	-0.15759	-4.76e-05	-0.14034	-9.326e-05	-0.1105	6.06e-05	0.1787	-1.838e-05	-0.01526	0.00012371	0.28565
0.01	10	-0.00028896	-0.2353	-9.783e-05	-0.16114	-0.00053857	-0.32962	-0.00015337	-0.18302	-5.024e-05	-0.14298	-0.00011549	-0.13273	7.603e-05	0.19413	-5.188e-05	-0.04876	0.00010855	0.27049
0.010025	10.025	-0.00029583	-0.24217	-0.00010923	-0.17254	-0.00054684	-0.33789	-0.00016288	-0.19253	-6.17e-05	-0.15444	-0.00012655	-0.14379	9.566e-05	0.21376	-7.074e-05	-0.06762	0.00010822	0.27016
0.01005	10.05	-0.0003113	-0.25764	-0.00014293	-0.20624	-0.00053933	-0.33038	-0.00015063	-0.18028	-7.841e-05	-0.17115	-0.00013579	-0.15303	0.00012093	0.23903	-6.529e-05	-0.06217	0.00012868	0.29062
0.010075	10.075	-0.00033958	-0.28592	-0.00019629	-0.2596	-0.00052756	-0.31861	-0.00011473	-0.14438	-9.162e-05	-0.18436	-0.00014163	-0.15887	0.00014124	0.25934	-2.573e-05	-0.02261	0.00015132	0.31326
0.0101	10.1	-0.00037557	-0.32191	-0.0002568	-0.32011	-0.0005158	-0.30685	-8.049e-05	-0.11014	-9.109e-05	-0.18383	-0.00012114	-0.13838	0.00014446	0.26256	2.977e-05	0.03289	0.00016721	0.32915
0.010125	10.125	-0.0004056	-0.35194	-0.00030671	-0.37002	-0.0005089	-0.29995	-7.651e-05	-0.10616	-8.731e-05	-0.18005	-8.262e-05	-0.09986	0.00013864	0.25674	6.234e-05	0.06546	0.00019093	0.35287
0.01015	10.15	-0.00041673	-0.36307	-0.00033892	-0.40223	-0.00050229	-0.29334	-9.974e-05	-0.12939	-7.246e-05	-0.1652	-3.906e-05	-0.0563	0.00014024	0.25834	6.349e-05	0.06661	0.00021771	0.37965
0.010175	10.175	-0.00041291	-0.35925	-0.00036316	-0.42647	-0.00049675	-0.2878	-0.00013108	-0.16073	-4.261e-05	-0.13535	-8.1e-06	-0.02534	0.00013179	0.24989	4.569e-05	0.04881	0.00024382	0.40576
0.0102	10.2	-0.00041005	-0.35639	-0.00037724	-0.44055	-0.00050427	-0.29532	-0.00016857	-0.19822	-9.5e-07	-0.09369	2.01e-06	-0.01523	0.00011285	0.23095	1.986e-05	0.02298	0.0002571	0.41904
0.010225	10.225	-0.00041922	-0.36556	-0.00038129	-0.4446	-0.00053255	-0.3236	-0.00020159	-0.23124	2.95e-05	-0.06324	-1.513e-05	-0.03237	7.995e-05	0.19805	1.64e-05	0.01952	0.00023359	0.39553
0.01025	10.25	-0.00045071	-0.39705	-0.00037452	-0.43783	-0.00057351	-0.36456	-0.00021513	-0.24478	1.75e-05	-0.07524	-6.147e-05	-0.07871	4.355e-05	0.16165	3.085e-05	0.03397	0.00016493	0.32687
0.010275	10.275	-0.00049594	-0.44228	-0.00035065	-0.41396	-0.00061185	-0.4029	-0.00021302	-0.24267	-1.405e-05	-0.10679	-0.00012718	-0.14442	1.805e-05	0.13615	3.343e-05	0.03655	9.907e-05	0.26101
0.0103	10.3	-0.00055005	-0.49639	-0.00031776	-0.38107	-0.00062859	-0.41964	-0.00020472	-0.23437	-3.685e-05	-0.12959	-0.00019346	-0.2107	5.58e-06	0.12368	2.668e-05	0.0298	7.928e-05	0.24122
0.010325	10.325	-0.00059802	-0.54436	-0.00029197	-0.35528	-0.00061494	-0.40599	-0.00019624	-0.22589	-5.359e-05	-0.14633	-0.00024645	-0.26369	-4.08e-06	0.11402	2.949e-05	0.03261	0.00011191	0.27385
0.01035	10.35	-0.000626	-0.57234	-0.00028973	-0.35304	-0.00058439	-0.37544	-0.00018213	-0.21178	-7.466e-05	-0.1674	-0.00028385	-0.30109	-7.12e-06	0.11098	5.272e-05	0.05584	0.00015297	0.31491
0.010375	10.375	-0.00062912	-0.57546	-0.00031214	-0.37545	-0.00056418	-0.35523	-0.00016087	-0.19052	-9.656e-05	-0.1893	-0.00028072	-0.29796	-3.9e-07	0.11771	8.219e-05	0.08531	0.00016831	0.33025
0.0104	10.4	-0.00060961	-0.55595	-0.0003422	-0.40551	-0.0005629	-0.35395	-0.00013886	-0.16851	-0.00012764	-0.22038	-0.00024948	-0.26672	-5.12e-06	0.11298	9.656e-05	0.09968	0.0001716	0.33354
0.010425	10.425	-0.00057275	-0.51909	-0.00037008	-0.43339	-0.00057533	-0.36638	-0.00013267	-0.16232	-0.00017188	-0.26462	-0.00021316	-0.2304	-3.589e-05	0.08221	7.721e-05	0.08033	0.00017487	0.33681
0.01045	10.45	-0.00053521	-0.48155	-0.00039873	-0.46204	-0.00058342	-0.37447	-0.00015307	-0.18272	-0.00023121	-0.32395	-0.00017684	-0.19408	-8.949e-05	0.02861	3.182e-05	0.03494	0.00018673	0.34867
0.010475	10.475	-0.00050796	-0.4543	-0.00042299	-0.4863	-0.00057474	-0.36579	-0.00019852	-0.22817	-0.00028483	-0.37757	-0.00013892	-0.15616	-0.00013753	-0.01943	-2.223e-05	-0.01911	0.00020015	0.36209
0.0105	10.5	-0.00049855	-0.44489	-0.00043925	-0.50256	-0.00054399	-0.33504	-0.00025545	-0.2851	-0.00031442	-0.40716	-0.00012328	-0.14052	-0.0001716	-0.0535	-4.804e-05	-0.04492	0.00020675	0.36869
0.010525	10.525	-0.00049883	-0.44517	-0.00044255	-0.50586	-0.00050812	-0.29917	-0.00030571	-0.33536	-0.00031136	-0.4041	-0.00012394	-0.14118	-0.00018469	-0.06659	-3.795e-05	-0.03483	0.00019974	0.36168
0.01055	10.55	-0.00049551	-0.44185	-0.00043054	-0.49385	-0.0004956	-0.28665	-0.00034171	-0.37136	-0.00030076	-0.3935	-0.00013884	-0.15608	-0.0001713	-0.0532	-1.625e-05	-0.01313	0.00016281	0.32475
0.010575	10.575	-0.00049069	-0.43703	-0.00040824	-0.47155	-0.0005078	-0.29885	-0.00035746	-0.38711	-0.00028837	-0.38111	-0.00017313	-0.19037	-0.00014168	-0.02358	-7.76e-06	-0.00464	0.00010139	0.26333
0.0106	10.6	-0.00050666	-0.453	-0.00038626	-0.44957	-0.00053398	-0.32503	-0.00035786	-0.38751	-0.00028532	-0.37806	-0.00022818	-0.24542	-0.00011146	0.00664	-8.49e-06	-0.00537	3.752e-05	0.19946
0.010625	10.625	-0.00054625	-0.49259	-0.00037602	-0.43933	-0.00056888	-0.35993	-0.00035664	-0.38629	-0.0002852	-0.37794	-0.00029095	-0.30819	-7.318e-05	0.04492	-1.447e-05	-0.01135	-8.9e-07	0.16105
0.01065	10.65	-0.00058867	-0.53501	-0.00039052	-0.45383	-0.00060092	-0.39197	-0.00036046	-0.39011	-0.00027785	-0.37059	-0.00034654	-0.36378	-3.927e-05	0.07883	-2.321e-05	-0.02009	-3.43e-06	0.15851
0.010675	10.675	-0.00061631	-0.56265	-0.00043106	-0.49437	-0.00061977	-0.41082	-0.00036658	-0.39623	-0.00025058	-0.34332	-0.00037218	-0.38942	-1.043e-05	0.10767	-3.018e-05	-0.02706	2.004e-05	0.18198
0.0107	10.7	-0.0006357	-0.58204	-0.00048129	-0.5446	-0.00062544	-0.41649	-0.00036447	-0.39412	-0.00020744	-0.30018	-0.0003785	-0.39574	1.61e-05	0.1342	-4.51e-06	-0.00139	5.496e-05	0.2169
0.010725	10.725	-0.0006608	-0.60714	-0.00052988	-0.59319	-0.00062833	-0.41938	-0.00035468	-0.38433	-0.00017232	-0.26506	-0.00036968	-0.38692	2.216e-05	0.14026	3.144e-05	0.03456	6.84e-05	0.23034
0.01075	10.75	-0.00069671	-0.64305	-0.00056356	-0.62687	-0.0006355	-0.42655	-0.00034352	-0.37317	-0.00015459	-0.24733	-0.00034707	-0.36431	3.16e-06	0.12126	7.441e-05	0.07753	7.478e-05	0.23672
0.010775	10.775	-0.0007339	-0.68024	-0.00057756	-0.64087	-0.00065471	-0.44576	-0.00034791	-0.37756	-0.00016792	-0.26066	-0.00032172	-0.33896	-2.719e-05	0.09091	0.00010626	0.10938	7.281e-05	0.23475

## Sheet: 24kHz
Time (ms)	24kHz 10dB Atten	24kHz 10dB Atten, normalised	24kHz 20dB Atten	24kHz 20dB Atten, normalised	24kHz 30dB Atten	24kHz 30dB Atten, normalised	24kHz 40dB Atten	24kHz 40dB Atten, normalised	24kHz 50dB Atten	24kHz 50dB Atten, normalised	24kHz 60dB Atten	24kHz 60dB Atten, normalised	24kHz 55dB Atten	24kHz 55dB Atten, normalised	24kHz 70dB Atten	24kHz 70dB Atten, normalised	24kHz 80dB Atten	24kHz 80dB Atten, normalised
-2	-0.00010258	0	-4.388e-05	0	-0.00024092	0	3.053e-05	0	-3.797e-05	0	-0.00016967	0	-0.00049467	0	4.578e-05	0	-9.106e-05	0
-1.975	-0.00010494	-0.00236	-8.603e-05	-0.04215	-0.00024134	-0.00042	1.65e-05	-0.01403	-3.326e-05	0.00471	-0.00017096	-0.00129	-0.00047774	0.01693	3.492e-05	-0.01086	-0.00012012	-0.02906
-1.95	-0.00010054	0.00204	-0.00012622	-0.08234	-0.00026564	-0.02472	3.92e-06	-0.02661	-6.56e-06	0.03141	-0.00014784	0.02183	-0.00046954	0.02513	2.34e-06	-0.04344	-0.00015305	-0.06199
-1.925	-8.459e-05	0.01799	-0.00014818	-0.1043	-0.00028626	-0.04534	1.11e-06	-0.02942	2.398e-05	0.06195	-0.00011247	0.0572	-0.00047458	0.02009	-3.004e-05	-0.07582	-0.0001675	-0.07644
-1.9	-5.899e-05	0.04359	-0.00014988	-0.106	-0.00028433	-0.04341	9.88e-06	-0.02065	3.535e-05	0.07332	-8.104e-05	0.08863	-0.00048432	0.01035	-4.022e-05	-0.086	-0.0001609	-0.06984
-1.875	-3.259e-05	0.06999	-0.00014294	-0.09906	-0.00026102	-0.0201	2.953e-05	-0.001	2.07e-05	0.05867	-6.731e-05	0.10236	-0.0004777	0.01697	-1.765e-05	-0.06343	-0.00013153	-0.04047
-1.85	6.4e-07	0.10322	-0.0001338	-0.08992	-0.00023684	0.00408	5.735e-05	0.02682	-2.071e-05	0.01726	-7.67e-05	0.09297	-0.00044792	0.04675	2.567e-05	-0.02011	-7.991e-05	0.01115
-1.825	3.589e-05	0.13847	-0.00013228	-0.0884	-0.00022749	0.01343	7.732e-05	0.04679	-8.231e-05	-0.04434	-9.774e-05	0.07193	-0.00040701	0.08766	7.591e-05	0.03013	-1.583e-05	0.07523
-1.8	7.869e-05	0.18127	-0.00014201	-0.09813	-0.00023196	0.00896	8.247e-05	0.05194	-0.00012856	-0.09059	-0.00010729	0.06238	-0.00036533	0.12934	0.00012045	0.07467	3.828e-05	0.12934
-1.775	0.00013317	0.23575	-0.00014887	-0.10499	-0.00023222	0.0087	8.403e-05	0.0535	-0.000132	-0.09403	-8.759e-05	0.08208	-0.00032745	0.16722	0.00014976	0.10398	6.506e-05	0.15612
-1.75	0.00018091	0.28349	-0.00013227	-0.08839	-0.00021435	0.02657	9.076e-05	0.06023	-8.811e-05	-0.05014	-3.963e-05	0.13004	-0.00030111	0.19356	0.00016284	0.11706	6.013e-05	0.15119
-1.725	0.00019908	0.30166	-0.00010306	-0.05918	-0.00019585	0.04507	9.72e-05	0.06667	-1.901e-05	0.01896	2.252e-05	0.19219	-0.00029164	0.20303	0.00016503	0.11925	3.786e-05	0.12892
-1.7	0.00017613	0.27871	-7.027e-05	-0.02639	-0.00019454	0.04638	8.98e-05	0.05927	4.489e-05	0.08286	6.959e-05	0.23926	-0.00029279	0.20188	0.0001627	0.11692	1.675e-05	0.10781
-1.675	0.00013617	0.23875	-4.571e-05	-0.00183	-0.00020984	0.03108	6.86e-05	0.03807	7.612e-05	0.11409	7.664e-05	0.24631	-0.00030117	0.1935	0.00014468	0.0989	6.28e-06	0.09734
-1.65	9.895e-05	0.20153	-2.399e-05	0.01989	-0.00023819	0.00273	4.441e-05	0.01388	6.838e-05	0.10635	3.218e-05	0.20185	-0.00030517	0.1895	0.00011105	0.06527	8.34e-06	0.0994
-1.625	6.339e-05	0.16597	-9.14e-06	0.03474	-0.00026657	-0.02565	2.437e-05	-0.00616	3.248e-05	0.07045	-5.215e-05	0.11752	-0.00031463	0.18004	7.512e-05	0.02934	2.321e-05	0.11427
-1.6	5.109e-05	0.15367	-1.49e-06	0.04239	-0.00027803	-0.03711	4.09e-06	-0.02644	-1.048e-05	0.02749	-0.00014296	0.02671	-0.00033446	0.16021	4.11e-05	-0.00468	5.291e-05	0.14397
-1.575	7.176e-05	0.17434	1.25e-06	0.04513	-0.00026931	-0.02839	-1.659e-05	-0.04712	-4.509e-05	-0.00712	-0.0002095	-0.03983	-0.00037913	0.11554	1.462e-05	-0.03116	8.95e-05	0.18056
-1.55	0.00010066	0.20324	6.7e-06	0.05058	-0.00025438	-0.01346	-2.818e-05	-0.05871	-6.973e-05	-0.03176	-0.00025626	-0.08659	-0.00043879	0.05588	4.07e-06	-0.04171	0.00012106	0.21212
-1.525	0.00011513	0.21771	1.64e-05	0.06028	-0.0002484	-0.00748	-2.585e-05	-0.05638	-9.319e-05	-0.05522	-0.00028713	-0.11746	-0.0004977	-0.00303	9.63e-06	-0.03615	0.00014092	0.23198
-1.5	0.0001093	0.21188	1.656e-05	0.06044	-0.00026322	-0.0223	-1.094e-05	-0.04147	-0.00012237	-0.0844	-0.00029227	-0.1226	-0.00054528	-0.05061	2.375e-05	-0.02203	0.00014414	0.2352
-1.475	9.133e-05	0.19391	-7.08e-06	0.0368	-0.00029323	-0.05231	9.56e-06	-0.02097	-0.0001531	-0.11513	-0.00027295	-0.10328	-0.00056804	-0.07337	2.635e-05	-0.01943	0.00012792	0.21898
-1.45	6.724e-05	0.16982	-5.337e-05	-0.00949	-0.00032862	-0.0877	3.172e-05	0.00119	-0.00017443	-0.13646	-0.00024261	-0.07294	-0.0005675	-0.07283	7.99e-06	-0.03779	0.00010647	0.19753
-1.425	5.582e-05	0.1584	-9.197e-05	-0.04809	-0.00034803	-0.10711	5.415e-05	0.02362	-0.00018112	-0.14315	-0.00020245	-0.03278	-0.00055742	-0.06275	-1.969e-05	-0.06547	9.555e-05	0.18661
-1.4	5.818e-05	0.16076	-8.923e-05	-0.04535	-0.00034369	-0.10277	6.493e-05	0.0344	-0.00016865	-0.13068	-0.00015655	0.01312	-0.00054464	-0.04997	-4.3e-05	-0.08878	0.00010374	0.1948
-1.375	6.849e-05	0.17107	-5.55e-05	-0.01162	-0.00030673	-0.06581	4.644e-05	0.01591	-0.00014164	-0.10367	-0.00012174	0.04793	-0.00052488	-0.03021	-5.904e-05	-0.10482	0.00012411	0.21517
-1.35	6.056e-05	0.16314	-7.74e-06	0.03614	-0.00026524	-0.02432	-2.04e-06	-0.03257	-0.00010198	-0.06401	-0.00011402	0.05565	-0.00049416	0.00051	-6.807e-05	-0.11385	0.00015214	0.2432
-1.325	3.65e-05	0.13908	3.741e-05	0.08129	-0.00024473	-0.00381	-6.832e-05	-0.09885	-5.815e-05	-0.02018	-0.00012992	0.03975	-0.00046952	0.02515	-6.657e-05	-0.11235	0.00018843	0.27949
-1.3	6.58e-06	0.10916	6.844e-05	0.11232	-0.00025158	-0.01066	-0.00013034	-0.16087	-2.706e-05	0.01091	-0.0001402	0.02947	-0.00045671	0.03796	-5.199e-05	-0.09777	0.00022937	0.32043
-1.275	-2.912e-05	0.07346	9.576e-05	0.13964	-0.00026896	-0.02804	-0.00016538	-0.19591	-1.009e-05	0.02788	-0.00013269	0.03698	-0.00045772	0.03695	-2.103e-05	-0.06681	0.00026663	0.35769
-1.25	-6.22e-05	0.04038	0.00012072	0.1646	-0.00027866	-0.03774	-0.00016137	-0.1919	-3.07e-06	0.0349	-0.00010749	0.06218	-0.00047371	0.02096	2.054e-05	-0.02524	0.00028946	0.38052
-1.225	-8.517e-05	0.01741	0.00013948	0.18336	-0.00027072	-0.0298	-0.00012448	-0.15501	-2.01e-06	0.03596	-6.629e-05	0.10338	-0.00050409	-0.00942	4.436e-05	-0.00142	0.00029306	0.38412
-1.2	-9.422e-05	0.00836	0.00013647	0.18035	-0.00025258	-0.01166	-7.6e-05	-0.10653	6e-08	0.03803	-2.719e-05	0.14248	-0.00053516	-0.04049	3.898e-05	-0.0068	0.0002775	0.36856
-1.175	-9.249e-05	0.01009	0.00010981	0.15369	-0.00024309	-0.00217	-3.869e-05	-0.06922	6.5e-06	0.04447	-1.21e-06	0.16846	-0.00055205	-0.05738	1.215e-05	-0.03363	0.00024927	0.34033
-1.15	-8.265e-05	0.01993	7.539e-05	0.11927	-0.00024675	-0.00583	-2.508e-05	-0.05561	6.96e-06	0.04493	1.413e-05	0.1838	-0.00054546	-0.05079	-2.625e-05	-0.07203	0.00020158	0.29264
-1.125	-7.246e-05	0.03012	5.35e-05	0.09738	-0.00026485	-0.02393	-3.081e-05	-0.06134	2.03e-06	0.04	2.142e-05	0.19109	-0.00051361	-0.01894	-5.524e-05	-0.10102	0.00014266	0.23372
-1.1	-7.143e-05	0.03115	5.708e-05	0.10096	-0.00029947	-0.05855	-5.158e-05	-0.08211	-9.68e-06	0.02829	2.436e-05	0.19403	-0.00046926	0.02541	-6.416e-05	-0.10994	9.494e-05	0.186
-1.075	-7.02e-05	0.03238	7.508e-05	0.11896	-0.00034447	-0.10355	-7.88e-05	-0.10933	-2.459e-05	0.01338	2.955e-05	0.19922	-0.00043181	0.06286	-5.323e-05	-0.09901	6.794e-05	0.159
-1.05	-6.346e-05	0.03912	7.851e-05	0.12239	-0.00038947	-0.14855	-0.00010104	-0.13157	-3.038e-05	0.00759	3e-05	0.19967	-0.00040642	0.08825	-4.163e-05	-0.08741	6.037e-05	0.15143
-1.025	-5.014e-05	0.05244	5.314e-05	0.09702	-0.00042041	-0.17949	-0.00011651	-0.14704	-2.032e-05	0.01765	1.777e-05	0.18744	-0.00038746	0.10721	-3.276e-05	-0.07854	5.762e-05	0.14868
-1	-2.895e-05	0.07363	1.871e-05	0.06259	-0.00042655	-0.18563	-0.00012543	-0.15596	1.46e-06	0.03943	-5.37e-06	0.1643	-0.00036261	0.13206	-2.503e-05	-0.07081	6.214e-05	0.1532
-0.975	-9.88e-06	0.0927	5.15e-06	0.04903	-0.00041269	-0.17177	-0.00012256	-0.15309	2.25e-05	0.06047	-2.425e-05	0.14542	-0.00033222	0.16245	-2.01e-05	-0.06588	7.279e-05	0.16385
-0.95	-7.4e-07	0.10184	2.01e-05	0.06398	-0.00039485	-0.15393	-0.00010328	-0.13381	3.002e-05	0.06799	-2.584e-05	0.14383	-0.00031012	0.18455	-2.782e-05	-0.0736	8.142e-05	0.17248
-0.925	-6.73e-06	0.09585	4.772e-05	0.0916	-0.00038445	-0.14353	-6.368e-05	-0.09421	2.336e-05	0.06133	-5.45e-06	0.16422	-0.00030464	0.19003	-5.663e-05	-0.10241	8.172e-05	0.17278
-0.9	-3.274e-05	0.06984	6.621e-05	0.11009	-0.00038438	-0.14346	-5.38e-06	-0.03591	1.754e-05	0.05551	2.85e-05	0.19817	-0.00032329	0.17138	-0.00010407	-0.14985	7.379e-05	0.16485
-0.875	-6.448e-05	0.0381	6.791e-05	0.11179	-0.00038429	-0.14337	5.25e-05	0.02197	2.471e-05	0.06268	5.748e-05	0.22715	-0.00036395	0.13072	-0.0001544	-0.20018	6.216e-05	0.15322
-0.85	-8.146e-05	0.02112	5.464e-05	0.09852	-0.00036683	-0.12591	9.091e-05	0.06038	4.097e-05	0.07894	7.195e-05	0.24162	-0.00040971	0.08496	-0.00019179	-0.23757	5.123e-05	0.14229
-0.825	-7.548e-05	0.0271	2.531e-05	0.06919	-0.00032606	-0.08514	9.452e-05	0.06399	5.726e-05	0.09523	6.93e-05	0.23897	-0.00044101	0.05366	-0.00020489	-0.25067	5.111e-05	0.14217
-0.8	-4.725e-05	0.05533	-1.894e-05	0.02494	-0.00027977	-0.03885	7.625e-05	0.04572	6.446e-05	0.10243	4.704e-05	0.21671	-0.00045524	0.03943	-0.00019665	-0.24243	6.728e-05	0.15834
-0.775	-1.026e-05	0.09232	-6.797e-05	-0.02409	-0.0002453	-0.00438	5.675e-05	0.02622	5.881e-05	0.09678	1.104e-05	0.18071	-0.00045739	0.03728	-0.00017639	-0.22217	0.00010295	0.19401
-0.75	2.879e-05	0.13137	-0.00011265	-0.06877	-0.00022494	0.01598	3.814e-05	0.00761	4.339e-05	0.08136	-3.08e-05	0.13887	-0.00043957	0.0551	-0.00016014	-0.20592	0.00015275	0.24381
-0.725	6.441e-05	0.16699	-0.00014793	-0.10405	-0.00020925	0.03167	2.065e-05	-0.00988	1.554e-05	0.05351	-7.107e-05	0.0986	-0.00041868	0.07599	-0.00015496	-0.20074	0.00020144	0.2925
-0.7	0.0001022	0.20478	-0.00017381	-0.12993	-0.00020537	0.03555	3.51e-06	-0.02702	-2.027e-05	0.0177	-9.474e-05	0.07493	-0.00040401	0.09066	-0.00015214	-0.19792	0.00023455	0.32561
-0.675	0.00013596	0.23854	-0.00017461	-0.13073	-0.00021479	0.02613	-8.55e-06	-0.03908	-4.666e-05	-0.00869	-0.00010201	0.06766	-0.00040044	0.09423	-0.00014682	-0.1926	0.00024452	0.33558
-0.65	0.0001522	0.25478	-0.00014941	-0.10553	-0.00023613	0.00479	-1.26e-05	-0.04313	-5.306e-05	-0.01509	-0.00010755	0.06212	-0.00040686	0.08781	-0.00013557	-0.18135	0.00022631	0.31737
-0.625	0.00013434	0.23692	-0.00010732	-0.06344	-0.00026412	-0.0232	-1.95e-05	-0.05003	-3.599e-05	0.00198	-0.00012046	0.04921	-0.00041046	0.08421	-0.0001192	-0.16498	0.00018337	0.27443
-0.6	7.207e-05	0.17465	-8.063e-05	-0.03675	-0.00028816	-0.04724	-3.883e-05	-0.06936	-4.15e-06	0.03382	-0.00013621	0.03346	-0.00041119	0.08348	-0.00010631	-0.15209	0.00013808	0.22914
-0.575	-1.035e-05	0.09223	-8.206e-05	-0.03818	-0.00029548	-0.05456	-7.052e-05	-0.10105	2.604e-05	0.06401	-0.00013454	0.03513	-0.00041809	0.07658	-0.00010467	-0.15045	9.995e-05	0.19101
-0.55	-8.674e-05	0.01584	-9.817e-05	-0.05429	-0.00028877	-0.04785	-0.00010265	-0.13318	5.452e-05	0.09249	-9.078e-05	0.07889	-0.00042877	0.0659	-0.00011808	-0.16386	8.497e-05	0.17603
-0.525	-0.00015796	-0.05538	-0.0001267	-0.08282	-0.000286	-0.04508	-0.00012305	-0.15358	7.754e-05	0.11551	-2.531e-05	0.14436	-0.00043741	0.05726	-0.00013122	-0.177	9.839e-05	0.18945
-0.5	-0.00021507	-0.11249	-0.00016843	-0.12455	-0.00029013	-0.04921	-0.00012789	-0.15842	8.71e-05	0.12507	3.087e-05	0.20054	-0.00044182	0.05285	-0.00012466	-0.17044	0.00013187	0.22293
-0.475	-0.00024354	-0.14096	-0.00021078	-0.1669	-0.00029287	-0.05195	-0.00011362	-0.14415	8.24e-05	0.12037	4.499e-05	0.21466	-0.00043801	0.05666	-9.902e-05	-0.1448	0.00016088	0.25194
-0.45	-0.00024126	-0.13868	-0.00023719	-0.19331	-0.00028889	-0.04797	-8.085e-05	-0.11138	5.93e-05	0.09727	2.295e-05	0.19262	-0.0004274	0.06727	-6.648e-05	-0.11226	0.00016993	0.26099
-0.425	-0.000209	-0.10642	-0.00023152	-0.18764	-0.00028807	-0.04715	-4.732e-05	-0.07785	1.454e-05	0.05251	-2.031e-05	0.14936	-0.0004103	0.08437	-3.87e-05	-0.08448	0.00015759	0.24865
-0.4	-0.00016302	-0.06044	-0.00018918	-0.1453	-0.00029605	-0.05513	-3.243e-05	-0.06296	-3.957e-05	-0.0016	-7.08e-05	0.09887	-0.00039221	0.10246	-2.625e-05	-0.07203	0.00012706	0.21812
-0.375	-0.00011844	-0.01586	-0.00012087	-0.07699	-0.00031008	-0.06916	-3.759e-05	-0.06812	-7.851e-05	-0.04054	-0.00012271	0.04696	-0.00037655	0.11812	-2.755e-05	-0.07333	9.597e-05	0.18703
-0.35	-9.682e-05	0.00576	-5.538e-05	-0.0115	-0.00031256	-0.07164	-5.279e-05	-0.08332	-9.181e-05	-0.05384	-0.00016771	0.00196	-0.00037621	0.11846	-3.155e-05	-0.07733	7.903e-05	0.17009
-0.325	-9.307e-05	0.00951	-5.31e-06	0.03857	-0.00029704	-0.05612	-6.231e-05	-0.09284	-8.465e-05	-0.04668	-0.00019455	-0.02488	-0.00038586	0.10881	-2.258e-05	-0.06836	7.407e-05	0.16513
-0.3	-0.00010469	-0.00211	3.868e-05	0.08256	-0.00026179	-0.02087	-5.601e-05	-0.08654	-7.157e-05	-0.0336	-0.00019335	-0.02368	-0.00038875	0.10592	1.327e-05	-0.03251	7.598e-05	0.16704
-0.275	-0.00013101	-0.02843	7.524e-05	0.11912	-0.00022132	0.0196	-4.06e-05	-0.07113	-6.813e-05	-0.03016	-0.00016676	0.00291	-0.00037239	0.12228	5.958e-05	0.0138	7.963e-05	0.17069
-0.25	-0.00015845	-0.05587	9.405e-05	0.13793	-0.0001994	0.04152	-2.022e-05	-0.05075	-7.326e-05	-0.03529	-0.00012244	0.04723	-0.00033282	0.16185	9.476e-05	0.04898	8.403e-05	0.17509
-0.225	-0.0001698	-0.06722	8.004e-05	0.12392	-0.00019824	0.04268	-1.45e-06	-0.03198	-7.386e-05	-0.03589	-7.299e-05	0.09668	-0.00028384	0.21083	9.993e-05	0.05415	9.213e-05	0.18319
-0.2	-0.00015804	-0.05546	4.569e-05	0.08957	-0.0002061	0.03482	6.05e-06	-0.02448	-6.714e-05	-0.02917	-3.711e-05	0.13256	-0.00024204	0.25263	7.634e-05	0.03056	0.00011187	0.20293
-0.175	-0.00012407	-0.02149	5.5e-06	0.04938	-0.0002105	0.03042	4.3e-07	-0.0301	-4.94e-05	-0.01143	-1.615e-05	0.15352	-0.00020907	0.2856	4.73e-05	0.00152	0.00013276	0.22382
-0.15	-8.829e-05	0.01429	-1.672e-05	0.02716	-0.00021084	0.03008	-6.33e-06	-0.03686	-2.313e-05	0.01484	-7.12e-06	0.16255	-0.00018887	0.3058	3.495e-05	-0.01083	0.00015565	0.24671
-0.125	-6.445e-05	0.03813	-2.101e-05	0.02287	-0.0002101	0.03082	1.24e-06	-0.02929	2.12e-06	0.04009	-2.002e-05	0.14965	-0.0001759	0.31877	4.558e-05	-0.0002	0.00018073	0.27179
-0.1	-6.138e-05	0.0412	-1.562e-05	0.02826	-0.00021201	0.02891	2.551e-05	-0.00502	1.269e-05	0.05066	-5.634e-05	0.11333	-0.00016906	0.32561	8.016e-05	0.03438	0.00020287	0.29393
-0.075	-7.366e-05	0.02892	-1.167e-05	0.03221	-0.00021126	0.02966	5.488e-05	0.02435	7.14e-06	0.04511	-0.00010259	0.06708	-0.00017143	0.32324	0.00012841	0.08263	0.00020513	0.29619
-0.05	-8.762e-05	0.01496	-2.05e-06	0.04183	-0.00021057	0.03035	7.637e-05	0.04584	-1.653e-05	0.02144	-0.00014025	0.02942	-0.00020072	0.29395	0.00016169	0.11591	0.00018146	0.27252
-0.025	-0.00010255	3e-05	2.291e-05	0.06679	-0.00021495	0.02597	8.563e-05	0.0551	-4.539e-05	-0.00742	-0.00015918	0.01049	-0.00025099	0.24368	0.0001632	0.11742	0.00014157	0.23263
0	-0.00011115	-0.00857	5.772e-05	0.1016	-0.00023142	0.0095	9.121e-05	0.06068	-5.501e-05	-0.01704	-0.0001497	0.01997	-0.00031271	0.18196	0.00013667	0.09089	0.00010766	0.19872
0.025	-0.00012342	-0.02084	9.205e-05	0.13593	-0.00027384	-0.03292	9.069e-05	0.06016	-4.417e-05	-0.0062	-0.00011447	0.0552	-0.00037992	0.11475	9.519e-05	0.04941	7.574e-05	0.1668
0.05	-0.0001438	-0.04122	0.00010561	0.14949	-0.0003304	-0.08948	8.747e-05	0.05694	-3.971e-05	-0.00174	-6.338e-05	0.10629	-0.00044778	0.04689	5.054e-05	0.00476	3.402e-05	0.12508
0.075	-0.00016187	-0.05929	0.00010103	0.14491	-0.0003763	-0.13538	8.081e-05	0.05028	-5.858e-05	-0.02061	-9.49e-06	0.16018	-0.00050814	-0.01347	1.073e-05	-0.03505	-5.21e-06	0.08585
0.1	-0.00018126	-0.07868	8.364e-05	0.12752	-0.00039723	-0.15631	6.064e-05	0.03011	-9.457e-05	-0.0566	2.79e-05	0.19757	-0.00054098	-0.04631	-1.224e-05	-0.05802	-2.9e-05	0.06206
0.125	-0.00019095	-0.08837	6.478e-05	0.10866	-0.00039048	-0.14956	2.885e-05	-0.00168	-0.00013045	-0.09248	4.301e-05	0.21268	-0.00053845	-0.04378	-1.639e-05	-0.06217	-3.847e-05	0.05259
0.15	-0.0001865	-0.08392	5.238e-05	0.09626	-0.00036775	-0.12683	-1.049e-05	-0.04102	-0.00014793	-0.10996	3.26e-05	0.20227	-0.00050556	-0.01089	-2.09e-06	-0.04787	-4.021e-05	0.05085
0.175	-0.00015428	-0.0517	3.858e-05	0.08246	-0.00035735	-0.11643	-3.396e-05	-0.06449	-0.00014273	-0.10476	9.17e-06	0.17884	-0.00046281	0.03186	2.732e-05	-0.01846	-3.941e-05	0.05165
0.2	-9.947e-05	0.00311	1.859e-05	0.06247	-0.00036919	-0.12827	-3.547e-05	-0.066	-0.00011253	-0.07456	-8.06e-06	0.16161	-0.00042128	0.07339	6.197e-05	0.01619	-3.623e-05	0.05483
0.225	-3.151e-05	0.07107	-9.26e-06	0.03462	-0.00039029	-0.14937	-2.297e-05	-0.0535	-6.855e-05	-0.03058	-1.206e-05	0.15761	-0.00038489	0.10978	8.869e-05	0.04291	-4.033e-05	0.05073
0.25	3.311e-05	0.13569	-2.232e-05	0.02156	-0.00040195	-0.16103	-5.49e-06	-0.03602	-2.754e-05	0.01043	-2.69e-06	0.16698	-0.00035212	0.14255	0.00010693	0.06115	-5.466e-05	0.0364
0.275	7.676e-05	0.17934	-9.17e-06	0.03471	-0.00039913	-0.15821	1.085e-05	-0.01968	-5.86e-06	0.03211	8.02e-06	0.17769	-0.00033501	0.15966	0.00010843	0.06265	-7.239e-05	0.01867
0.3	9.003e-05	0.19261	1.577e-05	0.05965	-0.00038962	-0.1487	2.178e-05	-0.00875	-2.1e-06	0.03587	4.18e-06	0.17385	-0.00034723	0.14744	9.824e-05	0.05246	-7.862e-05	0.01244
0.325	7.909e-05	0.18167	3.434e-05	0.07822	-0.00038726	-0.14634	2.422e-05	-0.00631	-1.158e-05	0.02639	-2.297e-05	0.1467	-0.00037891	0.11576	7.763e-05	0.03185	-5.831e-05	0.03275
0.35	5.522e-05	0.1578	3.585e-05	0.07973	-0.00039831	-0.15739	2.044e-05	-0.01009	-2.807e-05	0.0099	-7.672e-05	0.09295	-0.00041316	0.08151	4.641e-05	0.00063	-1.938e-05	0.07168
0.375	4.622e-05	0.1488	1.776e-05	0.06164	-0.00042375	-0.18283	1.647e-05	-0.01406	-3.389e-05	0.00408	-0.00014928	0.02039	-0.00043988	0.05479	1.77e-06	-0.04401	2.996e-05	0.12102
0.4	6.147e-05	0.16405	-2.28e-06	0.0416	-0.00045665	-0.21573	1.233e-05	-0.0182	-2.086e-05	0.01711	-0.00021554	-0.04587	-0.00045436	0.04031	-4.805e-05	-0.09383	8.434e-05	0.1754
0.425	8.677e-05	0.18935	-8.65e-06	0.03523	-0.00049475	-0.25383	1.78e-06	-0.02875	-5.9e-07	0.03738	-0.00025081	-0.08114	-0.00046203	0.03264	-9.276e-05	-0.13854	0.00013543	0.22649
0.45	0.00011731	0.21989	1.211e-05	0.05599	-0.00052964	-0.28872	-1.96e-05	-0.05013	1.686e-05	0.05483	-0.00024436	-0.07469	-0.00047913	0.01554	-0.00010812	-0.1539	0.00016562	0.25668
0.475	0.0001429	0.24548	4.336e-05	0.08724	-0.00054841	-0.30749	-4.392e-05	-0.07445	1.589e-05	0.05386	-0.00021259	-0.04292	-0.00051512	-0.02045	-8.44e-05	-0.13018	0.00016883	0.25989
0.5	0.00015419	0.25677	5.512e-05	0.099	-0.00055134	-0.31042	-5.954e-05	-0.09007	-9.75e-06	0.02822	-0.00017747	-0.0078	-0.00055118	-0.05651	-3.667e-05	-0.08245	0.00015224	0.2433
0.525	0.00014753	0.25011	4.034e-05	0.08422	-0.00054756	-0.30664	-5.946e-05	-0.08999	-4.758e-05	-0.00961	-0.00015913	0.01054	-0.00057387	-0.0792	1.255e-05	-0.03323	0.00012595	0.21701
0.55	0.00012129	0.22387	1.812e-05	0.062	-0.00055054	-0.30962	-4.658e-05	-0.07711	-8.65e-05	-0.04853	-0.00016235	0.00732	-0.00056553	-0.07086	4.757e-05	0.00179	0.00010544	0.1965
0.575	9.008e-05	0.19266	1.53e-06	0.04541	-0.00055508	-0.31416	-3.2e-05	-0.06253	-0.00011858	-0.08061	-0.00018019	-0.01052	-0.00053359	-0.03892	7.64e-05	0.03062	8.63e-05	0.17736
0.6	6.272e-05	0.1653	4.89e-06	0.04877	-0.00054107	-0.30015	-1.773e-05	-0.04826	-0.00012829	-0.09032	-0.00019115	-0.02148	-0.00049743	-0.00276	9.29e-05	0.04712	7.623e-05	0.16729
0.625	5.03e-05	0.15288	4.002e-05	0.0839	-0.00050394	-0.26302	-1.73e-06	-0.03226	-0.0001068	-0.06883	-0.00018726	-0.01759	-0.00046346	0.03121	9.505e-05	0.04927	7.846e-05	0.16952
0.65	4.033e-05	0.14291	8.509e-05	0.12897	-0.00045977	-0.21885	1.569e-05	-0.01484	-5.657e-05	-0.0186	-0.00016042	0.00925	-0.00042984	0.06483	9.507e-05	0.04929	8.37e-05	0.17476
0.675	3.871e-05	0.14129	0.00011225	0.15613	-0.00042046	-0.17954	3.04e-05	-0.00013	4.3e-07	0.0384	-0.00011923	0.05044	-0.00040414	0.09053	0.0001021	0.05632	8.736e-05	0.17842
0.7	4.097e-05	0.14355	0.00010975	0.15363	-0.00039503	-0.15411	4.252e-05	0.01199	4.362e-05	0.08159	-7.734e-05	0.09233	-0.00039678	0.09789	0.00011276	0.06698	9.622e-05	0.18728
0.725	3.817e-05	0.14075	8.503e-05	0.12891	-0.00038565	-0.14473	5.679e-05	0.02626	7.081e-05	0.10878	-5.47e-05	0.11497	-0.00041901	0.07566	0.00012087	0.07509	0.00011712	0.20818
0.75	3.521e-05	0.13779	5.336e-05	0.09724	-0.00038418	-0.14326	7.559e-05	0.04506	8.72e-05	0.12517	-4.704e-05	0.12263	-0.00045403	0.04064	0.00011483	0.06905	0.00014849	0.23955
0.775	3.529e-05	0.13787	3.852e-05	0.0824	-0.00037684	-0.13592	9.721e-05	0.06668	8.528e-05	0.12325	-4.937e-05	0.1203	-0.0004711	0.02357	8.604e-05	0.04026	0.00018474	0.2758
0.8	4.528e-05	0.14786	4.735e-05	0.09123	-0.00035095	-0.11003	0.00012502	0.09449	4.999e-05	0.08796	-5.81e-05	0.11157	-0.0004533	0.04137	4.781e-05	0.00203	0.0002107	0.30176
0.825	5.798e-05	0.16056	6.505e-05	0.10893	-0.00031936	-0.07844	0.00014574	0.11521	-7.83e-06	0.03014	-6.499e-05	0.10468	-0.00041968	0.07499	1.675e-05	-0.02903	0.0002163	0.30736
0.85	6.871e-05	0.17129	8.303e-05	0.12691	-0.00028551	-0.04459	0.00013695	0.10642	-7.435e-05	-0.03638	-6.293e-05	0.10674	-0.00039089	0.10378	7.16e-06	-0.03862	0.00019678	0.28784
0.875	8.426e-05	0.18684	0.00010798	0.15186	-0.00027112	-0.0302	9.727e-05	0.06674	-0.00013192	-0.09395	-5.792e-05	0.11175	-0.0003811	0.11357	2.386e-05	-0.02192	0.0001539	0.24496
0.9	0.00010219	0.20477	0.0001361	0.17998	-0.00028522	-0.0443	5.752e-05	0.02699	-0.00017467	-0.1367	-4.409e-05	0.12558	-0.00038217	0.1125	6.427e-05	0.01849	9.225e-05	0.18331
0.925	0.00011652	0.2191	0.00016715	0.21103	-0.00031752	-0.0766	4.776e-05	0.01723	-0.00019589	-0.15792	-2.294e-05	0.14673	-0.00039357	0.1011	0.00011534	0.06956	2.982e-05	0.12088
0.95	0.00011172	0.2143	0.00019743	0.24131	-0.00034234	-0.10142	6.84e-05	0.03787	-0.00018548	-0.14751	1.256e-05	0.18223	-0.00040903	0.08564	0.00015227	0.10649	-1.22e-05	0.07886
0.975	9.401e-05	0.19659	0.0002334	0.27728	-0.00035042	-0.1095	9.697e-05	0.06644	-0.00013899	-0.10102	6.12e-05	0.23087	-0.00043344	0.06123	0.00015537	0.10959	-2.962e-05	0.06144
1	9.713e-05	0.19971	0.00027379	0.31767	-0.00034692	-0.106	0.00011087	0.08034	-6.789e-05	-0.02992	0.00011184	0.28151	-0.00046618	0.02849	0.00012901	0.08323	-2.56e-05	0.06546
1.025	0.00016266	0.26524	0.000302	0.34588	-0.00033422	-0.0933	0.00010894	0.07841	-1.03e-06	0.03694	0.0001428	0.31247	-0.00050645	-0.01178	8.488e-05	0.0391	-1.296e-05	0.0781
1.05	0.00029408	0.39666	0.00030693	0.35081	-0.00030323	-0.06231	9.97e-05	0.06917	3.548e-05	0.07345	0.00014503	0.3147	-0.00053983	-0.04516	3.672e-05	-0.00906	3.91e-06	0.09497
1.075	0.00046018	0.56276	0.00031217	0.35605	-0.00024726	-0.00634	9.867e-05	0.06814	3.276e-05	0.07073	0.00011434	0.28401	-0.0005578	-0.06313	-6.73e-06	-0.05251	1.638e-05	0.10744
1.1	0.00063677	0.73935	0.00035281	0.39669	-0.00017229	0.06863	0.00011984	0.08931	4.64e-06	0.04261	6.229e-05	0.23196	-0.00055473	-0.06006	-3.9e-05	-0.08478	1.336e-05	0.10442
1.125	0.00081416	0.91674	0.0004396	0.48348	-9.139e-05	0.14953	0.00015903	0.1285	-3.126e-05	0.00671	1.634e-05	0.18601	-0.00053229	-0.03762	-6.361e-05	-0.10939	-1.46e-05	0.07646
1.15	0.00099045	1.09303	0.00056435	0.60823	-1.478e-05	0.22614	0.00020148	0.17095	-6.071e-05	-0.02274	-2.84e-06	0.16683	-0.00050898	-0.01431	-8.228e-05	-0.12806	-4.926e-05	0.0418
1.175	0.00117384	1.27642	0.00070863	0.75251	4.754e-05	0.28846	0.00024081	0.21028	-7.645e-05	-0.03848	2.1e-07	0.16988	-0.00049644	-0.00177	-9.231e-05	-0.13809	-5.774e-05	0.03332
1.2	0.00135873	1.46131	0.00084381	0.88769	0.00010758	0.3485	0.00027492	0.24439	-8.449e-05	-0.04652	8.22e-06	0.17789	-0.00048441	0.01026	-8.862e-05	-0.1344	-2.029e-05	0.07077
1.225	0.00150206	1.60464	0.00094687	0.99075	0.00017098	0.4119	0.00028864	0.25811	-9.617e-05	-0.0582	7.79e-06	0.17746	-0.00047217	0.0225	-7.179e-05	-0.11757	6.029e-05	0.15135
1.25	0.00160851	1.71109	0.00102886	1.07274	0.00024515	0.48607	0.0002781	0.24757	-0.00010816	-0.07019	-7.09e-06	0.16258	-0.00045566	0.03901	-4.118e-05	-0.08696	0.00014895	0.24001
1.275	0.0016909	1.79348	0.00110684	1.15072	0.00033078	0.5717	0.00026173	0.2312	-0.00011854	-0.08057	-3.108e-05	0.13859	-0.00044417	0.0505	3.6e-06	-0.04218	0.0002054	0.29646
1.3	0.00172932	1.8319	0.00118276	1.22664	0.00041828	0.6592	0.00026456	0.23403	-0.00012417	-0.0862	-5.972e-05	0.10995	-0.00043195	0.06272	6.009e-05	0.01431	0.00021564	0.3067
1.325	0.00171656	1.81914	0.00125418	1.29806	0.00048985	0.73077	0.00028468	0.25415	-0.00011941	-0.08144	-8.422e-05	0.08545	-0.00040966	0.08501	0.00011489	0.06911	0.00019052	0.28158
1.35	0.0016742	1.77678	0.00131583	1.35971	0.00053787	0.77879	0.00032832	0.29779	-9.588e-05	-0.05791	-0.00010623	0.06344	-0.00038358	0.11109	0.00014234	0.09656	0.00015747	0.24853
1.375	0.00159896	1.70154	0.00136066	1.40454	0.00055277	0.79369	0.00039189	0.36136	-5.282e-05	-0.01485	-0.00013195	0.03772	-0.00036293	0.13174	0.0001242	0.07842	0.00013386	0.22492
1.4	0.00148519	1.58777	0.00138681	1.43069	0.00054669	0.78761	0.00046757	0.43704	-6.19e-06	0.03178	-0.00015861	0.01106	-0.00036993	0.12474	6.814e-05	0.02236	0.00011504	0.2061
1.425	0.00132534	1.42792	0.00138404	1.42792	0.00053837	0.77929	0.00053678	0.50625	4.073e-05	0.0787	-0.00018307	-0.0134	-0.00040827	0.0864	-2.45e-06	-0.04823	9.185e-05	0.18291
1.45	0.00111844	1.22102	0.00133863	1.38251	0.00053233	0.77325	0.00059131	0.56078	9.896e-05	0.13693	-0.00019273	-0.02306	-0.00045127	0.0434	-6.384e-05	-0.10962	6.536e-05	0.15642
1.475	0.00087534	0.97792	0.00124034	1.28422	0.00052413	0.76505	0.00063095	0.60042	0.00016033	0.1983	-0.0001632	0.00647	-0.00047589	0.01878	-9.788e-05	-0.14366	4.281e-05	0.13387
1.5	0.00063297	0.73555	0.00109504	1.13892	0.00050956	0.75048	0.00068065	0.65012	0.00021939	0.25736	-8.217e-05	0.0875	-0.00046647	0.0282	-9.657e-05	-0.14235	2.887e-05	0.11993
1.525	0.00040328	0.50586	0.00091801	0.96189	0.00047897	0.71989	0.00073556	0.70503	0.00026579	0.30376	2.739e-05	0.19706	-0.00042533	0.06934	-7.181e-05	-0.11759	3.006e-05	0.12112
1.55	0.00018324	0.28582	0.00072692	0.7708	0.00043919	0.68011	0.00078426	0.75373	0.0003051	0.34307	0.00011115	0.28082	-0.0003733	0.12137	-5.179e-05	-0.09757	4.347e-05	0.13453
1.575	-2.031e-05	0.08227	0.00054134	0.58522	0.00039408	0.635	0.00080626	0.77573	0.00033949	0.37746	0.00012424	0.29391	-0.00032877	0.1659	-4.287e-05	-0.08865	6.512e-05	0.15618
1.6	-0.0001877	-0.08512	0.00037357	0.41745	0.00033304	0.57396	0.00078887	0.75834	0.00037624	0.41421	7.79e-05	0.24757	-0.0002981	0.19657	-2.724e-05	-0.07302	8.593e-05	0.17699
1.625	-0.00031289	-0.21031	0.0002294	0.27328	0.00023415	0.47507	0.00074271	0.71218	0.00042884	0.46681	1.158e-05	0.18125	-0.00027615	0.21852	8.47e-06	-0.03731	9.814e-05	0.1892
1.65	-0.00037983	-0.27725	0.00011684	0.16072	9.639e-05	0.33731	0.00068295	0.65242	0.00049407	0.53204	-3.598e-05	0.13369	-0.00024591	0.24876	6.03e-05	0.01452	0.0001012	0.19226
1.675	-0.00037728	-0.2747	5.777e-05	0.10165	-4.917e-05	0.19175	0.00062185	0.59132	0.00055089	0.58886	-4.65e-05	0.12317	-0.00020445	0.29022	0.00010584	0.06006	9.184e-05	0.1829
1.7	-0.00034129	-0.23871	6.776e-05	0.11164	-0.00017512	0.0658	0.00056937	0.53884	0.00058479	0.62276	-2.421e-05	0.14546	-0.00015431	0.34036	0.00012834	0.08256	7.503e-05	0.16609
1.725	-0.00029198	-0.1894	0.00013308	0.17696	-0.00027021	-0.02929	0.00051414	0.48361	0.00059246	0.63043	1.859e-05	0.18826	-9.829e-05	0.39638	0.00012465	0.07887	5.928e-05	0.15034
1.75	-0.00022546	-0.12288	0.00023076	0.27464	-0.0003288	-0.08788	0.00043949	0.40896	0.00057532	0.61329	6.542e-05	0.23509	-4.693e-05	0.44774	9.824e-05	0.05246	5.809e-05	0.14915
1.775	-0.00014598	-0.0434	0.0003311	0.37498	-0.00035309	-0.11217	0.0003457	0.31517	0.00053919	0.57716	0.00010907	0.27874	-7.08e-06	0.48759	5.473e-05	0.00895	6.099e-05	0.15205
1.8	-7.467e-05	0.02791	0.0004092	0.45308	-0.00034493	-0.10401	0.00023851	0.20798	0.0004981	0.53607	0.00014647	0.31614	2.296e-05	0.51763	1.038e-05	-0.0354	5.348e-05	0.14454
1.825	4e-06	0.10658	0.00047068	0.51456	-0.00031177	-0.07085	0.0001318	0.10127	0.00046337	0.50134	0.00017718	0.34685	4.483e-05	0.5395	-2.113e-05	-0.06691	3.885e-05	0.12991
1.85	0.0001131	0.21568	0.00054262	0.5865	-0.00025888	-0.01796	4.714e-05	0.01661	0.00043905	0.47702	0.00020463	0.3743	4.729e-05	0.54196	-3.81e-05	-0.08388	2.192e-05	0.11298
1.875	0.00026232	0.3649	0.00063143	0.67531	-0.00019807	0.04285	2.75e-06	-0.02778	0.00040961	0.44758	0.00023821	0.40788	2.788e-05	0.52255	-4.207e-05	-0.08785	6.21e-06	0.09727
1.9	0.0004449	0.54748	0.00072711	0.77099	-0.00014111	0.09981	-5.79e-06	-0.03632	0.00035853	0.3965	0.00028249	0.45216	-2.327e-05	0.4714	-3.324e-05	-0.07902	-7.13e-06	0.08393
1.925	0.00064063	0.74321	0.0008289	0.87278	-9.346e-05	0.14746	1.261e-05	-0.01792	0.00028571	0.32368	0.00033331	0.50298	-9.54e-05	0.39927	-1.806e-05	-0.06384	-1.242e-05	0.07864
1.95	0.00082466	0.92724	0.00092392	0.9678	-5.445e-05	0.18647	4.35e-05	0.01297	0.000202	0.23997	0.00037339	0.54306	-0.0001725	0.32217	-1.438e-05	-0.06016	-1.246e-05	0.0786
1.975	0.00097807	1.08065	0.00100072	1.0446	-1.238e-05	0.22854	7.513e-05	0.0446	0.00012681	0.16478	0.0003817	0.55137	-0.00024337	0.2513	-2.855e-05	-0.07433	-2.73e-06	0.08833
2	0.00113004	1.23262	0.001054	1.09788	4.554e-05	0.28646	0.0001143	0.08377	6.859e-05	0.10656	0.00035406	0.52373	-0.00029705	0.19762	-4.349e-05	-0.08927	1.438e-05	0.10544
2.025	0.00128777	1.39035	0.00108066	1.12454	0.00011986	0.36078	0.00016638	0.13585	1.959e-05	0.05756	0.00030122	0.47089	-0.00033069	0.16398	-4.038e-05	-0.08616	2.581e-05	0.11687
2.05	0.00143774	1.54032	0.00108658	1.13046	0.00019169	0.43261	0.00023916	0.20863	-1.171e-05	0.02626	0.00023446	0.40413	-0.00034972	0.14495	-3.236e-05	-0.07814	3.458e-05	0.12564
2.075	0.00158839	1.69097	0.00109377	1.13765	0.00024927	0.49019	0.00032039	0.28986	-1.09e-05	0.02707	0.00017058	0.34025	-0.00035678	0.13789	-2.364e-05	-0.06942	4.408e-05	0.13514
2.1	0.00173224	1.83482	0.0011205	1.16438	0.00028965	0.53057	0.00039308	0.36255	2.599e-05	0.06396	0.00012077	0.29044	-0.00036511	0.12956	6e-07	-0.04518	4.965e-05	0.14071
2.125	0.00186376	1.96634	0.00116914	1.21302	0.00031592	0.55684	0.00044906	0.41853	8.903e-05	0.127	8.634e-05	0.25601	-0.00038665	0.10802	4.069e-05	-0.00509	2.971e-05	0.12077
2.15	0.00196728	2.06986	0.00123524	1.27912	0.00034256	0.58348	0.0004914	0.46087	0.00015438	0.19235	6.124e-05	0.23091	-0.00041623	0.07844	7.829e-05	0.03251	-2.27e-05	0.06836
2.175	0.00204196	2.14454	0.00131016	1.35404	0.00039234	0.63326	0.00052826	0.49773	0.00021429	0.25226	3.599e-05	0.20566	-0.00044098	0.05369	0.00010144	0.05566	-8.583e-05	0.00523
2.2	0.00207397	2.17655	0.00138423	1.42811	0.00046896	0.70988	0.00055417	0.52364	0.00026664	0.30461	1.778e-05	0.18745	-0.00044394	0.05073	0.00010683	0.06105	-0.00013534	-0.04428
2.225	0.00203788	2.14046	0.00146881	1.51269	0.00054974	0.79066	0.00056988	0.53935	0.00031318	0.35115	4.77e-06	0.17444	-0.00040921	0.08546	0.00011717	0.07139	-0.00015074	-0.05968
2.25	0.00193349	2.03607	0.0015615	1.60538	0.00063532	0.87624	0.00058071	0.55018	0.00035671	0.39468	-1.34e-06	0.16833	-0.00033716	0.15751	0.00014246	0.09668	-0.00013173	-0.04067
2.275	0.00176485	1.86743	0.00164685	1.69073	0.0007197	0.96062	0.00059497	0.56444	0.00038732	0.42529	7.2e-06	0.17687	-0.00025352	0.24115	0.0001614	0.11562	-8.711e-05	0.00395
2.3	0.00154009	1.64267	0.00168501	1.72889	0.00080945	1.05037	0.00061849	0.58796	0.00039947	0.43744	3.5e-05	0.20467	-0.00019263	0.30204	0.00016081	0.11503	-3.804e-05	0.05302
2.325	0.00129305	1.39563	0.00166117	1.70505	0.00090363	1.14455	0.00065472	0.62419	0.00039857	0.43654	7.911e-05	0.24878	-0.00016263	0.33204	0.00014351	0.09773	-5.64e-06	0.08542
2.35	0.001054	1.15658	0.00158499	1.62887	0.00099272	1.23364	0.00070347	0.67294	0.00039074	0.42871	0.0001248	0.29447	-0.00015062	0.34405	0.00011971	0.07393	2.4e-07	0.0913
2.375	0.00085018	0.95276	0.00146836	1.51224	0.00105664	1.29756	0.00076158	0.73105	0.0003829	0.42087	0.00015848	0.32815	-0.00013468	0.35999	0.00010284	0.05706	-1.067e-05	0.08039
2.4	0.00071256	0.81514	0.00133897	1.38285	0.00107753	1.31845	0.00083791	0.80738	0.00038257	0.42054	0.00018116	0.35083	-0.00010097	0.3937	9.297e-05	0.04719	-2.967e-05	0.06139
2.425	0.00065073	0.75331	0.0012254	1.26928	0.00105401	1.29493	0.00092076	0.89023	0.00039735	0.43532	0.0001966	0.36627	-4.896e-05	0.44571	8.503e-05	0.03925	-5.228e-05	0.03878
2.45	0.00063368	0.73626	0.00113279	1.17667	0.00097944	1.22036	0.00099328	0.96275	0.00042659	0.46456	0.00020549	0.37516	-5.37e-06	0.4893	7.868e-05	0.0329	-6.551e-05	0.02555
2.475	0.00060788	0.71046	0.00105344	1.09732	0.00084986	1.09078	0.00104232	1.01179	0.0004699	0.50787	0.00020448	0.37415	2.053e-05	0.5152	7.881e-05	0.03303	-5.203e-05	0.03903
2.5	0.00057533	0.67791	0.0009879	1.03178	0.00068926	0.93018	0.00105844	1.02791	0.00051808	0.55605	0.00019932	0.36899	2.301e-05	0.51768	8.274e-05	0.03696	-3.213e-05	0.05893
2.525	0.00052084	0.62342	0.00092859	0.97247	0.00052874	0.76966	0.00104202	1.01149	0.00055721	0.59518	0.00019438	0.36405	5.29e-06	0.49996	7.826e-05	0.03248	-2.239e-05	0.06867
2.55	0.00043943	0.54201	0.00085656	0.90044	0.00039291	0.63383	0.00099843	0.9679	0.00057904	0.61701	0.00019858	0.36825	-1.377e-05	0.4809	6.705e-05	0.02127	-2.896e-05	0.0621
2.575	0.00033725	0.43983	0.0007606	0.80448	0.00027662	0.51754	0.00093803	0.9075	0.00058143	0.6194	0.0002067	0.37637	-1.342e-05	0.48125	5.785e-05	0.01207	-3.56e-05	0.05546
2.6	0.00022948	0.33206	0.00062721	0.67109	0.00017191	0.41283	0.00086591	0.83538	0.00056636	0.60433	0.00021423	0.3839	1.093e-05	0.5056	5.449e-05	0.00871	-2.956e-05	0.0615
2.625	0.00011593	0.21851	0.00046473	0.50861	6.869e-05	0.30961	0.0007908	0.76027	0.00054343	0.5814	0.00022437	0.39404	5.074e-05	0.54541	6.157e-05	0.01579	-1.239e-05	0.07867
2.65	2.362e-05	0.1262	0.000296	0.33988	-3.792e-05	0.203	0.0007137	0.68317	0.00052261	0.56058	0.00022748	0.39715	9.764e-05	0.59231	7.651e-05	0.03073	9.39e-06	0.10045
2.675	-1.747e-05	0.08511	0.00015561	0.19949	-0.00014151	0.09941	0.00063935	0.60882	0.00050149	0.53946	0.0002291	0.39877	0.00015083	0.6455	0.00010507	0.05929	2.07e-05	0.11176
2.7	4.15e-06	0.10673	7.037e-05	0.11425	-0.00023455	0.00637	0.00056488	0.53435	0.00048844	0.52641	0.00024676	0.41643	0.00020297	0.69764	0.00014903	0.10325	9.88e-06	0.10094
2.725	7.276e-05	0.17534	3.747e-05	0.08135	-0.0003132	-0.07228	0.00048542	0.45489	0.0004731	0.51107	0.00027976	0.44943	0.00023433	0.729	0.00019785	0.15207	-1.275e-05	0.07831
2.75	0.00017176	0.27434	4.804e-05	0.09192	-0.00037007	-0.12915	0.00040105	0.37052	0.00043284	0.47081	0.0003168	0.48647	0.00023343	0.7281	0.00023708	0.1913	-2.768e-05	0.06338
2.775	0.00028504	0.38762	8.128e-05	0.12516	-0.00040612	-0.1652	0.00031043	0.2799	0.0003656	0.40357	0.00035735	0.52702	0.00020534	0.70001	0.00026262	0.21684	-3.334e-05	0.05772
2.8	0.00038496	0.48754	0.00012612	0.17	-0.00043764	-0.19672	0.00021387	0.18334	0.0002979	0.33587	0.00040006	0.56973	0.00017024	0.66491	0.00027109	0.22531	-3.652e-05	0.05454
2.825	0.00046357	0.56615	0.00019914	0.24302	-0.00047195	-0.23103	0.00011737	0.08684	0.00024593	0.2839	0.00043215	0.60182	0.00014688	0.64155	0.00026888	0.2231	-4.454e-05	0.04652
2.85	0.00052501	0.62759	0.00031745	0.36133	-0.00050445	-0.26353	3.25e-05	0.00197	0.00021548	0.25345	0.0004366	0.60627	0.00013488	0.62955	0.00027309	0.22731	-6.079e-05	0.03027
2.875	0.00055048	0.65306	0.00044831	0.49219	-0.00051737	-0.27645	-2.184e-05	-0.05237	0.00020128	0.23925	0.0004161	0.58577	0.00013514	0.62981	0.0002793	0.23352	-7.642e-05	0.01464
2.9	0.00054269	0.64527	0.00055644	0.60032	-0.00047512	-0.2342	-3.191e-05	-0.06244	0.00019295	0.23092	0.00038888	0.55855	0.00014079	0.63546	0.00028183	0.23605	-9.142e-05	-0.00036
2.925	0.00052826	0.63084	0.00062803	0.67191	-0.00037762	-0.1367	-1.239e-05	-0.04292	0.00017177	0.20974	0.00035943	0.5291	0.00013651	0.63118	0.00027676	0.23098	-9.654e-05	-0.00548
2.95	0.00051775	0.62033	0.00067458	0.71846	-0.00025533	-0.01441	9.84e-06	-0.02069	0.00011823	0.1562	0.00031952	0.48919	9.786e-05	0.59253	0.00027824	0.23246	-9.434e-05	-0.00328
2.975	0.00050835	0.61093	0.00071454	0.75842	-0.00014288	0.09804	2.311e-05	-0.00742	3.862e-05	0.07659	0.00026114	0.43081	2.597e-05	0.52064	0.00028203	0.23625	-9.271e-05	-0.00165
3	0.00051505	0.61763	0.00074315	0.78703	-6.456e-05	0.17636	3.509e-05	0.00456	-4.525e-05	-0.00728	0.00018277	0.35244	-5.864e-05	0.43603	0.00028393	0.23815	-9.662e-05	-0.00556
3.025	0.00053711	0.63969	0.0007671	0.81098	-1.284e-05	0.22808	5.994e-05	0.02941	-9.827e-05	-0.0603	0.00011136	0.28103	-0.00013763	0.35704	0.00027041	0.22463	-0.00010086	-0.0098
3.05	0.00055869	0.66127	0.00078935	0.83323	3.393e-05	0.27485	0.00010218	0.07165	-9.92e-05	-0.06123	6.542e-05	0.23509	-0.00020475	0.28992	0.00024242	0.19664	-9.883e-05	-0.00777
3.075	0.00058986	0.69244	0.00081805	0.86193	7.922e-05	0.32014	0.0001612	0.13067	-6.379e-05	-0.02582	4.258e-05	0.21225	-0.00026127	0.2334	0.00021174	0.16596	-8.537e-05	0.00569
3.1	0.00063203	0.73461	0.00087073	0.91461	0.00012711	0.36803	0.00023497	0.20444	-1.646e-05	0.02151	4.612e-05	0.21579	-0.00030591	0.18876	0.0001794	0.13362	-6.305e-05	0.02801
3.125	0.00066859	0.77117	0.00094575	0.98963	0.00018382	0.42474	0.00030825	0.27772	3.28e-05	0.07077	7.631e-05	0.24598	-0.00033574	0.15893	0.00014382	0.09804	-4e-05	0.05106
3.15	0.00070921	0.81179	0.00102776	1.07164	0.00025859	0.49951	0.00036641	0.33588	8.051e-05	0.11848	0.00011477	0.28444	-0.00034877	0.1459	0.00011006	0.06428	-2.33e-05	0.06776
3.175	0.00076937	0.87195	0.00109294	1.13682	0.00034869	0.58961	0.00041062	0.38009	0.00012965	0.16762	0.00014331	0.31298	-0.00034837	0.1463	8.547e-05	0.03969	-2.642e-05	0.06464
3.2	0.00083395	0.93653	0.00112377	1.16765	0.00041503	0.65595	0.0004492	0.41867	0.00017805	0.21602	0.00015611	0.32578	-0.00034072	0.15395	8.739e-05	0.04161	-4.589e-05	0.04517
3.225	0.00087595	0.97853	0.00112375	1.16763	0.00043969	0.68061	0.00049408	0.46355	0.00022533	0.2633	0.00016075	0.33042	-0.00032169	0.17298	0.00012646	0.08068	-6.654e-05	0.02452
3.25	0.00089937	1.00195	0.00112305	1.16693	0.00043973	0.68065	0.00054603	0.5155	0.00027499	0.31296	0.0001539	0.32357	-0.00028976	0.20491	0.00018509	0.13931	-8.108e-05	0.00998
3.275	0.00092101	1.02359	0.0011249	1.16878	0.00044505	0.68597	0.00059766	0.56713	0.00033722	0.37519	0.00013457	0.30424	-0.00024159	0.25308	0.00023509	0.18931	-8.48e-05	0.00626
3.3	0.00095297	1.05555	0.001118	1.16188	0.0004711	0.71202	0.00063657	0.60604	0.00041632	0.45429	0.0001149	0.28457	-0.00017071	0.32396	0.00027157	0.22579	-8.276e-05	0.0083
3.325	0.00100042	1.103	0.00109004	1.13392	0.00051135	0.75227	0.00066719	0.63666	0.00050965	0.54762	0.00010508	0.27475	-8.921e-05	0.40546	0.00028657	0.24079	-8.27e-05	0.00836
3.35	0.00106378	1.16636	0.00103819	1.08207	0.00055047	0.79139	0.00069235	0.66182	0.00060134	0.63931	9.993e-05	0.2696	-2.225e-05	0.47242	0.00026398	0.2182	-8.376e-05	0.0073
3.375	0.00111135	1.21393	0.00095308	0.99696	0.00057664	0.81756	0.00070897	0.67844	0.00067339	0.71136	9.944e-05	0.26911	2.097e-05	0.51564	0.00020583	0.16005	-7.88e-05	0.01226
3.4	0.00113386	1.23644	0.00085446	0.89834	0.00059124	0.83216	0.00071805	0.68752	0.00070117	0.73914	0.00010234	0.27201	5.245e-05	0.54712	0.00013553	0.08975	-8.016e-05	0.0109
3.425	0.00113462	1.2372	0.00076779	0.81167	0.00058761	0.82853	0.00071622	0.68569	0.00068423	0.7222	0.00011356	0.28323	7.594e-05	0.57061	8.733e-05	0.04155	-9.622e-05	-0.00516
3.45	0.00108887	1.19145	0.00069018	0.73406	0.00055533	0.79625	0.00069699	0.66646	0.00063061	0.66858	0.00014509	0.31476	8.342e-05	0.57809	7.449e-05	0.02871	-0.00012166	-0.0306
3.475	0.0009946	1.09718	0.00059596	0.63984	0.00049501	0.73593	0.00066924	0.63871	0.00056528	0.60325	0.00019505	0.36472	7.587e-05	0.57054	9.234e-05	0.04656	-0.00013688	-0.04582
3.5	0.0008607	0.96328	0.00047132	0.5152	0.00042349	0.66441	0.00063256	0.60203	0.00052669	0.56466	0.00024959	0.41926	6.631e-05	0.56098	0.00012073	0.07495	-0.00013316	-0.0421
3.525	0.00070382	0.8064	0.00030447	0.34835	0.00036203	0.60295	0.00059157	0.56104	0.00053348	0.57145	0.00029193	0.4616	6.794e-05	0.56261	0.00014076	0.09498	-0.00011614	-0.02508
3.55	0.00055824	0.66082	0.00010334	0.14722	0.00031431	0.55523	0.00055777	0.52724	0.00057347	0.61144	0.00032601	0.49568	9.201e-05	0.58668	0.00014514	0.09936	-0.00010105	-0.00999
3.575	0.0004376	0.54018	-9.576e-05	-0.05188	0.00027258	0.5135	0.000534	0.50347	0.00060844	0.64641	0.00035171	0.52138	0.00013315	0.62782	0.00013154	0.08576	-9.903e-05	-0.00797
3.6	0.00032455	0.42713	-0.00026731	-0.22343	0.00022353	0.46445	0.00051587	0.48534	0.00062075	0.65872	0.00038077	0.55044	0.00018261	0.67728	0.00010361	0.05783	-0.00010544	-0.01438
3.625	0.00020302	0.3056	-0.00041921	-0.37533	0.00014615	0.38707	0.00048794	0.45741	0.00061967	0.65764	0.00042056	0.59023	0.00022772	0.72239	7.033e-05	0.02455	-0.00011215	-0.02109
3.65	8.789e-05	0.19047	-0.00054658	-0.5027	5.199e-05	0.29291	0.0004467	0.41617	0.00061263	0.6506	0.00046755	0.63722	0.0002725	0.76717	4.64e-05	0.00062	-0.00011816	-0.0271
3.675	-6.98e-06	0.0956	-0.00063964	-0.59576	-4.796e-05	0.19296	0.00038753	0.357	0.0005923	0.63027	0.00051241	0.68208	0.00029514	0.78981	4.774e-05	0.00196	-0.00012765	-0.03659
3.7	-9.289e-05	0.00969	-0.00070206	-0.65818	-0.00015186	0.08906	0.00031355	0.28302	0.00057336	0.61133	0.000538	0.70767	0.00027719	0.77186	7.69e-05	0.03112	-0.00013237	-0.04131
3.725	-0.00017388	-0.0713	-0.00073453	-0.69065	-0.00026433	-0.02341	0.00023039	0.19986	0.00057063	0.6086	0.00053519	0.70486	0.00021782	0.71249	0.00012379	0.07801	-0.00012804	-0.03698
3.75	-0.00022412	-0.12154	-0.00073847	-0.69459	-0.00037598	-0.13506	0.00015265	0.12212	0.0005703	0.60827	0.00049879	0.66846	0.00014294	0.63761	0.00016885	0.12307	-0.00011573	-0.02467
3.775	-0.00023794	-0.13536	-0.00072649	-0.68261	-0.00048154	-0.24062	9.127e-05	0.06074	0.00054274	0.58071	0.00043911	0.60878	7.524e-05	0.56991	0.00020434	0.15856	-0.00011404	-0.02298
3.8	-0.00023881	-0.13623	-0.00071656	-0.67268	-0.00059219	-0.35127	4.152e-05	0.01099	0.00047259	0.51056	0.00037713	0.5468	2.033e-05	0.515	0.00022654	0.18076	-0.00013693	-0.04587
3.825	-0.00023459	-0.13201	-0.00070262	-0.65874	-0.0007111	-0.47018	-8.17e-06	-0.0387	0.00037325	0.41122	0.0003357	0.50537	-2.321e-05	0.47146	0.00022981	0.18403	-0.00017999	-0.08893
3.85	-0.00022497	-0.12239	-0.00068481	-0.64093	-0.00083154	-0.59062	-4.953e-05	-0.08006	0.00027966	0.31763	0.00032604	0.49571	-5.385e-05	0.44082	0.00020893	0.16315	-0.00021355	-0.12249
3.875	-0.00022524	-0.12266	-0.00066509	-0.62121	-0.00093882	-0.6979	-6.868e-05	-0.09921	0.00021753	0.2555	0.00034846	0.51813	-7.516e-05	0.41951	0.00017663	0.13085	-0.00022607	-0.13501
3.9	-0.00023708	-0.1345	-0.00064313	-0.59925	-0.00102016	-0.77924	-7.879e-05	-0.10932	0.00019257	0.23054	0.00038317	0.55284	-9.326e-05	0.40141	0.00015656	0.11078	-0.00021877	-0.12771
3.925	-0.00025499	-0.15241	-0.00060717	-0.56329	-0.00107768	-0.83676	-9.067e-05	-0.1212	0.00018531	0.22328	0.00041655	0.58622	-0.0001032	0.39147	0.00016129	0.11551	-0.00020226	-0.1112
3.95	-0.00025743	-0.15485	-0.00055635	-0.51247	-0.00110769	-0.86677	-0.0001132	-0.14373	0.00017337	0.21134	0.00043753	0.6072	-0.00010246	0.39221	0.0001844	0.13862	-0.0001751	-0.08404
3.975	-0.00022999	-0.12741	-0.00048537	-0.44149	-0.0011098	-0.86888	-0.00014734	-0.17787	0.00014773	0.1857	0.00044754	0.61721	-9.217e-05	0.4025	0.00021623	0.17045	-0.00012661	-0.03555
4	-0.00014738	-0.0448	-0.00039198	-0.3481	-0.00109107	-0.85015	-0.00017754	-0.20807	0.0001149	0.15287	0.00044065	0.61032	-7.649e-05	0.41818	0.00023876	0.19298	-5.685e-05	0.03421
4.025	-2.61e-05	0.07648	-0.00027554	-0.23166	-0.00104921	-0.80829	-0.00018266	-0.21319	8.003e-05	0.118	0.0004166	0.58627	-6.667e-05	0.428	0.00024433	0.19855	2.256e-05	0.11362
4.05	9.354e-05	0.19612	-0.0001445	-0.10062	-0.00097455	-0.73363	-0.0001733	-0.20383	4.415e-05	0.08212	0.00037787	0.54754	-7.653e-05	0.41814	0.00023683	0.19105	8.806e-05	0.17912
4.075	0.00018741	0.28999	-7.26e-06	0.03662	-0.00087677	-0.63585	-0.00016273	-0.19326	7.24e-06	0.04521	0.00032632	0.49599	-0.00010361	0.39106	0.00021583	0.17005	0.00012017	0.21123
4.1	0.00025769	0.36027	0.00012725	0.17113	-0.00076106	-0.52014	-0.00014956	-0.18009	-3.866e-05	-0.00069	0.00026406	0.43373	-0.00013513	0.35954	0.00018845	0.14267	0.00011592	0.20698
4.125	0.00030009	0.40267	0.00024494	0.28882	-0.00062764	-0.38672	-0.0001306	-0.16113	-9.616e-05	-0.05819	0.00019348	0.36315	-0.00015844	0.33623	0.00015698	0.1112	9.648e-05	0.18754
4.15	0.00032614	0.42872	0.00034467	0.38855	-0.00047975	-0.23883	-0.00010711	-0.13764	-0.00015399	-0.11602	0.0001319	0.30157	-0.00018142	0.31325	0.00011442	0.06864	7.932e-05	0.17038
4.175	0.0003488	0.45138	0.00043573	0.47961	-0.00032379	-0.08287	-9.505e-05	-0.12558	-0.00020401	-0.16604	9.625e-05	0.26592	-0.0002122	0.28247	7.604e-05	0.03026	7.198e-05	0.16304
4.2	0.00036591	0.46849	0.00050989	0.55377	-0.00016958	0.07134	-9.837e-05	-0.1289	-0.00025173	-0.21376	8.484e-05	0.25451	-0.00024773	0.24694	7.193e-05	0.02615	6.321e-05	0.15427
4.225	0.0003666	0.46918	0.00055518	0.59906	-3.083e-05	0.21009	-0.00010243	-0.13296	-0.00030736	-0.26939	8.802e-05	0.25769	-0.00027556	0.21911	0.00011033	0.06455	4.009e-05	0.13115
4.25	0.00035695	0.45953	0.00055638	0.60026	7.698e-05	0.3179	-8.64e-05	-0.11693	-0.0003637	-0.32573	8.531e-05	0.25498	-0.00028906	0.20561	0.000186	0.14022	-4.2e-06	0.08686
4.275	0.00034816	0.45074	0.00052475	0.56863	0.00015581	0.39673	-4.757e-05	-0.0781	-0.0004055	-0.36753	6.105e-05	0.23072	-0.00028554	0.20913	0.00026619	0.22041	-4.967e-05	0.04139
4.3	0.00033304	0.43562	0.00046701	0.51089	0.00021163	0.45255	8.57e-06	-0.02196	-0.00042746	-0.38949	1.554e-05	0.18521	-0.00027275	0.22192	0.00031632	0.27054	-7.864e-05	0.01242
4.325	0.00030536	0.40794	0.00039903	0.44291	0.00023982	0.48074	7.428e-05	0.04375	-0.00043314	-0.39517	-3.013e-05	0.13954	-0.00026096	0.23371	0.0003272	0.28142	-9.171e-05	-0.00065
4.35	0.00026666	0.36924	0.00032666	0.37054	0.00025305	0.49397	0.00014099	0.11046	-0.00042573	-0.38776	-5.708e-05	0.11259	-0.00025914	0.23553	0.00031242	0.26664	-0.00010195	-0.01089
4.375	0.00020979	0.31237	0.00024452	0.2884	0.00025918	0.5001	0.0002071	0.17657	-0.00040026	-0.36229	-5.607e-05	0.1136	-0.00027296	0.22171	0.00028177	0.23599	-0.00011923	-0.02817
4.4	0.00014279	0.24537	0.00014597	0.18985	0.0002526	0.49352	0.00027446	0.24393	-0.00035261	-0.31464	-2.896e-05	0.14071	-0.00029331	0.20136	0.00025197	0.20619	-0.00013699	-0.04593
4.425	8.987e-05	0.19245	2.599e-05	0.06987	0.00022906	0.46998	0.00033835	0.30782	-0.00029174	-0.25377	2.21e-06	0.17188	-0.00030271	0.19196	0.00022821	0.18243	-0.00014036	-0.0493
4.45	5.357e-05	0.15615	-0.00010123	-0.05735	0.0001842	0.42512	0.00038366	0.35313	-0.00023332	-0.19535	2.785e-05	0.19752	-0.0002953	0.19937	0.00021411	0.16833	-0.00012181	-0.03075
4.475	3.135e-05	0.13393	-0.00021257	-0.16869	0.00012124	0.36216	0.00040429	0.37376	-0.00018501	-0.14704	4.607e-05	0.21574	-0.00027997	0.2147	0.00020667	0.16089	-9.294e-05	-0.00188
4.5	3.474e-05	0.13732	-0.0002928	-0.24892	5.214e-05	0.29306	0.00041596	0.38543	-0.00014278	-0.10481	5.803e-05	0.2277	-0.00027376	0.22091	0.00020766	0.16188	-7.345e-05	0.01761
4.525	4.628e-05	0.14886	-0.00034132	-0.29744	-1.874e-05	0.22218	0.00041536	0.38483	-9.687e-05	-0.0589	6.432e-05	0.23399	-0.00028182	0.21285	0.00020142	0.15564	-8.078e-05	0.01028
4.55	4.549e-05	0.14807	-0.00036693	-0.32305	-9.441e-05	0.14651	0.00040382	0.37329	-3.149e-05	0.00648	5.719e-05	0.22686	-0.00028699	0.20768	0.00018041	0.13463	-0.00012223	-0.03117
4.575	3.527e-05	0.13785	-0.00037123	-0.32735	-0.00017335	0.06757	0.00037974	0.34921	4.884e-05	0.08681	3.524e-05	0.20491	-0.00028668	0.20799	0.00015492	0.10914	-0.00017945	-0.08839
4.6	2.616e-05	0.12874	-0.00036894	-0.32506	-0.00024389	-0.00297	0.0003357	0.30517	0.00013291	0.17088	1.216e-05	0.18183	-0.00027528	0.21939	0.00013913	0.09335	-0.00021281	-0.12175
4.625	3.2e-07	0.1029	-0.00037931	-0.33543	-0.00029615	-0.05523	0.00025342	0.22289	0.0002192	0.25717	6.1e-06	0.17577	-0.00024571	0.24896	0.00013595	0.09017	-0.00021261	-0.12155
4.65	-4.645e-05	0.05613	-0.00040797	-0.36409	-0.00034181	-0.10089	0.00013897	0.10844	0.00031062	0.34859	2.035e-05	0.19002	-0.00019951	0.29516	0.00014306	0.09728	-0.00018559	-0.09453
4.675	-0.00010236	0.00022	-0.00045035	-0.40647	-0.00039586	-0.15494	2.219e-05	-0.00834	0.00039482	0.43279	4.875e-05	0.21842	-0.00015761	0.33706	0.00014651	0.10073	-0.0001548	-0.06374
4.7	-0.00016031	-0.05773	-0.00049953	-0.45565	-0.00045897	-0.21805	-6.776e-05	-0.09829	0.00043792	0.47589	8.124e-05	0.25091	-0.00012016	0.37451	0.0001387	0.09292	-0.00013862	-0.04756
4.725	-0.00020374	-0.10116	-0.00054432	-0.50044	-0.00051856	-0.27764	-0.00011727	-0.1478	0.00042325	0.46122	0.0001201	0.28977	-9.203e-05	0.40264	0.00012025	0.07447	-0.00013218	-0.04112
4.75	-0.00021741	-0.11483	-0.00056392	-0.52004	-0.00056427	-0.32335	-0.00014351	-0.17404	0.00035292	0.39089	0.00016744	0.33711	-7.495e-05	0.41972	9.51e-05	0.04932	-0.00012721	-0.03615
4.775	-0.00021222	-0.10964	-0.00054895	-0.50507	-0.00059258	-0.35166	-0.00017596	-0.20649	0.0002582	0.29617	0.00021729	0.38696	-7.397e-05	0.4207	6.727e-05	0.02149	-0.00011516	-0.0241
4.8	-0.00021796	-0.11538	-0.00051537	-0.47149	-0.00060967	-0.36875	-0.00023411	-0.26464	0.00016756	0.20553	0.00025219	0.42186	-9.599e-05	0.39868	4.59e-05	0.00012	-9.318e-05	-0.00212
4.825	-0.00023264	-0.13006	-0.00046906	-0.42518	-0.00060812	-0.3672	-0.00031452	-0.34505	8.942e-05	0.12739	0.00025977	0.42944	-0.00013191	0.36276	3.644e-05	-0.00934	-7.402e-05	0.01704
4.85	-0.00025386	-0.15128	-0.0004142	-0.37032	-0.00058743	-0.34651	-0.00039027	-0.4208	2.841e-05	0.06638	0.00024047	0.41014	-0.00017562	0.31905	3.798e-05	-0.0078	-6.415e-05	0.02691
4.875	-0.00027642	-0.17384	-0.00035661	-0.31273	-0.00054986	-0.30894	-0.0004302	-0.46073	-1.383e-05	0.02414	0.00020379	0.37346	-0.00021739	0.27728	4.555e-05	-0.00023	-6.271e-05	0.02835
4.9	-0.000289	-0.18642	-0.00029425	-0.25037	-0.00050598	-0.26506	-0.00042725	-0.45778	-5.169e-05	-0.01372	0.00017382	0.34349	-0.0002438	0.25087	5.534e-05	0.00956	-5.544e-05	0.03562
4.925	-0.00028919	-0.18661	-0.00023465	-0.19077	-0.0004663	-0.22538	-0.00039251	-0.42304	-0.00010506	-0.06709	0.00016912	0.33879	-0.00025555	0.23912	6.746e-05	0.02168	-2.955e-05	0.06151
4.95	-0.00029099	-0.18841	-0.0001972	-0.15332	-0.00042828	-0.18736	-0.00034554	-0.37607	-0.00017925	-0.14128	0.00018012	0.34979	-0.00027087	0.2238	7.058e-05	0.0248	1.643e-05	0.10749
4.975	-0.00029575	-0.19317	-0.00017609	-0.13221	-0.00039536	-0.15444	-0.00029661	-0.32714	-0.00025603	-0.21806	0.00019091	0.36058	-0.00029843	0.19624	5.57e-05	0.00992	7.139e-05	0.16245
5	-0.00028659	-0.18401	-0.00014316	-0.09928	-0.00037004	-0.12912	-0.00026037	-0.2909	-0.00032135	-0.28338	0.00019396	0.36363	-0.00034093	0.15374	2.615e-05	-0.01963	0.00012607	0.21713
5.025	-0.00027006	-0.16748	-8.857e-05	-0.04469	-0.00034817	-0.10725	-0.00024492	-0.27545	-0.00037428	-0.33631	0.00018442	0.35409	-0.00038515	0.10952	-7.16e-06	-0.05294	0.00016184	0.2529
5.05	-0.00026186	-0.15928	-2.436e-05	0.01952	-0.00032852	-0.0876	-0.00025548	-0.28601	-0.00041402	-0.37605	0.00016564	0.33531	-0.00042459	0.07008	-2.842e-05	-0.0742	0.00016364	0.2547
5.075	-0.00026039	-0.15781	3.681e-05	0.08069	-0.00030422	-0.0633	-0.00029161	-0.32214	-0.00043502	-0.39705	0.00014542	0.31509	-0.00046157	0.0331	-2.7e-05	-0.07278	0.00013601	0.22707
5.1	-0.00024153	-0.13895	9.854e-05	0.14242	-0.00028444	-0.04352	-0.00033982	-0.37035	-0.00043837	-0.4004	0.00012929	0.29896	-0.00049281	0.00186	3.25e-06	-0.04253	9.508e-05	0.18614
5.125	-0.00021434	-0.11176	0.00013567	0.17955	-0.00027667	-0.03575	-0.00038116	-0.41169	-0.00043268	-0.39471	0.00011601	0.28568	-0.00051447	-0.0198	5.102e-05	0.00524	6.249e-05	0.15355
5.15	-0.00017991	-0.07733	0.00014395	0.18783	-0.00027136	-0.03044	-0.00039928	-0.42981	-0.00043477	-0.3968	9.888e-05	0.26855	-0.00052874	-0.03407	9.552e-05	0.04974	5.213e-05	0.14319
5.175	-0.00014052	-0.03794	0.00013887	0.18275	-0.00025385	-0.01293	-0.00037533	-0.40586	-0.00044251	-0.40454	7.286e-05	0.24253	-0.0005432	-0.04853	0.00012331	0.07753	5.676e-05	0.14782
5.2	-0.00011379	-0.01121	0.00012122	0.1651	-0.00023085	0.01007	-0.00030456	-0.33509	-0.00043884	-0.40087	4.182e-05	0.21149	-0.00055261	-0.05794	0.00012417	0.07839	7.09e-05	0.16196
5.225	-0.00012345	-0.02087	7.994e-05	0.12382	-0.00020525	0.03567	-0.00020731	-0.23784	-0.00041558	-0.37761	1.896e-05	0.18863	-0.00053711	-0.04244	0.00010667	0.06089	8.59e-05	0.17696
5.25	-0.00013944	-0.03686	2.349e-05	0.06737	-0.00018367	0.05725	-0.00011988	-0.15041	-0.00037111	-0.33314	9.75e-06	0.17942	-0.00050056	-0.00589	9.349e-05	0.04771	8.761e-05	0.17867
5.275	-0.00014808	-0.0455	-3.292e-05	0.01096	-0.00016497	0.07595	-6.752e-05	-0.09805	-0.0003128	-0.27483	5.99e-06	0.17566	-0.00045855	0.03612	9.342e-05	0.04764	7.174e-05	0.1628
5.3	-0.00013953	-0.03695	-7.344e-05	-0.02956	-0.00014741	0.09351	-4.524e-05	-0.07577	-0.00025422	-0.21625	6.37e-06	0.17604	-0.00042783	0.06684	0.00010207	0.05629	4.074e-05	0.1318
5.325	-0.00010374	-0.00116	-9.186e-05	-0.04798	-0.0001369	0.10402	-3.932e-05	-0.06985	-0.00021004	-0.17207	1.579e-05	0.18546	-0.00041572	0.07895	0.00011132	0.06554	8.07e-06	0.09913
5.35	-4.891e-05	0.05367	-0.00010801	-0.06413	-0.00013302	0.1079	-3.566e-05	-0.06619	-0.00017446	-0.13649	2.223e-05	0.1919	-0.00041718	0.07749	0.00011672	0.07094	-1.708e-05	0.07398
5.375	6.91e-06	0.10949	-0.00014018	-0.0963	-0.00013202	0.1089	-3.473e-05	-0.06526	-0.00012759	-0.08962	7.09e-06	0.17676	-0.0004167	0.07797	0.00012028	0.0745	-3.155e-05	0.05951
5.4	4.295e-05	0.14553	-0.0001725	-0.12862	-0.00012826	0.11266	-2.527e-05	-0.0558	-6.447e-05	-0.0265	-3.496e-05	0.13471	-0.00040253	0.09214	0.00012056	0.07478	-4.44e-05	0.04666
5.425	4.822e-05	0.1508	-0.00019378	-0.1499	-0.00013091	0.11001	-1e-06	-0.03153	7.65e-06	0.04562	-9.1e-05	0.07867	-0.00037877	0.1159	0.00010607	0.06029	-5.59e-05	0.03516
5.45	1.522e-05	0.1178	-0.00019694	-0.15306	-0.00015755	0.08337	3.435e-05	0.00382	7.142e-05	0.10939	-0.00013033	0.03934	-0.00035666	0.13801	7.213e-05	0.02635	-6.301e-05	0.02805
5.475	-3.817e-05	0.06441	-0.00018606	-0.14218	-0.0002185	0.02242	7.15e-05	0.04097	0.00010952	0.14749	-0.00013679	0.03288	-0.00033909	0.15558	2.611e-05	-0.01967	-6.517e-05	0.02589
5.5	-8.725e-05	0.01533	-0.00015963	-0.11575	-0.00030384	-0.06292	0.00010039	0.06986	0.0001076	0.14557	-0.00012247	0.0472	-0.00031098	0.18369	-1.741e-05	-0.06319	-5.712e-05	0.03394
5.525	-0.0001328	-0.03022	-0.00014153	-0.09765	-0.00039098	-0.15006	0.00012468	0.09415	8.108e-05	0.11905	-0.00011921	0.05046	-0.00027896	0.21571	-4.044e-05	-0.08622	-3.06e-05	0.06046
5.55	-0.00017689	-0.07431	-0.00015935	-0.11547	-0.00045623	-0.21531	0.00014859	0.11806	5.932e-05	0.09729	-0.0001418	0.02787	-0.00025485	0.23982	-4.845e-05	-0.09423	8.92e-06	0.09998
5.575	-0.00019568	-0.0931	-0.00020496	-0.16108	-0.00048577	-0.24485	0.00017339	0.14286	4.972e-05	0.08769	-0.00017012	-0.00045	-0.00023309	0.26158	-3.804e-05	-0.08382	4.942e-05	0.14048
5.6	-0.00018006	-0.07748	-0.00025639	-0.21251	-0.00048606	-0.24514	0.0001911	0.16057	4.042e-05	0.07839	-0.00018246	-0.01279	-0.00021304	0.28163	-2.51e-05	-0.07088	7.43e-05	0.16536
5.625	-0.00014936	-0.04678	-0.00030581	-0.26193	-0.00047743	-0.23651	0.00019151	0.16098	2.438e-05	0.06235	-0.00016961	6e-05	-0.00019205	0.30262	-1.797e-05	-0.06375	7.434e-05	0.1654
5.65	-0.00011829	-0.01571	-0.00034471	-0.30083	-0.00047481	-0.23389	0.00017077	0.14024	-6.6e-07	0.03731	-0.0001263	0.04337	-0.00017378	0.32089	-1.425e-05	-0.06003	5.522e-05	0.14628
5.675	-9.946e-05	0.00312	-0.00036784	-0.32396	-0.00048161	-0.24069	0.00013314	0.10261	-2.083e-05	0.01714	-6.316e-05	0.10651	-0.00016526	0.32941	-1.316e-05	-0.05894	2.974e-05	0.1208
5.7	-0.00011015	-0.00757	-0.00038641	-0.34253	-0.00049143	-0.25051	9.01e-05	0.05957	-3.023e-05	0.00774	1.94e-06	0.17161	-0.0001688	0.32587	-6.52e-06	-0.0523	1.687e-05	0.10793
5.725	-0.00013424	-0.03166	-0.00038489	-0.34101	-0.00049043	-0.24951	5.702e-05	0.02649	-2.252e-05	0.01545	5.581e-05	0.22548	-0.00018436	0.31031	4.63e-06	-0.04115	1.35e-05	0.10456
5.75	-0.00014107	-0.03849	-0.00034793	-0.30405	-0.00047923	-0.23831	3.394e-05	0.00341	3.4e-07	0.03831	8.647e-05	0.25614	-0.00020134	0.29333	1.06e-05	-0.03518	1.324e-05	0.1043
5.775	-0.00013147	-0.02889	-0.0002808	-0.23692	-0.00048588	-0.24496	2.284e-05	-0.00769	2.623e-05	0.0642	8.372e-05	0.25339	-0.00021353	0.28114	-1.03e-06	-0.04681	8.27e-06	0.09933
5.8	-9.415e-05	0.00843	-0.00020234	-0.15846	-0.00052452	-0.2836	1.999e-05	-0.01054	3.904e-05	0.07701	5.363e-05	0.2233	-0.00021807	0.2766	-3.961e-05	-0.08539	-6.71e-06	0.08435
5.825	-1.938e-05	0.0832	-0.00014474	-0.10086	-0.00057443	-0.33351	2.482e-05	-0.00571	1.686e-05	0.05483	2.79e-05	0.19757	-0.00021961	0.27506	-9.915e-05	-0.14493	-2.664e-05	0.06442
5.85	7.021e-05	0.17279	-0.00012634	-0.08246	-0.00061454	-0.37362	3.331e-05	0.00278	-4.381e-05	-0.00584	3.467e-05	0.20434	-0.00023682	0.25785	-0.0001621	-0.20788	-3.954e-05	0.05152
5.875	0.00012343	0.22601	-0.00014414	-0.10026	-0.00063931	-0.39839	3.359e-05	0.00306	-0.00012861	-0.09064	6.686e-05	0.23653	-0.00026628	0.22839	-0.0002081	-0.25388	-4.57e-05	0.04536
5.9	0.00013445	0.23703	-0.00018397	-0.14009	-0.00064876	-0.40784	1.848e-05	-0.01205	-0.00022359	-0.18562	0.00010208	0.27175	-0.00029987	0.1948	-0.00020177	-0.24755	-5.173e-05	0.03933
5.925	0.00011977	0.22235	-0.0002253	-0.18142	-0.00063991	-0.39899	-6.45e-06	-0.03698	-0.0003127	-0.27473	0.00012126	0.29093	-0.00031952	0.17515	-0.00014171	-0.18749	-6.362e-05	0.02744
5.95	7.764e-05	0.18022	-0.00025492	-0.21104	-0.0006143	-0.37338	-3.411e-05	-0.06464	-0.00037887	-0.3409	0.00011737	0.28704	-0.0003061	0.18857	-4.937e-05	-0.09515	-7.896e-05	0.0121
5.975	4.13e-06	0.10671	-0.000264	-0.22012	-0.00056993	-0.32901	-5.822e-05	-0.08875	-0.00041781	-0.37984	9.582e-05	0.26549	-0.00027521	0.21946	4.45e-05	-0.00128	-8.518e-05	0.00588
6	-8.919e-05	0.01339	-0.0002516	-0.20772	-0.00052851	-0.28759	-7.47e-05	-0.10523	-0.00043268	-0.39471	7.287e-05	0.24254	-0.00026303	0.23164	0.00011656	0.07078	-7.562e-05	0.01544
6.025	-0.00016854	-0.06596	-0.00024788	-0.204	-0.00049461	-0.25369	-8.592e-05	-0.11645	-0.00043269	-0.39472	6.265e-05	0.23232	-0.00028863	0.20604	0.00014818	0.1024	-6.124e-05	0.02982
6.05	-0.00021398	-0.1114	-0.0002661	-0.22222	-0.00046816	-0.22724	-9.686e-05	-0.12739	-0.00041872	-0.38075	7.762e-05	0.24729	-0.00033967	0.155	0.00012937	0.08359	-5.773e-05	0.03333
6.075	-0.00020273	-0.10015	-0.00029787	-0.25399	-0.00044776	-0.20684	-0.00011575	-0.14628	-0.00038907	-0.3511	0.00010658	0.27625	-0.00039153	0.10314	7.218e-05	0.0264	-6.223e-05	0.02883
6.1	-0.00016131	-0.05873	-0.00033208	-0.2882	-0.00043363	-0.19271	-0.00015185	-0.18238	-0.00035957	-0.3216	0.0001247	0.29437	-0.00043298	0.06169	2.63e-06	-0.04315	-6.072e-05	0.03034
6.125	-0.00012338	-0.0208	-0.00035391	-0.31003	-0.00042493	-0.18401	-0.00020239	-0.23292	-0.00033336	-0.29539	0.0001061	0.27577	-0.00045733	0.03734	-4.844e-05	-0.09422	-4.961e-05	0.04145
6.15	-0.0001111	-0.00852	-0.00035459	-0.31071	-0.00041896	-0.17804	-0.00024739	-0.27792	-0.00031001	-0.27204	5.058e-05	0.22025	-0.00046633	0.02834	-6.755e-05	-0.11333	-3.441e-05	0.05665
6.175	-0.00013399	-0.03141	-0.00034437	-0.30049	-0.00041575	-0.17483	-0.00027434	-0.30487	-0.00029147	-0.2535	-1.758e-05	0.15209	-0.00046088	0.03379	-5.905e-05	-0.10483	-1.6e-05	0.07506
6.2	-0.00019991	-0.09733	-0.00033445	-0.29057	-0.00041894	-0.17802	-0.00027748	-0.30801	-0.00027675	-0.23878	-6.71e-05	0.10257	-0.00043963	0.05504	-3.678e-05	-0.08256	3.51e-06	0.09457
6.225	-0.00028067	-0.17809	-0.00033605	-0.29217	-0.00042611	-0.18519	-0.00026533	-0.29586	-0.00025355	-0.21558	-8.92e-05	0.08047	-0.00042107	0.0736	-7.49e-06	-0.05327	2.563e-05	0.11669
6.25	-0.00034624	-0.24366	-0.00035311	-0.30923	-0.00043489	-0.19397	-0.0002463	-0.27683	-0.0002191	-0.18113	-9.356e-05	0.07611	-0.00042098	0.07369	1.424e-05	-0.03154	4.919e-05	0.14025
6.275	-0.0003772	-0.27462	-0.00037908	-0.3352	-0.00045537	-0.21445	-0.00022513	-0.25566	-0.00018233	-0.14436	-9.189e-05	0.07778	-0.00045319	0.04148	2.004e-05	-0.02574	6.826e-05	0.15932
6.3	-0.00036963	-0.26705	-0.00039897	-0.35509	-0.00048234	-0.24142	-0.00021223	-0.24276	-0.00015824	-0.12027	-9.044e-05	0.07923	-0.00053073	-0.03606	1.139e-05	-0.03439	7.782e-05	0.16888
6.325	-0.00033137	-0.22879	-0.00040403	-0.36015	-0.00049833	-0.25741	-0.0002065	-0.23703	-0.00015127	-0.1133	-9.045e-05	0.07922	-0.00062467	-0.13	-3.15e-06	-0.04893	8.266e-05	0.17372
6.35	-0.00027947	-0.17689	-0.0003988	-0.35492	-0.0005	-0.25908	-0.00020231	-0.23284	-0.00015111	-0.11314	-9.024e-05	0.07943	-0.00069759	-0.20292	-1.831e-05	-0.06409	8.645e-05	0.17751
6.375	-0.00023194	-0.12936	-0.00038148	-0.3376	-0.00050497	-0.26405	-0.00019071	-0.22124	-0.00015523	-0.11726	-8.575e-05	0.08392	-0.00072801	-0.23334	-3.489e-05	-0.08067	9.339e-05	0.18445
6.4	-0.0001811	-0.07852	-0.0003508	-0.30692	-0.0005174	-0.27648	-0.00017796	-0.20849	-0.00016709	-0.12912	-7.8e-05	0.09167	-0.00071357	-0.2189	-5.499e-05	-0.10077	0.00011187	0.20293
6.425	-0.00012533	-0.02275	-0.0003193	-0.27542	-0.00052664	-0.28572	-0.00017113	-0.20166	-0.00019054	-0.15257	-6.521e-05	0.10446	-0.00066664	-0.17197	-7.381e-05	-0.11959	0.00012659	0.21765
6.45	-8.554e-05	0.01704	-0.00029736	-0.25348	-0.00052804	-0.28712	-0.00017251	-0.20304	-0.00022236	-0.18439	-4.82e-05	0.12147	-0.00060472	-0.11005	-8.817e-05	-0.13395	0.00012855	0.21961
6.475	-4.652e-05	0.05606	-0.00028385	-0.23997	-0.0005163	-0.27538	-0.00018609	-0.21662	-0.00024412	-0.20615	-3.469e-05	0.13498	-0.0005561	-0.06143	-9.557e-05	-0.14135	0.00011815	0.20921
6.5	-1.52e-05	0.08738	-0.00026719	-0.22331	-0.00049591	-0.25499	-0.00021275	-0.24328	-0.00023911	-0.20114	-2.686e-05	0.14281	-0.00054032	-0.04565	-9.327e-05	-0.13905	9.868e-05	0.18974
6.525	2.81e-06	0.10539	-0.0002589	-0.21502	-0.00047698	-0.23606	-0.00024664	-0.27717	-0.00020102	-0.16305	-3.069e-05	0.13898	-0.00055861	-0.06394	-8.813e-05	-0.13391	7.587e-05	0.16693
6.55	-1.243e-05	0.09015	-0.00025124	-0.20736	-0.00046676	-0.22584	-0.00027827	-0.3088	-0.00014912	-0.11115	-4.1e-05	0.12867	-0.00058936	-0.09469	-9.098e-05	-0.13676	6.842e-05	0.15948
6.575	-3.257e-05	0.07001	-0.00022833	-0.18445	-0.00045629	-0.21537	-0.0002954	-0.32593	-0.00010994	-0.07197	-5.382e-05	0.11585	-0.00060711	-0.11244	-0.0001155	-0.16128	8.475e-05	0.17581
6.6	-4.923e-05	0.05335	-0.00019315	-0.14927	-0.00044101	-0.20009	-0.00029373	-0.32426	-0.00011042	-0.07245	-7.371e-05	0.09596	-0.00060437	-0.1097	-0.00015063	-0.19641	0.00011451	0.20557
6.625	-6.427e-05	0.03831	-0.0001536	-0.10972	-0.00042049	-0.17957	-0.00027365	-0.30418	-0.0001523	-0.11433	-0.00010165	0.06802	-0.00058626	-0.09159	-0.00017515	-0.22093	0.00014166	0.23272
6.65	-5.959e-05	0.04299	-0.00011378	-0.0699	-0.00039846	-0.15754	-0.00024558	-0.27611	-0.00021395	-0.17598	-0.00013501	0.03466	-0.00056145	-0.06678	-0.0001767	-0.22248	0.0001484	0.23946
6.675	-4.332e-05	0.05926	-7.113e-05	-0.02725	-0.00037915	-0.13823	-0.00022669	-0.25722	-0.00027181	-0.23384	-0.00016783	0.00184	-0.00053101	-0.03634	-0.00016307	-0.20885	0.00013564	0.2267
6.7	-3.054e-05	0.07204	-2.474e-05	0.01914	-0.00036299	-0.12207	-0.00023672	-0.26725	-0.00030852	-0.27055	-0.00018241	-0.01274	-0.00049946	-0.00479	-0.00015334	-0.19912	0.00011648	0.20754
6.725	-2.585e-05	0.07673	1.724e-05	0.06112	-0.00033259	-0.09167	-0.0002713	-0.30183	-0.00031235	-0.27438	-0.00016345	0.00622	-0.00047128	0.02339	-0.00015585	-0.20163	9.579e-05	0.18685
6.75	-2.022e-05	0.08236	4.56e-05	0.08948	-0.0002833	-0.04238	-0.00031203	-0.34256	-0.0002846	-0.24663	-0.00011654	0.05313	-0.0004562	0.03847	-0.00016115	-0.20693	6.918e-05	0.16024
6.775	-8.44e-06	0.09414	4.57e-05	0.08958	-0.00022483	0.01609	-0.00032693	-0.35746	-0.00023738	-0.19941	-6.713e-05	0.10254	-0.00045655	0.03812	-0.00015541	-0.20119	2.79e-05	0.11896
6.8	1.795e-05	0.12053	1.136e-05	0.05524	-0.00018085	0.06007	-0.0003025	-0.33303	-0.0001865	-0.14853	-3.962e-05	0.13005	-0.00046609	0.02858	-0.00013034	-0.17612	-2.782e-05	0.06324
6.825	6.783e-05	0.17041	-3.808e-05	0.0058	-0.00015655	0.08437	-0.00024946	-0.27999	-0.00014379	-0.10582	-4.372e-05	0.12595	-0.00047399	0.02068	-9.81e-05	-0.14388	-7.853e-05	0.01253
6.85	0.00011826	0.22084	-8.084e-05	-0.03696	-0.00014676	0.09416	-0.00019726	-0.22779	-0.00011461	-0.07664	-7.231e-05	0.09736	-0.00047372	0.02095	-7.151e-05	-0.11729	-0.00010366	-0.0126
6.875	0.00014307	0.24565	-9.614e-05	-0.05226	-0.0001551	0.08582	-0.00017334	-0.20387	-9.744e-05	-0.05947	-0.00010336	0.06631	-0.00046227	0.0324	-5.419e-05	-0.09997	-9.976e-05	-0.0087
6.9	0.00015225	0.25483	-7.825e-05	-0.03437	-0.0001593	0.08162	-0.00017466	-0.20519	-7.69e-05	-0.03893	-0.0001127	0.05697	-0.00045281	0.04186	-3.957e-05	-0.08535	-7.49e-05	0.01616
6.925	0.00015165	0.25423	-5.258e-05	-0.0087	-0.00015491	0.08601	-0.00018499	-0.21552	-5.088e-05	-0.01291	-8.712e-05	0.08255	-0.00045326	0.04141	-2.579e-05	-0.07157	-3.577e-05	0.05529
6.95	0.00014362	0.2462	-5.112e-05	-0.00724	-0.00014423	0.09669	-0.00019842	-0.22895	-2.029e-05	0.01768	-3.904e-05	0.13063	-0.00046455	0.03012	-1.701e-05	-0.06279	6.62e-06	0.09768
6.975	0.00013735	0.23993	-8.594e-05	-0.04206	-0.00013909	0.10183	-0.00020684	-0.23737	2.38e-06	0.04035	2.94e-05	0.19907	-0.00049079	0.00388	-2.099e-05	-0.06677	3.713e-05	0.12819
7	0.00012655	0.22913	-0.00012229	-0.07841	-0.00015094	0.08998	-0.00020793	-0.23846	-3.6e-06	0.03437	0.00010428	0.27395	-0.00053864	-0.04397	-3.334e-05	-0.07912	4.3e-05	0.13406
7.025	9.995e-05	0.20253	-0.00014566	-0.10178	-0.00017848	0.06244	-0.00020494	-0.23547	-4.838e-05	-0.01041	0.00015624	0.32591	-0.00059226	-0.09759	-4.228e-05	-0.08806	2.756e-05	0.11862
7.05	4.786e-05	0.15044	-0.00014784	-0.10396	-0.0002155	0.02542	-0.00019424	-0.22477	-0.00010556	-0.06759	0.00017048	0.34015	-0.00062561	-0.13094	-4.494e-05	-0.09072	5.24e-06	0.0963
7.075	-1.161e-05	0.09097	-0.0001355	-0.09162	-0.00025257	-0.01165	-0.00018357	-0.2141	-0.00013498	-0.09701	0.00014432	0.31399	-0.0006192	-0.12453	-4.321e-05	-0.08899	-1.675e-05	0.07431
7.1	-5.108e-05	0.0515	-0.00012369	-0.07981	-0.00027657	-0.03565	-0.00018109	-0.21162	-0.00013401	-0.09604	9.067e-05	0.26034	-0.00057623	-0.08156	-4.201e-05	-0.08779	-3.332e-05	0.05774
7.125	-6.423e-05	0.03835	-0.00011899	-0.07511	-0.00028676	-0.04584	-0.00018383	-0.21436	-0.00011956	-0.08159	3.278e-05	0.20245	-0.00051786	-0.02319	-4.837e-05	-0.09415	-4.446e-05	0.0466
7.15	-5.735e-05	0.04523	-0.0001319	-0.08802	-0.00027321	-0.03229	-0.00018699	-0.21752	-0.00011854	-0.08057	-9.6e-06	0.16007	-0.00047217	0.0225	-5.876e-05	-0.10454	-5.544e-05	0.03562
7.175	-4.291e-05	0.05967	-0.000152	-0.10812	-0.00025236	-0.01144	-0.00019013	-0.22066	-0.00014304	-0.10507	-3.369e-05	0.13598	-0.00045442	0.04025	-7.283e-05	-0.11861	-6.729e-05	0.02377
7.2	-4.316e-05	0.05942	-0.00016561	-0.12173	-0.00024888	-0.00796	-0.00018831	-0.21884	-0.00017903	-0.14106	-4.723e-05	0.12244	-0.00046323	0.03144	-8.115e-05	-0.12693	-8.76e-05	0.00346
7.225	-7.954e-05	0.02304	-0.00015841	-0.11453	-0.00027426	-0.03334	-0.00017395	-0.20448	-0.00021017	-0.1722	-6.114e-05	0.10853	-0.00048575	0.00892	-7.937e-05	-0.12515	-0.00011409	-0.02303
7.25	-0.00011662	-0.01404	-0.0001322	-0.08832	-0.00031869	-0.07777	-0.00014202	-0.17255	-0.00023328	-0.19531	-7.155e-05	0.09812	-0.00050627	-0.0116	-6.093e-05	-0.10671	-0.00014186	-0.0508
7.275	-0.00014319	-0.04061	-0.00010012	-0.05624	-0.00036153	-0.12061	-0.00011218	-0.14271	-0.000234	-0.19603	-7.216e-05	0.09751	-0.00052137	-0.0267	-3.288e-05	-0.07866	-0.00015239	-0.06133
7.3	-0.00015552	-0.05294	-7.973e-05	-0.03585	-0.00038136	-0.14044	-9.771e-05	-0.12824	-0.00020591	-0.16794	-6.868e-05	0.10099	-0.00053675	-0.04208	-1.139e-05	-0.05717	-0.0001344	-0.04334
7.325	-0.00014934	-0.04676	-6.331e-05	-0.01943	-0.00037249	-0.13157	-9.751e-05	-0.12804	-0.00016203	-0.12406	-6.302e-05	0.10665	-0.00054395	-0.04928	-9.13e-06	-0.05491	-9.367e-05	-0.00261
7.35	-0.00014496	-0.04238	-4.801e-05	-0.00413	-0.00034473	-0.10381	-0.00010475	-0.13528	-0.00012535	-0.08738	-6.208e-05	0.10759	-0.00054656	-0.05189	-2.23e-05	-0.06808	-4.527e-05	0.04579
7.375	-0.00014881	-0.04623	-4.082e-05	0.00306	-0.00032546	-0.08454	-0.0001125	-0.14303	-0.00012063	-0.08266	-6.668e-05	0.10299	-0.00054165	-0.04698	-3.816e-05	-0.08394	-5.54e-06	0.08552
7.4	-0.00015597	-0.05339	-4.164e-05	0.00224	-0.00032797	-0.08705	-0.00011865	-0.14918	-0.00014824	-0.11027	-6.494e-05	0.10473	-0.00053249	-0.03782	-4.784e-05	-0.09362	1.477e-05	0.10583
7.425	-0.00015965	-0.05707	-4.62e-05	-0.00232	-0.00034389	-0.10297	-0.00011607	-0.1466	-0.00018363	-0.14566	-5.122e-05	0.11845	-0.00051843	-0.02376	-4.942e-05	-0.0952	9.34e-06	0.1004
7.45	-0.00016199	-0.05941	-6.288e-05	-0.019	-0.00035924	-0.11832	-0.00010473	-0.13526	-0.00020329	-0.16532	-2.135e-05	0.14832	-0.00050041	-0.00574	-4.534e-05	-0.09112	-1.875e-05	0.07231
7.475	-0.00015716	-0.05458	-7.596e-05	-0.03208	-0.000359	-0.11808	-8.708e-05	-0.11761	-0.00018799	-0.15002	2.15e-05	0.19117	-0.00047188	0.02279	-4.914e-05	-0.09492	-6.306e-05	0.028
7.5	-0.00014816	-0.04558	-8.179e-05	-0.03791	-0.00033794	-0.09702	-7.561e-05	-0.10614	-0.00013962	-0.10165	6.68e-05	0.23647	-0.0004205	0.07417	-6.757e-05	-0.11335	-0.00011319	-0.02213
7.525	-0.00013243	-0.02985	-8.176e-05	-0.03788	-0.00030315	-0.06223	-8.555e-05	-0.11608	-8.125e-05	-0.04328	9.559e-05	0.26526	-0.00035693	0.13774	-9.103e-05	-0.13681	-0.0001414	-0.05034
7.55	-0.00011642	-0.01384	-6.765e-05	-0.02377	-0.00026319	-0.02227	-0.00011087	-0.1414	-3.831e-05	-0.00034	9.568e-05	0.26535	-0.00030219	0.19248	-9.539e-05	-0.14117	-0.00012651	-0.03545
7.575	-8.232e-05	0.02026	-3.212e-05	0.01176	-0.00022811	0.01281	-0.0001385	-0.16903	-3.391e-05	0.00406	7.636e-05	0.24603	-0.00028402	0.21065	-7.811e-05	-0.12389	-7.835e-05	0.01271
7.6	-3.787e-05	0.06471	1.538e-05	0.05926	-0.00020395	0.03697	-0.00016398	-0.19451	-5.869e-05	-0.02072	6.241e-05	0.23208	-0.00030751	0.18716	-5.917e-05	-0.10495	-2.016e-05	0.0709
7.625	8.92e-06	0.1115	6.83e-05	0.11218	-0.00019891	0.04201	-0.00019521	-0.22574	-8.776e-05	-0.04979	7.684e-05	0.24651	-0.00034877	0.1459	-5.503e-05	-0.10081	2.035e-05	0.11141
7.65	6.571e-05	0.16829	0.00011563	0.15951	-0.00021458	0.02634	-0.00023954	-0.27007	-9.857e-05	-0.0606	0.00012374	0.29341	-0.00038383	0.11084	-5.618e-05	-0.10196	1.844e-05	0.1095
7.675	0.00012228	0.22486	0.00014617	0.19005	-0.0002371	0.00382	-0.00028536	-0.31589	-8.508e-05	-0.04711	0.00017642	0.34609	-0.00040912	0.08555	-4.296e-05	-0.08874	-2.183e-05	0.06923
7.7	0.00016021	0.26279	0.00014578	0.18966	-0.00025685	-0.01593	-0.00032224	-0.35277	-6.727e-05	-0.0293	0.00020777	0.37744	-0.00043003	0.06464	-1.142e-05	-0.0572	-7.527e-05	0.01579
7.725	0.00017024	0.27282	0.0001215	0.16538	-0.00026777	-0.02685	-0.00033957	-0.3701	-5.583e-05	-0.01786	0.00020021	0.36988	-0.00045242	0.04225	2.818e-05	-0.0176	-0.00012667	-0.03561
7.75	0.00015453	0.25711	0.00010062	0.1445	-0.00025885	-0.01793	-0.00032277	-0.3533	-4.416e-05	-0.00619	0.00015983	0.3295	-0.00047133	0.02334	6.231e-05	0.01653	-0.00015673	-0.06567
7.775	0.00011388	0.21646	9.217e-05	0.13605	-0.00023709	0.00383	-0.00027552	-0.30605	-2.798e-05	0.00999	0.00010711	0.27678	-0.00046672	0.02795	8.413e-05	0.03835	-0.00015041	-0.05935
7.8	7.148e-05	0.17406	8.989e-05	0.13377	-0.00021535	0.02557	-0.00022379	-0.25432	-7.74e-06	0.03023	6.207e-05	0.23174	-0.00042878	0.06589	9.03e-05	0.04452	-0.00012389	-0.03283
7.825	5.66e-05	0.15918	7.77e-05	0.12158	-0.00020834	0.03258	-0.00019352	-0.22405	3.48e-06	0.04145	2.758e-05	0.19725	-0.00036576	0.12891	8.818e-05	0.0424	-8.827e-05	0.00279
7.85	6.331e-05	0.16589	6.395e-05	0.10783	-0.00021585	0.02507	-0.00018	-0.21053	-7.79e-06	0.03018	-1.59e-06	0.16808	-0.00031013	0.18454	9.008e-05	0.0443	-5.912e-05	0.03194
7.875	8.972e-05	0.1923	5.258e-05	0.09646	-0.00023646	0.00446	-0.00017675	-0.20728	-4.156e-05	-0.00359	-2.197e-05	0.1477	-0.00029616	0.19851	9.101e-05	0.04523	-5.49e-05	0.03616
7.9	0.00013861	0.24119	6.05e-05	0.10438	-0.00025306	-0.01214	-0.00017118	-0.20171	-7.769e-05	-0.03972	-2.719e-05	0.14248	-0.00033004	0.16463	7.795e-05	0.03217	-7.829e-05	0.01277
7.925	0.00017284	0.27542	8.271e-05	0.12659	-0.00025782	-0.0169	-0.00014768	-0.17821	-9.051e-05	-0.05254	-1.563e-05	0.15404	-0.00038814	0.10653	3.553e-05	-0.01025	-9.965e-05	-0.00859
7.95	0.00016943	0.27201	0.00010095	0.14483	-0.00025433	-0.01341	-0.00010574	-0.13627	-7.646e-05	-0.03849	9.17e-06	0.17884	-0.00043682	0.05785	-3.112e-05	-0.0769	-9.64e-05	-0.00534
7.975	0.0001223	0.22488	0.00010905	0.15293	-0.00024663	-0.00571	-5.799e-05	-0.08852	-5.116e-05	-0.01319	3.717e-05	0.20684	-0.00046164	0.03303	-9.817e-05	-0.14395	-6.567e-05	0.02539
8	7.175e-05	0.17433	0.00011895	0.16283	-0.00023115	0.00977	-2.187e-05	-0.0524	-3.007e-05	0.0079	7.282e-05	0.24249	-0.00046904	0.02563	-0.00014086	-0.18664	-2.766e-05	0.0634
8.025	3.406e-05	0.13664	0.00012935	0.17323	-0.00019459	0.04633	-3.38e-06	-0.03391	-9.99e-06	0.02798	0.00011414	0.28381	-0.00046106	0.03361	-0.00014354	-0.18932	-3.42e-06	0.08764
8.05	4.74e-06	0.10732	0.00014135	0.18523	-0.0001434	0.09752	3.06e-06	-0.02747	2.194e-05	0.05991	0.00014436	0.31403	-0.00044278	0.05189	-0.00010984	-0.15562	-7.91e-06	0.08315
8.075	1.97e-06	0.10455	0.00014867	0.19255	-9.983e-05	0.14109	-4e-08	-0.03057	7.458e-05	0.11255	0.00014294	0.31261	-0.00040432	0.09035	-5.848e-05	-0.10426	-3.715e-05	0.05391
8.1	2.555e-05	0.12813	0.00013881	0.18269	-7.239e-05	0.16853	-1.103e-05	-0.04156	0.00013698	0.17495	0.00010807	0.27774	-0.00034189	0.15278	-6.48e-06	-0.05226	-7.012e-05	0.02094
8.125	6.616e-05	0.16874	0.00011051	0.15439	-6.182e-05	0.1791	-2.907e-05	-0.0596	0.00019118	0.22915	6.446e-05	0.23413	-0.00027491	0.21976	4.313e-05	-0.00265	-9.054e-05	0.00052
8.15	0.0001195	0.22208	7.837e-05	0.12225	-5.878e-05	0.18214	-4.844e-05	-0.07897	0.00021296	0.25093	3.488e-05	0.20455	-0.00022955	0.26512	7.745e-05	0.03167	-9.138e-05	-0.00032
8.175	0.00016832	0.2709	5.228e-05	0.09616	-7.278e-05	0.16814	-5.598e-05	-0.08651	0.00020536	0.24333	2.182e-05	0.19149	-0.00021683	0.27784	9.342e-05	0.04764	-7.788e-05	0.01318
8.2	0.00020543	0.30801	3.825e-05	0.08213	-0.00010205	0.13887	-4.973e-05	-0.08026	0.0001889	0.22687	2.743e-05	0.1971	-0.00022941	0.26526	9.873e-05	0.05295	-6.999e-05	0.02107
8.225	0.00023123	0.33381	4.049e-05	0.08437	-0.0001328	0.10812	-3.01e-05	-0.06063	0.00018896	0.22693	4.894e-05	0.21861	-0.00025072	0.24395	0.00011088	0.0651	-7.211e-05	0.01895
8.25	0.00025393	0.35651	5.108e-05	0.09496	-0.0001546	0.08632	-4.14e-06	-0.03467	0.00021331	0.25128	6.859e-05	0.23826	-0.0002588	0.23587	0.0001448	0.09902	-7.625e-05	0.01481
8.275	0.0002531	0.35568	5.002e-05	0.0939	-0.0001717	0.06922	1.08e-05	-0.01973	0.00024541	0.28338	7.184e-05	0.24151	-0.0002468	0.24787	0.00018982	0.14404	-6.795e-05	0.02311
8.3	0.00022045	0.32303	3.703e-05	0.08091	-0.00017636	0.06456	1.227e-05	-0.01826	0.00027003	0.308	6.181e-05	0.23148	-0.00022704	0.26763	0.00022623	0.18045	-5.269e-05	0.03837
8.325	0.00018851	0.29109	4.205e-05	0.08593	-0.00015811	0.08281	6.79e-06	-0.02374	0.00027626	0.31423	5.218e-05	0.22185	-0.00022786	0.26681	0.00024814	0.20236	-3.177e-05	0.05929
8.35	0.00017569	0.27827	7.54e-05	0.11928	-0.00011564	0.12528	-2.81e-06	-0.03334	0.00026076	0.29873	5.549e-05	0.22516	-0.00025992	0.23475	0.00026104	0.21526	-9.33e-06	0.08173
8.375	0.00017078	0.27336	0.0001213	0.16518	-5.056e-05	0.19036	-1.333e-05	-0.04386	0.0002317	0.26967	7.22e-05	0.24187	-0.00029723	0.19744	0.00026747	0.22169	4e-06	0.09506
8.4	0.0001556	0.25818	0.00014865	0.19253	2.925e-05	0.27017	-1.919e-05	-0.04972	0.00019887	0.23684	9.686e-05	0.26653	-0.00031244	0.18223	0.00025759	0.21181	1.08e-06	0.09214
8.425	0.00013402	0.2366	0.00016098	0.20486	9.753e-05	0.33845	-1.955e-05	-0.05008	0.00017292	0.21089	0.00011845	0.28812	-0.00030996	0.18471	0.00023085	0.18507	-2.229e-05	0.06877
8.45	9.638e-05	0.19896	0.00015467	0.19855	0.00012134	0.36226	-1.543e-05	-0.04596	0.00016204	0.20001	0.00013144	0.30111	-0.00031323	0.18144	0.0001974	0.15162	-6.204e-05	0.02902
8.475	5.693e-05	0.15951	0.00014176	0.18564	8.088e-05	0.3218	-1.399e-05	-0.04452	0.00016113	0.1991	0.00012291	0.29258	-0.00033762	0.15705	0.00016486	0.11908	-0.00010691	-0.01585
8.5	3.361e-05	0.13619	0.00013263	0.17651	-1.172e-05	0.2292	-1.828e-05	-0.04881	0.00016734	0.20531	0.00010076	0.27043	-0.00037295	0.12172	0.00012906	0.08328	-0.00014947	-0.05841
8.525	2.454e-05	0.12712	0.0001244	0.16828	-0.00012881	0.11211	-1.682e-05	-0.04735	0.00016724	0.20521	9.029e-05	0.25996	-0.00039754	0.09713	9.945e-05	0.05367	-0.0001784	-0.08734
8.55	2.955e-05	0.13213	0.00011228	0.15616	-0.00023845	0.00247	-7.98e-06	-0.03851	0.0001572	0.19517	9.894e-05	0.26861	-0.00039984	0.09483	9.462e-05	0.04884	-0.00018663	-0.09557
8.575	5.343e-05	0.15601	0.00010323	0.14711	-0.00031325	-0.07233	1.32e-05	-0.01733	0.00013652	0.17449	0.00011681	0.28648	-0.00037817	0.1165	0.00012164	0.07586	-0.00017352	-0.08246
8.6	6.235e-05	0.16493	0.00010461	0.14849	-0.00033994	-0.09902	5.314e-05	0.02261	0.00010694	0.14491	0.00012322	0.29289	-0.00034454	0.15013	0.00016892	0.12314	-0.00014342	-0.05236
8.625	4.915e-05	0.15173	0.00011673	0.16061	-0.00032402	-0.0831	0.00010801	0.07748	8.174e-05	0.11971	0.00011475	0.28442	-0.00031926	0.17541	0.00021462	0.16884	-0.00010361	-0.01255
8.65	3.621e-05	0.13879	0.00012764	0.17152	-0.00028944	-0.04852	0.00016026	0.12973	7.146e-05	0.10943	9.816e-05	0.26783	-0.00031259	0.18208	0.00024144	0.19566	-5.626e-05	0.0348
8.675	2.945e-05	0.13203	0.00013033	0.17421	-0.00025323	-0.01231	0.00018604	0.15551	8.076e-05	0.11873	8.139e-05	0.25106	-0.00031215	0.18252	0.00024231	0.19653	-8.99e-06	0.08207
8.7	3.108e-05	0.13366	0.00012212	0.166	-0.00021141	0.02951	0.0001755	0.14497	0.00010247	0.14044	6.343e-05	0.2331	-0.00030708	0.18759	0.00023164	0.18586	2.079e-05	0.11185
8.725	3.268e-05	0.13526	0.00010213	0.14601	-0.00016424	0.07668	0.00013837	0.10784	0.00011757	0.15554	3.954e-05	0.20921	-0.00029666	0.19801	0.00022067	0.17489	3.372e-05	0.12478
8.75	3.447e-05	0.13705	8.571e-05	0.12959	-0.00011344	0.12748	9.457e-05	0.06404	0.00012712	0.16509	1.361e-05	0.18328	-0.00028912	0.20555	0.00020455	0.15877	3.199e-05	0.12305
8.775	2.631e-05	0.12889	8.173e-05	0.12561	-6.951e-05	0.17141	6.633e-05	0.0358	0.0001319	0.16987	-4.38e-06	0.16529	-0.00029532	0.19935	0.00018304	0.13726	2.272e-05	0.11378
8.8	1.255e-05	0.11513	9.421e-05	0.13809	-3.957e-05	0.20135	5.825e-05	0.02772	0.00012934	0.16731	-1.641e-05	0.15326	-0.0003065	0.18817	0.00015029	0.10451	2.005e-05	0.11111
8.825	8.89e-06	0.11147	0.00011721	0.16109	-2.761e-05	0.21331	6.177e-05	0.03124	0.0001265	0.16447	-2.201e-05	0.14766	-0.00031863	0.17604	0.00011696	0.07118	2.321e-05	0.11427
8.85	1.889e-05	0.12147	0.00013393	0.17781	-3.671e-05	0.20421	7.153e-05	0.041	0.00013059	0.16856	-1.469e-05	0.15498	-0.00032339	0.17128	8.846e-05	0.04268	2.63e-05	0.11736
8.875	4.118e-05	0.14376	0.00013328	0.17716	-7.258e-05	0.16834	8.073e-05	0.0502	0.00013421	0.17218	7.12e-06	0.17679	-0.00031226	0.18241	7.618e-05	0.0304	2.151e-05	0.11257
8.9	5.39e-05	0.15648	0.00011625	0.16013	-0.00013088	0.11004	8.782e-05	0.05729	0.00012459	0.16256	3.934e-05	0.20901	-0.0002832	0.21147	8.626e-05	0.04048	1.97e-06	0.09303
8.925	4.773e-05	0.15031	8.943e-05	0.13331	-0.00019965	0.04127	8.765e-05	0.05712	0.00010102	0.13899	6.988e-05	0.23955	-0.00024547	0.2492	0.0001131	0.06732	-2.347e-05	0.06759
8.95	2.839e-05	0.13097	4.938e-05	0.09326	-0.00025539	-0.01447	8.171e-05	0.05118	7.799e-05	0.11596	8.796e-05	0.25763	-0.00020822	0.28645	0.00013721	0.09143	-4.262e-05	0.04844
8.975	8.52e-06	0.1111	1.498e-05	0.05886	-0.0002672	-0.02628	6.119e-05	0.03066	6.389e-05	0.10186	8.696e-05	0.25663	-0.00017139	0.32328	0.00014721	0.10143	-3.594e-05	0.05512
9	1.4e-06	0.10398	-2.34e-06	0.04154	-0.00022603	0.01489	2.88e-05	-0.00173	5.503e-05	0.093	7.636e-05	0.24603	-0.00014675	0.34792	0.00014194	0.09616	1.17e-06	0.09223
9.025	-1.258e-05	0.09	-1.607e-05	0.02781	-0.00015467	0.08625	-1.971e-05	-0.05024	4.179e-05	0.07976	7.414e-05	0.24381	-0.00013954	0.35513	0.00012564	0.07986	5.103e-05	0.14209
9.05	-3.72e-05	0.06538	-4.178e-05	0.0021	-8.552e-05	0.1554	-6.578e-05	-0.09631	1.632e-05	0.05429	9.546e-05	0.26513	-0.00014461	0.35006	0.00011779	0.07201	7.425e-05	0.16531
9.075	-6.07e-05	0.04188	-8.235e-05	-0.03847	-4.78e-05	0.19312	-8.373e-05	-0.11426	-3.61e-06	0.03436	0.00013816	0.30783	-0.00014744	0.34723	0.00013938	0.0936	4.567e-05	0.13673
9.1	-9.973e-05	0.00285	-0.00012118	-0.0773	-6.039e-05	0.18053	-6.728e-05	-0.09781	-1.104e-05	0.02693	0.00017839	0.34806	-0.00014377	0.3509	0.00018282	0.13704	-2.886e-05	0.0622
9.125	-0.00014672	-0.04414	-0.00015073	-0.10685	-0.00011538	0.12554	-3.454e-05	-0.06507	-2.87e-06	0.0351	0.00018997	0.35964	-0.00013795	0.35672	0.00020736	0.16158	-0.0001212	-0.03014
9.15	-0.00017885	-0.07627	-0.00016161	-0.11773	-0.00018671	0.05421	-1.634e-05	-0.04687	1.744e-05	0.05541	0.00016932	0.33899	-0.00014253	0.35214	0.00018432	0.13854	-0.00019017	-0.09911
9.175	-0.00019064	-0.08806	-0.00016282	-0.11894	-0.00024669	-0.00577	-2.526e-05	-0.05579	5.197e-05	0.08994	0.00013307	0.30274	-0.00017292	0.32175	0.00011316	0.06738	-0.00021553	-0.12447
9.2	-0.00020342	-0.10084	-0.00014894	-0.10506	-0.00028379	-0.04287	-5.316e-05	-0.08369	8.701e-05	0.12498	9.902e-05	0.26869	-0.00021561	0.27906	3.639e-05	-0.00939	-0.00019397	-0.10291
9.225	-0.00020932	-0.10674	-0.00012081	-0.07693	-0.00030308	-0.06216	-8.212e-05	-0.11265	0.00010898	0.14695	7.1e-05	0.24067	-0.00025287	0.2418	-3.93e-06	-0.04971	-0.00014544	-0.05438
9.25	-0.00020294	-0.10036	-9.485e-05	-0.05097	-0.00031085	-0.06993	-0.00011387	-0.1444	0.00011028	0.14825	4.496e-05	0.21463	-0.00025833	0.23634	3.19e-06	-0.04259	-7.914e-05	0.01192
9.275	-0.00020726	-0.10468	-7.936e-05	-0.03548	-0.0003205	-0.07958	-0.00015021	-0.18074	0.00010258	0.14055	1.919e-05	0.18886	-0.00023181	0.26286	4.692e-05	0.00114	-8.28e-06	0.08278
9.3	-0.00020665	-0.10407	-7.644e-05	-0.03256	-0.00034251	-0.10159	-0.00018817	-0.2187	0.00011116	0.14913	-6.15e-06	0.16352	-0.00018893	0.30574	8.869e-05	0.04291	4.058e-05	0.13164
9.325	-0.0001932	-0.09062	-7.829e-05	-0.03441	-0.00036804	-0.12712	-0.00022405	-0.25458	0.00014913	0.1871	-1.819e-05	0.15148	-0.00015811	0.33656	0.00010012	0.05434	4.662e-05	0.13768
9.35	-0.00017431	-0.07173	-7.817e-05	-0.03429	-0.00037577	-0.13485	-0.00024009	-0.27062	0.00020793	0.2459	-5.57e-06	0.1641	-0.0001459	0.34877	8.055e-05	0.03477	1.051e-05	0.10157
9.375	-0.00016446	-0.06188	-8.344e-05	-0.03956	-0.00035226	-0.11134	-0.00021745	-0.24798	0.00026138	0.29935	2.794e-05	0.19761	-0.00014648	0.34819	5.496e-05	0.00918	-5.092e-05	0.04014
9.4	-0.0001595	-0.05692	-8.563e-05	-0.04175	-0.00029118	-0.05026	-0.00015248	-0.18301	0.00029224	0.33021	5.699e-05	0.22666	-0.00016237	0.3323	4.039e-05	-0.00539	-0.00010603	-0.01497
9.425	-0.00016084	-0.05826	-7.894e-05	-0.03506	-0.00021564	0.02528	-6.857e-05	-0.0991	0.00029926	0.33723	7.215e-05	0.24182	-0.0001857	0.30897	4.143e-05	-0.00435	-0.0001336	-0.04254
9.45	-0.00018561	-0.08303	-7.042e-05	-0.02654	-0.00014908	0.09184	-3.51e-06	-0.03404	0.00029031	0.32828	8.575e-05	0.25542	-0.00020315	0.29152	4.367e-05	-0.00211	-0.00013478	-0.04372
9.475	-0.00022135	-0.11877	-6.677e-05	-0.02289	-0.00012226	0.11866	2.092e-05	-0.00961	0.00027312	0.31109	0.00011443	0.2841	-0.00020848	0.28619	3.471e-05	-0.01107	-0.0001276	-0.03654
9.5	-0.00025565	-0.15307	-7.217e-05	-0.02829	-0.00013645	0.10447	4.32e-06	-0.02621	0.00025311	0.29108	0.00015947	0.32914	-0.00020026	0.29441	1.462e-05	-0.03116	-0.00013334	-0.04228
9.525	-0.00027053	-0.16795	-8.8e-05	-0.04412	-0.000161	0.07992	-2.267e-05	-0.0532	0.0002256	0.26357	0.00020297	0.37264	-0.00019513	0.29954	-1.212e-05	-0.0579	-0.00015321	-0.06215
9.55	-0.00026545	-0.16287	-0.00011374	-0.06986	-0.00018106	0.05986	-3.598e-05	-0.06651	0.00018651	0.22448	0.00021799	0.38766	-0.00019457	0.3001	-2.812e-05	-0.0739	-0.00017454	-0.08348
9.575	-0.00023687	-0.13429	-0.00013248	-0.0886	-0.00019007	0.05085	-3.833e-05	-0.06886	0.00014642	0.18439	0.00019092	0.36059	-0.00020345	0.29122	-2.946e-05	-0.07524	-0.0001965	-0.10544
9.6	-0.00020386	-0.10128	-0.0001371	-0.09322	-0.00019499	0.04593	-4.681e-05	-0.07734	0.00011577	0.15374	0.00013314	0.30281	-0.00021477	0.2799	-2.366e-05	-0.06944	-0.00021612	-0.12506
9.625	-0.00016877	-0.06619	-0.00012621	-0.08233	-0.00020713	0.03379	-6.63e-05	-0.09683	9.64e-05	0.13437	6.819e-05	0.23786	-0.00021903	0.27564	-1.949e-05	-0.06527	-0.00023235	-0.14129
9.65	-0.00014486	-0.04228	-0.00011125	-0.06737	-0.00022539	0.01553	-8.35e-05	-0.11403	8.509e-05	0.12306	1.919e-05	0.18886	-0.00021962	0.27505	-1.812e-05	-0.0639	-0.00024418	-0.15312
9.675	-0.00013228	-0.0297	-0.00010797	-0.06409	-0.00023831	0.00261	-8.929e-05	-0.11982	7.841e-05	0.11638	-1.079e-05	0.15888	-0.00022144	0.27323	-1.994e-05	-0.06572	-0.00025223	-0.16117
9.7	-0.00012944	-0.02686	-0.00011954	-0.07566	-0.00024284	-0.00192	-9.003e-05	-0.12056	6.376e-05	0.10173	-2.154e-05	0.14813	-0.00021483	0.27984	-1.763e-05	-0.06341	-0.00025419	-0.16313
9.725	-0.00013478	-0.0322	-0.00014183	-0.09795	-0.00024248	-0.00156	-9.357e-05	-0.1241	3.942e-05	0.07739	-2.038e-05	0.14929	-0.00019055	0.30412	-9.25e-06	-0.05503	-0.00026441	-0.17335
9.75	-0.00014563	-0.04305	-0.00016697	-0.12309	-0.00023985	0.00107	-0.00010657	-0.1371	1.104e-05	0.04901	-1.193e-05	0.15774	-0.00015285	0.34182	1e-07	-0.04568	-0.00027722	-0.18616
9.775	-0.00017349	-0.07091	-0.00018344	-0.13956	-0.00025013	-0.00921	-0.00012262	-0.15315	-4.81e-06	0.03316	1.553e-05	0.1852	-0.00011229	0.38238	1.031e-05	-0.03547	-0.0002703	-0.17924
9.8	-0.00022301	-0.12043	-0.00019228	-0.1484	-0.0002934	-0.05248	-0.00013822	-0.16875	-2.7e-07	0.0377	6.917e-05	0.23884	-7.597e-05	0.4187	2.965e-05	-0.01613	-0.00022794	-0.13688
9.825	-0.00028917	-0.18659	-0.00019101	-0.14713	-0.00036806	-0.12714	-0.00015743	-0.18796	8.63e-06	0.0466	0.00012851	0.29818	-4.835e-05	0.44632	5.841e-05	0.01263	-0.00016994	-0.07888
9.85	-0.00035204	-0.24946	-0.00018819	-0.14431	-0.00044791	-0.20699	-0.00017757	-0.2081	7.28e-06	0.04525	0.00016735	0.33702	-3.871e-05	0.45596	8.797e-05	0.04219	-0.00011828	-0.02722
9.875	-0.00040044	-0.29786	-0.00017984	-0.13596	-0.00050468	-0.26376	-0.00019458	-0.22511	-1.627e-05	0.0217	0.00016627	0.33594	-5.241e-05	0.44226	0.00011193	0.06615	-8.012e-05	0.01094
9.9	-0.00043601	-0.33343	-0.00015965	-0.11577	-0.00052795	-0.28703	-0.00021369	-0.24422	-5.97e-05	-0.02173	0.00012319	0.29286	-9.315e-05	0.40152	0.0001218	0.07602	-5.114e-05	0.03992
9.925	-0.00045667	-0.35409	-0.00013221	-0.08833	-0.00052921	-0.28829	-0.0002289	-0.25943	-0.00010638	-0.06841	6.501e-05	0.23468	-0.00015595	0.33872	0.0001141	0.06832	-2.61e-05	0.06496
9.95	-0.00046622	-0.36364	-0.00011712	-0.07324	-0.00050674	-0.26582	-0.00022804	-0.25857	-0.00014464	-0.10667	1.574e-05	0.18541	-0.00022566	0.26901	9.859e-05	0.05281	-9.65e-06	0.08141
9.975	-0.00046101	-0.35843	-0.00013104	-0.08716	-0.00046364	-0.22272	-0.00022088	-0.25141	-0.00016584	-0.12787	-2.034e-05	0.14933	-0.00029751	0.19716	8.138e-05	0.0356	-1.422e-05	0.07684
10	-0.00044667	-0.34409	-0.00017363	-0.12975	-0.00041007	-0.16915	-0.00021964	-0.25017	-0.00016615	-0.12818	-5.708e-05	0.11259	-0.00036294	0.13173	5.733e-05	0.01155	-4.091e-05	0.05015
10.025	-0.00043451	-0.33193	-0.00021679	-0.17291	-0.00036983	-0.12891	-0.00023427	-0.2648	-0.00014799	-0.11002	-0.00010246	0.06721	-0.00040766	0.08701	2.614e-05	-0.01964	-8.326e-05	0.0078
10.05	-0.00042845	-0.32587	-0.00022422	-0.18034	-0.00035939	-0.11847	-0.0002674	-0.29793	-0.00011593	-0.07796	-0.00014206	0.02761	-0.00041924	0.07543	-7.1e-06	-0.05288	-0.0001285	-0.03744
10.075	-0.00043011	-0.32753	-0.00020352	-0.15964	-0.00038159	-0.14067	-0.00030537	-0.3359	-7.816e-05	-0.04019	-0.00015518	0.01449	-0.00040359	0.09108	-3.849e-05	-0.08427	-0.00015519	-0.06413
10.1	-0.00043107	-0.32849	-0.00017364	-0.12976	-0.00042727	-0.18635	-0.00032696	-0.35749	-3.87e-05	-0.00073	-0.00012769	0.04198	-0.00037424	0.12043	-5.532e-05	-0.1011	-0.00015242	-0.06136
10.125	-0.00042447	-0.32189	-0.00015925	-0.11537	-0.00048766	-0.24674	-0.00032814	-0.35867	-6.94e-06	0.03103	-7.057e-05	0.0991	-0.00034327	0.1514	-6.135e-05	-0.10713	-0.00012404	-0.03298
10.15	-0.00040334	-0.30076	-0.00017116	-0.12728	-0.00055181	-0.31089	-0.00030651	-0.33704	3.7e-07	0.03834	-3.28e-06	0.16639	-0.00032634	0.16833	-6.307e-05	-0.10885	-7.669e-05	0.01437
10.175	-0.00036369	-0.26111	-0.00020106	-0.15718	-0.00059619	-0.35527	-0.00026923	-0.29976	-2.217e-05	0.0158	5.576e-05	0.22543	-0.00032717	0.1675	-5.599e-05	-0.10177	-2.632e-05	0.06474
10.2	-0.00032412	-0.22154	-0.00023076	-0.18688	-0.00061815	-0.37723	-0.00023327	-0.2638	-6.993e-05	-0.03196	8.964e-05	0.25931	-0.00035377	0.1409	-3.11e-05	-0.07688	8.42e-06	0.09948
10.225	-0.00029328	-0.1907	-0.00025657	-0.21269	-0.00062643	-0.38551	-0.00020257	-0.2331	-0.00012787	-0.0899	9.264e-05	0.26231	-0.00038717	0.1075	2.044e-05	-0.02534	2.238e-05	0.11344
10.25	-0.00027147	-0.16889	-0.00026688	-0.223	-0.00062278	-0.38186	-0.00017769	-0.20822	-0.00016968	-0.13171	7.408e-05	0.24375	-0.00040691	0.08776	8.796e-05	0.04218	2.345e-05	0.11451
10.275	-0.00026364	-0.16106	-0.00024928	-0.2054	-0.00061195	-0.37103	-0.00014921	-0.17974	-0.00017917	-0.1412	3.951e-05	0.20918	-0.00038806	0.10661	0.00014444	0.09866	1.587e-05	0.10693
10.3	-0.00027488	-0.1723	-0.00021724	-0.17336	-0.00058806	-0.34714	-0.0001175	-0.14803	-0.00015652	-0.11855	-4.91e-06	0.16476	-0.0003415	0.15317	0.00016906	0.12328	9.14e-06	0.1002
10.325	-0.0003013	-0.19872	-0.00019075	-0.14687	-0.00055363	-0.31271	-8.424e-05	-0.11477	-0.00011251	-0.07454	-4.181e-05	0.12786	-0.0002775	0.21717	0.00016415	0.11837	4.72e-06	0.09578
10.35	-0.0003373	-0.23472	-0.00018356	-0.13968	-0.00052159	-0.28067	-5.537e-05	-0.0859	-7.934e-05	-0.04137	-5.822e-05	0.11145	-0.00022607	0.2686	0.00014801	0.10223	2.15e-06	0.09321
10.375	-0.00038142	-0.27884	-0.00019585	-0.15197	-0.0005009	-0.25998	-3.939e-05	-0.06992	-8.43e-05	-0.04633	-4.811e-05	0.12156	-0.00020681	0.28786	0.00013867	0.09289	4.37e-06	0.09543
10.4	-0.00042464	-0.32206	-0.00022389	-0.18001	-0.00050079	-0.25987	-5.388e-05	-0.08441	-0.00011612	-0.07815	-2.741e-05	0.14226	-0.00021708	0.27759	0.00014059	0.09481	1.693e-05	0.10799
10.425	-0.00046564	-0.36306	-0.00025927	-0.21539	-0.00052365	-0.28273	-9.45e-05	-0.12503	-0.00014318	-0.10521	-1.316e-05	0.15651	-0.0002455	0.24917	0.00014593	0.10015	3.926e-05	0.13032
10.45	-0.00050115	-0.39857	-0.0002847	-0.24082	-0.00056275	-0.32183	-0.00014476	-0.17529	-0.00015433	-0.11636	-2.055e-05	0.14912	-0.00028032	0.21435	0.00014325	0.09747	6.178e-05	0.15284
10.475	-0.00052622	-0.42364	-0.00028299	-0.23911	-0.00059758	-0.35666	-0.0001894	-0.21993	-0.00016138	-0.12341	-5.91e-05	0.11057	-0.00030337	0.1913	0.00013182	0.08604	6.91e-05	0.16016
10.5	-0.00052632	-0.42374	-0.00025379	-0.20991	-0.00060911	-0.36819	-0.00022573	-0.25626	-0.00017958	-0.14161	-0.00011208	0.05759	-0.00031054	0.18413	0.00011189	0.06611	5.699e-05	0.14805
10.525	-0.00051693	-0.41435	-0.00021484	-0.17096	-0.00059294	-0.35202	-0.00026447	-0.295	-0.0002023	-0.16433	-0.00016261	0.00706	-0.00031415	0.18052	9.044e-05	0.04466	3.035e-05	0.12141
10.55	-0.00051396	-0.41138	-0.00018986	-0.14598	-0.00054935	-0.30843	-0.00031492	-0.34545	-0.0002235	-0.18553	-0.00018983	-0.02016	-0.00032963	0.16504	6.507e-05	0.01929	-1.12e-06	0.08994
10.575	-0.00051651	-0.41393	-0.00017971	-0.13583	-0.00048711	-0.24619	-0.000369	-0.39953	-0.00023249	-0.19452	-0.00018577	-0.0161	-0.00035424	0.14043	3.836e-05	-0.00742	-2.742e-05	0.06364
10.6	-0.00051994	-0.41736	-0.00019322	-0.14934	-0.00042669	-0.18577	-0.00041825	-0.44878	-0.00022932	-0.19135	-0.00017173	-0.00206	-0.00038266	0.11201	2.395e-05	-0.02183	-4.824e-05	0.04282
10.625	-0.00052829	-0.42571	-0.00022523	-0.18135	-0.00037974	-0.13882	-0.00044996	-0.48049	-0.00021634	-0.17837	-0.00016864	0.00103	-0.00040488	0.08979	2.639e-05	-0.01939	-6.51e-05	0.02596
10.65	-0.00053777	-0.43519	-0.00027329	-0.22941	-0.00035093	-0.11001	-0.00045589	-0.48642	-0.000208	-0.17003	-0.00017815	-0.00848	-0.00043054	0.06413	3.56e-05	-0.01018	-7.476e-05	0.0163
10.675	-0.00053743	-0.43485	-0.00032973	-0.28585	-0.00034432	-0.1034	-0.0004272	-0.45773	-0.00020971	-0.17174	-0.00018912	-0.01945	-0.00046216	0.03251	3.479e-05	-0.01099	-7.695e-05	0.01411
10.7	-0.0005186	-0.41602	-0.00039407	-0.35019	-0.00036417	-0.12325	-0.00037722	-0.40775	-0.00022993	-0.19196	-0.00019354	-0.02387	-0.00049568	-0.00101	2.102e-05	-0.02476	-7.066e-05	0.0204
10.725	-0.00048362	-0.38104	-0.00045631	-0.41243	-0.00040964	-0.16872	-0.00033417	-0.3647	-0.0002577	-0.21973	-0.00018301	-0.01334	-0.00051393	-0.01926	1.225e-05	-0.03353	-5.829e-05	0.03277
10.75	-0.00044121	-0.33863	-0.00049801	-0.45413	-0.000475	-0.23408	-0.00031732	-0.34785	-0.00027601	-0.23804	-0.0001607	0.00897	-0.000514	-0.01933	1.657e-05	-0.02921	-5.25e-05	0.03856
10.775	-0.0004015	-0.29892	-0.00051964	-0.47576	-0.00055475	-0.31383	-0.00032686	-0.35739	-0.00027797	-0.24	-0.00013091	0.03876	-0.0005036	-0.00893	3.436e-05	-0.01142	-6.332e-05	0.02774

## Sheet: 32kHz
Time (ms)	Page 66	Page66-norm	Page 67	Page67-norm	32kHz 30dB Atten	32kHz 30dB Atten, normalised	32kHz 40dB Atten	32kHz 40dB Atten, normalised	32kHz 50dB Atten	32kHz 50dB Atten, normalised	32kHz 60dB Atten	32kHz 60dB Atten, normalised	32kHz 55dB Atten	32kHz 55dB Atten, normalised	32kHz 45dB Atten	32kHz 45dB Atten, normalised	32kHz 70dB Atten	32kHz 70dB Atten, normalised
-2	-7.44e-05	0	-0.00012403	0	-6.035e-05	0	0.0002322	0	0.00035444	0	2.803e-05	0	-5.552e-05	0	9.526e-05	0	7.77e-05	0
-1.975	-6.815e-05	0.00625	-5.461e-05	0.06942	-8.074e-05	-0.02039	0.00021898	-0.01322	0.00040418	0.04974	2.389e-05	-0.00414	-4.914e-05	0.00638	0.00016743	0.07217	7.916e-05	0.00146
-1.95	-5.374e-05	0.02066	-1.228e-05	0.11175	-8.761e-05	-0.02726	0.00022471	-0.00749	0.00044509	0.09065	-7.18e-06	-0.03521	-2.568e-05	0.02984	0.00021297	0.11771	5.882e-05	-0.01888
-1.925	-3.544e-05	0.03896	-1.821e-05	0.10582	-9.206e-05	-0.03171	0.00024387	0.01167	0.00048078	0.12634	-2.46e-05	-0.05263	-5.62e-06	0.0499	0.0002173	0.12204	4.166e-05	-0.03604
-1.9	-1.879e-05	0.05561	-4.612e-05	0.07791	-0.00011291	-0.05256	0.00024513	0.01293	0.0005209	0.16646	-5.46e-06	-0.03349	1.42e-05	0.06972	0.00020042	0.10516	3.268e-05	-0.04502
-1.875	-5.56e-06	0.06884	-5.283e-05	0.0712	-0.00013784	-0.07749	0.0002464	0.0142	0.00056864	0.2142	3.554e-05	0.00751	3.078e-05	0.0863	0.00018213	0.08687	4.018e-05	-0.03752
-1.85	-9.53e-06	0.06487	-3.29e-05	0.09113	-0.00014374	-0.08339	0.00026369	0.03149	0.0006195	0.26506	6.674e-05	0.03871	3.921e-05	0.09473	0.00016097	0.06571	1.739e-05	-0.06031
-1.825	-3.198e-05	0.04242	-2.001e-05	0.10402	-0.00013171	-0.07136	0.00026865	0.03645	0.00064719	0.29275	7.257e-05	0.04454	3.66e-05	0.09212	0.00015016	0.0549	-3.094e-05	-0.10864
-1.8	-3.899e-05	0.03541	-1.165e-05	0.11238	-8.318e-05	-0.02283	0.00026483	0.03263	0.000634	0.27956	5.824e-05	0.03021	3.91e-06	0.05943	0.00015202	0.05676	-4.987e-05	-0.12757
-1.775	-3.726e-05	0.03714	-2.267e-05	0.10136	-2.525e-05	0.0351	0.00027873	0.04653	0.00058949	0.23505	4.966e-05	0.02163	-4.42e-05	0.01132	0.0001499	0.05464	-4.584e-05	-0.12354
-1.75	-4.204e-05	0.03236	-2.971e-05	0.09432	1.259e-05	0.07294	0.00030126	0.06906	0.00050244	0.148	4.205e-05	0.01402	-8.005e-05	-0.02453	0.00015618	0.06092	-2.87e-06	-0.08057
-1.725	-3.783e-05	0.03657	-4.165e-05	0.08238	3.202e-05	0.09237	0.00031544	0.08324	0.00039383	0.03939	3.858e-05	0.01055	-9.277e-05	-0.03725	0.0001532	0.05794	6.809e-05	-0.00961
-1.7	-3.462e-05	0.03978	-3.854e-05	0.08549	3.952e-05	0.09987	0.00033673	0.10453	0.00030006	-0.05438	6.071e-05	0.03268	-6.409e-05	-0.00857	0.00013002	0.03476	0.00014128	0.06358
-1.675	-2.288e-05	0.05152	-1.126e-05	0.11277	2.732e-05	0.08767	0.00037032	0.13812	0.00024615	-0.10829	0.00010328	0.07525	-6.64e-06	0.04888	8.876e-05	-0.0065	0.0001957	0.118
-1.65	-9.78e-06	0.06462	3.107e-05	0.1551	3.574e-05	0.09609	0.00040452	0.17232	0.00021928	-0.13516	0.0001618	0.13377	4.569e-05	0.10121	6.544e-05	-0.02982	0.00022724	0.14954
-1.625	5e-08	0.07445	7.052e-05	0.19455	4.829e-05	0.10864	0.00044533	0.21313	0.00022491	-0.12953	0.00021609	0.18806	7.712e-05	0.13264	4.807e-05	-0.04719	0.00024303	0.16533
-1.6	6.64e-06	0.08104	8.76e-05	0.21163	4.887e-05	0.10922	0.00045302	0.22082	0.00024553	-0.10891	0.00023872	0.21069	9.314e-05	0.14866	4.466e-05	-0.0506	0.00023277	0.15507
-1.575	3.078e-05	0.10518	8.498e-05	0.20901	2.656e-05	0.08691	0.00042568	0.19348	0.0002613	-0.09314	0.00022129	0.19326	0.00010477	0.16029	5.022e-05	-0.04504	0.00022435	0.14665
-1.55	6.849e-05	0.14289	7.067e-05	0.1947	2.7e-07	0.06062	0.00038522	0.15302	0.00027784	-0.0766	0.00015444	0.12641	0.00012406	0.17958	7.234e-05	-0.02292	0.00020599	0.12829
-1.525	0.00011139	0.18579	5.27e-05	0.17673	-5.34e-06	0.05501	0.00034749	0.11529	0.00027545	-0.07899	7.745e-05	0.04942	0.00011547	0.17099	9.324e-05	-0.00202	0.0002094	0.1317
-1.5	0.0001432	0.2176	3.617e-05	0.1602	1.292e-05	0.07327	0.00030758	0.07538	0.00023499	-0.11945	2.601e-05	-0.00202	8.779e-05	0.14331	8.417e-05	-0.01109	0.00021165	0.13395
-1.475	0.0001712	0.2456	3.697e-05	0.161	3.548e-05	0.09583	0.0002666	0.0344	0.00017726	-0.17718	6.71e-06	-0.02132	5.579e-05	0.11131	7.988e-05	-0.01538	0.00018879	0.11109
-1.45	0.00018649	0.26089	4.772e-05	0.17175	2.941e-05	0.08976	0.00023676	0.00456	0.00012574	-0.2287	9.14e-06	-0.01889	2.292e-05	0.07844	7.647e-05	-0.01879	0.00014303	0.06533
-1.425	0.00016845	0.24285	7.287e-05	0.1969	1.824e-05	0.07859	0.00022127	-0.01093	8.312e-05	-0.27132	1.023e-05	-0.0178	4.55e-06	0.06007	4.779e-05	-0.04747	0.00010172	0.02402
-1.4	0.00012563	0.20003	7.245e-05	0.19648	2.097e-05	0.08132	0.00022401	-0.00819	4.886e-05	-0.30558	2.447e-05	-0.00356	-1.275e-05	0.04277	-9.02e-06	-0.10428	7.538e-05	-0.00232
-1.375	9.455e-05	0.16895	6.132e-05	0.18535	2.557e-05	0.08592	0.00022168	-0.01052	4.246e-05	-0.31198	4.459e-05	0.01656	1.2e-07	0.05564	-8.133e-05	-0.17659	6.526e-05	-0.01244
-1.35	7.639e-05	0.15079	5.01e-05	0.17413	3.521e-05	0.09556	0.00019712	-0.03508	4.357e-05	-0.31087	6.19e-05	0.03387	3.572e-05	0.09124	-0.00014003	-0.23529	7.382e-05	-0.00388
-1.325	6.424e-05	0.13864	4.584e-05	0.16987	4.384e-05	0.10419	0.00015391	-0.07829	4.721e-05	-0.30723	6.534e-05	0.03731	6.71e-05	0.12262	-0.00016876	-0.26402	9.743e-05	0.01973
-1.3	6.379e-05	0.13819	2.535e-05	0.14938	6.145e-05	0.1218	7.64e-05	-0.1558	4.612e-05	-0.30832	8.529e-05	0.05726	8.847e-05	0.14399	-0.00015953	-0.25479	0.0001264	0.0487
-1.275	6.746e-05	0.14186	1.017e-05	0.1342	9.213e-05	0.15248	7e-06	-0.2252	5.05e-05	-0.30394	0.00010411	0.07608	9.577e-05	0.15129	-0.00011683	-0.21209	0.00015613	0.07843
-1.25	7.161e-05	0.14601	1.23e-05	0.13633	0.00012112	0.18147	-1.915e-05	-0.25135	6.545e-05	-0.28899	0.00013526	0.10723	0.00011191	0.16743	-7.542e-05	-0.17068	0.00016441	0.08671
-1.225	7.075e-05	0.14515	3.494e-05	0.15897	0.00015997	0.22032	-5.6e-07	-0.23276	9.863e-05	-0.25581	0.00015228	0.12425	0.00011906	0.17458	-4.761e-05	-0.14287	0.00018089	0.10319
-1.2	7.661e-05	0.15101	4.802e-05	0.17205	0.00021518	0.27553	3.315e-05	-0.19905	0.00015077	-0.20367	0.00016047	0.13244	0.00010132	0.15684	-4.896e-05	-0.14422	0.00016596	0.08826
-1.175	9.097e-05	0.16537	3.479e-05	0.15882	0.00028994	0.35029	6.579e-05	-0.16641	0.00020725	-0.14719	0.00017267	0.14464	6.494e-05	0.12046	-7.813e-05	-0.17339	0.00013452	0.05682
-1.15	9.287e-05	0.16727	7.35e-06	0.13138	0.00036787	0.42822	6.872e-05	-0.16348	0.00025254	-0.1019	0.00016237	0.13434	1.956e-05	0.07508	-0.00013179	-0.22705	8.084e-05	0.00314
-1.125	7.975e-05	0.15415	-3.368e-05	0.09035	0.00041203	0.47238	3.735e-05	-0.19485	0.00028622	-0.06822	0.00010422	0.07619	-5.24e-06	0.05028	-0.00018459	-0.27985	2.614e-05	-0.05156
-1.1	5.505e-05	0.12945	-4.588e-05	0.07815	0.00042475	0.4851	-7.33e-06	-0.23953	0.00031335	-0.04109	2.704e-05	-0.00099	-1.931e-05	0.03621	-0.00021077	-0.30603	7.29e-06	-0.07041
-1.075	6.199e-05	0.13639	-2.219e-05	0.10184	0.00042512	0.48547	-4.857e-05	-0.28077	0.00031348	-0.04096	-1.182e-05	-0.03985	-7.02e-06	0.0485	-0.0002098	-0.30506	1.731e-05	-0.06039
-1.05	0.00010538	0.17978	3.44e-05	0.15843	0.00043786	0.49821	-9.734e-05	-0.32954	0.00028734	-0.0671	-4.76e-06	-0.03279	5.127e-05	0.10679	-0.00018905	-0.28431	4.219e-05	-0.03551
-1.025	0.00017732	0.25172	0.00010762	0.23165	0.00045292	0.51327	-0.00013269	-0.36489	0.0002497	-0.10474	3.566e-05	0.00763	0.0001154	0.17092	-0.00015975	-0.25501	7.662e-05	-0.00108
-1	0.00023436	0.30876	0.0001615	0.28553	0.00042952	0.48987	-0.00016647	-0.39867	0.0002165	-0.13794	0.00010058	0.07255	0.00018809	0.24361	-0.0001319	-0.22716	9.847e-05	0.02077
-0.975	0.00023695	0.31135	0.00018228	0.30631	0.00037349	0.43384	-0.00019012	-0.42232	0.00019681	-0.15763	0.00015941	0.13138	0.00025853	0.31405	-0.00011294	-0.2082	0.00010706	0.02936
[truncated: 470 more rows]

## Sheet: 47.5kHz
Time (ms)	47.5kHz 10dB Atten	47.5kHz 10dB Atten, normalised	47.5kHz 20dB Atten	47.5kHz 20dB Atten, normalised	47.5kHz 30dB Atten	47.5kHz 30dB Atten, normalised	47.5kHz 40dB Atten	47.5kHz 40dB Atten, normalised	47.5kHz 50dB Atten	47.5kHz 50dB Atten, normalised	47.5kHz 45dB Atten	47.5kHz 45dB Atten, normalised	47.5kHz 60dB Atten	47.5kHz 60dB Atten, normalised	47.5kHz 70dB Atten	47.5kHz 70dB Atten, normalised	47.5kHz 80dB Atten	47.5kHz 80dB Atten, normalised
[truncated: 512 more rows]
