# Supplementary material for: Physiological and anatomical investigation of the auditory brainstem in the Fat-tailed dunnart (Sminthopsis crassicaudata)
Source: PeerJ. 2019 Sep 30;7:e7773. doi: 10.7717/peerj.7773 (PMC6776069; doi:10.7717/peerj.7773)
Supplement: Data S1 — The data contained in this file represent the individual ABR responses for each fat-tailed dunnart. Each dunnart was tested at multiple frequencies and sound-intensities which are also shown at the top of each column. [file peerj-07-7773-s001.zip › GARRETT et al., SUPPLEMENTAL DATA/ABR DATA/DUNNART L/Dunnart L RAW ABR WAVEFORMS.xlsx]

## Sheet: 4kHz
Time (ms)	4kHz 10dB Atten	4kHz 10dB Atten, normalised	4kHz 20dB Atten	4kHz 20dB Atten, normalised	4kHz 30dB Atten	4kHz 30dB Atten, normalised	4kHz 25dB Atten	4kHz 25dB Atten, normalised	4kHz 40dB Atten	4kHz 40dB Atten, normalised	4kHz 50dB Atten	4kHz 50dB Atten, normalised	4kHz 60dB Atten	4kHz 60dB Atten, normalised	4kHz 70dB Atten	4kHz 70dB Atten, normalised	4kHz 80dB Atten	4kHz 80dB Atten, normalised
-2	2.317e-05	0	0.00023054	0	4.324e-05	0	1.408e-05	0	-0.00015661	0	-4.63e-05	0	-9.05e-06	0	0.00011248	0	-2.29e-05	0
-1.975	6.972e-05	0.04655	0.00023816	0.00762	2.324e-05	-0.02	6.26e-06	-0.00782	-0.00014176	0.01485	-6.495e-05	-0.01865	3.298e-05	0.04203	7.291e-05	-0.03957	8.13e-06	0.03103
-1.95	0.00010114	0.07797	0.00020916	-0.02138	9.76e-06	-0.03348	3.36e-06	-0.01072	-0.0001261	0.03051	-9.444e-05	-0.04814	4.328e-05	0.05233	3.06e-05	-0.08188	3.557e-05	0.05847
-1.925	0.00010153	0.07836	0.00015714	-0.0734	8.62e-06	-0.03462	-5.12e-06	-0.0192	-0.0001105	0.04611	-0.00013026	-0.08396	2.823e-05	0.03728	3.02e-06	-0.10946	5.044e-05	0.07334
-1.9	8.284e-05	0.05967	0.00010522	-0.12532	1.239e-05	-0.03085	-1.735e-05	-0.03143	-8.739e-05	0.06922	-0.00016196	-0.11566	7.81e-06	0.01686	-1.412e-05	-0.1266	5.941e-05	0.08231
-1.875	6.173e-05	0.03856	6.732e-05	-0.16322	3.32e-06	-0.03992	-3.168e-05	-0.04576	-6.278e-05	0.09383	-0.00017563	-0.12933	-1.188e-05	-0.00283	-7.87e-06	-0.12035	5.04e-05	0.0733
-1.85	4.786e-05	0.02469	4.772e-05	-0.18282	-2.506e-05	-0.0683	-6.05e-05	-0.07458	-3.623e-05	0.12038	-0.00016697	-0.12067	-2.201e-05	-0.01296	5.86e-06	-0.10662	1.643e-05	0.03933
-1.825	4.202e-05	0.01885	4.991e-05	-0.18063	-5.782e-05	-0.10106	-8.843e-05	-0.10251	8.3e-06	0.16491	-0.00013844	-0.09214	-3.112e-05	-0.02207	2.033e-05	-0.09215	-3.582e-05	-0.01292
-1.8	4.211e-05	0.01894	7.269e-05	-0.15785	-6.931e-05	-0.11255	-9.768e-05	-0.11176	5.721e-05	0.21382	-9.344e-05	-0.04714	-2.806e-05	-0.01901	2.263e-05	-0.08985	-8.729e-05	-0.06439
-1.775	6.252e-05	0.03935	9.793e-05	-0.13261	-4.704e-05	-0.09028	-8.306e-05	-0.09714	9.45e-05	0.25111	-5.132e-05	-0.00502	-2.924e-05	-0.02019	4.87e-06	-0.10761	-0.00011392	-0.09102
-1.75	8.972e-05	0.06655	0.00011907	-0.11147	-5.6e-06	-0.04884	-5.456e-05	-0.06864	9.868e-05	0.25529	-9.39e-06	0.03691	-3.595e-05	-0.0269	-3.19e-05	-0.14438	-0.0001161	-0.0932
-1.725	0.00010712	0.08395	0.00013503	-0.09551	2.891e-05	-0.01433	-1.957e-05	-0.03365	7.06e-05	0.22721	1.799e-05	0.06429	-4.802e-05	-0.03897	-7.283e-05	-0.18531	-0.00010371	-0.08081
-1.7	9.826e-05	0.07509	0.00014382	-0.08672	4.97e-05	0.00646	7.64e-06	-0.00644	2.46e-05	0.18121	1.645e-05	0.06275	-4.55e-05	-0.03645	-0.00010965	-0.22213	-8.957e-05	-0.06667
-1.675	7.404e-05	0.05087	0.00016199	-0.06855	5.587e-05	0.01263	1.203e-05	-0.00205	-2.007e-05	0.13654	-1.239e-05	0.03391	-1.834e-05	-0.00929	-0.00012925	-0.24173	-7.302e-05	-0.05012
-1.65	4.461e-05	0.02144	0.00019217	-0.03837	5.507e-05	0.01183	3.62e-06	-0.01046	-7.015e-05	0.08646	-6.762e-05	-0.02132	2.654e-05	0.03559	-0.00014042	-0.2529	-5.699e-05	-0.03409
-1.625	2.198e-05	-0.00119	0.00023852	0.00798	4.972e-05	0.00648	-1.22e-06	-0.0153	-0.00011932	0.03729	-0.00013324	-0.08694	6.646e-05	0.07551	-0.00014269	-0.25517	-3.172e-05	-0.00882
-1.6	7.93e-06	-0.01524	0.00026042	0.02988	3.387e-05	-0.00937	1.661e-05	0.00253	-0.0001516	0.00501	-0.0001965	-0.1502	7.693e-05	0.08598	-0.00013865	-0.25113	-1.7e-06	0.0212
-1.575	-4.9e-06	-0.02807	0.00025363	0.02309	9.04e-06	-0.0342	3.935e-05	0.02527	-0.00016305	-0.00644	-0.00024613	-0.19983	5.29e-05	0.06195	-0.00012886	-0.24134	2.66e-05	0.0495
-1.55	-1.091e-05	-0.03408	0.00021776	-0.01278	-9.4e-06	-0.05264	4.821e-05	0.03413	-0.00014876	0.00785	-0.00026643	-0.22013	5.15e-06	0.0142	-0.00011377	-0.22625	4.762e-05	0.07052
-1.525	-1.77e-06	-0.02494	0.00015656	-0.07398	-2.339e-05	-0.06663	5.269e-05	0.03861	-0.00010921	0.0474	-0.00024755	-0.20125	-4.041e-05	-0.03136	-9.94e-05	-0.21188	4.877e-05	0.07167
-1.5	1.033e-05	-0.01284	9.187e-05	-0.13867	-3.761e-05	-0.08085	6.151e-05	0.04743	-6.991e-05	0.0867	-0.00019189	-0.14559	-8.819e-05	-0.07914	-8.42e-05	-0.19668	4.286e-05	0.06576
-1.475	2.727e-05	0.0041	4.649e-05	-0.18405	-5.989e-05	-0.10313	6.001e-05	0.04593	-5.523e-05	0.10138	-0.00011885	-0.07255	-0.00014472	-0.13567	-6.998e-05	-0.18246	3.461e-05	0.05751
-1.45	5.09e-05	0.02773	4.121e-05	-0.18933	-6.11e-05	-0.10434	4.002e-05	0.02594	-7.791e-05	0.0787	-5.26e-05	-0.0063	-0.00018448	-0.17543	-4.785e-05	-0.16033	4.079e-05	0.06369
-1.425	7.8e-05	0.05483	6.473e-05	-0.16581	-2.722e-05	-0.07046	1.017e-05	-0.00391	-0.00012124	0.03537	-2.36e-06	0.04394	-0.00018836	-0.17931	-1.016e-05	-0.12264	5.608e-05	0.07898
-1.4	0.00010314	0.07997	9.171e-05	-0.13883	3.363e-05	-0.00961	-9.97e-06	-0.02405	-0.00017203	-0.01542	2.87e-05	0.075	-0.0001709	-0.16185	3.456e-05	-0.07792	7.166e-05	0.09456
-1.375	0.00010892	0.08575	0.00010361	-0.12693	9.116e-05	0.04792	6.53e-06	-0.00755	-0.00021215	-0.05554	1.998e-05	0.06628	-0.00014048	-0.13143	7.301e-05	-0.03947	8.105e-05	0.10395
-1.35	9.994e-05	0.07677	9.542e-05	-0.13512	0.00012783	0.08459	4.204e-05	0.02796	-0.0002332	-0.07659	-8.95e-06	0.03735	-0.00010919	-0.10014	8.904e-05	-0.02344	7.894e-05	0.10184
-1.325	9.143e-05	0.06826	7.671e-05	-0.15383	0.0001303	0.08706	7.212e-05	0.05804	-0.00023564	-0.07903	-4.66e-05	-0.0003	-8.493e-05	-0.07588	7.308e-05	-0.0394	7.009e-05	0.09299
-1.3	8.882e-05	0.06565	5.704e-05	-0.1735	0.00010109	0.05785	7.765e-05	0.06357	-0.00023692	-0.08031	-8.036e-05	-0.03406	-8.243e-05	-0.07338	4.034e-05	-0.07214	5.683e-05	0.07973
-1.275	9.01e-05	0.06693	5.066e-05	-0.17988	5.465e-05	0.01141	5.616e-05	0.04208	-0.00025021	-0.0936	-8.022e-05	-0.03392	-0.00011	-0.10095	8.24e-06	-0.10424	3.895e-05	0.06185
-1.25	9.788e-05	0.07471	5.095e-05	-0.17959	9.1e-06	-0.03414	2.32e-05	0.00912	-0.00026732	-0.11071	-6.657e-05	-0.02027	-0.00015339	-0.14434	-9.72e-06	-0.1222	8.65e-06	0.03155
-1.225	0.00010662	0.08345	5.794e-05	-0.1726	-3.154e-05	-0.07478	-4.15e-06	-0.01823	-0.00027871	-0.1221	-6.333e-05	-0.01703	-0.00018422	-0.17517	-7.55e-06	-0.12003	-3.343e-05	-0.01053
-1.2	8.521e-05	0.06204	6.87e-05	-0.16184	-6.324e-05	-0.10648	-1.671e-05	-0.03079	-0.00028146	-0.12485	-7.857e-05	-0.03227	-0.00019658	-0.18753	8.27e-06	-0.10421	-5.875e-05	-0.03585
-1.175	3.3e-05	0.00983	9.588e-05	-0.13466	-7.042e-05	-0.11366	-1.486e-05	-0.02894	-0.00027121	-0.1146	-0.00010992	-0.06362	-0.00018442	-0.17537	3.179e-05	-0.08069	-7.013e-05	-0.04723
-1.15	-3.355e-05	-0.05672	0.00012791	-0.10263	-6.263e-05	-0.10587	-4.6e-07	-0.01454	-0.00025739	-0.10078	-0.00014438	-0.09808	-0.00015343	-0.14438	6.495e-05	-0.04753	-7.524e-05	-0.05234
-1.125	-8.961e-05	-0.11278	0.00014936	-0.08118	-5.395e-05	-0.09719	2.237e-05	0.00829	-0.00024662	-0.09001	-0.00015342	-0.10712	-0.0001172	-0.10815	0.00010607	-0.00641	-8.605e-05	-0.06315
-1.1	-0.0001234	-0.14657	0.00014972	-0.08082	-5.373e-05	-0.09697	6.374e-05	0.04966	-0.0002293	-0.07269	-0.0001396	-0.0933	-8.052e-05	-0.07147	0.00015149	0.03901	-0.00010287	-0.07997
-1.075	-0.00015984	-0.18301	0.0001167	-0.11384	-6.284e-05	-0.10608	0.00011563	0.10155	-0.00020043	-0.04382	-0.00011338	-0.06708	-3.514e-05	-0.02609	0.00019501	0.08253	-0.00010917	-0.08627
-1.05	-0.0001804	-0.20357	7.829e-05	-0.15225	-7.421e-05	-0.11745	0.00016685	0.15277	-0.00017812	-0.02151	-8.751e-05	-0.04121	2.153e-05	0.03058	0.00023133	0.11885	-8.876e-05	-0.06586
-1.025	-0.00017161	-0.19478	5.28e-05	-0.17774	-8.488e-05	-0.12812	0.00021774	0.20366	-0.00016345	-0.00684	-7.969e-05	-0.03339	6.685e-05	0.0759	0.0002463	0.13382	-4.23e-05	-0.0194
-1	-0.00014873	-0.1719	5.096e-05	-0.17958	-8.01e-05	-0.12334	0.00026461	0.25053	-0.00015815	-0.00154	-8.884e-05	-0.04254	7.784e-05	0.08689	0.0002206	0.10812	1.657e-05	0.03947
-0.975	-0.00010294	-0.12611	6.335e-05	-0.16719	-6.008e-05	-0.10332	0.00029192	0.27784	-0.00016286	-0.00625	-0.00010731	-0.06101	7.471e-05	0.08376	0.00015598	0.0435	6.823e-05	0.09113
-0.95	-5.23e-05	-0.07547	8.31e-05	-0.14744	-2.386e-05	-0.0671	0.00029478	0.2807	-0.00016636	-0.00975	-0.00012959	-0.08329	6.294e-05	0.07199	8.521e-05	-0.02727	0.00010489	0.12779
-0.925	-8.44e-06	-0.03161	8.838e-05	-0.14216	1.163e-05	-0.03161	0.00026477	0.25069	-0.00015086	0.00575	-0.00013855	-0.09225	4.398e-05	0.05303	2.206e-05	-0.09042	0.00011436	0.13726
-0.9	1.402e-05	-0.00915	7.627e-05	-0.15427	3.648e-05	-0.00676	0.00022581	0.21173	-0.00011135	0.04526	-0.00013509	-0.08879	1.552e-05	0.02457	-1.517e-05	-0.12765	9.834e-05	0.12124
-0.875	2.436e-05	0.00119	4.646e-05	-0.18408	4.812e-05	0.00488	0.00018621	0.17213	-6.453e-05	0.09208	-0.00011502	-0.06872	5.15e-06	0.0142	5.09e-06	-0.10739	5.596e-05	0.07886
-0.85	1.993e-05	-0.00324	2.173e-05	-0.20881	5.265e-05	0.00941	0.00015054	0.13646	-2.566e-05	0.13095	-8.991e-05	-0.04361	5.49e-06	0.01454	4.319e-05	-0.06929	1.462e-05	0.03752
-0.825	1.199e-05	-0.01118	1.683e-05	-0.21371	5.097e-05	0.00773	0.00011933	0.10525	-1.537e-05	0.14124	-6.858e-05	-0.02228	1.38e-05	0.02285	5.955e-05	-0.05293	-6.81e-06	0.01609
-0.8	-4.3e-06	-0.02747	6.27e-06	-0.22427	6.877e-05	0.02553	9.375e-05	0.07967	-4.114e-05	0.11547	-5.967e-05	-0.01337	2.814e-05	0.03719	5.378e-05	-0.0587	-8.95e-06	0.01395
-0.775	-2.218e-05	-0.04535	-1.264e-05	-0.24318	0.00010102	0.05778	7.678e-05	0.0627	-7.757e-05	0.07904	-5.77e-05	-0.0114	4.634e-05	0.05539	3.432e-05	-0.07816	-7.54e-06	0.01536
-0.75	-3.757e-05	-0.06074	-3.433e-05	-0.26487	0.00013551	0.09227	8.894e-05	0.07486	-0.00011631	0.0403	-6.199e-05	-0.01569	5.059e-05	0.05964	2.008e-05	-0.0924	-8.47e-06	0.01443
-0.725	-3.727e-05	-0.06044	-3.934e-05	-0.26988	0.0001687	0.12546	0.00012035	0.10627	-0.00014667	0.00994	-7.683e-05	-0.03053	5.221e-05	0.06126	1.31e-05	-0.09938	-9.48e-06	0.01342
-0.7	-2.43e-05	-0.04747	-1.954e-05	-0.25008	0.00019613	0.15289	0.00014656	0.13248	-0.00016769	-0.01108	-9.098e-05	-0.04468	5.447e-05	0.06352	2.951e-05	-0.08297	-5.85e-06	0.01705
-0.675	-8e-06	-0.03117	2.929e-05	-0.20125	0.00019721	0.15397	0.00015416	0.14008	-0.00016686	-0.01025	-9.044e-05	-0.04414	5.906e-05	0.06811	5.849e-05	-0.05399	3.52e-06	0.02642
-0.65	4.49e-06	-0.01868	0.00010078	-0.12976	0.00015555	0.11231	0.00012517	0.11109	-0.00014596	0.01065	-7.226e-05	-0.02596	5.243e-05	0.06148	8.121e-05	-0.03127	1.749e-05	0.04039
-0.625	4.19e-06	-0.01898	0.00016008	-0.07046	8.896e-05	0.04572	6.919e-05	0.05511	-0.00011502	0.04159	-4.687e-05	-0.00057	4.64e-05	0.05545	8.656e-05	-0.02592	4.352e-05	0.06642
-0.6	-2.21e-06	-0.02538	0.00019588	-0.03466	2.636e-05	-0.01688	1.195e-05	-0.00213	-7.52e-05	0.08141	-2.56e-05	0.0207	5.14e-05	0.06045	8.012e-05	-0.03236	6.933e-05	0.09223
-0.575	-1.097e-05	-0.03414	0.00020979	-0.02075	-1.636e-05	-0.0596	-2.825e-05	-0.04233	-5.311e-05	0.1035	-1.46e-05	0.0317	6.109e-05	0.07014	5.725e-05	-0.05523	8.128e-05	0.10418
-0.55	-1.94e-05	-0.04257	0.00019835	-0.03219	-3.32e-05	-0.07644	-4.513e-05	-0.05921	-6.582e-05	0.09079	-2.004e-05	0.02626	7.809e-05	0.08714	3.809e-05	-0.07439	7.17e-05	0.0946
-0.525	-2.514e-05	-0.04831	0.00018201	-0.04853	-4.119e-05	-0.08443	-4.82e-05	-0.06228	-9.799e-05	0.05862	-5.33e-05	-0.007	9.914e-05	0.10819	4.108e-05	-0.0714	4.172e-05	0.06462
-0.5	-3.311e-05	-0.05628	0.00016867	-0.06187	-5.417e-05	-0.09741	-4.334e-05	-0.05742	-0.0001279	0.02871	-0.00011095	-0.06465	0.00012543	0.13448	7.743e-05	-0.03505	6.4e-07	0.02354
-0.475	-3.447e-05	-0.05764	0.00015232	-0.07822	-5.107e-05	-0.09431	-2.734e-05	-0.04142	-0.00014526	0.01135	-0.00016507	-0.11877	0.00014899	0.15804	0.00013504	0.02256	-4.186e-05	-0.01896
-0.45	-1.511e-05	-0.03828	0.00013641	-0.09413	-2.358e-05	-0.06682	-2.68e-06	-0.01676	-0.00017003	-0.01342	-0.0001768	-0.1305	0.00016294	0.17199	0.00018591	0.07343	-7.706e-05	-0.05416
-0.425	9.82e-06	-0.01335	0.00013297	-0.09757	1.786e-05	-0.02538	1.596e-05	0.00188	-0.0001986	-0.04199	-0.0001382	-0.0919	0.00016346	0.17251	0.00019264	0.08016	-9.313e-05	-0.07023
-0.4	3.867e-05	0.0155	0.00014583	-0.08471	4.25e-05	-0.00074	2.063e-05	0.00655	-0.0002271	-0.07049	-6.348e-05	-0.01718	0.00013941	0.14846	0.00017767	0.06519	-0.00010121	-0.07831
-0.375	5.176e-05	0.02859	0.00015294	-0.0776	4.692e-05	0.00368	1.482e-05	0.00074	-0.00024701	-0.0904	2.72e-05	0.0735	8.663e-05	0.09568	0.00016073	0.04825	-0.00011355	-0.09065
-0.35	3.776e-05	0.01459	0.00014328	-0.08726	2.952e-05	-0.01372	1.275e-05	-0.00133	-0.00024988	-0.09327	8.486e-05	0.13116	2.224e-05	0.03129	0.00015104	0.03856	-0.00013697	-0.11407
-0.325	-4.28e-06	-0.02745	0.00011056	-0.11998	1.19e-05	-0.03134	1.517e-05	0.00109	-0.00022903	-0.07242	9.568e-05	0.14198	-2.994e-05	-0.02089	0.00014296	0.03048	-0.00016639	-0.14349
-0.3	-6.569e-05	-0.08886	6.491e-05	-0.16563	1.8e-06	-0.04144	1.594e-05	0.00186	-0.00018679	-0.03018	7.25e-05	0.1188	-6.181e-05	-0.05276	0.00012749	0.01501	-0.00019372	-0.17082
-0.275	-0.00012215	-0.14532	3.13e-05	-0.19924	3e-08	-0.04321	1.041e-05	-0.00367	-0.00014424	0.01237	3.284e-05	0.07914	-8.256e-05	-0.07351	0.00011298	0.0005	-0.00021619	-0.19329
-0.25	-0.00015191	-0.17508	1.657e-05	-0.21397	-7.88e-06	-0.05112	-5.19e-06	-0.01927	-0.00013128	0.02533	-2.96e-06	0.04334	-9.96e-05	-0.09055	8.637e-05	-0.02611	-0.00022464	-0.20174
-0.225	-0.00015544	-0.17861	2.592e-05	-0.20462	-2.348e-05	-0.06672	-2.301e-05	-0.03709	-0.00015485	0.00176	-3.509e-05	0.01121	-0.00010499	-0.09594	4.35e-05	-0.06898	-0.00020192	-0.17902
-0.2	-0.00014319	-0.16636	5.336e-05	-0.17718	-2.776e-05	-0.071	-2.613e-05	-0.04021	-0.00019036	-0.03375	-6.723e-05	-0.02093	-0.00010391	-0.09486	1.674e-05	-0.09574	-0.00014375	-0.12085
-0.175	-0.00013516	-0.15833	0.00010252	-0.12802	-1.409e-05	-0.05733	2.36e-06	-0.01172	-0.0002206	-0.06399	-0.00010534	-0.05904	-9.603e-05	-0.08698	1.028e-05	-0.1022	-5.788e-05	-0.03498
-0.15	-0.00012604	-0.14921	0.00016195	-0.06859	6.15e-06	-0.03709	6.123e-05	0.04715	-0.00022635	-0.06974	-0.00013425	-0.08795	-8.352e-05	-0.07447	2.65e-06	-0.10983	1.307e-05	0.03597
-0.125	-0.00011483	-0.138	0.00020935	-0.02119	3.21e-05	-0.01114	0.00012717	0.11309	-0.00021622	-0.05961	-0.00013328	-0.08698	-7.454e-05	-0.06549	-1.536e-05	-0.12784	2.355e-05	0.04645
-0.1	-0.00010958	-0.13275	0.00023951	0.00897	5.707e-05	0.01383	0.00017427	0.16019	-0.00020416	-0.04755	-9.888e-05	-0.05258	-6.369e-05	-0.05464	-5.179e-05	-0.16427	-1.028e-05	0.01262
-0.075	-0.00010755	-0.13072	0.00024152	0.01098	8.036e-05	0.03712	0.00019701	0.18293	-0.00020081	-0.0442	-5.393e-05	-0.00763	-5.447e-05	-0.04542	-8.294e-05	-0.19542	-5.32e-05	-0.0303
-0.05	-0.00011041	-0.13358	0.00021444	-0.0161	9.55e-05	0.05226	0.00020327	0.18919	-0.0001979	-0.04129	-9.73e-06	0.03657	-4.675e-05	-0.0377	-7.584e-05	-0.18832	-7.744e-05	-0.05454
-0.025	-0.00011611	-0.13928	0.00019096	-0.03958	9.753e-05	0.05429	0.00018584	0.17176	-0.00019942	-0.04281	2.393e-05	0.07023	-3.787e-05	-0.02882	-1.359e-05	-0.12607	-7.802e-05	-0.05512
0	-0.0001184	-0.14157	0.00019466	-0.03588	8.357e-05	0.04033	0.00014468	0.1306	-0.00020598	-0.04937	4.092e-05	0.08722	-3.032e-05	-0.02127	7.383e-05	-0.03865	-5.609e-05	-0.03319
0.025	-0.00011546	-0.13863	0.00022168	-0.00886	6.068e-05	0.01744	9.039e-05	0.07631	-0.000223	-0.06639	4.21e-05	0.0884	-1.525e-05	-0.0062	0.00015325	0.04077	-3.251e-05	-0.00961
0.05	-0.00011678	-0.13995	0.00025953	0.02899	3.962e-05	-0.00362	4.692e-05	0.03284	-0.00024645	-0.08984	3.236e-05	0.07866	1.176e-05	0.02081	0.00019428	0.0818	-2.761e-05	-0.00471
0.075	-0.00013036	-0.15353	0.0002966	0.06606	3.449e-05	-0.00875	9.71e-06	-0.00437	-0.00028454	-0.12793	1.447e-05	0.06077	4.935e-05	0.0584	0.00020061	0.08813	-2.802e-05	-0.00512
0.1	-0.0001512	-0.17437	0.00031826	0.08772	6.085e-05	0.01761	3.03e-06	-0.01105	-0.00032595	-0.16934	-2.095e-05	0.02535	8.669e-05	0.09574	0.0001976	0.08512	-2.511e-05	-0.00221
0.125	-0.00017727	-0.20044	0.00031547	0.08493	0.00010435	0.06111	1.988e-05	0.0058	-0.00035295	-0.19634	-7.322e-05	-0.02692	9.475e-05	0.1038	0.00019931	0.08683	-2.612e-05	-0.00322
0.15	-0.00020023	-0.2234	0.00027513	0.04459	0.00014876	0.10552	4.967e-05	0.03559	-0.00034839	-0.19178	-0.00013038	-0.08408	6.054e-05	0.06959	0.0002001	0.08762	-3.552e-05	-0.01262
0.175	-0.00021902	-0.24219	0.00020773	-0.02281	0.00016827	0.12503	7.349e-05	0.05941	-0.000321	-0.16439	-0.00018515	-0.13885	-3.04e-06	0.00601	0.00019174	0.07926	-5.326e-05	-0.03036
0.2	-0.00022871	-0.25188	0.00013109	-0.09945	0.00015077	0.10753	8.421e-05	0.07013	-0.00029542	-0.13881	-0.00022426	-0.17796	-7.174e-05	-0.06269	0.00015762	0.04514	-8.274e-05	-0.05984
0.225	-0.00023213	-0.2553	6.469e-05	-0.16585	0.00010128	0.05804	0.00010764	0.09356	-0.00027296	-0.11635	-0.00023132	-0.18502	-0.00010919	-0.10014	0.00011652	0.00404	-0.0001122	-0.0893
0.25	-0.00022785	-0.25102	1.513e-05	-0.21541	3.756e-05	-0.00568	0.00013424	0.12016	-0.00024656	-0.08995	-0.0002047	-0.1584	-0.00010652	-0.09747	9.229e-05	-0.02019	-0.00013071	-0.10781
0.275	-0.00022437	-0.24754	-7.9e-06	-0.23844	-2.323e-05	-0.06647	0.00015871	0.14463	-0.00020917	-0.05256	-0.00016513	-0.11883	-7.479e-05	-0.06574	8.416e-05	-0.02832	-0.00013367	-0.11077
0.3	-0.00022859	-0.25176	8.8e-07	-0.22966	-6.036e-05	-0.1036	0.00017631	0.16223	-0.00017789	-0.02128	-0.00012056	-0.07426	-4.973e-05	-0.04068	8.51e-05	-0.02738	-0.00012961	-0.10671
0.325	-0.00023438	-0.25755	3.06e-05	-0.19994	-7.249e-05	-0.11573	0.00018601	0.17193	-0.00016706	-0.01045	-7.906e-05	-0.03276	-5.252e-05	-0.04347	8.862e-05	-0.02386	-0.0001309	-0.108
0.35	-0.00023175	-0.25492	5.767e-05	-0.17287	-5.513e-05	-0.09837	0.00018547	0.17139	-0.00016738	-0.01077	-4.905e-05	-0.00275	-8.913e-05	-0.08008	9.642e-05	-0.01606	-0.00012723	-0.10433
0.375	-0.00021234	-0.23551	6.484e-05	-0.1657	-2.38e-05	-0.06704	0.00018265	0.16857	-0.00016985	-0.01324	-3.197e-05	0.01433	-0.00014563	-0.13658	0.0001042	-0.00828	-0.000126	-0.1031
0.4	-0.00017835	-0.20152	4.841e-05	-0.18213	7.05e-06	-0.03619	0.00016809	0.15401	-0.00016251	-0.0059	-1.936e-05	0.02694	-0.00020517	-0.19612	0.0001196	0.00712	-0.0001363	-0.1134
0.425	-0.00015467	-0.17784	3.538e-05	-0.19516	1.162e-05	-0.03162	0.00014556	0.13148	-0.00014291	0.0137	1.306e-05	0.05936	-0.0002562	-0.24715	0.00013618	0.0237	-0.00015765	-0.13475
0.45	-0.00015786	-0.18103	4.211e-05	-0.18843	-6.11e-06	-0.04935	0.00011526	0.10118	-0.00010536	0.05125	6.177e-05	0.10807	-0.00029641	-0.28736	0.00013541	0.02293	-0.00018705	-0.16415
0.475	-0.00017609	-0.19926	6.366e-05	-0.16688	-2.928e-05	-0.07252	7.875e-05	0.06467	-6.392e-05	0.09269	0.00010553	0.15183	-0.00032216	-0.31311	0.00011254	6e-05	-0.00021958	-0.19668
0.5	-0.00020132	-0.22449	8.309e-05	-0.14745	-5.876e-05	-0.102	3.408e-05	0.02	-3.276e-05	0.12385	0.0001243	0.1706	-0.00032943	-0.32038	7.219e-05	-0.04029	-0.00025435	-0.23145
0.525	-0.00022305	-0.24622	8.688e-05	-0.14366	-7.478e-05	-0.11802	-1.112e-05	-0.0252	-2.322e-05	0.13339	0.00013146	0.17776	-0.00029729	-0.28824	3.69e-05	-0.07558	-0.00028039	-0.25749
0.55	-0.0002078	-0.23097	8.455e-05	-0.14599	-6.543e-05	-0.10867	-3.867e-05	-0.05275	-2.641e-05	0.1302	0.00013483	0.18113	-0.00024401	-0.23496	7.81e-06	-0.10467	-0.00029309	-0.27019
0.575	-0.00014963	-0.1728	8.107e-05	-0.14947	-3.716e-05	-0.0804	-5.2e-05	-0.06608	-2.212e-05	0.13449	0.00012728	0.17358	-0.00019113	-0.18208	-2.494e-05	-0.13742	-0.00028084	-0.25794
0.6	-8.643e-05	-0.1096	7.881e-05	-0.15173	-5.54e-06	-0.04878	-5.807e-05	-0.07215	6.7e-07	0.15728	0.00011377	0.16007	-0.00013937	-0.13032	-5.744e-05	-0.16992	-0.00024715	-0.22425
0.625	-6.02e-05	-0.08337	6.24e-05	-0.16814	1.684e-05	-0.0264	-7.272e-05	-0.0868	3.619e-05	0.1928	9.03e-05	0.1366	-9.407e-05	-0.08502	-9.138e-05	-0.20386	-0.0001905	-0.1676
0.65	-9.497e-05	-0.11814	4.258e-05	-0.18796	3.136e-05	-0.01188	-8.237e-05	-0.09645	6.605e-05	0.22266	6.352e-05	0.10982	-5.14e-05	-0.04235	-0.00011976	-0.23224	-0.00013449	-0.11159
0.675	-0.00018898	-0.21215	1.984e-05	-0.2107	3.061e-05	-0.01263	-0.00010184	-0.11592	7.649e-05	0.2331	2.602e-05	0.07232	-3.074e-05	-0.02169	-0.00014639	-0.25887	-8.401e-05	-0.06111
0.7	-0.00029332	-0.31649	1.102e-05	-0.21952	2.436e-05	-0.01888	-0.00013229	-0.14637	6.207e-05	0.21868	-1.46e-05	0.0317	-2.787e-05	-0.01882	-0.00015331	-0.26579	-5.737e-05	-0.03447
0.725	-0.00034207	-0.36524	3.261e-05	-0.19793	3.539e-05	-0.00785	-0.00014483	-0.15891	1.646e-05	0.17307	-3.933e-05	0.00697	-5.218e-05	-0.04313	-0.00012842	-0.2409	-6.468e-05	-0.04178
0.75	-0.00028473	-0.3079	7.865e-05	-0.15189	7.353e-05	0.03029	-0.00011872	-0.1328	-4.085e-05	0.11576	-4.206e-05	0.00424	-8.807e-05	-0.07902	-9.034e-05	-0.20282	-9.405e-05	-0.07115
0.775	-0.00013714	-0.16031	0.00013902	-0.09152	0.00012141	0.07817	-5.064e-05	-0.06472	-0.00010402	0.05259	-2.386e-05	0.02244	-0.0001249	-0.11585	-8.2e-05	-0.19448	-0.00013065	-0.10775
0.8	3.844e-05	0.01527	0.00019644	-0.0341	0.0001705	0.12726	3.65e-05	0.02242	-0.0001508	0.00581	-3.08e-06	0.04322	-0.00014746	-0.13841	-0.00010004	-0.21252	-0.00015665	-0.13375
0.825	0.00018874	0.16557	0.00023241	0.00187	0.00019974	0.1565	0.00011573	0.10165	-0.00016056	-0.00395	4.61e-06	0.05091	-0.00014287	-0.13382	-0.00011367	-0.22615	-0.00017406	-0.15116
0.85	0.00023351	0.21034	0.00022996	-0.00058	0.00019156	0.14832	0.00014384	0.12976	-0.00013847	0.01814	1.704e-05	0.06334	-0.00011636	-0.10731	-0.00011701	-0.22949	-0.00019074	-0.16784
0.875	0.00015016	0.12699	0.00018966	-0.04088	0.0001575	0.11426	0.00011132	0.09724	-8.943e-05	0.06718	1.833e-05	0.06463	-7.866e-05	-0.06961	-9.32e-05	-0.20568	-0.00021238	-0.18948
0.9	-2.56e-05	-0.04877	0.00013265	-0.09789	0.00012028	0.07704	4.95e-05	0.03542	-3.085e-05	0.12576	1.04e-05	0.0567	-3.798e-05	-0.02893	-5.939e-05	-0.17187	-0.0002355	-0.2126
0.925	-0.0002227	-0.24587	7.886e-05	-0.15168	8.869e-05	0.04545	9.34e-06	-0.00474	1.851e-05	0.17512	1.411e-05	0.06041	-6.63e-06	0.00242	-2.994e-05	-0.14242	-0.00023955	-0.21665
0.95	-0.00034965	-0.37282	5.144e-05	-0.1791	6.196e-05	0.01872	3.98e-06	-0.0101	4.556e-05	0.20217	3.417e-05	0.08047	2.501e-05	0.03406	-2.459e-05	-0.13707	-0.00022849	-0.20559
0.975	-0.00034875	-0.37192	5.235e-05	-0.17819	5.196e-05	0.00872	2.199e-05	0.00791	5.076e-05	0.20737	4.767e-05	0.09397	5.631e-05	0.06536	-3.393e-05	-0.14641	-0.00020626	-0.18336
1	-0.00021665	-0.23982	7.687e-05	-0.15367	4.314e-05	-0.0001	5.902e-05	0.04494	3.558e-05	0.19219	3.825e-05	0.08455	8.979e-05	0.09884	-5.259e-05	-0.16507	-0.00018927	-0.16637
1.025	-1.098e-05	-0.03415	0.00010414	-0.1264	3.848e-05	-0.00476	0.00010795	0.09387	7.93e-06	0.16454	2.161e-05	0.06791	0.0001225	0.13155	-6.661e-05	-0.17909	-0.00017407	-0.15117
1.05	0.00019373	0.17056	0.00012762	-0.10292	3.1e-05	-0.01224	0.00015515	0.14107	-1.82e-05	0.13841	1.79e-06	0.04809	0.0001339	0.14295	-5.936e-05	-0.17184	-0.00016397	-0.14107
1.075	0.00032613	0.30296	0.00012814	-0.1024	1.992e-05	-0.02332	0.00018971	0.17563	-3.425e-05	0.12236	-1.723e-05	0.02907	0.0001141	0.12315	-3.419e-05	-0.14667	-0.00015194	-0.12904
1.1	0.00032322	0.30005	9.43e-05	-0.13624	1.043e-05	-0.03281	0.00019922	0.18514	-3.38e-05	0.12281	-4.123e-05	0.00507	7.928e-05	0.08833	-7.9e-06	-0.12038	-0.0001395	-0.1166
1.125	0.00016354	0.14037	3.158e-05	-0.19896	-9.06e-06	-0.0523	0.00017859	0.16451	-1.405e-05	0.14256	-6.178e-05	-0.01548	4.217e-05	0.05122	1.654e-05	-0.09594	-0.00013334	-0.11044
1.15	-9.927e-05	-0.12244	-3.114e-05	-0.26168	-3.851e-05	-0.08175	0.00015221	0.13813	-8e-06	0.14861	-5.544e-05	-0.00914	1.1e-05	0.02005	2.955e-05	-0.08293	-0.00014092	-0.11802
1.175	-0.00033355	-0.35672	-7.182e-05	-0.30236	-6.582e-05	-0.10906	0.00013418	0.1201	-3.085e-05	0.12576	-5.76e-06	0.04054	-1.768e-05	-0.00863	3.732e-05	-0.07516	-0.00016439	-0.14149
1.2	-0.00042831	-0.45148	-5.277e-05	-0.28331	-6.701e-05	-0.11025	0.00013333	0.11925	-6.95e-05	0.08711	5.666e-05	0.10296	-2.996e-05	-0.02091	4.22e-05	-0.07028	-0.00017821	-0.15531
1.225	-0.00032873	-0.3519	2.99e-05	-0.20064	-3.826e-05	-0.0815	0.00015952	0.14544	-9.793e-05	0.05868	0.00010174	0.14804	-2.361e-05	-0.01456	3.43e-05	-0.07818	-0.00017357	-0.15067
1.25	-5.95e-05	-0.08267	0.00014682	-0.08372	-1.32e-06	-0.04456	0.00019904	0.18496	-0.00011348	0.04313	0.00011297	0.15927	-1.782e-05	-0.00877	1.869e-05	-0.09379	-0.00015409	-0.13119
1.275	0.00030321	0.28004	0.00024864	0.0181	3.779e-05	-0.00545	0.00023598	0.2219	-0.00012518	0.03143	9.301e-05	0.13931	-1.993e-05	-0.01088	-3.34e-06	-0.11582	-0.00013206	-0.10916
1.3	0.00065556	0.63239	0.00028746	0.05692	8.329e-05	0.04005	0.00025927	0.24519	-0.00013295	0.02366	5.681e-05	0.10311	-1.579e-05	-0.00674	-2.376e-05	-0.13624	-0.00011079	-0.08789
1.325	0.00089318	0.87001	0.00028008	0.04954	0.0001191	0.07586	0.00025868	0.2446	-0.00014334	0.01327	1.592e-05	0.06222	-2.445e-05	-0.0154	-4.468e-05	-0.15716	-0.00010412	-0.08122
1.35	0.00095144	0.92827	0.0002475	0.01696	0.00013158	0.08834	0.00023902	0.22494	-0.0001456	0.01101	-2.799e-05	0.01831	-4.234e-05	-0.03329	-6.276e-05	-0.17524	-0.00011862	-0.09572
1.375	0.00084615	0.82298	0.00021226	-0.01828	0.00011466	0.07142	0.00021661	0.20253	-0.00013863	0.01798	-7.209e-05	-0.02579	-6.871e-05	-0.05966	-5.943e-05	-0.17191	-0.00014215	-0.11925
1.4	0.00065393	0.63076	0.00021422	-0.01632	9.542e-05	0.05218	0.00020582	0.19174	-0.00012685	0.02976	-9.556e-05	-0.04926	-9.83e-05	-0.08925	-2.022e-05	-0.1327	-0.0001632	-0.1403
1.425	0.00047417	0.451	0.00028763	0.05709	9.49e-05	0.05166	0.0001992	0.18512	-0.00011348	0.04313	-9.648e-05	-0.05018	-0.00011128	-0.10223	4.154e-05	-0.07094	-0.00017318	-0.15028
1.45	0.00038839	0.36522	0.00044754	0.217	0.00012298	0.07974	0.00020387	0.18979	-0.00010037	0.05624	-8.912e-05	-0.04282	-0.0001065	-0.09745	0.00010414	-0.00834	-0.0001814	-0.1585
1.475	0.00042307	0.3999	0.00065312	0.42258	0.00017222	0.12898	0.00022729	0.21321	-7.521e-05	0.0814	-8.211e-05	-0.03581	-9.862e-05	-0.08957	0.00014311	0.03063	-0.00019876	-0.17586
1.5	0.00052766	0.50449	0.00084762	0.61708	0.00024516	0.20192	0.00026725	0.25317	-4.085e-05	0.11576	-7.005e-05	-0.02375	-9.862e-05	-0.08957	0.00014985	0.03737	-0.00023857	-0.21567
1.525	0.0006274	0.60423	0.00096745	0.73691	0.00033633	0.29309	0.00032423	0.31015	-1.414e-05	0.14247	-4.781e-05	-0.00151	-0.00010853	-0.09948	0.00012751	0.01503	-0.00027805	-0.25515
1.55	0.00063869	0.61552	0.00098266	0.75212	0.00042671	0.38347	0.00039616	0.38208	1.844e-05	0.17505	-3.78e-06	0.04252	-0.00013606	-0.12701	8.992e-05	-0.02256	-0.00029728	-0.27438
1.575	0.0005101	0.48693	0.00087763	0.64709	0.00049704	0.4538	0.00046988	0.4558	5.579e-05	0.2124	4.353e-05	0.08983	-0.00015294	-0.14389	5.639e-05	-0.05609	-0.00029329	-0.27039
1.6	0.00021739	0.19422	0.00066686	0.43632	0.00054914	0.5059	0.00051958	0.5055	0.00010289	0.2595	7.796e-05	0.12426	-0.00014177	-0.13272	2.467e-05	-0.08781	-0.00027082	-0.24792
1.625	-0.00021009	-0.23326	0.00040409	0.17355	0.00056524	0.522	0.00051907	0.50499	0.00015072	0.30733	8.676e-05	0.13306	-0.0001093	-0.10025	-1.735e-05	-0.12983	-0.00023333	-0.21043
1.65	-0.00067517	-0.69834	0.00015775	-0.07279	0.00053718	0.49394	0.00047363	0.45955	0.0001823	0.33891	6.45e-05	0.1108	-7.728e-05	-0.06823	-6.373e-05	-0.17621	-0.00020431	-0.18141
1.675	-0.00105249	-1.07566	-3.265e-05	-0.26319	0.00048999	0.44675	0.00041004	0.39596	0.00020723	0.36384	2.706e-05	0.07336	-5.712e-05	-0.04807	-9.97e-05	-0.21218	-0.00019044	-0.16754
1.7	-0.00124579	-1.26896	-0.00014188	-0.37242	0.00042693	0.38369	0.00032918	0.3151	0.00021736	0.37397	9.06e-06	0.05536	-5.055e-05	-0.0415	-0.00011441	-0.22689	-0.00018032	-0.15742
1.725	-0.00123	-1.25317	-0.00017039	-0.40093	0.00037482	0.33158	0.00024171	0.22763	0.00021779	0.3744	-2.49e-06	0.04381	-4.447e-05	-0.03542	-0.00011067	-0.22315	-0.00016844	-0.14554
1.75	-0.00106194	-1.08511	-0.00015474	-0.38528	0.00032987	0.28663	0.00015451	0.14043	0.00022287	0.37948	-2.782e-05	0.01848	-3.633e-05	-0.02728	-9.83e-05	-0.21078	-0.00016448	-0.14158
1.775	-0.00083503	-0.8582	-0.00015726	-0.3878	0.00027733	0.23409	5.473e-05	0.04065	0.0002339	0.39051	-6.014e-05	-0.01384	-2.054e-05	-0.01149	-7.167e-05	-0.18415	-0.00017331	-0.15041
1.8	-0.00062124	-0.64441	-0.00020037	-0.43091	0.0002095	0.16626	-6.785e-05	-0.08193	0.00024932	0.40593	-9.994e-05	-0.05364	-3.97e-06	0.00508	-3.819e-05	-0.15067	-0.00019745	-0.17455
1.825	-0.00050694	-0.53011	-0.0003044	-0.53494	0.00012277	0.07953	-0.00021581	-0.22989	0.00026899	0.4256	-0.00013118	-0.08488	8.25e-06	0.0173	-6.82e-06	-0.1193	-0.00022751	-0.20461
1.85	-0.00053389	-0.55706	-0.00047861	-0.70915	3.738e-05	-0.00586	-0.00036983	-0.38391	0.00028769	0.4443	-0.00014987	-0.10357	1.287e-05	0.02192	-7.73e-06	-0.12021	-0.00025974	-0.23684
1.875	-0.00065521	-0.67838	-0.00067143	-0.90197	-3.901e-05	-0.08225	-0.00051767	-0.53175	0.00030283	0.45944	-0.00016341	-0.11711	6.58e-06	0.01563	-4.747e-05	-0.15995	-0.00027461	-0.25171
1.9	-0.00074917	-0.77234	-0.00081825	-1.04879	-0.00011851	-0.16175	-0.00064181	-0.65589	0.00030593	0.46254	-0.00017978	-0.13348	-7.83e-06	0.00122	-0.0001032	-0.21568	-0.00025085	-0.22795
1.925	-0.00070297	-0.72614	-0.00086347	-1.09401	-0.00018488	-0.22812	-0.00072342	-0.7375	0.00029403	0.45064	-0.00019753	-0.15123	-2.949e-05	-0.02044	-0.00015366	-0.26614	-0.00020226	-0.17936
1.95	-0.00045478	-0.47795	-0.00080408	-1.03462	-0.00022754	-0.27078	-0.00074787	-0.76195	0.00027221	0.42882	-0.00019189	-0.14559	-4.961e-05	-0.04056	-0.00018202	-0.2945	-0.00016079	-0.13789
1.975	-2.33e-05	-0.04647	-0.00066119	-0.89173	-0.00025545	-0.29869	-0.00071993	-0.73401	0.00024772	0.40433	-0.00016672	-0.12042	-6.807e-05	-0.05902	-0.0001869	-0.29938	-0.00015891	-0.13601
2	0.00050592	0.48275	-0.00046557	-0.69611	-0.00028374	-0.32698	-0.00064136	-0.65544	0.00021996	0.37657	-0.00014969	-0.10339	-7.777e-05	-0.06872	-0.00014656	-0.25904	-0.00019148	-0.16858
2.025	0.00101673	0.99356	-0.00026332	-0.49386	-0.00031382	-0.35706	-0.000537	-0.55108	0.00019751	0.35412	-0.00015473	-0.10843	-6.881e-05	-0.05976	-6.027e-05	-0.17275	-0.00024336	-0.22046
2.05	0.00140773	1.38456	-9.657e-05	-0.32711	-0.00034302	-0.38626	-0.00043272	-0.4468	0.00018409	0.3407	-0.00015698	-0.11068	-5.034e-05	-0.04129	3.01e-05	-0.08238	-0.00029403	-0.27113
2.075	0.00160434	1.58117	1.906e-05	-0.21148	-0.00038837	-0.43161	-0.00034923	-0.36331	0.00017078	0.32739	-0.000139	-0.0927	-3.902e-05	-0.02997	7.104e-05	-0.04144	-0.00032512	-0.30222
2.1	0.00159097	1.5678	0.00010138	-0.12916	-0.00044972	-0.49296	-0.00029689	-0.31097	0.00014133	0.29794	-9.828e-05	-0.05198	-4.713e-05	-0.03808	5.847e-05	-0.05401	-0.00033759	-0.31469
2.125	0.00140057	1.3774	0.00017791	-0.05263	-0.0005018	-0.54504	-0.00024777	-0.26185	8.791e-05	0.24452	-5.051e-05	-0.00421	-7.631e-05	-0.06726	2.232e-05	-0.09016	-0.0003176	-0.2947
2.15	0.00113974	1.11657	0.00027992	0.04938	-0.00052225	-0.56549	-0.00017797	-0.19205	6.45e-06	0.16306	-4.97e-06	0.04133	-0.00011589	-0.10684	-1.586e-05	-0.12834	-0.0002865	-0.2636
2.175	0.00092443	0.90126	0.00042575	0.19521	-0.00049309	-0.53633	-5.263e-05	-0.06671	-8.168e-05	0.07493	2.754e-05	0.07384	-0.00014695	-0.1379	-4.054e-05	-0.15302	-0.00025051	-0.22761
2.2	0.0008208	0.79763	0.00062585	0.39531	-0.00041343	-0.45667	0.00014296	0.12888	-0.00017151	-0.0149	3.851e-05	0.08481	-0.00015833	-0.14928	-4.54e-05	-0.15788	-0.00021911	-0.19621
2.225	0.00082775	0.80458	0.0008345	0.60396	-0.00027867	-0.32191	0.00037826	0.36418	-0.00026206	-0.10545	4.323e-05	0.08953	-0.00015264	-0.14359	-2.947e-05	-0.14195	-0.00020126	-0.17836
2.25	0.00089937	0.8762	0.00099692	0.76638	-9.095e-05	-0.13419	0.00060913	0.59505	-0.0003301	-0.17349	5.1e-05	0.0973	-0.00013024	-0.12119	3.63e-06	-0.10885	-0.00018911	-0.16621
2.275	0.00097286	0.94969	0.00106608	0.83554	0.00012989	0.08665	0.00078321	0.76913	-0.00037542	-0.21881	5.815e-05	0.10445	-0.00010486	-0.09581	1.294e-05	-0.09954	-0.00017927	-0.15637
2.3	0.00096321	0.94004	0.00101877	0.78823	0.00034718	0.30394	0.00088963	0.87555	-0.00039506	-0.23845	4.302e-05	0.08932	-7.776e-05	-0.06871	-1.095e-05	-0.12343	-0.00017763	-0.15473
2.325	0.0008092	0.78603	0.00085993	0.62939	0.00051697	0.47373	0.00093957	0.92549	-0.00039518	-0.23857	1.336e-05	0.05966	-5.574e-05	-0.04669	-4.928e-05	-0.16176	-0.00017728	-0.15438
2.35	0.00050739	0.48422	0.00064062	0.41008	0.0006043	0.56106	0.00093738	0.9233	-0.00037248	-0.21587	-2.146e-05	0.02484	-4.282e-05	-0.03377	-8.584e-05	-0.19832	-0.00017872	-0.15582
2.375	0.00011406	0.09089	0.00042119	0.19065	0.00058761	0.54437	0.00089702	0.88294	-0.00032782	-0.17121	-4.894e-05	-0.00264	-2.681e-05	-0.01776	-0.00010184	-0.21432	-0.00016379	-0.14089
2.4	-0.00027913	-0.3023	0.00026652	0.03598	0.00051128	0.46804	0.00083562	0.82154	-0.00026462	-0.10801	-6.976e-05	-0.02346	-1.098e-05	-0.00193	-9.456e-05	-0.20704	-0.00013224	-0.10934
2.425	-0.0005588	-0.58197	0.00020506	-0.02548	0.00043817	0.39493	0.00076505	0.75097	-0.00018094	-0.02433	-8.967e-05	-0.04337	-7.8e-06	0.00125	-7.632e-05	-0.1888	-9.535e-05	-0.07245
2.45	-0.00063795	-0.66112	0.00023522	0.00468	0.00038877	0.34553	0.00067727	0.66319	-7.675e-05	0.07986	-0.00011435	-0.06805	-3.503e-05	-0.02598	-5.829e-05	-0.17077	-5.377e-05	-0.03087
2.475	-0.00052262	-0.54579	0.00029953	0.06899	0.00036429	0.32105	0.00060134	0.58726	4.125e-05	0.19786	-0.00012986	-0.08356	-8.806e-05	-0.07901	-3.904e-05	-0.15152	-7.73e-06	0.01517
2.5	-0.00027145	-0.29462	0.00033626	0.10572	0.00034295	0.29971	0.00055238	0.5383	0.00014132	0.29793	-0.00013024	-0.08394	-0.00013803	-0.12898	-2.214e-05	-0.13462	2.6e-05	0.0489
2.525	1.272e-05	-0.01045	0.00028484	0.0543	0.00032006	0.27682	0.00052633	0.51225	0.00021295	0.36956	-0.00010781	-0.06151	-0.00015801	-0.14896	-2.696e-05	-0.13944	4.689e-05	0.06979
2.55	0.0002336	0.21043	0.00013767	-0.09287	0.00029335	0.25011	0.00050799	0.49391	0.00026307	0.41968	-7.573e-05	-0.02943	-0.00016626	-0.15721	-3.904e-05	-0.15152	4.746e-05	0.07036
2.575	0.00032673	0.30356	-6.482e-05	-0.29536	0.00025846	0.21522	0.00048728	0.4732	0.00029378	0.45039	-5.209e-05	-0.00579	-0.00019655	-0.1875	-4.486e-05	-0.15734	3.205e-05	0.05495
2.6	0.00028386	0.26069	-0.00028105	-0.51159	0.00021693	0.17369	0.00044647	0.43239	0.00031575	0.47236	-4.26e-05	0.0037	-0.00023644	-0.22739	-2.78e-05	-0.14028	1.366e-05	0.03656
2.625	0.00014981	0.12664	-0.00045284	-0.68338	0.00017131	0.12807	0.0003801	0.36602	0.0003243	0.48091	-3.235e-05	0.01395	-0.00025462	-0.24557	1.5e-06	-0.11098	-7.75e-06	0.01515
2.65	2.156e-05	-0.00161	-0.0005315	-0.76204	0.00013359	0.09035	0.00030869	0.29461	0.00031413	0.47074	-1.253e-05	0.03377	-0.00024448	-0.23543	3.269e-05	-0.07979	-1.861e-05	0.00429
2.675	-1.485e-05	-0.03802	-0.00049442	-0.72496	0.00011664	0.0734	0.00025563	0.24155	0.00028262	0.43923	8.18e-06	0.05448	-0.00020569	-0.19664	4.932e-05	-0.06316	-1.641e-05	0.00649
2.7	0.00011061	0.08744	-0.00035555	-0.58609	0.0001117	0.06846	0.00023148	0.2174	0.0002539	0.41051	4.056e-05	0.08686	-0.00014758	-0.13853	3.632e-05	-0.07616	-5.83e-06	0.01707
2.725	0.00040583	0.38266	-0.00015181	-0.38235	0.00010525	0.06201	0.00022335	0.20927	0.00024964	0.40625	6.273e-05	0.10903	-8.647e-05	-0.07742	2.91e-06	-0.10957	-5.02e-06	0.01788
2.75	0.00080349	0.78032	5.562e-05	-0.17492	0.00010558	0.06234	0.00023856	0.22448	0.00025564	0.41225	7.756e-05	0.12386	-3.534e-05	-0.02629	-9.64e-06	-0.12212	-1.368e-05	0.00922
2.775	0.00118012	1.15695	0.00020933	-0.02121	0.00012196	0.07872	0.00026487	0.25079	0.00025829	0.4149	9.006e-05	0.13636	-1.808e-05	-0.00903	1.709e-05	-0.09539	-3.37e-06	0.01953
2.8	0.00141054	1.38737	0.00027811	0.04757	0.00015779	0.11455	0.00028348	0.2694	0.00025941	0.41602	0.00010139	0.14769	-3.665e-05	-0.0276	5.683e-05	-0.05565	1.908e-05	0.04198
2.825	0.00145047	1.4273	0.00026524	0.0347	0.00018398	0.14074	0.00029586	0.28178	0.00025548	0.41209	0.00010936	0.15566	-7.027e-05	-0.06122	0.00010729	-0.00519	1.897e-05	0.04187
2.85	0.00130577	1.2826	0.00022431	-0.00623	0.00017887	0.13563	0.0003055	0.29142	0.00024902	0.40563	0.00011689	0.16319	-9.905e-05	-0.09	0.00014356	0.03108	-5.47e-06	0.01743
2.875	0.00102526	1.00209	0.00021114	-0.0194	0.00013682	0.09358	0.00030331	0.28923	0.00024771	0.40432	0.00011961	0.16591	-0.00010555	-0.0965	0.00015463	0.04215	-3.496e-05	-0.01206
2.9	0.00069726	0.67409	0.00024291	0.01237	8.286e-05	0.03962	0.00030333	0.28925	0.00024037	0.39698	0.00013225	0.17855	-8.708e-05	-0.07803	0.00014967	0.03719	-5.025e-05	-0.02735
2.925	0.00042551	0.40234	0.00031292	0.08238	4.748e-05	0.00424	0.00031384	0.29976	0.00021725	0.37386	0.00016047	0.20677	-4.906e-05	-0.04001	0.00013534	0.02286	-4.039e-05	-0.01749
2.95	0.00029702	0.27385	0.00040188	0.17134	3.828e-05	-0.00496	0.00034661	0.33253	0.00017487	0.33148	0.00019295	0.23925	1.92e-05	0.02825	0.0001103	-0.00218	-2.253e-05	0.00037
2.975	0.00033165	0.30848	0.0004994	0.26886	4.775e-05	0.00451	0.00040989	0.39581	0.0001193	0.27591	0.00021319	0.25949	9.202e-05	0.10107	7.607e-05	-0.03641	-1.478e-05	0.00812
3	0.00049071	0.46754	0.00058535	0.35481	6.525e-05	0.02201	0.00047509	0.46101	6.456e-05	0.22117	0.00022283	0.26913	0.0001332	0.14225	3.851e-05	-0.07397	-2.907e-05	-0.00617
3.025	0.00068626	0.66309	0.00063491	0.40437	9.423e-05	0.05099	0.00050776	0.49368	3.721e-05	0.19382	0.00023966	0.28596	0.00016039	0.16944	7.21e-06	-0.10527	-5.927e-05	-0.03637
3.05	0.00081976	0.79659	0.00061941	0.38887	0.00011656	0.07332	0.00049296	0.47888	4.295e-05	0.19956	0.00024208	0.28838	0.00015371	0.16276	-9.61e-06	-0.12209	-8.935e-05	-0.06645
3.075	0.00081315	0.78998	0.00054559	0.31505	0.00013194	0.0887	0.00043044	0.41636	7.065e-05	0.22726	0.00022028	0.26658	9.983e-05	0.10888	-2.16e-05	-0.13408	-0.00010254	-0.07964
3.1	0.00063918	0.61601	0.00046528	0.23474	0.000142	0.09876	0.0003388	0.32472	0.00010526	0.26187	0.00018039	0.22669	1.526e-05	0.02431	-3.055e-05	-0.14303	-9.145e-05	-0.06855
3.125	0.00034456	0.32139	0.00041007	0.17953	0.0001425	0.09926	0.00024679	0.23271	0.00014151	0.29812	0.00013941	0.18571	-7.277e-05	-0.06372	-3.625e-05	-0.14873	-4.847e-05	-0.02557
3.15	3.525e-05	0.01208	0.00039275	0.16221	0.00013257	0.08933	0.00018355	0.16947	0.00017322	0.32983	0.00011201	0.15831	-0.00014408	-0.13503	-3.804e-05	-0.15052	-5.05e-06	0.01785
3.175	-0.00018151	-0.20468	0.00042819	0.19765	0.00012505	0.08181	0.00015779	0.14371	0.00020738	0.36399	9.67e-05	0.143	-0.00019213	-0.18308	-1.411e-05	-0.12659	3.689e-05	0.05979
3.2	-0.00022248	-0.24565	0.0005085	0.27796	0.00013175	0.08851	0.00016842	0.15434	0.00024637	0.40298	8.418e-05	0.13048	-0.00020512	-0.19607	4.373e-05	-0.06875	7.501e-05	0.09791
3.225	-7.898e-05	-0.10215	0.00060137	0.37083	0.00014877	0.10553	0.00020007	0.18599	0.00027495	0.43156	8.01e-05	0.1264	-0.00018757	-0.17852	0.00010946	-0.00302	9.936e-05	0.12226
3.25	0.00019309	0.16992	0.00067737	0.44683	0.00016803	0.12479	0.00023422	0.22014	0.00027751	0.43412	6.828e-05	0.11458	-0.00014868	-0.13963	0.00015718	0.0447	0.00012362	0.14652
3.275	0.00047601	0.45284	0.00070683	0.47629	0.00019054	0.1473	0.00024767	0.23359	0.00024439	0.401	5.298e-05	0.09928	-0.00010102	-0.09197	0.00016239	0.04991	0.00015067	0.17357
3.3	0.00065596	0.63279	0.00066448	0.43394	0.0002032	0.15996	0.00024533	0.23125	0.00019419	0.3508	3.661e-05	0.08291	-6.658e-05	-0.05753	0.00013232	0.01984	0.00017071	0.19361
3.325	0.00068241	0.65924	0.00056969	0.33915	0.00019137	0.14813	0.00022548	0.2114	0.00014112	0.29773	1.3e-06	0.0476	-5.298e-05	-0.04393	8.333e-05	-0.02915	0.00017779	0.20069
3.35	0.00054464	0.52147	0.00045066	0.22012	0.0001502	0.10696	0.0001818	0.16772	0.00010462	0.26123	-5.162e-05	-0.00532	-6.35e-05	-0.05445	3.319e-05	-0.07929	0.00016349	0.18639
3.375	0.00028478	0.26161	0.00033538	0.10484	9.772e-05	0.05448	0.00013625	0.12217	0.00010806	0.26467	-9.303e-05	-0.04673	-8.699e-05	-0.07794	-1.687e-05	-0.12935	0.00013419	0.15709
3.4	7.75e-06	-0.01542	0.00025874	0.0282	5.091e-05	0.00767	0.00010793	0.09385	0.00012565	0.28226	-0.00010116	-0.05486	-0.00010234	-0.09329	-4.68e-05	-0.15928	0.00010045	0.12335
3.425	-0.00017718	-0.20035	0.00024976	0.01922	1.909e-05	-0.02415	0.00010114	0.08706	0.00012289	0.2795	-7.645e-05	-0.03015	-9.247e-05	-0.08342	-5.05e-05	-0.16298	6.992e-05	0.09282
3.45	-0.00019426	-0.21743	0.00029017	0.05963	3.04e-05	-0.01284	0.00012708	0.113	9.851e-05	0.25512	-3.305e-05	0.01325	-6.557e-05	-0.05652	-3.395e-05	-0.14643	5.541e-05	0.07831
3.475	-3.919e-05	-0.06236	0.00033691	0.10637	8.451e-05	0.04127	0.00018189	0.16781	6.497e-05	0.22158	2.012e-05	0.06642	-3.756e-05	-0.02851	8.6e-07	-0.11162	5.162e-05	0.07452
3.5	0.00020977	0.1866	0.00036779	0.13725	0.00015761	0.11437	0.00024747	0.23339	2.932e-05	0.18593	7.37e-05	0.12	-2.5e-05	-0.01595	4.437e-05	-0.06811	5.133e-05	0.07423
3.525	0.00043998	0.41681	0.00034749	0.11695	0.00023294	0.1897	0.00030195	0.28787	-3.9e-06	0.15271	0.00010832	0.15462	-1.256e-05	-0.00351	7.287e-05	-0.03961	4.091e-05	0.06381
3.55	0.00056501	0.54184	0.00027043	0.03989	0.00028441	0.24117	0.00032781	0.31373	-2.419e-05	0.13242	0.00011471	0.16101	-1.82e-06	0.00723	7.186e-05	-0.04062	2.236e-05	0.04526
3.575	0.00052243	0.49926	0.00013357	-0.09697	0.00029956	0.25632	0.00029929	0.28521	-2.206e-05	0.13455	0.00010234	0.14864	9.2e-07	0.00997	4.525e-05	-0.06723	-1.71e-06	0.02119
3.6	0.00031434	0.29117	-2.358e-05	-0.25412	0.00028672	0.24348	0.00021529	0.20121	6.48e-06	0.16309	8.342e-05	0.12972	-7.69e-06	0.00136	-1.94e-06	-0.11442	-2.261e-05	0.00029
3.625	-1.664e-05	-0.03981	-0.00014793	-0.37847	0.00024144	0.1982	0.00010319	0.08911	6.21e-05	0.21871	7.449e-05	0.12079	-4.276e-05	-0.03371	-5.736e-05	-0.16984	-3.245e-05	-0.00955
3.65	-0.00037358	-0.39675	-0.00020004	-0.43058	0.00017284	0.1296	-5.99e-06	-0.02007	0.00012161	0.27822	8.436e-05	0.13066	-9.329e-05	-0.08424	-0.00010373	-0.21621	-2.197e-05	0.00093
3.675	-0.0006303	-0.65347	-0.00017863	-0.40917	0.00010278	0.05954	-8.244e-05	-0.09652	0.0001694	0.32601	0.00011042	0.15672	-0.00014464	-0.13559	-0.00011123	-0.22371	-1.02e-06	0.02188
3.7	-0.00069093	-0.7141	-0.00012025	-0.35079	5.479e-05	0.01155	-0.00011186	-0.12594	0.0001956	0.35221	0.00013837	0.18467	-0.00017533	-0.16628	-9.309e-05	-0.20557	3.588e-05	0.05878
3.725	-0.0005455	-0.56867	-7.34e-05	-0.30394	3.967e-05	-0.00357	-9.374e-05	-0.10782	0.00018539	0.342	0.0001501	0.1964	-0.00017684	-0.16779	-4.896e-05	-0.16144	8.604e-05	0.10894
3.75	-0.00024701	-0.27018	-8.006e-05	-0.3106	6.318e-05	0.01994	-4.564e-05	-0.05972	0.00015192	0.30853	0.00013201	0.17831	-0.00013704	-0.12799	1.51e-05	-0.09738	0.00012805	0.15095
3.775	8.617e-05	0.063	-0.00015079	-0.38133	0.00012336	0.08012	-4.29e-06	-0.01837	0.00011111	0.26772	9.361e-05	0.13991	-8.358e-05	-0.07453	8.654e-05	-0.02594	0.00015517	0.17807
3.8	0.00033115	0.30798	-0.00026034	-0.49088	0.00016399	0.12075	5.35e-06	-0.00873	7.389e-05	0.2305	5.457e-05	0.10087	-4.297e-05	-0.03392	0.00014063	0.02815	0.00015904	0.18194
3.825	0.00039354	0.37037	-0.00038208	-0.61262	0.00015043	0.10719	-2.462e-05	-0.0387	5.137e-05	0.20798	1.953e-05	0.06583	-2.414e-05	-0.01509	0.00017034	0.05786	0.00015452	0.17742
3.85	0.00023185	0.20868	-0.00048226	-0.7128	9.377e-05	0.05053	-7.754e-05	-0.09162	4.346e-05	0.20007	-1.279e-05	0.03351	-1.793e-05	-0.00888	0.00015676	0.04428	0.00015126	0.17416
3.875	-7.87e-05	-0.10187	-0.00051994	-0.75048	2.454e-05	-0.0187	-0.00013028	-0.14436	3.907e-05	0.19568	-3.133e-05	0.01497	-9.69e-06	-0.00064	0.0001153	0.00282	0.00013494	0.15784
3.9	-0.00039101	-0.41418	-0.00049417	-0.72471	-3.585e-05	-0.07909	-0.00016301	-0.17709	4.269e-05	0.1993	-2.612e-05	0.02018	1.86e-06	0.01091	6.723e-05	-0.04525	8.462e-05	0.10752
3.925	-0.00056249	-0.58566	-0.00039841	-0.62895	-6.792e-05	-0.11116	-0.00015866	-0.17274	4.218e-05	0.19879	-8.67e-06	0.03763	2.71e-06	0.01176	3.634e-05	-0.07614	1.491e-05	0.03781
3.95	-0.00052625	-0.54942	-0.00025634	-0.48688	-6.959e-05	-0.11283	-0.00012447	-0.13855	3.946e-05	0.19607	1.8e-06	0.0481	-2.96e-06	0.00609	3.577e-05	-0.07671	-5.403e-05	-0.03113
3.975	-0.00033108	-0.35425	-0.00011149	-0.34203	-4.503e-05	-0.08827	-7.888e-05	-0.09296	3.097e-05	0.18758	-7.93e-06	0.03837	6.8e-07	0.00973	4.581e-05	-0.06667	-0.00010769	-0.08479
4	-6.895e-05	-0.09212	-6.05e-06	-0.23659	-2.44e-06	-0.04568	-4.023e-05	-0.05431	9.82e-06	0.16643	-2.723e-05	0.01907	1.655e-05	0.0256	6.01e-05	-0.05238	-0.00012892	-0.10602
4.025	0.00017362	0.15045	3.09e-05	-0.19964	4.616e-05	0.00292	-3.161e-05	-0.04569	-4.21e-06	0.1524	-6.659e-05	-0.02029	3.293e-05	0.04198	7.167e-05	-0.04081	-0.0001059	-0.083
4.05	0.0003197	0.29653	-5.86e-06	-0.2364	8.12e-05	0.03796	-3.372e-05	-0.0478	-7.04e-06	0.14957	-0.0001297	-0.0834	3.425e-05	0.0433	7.63e-05	-0.03618	-6.341e-05	-0.04051
4.075	0.00032954	0.30637	-8.015e-05	-0.31069	8.934e-05	0.0461	-3.484e-05	-0.04892	-8.77e-06	0.14784	-0.00018584	-0.13954	8.73e-06	0.01778	8.343e-05	-0.02905	-8.91e-06	0.01399
4.1	0.00019581	0.17264	-0.00012568	-0.35622	7.334e-05	0.0301	-3.116e-05	-0.04524	-3.61e-06	0.153	-0.00022798	-0.18168	-2.927e-05	-0.02022	8.39e-05	-0.02858	3.876e-05	0.06166
4.125	-4.531e-05	-0.06848	-9.366e-05	-0.3242	5.358e-05	0.01034	-2.506e-05	-0.03914	3.72e-06	0.16033	-0.00024765	-0.20135	-7.701e-05	-0.06796	6.905e-05	-0.04343	8.858e-05	0.11148
4.15	-0.00029615	-0.31932	2.401e-05	-0.20653	4.002e-05	-0.00322	2.16e-06	-0.01192	6.48e-06	0.16309	-0.00023825	-0.19195	-0.00012335	-0.1143	6.711e-05	-0.04537	0.00013516	0.15806
4.175	-0.00045395	-0.47712	0.00018519	-0.04535	3.302e-05	-0.01022	5.725e-05	0.04317	4.24e-06	0.16085	-0.00020867	-0.16237	-0.00017183	-0.16278	8.955e-05	-0.02293	0.00017194	0.19484
4.2	-0.00045982	-0.48299	0.00034906	0.11852	2.085e-05	-0.02239	0.00012002	0.10594	-3.13e-06	0.15348	-0.00019179	-0.14549	-0.00020202	-0.19297	0.00011276	0.00028	0.00019968	0.22258
4.225	-0.00032156	-0.34473	0.00047781	0.24727	1.115e-05	-0.03209	0.00017475	0.16067	-6.55e-06	0.15006	-0.00019001	-0.14371	-0.00019625	-0.1872	0.00012735	0.01487	0.00022015	0.24305
4.25	-9.84e-05	-0.12157	0.00052277	0.29223	8e-08	-0.04316	0.00020275	0.18867	-1.693e-05	0.13968	-0.000181	-0.1347	-0.00014934	-0.14029	0.00013488	0.0224	0.00021415	0.23705
4.275	0.00010952	0.08635	0.00047891	0.24837	-2.127e-05	-0.06451	0.00020242	0.18834	-1.142e-05	0.14519	-0.00015114	-0.10484	-9.329e-05	-0.08424	0.00012106	0.00858	0.00019223	0.21513
4.3	0.00021845	0.19528	0.00036047	0.12993	-4.489e-05	-0.08813	0.00017903	0.16495	6.23e-06	0.16284	-0.00011613	-0.06983	-5.721e-05	-0.04816	9.498e-05	-0.0175	0.00016758	0.19048
4.325	0.00018633	0.16316	0.0002318	0.00126	-7.191e-05	-0.11515	0.00013275	0.11867	1.232e-05	0.16893	-8.287e-05	-0.03657	-3.665e-05	-0.0276	6.541e-05	-0.04707	0.00014418	0.16708
4.35	4.17e-06	-0.019	0.00015757	-0.07297	-9.348e-05	-0.13672	7.76e-05	0.06352	-8.49e-06	0.14812	-6.823e-05	-0.02193	-2.669e-05	-0.01764	3.697e-05	-0.07551	0.00012007	0.14297
4.375	-0.00028909	-0.31226	0.00013792	-0.09262	-9.914e-05	-0.14238	4.011e-05	0.02603	-4.63e-05	0.11031	-6.061e-05	-0.01431	-1.268e-05	-0.00363	2.123e-05	-0.09125	0.00010185	0.12475
4.4	-0.0005588	-0.58197	0.00016678	-0.06376	-8.199e-05	-0.12523	3.331e-05	0.01923	-8.2e-05	0.07461	-5.149e-05	-0.00519	3.2e-07	0.00937	7.33e-06	-0.10515	8.435e-05	0.10725
4.425	-0.00069316	-0.71633	0.00022898	-0.00156	-3.682e-05	-0.08006	4.772e-05	0.03364	-9.593e-05	0.06068	-2.862e-05	0.01768	2.62e-06	0.01167	-1.044e-05	-0.12292	6.974e-05	0.09264
4.45	-0.00064955	-0.67272	0.00030438	0.07384	2.087e-05	-0.02237	7.674e-05	0.06266	-0.00010025	0.05636	6.73e-06	0.05303	-7.52e-06	0.00153	-3.035e-05	-0.14283	6.019e-05	0.08309
4.475	-0.00044597	-0.46914	0.00035848	0.12794	5.712e-05	0.01388	0.00011462	0.10054	-0.00010832	0.04829	4.02e-05	0.0865	-3.04e-05	-0.02135	-4.864e-05	-0.16112	5.949e-05	0.08239
4.5	-0.00016264	-0.18581	0.00035672	0.12618	5.898e-05	0.01574	0.00014618	0.1321	-0.00011304	0.04357	5.608e-05	0.10238	-5.366e-05	-0.04461	-5.948e-05	-0.17196	7.315e-05	0.09605
4.525	7.669e-05	0.05352	0.00028862	0.05808	3.689e-05	-0.00635	0.0001523	0.13822	-0.00011317	0.04344	5.284e-05	0.09914	-5.155e-05	-0.0425	-5.672e-05	-0.1692	9.099e-05	0.11389
4.55	0.00018409	0.16092	0.00016536	-0.06518	9.53e-06	-0.03371	0.00010817	0.09409	-0.00010187	0.05474	4.455e-05	0.09085	-2.751e-05	-0.01846	-2.999e-05	-0.14247	0.00010809	0.13099
4.575	0.0001167	0.09353	3.305e-05	-0.19749	5.84e-06	-0.0374	3.412e-05	0.02004	-7.746e-05	0.07915	3.599e-05	0.08229	1.996e-05	0.02901	1.973e-05	-0.09275	0.00012716	0.15006
4.6	-6.966e-05	-0.09283	-7.621e-05	-0.30675	3.273e-05	-0.01051	-3.134e-05	-0.04542	-5.586e-05	0.10075	3.289e-05	0.07919	8.547e-05	0.09452	7.036e-05	-0.04212	0.00013599	0.15889
4.625	-0.00027211	-0.29528	-0.00013685	-0.36739	7.43e-05	0.03106	-5.822e-05	-0.0723	-5.357e-05	0.10304	3.913e-05	0.08543	0.00015104	0.16009	9.615e-05	-0.01633	0.00011949	0.14239
4.65	-0.00040673	-0.4299	-0.00013096	-0.3615	0.00010784	0.0646	-4.196e-05	-0.05604	-7.202e-05	0.08459	4.475e-05	0.09105	0.00019316	0.20221	0.00011161	-0.00087	9.455e-05	0.11745
4.675	-0.00044423	-0.4674	-7.021e-05	-0.30075	0.00011251	0.06927	-8.55e-06	-0.02263	-0.0001048	0.05181	4.657e-05	0.09287	0.00020804	0.21709	0.00010151	-0.01097	7.53e-05	0.0982
4.7	-0.00038977	-0.41294	1.085e-05	-0.21969	8.468e-05	0.04144	1.331e-05	-0.00077	-0.00013069	0.02592	4.519e-05	0.09149	0.00021357	0.22262	7.012e-05	-0.04236	6.054e-05	0.08344
4.725	-0.00026085	-0.28402	9.336e-05	-0.13718	3.665e-05	-0.00659	1.612e-05	0.00204	-0.00013657	0.02004	3.583e-05	0.08213	0.00022784	0.23689	3.749e-05	-0.07499	4.44e-05	0.0673
4.75	-9.031e-05	-0.11348	0.00015771	-0.07283	-7.8e-06	-0.05104	-2.6e-07	-0.01434	-0.00012755	0.02906	4.086e-05	0.08716	0.00024939	0.25844	9.37e-06	-0.10311	3.313e-05	0.05603
4.775	6.859e-05	0.04542	0.00019606	-0.03448	-4.233e-05	-0.08557	-2.962e-05	-0.0437	-0.0001075	0.04911	5.917e-05	0.10547	0.00026146	0.27051	-1.213e-05	-0.12461	2.742e-05	0.05032
4.8	0.00016067	0.1375	0.00021701	-0.01353	-6.263e-05	-0.10587	-7.081e-05	-0.08489	-7.948e-05	0.07713	9.343e-05	0.13973	0.00023582	0.24487	-1.541e-05	-0.12789	2.159e-05	0.04449
4.825	0.00015425	0.13108	0.00022857	-0.00197	-8.195e-05	-0.12519	-0.00012813	-0.14221	-5.73e-05	0.09931	0.00014167	0.18797	0.00018321	0.19226	-3.74e-06	-0.11622	1.112e-05	0.03402
4.85	6.978e-05	0.04661	0.00023951	0.00897	-0.00010612	-0.14936	-0.000194	-0.20808	-4.826e-05	0.10835	0.00018709	0.23339	0.00012553	0.13458	9.98e-06	-0.1025	7.1e-06	0.03
4.875	-4.907e-05	-0.07224	0.00024592	0.01538	-0.00013406	-0.1773	-0.0002406	-0.25468	-6.033e-05	0.09628	0.00020914	0.25544	7.31e-05	0.08215	2.201e-05	-0.09047	1.644e-05	0.03934
4.9	-0.00015554	-0.17871	0.0002545	0.02396	-0.00014933	-0.19257	-0.00026355	-0.27763	-8.621e-05	0.0704	0.00020264	0.24894	4.319e-05	0.05224	1.796e-05	-0.09452	3.483e-05	0.05773
4.925	-0.00020254	-0.22571	0.00026677	0.03623	-0.00013853	-0.18177	-0.00026012	-0.2742	-0.00010342	0.05319	0.00016661	0.21291	2.318e-05	0.03223	1.101e-05	-0.10147	4.189e-05	0.06479
4.95	-0.000165	-0.18817	0.00028208	0.05154	-0.00011741	-0.16065	-0.00023162	-0.2457	-0.00010099	0.05562	0.00012048	0.16678	2.95e-06	0.012	1.779e-05	-0.09469	2.693e-05	0.04983
4.975	-6.421e-05	-0.08738	0.00029454	0.064	-0.0001033	-0.14654	-0.00017982	-0.1939	-9.122e-05	0.06539	7.417e-05	0.12047	-1.463e-05	-0.00558	4.93e-05	-0.06318	-1.82e-06	0.02108
5	4.301e-05	0.01984	0.00028722	0.05668	-8.766e-05	-0.1309	-0.00010138	-0.11546	-8.341e-05	0.0732	4.071e-05	0.08701	-2.82e-05	-0.01915	9.269e-05	-0.01979	-2.452e-05	-0.00162
5.025	0.00010902	0.08585	0.00025507	0.02453	-7.501e-05	-0.11825	-1.597e-05	-0.03005	-7.03e-05	0.08631	3.339e-05	0.07969	-4.151e-05	-0.03246	0.00012408	0.0116	-3.307e-05	-0.01017
5.05	0.00012758	0.10441	0.00022059	-0.00995	-6.851e-05	-0.11175	5.65e-05	0.04242	-5.25e-05	0.10411	5.971e-05	0.10601	-4.07e-05	-0.03165	0.00013169	0.01921	-3.15e-05	-0.0086
5.075	0.00011386	0.09069	0.00021888	-0.01166	-6.21e-05	-0.10534	0.00010502	0.09094	-2.889e-05	0.12772	0.00011084	0.15714	-1.704e-05	-0.00799	0.00011061	-0.00187	-1.377e-05	0.00913
5.1	8.683e-05	0.06366	0.00024703	0.01649	-4.394e-05	-0.08718	0.0001338	0.11972	-8.25e-06	0.14836	0.00016895	0.21525	3.055e-05	0.0396	8.068e-05	-0.0318	9.99e-06	0.03289
5.125	6.411e-05	0.04094	0.00027913	0.04859	6.08e-06	-0.03716	0.00014227	0.12819	1.932e-05	0.17593	0.00021002	0.25632	7.209e-05	0.08114	5.07e-05	-0.06178	3.565e-05	0.05855
5.15	5.425e-05	0.03108	0.00028301	0.05247	6.697e-05	0.02373	0.00013443	0.12035	5.785e-05	0.21446	0.00022606	0.27236	9.51e-05	0.10415	1.672e-05	-0.09576	5.266e-05	0.07556
5.175	4.168e-05	0.01851	0.00026278	0.03224	0.00011188	0.06864	0.0001166	0.10252	7.704e-05	0.23365	0.00020917	0.25547	9.664e-05	0.10569	-3.44e-06	-0.11592	6.756e-05	0.09046
5.2	6.76e-06	-0.01641	0.00023081	0.00027	0.00012458	0.08134	9.616e-05	0.08208	5.963e-05	0.21624	0.00017076	0.21706	8.297e-05	0.09202	1.33e-06	-0.11115	8.555e-05	0.10845
5.225	-3.603e-05	-0.0592	0.00020251	-0.02803	0.00010698	0.06374	7.667e-05	0.06259	9.96e-06	0.16657	0.00011615	0.16245	6.431e-05	0.07336	1.699e-05	-0.09549	9.876e-05	0.12166
5.25	-7.275e-05	-0.09592	0.00018968	-0.04086	6.599e-05	0.02275	6.3e-05	0.04892	-4.151e-05	0.1151	4.845e-05	0.09475	3.606e-05	0.04511	3.66e-05	-0.07588	9.451e-05	0.11741
5.275	-0.00010211	-0.12528	0.00018947	-0.04107	3.051e-05	-0.01273	7.278e-05	0.0587	-7.298e-05	0.08363	-1.958e-05	0.02672	9.96e-06	0.01901	4.915e-05	-0.06333	7.125e-05	0.09415
5.3	-0.00011533	-0.1385	0.00019759	-0.03295	2.589e-05	-0.01735	0.00011702	0.10294	-5.888e-05	0.09773	-7.82e-05	-0.0319	-5.63e-06	0.00342	4.771e-05	-0.06477	4.926e-05	0.07216
5.325	-0.00010194	-0.12511	0.00020218	-0.02836	5.564e-05	0.0124	0.00017037	0.15629	2.55e-06	0.15916	-0.00013535	-0.08905	-1.06e-06	0.00799	2.7e-05	-0.08548	5.307e-05	0.07597
5.35	-5.539e-05	-0.07856	0.00019269	-0.03785	0.00010151	0.05827	0.00021054	0.19646	7.943e-05	0.23604	-0.00015547	-0.10917	-1.1e-06	0.00795	1.305e-05	-0.09943	6.519e-05	0.08809
5.375	1.402e-05	-0.00915	0.00017677	-0.05377	0.00013553	0.09229	0.00022446	0.21038	0.00014785	0.30446	-0.00012804	-0.08174	-1.275e-05	-0.0037	1.893e-05	-0.09355	6.257e-05	0.08547
5.4	8.094e-05	0.05777	0.00016937	-0.06117	0.00014619	0.10295	0.0002232	0.20912	0.00019616	0.35277	-6.059e-05	-0.01429	-3.22e-05	-0.02315	3.225e-05	-0.08023	4.32e-05	0.0661
5.425	0.00012131	0.09814	0.00016448	-0.06606	0.00013609	0.09285	0.00022802	0.21394	0.00023035	0.38696	2.881e-05	0.07511	-5.038e-05	-0.04133	2.896e-05	-0.08352	1.738e-05	0.04028
5.45	0.00013053	0.10736	0.00014307	-0.08747	0.00013246	0.08922	0.00025445	0.24037	0.00024645	0.40306	0.00010622	0.15252	-6.319e-05	-0.05414	1.059e-05	-0.10189	-4.33e-06	0.01857
5.475	0.00011851	0.09534	9.762e-05	-0.13292	0.00014017	0.09693	0.00029068	0.2766	0.00023445	0.39106	0.00015547	0.20177	-5.687e-05	-0.04782	-1.084e-05	-0.12332	-1.583e-05	0.00707
5.5	9.217e-05	0.069	3.036e-05	-0.20018	0.00015299	0.10975	0.00031571	0.30163	0.00021045	0.36706	0.00015881	0.20511	-3.416e-05	-0.02511	-3.843e-05	-0.15091	-1.397e-05	0.00893
5.525	7.105e-05	0.04788	-3.287e-05	-0.26341	0.00015448	0.11124	0.0002948	0.28072	0.0001793	0.33591	0.00012106	0.16736	2.16e-06	0.01121	-6.903e-05	-0.18151	-7.47e-06	0.01543
5.55	5.805e-05	0.03488	-8.487e-05	-0.31541	0.00013961	0.09637	0.00023187	0.21779	0.0001439	0.30051	6.332e-05	0.10962	4.978e-05	0.05883	-8.145e-05	-0.19393	1e-06	0.0239
5.575	6.439e-05	0.04122	-0.00013609	-0.36663	0.00010936	0.06612	0.00015386	0.13978	0.00010828	0.26489	2.018e-05	0.06648	8.97e-05	0.09875	-6.124e-05	-0.17372	1.43e-05	0.0372
5.6	8.6e-05	0.06283	-0.00019663	-0.42717	6.607e-05	0.02283	9.315e-05	0.07907	9.867e-05	0.25528	6.64e-06	0.05294	0.00011686	0.12591	-2.921e-05	-0.14169	3.911e-05	0.06201
5.625	9.633e-05	0.07316	-0.00024816	-0.4787	1.306e-05	-0.03018	7.791e-05	0.06383	0.0001133	0.26991	4.04e-06	0.05034	0.00011738	0.12643	7.8e-07	-0.1117	7.065e-05	0.09355
5.65	8.711e-05	0.06394	-0.00027728	-0.50782	-3.576e-05	-0.079	0.00010798	0.0939	0.00014193	0.29854	4.11e-06	0.05041	8.839e-05	0.09744	6.73e-06	-0.10575	9.854e-05	0.12144
5.675	5.956e-05	0.03639	-0.0002901	-0.52064	-7.7e-05	-0.12024	0.0001558	0.14172	0.00017232	0.32893	8.29e-06	0.05459	4.914e-05	0.05819	4.71e-06	-0.10777	0.00011719	0.14009
5.7	3.543e-05	0.01226	-0.00029341	-0.52395	-0.00011334	-0.15658	0.00019309	0.17901	0.00017922	0.33583	1.468e-05	0.06098	1.448e-05	0.02353	2.031e-05	-0.09217	0.00011516	0.13806
5.725	4.291e-05	0.01974	-0.00029829	-0.52883	-0.00014926	-0.1925	0.00020697	0.19289	0.00016134	0.31795	1.769e-05	0.06399	-7.41e-06	0.00164	5.724e-05	-0.05524	0.00010487	0.12777
5.75	7.849e-05	0.05532	-0.00031297	-0.54351	-0.0001808	-0.22404	0.00017891	0.16483	0.00012902	0.28563	1.359e-05	0.05989	-1.622e-05	-0.00717	0.00010104	-0.01144	0.00011305	0.13595
5.775	0.00012305	0.09988	-0.00032671	-0.55725	-0.00019868	-0.24192	0.00011806	0.10398	9.153e-05	0.24814	-9.18e-06	0.03712	4.26e-06	0.01331	0.00012789	0.01541	0.00014426	0.16716
5.8	0.00016643	0.14326	-0.00032382	-0.55436	-0.00018472	-0.22796	5.15e-05	0.03742	5.34e-05	0.21001	-5.022e-05	-0.00392	4.311e-05	0.05216	0.00012692	0.01444	0.00014696	0.16986
5.825	0.00019077	0.1676	-0.00030253	-0.53307	-0.00016783	-0.21107	1.007e-05	-0.00401	1.537e-05	0.17198	-9.224e-05	-0.04594	7.914e-05	0.08819	0.00010219	-0.01029	0.0001068	0.1297
5.85	0.00018404	0.16087	-0.00025324	-0.48378	-0.00016176	-0.205	-7.51e-06	-0.02159	-3.848e-05	0.11813	-0.00012719	-0.08089	0.00010614	0.11519	5.932e-05	-0.05316	6.162e-05	0.08452
5.875	0.00014543	0.12226	-0.00019637	-0.42691	-0.00018008	-0.22332	-3.403e-05	-0.04811	-0.00011238	0.04423	-0.00014504	-0.09874	0.00012115	0.1302	1.276e-05	-0.09972	3.874e-05	0.06164
5.9	8.373e-05	0.06056	-0.00015781	-0.38835	-0.00019063	-0.23387	-7.71e-05	-0.09118	-0.00018923	-0.03262	-0.00013582	-0.08952	0.00011163	0.12068	-3.159e-05	-0.14407	5.248e-05	0.07538
5.925	-9.25e-06	-0.03242	-0.00013611	-0.36665	-0.00020343	-0.24667	-0.0001288	-0.14288	-0.00026369	-0.10708	-0.00010993	-0.06363	7.835e-05	0.0874	-5.339e-05	-0.16587	8.805e-05	0.11095
5.95	-0.00010702	-0.13019	-0.00011681	-0.34735	-0.00020468	-0.24792	-0.00017021	-0.18429	-0.00032734	-0.17073	-8.275e-05	-0.03645	4.086e-05	0.04991	-6.511e-05	-0.17759	0.00012178	0.14468
5.975	-0.00018456	-0.20773	-9.187e-05	-0.32241	-0.00019449	-0.23773	-0.00018572	-0.1998	-0.00037599	-0.21938	-5.881e-05	-0.01251	1.086e-05	0.01991	-8.031e-05	-0.19279	0.00012841	0.15131
6	-0.00023478	-0.25795	-6.943e-05	-0.29997	-0.00016372	-0.20696	-0.00016667	-0.18075	-0.00039582	-0.23921	-3.96e-05	0.0067	-8.61e-06	0.00044	-9.798e-05	-0.21046	0.00011395	0.13685
6.025	-0.00025486	-0.27803	-4.959e-05	-0.28013	-0.00011906	-0.1623	-0.00011108	-0.12516	-0.00038593	-0.22932	-2.577e-05	0.02053	-1.824e-05	-0.00919	-0.00010962	-0.2221	9.19e-05	0.1148
6.05	-0.00026326	-0.28643	-3.329e-05	-0.26383	-6.843e-05	-0.11167	-3.754e-05	-0.05162	-0.00034838	-0.19177	-1.972e-05	0.02658	-2.776e-05	-0.01871	-0.00012103	-0.23351	8.152e-05	0.10442
6.075	-0.00027957	-0.30274	-1.335e-05	-0.24389	-2.382e-05	-0.06706	2.366e-05	0.00958	-0.00029316	-0.13655	-2.405e-05	0.02225	-4.441e-05	-0.03536	-0.00011169	-0.22417	8.454e-05	0.10744
6.1	-0.00032021	-0.34338	1.688e-05	-0.21366	1.285e-05	-0.03039	6.002e-05	0.04594	-0.00023343	-0.07682	-3.296e-05	0.01334	-6.072e-05	-0.05167	-8.061e-05	-0.19309	0.00011511	0.13801
6.125	-0.0003812	-0.40437	5.5e-05	-0.17554	3.668e-05	-0.00656	7.445e-05	0.06037	-0.00017154	-0.01493	-6.206e-05	-0.01576	-7.109e-05	-0.06204	-3.868e-05	-0.15116	0.0001593	0.1822
6.15	-0.00044054	-0.46371	8.724e-05	-0.1433	3.818e-05	-0.00506	6.764e-05	0.05356	-0.00011408	0.04253	-0.00010822	-0.06192	-7.508e-05	-0.06603	-7.73e-06	-0.12021	0.00019588	0.21878
6.175	-0.00047764	-0.50081	0.00011182	-0.11872	2.821e-05	-0.01503	5.128e-05	0.0372	-7.494e-05	0.08167	-0.00015028	-0.10398	-7.864e-05	-0.06959	-4.7e-07	-0.11295	0.00020638	0.22928
6.2	-0.00046744	-0.49061	0.00012024	-0.1103	1.644e-05	-0.0268	4.385e-05	0.02977	-6.001e-05	0.0966	-0.00019377	-0.14747	-9.749e-05	-0.08844	-2.703e-05	-0.13951	0.00019982	0.22272
6.225	-0.00041902	-0.44219	9.76e-05	-0.13294	7.28e-06	-0.03596	4.753e-05	0.03345	-6.731e-05	0.0893	-0.00023857	-0.19227	-0.00013091	-0.12186	-6.98e-05	-0.18228	0.00019748	0.22038
6.25	-0.00036278	-0.38595	4.093e-05	-0.18961	-8.1e-07	-0.04405	6.133e-05	0.04725	-8.452e-05	0.07209	-0.00026692	-0.22062	-0.00016757	-0.15852	-0.00010641	-0.21889	0.0001858	0.2087
6.275	-0.00031615	-0.33932	-4.431e-05	-0.27485	-6.62e-06	-0.04986	8.364e-05	0.06956	-0.00010412	0.05249	-0.00026184	-0.21554	-0.00020165	-0.1926	-0.00012299	-0.23547	0.00017073	0.19363
6.3	-0.000286	-0.30917	-0.00012799	-0.35853	-6.08e-06	-0.04932	0.00011532	0.10124	-0.00012319	0.03342	-0.00022223	-0.17593	-0.00021542	-0.20637	-0.00011471	-0.22719	0.00016763	0.19053
6.325	-0.00026704	-0.29021	-0.00019248	-0.42302	2.08e-06	-0.04116	0.00013794	0.12386	-0.00012191	0.0347	-0.00016121	-0.11491	-0.00020358	-0.19453	-8.631e-05	-0.19879	0.00017548	0.19838
6.35	-0.00023643	-0.2596	-0.00022774	-0.45828	2.506e-05	-0.01818	0.00012895	0.11487	-9.557e-05	0.06104	-0.00010206	-0.05576	-0.00017367	-0.16462	-4.282e-05	-0.1553	0.00018219	0.20509
6.375	-0.00019096	-0.21413	-0.00023935	-0.46989	6.815e-05	0.02491	9.721e-05	0.08313	-7.197e-05	0.08464	-6.398e-05	-0.01768	-0.00014328	-0.13423	1.195e-05	-0.10053	0.00017994	0.20284
6.4	-0.00012784	-0.15101	-0.00022372	-0.45426	0.00013043	0.08719	6.679e-05	0.05271	-8.437e-05	0.07224	-3.906e-05	0.00724	-0.00012117	-0.11212	5.46e-05	-0.05788	0.00016982	0.19272
6.425	-6.943e-05	-0.0926	-0.00018919	-0.41973	0.00018549	0.14225	4.402e-05	0.02994	-0.00012999	0.02662	-1.97e-05	0.0266	-0.00010878	-0.09973	7.595e-05	-0.03653	0.00016827	0.19117
6.45	-2.803e-05	-0.0512	-0.00014596	-0.3765	0.00020816	0.16492	3.965e-05	0.02557	-0.00019292	-0.03631	-1.058e-05	0.03572	-9.786e-05	-0.08881	6.265e-05	-0.04983	0.00017758	0.20048
6.475	4.52e-06	-0.01865	-0.00010446	-0.335	0.00020248	0.15924	5.564e-05	0.04156	-0.00023822	-0.08161	-6.91e-06	0.03939	-8.538e-05	-0.07633	2.398e-05	-0.0885	0.00017562	0.19852
6.5	2.145e-05	-0.00172	-4.3e-05	-0.27354	0.00020557	0.16233	7.499e-05	0.06091	-0.00025334	-0.09673	-1.659e-05	0.02971	-6.696e-05	-0.05791	-1.473e-05	-0.12721	0.00015576	0.17866
6.525	2.637e-05	0.0032	3.034e-05	-0.2002	0.00021371	0.17047	8.662e-05	0.07254	-0.0002343	-0.07769	-5.125e-05	-0.00495	-6.08e-05	-0.05175	-3.117e-05	-0.14365	0.00013554	0.15844
6.55	2.596e-05	0.00279	0.0001055	-0.12504	0.0002131	0.16986	0.00010396	0.08988	-0.00020133	-0.04472	-9.956e-05	-0.05326	-5.388e-05	-0.04483	-2.38e-05	-0.13628	0.00012644	0.14934
6.575	2.638e-05	0.00321	0.00014381	-0.08673	0.00019947	0.15623	0.00013287	0.11879	-0.00016816	-0.01155	-0.00014638	-0.10008	-4.169e-05	-0.03264	2.53e-06	-0.10995	0.00013835	0.16125
6.6	1.61e-05	-0.00707	0.00013138	-0.09916	0.00015596	0.11272	0.00017767	0.16359	-0.00014839	0.00822	-0.0001906	-0.1443	-3.639e-05	-0.02734	3.403e-05	-0.07845	0.00015727	0.18017
6.625	-5.08e-06	-0.02825	8.235e-05	-0.14819	9.379e-05	0.05055	0.00022911	0.21503	-0.00014434	0.01227	-0.00021955	-0.17325	-4.812e-05	-0.03907	6.05e-05	-0.05198	0.00016294	0.18584
6.65	-3.966e-05	-0.06283	3.826e-05	-0.19228	3.678e-05	-0.00646	0.00026568	0.2516	-0.00016563	-0.00902	-0.00021594	-0.16964	-7.083e-05	-0.06178	6.704e-05	-0.04544	0.00015381	0.17671
6.675	-7.177e-05	-0.09494	1.626e-05	-0.21428	-2.023e-05	-0.06347	0.00027281	0.25873	-0.00021199	-0.05538	-0.00020136	-0.15506	-9.978e-05	-0.09073	4.617e-05	-0.06631	0.00013765	0.16055
6.7	-8.583e-05	-0.109	3.42e-06	-0.22712	-6.913e-05	-0.11237	0.00024339	0.22931	-0.00026543	-0.10882	-0.00018139	-0.13509	-0.00011683	-0.10778	4.34e-06	-0.10814	0.00013726	0.16016
6.725	-9.059e-05	-0.11376	1.65e-06	-0.22889	-0.00010174	-0.14498	0.00019776	0.18368	-0.00029084	-0.13423	-0.00016208	-0.11578	-0.00010504	-0.09599	-4.894e-05	-0.16142	0.00015715	0.18005
6.75	-0.000106	-0.12917	1.3e-06	-0.22924	-0.00013166	-0.1749	0.00014282	0.12874	-0.00027009	-0.11348	-0.0001452	-0.0989	-9.372e-05	-0.08467	-0.00011387	-0.22635	0.00019144	0.21434
6.775	-0.00014154	-0.16471	-1.215e-05	-0.24269	-0.0001618	-0.20504	7.949e-05	0.06541	-0.00023385	-0.07724	-0.00013675	-0.09045	-9.571e-05	-0.08666	-0.00015616	-0.26864	0.00022675	0.24965
6.8	-0.000189	-0.21217	-5.864e-05	-0.28918	-0.00018538	-0.22862	1.049e-05	-0.00359	-0.0002072	-0.05059	-0.0001405	-0.0942	-0.00011208	-0.10303	-0.00016802	-0.2805	0.00025313	0.27603
6.825	-0.00024967	-0.27284	-0.00013567	-0.36621	-0.00020283	-0.24607	-4.594e-05	-0.06002	-0.00019606	-0.03945	-0.0001533	-0.107	-0.00012547	-0.11642	-0.00015598	-0.26846	0.00026084	0.28374
6.85	-0.00031258	-0.33575	-0.00022949	-0.46003	-0.00021152	-0.25476	-7.918e-05	-0.09326	-0.00019419	-0.03758	-0.00016839	-0.12209	-0.00013387	-0.12482	-0.00013259	-0.24507	0.00024948	0.27238
6.875	-0.000363	-0.38617	-0.00032169	-0.55223	-0.000211	-0.25424	-9.903e-05	-0.11311	-0.00019154	-0.03493	-0.00016157	-0.11527	-0.00012664	-0.11759	-9.847e-05	-0.21095	0.00021853	0.24143
6.9	-0.00040589	-0.42906	-0.00040203	-0.63257	-0.00020366	-0.2469	-0.00011639	-0.13047	-0.00017994	-0.02333	-0.00014007	-0.09377	-0.00010922	-0.10017	-5.921e-05	-0.17169	0.00016562	0.18852
6.925	-0.00043306	-0.45623	-0.00047268	-0.70322	-0.00020476	-0.248	-0.00013406	-0.14814	-0.00015906	-0.00245	-0.00011899	-0.07269	-7.681e-05	-0.06776	-1.639e-05	-0.12887	0.00010856	0.13146
6.95	-0.00043561	-0.45878	-0.00054208	-0.77262	-0.00021861	-0.26185	-0.0001458	-0.15988	-0.00013546	0.02115	-0.00011539	-0.06909	-4.338e-05	-0.03433	1.799e-05	-0.09449	7.398e-05	0.09688
6.975	-0.00043502	-0.45819	-0.00059856	-0.8291	-0.00023718	-0.28042	-0.00015042	-0.1645	-0.00011584	0.04077	-0.00013923	-0.09293	-3.395e-05	-0.0249	3.741e-05	-0.07507	7.532e-05	0.09822
7	-0.00043406	-0.45723	-0.00062663	-0.85717	-0.00024492	-0.28816	-0.000138	-0.15208	-0.00011405	0.04256	-0.00017118	-0.12488	-5.928e-05	-0.05023	3.124e-05	-0.08124	9.859e-05	0.12149
7.025	-0.00043431	-0.45748	-0.00062802	-0.85856	-0.00022209	-0.26533	-0.00010511	-0.11919	-0.00013384	0.02277	-0.00018582	-0.13952	-0.00011429	-0.10524	-1.46e-06	-0.11394	0.00013292	0.15582
7.05	-0.00044669	-0.46986	-0.0005942	-0.82474	-0.00018235	-0.22559	-5.961e-05	-0.07369	-0.00016206	-0.00545	-0.00018912	-0.14282	-0.00018682	-0.17777	-3.932e-05	-0.1518	0.00016744	0.19034
7.075	-0.00046523	-0.4884	-0.00051721	-0.74775	-0.00013864	-0.18188	-2.662e-05	-0.0407	-0.00016925	-0.01264	-0.00018618	-0.13988	-0.00025286	-0.24381	-6.438e-05	-0.17686	0.00018717	0.21007
7.1	-0.00047539	-0.49856	-0.00042174	-0.65228	-0.00010382	-0.14706	-2.561e-05	-0.03969	-0.00015888	-0.00227	-0.00019968	-0.15338	-0.00028685	-0.2778	-7.902e-05	-0.1915	0.0001817	0.2046
7.125	-0.0004725	-0.49567	-0.00033877	-0.56931	-9.245e-05	-0.13569	-4.98e-05	-0.06388	-0.00013795	0.01866	-0.00022064	-0.17434	-0.00027339	-0.26434	-8.913e-05	-0.20161	0.00017182	0.19472
7.15	-0.00046527	-0.48844	-0.00028741	-0.51795	-9.477e-05	-0.13801	-8.293e-05	-0.09701	-0.00012268	0.03393	-0.00022561	-0.17931	-0.00021668	-0.20763	-0.00010749	-0.21997	0.00014717	0.17007
7.175	-0.00045468	-0.47785	-0.00026722	-0.49776	-0.00010417	-0.14741	-0.00010641	-0.12049	-0.00013021	0.0264	-0.00019919	-0.15289	-0.00016024	-0.15119	-0.00012145	-0.23393	0.00010708	0.12998
7.2	-0.00045639	-0.47956	-0.00027469	-0.50523	-0.00011467	-0.15791	-0.0001014	-0.11548	-0.00017193	-0.01532	-0.0001378	-0.0915	-0.00012693	-0.11788	-0.00011583	-0.22831	5.422e-05	0.07712
7.225	-0.00046064	-0.48381	-0.00028886	-0.5194	-0.00012184	-0.16508	-7.026e-05	-0.08434	-0.00022101	-0.0644	-6.37e-05	-0.0174	-0.00011962	-0.11057	-8.271e-05	-0.19519	7.08e-06	0.02998
7.25	-0.0004633	-0.48647	-0.00029589	-0.52643	-0.00012848	-0.17172	-2.113e-05	-0.03521	-0.00026266	-0.10605	-1.453e-05	0.03177	-0.00013141	-0.12236	-2.727e-05	-0.13975	-1.333e-05	0.00957
7.275	-0.00047158	-0.49475	-0.00030293	-0.53347	-0.00012265	-0.16589	3.341e-05	0.01933	-0.00028181	-0.1252	-1.275e-05	0.03355	-0.00016284	-0.15379	3.156e-05	-0.08092	-2.78e-06	0.02012
7.3	-0.00047889	-0.50206	-0.00029654	-0.52708	-0.00010522	-0.14846	8.812e-05	0.07404	-0.00026989	-0.11328	-4.992e-05	-0.00362	-0.00019931	-0.19026	7.243e-05	-0.04005	2.794e-05	0.05084
7.325	-0.00046347	-0.48664	-0.00027641	-0.50695	-9.335e-05	-0.13659	0.00013672	0.12264	-0.00022284	-0.06623	-0.00010855	-0.06225	-0.00022343	-0.21438	7.851e-05	-0.03397	4.389e-05	0.06679
7.35	-0.00042206	-0.44523	-0.00025624	-0.48678	-8.955e-05	-0.13279	0.00018092	0.16684	-0.0001613	-0.00469	-0.00016281	-0.11651	-0.00023706	-0.22801	4.067e-05	-0.07181	2.963e-05	0.05253
7.375	-0.00036108	-0.38425	-0.00023761	-0.46815	-9.122e-05	-0.13446	0.00021376	0.19968	-0.00010876	0.04785	-0.00020078	-0.15448	-0.00024402	-0.23497	-3.042e-05	-0.1429	-3.77e-06	0.01913
7.4	-0.00028989	-0.31306	-0.00020974	-0.44028	-9.976e-05	-0.143	0.00023125	0.21717	-6.924e-05	0.08737	-0.00020493	-0.15863	-0.00024661	-0.23756	-0.00011594	-0.22842	-4.587e-05	-0.02297
7.425	-0.00021478	-0.23795	-0.00017341	-0.40395	-0.00010153	-0.14477	0.00021994	0.20586	-3.713e-05	0.11948	-0.00018751	-0.14121	-0.00024533	-0.23628	-0.00019376	-0.30624	-8.023e-05	-0.05733
7.45	-0.00014249	-0.16566	-0.00014764	-0.37818	-9.139e-05	-0.13463	0.0001955	0.18142	-1.393e-05	0.14268	-0.00015843	-0.11213	-0.0002325	-0.22345	-0.00023667	-0.34915	-0.00010771	-0.08481
7.475	-8.352e-05	-0.10669	-0.0001364	-0.36694	-8.436e-05	-0.1276	0.00015999	0.14591	6.1e-06	0.16271	-0.00012102	-0.07472	-0.00021857	-0.20952	-0.0002371	-0.34958	-0.00013226	-0.10936
7.5	-5.176e-05	-0.07493	-0.00013754	-0.36808	-9.314e-05	-0.13638	0.00011492	0.10084	2.178e-05	0.17839	-8.281e-05	-0.03651	-0.00020894	-0.19989	-0.00019723	-0.30971	-0.00015127	-0.12837
7.525	-4.057e-05	-0.06374	-0.00014609	-0.37663	-9.736e-05	-0.1406	8.737e-05	0.07329	2.279e-05	0.1794	-6.561e-05	-0.01931	-0.00021293	-0.20388	-0.00015123	-0.26371	-0.00015367	-0.13077
7.55	-2.593e-05	-0.0491	-0.00016507	-0.39561	-0.00010064	-0.14388	9.728e-05	0.0832	1.209e-05	0.1687	-6.286e-05	-0.01656	-0.00022092	-0.21187	-0.00011566	-0.22814	-0.0001218	-0.0989
7.575	-1.339e-05	-0.03656	-0.00017207	-0.40261	-9.855e-05	-0.14179	0.00012301	0.10893	2.9e-07	0.1569	-6.571e-05	-0.01941	-0.00022027	-0.21122	-0.00010291	-0.21539	-7.73e-05	-0.0544
7.6	-1.116e-05	-0.03433	-0.0001608	-0.39134	-8.529e-05	-0.12853	0.00014683	0.13275	-8.08e-06	0.14853	-7.577e-05	-0.02947	-0.00021857	-0.20952	-0.00010203	-0.21451	-4.557e-05	-0.02267
7.625	-1.818e-05	-0.04135	-0.00013921	-0.36975	-5.81e-05	-0.10134	0.00017072	0.15664	-1.33e-05	0.14331	-9.176e-05	-0.04546	-0.00019711	-0.18806	-0.00011079	-0.22327	-2.245e-05	0.00045
7.65	-1.328e-05	-0.03645	-0.00012365	-0.35419	-2.583e-05	-0.06907	0.00020136	0.18728	-2.243e-05	0.13418	-9.509e-05	-0.04879	-0.00017191	-0.16286	-0.00013223	-0.24471	6.1e-07	0.02351
7.675	8.8e-07	-0.02229	-0.00011318	-0.34372	1.412e-05	-0.02912	0.00022672	0.21264	-4.573e-05	0.11088	-8.362e-05	-0.03732	-0.0001581	-0.14905	-0.00015703	-0.26951	4.227e-05	0.06517
7.7	1.494e-05	-0.00823	-9.513e-05	-0.32567	4.644e-05	0.0032	0.00022989	0.21581	-7.95e-05	0.07711	-7.092e-05	-0.02462	-0.00015961	-0.15056	-0.00018481	-0.29729	9.785e-05	0.12075
7.725	2.476e-05	0.00159	-5.774e-05	-0.28828	5.655e-05	0.01331	0.00022054	0.20646	-0.00010277	0.05384	-6.145e-05	-0.01515	-0.0001679	-0.15885	-0.00020846	-0.32094	0.00015907	0.18197
7.75	5.252e-05	0.02935	-1.626e-05	-0.2468	4.215e-05	-0.00109	0.00020701	0.19293	-9.756e-05	0.05905	-6.683e-05	-0.02053	-0.00018793	-0.17888	-0.00022241	-0.33489	0.00020565	0.22855
7.775	8.841e-05	0.06524	5.29e-06	-0.22525	1.524e-05	-0.028	0.00020762	0.19354	-5.739e-05	0.09922	-8.119e-05	-0.03489	-0.00020756	-0.19851	-0.00022107	-0.33355	0.00022504	0.24794
7.8	0.00013213	0.10896	-1.402e-05	-0.24456	-7.2e-06	-0.05044	0.00022266	0.20858	-1.44e-06	0.15517	-0.00010159	-0.05529	-0.0002252	-0.21615	-0.0002268	-0.33928	0.00020543	0.22833
7.825	0.00016686	0.14369	-6.931e-05	-0.29985	2.93e-06	-0.04031	0.00022576	0.21168	4.102e-05	0.19763	-0.00012446	-0.07816	-0.00024373	-0.23468	-0.00025281	-0.36529	0.00015303	0.17593
7.85	0.0001691	0.14593	-0.00014074	-0.37128	3.059e-05	-0.01265	0.00021463	0.20055	5.325e-05	0.20986	-0.00014393	-0.09763	-0.00026387	-0.25482	-0.0002817	-0.39418	9.167e-05	0.11457
7.875	0.00013677	0.1136	-0.00019172	-0.42226	5.351e-05	0.01027	0.00019516	0.18108	4.271e-05	0.19932	-0.00015809	-0.11179	-0.0002865	-0.27745	-0.00030509	-0.41757	6.311e-05	0.08601
7.9	7.644e-05	0.05327	-0.0002131	-0.44364	6.784e-05	0.0246	0.00017635	0.16227	2.129e-05	0.1779	-0.00016456	-0.11826	-0.0003034	-0.29435	-0.00030651	-0.41899	8.746e-05	0.11036
7.925	2.216e-05	-0.00101	-0.00019476	-0.4253	5.702e-05	0.01378	0.00016922	0.15514	2.67e-06	0.15928	-0.0001518	-0.1055	-0.00030776	-0.29871	-0.00029153	-0.40401	0.00014114	0.16404
7.95	-2.408e-05	-0.04725	-0.00014147	-0.37201	2.6e-05	-0.01724	0.00017791	0.16383	-5.88e-06	0.15073	-0.00010853	-0.06223	-0.00030689	-0.29784	-0.00027027	-0.38275	0.00018804	0.21094
7.975	-6.59e-05	-0.08907	-7.9e-05	-0.30954	-1.994e-05	-0.06318	0.0001903	0.17622	4e-08	0.15665	-5.367e-05	-0.00737	-0.00029775	-0.2887	-0.00024134	-0.35382	0.00019848	0.22138
8	-9.581e-05	-0.11898	-3.151e-05	-0.26205	-7.404e-05	-0.11728	0.00019348	0.1794	-6.64e-06	0.14997	-4.02e-06	0.04228	-0.00027326	-0.26421	-0.00022014	-0.33262	0.00017612	0.19902
8.025	-0.00010852	-0.13169	-1.283e-05	-0.24337	-0.00010877	-0.15201	0.00019055	0.17647	-2.869e-05	0.12792	1.32e-06	0.04762	-0.0002337	-0.22465	-0.00021902	-0.3315	0.00012844	0.15134
8.05	-9.878e-05	-0.12195	-3.07e-05	-0.26124	-0.00011857	-0.16181	0.00017134	0.15726	-5.363e-05	0.10298	-3.156e-05	0.01474	-0.00019638	-0.18733	-0.00023455	-0.34703	6.688e-05	0.08978
8.075	-6.463e-05	-0.0878	-5.905e-05	-0.28959	-0.00010817	-0.15141	0.0001531	0.13902	-6.532e-05	0.09129	-7.422e-05	-0.02792	-0.00017962	-0.17057	-0.00025358	-0.36606	-5.13e-06	0.01777
8.1	-2.434e-05	-0.04751	-8.969e-05	-0.32023	-9.126e-05	-0.1345	0.00012442	0.11034	-7.215e-05	0.08446	-8.835e-05	-0.04205	-0.00018773	-0.17868	-0.00026299	-0.37547	-6.639e-05	-0.04349
8.125	-8.12e-06	-0.03129	-0.00011399	-0.34453	-8.115e-05	-0.12439	9.132e-05	0.07724	-8.021e-05	0.0764	-5.951e-05	-0.01321	-0.0001998	-0.19075	-0.00026152	-0.374	-9.289e-05	-0.06999
8.15	-2.392e-05	-0.04709	-0.00012626	-0.3568	-8.583e-05	-0.12907	7.154e-05	0.05746	-8.361e-05	0.073	-9.54e-06	0.03676	-0.00021177	-0.20272	-0.00025204	-0.36452	-8.564e-05	-0.06274
8.175	-5.822e-05	-0.08139	-0.00012772	-0.35826	-9.925e-05	-0.14249	6.14e-05	0.04732	-8.167e-05	0.07494	3.933e-05	0.08563	-0.00021728	-0.20823	-0.00024403	-0.35651	-5.971e-05	-0.03681
8.2	-7.752e-05	-0.10069	-0.00013221	-0.36275	-0.00010556	-0.1488	6.556e-05	0.05148	-7.096e-05	0.08565	7.469e-05	0.12099	-0.00021446	-0.20541	-0.00024411	-0.35659	-2.969e-05	-0.00679
8.225	-7.524e-05	-0.09841	-0.00013534	-0.36588	-9.702e-05	-0.14026	9.245e-05	0.07837	-6.774e-05	0.08887	9.178e-05	0.13808	-0.00022008	-0.21103	-0.00026301	-0.37549	7.01e-06	0.02991
8.25	-6.79e-05	-0.09107	-0.00014227	-0.37281	-7.973e-05	-0.12297	0.00014151	0.12743	-7.951e-05	0.0771	0.00010825	0.15455	-0.00022781	-0.21876	-0.00029322	-0.4057	3.379e-05	0.05669
8.275	-6.657e-05	-0.08974	-0.00015957	-0.39011	-6.671e-05	-0.10995	0.00019822	0.18414	-0.00010885	0.04776	0.00010874	0.15504	-0.00023347	-0.22442	-0.00030977	-0.42225	4.42e-05	0.0671
8.3	-7.331e-05	-0.09648	-0.00017027	-0.40081	-6.951e-05	-0.11275	0.00023482	0.22074	-0.00015699	-0.00038	7.462e-05	0.12092	-0.00024363	-0.23458	-0.00030197	-0.41445	4.167e-05	0.06457
8.325	-8.443e-05	-0.1076	-0.00016467	-0.39521	-7.89e-05	-0.12214	0.00023859	0.22451	-0.00020827	-0.05166	1.155e-05	0.05785	-0.0002534	-0.24435	-0.00025657	-0.36905	1.488e-05	0.03778
8.35	-0.00010388	-0.12705	-0.0001513	-0.38184	-7.959e-05	-0.12283	0.00021528	0.2012	-0.00023081	-0.0742	-5.989e-05	-0.01359	-0.00024934	-0.24029	-0.00018704	-0.29952	-9.09e-06	0.01381
8.375	-0.00012054	-0.14371	-0.00013633	-0.36687	-6.826e-05	-0.1115	0.00018654	0.17246	-0.00023408	-0.07747	-0.00013585	-0.08955	-0.00022517	-0.21612	-0.00011766	-0.23014	-4.22e-06	0.01868
8.4	-0.00012802	-0.15119	-0.00012946	-0.36	-5.223e-05	-0.09547	0.00017256	0.15848	-0.00022569	-0.06908	-0.00019176	-0.14546	-0.00020125	-0.1922	-8.046e-05	-0.19294	1.366e-05	0.03656
8.425	-0.00012504	-0.14821	-0.00013735	-0.36789	-5.215e-05	-0.09539	0.00017457	0.16049	-0.00020018	-0.04357	-0.00020235	-0.15605	-0.00018812	-0.17907	-7.62e-05	-0.18868	3.832e-05	0.06122
8.45	-0.00012337	-0.14654	-0.00015106	-0.3816	-6.69e-05	-0.11014	0.00018172	0.16764	-0.00014975	0.00686	-0.0001779	-0.1316	-0.00019186	-0.18281	-0.00010525	-0.21773	7.537e-05	0.09827
8.475	-0.00011681	-0.13998	-0.00015202	-0.38256	-0.00010365	-0.14689	0.00019919	0.18511	-8.861e-05	0.068	-0.0001403	-0.094	-0.00021396	-0.20491	-0.00015181	-0.26429	0.00012119	0.14409
8.5	-0.00011473	-0.1379	-0.0001381	-0.36864	-0.00015925	-0.20249	0.00022187	0.20779	-3.736e-05	0.11925	-0.00011382	-0.06752	-0.00024284	-0.23379	-0.00020141	-0.31389	0.00017667	0.19957
8.525	-0.00010778	-0.13095	-0.00011303	-0.34357	-0.00022464	-0.26788	0.0002422	0.22812	-9.4e-07	0.15567	-0.0001039	-0.0576	-0.00026475	-0.2557	-0.00023591	-0.34839	0.00023506	0.25796
8.55	-9.868e-05	-0.12185	-8.297e-05	-0.31351	-0.00027647	-0.31971	0.00025762	0.24354	2.946e-05	0.18607	-0.00010482	-0.05852	-0.00027968	-0.27063	-0.00024064	-0.35312	0.00028634	0.30924
8.575	-9.083e-05	-0.114	-5.593e-05	-0.28647	-0.00031257	-0.35581	0.000267	0.25292	5.886e-05	0.21547	-0.00010492	-0.05862	-0.00029042	-0.28137	-0.00023142	-0.3439	0.00030028	0.32318
8.6	-8.26e-05	-0.10577	-4.292e-05	-0.27346	-0.0003299	-0.37314	0.00025997	0.24589	8.976e-05	0.24637	-0.00011146	-0.06516	-0.00029114	-0.28209	-0.00021792	-0.3304	0.00025562	0.27852
8.625	-7.218e-05	-0.09535	-4.966e-05	-0.2802	-0.00033167	-0.37491	0.00024467	0.23059	0.0001227	0.27931	-0.00012921	-0.08291	-0.00027956	-0.27051	-0.00020003	-0.31251	0.0001664	0.1893
8.65	-6.377e-05	-0.08694	-5.704e-05	-0.28758	-0.00032294	-0.36618	0.0002317	0.21762	0.00015911	0.31572	-0.00015674	-0.11044	-0.00024941	-0.24036	-0.00018334	-0.29582	6.808e-05	0.09098
8.675	-4.935e-05	-0.07252	-5.481e-05	-0.28535	-0.00030905	-0.35229	0.00020707	0.19299	0.0001933	0.34991	-0.00016248	-0.11618	-0.00021194	-0.20289	-0.00014311	-0.25559	1.1e-06	0.024
8.7	-3.004e-05	-0.05321	-3.478e-05	-0.26532	-0.00029178	-0.33502	0.00018051	0.16643	0.0002049	0.36151	-0.00015038	-0.10408	-0.00018399	-0.17494	-0.00010158	-0.21406	-2.868e-05	-0.00578
8.725	1.21e-06	-0.02196	-1.278e-05	-0.24332	-0.00026754	-0.31078	0.00017959	0.16551	0.00019154	0.34815	-0.00011878	-0.07248	-0.00017624	-0.16719	-7.893e-05	-0.19141	-3.338e-05	-0.01048
8.75	3.212e-05	0.00895	-2.33e-06	-0.23287	-0.00023667	-0.27991	0.0001916	0.17752	0.00015735	0.31396	-7.961e-05	-0.03331	-0.00017506	-0.16601	-6.297e-05	-0.17545	-3.977e-05	-0.01687
8.775	5.838e-05	0.03521	-1.326e-05	-0.2438	-0.00019764	-0.24088	0.00021489	0.20081	0.00011748	0.27409	-4.08e-05	0.0055	-0.00017037	-0.16132	-4.658e-05	-0.15906	-3.806e-05	-0.01516
8.8	7.64e-05	0.05323	-3.518e-05	-0.26572	-0.00016193	-0.20517	0.00023055	0.21647	7.371e-05	0.23032	-1.24e-05	0.0339	-0.00016906	-0.16001	-3.135e-05	-0.14383	-4.308e-05	-0.02018
8.825	6.917e-05	0.046	-6.801e-05	-0.29855	-0.00015061	-0.19385	0.00021791	0.20383	2.814e-05	0.18475	-5.01e-06	0.04129	-0.00016666	-0.15761	-1.931e-05	-0.13179	-4.457e-05	-0.02167
8.85	5.203e-05	0.02886	-9.356e-05	-0.3241	-0.00014971	-0.19295	0.00017317	0.15909	-2.371e-05	0.1329	-3.235e-05	0.01395	-0.00016062	-0.15157	-6.67e-06	-0.11915	-4.405e-05	-0.02115
8.875	2.918e-05	0.00601	-0.00010329	-0.33383	-0.00012627	-0.16951	9.665e-05	0.08257	-7.238e-05	0.08423	-7.393e-05	-0.02763	-0.00013968	-0.13063	9.18e-06	-0.1033	-5.165e-05	-0.02875
8.9	7.19e-06	-0.01598	-9.969e-05	-0.33023	-7.903e-05	-0.12227	1.119e-05	-0.00289	-8.974e-05	0.06687	-0.00011963	-0.07333	-0.00010424	-0.09519	2.2e-05	-0.09048	-7.982e-05	-0.05692
8.925	-3.369e-05	-0.05686	-9.609e-05	-0.32663	-3.132e-05	-0.07456	-6.501e-05	-0.07909	-7.684e-05	0.07977	-0.00014388	-0.09758	-7.531e-05	-0.06626	2.157e-05	-0.09091	-0.00010829	-0.08539
8.95	-8.777e-05	-0.11094	-8.356e-05	-0.3141	-3.65e-06	-0.04689	-0.00011889	-0.13297	-4.501e-05	0.1116	-0.00015066	-0.10436	-5.874e-05	-0.04969	-5.66e-06	-0.11814	-0.00011117	-0.08827
8.975	-0.00014841	-0.17158	-6.164e-05	-0.29218	-5.65e-06	-0.04889	-0.00014118	-0.15526	-1.632e-05	0.14029	-0.00014985	-0.10355	-6.06e-05	-0.05155	-4.776e-05	-0.16024	-6.945e-05	-0.04655
9	-0.00018363	-0.2068	-4.383e-05	-0.27437	-4.212e-05	-0.08536	-0.00011647	-0.13055	1.36e-06	0.15797	-0.00013732	-0.09102	-7.377e-05	-0.06472	-8.691e-05	-0.19939	2.73e-06	0.02563
9.025	-0.00018178	-0.20495	-4.734e-05	-0.27788	-0.00011598	-0.15922	-5.765e-05	-0.07173	-2.4e-07	0.15637	-0.00011931	-0.07301	-0.00010454	-0.09549	-0.00010832	-0.2208	5.753e-05	0.08043
9.05	-0.00013342	-0.15659	-6.022e-05	-0.29076	-0.00020177	-0.24501	1.209e-05	-0.00199	-2.319e-05	0.13342	-0.00010624	-0.05994	-0.00014507	-0.13602	-0.00011308	-0.22556	6.914e-05	0.09204
9.075	-5.829e-05	-0.08146	-6.513e-05	-0.29567	-0.00026798	-0.31122	6.5e-05	0.05092	-6.567e-05	0.09094	-8.712e-05	-0.04082	-0.0001725	-0.16345	-0.00012062	-0.2331	5.545e-05	0.07835
9.1	1.333e-05	-0.00984	-4.518e-05	-0.27572	-0.00028956	-0.3328	8.825e-05	0.07417	-0.00011482	0.04179	-4.419e-05	0.00211	-0.00017174	-0.16269	-0.00014175	-0.25423	3.358e-05	0.05648
9.125	6.777e-05	0.0446	-1.089e-05	-0.24143	-0.00027447	-0.31771	8.84e-05	0.07432	-0.00016143	-0.00482	1.111e-05	0.05741	-0.00016731	-0.15826	-0.00017726	-0.28974	1.75e-05	0.0404
9.15	0.0001024	0.07923	2.608e-05	-0.20446	-0.00024647	-0.28971	7.989e-05	0.06581	-0.00018568	-0.02907	4.825e-05	0.09455	-0.00015538	-0.14633	-0.00022194	-0.33442	1.045e-05	0.03335
9.175	0.00011429	0.09112	6.928e-05	-0.16126	-0.00019971	-0.24295	5.824e-05	0.04416	-0.00018292	-0.02631	3.89e-05	0.0852	-0.00012806	-0.11901	-0.00025825	-0.37073	2.91e-05	0.052
9.2	0.00011287	0.0897	0.00010379	-0.12675	-0.00014964	-0.19288	2.177e-05	0.00769	-0.00016047	-0.00386	-8.68e-06	0.03762	-0.00010153	-0.09248	-0.000261	-0.37348	5.809e-05	0.08099
9.225	0.000105	0.08183	0.00013028	-0.10026	-0.00011573	-0.15897	-1.715e-05	-0.03123	-0.00013261	0.024	-5.352e-05	-0.00722	-9.633e-05	-0.08728	-0.00023336	-0.34584	8.823e-05	0.11113
9.25	9.797e-05	0.0748	0.00013928	-0.09126	-0.00010206	-0.1453	-5.006e-05	-0.06414	-0.00010941	0.0472	-7.746e-05	-0.03116	-0.00010108	-0.09203	-0.00019407	-0.30655	0.00010952	0.13242
9.275	8.645e-05	0.06328	0.0001341	-0.09644	-0.00011201	-0.15525	-9.145e-05	-0.10553	-0.00010317	0.05344	-7.944e-05	-0.03314	-0.00011314	-0.10409	-0.00015989	-0.27237	0.00010854	0.13144
9.3	5.759e-05	0.03442	0.00013087	-0.09967	-0.00013624	-0.17948	-0.00012821	-0.14229	-0.00012518	0.03143	-9.07e-05	-0.0444	-0.00012671	-0.11766	-0.00015589	-0.26837	8.415e-05	0.10705
9.325	8.2e-06	-0.01497	0.00012684	-0.1037	-0.0001588	-0.20204	-0.00015059	-0.16467	-0.00015941	-0.0028	-9.877e-05	-0.05247	-0.00013991	-0.13086	-0.00018033	-0.29281	5.764e-05	0.08054
9.35	-5.024e-05	-0.07341	0.00011659	-0.11395	-0.00017044	-0.21368	-0.00015074	-0.16482	-0.00017922	-0.02261	-9.881e-05	-0.05251	-0.00013337	-0.12432	-0.00021352	-0.326	4.314e-05	0.06604
9.375	-0.00011814	-0.14131	9.81e-05	-0.13244	-0.00017108	-0.21432	-0.00013782	-0.1519	-0.0001602	-0.00359	-8.853e-05	-0.04223	-0.00010025	-0.0912	-0.0002234	-0.33588	4.51e-05	0.068
9.4	-0.00017857	-0.20174	8.605e-05	-0.14449	-0.00015621	-0.19945	-0.00011677	-0.13085	-0.00010931	0.0473	-5.725e-05	-0.01095	-4.296e-05	-0.03391	-0.00020531	-0.31779	6.163e-05	0.08453
9.425	-0.00023348	-0.25665	9.856e-05	-0.13198	-0.000133	-0.17624	-9.701e-05	-0.11109	-5.177e-05	0.10484	-2.008e-05	0.02622	2.126e-05	0.03031	-0.00016161	-0.27409	8.036e-05	0.10326
9.45	-0.00027718	-0.30035	0.00013915	-0.09139	-9.475e-05	-0.13799	-8.001e-05	-0.09409	-9.79e-06	0.14682	1.127e-05	0.05757	6.634e-05	0.07539	-0.00011998	-0.23246	7.784e-05	0.10074
9.475	-0.00030678	-0.32995	0.00018859	-0.04195	-6.085e-05	-0.10409	-7.011e-05	-0.08419	2.147e-05	0.17808	3.985e-05	0.08615	7.53e-05	0.08435	-9.172e-05	-0.2042	6.041e-05	0.08331
9.5	-0.0003206	-0.34377	0.00021788	-0.01266	-3.998e-05	-0.08322	-7.671e-05	-0.09079	4.055e-05	0.19716	5.891e-05	0.10521	4.416e-05	0.05321	-7.452e-05	-0.187	3.956e-05	0.06246
9.525	-0.00031165	-0.33482	0.00020891	-0.02163	-3.099e-05	-0.07423	-9.292e-05	-0.107	4.331e-05	0.19992	6.072e-05	0.10702	-1.923e-05	-0.01018	-5.4e-05	-0.16648	1.756e-05	0.04046
9.55	-0.00028525	-0.30842	0.0001773	-0.05324	-3.504e-05	-0.07828	-0.00010843	-0.12251	3.742e-05	0.19403	3.75e-05	0.0838	-9.269e-05	-0.08364	-3.061e-05	-0.14309	-1.392e-05	0.00898
9.575	-0.00025385	-0.27702	0.00013937	-0.09117	-3.69e-05	-0.08014	-0.0001249	-0.13898	2.496e-05	0.18157	-1.396e-05	0.03234	-0.00016441	-0.15536	5.08e-06	-0.1074	-4.433e-05	-0.02143
9.6	-0.00022595	-0.24912	0.0001007	-0.12984	-2.988e-05	-0.07312	-0.00012603	-0.14011	5.41e-06	0.16202	-8.716e-05	-0.04086	-0.00021361	-0.20456	5.177e-05	-0.06071	-5.839e-05	-0.03549
9.625	-0.00020316	-0.22633	7.811e-05	-0.15243	-1.116e-05	-0.0544	-0.0001149	-0.12898	-1.421e-05	0.1424	-0.00014592	-0.09962	-0.00022893	-0.21988	9.615e-05	-0.01633	-5.533e-05	-0.03243
9.65	-0.00016734	-0.19051	5.58e-05	-0.17474	6.7e-07	-0.04257	-9.817e-05	-0.11225	-4.025e-05	0.11636	-0.00016767	-0.12137	-0.00021844	-0.20939	0.00012536	0.01288	-5.876e-05	-0.03586
9.675	-0.00012926	-0.15243	1.617e-05	-0.21437	-2.26e-05	-0.06584	-9.142e-05	-0.1055	-6.595e-05	0.09066	-0.00014223	-0.09593	-0.00019058	-0.18153	0.00014337	0.03089	-6.541e-05	-0.04251
9.7	-9.766e-05	-0.12083	-4.151e-05	-0.27205	-6.617e-05	-0.10941	-9.396e-05	-0.10804	-8.026e-05	0.07635	-9.622e-05	-0.04992	-0.00016446	-0.15541	0.00014721	0.03473	-6.865e-05	-0.04575
9.725	-8.566e-05	-0.10883	-9.387e-05	-0.32441	-0.00011774	-0.16098	-9.642e-05	-0.1105	-8.143e-05	0.07518	-5.376e-05	-0.00746	-0.00014277	-0.13372	0.00014369	0.03121	-5.988e-05	-0.03698
9.75	-0.00010679	-0.12996	-0.0001092	-0.33974	-0.00015482	-0.19806	-8.693e-05	-0.10101	-7.325e-05	0.08336	-4.914e-05	-0.00284	-0.00012729	-0.11824	0.00013427	0.02179	-4.518e-05	-0.02228
9.775	-0.00013898	-0.16215	-8.878e-05	-0.31932	-0.0001676	-0.21084	-6.508e-05	-0.07916	-5.652e-05	0.10009	-8.947e-05	-0.04317	-0.00012479	-0.11574	0.00011655	0.00407	-2.959e-05	-0.00669
9.8	-0.00016059	-0.18376	-5.272e-05	-0.28326	-0.00014847	-0.19171	-4.106e-05	-0.05514	-3.27e-05	0.12391	-0.00015076	-0.10446	-0.00013819	-0.12914	7.6e-05	-0.03648	-2.125e-05	0.00165
9.825	-0.00016971	-0.19288	-1.928e-05	-0.24982	-0.00012462	-0.16786	-5.92e-06	-0.02	-5.84e-06	0.15077	-0.0002018	-0.1555	-0.00016052	-0.15147	2.592e-05	-0.08656	-3.27e-05	-0.0098
9.85	-0.00018096	-0.20413	8.2e-07	-0.22972	-0.00011873	-0.16197	2.866e-05	0.01458	1.045e-05	0.16706	-0.00022011	-0.17381	-0.00017321	-0.16416	-4.61e-06	-0.11709	-6.654e-05	-0.04364
9.875	-0.00018713	-0.2103	-3.7e-07	-0.23091	-0.00012449	-0.16773	4.356e-05	0.02948	2.6e-07	0.15687	-0.00020877	-0.16247	-0.00017113	-0.16208	1.007e-05	-0.10241	-9.893e-05	-0.07603
9.9	-0.00016745	-0.19062	-1.002e-05	-0.24056	-0.00014685	-0.19009	4.505e-05	0.03097	-2.586e-05	0.13075	-0.00018217	-0.13587	-0.0001534	-0.14435	6.622e-05	-0.04626	-0.00011557	-0.09267
9.925	-0.00012497	-0.14814	-4.175e-05	-0.27229	-0.00017283	-0.21607	5.09e-05	0.03682	-4.595e-05	0.11066	-0.00015237	-0.10607	-0.00014033	-0.13128	0.00013679	0.02431	-0.00012246	-0.09956
9.95	-8.417e-05	-0.10734	-8.666e-05	-0.3172	-0.00018396	-0.2272	5.901e-05	0.04493	-6.814e-05	0.08847	-0.00012845	-0.08215	-0.0001418	-0.13275	0.00020022	0.08774	-0.00012314	-0.10024
9.975	-7.081e-05	-0.09398	-0.00013421	-0.36475	-0.0001791	-0.22234	6.421e-05	0.05013	-8.954e-05	0.06707	-0.00012071	-0.07441	-0.00015944	-0.15039	0.00022556	0.11308	-0.00012841	-0.10551
10	-9.87e-05	-0.12187	-0.0001658	-0.39634	-0.00018029	-0.22353	5.538e-05	0.0413	-9.973e-05	0.05688	-0.0001255	-0.0792	-0.00016116	-0.15211	0.00019491	0.08243	-0.00012836	-0.10546
10.025	-0.00015755	-0.18072	-0.00015586	-0.3864	-0.00017391	-0.21715	3.068e-05	0.0166	-9.07e-05	0.06591	-0.00011756	-0.07126	-0.00013972	-0.13067	0.00012556	0.01308	-0.0001158	-0.0929
10.05	-0.00021523	-0.2384	-0.0001191	-0.34964	-0.00014378	-0.18702	3.5e-06	-0.01058	-7.184e-05	0.08477	-8.573e-05	-0.03943	-0.00010331	-0.09426	5.336e-05	-0.05912	-0.00010265	-0.07975
10.075	-0.00024249	-0.26566	-7.901e-05	-0.30955	-9.903e-05	-0.14227	-1.406e-05	-0.02814	-6.538e-05	0.09123	-3.923e-05	0.00707	-7.851e-05	-0.06946	1.291e-05	-0.09957	-8.954e-05	-0.06664
10.1	-0.00023683	-0.26	-6.336e-05	-0.2939	-6.443e-05	-0.10767	-1.934e-05	-0.03342	-8.042e-05	0.07619	-1.379e-05	0.03251	-7.087e-05	-0.06182	1.546e-05	-0.09702	-7.928e-05	-0.05638
10.125	-0.00021962	-0.24279	-5.796e-05	-0.2885	-5.938e-05	-0.10262	-1.65e-05	-0.03058	-0.00010731	0.0493	-2.561e-05	0.02069	-5.776e-05	-0.04871	3.465e-05	-0.07783	-6.653e-05	-0.04363
10.15	-0.00020413	-0.2273	-6.957e-05	-0.30011	-7.902e-05	-0.12226	-1.592e-05	-0.03	-0.00011908	0.03753	-5.57e-05	-0.0094	-4.666e-05	-0.03761	5.54e-05	-0.05708	-4.098e-05	-0.01808
10.175	-0.00018237	-0.20554	-8.779e-05	-0.31833	-0.00010123	-0.14447	-2.215e-05	-0.03623	-0.00010488	0.05173	-8.48e-05	-0.0385	-4.061e-05	-0.03156	5.682e-05	-0.05566	1.75e-06	0.02465
10.2	-0.00014744	-0.17061	-8.379e-05	-0.31433	-0.00011186	-0.1551	-3.635e-05	-0.05043	-6.607e-05	0.09054	-9.39e-05	-0.0476	-4.225e-05	-0.0332	4.036e-05	-0.07212	5.356e-05	0.07646
10.225	-0.00010135	-0.12452	-4.674e-05	-0.27728	-0.00011365	-0.15689	-6.588e-05	-0.07996	-1.762e-05	0.13899	-8.159e-05	-0.03529	-5.417e-05	-0.04512	6.51e-06	-0.10597	8.177e-05	0.10467
10.25	-4.854e-05	-0.07171	1.5e-07	-0.23039	-0.00011919	-0.16243	-0.00010211	-0.11619	4.449e-05	0.2011	-5.082e-05	-0.00452	-5.084e-05	-0.04179	-1.497e-05	-0.12745	7.227e-05	0.09517
10.275	-1.365e-05	-0.03682	3.207e-05	-0.19847	-0.00013488	-0.17812	-0.00013096	-0.14504	0.00011932	0.27593	-7.86e-06	0.03844	-2.432e-05	-0.01527	-2.441e-05	-0.13689	4.066e-05	0.06356
10.3	-5.1e-06	-0.02827	4.525e-05	-0.18529	-0.00014687	-0.19011	-0.00014443	-0.15851	0.00018981	0.34642	4.309e-05	0.08939	1.52e-05	0.02425	-1.751e-05	-0.12999	-5.69e-06	0.01721
10.325	-2.136e-05	-0.04453	6.146e-05	-0.16908	-0.00013615	-0.17939	-0.00013006	-0.14414	0.00023595	0.39256	9.032e-05	0.13662	4.612e-05	0.05517	-2.43e-06	-0.11491	-4.721e-05	-0.02431
10.35	-6.036e-05	-0.08353	8.475e-05	-0.14579	-0.00011273	-0.15597	-9.842e-05	-0.1125	0.00023529	0.3919	0.00012751	0.17381	5.222e-05	0.06127	7.39e-06	-0.10509	-8.833e-05	-0.06543
10.375	-0.00012046	-0.14363	0.00010992	-0.12062	-9.256e-05	-0.1358	-7.748e-05	-0.09156	0.00020267	0.35928	0.0001417	0.188	3.179e-05	0.04084	1.018e-05	-0.1023	-0.00012177	-0.09887
10.4	-0.00017825	-0.20142	0.00011147	-0.11907	-7.281e-05	-0.11605	-7.498e-05	-0.08906	0.00016513	0.32174	0.00012568	0.17198	-1.017e-05	-0.00112	-5.2e-06	-0.11768	-0.00013863	-0.11573
10.425	-0.00022363	-0.2468	6.732e-05	-0.16322	-7.526e-05	-0.1185	-8.13e-05	-0.09538	0.00013545	0.29206	8.647e-05	0.13277	-6.656e-05	-0.05751	-3.324e-05	-0.14572	-0.00014349	-0.12059
10.45	-0.00024782	-0.27099	-1.431e-05	-0.24485	-9.954e-05	-0.14278	-9.611e-05	-0.11019	0.00010368	0.26029	4.36e-05	0.0899	-0.0001173	-0.10825	-5.927e-05	-0.17175	-0.00014492	-0.12202
10.475	-0.00024624	-0.26941	-9.24e-05	-0.32294	-0.0001292	-0.17244	-0.00012042	-0.1345	7.772e-05	0.23433	1.717e-05	0.06347	-0.00016248	-0.15343	-7.203e-05	-0.18451	-0.00014698	-0.12408
10.5	-0.000218	-0.24117	-0.00013971	-0.37025	-0.00015784	-0.20108	-0.00014086	-0.15494	5.998e-05	0.21659	1.919e-05	0.06549	-0.00021049	-0.20144	-6.329e-05	-0.17577	-0.00016126	-0.13836
10.525	-0.00017878	-0.20195	-0.00014851	-0.37905	-0.00017025	-0.21349	-0.00014583	-0.15991	5.571e-05	0.21232	3.949e-05	0.08579	-0.00025432	-0.24527	-3.463e-05	-0.14711	-0.00018249	-0.15959
10.55	-0.00014911	-0.17228	-0.00014615	-0.37669	-0.00018547	-0.22871	-0.00013316	-0.14724	6.754e-05	0.22415	6.712e-05	0.11342	-0.00028077	-0.27172	3.21e-06	-0.10927	-0.00020621	-0.18331
10.575	-0.00013093	-0.1541	-0.00015811	-0.38865	-0.0002034	-0.24664	-0.00010214	-0.11622	0.00010148	0.25809	8.997e-05	0.13627	-0.00029165	-0.2826	2.749e-05	-0.08499	-0.00022797	-0.20507
10.6	-0.00012145	-0.14462	-0.00018091	-0.41145	-0.00020474	-0.24798	-6.061e-05	-0.07469	0.00013191	0.28852	9.239e-05	0.13869	-0.00029165	-0.2826	3.509e-05	-0.07739	-0.00024091	-0.21801
10.625	-0.00012708	-0.15025	-0.00019387	-0.42441	-0.00017379	-0.21703	-2.754e-05	-0.04162	0.00013467	0.29128	8.402e-05	0.13032	-0.00027088	-0.26183	1.695e-05	-0.09553	-0.00025592	-0.23302
10.65	-0.00014422	-0.16739	-0.00017911	-0.40965	-0.00011828	-0.16152	-1.262e-05	-0.0267	0.00011305	0.26966	7.212e-05	0.11842	-0.00022073	-0.21168	-1.751e-05	-0.12999	-0.00026467	-0.24177
10.675	-0.00016956	-0.19273	-0.00015968	-0.39022	-6.503e-05	-0.10827	-5.75e-06	-0.01983	7.581e-05	0.23242	6.495e-05	0.11125	-0.00014413	-0.13508	-5.601e-05	-0.16849	-0.00025564	-0.23274
10.7	-0.00020246	-0.22563	-0.00013974	-0.37028	-3.231e-05	-0.07555	8.92e-06	-0.00516	3.154e-05	0.18815	6.68e-05	0.1131	-6.138e-05	-0.05233	-8.099e-05	-0.19347	-0.00023858	-0.21568
10.725	-0.00024007	-0.26324	-0.0001162	-0.34674	-3.312e-05	-0.07636	2.872e-05	0.01464	1.06e-06	0.15767	7.865e-05	0.12495	-4.2e-07	0.00863	-8.958e-05	-0.20206	-0.0002338	-0.2109
10.75	-0.00025679	-0.27996	-9.653e-05	-0.32707	-5.462e-05	-0.09786	4.934e-05	0.03526	-7.96e-06	0.14865	8.489e-05	0.13119	8.3e-06	0.01735	-8.514e-05	-0.19762	-0.00025831	-0.23541
10.775	-0.00023473	-0.2579	-7.993e-05	-0.31047	-6.889e-05	-0.11213	6.008e-05	0.046	-5.92e-06	0.15069	7.638e-05	0.12268	-2.059e-05	-0.01154	-7.81e-05	-0.19058	-0.00028693	-0.26403

## Sheet: 8kHz
Time (ms)	8kHz 10dB Atten	8kHz 10dB Atten, normalised	8kHz 20dB Atten	8kHz 20dB Atten, normalised	8kHz 30dB Atten	8kHz 30dB Atten, normalised	8kHz 40dB Atten	8kHz 40dB Atten, normalised	8kHz 50dB Atten	8kHz 50dB Atten, normalised	8kHz 60dB Atten	8kHz 60dB Atten, normalised	8kHz 70dB Atten	8kHz 70dB Atten, normalised	8kHz 65dB Atten	8kHz 65dB Atten, normalised	8kHz 80B Atten	8kHz 80dB Atten, normalised
-2	4.837e-05	0	1.846e-05	0	-2.968e-05	0	-5.73e-05	0	-8.015e-05	0	0.00016504	0	-0.00014916	0	-0.00026715	0	0.00034886	0
-1.975	6.248e-05	0.01411	-2.132e-05	-0.03978	-3.887e-05	-0.00919	-8.07e-06	0.04923	-7.964e-05	0.00051	0.00014022	-0.02482	-0.0002069	-0.05774	-0.00027146	=	0.00037955
-1.95	4.595e-05	-0.00242	-3.091e-05	-0.04937	-4.948e-05	-0.0198	4.265e-05	0.09995	-7.65e-05	0.00365	0.00011242	-0.05262	-0.00025442	-0.10526	-0.00027017	-0.00302	0.00039049	0.04163
-1.925	1.891e-05	-0.02946	-3.882e-05	-0.05728	-4.157e-05	-0.01189	7.814e-05	0.13544	-7.766e-05	0.00249	8.869e-05	-0.07635	-0.00027714	-0.12798	-0.00025594	0.01121	0.00034966	0.0008
-1.9	-9.32e-06	-0.05769	-4.047e-05	-0.05893	-1.951e-05	0.01017	8.019e-05	0.13749	-8.818e-05	-0.00803	5.939e-05	-0.10565	-0.00027665	-0.12749	-0.00023383	0.03332	0.00027597	-0.07289
-1.875	-3.355e-05	-0.08192	-4.141e-05	-0.05987	2.155e-05	0.05123	7.651e-05	0.13381	-8.943e-05	-0.00928	1.364e-05	-0.1514	-0.00026539	-0.11623	-0.00022205	0.0451	0.00020057	-0.14829
-1.85	-5.752e-05	-0.10589	-3.567e-05	-0.05413	6.546e-05	0.09514	9.1e-05	0.1483	-8.032e-05	-0.00017	-3.278e-05	-0.19782	-0.00024942	-0.10026	-0.00022046	0.04669	0.00014397	-0.20489
-1.825	-8.373e-05	-0.1321	-1.173e-05	-0.03019	9.623e-05	0.12591	0.00011689	0.17419	-6.794e-05	0.01221	-8.279e-05	-0.24783	-0.00022579	-0.07663	-0.0002223	0.04485	0.00012177	-0.22709
-1.8	-0.00010697	-0.15534	2.453e-05	0.00607	0.00010903	0.13871	0.00013886	0.19616	-4.471e-05	0.03544	-0.00012927	-0.29431	-0.00019035	-0.04119	-0.00019224	0.07491	0.00010902	-0.23984
-1.775	-0.00012683	-0.1752	4.353e-05	0.02507	9.085e-05	0.12053	0.00013546	0.19276	-1.186e-05	0.06829	-0.00015847	-0.32351	-0.00015135	-0.00219	-0.00014767	0.11948	7.313e-05	-0.27573
-1.75	-0.00013361	-0.18198	5.107e-05	0.03261	4.606e-05	0.07574	0.00010123	0.15853	1.772e-05	0.09787	-0.00015144	-0.31648	-0.00011481	0.03435	-0.00011732	0.14983	1.773e-05	-0.33113
-1.725	-0.00013464	-0.18301	2.93e-05	0.01084	5.25e-06	0.03493	4.682e-05	0.10412	2.866e-05	0.10881	-0.00012244	-0.28748	-0.00010048	0.04868	-0.00010696	0.16019	-2.195e-05	-0.37081
-1.7	-0.00013683	-0.1852	3.06e-06	-0.0154	-2.261e-05	0.00707	9.16e-06	0.06646	1.112e-05	0.09127	-8.568e-05	-0.25072	-0.00010173	0.04743	-0.00011207	0.15508	-5.347e-05	-0.40233
-1.675	-0.00013004	-0.17841	-1.71e-06	-0.02017	-2.731e-05	0.00237	5.1e-07	0.05781	-2.594e-05	0.05421	-6.754e-05	-0.23258	-0.0001191	0.03006	-0.00011863	0.14852	-5.673e-05	-0.40559
-1.65	-0.00011004	-0.15841	7.67e-06	-0.01079	-5.91e-06	0.02377	9.67e-06	0.06697	-2.837e-05	0.05178	-7.131e-05	-0.23635	-0.00015086	-0.0017	-0.0001189	0.14825	-3.722e-05	-0.38608
-1.625	-6.933e-05	-0.1177	2.49e-06	-0.01597	3.138e-05	0.06106	4.05e-05	0.0978	9.64e-06	0.08979	-8.095e-05	-0.24599	-0.00017198	-0.02282	-0.00011276	0.15439	-3.11e-05	-0.37996
-1.6	-1.533e-05	-0.0637	-1.749e-05	-0.03595	6.262e-05	0.0923	6.787e-05	0.12517	6.243e-05	0.14258	-9.497e-05	-0.26001	-0.00018312	-0.03396	-9.448e-05	0.17267	-3.895e-05	-0.38781
-1.575	5.258e-05	0.00421	-6.11e-05	-0.07956	7.262e-05	0.1023	9.806e-05	0.15536	0.00010679	0.18694	-0.00012055	-0.28559	-0.00016533	-0.01617	-5.307e-05	0.21408	-6.172e-05	-0.41058
-1.55	0.00012434	0.07597	-0.00010166	-0.12012	7.889e-05	0.10857	0.00011008	0.16738	0.00013062	0.21077	-0.00015313	-0.31817	-0.00011061	0.03855	-1.32e-06	0.26583	-0.00011505	-0.46391
-1.525	0.00018505	0.13668	-0.00013474	-0.1532	7.42e-05	0.10388	9.785e-05	0.15515	0.00013989	0.22004	-0.0001769	-0.34194	-3.144e-05	0.11772	3.819e-05	0.30534	-0.00015993	-0.50879
-1.5	0.00020823	0.15986	-0.00014789	-0.16635	6.88e-05	0.09848	7.079e-05	0.12809	0.00013283	0.21298	-0.00018312	-0.34816	5.338e-05	0.20254	4.603e-05	0.31318	-0.00018918	-0.53804
-1.475	0.00019237	0.144	-0.00016305	-0.18151	5.552e-05	0.0852	4.509e-05	0.10239	0.00011313	0.19328	-0.00015689	-0.32193	0.0001122	0.26136	2.33e-05	0.29045	-0.00019928	-0.54814
-1.45	0.00013908	0.09071	-0.00017979	-0.19825	3.987e-05	0.06955	2.546e-05	0.08276	9.569e-05	0.17584	-0.00010866	-0.2737	0.00012478	0.27394	-1.375e-05	0.2534	-0.00017341	-0.52227
-1.425	6.705e-05	0.01868	-0.0001782	-0.19666	3.346e-05	0.06314	1.81e-05	0.0754	8.361e-05	0.16376	-5.829e-05	-0.22333	9.779e-05	0.24695	-3.636e-05	0.23079	-0.00011209	-0.46095
-1.4	-4.3e-07	-0.0488	-0.00017228	-0.19074	3.69e-05	0.06658	2.22e-05	0.0795	8.544e-05	0.16559	-7.96e-06	-0.173	3.106e-05	0.18022	-4.606e-05	0.22109	-4.111e-05	-0.38997
-1.375	-6.08e-05	-0.10917	-0.0001371	-0.15556	5.813e-05	0.08781	4.789e-05	0.10519	9.194e-05	0.17209	3.687e-05	-0.12817	-4.69e-05	0.10226	-3.304e-05	0.23411	1.117e-05	-0.33769
-1.35	-0.00010809	-0.15646	-9.44e-05	-0.11286	0.00010471	0.13439	0.00010739	0.16469	8.18e-05	0.16195	6.516e-05	-0.09988	-0.00012734	0.02182	-1.23e-06	0.26592	3.934e-05	-0.30952
-1.325	-0.00012627	-0.17464	-7.731e-05	-0.09577	0.00015432	0.184	0.00016829	0.22559	5.524e-05	0.13539	8.259e-05	-0.08245	-0.00019753	-0.04837	3.954e-05	0.30669	5.139e-05	-0.29747
-1.3	-0.0001028	-0.15117	-8.739e-05	-0.10585	0.00018358	0.21326	0.00020648	0.26378	2.119e-05	0.10134	9.697e-05	-0.06807	-0.00024428	-0.09512	7.903e-05	0.34618	3.788e-05	-0.31098
-1.275	-5.16e-05	-0.09997	-0.00012872	-0.14718	0.00018732	0.217	0.00019386	0.25116	-1.484e-05	0.06531	0.00010986	-0.05518	-0.00026263	-0.11347	0.0001168	0.38395	2.41e-05	-0.32476
-1.25	7.49e-06	-0.04088	-0.00017169	-0.19015	0.0001826	0.21228	0.00011873	0.17603	-5.451e-05	0.02564	0.00011183	-0.05321	-0.00025856	-0.1094	0.00015734	0.42449	5.678e-05	-0.29208
-1.225	4.762e-05	-0.00075	-0.00019512	-0.21358	0.00019858	0.22826	2.051e-05	0.07781	-8.004e-05	0.00011	8.901e-05	-0.07603	-0.00022599	-0.07683	0.00017672	0.44387	0.00010778	-0.24108
-1.2	6.25e-05	0.01413	-0.00018213	-0.20059	0.00022688	0.25656	-7.646e-05	-0.01916	-8.728e-05	-0.00713	5.215e-05	-0.11289	-0.00018504	-0.03588	0.00015514	0.42229	0.00011596	-0.2329
-1.175	4.212e-05	-0.00625	-0.00015281	-0.17127	0.0002403	0.26998	-0.00014771	-0.09041	-7.577e-05	0.00438	3.048e-05	-0.13456	-0.00014503	0.00413	0.00011871	0.38586	0.00010346	-0.2454
-1.15	7.49e-06	-0.04088	-0.00011238	-0.13084	0.00022178	0.25146	-0.00017994	-0.12264	-7.047e-05	0.00968	3.905e-05	-0.12599	-9.588e-05	0.05328	5.807e-05	0.32522	0.00010314	-0.24572
-1.125	-3.547e-05	-0.08384	-8.475e-05	-0.10321	0.00018675	0.21643	-0.00018544	-0.12814	-8.594e-05	-0.00579	6.953e-05	-0.09551	-5.002e-05	0.09914	-9.74e-06	0.25741	0.00013785	-0.21101
-1.1	-5.871e-05	-0.10708	-5.693e-05	-0.07539	0.0001484	0.17808	-0.00017214	-0.11484	-0.00011727	-0.03712	0.00010541	-0.05963	-2.222e-05	0.12694	-5.86e-05	0.20855	0.00018975	-0.15911
-1.075	-6.135e-05	-0.10972	-3.277e-05	-0.05123	0.00012765	0.15733	-0.00014199	-0.08469	-0.00015526	-0.07511	0.00013047	-0.03457	-9.66e-06	0.1395	-7.171e-05	0.19544	0.0002389	-0.10996
-1.05	-3.767e-05	-0.08604	-2.074e-05	-0.0392	0.0001235	0.15318	-9.089e-05	-0.03359	-0.00017779	-0.09764	0.00015129	-0.01375	-1.945e-05	0.12971	-5.183e-05	0.21532	0.00029315	-0.05571
-1.025	-1.685e-05	-0.06522	-9.19e-06	-0.02765	0.0001196	0.14928	-2.941e-05	0.02789	-0.00017414	-0.09399	0.00016488	-0.00016	-6.222e-05	0.08694	-1.346e-05	0.25369	0.0003482	-0.00066
-1	1.796e-05	-0.03041	-3.3e-07	-0.01879	9.223e-05	0.12191	1.949e-05	0.07679	-0.00015837	-0.07822	0.00016506	2e-05	-0.00011883	0.03033	7.24e-06	0.27439	0.00036761	0.01875
-0.975	4.768e-05	-0.00069	-4.46e-06	-0.02292	3.894e-05	0.06862	4.316e-05	0.10046	-0.00013	-0.04985	0.00016213	-0.00291	-0.00016031	-0.01115	6.13e-06	0.27328	0.00035992	0.01106
-0.95	5.656e-05	0.00819	-2.032e-05	-0.03878	-4.232e-05	-0.01264	3.683e-05	0.09413	-9.055e-05	-0.0104	0.0001599	-0.00514	-0.00018012	-0.03096	-2.265e-05	0.2445	0.00034039	-0.00847
-0.925	4.091e-05	-0.00746	-2.906e-05	-0.04752	-0.00013496	-0.10528	1.882e-05	0.07612	-5.059e-05	0.02956	0.00015854	-0.0065	-0.00018847	-0.03931	-6.695e-05	0.2002	0.00032865	-0.02021
-0.9	5.02e-06	-0.04335	-2.531e-05	-0.04377	-0.00020944	-0.17976	-1.5e-05	0.0423	-1.201e-05	0.06814	0.00014948	-0.01556	-0.00017908	-0.02992	-0.00010024	0.16691	0.000312	-0.03686
-0.875	-4.544e-05	-0.09381	-2.633e-05	-0.04479	-0.00025448	-0.2248	-5.48e-05	0.0025	6.11e-06	0.08626	0.00012297	-0.04207	-0.00015667	-0.00751	-0.00013434	0.13281	0.00028957	-0.05929
-0.85	-9.009e-05	-0.13846	-4.009e-05	-0.05855	-0.00026953	-0.23985	-0.00010046	-0.04316	4.5e-06	0.08465	8.456e-05	-0.08048	-0.00013407	0.01509	-0.0001545	0.11265	0.0002708	-0.07806
-0.825	-0.00013453	-0.1829	-3.683e-05	-0.05529	-0.0002586	-0.22892	-0.00013388	-0.07658	-2.1e-05	0.05915	5.614e-05	-0.1089	-0.00012572	0.02344	-0.0001651	0.10205	0.00026255	-0.08631
-0.8	-0.00016865	-0.21702	-4.25e-06	-0.02271	-0.0002312	-0.20152	-0.00014085	-0.08355	-6.253e-05	0.01762	4.503e-05	-0.12001	-0.00014033	0.00883	-0.0001714	0.09575	0.00023218	-0.11668
-0.775	-0.00019816	-0.24653	4.918e-05	0.03072	-0.00019413	-0.16445	-0.00012248	-0.06518	-0.00010116	-0.02101	6.113e-05	-0.10391	-0.00016649	-0.01733	-0.00016288	0.10427	0.00020313	-0.14573
-0.75	-0.00022877	-0.27714	0.00012173	0.10327	-0.00016478	-0.1351	-9.735e-05	-0.04005	-0.00014012	-0.05997	9.503e-05	-0.07001	-0.00019516	-0.046	-0.0001463	0.12085	0.00018693	-0.16193
-0.725	-0.00024266	-0.29103	0.00019533	0.17687	-0.00015385	-0.12417	-8.533e-05	-0.02803	-0.00016572	-0.08557	0.00013326	-0.03178	-0.00021425	-0.06509	-0.00011563	0.15152	0.00016864	-0.18022
-0.7	-0.0002427	-0.29107	0.00026074	0.24228	-0.00016711	-0.13743	-9.158e-05	-0.03428	-0.00017283	-0.09268	0.00015151	-0.01353	-0.00021064	-0.06148	-7.255e-05	0.1946	0.00013677	-0.21209
-0.675	-0.00022577	-0.27414	0.00029417	0.27571	-0.00019821	-0.16853	-0.00011859	-0.06129	-0.00017443	-0.09428	0.00014902	-0.01602	-0.00019761	-0.04845	-5.103e-05	0.21612	0.00010885	-0.24001
-0.65	-0.00020003	-0.2484	0.00031185	0.29339	-0.00022637	-0.19669	-0.00014866	-0.09136	-0.00017261	-0.09246	0.00014642	-0.01862	-0.00020124	-0.05208	-4.147e-05	0.22568	9.396e-05	-0.2549
-0.625	-0.00017142	-0.21979	0.0003013	0.28284	-0.00023485	-0.20517	-0.00017138	-0.11408	-0.00017238	-0.09223	0.0001538	-0.01124	-0.00020181	-0.05265	-3.414e-05	0.23301	6.092e-05	-0.28794
-0.6	-0.00016154	-0.20991	0.00025283	0.23437	-0.00021523	-0.18555	-0.00018739	-0.13009	-0.00016349	-0.08334	0.00016761	0.00257	-0.00018736	-0.0382	-1.13e-06	0.26602	4.909e-05	-0.29977
-0.575	-0.0001596	-0.20797	0.0001964	0.17794	-0.00018451	-0.15483	-0.00019383	-0.13653	-0.00015005	-0.0699	0.00017972	0.01468	-0.00016892	-0.01976	5.735e-05	0.3245	4.391e-05	-0.30495
-0.55	-0.00015131	-0.19968	0.00014768	0.12922	-0.00015195	-0.12227	-0.00020636	-0.14906	-0.00014052	-0.06037	0.00019089	0.02585	-0.00015949	-0.01033	0.00012924	0.39639	5.623e-05	-0.29263
-0.525	-0.00012379	-0.17216	0.000122	0.10354	-0.0001183	-0.08862	-0.00022481	-0.16751	-0.00012972	-0.04957	0.00020493	0.03989	-0.00016729	-0.01813	0.00019759	0.46474	6.033e-05	-0.28853
-0.5	-0.00010084	-0.14921	9.987e-05	0.08141	-8.924e-05	-0.05956	-0.00023892	-0.18162	-0.00012424	-0.04409	0.00021383	0.04879	-0.00018898	-0.03982	0.00022798	0.49513	1.524e-05	-0.33362
-0.475	-8.044e-05	-0.12881	8.714e-05	0.06868	-7.573e-05	-0.04605	-0.00023435	-0.17705	-0.00011674	-0.03659	0.00022073	0.05569	-0.00021484	-0.06568	0.00021468	0.48183	-4.722e-05	-0.39608
-0.45	-7.548e-05	-0.12385	5.287e-05	0.03441	-7.671e-05	-0.04703	-0.00020779	-0.15049	-0.00011374	-0.03359	0.0002176	0.05256	-0.00023484	-0.08568	0.00018098	0.44813	-7.188e-05	-0.42074
-0.425	-8.717e-05	-0.13554	2.415e-05	0.00569	-8.957e-05	-0.05989	-0.00016745	-0.11015	-0.00012275	-0.0426	0.00019907	0.03403	-0.00025364	-0.10448	0.00016018	0.42733	-3.417e-05	-0.38303
-0.4	-9.665e-05	-0.14502	2e-08	-0.01844	-0.00010396	-0.07428	-0.00011813	-0.06083	-0.00012692	-0.04677	0.00016654	0.0015	-0.00027497	-0.12581	0.00015141	0.41856	1.836e-05	-0.3305
-0.375	-8.284e-05	-0.13121	-1.513e-05	-0.03359	-0.00011076	-0.08108	-6.826e-05	-0.01096	-0.00012241	-0.04226	0.00013819	-0.02685	-0.00029265	-0.14349	0.00013285	0.4	6.149e-05	-0.28737
-0.35	-6.263e-05	-0.111	-4.166e-05	-0.06012	-0.00010672	-0.07704	-3.092e-05	0.02638	-0.00011177	-0.03162	0.00012192	-0.04312	-0.00029313	-0.14397	0.00011157	0.37872	9.277e-05	-0.25609
-0.325	-4.519e-05	-0.09356	-8.045e-05	-0.09891	-0.00010699	-0.07731	-2.05e-06	0.05525	-9.625e-05	-0.0161	0.00010559	-0.05945	-0.00026181	-0.11265	8.976e-05	0.35691	0.00011239	-0.23647
-0.3	-3.628e-05	-0.08465	-0.00013403	-0.15249	-0.00012027	-0.09059	2.506e-05	0.08236	-7.237e-05	0.00778	8.922e-05	-0.07582	-0.00019732	-0.04816	6.065e-05	0.3278	0.00011462	-0.23424
-0.275	-3.627e-05	-0.08464	-0.00017228	-0.19074	-0.00013722	-0.10754	5.223e-05	0.10953	-4.232e-05	0.03783	7.401e-05	-0.09103	-0.00010972	0.03944	1.233e-05	0.27948	0.00010319	-0.24567
-0.25	-1.998e-05	-0.06835	-0.00016199	-0.18045	-0.00015252	-0.12284	8.227e-05	0.13957	-6.64e-06	0.07351	4.461e-05	-0.12043	-2.491e-05	0.12425	-2.384e-05	0.24331	0.00010872	-0.24014
-0.225	6.01e-06	-0.04236	-0.00012033	-0.13879	-0.00015733	-0.12765	8.741e-05	0.14471	2.177e-05	0.10192	1.16e-05	-0.15344	2.762e-05	0.17678	-4.831e-05	0.21884	0.00012498	-0.22388
-0.2	2.965e-05	-0.01872	-8.146e-05	-0.09992	-0.00013351	-0.10383	6.491e-05	0.12221	3.256e-05	0.11271	-6.81e-06	-0.17185	3.828e-05	0.18744	-6.631e-05	0.20084	0.00012502	-0.22384
-0.175	5.258e-05	0.00421	-2.192e-05	-0.04038	-9.79e-05	-0.06822	3.486e-05	0.09216	1.643e-05	0.09658	-5.61e-06	-0.17065	2.448e-05	0.17364	-8.388e-05	0.18327	8e-05	-0.26886
-0.15	6.854e-05	0.02017	5.801e-05	0.03955	-5.615e-05	-0.02647	1.744e-05	0.07474	-3.935e-05	0.0408	1.851e-05	-0.14653	-6.35e-06	0.14281	-0.0001013	0.16585	3.92e-05	-0.30966
-0.125	7.15e-05	0.02313	0.00011374	0.09528	-2.271e-05	0.00697	1.128e-05	0.06858	-0.00012259	-0.04244	4.804e-05	-0.117	-3.968e-05	0.10948	-0.00010189	0.16526	2.012e-05	-0.32874
-0.1	6.513e-05	0.01676	0.00012929	0.11083	-1.221e-05	0.01747	1.096e-05	0.06826	-0.00019628	-0.11613	7.653e-05	-0.08851	-6.618e-05	0.08298	-9.023e-05	0.17692	3.8e-05	-0.31086
-0.075	6.227e-05	0.0139	0.00011846	0.1	-2.923e-05	0.00045	1.296e-05	0.07026	-0.00023664	-0.15649	8.607e-05	-0.07897	-7.984e-05	0.06932	-7.996e-05	0.18719	6.055e-05	-0.28831
-0.05	6.462e-05	0.01625	0.00010064	0.08218	-6.046e-05	-0.03078	1.075e-05	0.06805	-0.00024724	-0.16709	8.958e-05	-0.07546	-8.259e-05	0.06657	-7.325e-05	0.1939	6.021e-05	-0.28865
-0.025	7.94e-05	0.03103	7.751e-05	0.05905	-8.534e-05	-0.05566	7.5e-06	0.0648	-0.00023902	-0.15887	0.00010774	-0.0573	-7.749e-05	0.07167	-6.407e-05	0.20308	5.559e-05	-0.29327
0	0.00010464	0.05627	5.402e-05	0.03556	-0.00010041	-0.07073	1.585e-05	0.07315	-0.00020803	-0.12788	0.00014923	-0.01581	-6.367e-05	0.08549	-6.673e-05	0.20042	3.931e-05	-0.30955
0.025	0.00014595	0.09758	4.817e-05	0.02971	-0.00010507	-0.07539	2.385e-05	0.08115	-0.00016583	-0.08568	0.00017174	0.0067	-3.441e-05	0.11475	-6.723e-05	0.19992	8.7e-06	-0.34016
0.05	0.00019272	0.14435	6.284e-05	0.04438	-9.312e-05	-0.06344	2.623e-05	0.08353	-0.00012594	-0.04579	0.00016946	0.00442	-6.99e-06	0.14217	-5.301e-05	0.21414	-1.87e-06	-0.35073
0.075	0.00022331	0.17494	8.812e-05	0.06966	-6.934e-05	-0.03966	1.713e-05	0.07443	-0.0001034	-0.02325	0.00014695	-0.01809	1.816e-05	0.16732	-2.744e-05	0.23971	5.4e-06	-0.34346
0.1	0.00024979	0.20142	0.00011347	0.09501	-3.939e-05	-0.00971	-8.48e-06	0.04882	-9.545e-05	-0.0153	0.0001076	-0.05744	1.936e-05	0.16852	5.27e-06	0.27242	5.954e-05	-0.28932
0.125	0.00025361	0.20524	0.00013552	0.11706	-1.209e-05	0.01759	-4.131e-05	0.01599	-0.00011284	-0.03269	5.788e-05	-0.10716	-1.681e-05	0.13235	1.917e-05	0.28632	0.00016798	-0.18088
0.15	0.00022648	0.17811	0.0001523	0.13384	1.566e-05	0.04534	-6.736e-05	-0.01006	-0.00013663	-0.05648	4.8e-06	-0.16024	-6.845e-05	0.08071	2.305e-05	0.2902	0.00026491	-0.08395
0.175	0.0001791	0.13073	0.0001642	0.14574	2.678e-05	0.05646	-6.421e-05	-0.00691	-0.00014956	-0.06941	-4.877e-05	-0.21381	-0.00011959	0.02957	2.365e-05	0.2908	0.00029389	-0.05497
0.2	0.00012553	0.07716	0.0001654	0.14694	2.58e-05	0.05548	-1.893e-05	0.03837	-0.00013271	-0.05256	-8.619e-05	-0.25123	-0.00014312	0.00604	2.359e-05	0.29074	0.00028471	-0.06415
0.225	9.298e-05	0.04461	0.000153	0.13454	2.219e-05	0.05187	4.342e-05	0.10072	-9.48e-05	-0.01465	-9.061e-05	-0.25565	-0.00012864	0.02052	9.9e-06	0.27705	0.00025887	-0.08999
0.25	7.042e-05	0.02205	0.0001462	0.12774	2.168e-05	0.05136	8.61e-05	0.1434	-4.644e-05	0.03371	-8.454e-05	-0.24958	-0.00010973	0.03943	-1.182e-05	0.25533	0.0002398	-0.10906
0.275	5.572e-05	0.00735	0.00012683	0.10837	3.45e-05	0.06418	8.616e-05	0.14346	-1.234e-05	0.06781	-7.691e-05	-0.24195	-9.473e-05	0.05443	-4.268e-05	0.22447	0.00022966	-0.1192
0.3	5.24e-05	0.00403	9.485e-05	0.07639	4.355e-05	0.07323	5.144e-05	0.10874	1.86e-06	0.08201	-6.748e-05	-0.23252	-8.784e-05	0.06132	-6.463e-05	0.20252	0.00024077	-0.10809
0.325	5.686e-05	0.00849	4.062e-05	0.02216	3.531e-05	0.06499	5.36e-06	0.06266	-1.424e-05	0.06591	-7.092e-05	-0.23596	-9.447e-05	0.05469	-7.73e-05	0.18985	0.0002428	-0.10606
0.35	6.745e-05	0.01908	-1.023e-05	-0.02869	2.734e-05	0.05702	-1.708e-05	0.04022	-4.506e-05	0.03509	-7.774e-05	-0.24278	-0.00012203	0.02713	-6.458e-05	0.20257	0.00021604	-0.13282
0.375	6.555e-05	0.01718	-7.936e-05	-0.09782	3.159e-05	0.06127	-7.83e-06	0.04947	-7.5e-05	0.00515	-6.41e-05	-0.22914	-0.00016203	-0.01287	-4.129e-05	0.22586	0.00017116	-0.1777
0.4	4.695e-05	-0.00142	-0.00012976	-0.14822	5.184e-05	0.08152	2.907e-05	0.08637	-9.456e-05	-0.01441	-2.58e-05	-0.19084	-0.00019769	-0.04853	-2.257e-05	0.24458	0.00013498	-0.21388
0.425	1.877e-05	-0.0296	-0.00014885	-0.16731	7.109e-05	0.10077	7.79e-05	0.1352	-0.00010281	-0.02266	2.75e-05	-0.13754	-0.00021644	-0.06728	-2.357e-05	0.24358	0.00013011	-0.21875
0.45	-2.855e-05	-0.07692	-0.00014197	-0.16043	6.161e-05	0.09129	0.00012142	0.17872	-0.00010022	-0.02007	8.377e-05	-0.08127	-0.00021653	-0.06737	-5.273e-05	0.21442	0.00012131	-0.22755
0.475	-0.00010558	-0.15395	-0.00013117	-0.14963	1.846e-05	0.04814	0.00014771	0.20501	-9.337e-05	-0.01322	0.00014171	-0.02333	-0.00020498	-0.05582	-9.066e-05	0.17649	8.757e-05	-0.26129
0.5	-0.00017917	-0.22754	-0.00010298	-0.12144	-3.031e-05	-0.00063	0.00014896	0.20626	-0.00010192	-0.02177	0.00017572	0.01068	-0.00019663	-0.04747	-9.096e-05	0.17619	6.701e-05	-0.28185
0.525	-0.00020125	-0.24962	-6.383e-05	-0.08229	-4.879e-05	-0.01911	0.00013062	0.18792	-0.00011878	-0.03863	0.00018411	0.01907	-0.00020065	-0.05149	-5.159e-05	0.21556	7.103e-05	-0.27783
0.55	-0.00014372	-0.19209	-2.918e-05	-0.04764	-2.371e-05	0.00597	8.867e-05	0.14597	-0.00011392	-0.03377	0.00017807	0.01303	-0.00020766	-0.0585	2.78e-06	0.26993	7.244e-05	-0.27642
0.575	-7.966e-05	-0.12803	-4.47e-06	-0.02293	2.022e-05	0.0499	3.229e-05	0.08959	-9.671e-05	-0.01656	0.00016467	-0.00037	-0.00021317	-0.06401	5.932e-05	0.32647	5.661e-05	-0.29225
0.6	-9.817e-05	-0.14654	8.5e-06	-0.00996	5.693e-05	0.08661	-8.08e-06	0.04922	-9.68e-05	-0.01665	0.00016571	0.00067	-0.00021755	-0.06839	9.69e-05	0.36405	6.267e-05	-0.28619
0.625	-0.0001769	-0.22527	9.99e-06	-0.00847	9.226e-05	0.12194	-1.062e-05	0.04668	-0.0001092	-0.02905	0.00017564	0.0106	-0.00022266	-0.0735	0.00011488	0.38203	7.379e-05	-0.27507
0.65	-0.0001989	-0.24727	3.156e-05	0.0131	0.00013175	0.16143	8.35e-06	0.06565	-0.0001187	-0.03855	0.00017463	0.00959	-0.00022721	-0.07805	0.00013158	0.39873	8.554e-05	-0.26332
0.675	-0.00010919	-0.15756	7.116e-05	0.0527	0.00017093	0.20061	2.55e-05	0.0828	-0.00011662	-0.03647	0.00015718	-0.00786	-0.00023396	-0.0848	0.00016161	0.42876	9.828e-05	-0.25058
0.7	-1.12e-05	-0.05957	0.00010546	0.087	0.00019147	0.22115	3.482e-05	0.09212	-9.347e-05	-0.01332	0.00012999	-0.03505	-0.00025695	-0.10779	0.00019321	0.46036	9.113e-05	-0.25773
0.725	-3.574e-05	-0.08411	8.651e-05	0.06805	0.0001882	0.21788	3.323e-05	0.09053	-5.673e-05	0.02342	0.00010247	-0.06257	-0.00029167	-0.14251	0.00022956	0.49671	7.451e-05	-0.27435
0.75	-0.00016111	-0.20948	3.096e-05	0.0125	0.0001757	0.20538	2.778e-05	0.08508	-2.213e-05	0.05802	8.2e-05	-0.08304	-0.00033081	-0.18165	0.00024572	0.51287	4.696e-05	-0.3019
0.775	-0.00020782	-0.25619	9.16e-06	-0.0093	0.00018618	0.21586	4.025e-05	0.09755	-1.839e-05	0.06176	7.651e-05	-0.08853	-0.00035052	-0.20136	0.00023089	0.49804	5.74e-06	-0.34312
0.8	-0.00010295	-0.15132	3.86e-05	0.02014	0.00023289	0.26257	8.208e-05	0.13938	-5.189e-05	0.02826	9.132e-05	-0.07372	-0.00034725	-0.19809	0.00019128	0.45843	-2.466e-05	-0.37352
0.825	1.902e-05	-0.02935	7.18e-05	0.05334	0.00027396	0.30364	0.00013973	0.19703	-0.00010633	-0.02618	0.00012378	-0.04126	-0.00033619	-0.18703	0.00014571	0.41286	-6.633e-05	-0.41519
0.85	-2.708e-05	-0.07545	5.91e-05	0.04064	0.00026879	0.29847	0.00018182	0.23912	-0.00016501	-0.08486	0.00015751	-0.00753	-0.00032209	-0.17293	9.903e-05	0.36618	-0.00013047	-0.47933
0.875	-0.00019991	-0.24828	1.225e-05	-0.00621	0.00022523	0.25491	0.00019042	0.24772	-0.00021542	-0.13527	0.00018375	0.01871	-0.00029807	-0.14891	6.582e-05	0.33297	-0.00017558	-0.52444
0.9	-0.00029444	-0.34281	1.196e-05	-0.0065	0.00019367	0.22335	0.00018381	0.24111	-0.00025587	-0.17572	0.00020246	0.03742	-0.00027538	-0.12622	6.258e-05	0.32973	-0.00019404	-0.5429
0.925	-0.0001816	-0.22997	8.554e-05	0.06708	0.00018718	0.21686	0.00018014	0.23744	-0.00026877	-0.18862	0.00020381	0.03877	-0.00027815	-0.12899	8.777e-05	0.35492	-0.00018705	-0.53591
0.95	-1.178e-05	-0.06015	0.00015451	0.13605	0.00015933	0.18901	0.00017879	0.23609	-0.00023921	-0.15906	0.00019592	0.03088	-0.00029756	-0.1484	0.00012882	0.39597	-0.00015612	-0.50498
0.975	-7.65e-06	-0.05602	0.00014001	0.12155	9.277e-05	0.12245	0.00016565	0.22295	-0.00019239	-0.11224	0.00018318	0.01814	-0.00032711	-0.17795	0.00016877	0.43592	-0.00013322	-0.48208
1	-0.00013882	-0.18719	7.114e-05	0.05268	1.169e-05	0.04137	0.00014433	0.20163	-0.00014595	-0.0658	0.0001691	0.00406	-0.00034473	-0.19557	0.00018124	0.44839	-0.000148	-0.49686
1.025	-0.00013335	-0.18172	1.113e-05	-0.00733	-3.439e-05	-0.00471	0.00012962	0.18692	-0.00010044	-0.02029	0.00016197	-0.00307	-0.00034069	-0.19153	0.00017368	0.44083	-0.00016873	-0.51759
1.05	0.00013373	0.08536	5.637e-05	0.03791	-1.818e-05	0.0115	0.00013097	0.18827	-7.702e-05	0.00313	0.00015121	-0.01383	-0.00031125	-0.16209	0.00014598	0.41313	-0.00017817	-0.52703
1.075	0.00048039	0.43202	0.00014726	0.1288	9.59e-06	0.03927	0.00014194	0.19924	-6.781e-05	0.01234	0.0001455	-0.01954	-0.00026685	-0.11769	0.00010634	0.37349	-0.000163	-0.51186
1.1	0.00067151	0.62314	0.00020676	0.1883	1.096e-05	0.04064	0.00015015	0.20745	-6.453e-05	0.01562	0.00013884	-0.0262	-0.00022747	-0.07831	7.778e-05	0.34493	-0.00014456	-0.49342
1.125	0.00072503	0.67666	0.00023204	0.21358	2.025e-05	0.04993	0.00014497	0.20227	-7.191e-05	0.00824	0.00013037	-0.03467	-0.00021127	-0.06211	7.483e-05	0.34198	-0.00011774	-0.4666
1.15	0.00089815	0.84978	0.00032062	0.30216	9.085e-05	0.12053	0.0001458	0.2031	-9.467e-05	-0.01452	0.00010632	-0.05872	-0.0002131	-0.06394	0.00010572	0.37287	-9.431e-05	-0.44317
1.175	0.00131359	1.26522	0.00053239	0.51393	0.000245	0.27468	0.00015991	0.21721	-0.00012016	-0.04001	7.772e-05	-0.08732	-0.00021334	-0.06418	0.00016264	0.42979	-5.486e-05	-0.40372
1.2	0.00177727	1.7289	0.00080609	0.78763	0.00045006	0.47974	0.00017251	0.22981	-0.0001323	-0.05215	5.286e-05	-0.11218	-0.00020293	-0.05377	0.00021492	0.48207	-1.07e-05	-0.35956
1.225	0.00202249	1.97412	0.00099159	0.97313	0.00065637	0.68605	0.00018082	0.23812	-0.00014083	-0.06068	3.272e-05	-0.13232	-0.00018486	-0.0357	0.00024541	0.51256	4.119e-05	-0.30767
1.25	0.00203895	1.99058	0.00108149	1.06303	0.00084965	0.87933	0.00019581	0.25311	-0.00016167	-0.08152	2.752e-05	-0.13752	-0.00017796	-0.0288	0.00026412	0.53127	0.00010117	-0.24769
1.275	0.00205728	2.00891	0.00115035	1.13189	0.00106344	1.09312	0.00024877	0.30607	-0.00018121	-0.10106	5.367e-05	-0.11137	-0.00018852	-0.03936	0.00026243	0.52958	0.00015298	-0.19588
1.3	0.00219453	2.14616	0.00126036	1.2419	0.00128489	1.31457	0.00035437	0.41167	-0.00017855	-0.0984	0.00010745	-0.05759	-0.00021447	-0.06531	0.00023979	0.50694	0.00017799	-0.17087
1.325	0.00234111	2.29274	0.00136798	1.34952	0.00145993	1.48961	0.00048509	0.54239	-0.00015182	-0.07167	0.0001523	-0.01274	-0.00023736	-0.0882	0.00020638	0.47353	0.00017635	-0.17251
1.35	0.00227594	2.22757	0.00138525	1.36679	0.00154375	1.57343	0.00061584	0.67314	-9.83e-05	-0.01815	0.00015605	-0.00899	-0.00025451	-0.10535	0.00018791	0.45506	0.00015325	-0.19561
1.375	0.0019853	1.93693	0.00130097	1.28251	0.00153884	1.56852	0.00074523	0.80253	-1.993e-05	0.06022	0.0001162	-0.04884	-0.00026032	-0.11116	0.00017909	0.44624	0.00010565	-0.24321
1.4	0.00172303	1.67466	0.00120597	1.18751	0.00149549	1.52517	0.00087144	0.92874	5.361e-05	0.13376	5.83e-05	-0.10674	-0.00024948	-0.10032	0.00018099	0.44814	7.182e-05	-0.27704
1.425	0.00161848	1.57011	0.00116215	1.14369	0.00143082	1.4605	0.00097177	1.02907	0.00012523	0.20538	2.194e-05	-0.1431	-0.00022485	-0.07569	0.00020156	0.46871	4.58e-05	-0.30306
1.45	0.00152704	1.47867	0.00110734	1.08888	0.00133149	1.36117	0.00103138	1.08868	0.00021733	0.29748	2.317e-05	-0.14187	-0.00019224	-0.04308	0.00023541	0.50256	5.406e-05	-0.2948
1.475	0.00121247	1.1641	0.00094066	0.9222	0.00117651	1.20619	0.00103837	1.09567	0.0003306	0.41075	4.697e-05	-0.11807	-0.00017123	-0.02207	0.00025911	0.52626	7.562e-05	-0.27324
1.5	0.00067436	0.62599	0.00069645	0.67799	0.00097494	1.00462	0.0009912	1.0485	0.00045301	0.53316	7.345e-05	-0.09159	-0.00016033	-0.01117	0.00026386	0.53101	9.806e-05	-0.2508
1.525	0.00017024	0.12187	0.0004786	0.46014	0.00077649	0.80617	0.00089898	0.95628	0.00057087	0.65102	9.573e-05	-0.06931	-0.00016975	-0.02059	0.00027554	0.54269	8.502e-05	-0.26384
1.55	-0.00012907	-0.17744	0.00034292	0.32446	0.00061808	0.64776	0.00078753	0.84483	0.00066082	0.74097	0.0001267	-0.03834	-0.00016662	-0.01746	0.00030479	0.57194	4.015e-05	-0.30871
1.575	-0.00036129	-0.40966	0.00019294	0.17448	0.00046904	0.49872	0.0006696	0.7269	0.00069062	0.77077	0.00017243	0.00739	-0.00014482	0.00434	0.00033874	0.60589	2.909e-05	-0.31977
1.6	-0.0007161	-0.76447	-7.534e-05	-0.0938	0.00028441	0.31409	0.0005327	0.59	0.00065681	0.73696	0.00025114	0.0861	-0.00010771	0.04145	0.0003593	0.62645	4.468e-05	-0.30418
1.625	-0.00115627	-1.20464	-0.0004187	-0.43716	6.614e-05	0.09582	0.00036318	0.42048	0.0005756	0.65575	0.00035977	0.19473	-5.011e-05	0.09905	0.0003568	0.62395	6.125e-05	-0.28761
1.65	-0.00142879	-1.47716	-0.00070136	-0.71982	-0.00016186	-0.13218	0.00017653	0.23383	0.00045756	0.53771	0.00046844	0.3034	2.009e-05	0.16925	0.00034445	0.6116	8.007e-05	-0.26879
1.675	-0.00141564	-1.46401	-0.00083116	-0.84962	-0.00041126	-0.38158	-1.146e-05	0.04584	0.0003197	0.39985	0.00056456	0.39952	7.994e-05	0.2291	0.00031995	0.5871	8.237e-05	-0.26649
1.7	-0.00126909	-1.31746	-0.00084217	-0.86063	-0.00068624	-0.65656	-0.00020174	-0.14444	0.00018534	0.26549	0.00064293	0.47789	9.815e-05	0.24731	0.00030478	0.57193	5.064e-05	-0.29822
1.725	-0.0011926	-1.24097	-0.00086228	-0.88074	-0.00097176	-0.94208	-0.00040048	-0.34318	7.014e-05	0.15029	0.00069501	0.52997	8.224e-05	0.2314	0.00031422	0.58137	9.4e-06	-0.33946
1.75	-0.00112822	-1.17659	-0.0008836	-0.90206	-0.00120264	-1.17296	-0.00061845	-0.56115	-3.292e-05	0.04723	0.00070822	0.54318	6.647e-05	0.21563	0.00034913	0.61628	-3.144e-05	-0.3803
1.775	-0.00082949	-0.87786	-0.00083042	-0.84888	-0.00130667	-1.27699	-0.00083518	-0.77788	-0.00011991	-0.03976	0.00069866	0.53362	6.027e-05	0.20943	0.00040288	0.67003	-5.767e-05	-0.40653
1.8	-0.00021786	-0.26623	-0.00065555	-0.67401	-0.00127652	-1.24684	-0.00103695	-0.97965	-0.00020903	-0.12888	0.00064688	0.48184	7.894e-05	0.2281	0.00046473	0.73188	-5.782e-05	-0.40668
1.825	0.00045834	0.40997	-0.00041389	-0.43235	-0.00116321	-1.13353	-0.00121292	-1.15562	-0.0003233	-0.24315	0.00055478	0.38974	0.00011323	0.26239	0.00051247	0.77962	-5.038e-05	-0.39924
1.85	0.00091085	0.86248	-0.00022093	-0.23939	-0.00102063	-0.99095	-0.00135045	-1.29315	-0.00046951	-0.38936	0.00043641	0.27137	0.00016871	0.31787	0.00054368	0.81083	-5.12e-06	-0.35398
1.875	0.00115981	1.11144	-6.237e-05	-0.08083	-0.00082165	-0.79197	-0.00143951	-1.38221	-0.00062671	-0.54656	0.00029693	0.13189	0.0002059	0.35506	0.00054478	0.81193	4.788e-05	-0.30098
1.9	0.00144453	1.39616	0.00016317	0.14471	-0.00051169	-0.48201	-0.0014605	-1.4032	-0.00078161	-0.70146	0.00014379	-0.02125	0.00020608	0.35524	0.00050048	0.76763	0.00010335	-0.24551
1.925	0.00183448	1.78611	0.00049475	0.47629	-9.771e-05	-0.06803	-0.00138967	-1.33237	-0.00091377	-0.83362	-1.371e-05	-0.17875	0.00018535	0.33451	0.00040437	0.67152	0.00014467	-0.20419
1.95	0.00212071	2.07234	0.00081326	0.7948	0.00032153	0.35121	-0.00122652	-1.16922	-0.00101084	-0.93069	-0.00016197	-0.32701	0.00016616	0.31532	0.00025242	0.51957	0.0001553	-0.19356
1.975	0.00213234	2.08397	0.00098672	0.96826	0.0006873	0.71698	-0.00099881	-0.94151	-0.00106646	-0.98631	-0.0002942	-0.45924	0.00014287	0.29203	7.491e-05	0.34206	0.00015906	-0.1898
2	0.00195784	1.90947	0.00102578	1.00732	0.00100621	1.03589	-0.00072765	-0.67035	-0.00107072	-0.99057	-0.00040886	-0.5739	0.00011715	0.26631	-8.904e-05	0.17811	0.00018378	-0.16508
2.025	0.00186625	1.81788	0.00104598	1.02752	0.00129504	1.32472	-0.00041745	-0.36015	-0.00100811	-0.92796	-0.00049033	-0.65537	8.206e-05	0.23122	-0.00021307	0.05408	0.00021931	-0.12955
2.05	0.00197036	1.92199	0.00109812	1.07966	0.00152118	1.55086	-8.404e-05	-0.02674	-0.00088064	-0.80049	-0.00054644	-0.71148	4.572e-05	0.19488	-0.00029174	-0.02459	0.00024072	-0.10814
2.075	0.00209266	2.04429	0.00112096	1.1025	0.00163248	1.66216	0.00024407	0.30137	-0.00072811	-0.64796	-0.00060643	-0.77147	1.621e-05	0.16537	-0.00032609	-0.05894	0.00022441	-0.12445
2.1	0.0020345	1.98613	0.00101306	0.9946	0.00161731	1.64699	0.0005205	0.5778	-0.00056809	-0.48794	-0.00068539	-0.85043	-8.57e-06	0.14059	-0.0003337	-0.06655	0.00016637	-0.18249
2.125	0.00183175	1.78338	0.00085353	0.83507	0.00153034	1.56002	0.00072256	0.77986	-0.0003749	-0.29475	-0.00077576	-0.9408	-3.357e-05	0.11559	-0.00034104	-0.07389	0.00011874	-0.23012
2.15	0.0017463	1.69793	0.00077966	0.7612	0.00144552	1.4752	0.00084635	0.90365	-0.00015483	-0.07468	-0.00084396	-1.009	-8.072e-05	0.06844	-0.00036659	-0.09944	0.00010988	-0.23898
2.175	0.00186761	1.81924	0.00081848	0.80002	0.0013686	1.39828	0.00088597	0.94327	7.425e-05	0.1544	-0.00087667	-1.04171	-0.00015034	-0.00118	-0.00042776	-0.16061	0.00010745	-0.24141
2.2	0.00202535	1.97698	0.00086801	0.84955	0.00124691	1.27659	0.00085266	0.90996	0.00026442	0.34457	-0.00085078	-1.01582	-0.0002329	-0.08374	-0.00050513	-0.23798	0.00012518	-0.22368
2.225	0.00204	1.99163	0.00082833	0.80987	0.00106825	1.09793	0.00079088	0.84818	0.00040335	0.4835	-0.0007552	-0.92024	-0.00030518	-0.15602	-0.0005695	-0.30235	0.00013076	-0.2181
2.25	0.00195953	1.91116	0.00073033	0.71187	0.00086843	0.89811	0.0007402	0.7975	0.00050241	0.58256	-0.00060799	-0.77303	-0.00034983	-0.20067	-0.00061762	-0.35047	0.00012915	-0.21971
2.275	0.00196893	1.92056	0.00070485	0.68639	0.0006926	0.72228	0.00072738	0.78468	0.0005937	0.67385	-0.00042852	-0.59356	-0.00037569	-0.22653	-0.00064937	-0.38222	0.00010581	-0.24305
2.3	0.00212102	2.07265	0.00078231	0.76385	0.00053385	0.56353	0.00074654	0.80384	0.00068192	0.76207	-0.00024165	-0.40669	-0.00041392	-0.26476	-0.00063144	-0.36429	6.954e-05	-0.27932
2.325	0.00222705	2.17868	0.00087771	0.85925	0.0003669	0.39658	0.00076035	0.81765	0.00074958	0.82973	-4.867e-05	-0.21371	-0.00045681	-0.30765	-0.00056138	-0.29423	5.11e-05	-0.29776
2.35	0.0021122	2.06383	0.00090345	0.88499	0.00019295	0.22263	0.00073587	0.79317	0.0007775	0.85765	0.00012651	-0.03853	-0.00048391	-0.33475	-0.00042696	-0.15981	6.008e-05	-0.28878
2.375	0.00186664	1.81827	0.00090772	0.88926	5.721e-05	0.08689	0.00065627	0.71357	0.00074411	0.82426	0.0002737	0.10866	-0.00048611	-0.33695	-0.00024577	0.02138	7.02e-05	-0.27866
2.4	0.00177729	1.72892	0.00099915	0.98069	1.4e-06	0.03108	0.00055252	0.60982	0.0006769	0.75705	0.00037341	0.20837	-0.00046529	-0.31613	-4.127e-05	0.22588	4.352e-05	-0.30534
2.425	0.0018952	1.84683	0.00116657	1.14811	6.56e-06	0.03624	0.00042582	0.48312	0.00060282	0.68297	0.00042923	0.26419	-0.00043521	-0.28605	0.00016888	0.43603	-3.66e-06	-0.35252
2.45	0.0020061	1.95773	0.0012926	1.27414	1.547e-05	0.04515	0.00026587	0.32317	0.00054353	0.62368	0.00046126	0.29622	-0.00040878	-0.25962	0.00035881	0.62596	-5.458e-05	-0.40344
2.475	0.00190617	1.8578	0.0012967	1.27824	2.65e-05	0.05618	0.00010165	0.15895	0.00049621	0.57636	0.00048847	0.32343	-0.00037539	-0.22623	0.00051185	0.779	-8.785e-05	-0.43671
2.5	0.0017004	1.65203	0.00123427	1.21581	8.566e-05	0.11534	-5.206e-05	0.00524	0.00044694	0.52709	0.0005232	0.35816	-0.00034599	-0.19683	0.00058454	0.85169	-0.00011371	-0.46257
2.525	0.00161003	1.56166	0.00122816	1.2097	0.00023353	0.26321	-0.00017001	-0.11271	0.00038189	0.46204	0.00055116	0.38612	-0.00031023	-0.16107	0.00061016	0.87731	-0.00011757	-0.46643
2.55	0.00168624	1.63787	0.00127077	1.25231	0.00043562	0.4653	-0.00024439	-0.18709	0.00029574	0.37589	0.00054257	0.37753	-0.00024796	-0.0988	0.00062838	0.89553	-0.00013957	-0.48843
2.575	0.00174001	1.69164	0.00128206	1.2636	0.00060594	0.63562	-0.00026967	-0.21237	0.00019468	0.27483	0.00048646	0.32142	-0.00016488	-0.01572	0.00063624	0.90339	-0.00018234	-0.5312
2.6	0.00158096	1.53259	0.00119643	1.17797	0.00071846	0.74814	-0.00024751	-0.19021	9.55e-05	0.17565	0.00040149	0.23645	-7.962e-05	0.06954	0.00062105	0.8882	-0.00021494	-0.5638
2.625	0.00129524	1.24687	0.00106359	1.04513	0.000799	0.82868	-0.00017284	-0.11554	1.506e-05	0.09521	0.00031613	0.15109	1.028e-05	0.15944	0.00058398	0.85113	-0.00021727	-0.56613
2.65	0.0011252	1.07683	0.00094956	0.9311	0.00090081	0.93049	-3.613e-05	0.02117	-3.002e-05	0.05013	0.00024649	0.08145	9.335e-05	0.24251	0.00053774	0.80489	-0.00022927	-0.57813
2.675	0.00114139	1.09302	0.0008943	0.87584	0.00101697	1.04665	0.00013359	0.19089	-4.112e-05	0.03903	0.00018394	0.0189	0.00015284	0.302	0.00048735	0.7545	-0.00023671	-0.58557
2.7	0.00114776	1.09939	0.00084103	0.82257	0.00108429	1.11397	0.00028959	0.34689	-4.1e-05	0.03915	0.00011508	-0.04996	0.00017184	0.321	0.00041176	0.67891	-0.00023001	-0.57887
2.725	0.00095709	0.90872	0.000726	0.70754	0.00107431	1.10399	0.00040797	0.46527	-2.85e-05	0.05165	4.039e-05	-0.12465	0.00015381	0.30297	0.0003262	0.59335	-0.00018291	-0.53177
2.75	0.0006886	0.64023	0.00057497	0.55651	0.00101958	1.04926	0.00048366	0.54096	5.26e-06	0.08541	-5.064e-05	-0.21568	0.00012299	0.27215	0.00025271	0.51986	-0.00012339	-0.47225
2.775	0.00060264	0.55427	0.00052271	0.50425	0.00097425	1.00393	0.00053656	0.59386	5.752e-05	0.13767	-0.0001423	-0.30734	8.06e-05	0.22976	0.00019983	0.46698	-5.796e-05	-0.40682
2.8	0.00075158	0.70321	0.00058161	0.56315	0.00093234	0.96202	0.00058678	0.64408	0.00012758	0.20773	-0.00022553	-0.39057	1.697e-05	0.16613	0.00015399	0.42114	-4.43e-06	-0.35329
2.825	0.00088226	0.83389	0.00062274	0.60428	0.00086187	0.89155	0.00062729	0.68459	0.00020544	0.28559	-0.00029365	-0.45869	-5.815e-05	0.09101	0.00010619	0.37334	1.786e-05	-0.331
2.85	0.00081173	0.76336	0.00058446	0.566	0.00077067	0.80035	0.00065209	0.70939	0.00026408	0.34423	-0.00032189	-0.48693	-0.0001293	0.01986	5.498e-05	0.32213	4.85e-06	-0.34401
2.875	0.00065383	0.60546	0.00051497	0.49651	0.00071443	0.74411	0.0006537	0.711	0.00030763	0.38778	-0.00031878	-0.48382	-0.00018893	-0.03977	2.744e-05	0.29459	-1.342e-05	-0.36228
2.9	0.00068224	0.63387	0.00051062	0.49216	0.00072317	0.75285	0.00065394	0.71124	0.00033854	0.41869	-0.00029333	-0.45837	-0.00023039	-0.08123	1.58e-05	0.28295	-2.669e-05	-0.37555
2.925	0.00094538	0.89701	0.0005885	0.57004	0.0007435	0.77318	0.00066569	0.72299	0.0003755	0.45565	-0.00023614	-0.40118	-0.00025219	-0.10303	3.139e-05	0.29854	-1.579e-05	-0.36465
2.95	0.00119314	1.14477	0.0006745	0.65604	0.00071153	0.74121	0.00066672	0.72402	0.00040778	0.48793	-0.00015885	-0.32389	-0.00026053	-0.11137	7.767e-05	0.34482	-1.18e-05	-0.36066
2.975	0.00123163	1.18326	0.0006969	0.67844	0.00063237	0.66205	0.00062658	0.68388	0.0004167	0.49685	-7.917e-05	-0.24421	-0.00024866	-0.0995	0.00014455	0.4117	-4.05e-05	-0.38936
3	0.00113665	1.08828	0.00068436	0.6659	0.00056906	0.59874	0.00054438	0.60168	0.00040307	0.48322	-1.09e-06	-0.16613	-0.00021839	-0.06923	0.00020272	0.46987	-0.00011596	-0.46482
3.025	0.00112139	1.07302	0.00071225	0.69379	0.00057732	0.607	0.00045344	0.51074	0.0003705	0.45065	6.437e-05	-0.10067	-0.00019706	-0.0479	0.00026258	0.52973	-0.00016006	-0.50892
3.05	0.00120091	1.15254	0.00080709	0.78863	0.00060765	0.63733	0.00038372	0.44102	0.00032124	0.40139	0.0001246	-0.04044	-0.00018213	-0.03297	0.00032338	0.59053	-0.00012941	-0.47827
3.075	0.00117379	1.12542	0.00087346	0.855	0.00059731	0.62699	0.00034855	0.40585	0.00027162	0.35177	0.00019249	0.02745	-0.00017164	-0.02248	0.00036144	0.62859	-7.665e-05	-0.42551
3.1	0.00091086	0.86249	0.00083527	0.81681	0.00053975	0.56943	0.00033929	0.39659	0.00023589	0.31604	0.00025991	0.09487	-0.00017601	-0.02685	0.00040706	0.67421	-2.251e-05	-0.37137
3.125	0.00056042	0.51205	0.00071304	0.69458	0.00050005	0.52973	0.00032753	0.38483	0.00022188	0.30203	0.00030552	0.14048	-0.00018643	-0.03727	0.00043601	0.70316	-5.69e-06	-0.35455
3.15	0.00038803	0.33966	0.00062824	0.60978	0.00051035	0.54003	0.00032749	0.38479	0.00022789	0.30804	0.00033504	0.17	-0.00017847	-0.02931	0.00044821	0.71536	1.359e-05	-0.33527
3.175	0.00043696	0.38859	0.00057887	0.56041	0.00053996	0.56964	0.00033921	0.39651	0.00023771	0.31786	0.00033568	0.17064	-0.00014788	0.00128	0.00046242	0.72957	3.065e-05	-0.31821
3.2	0.00046181	0.41344	0.00048831	0.46985	0.00053331	0.56299	0.00034878	0.40608	0.00026381	0.34396	0.00030086	0.13582	-0.0001107	0.03846	0.00046208	0.72923	7.162e-05	-0.27724
3.225	0.0002727	0.22433	0.00028477	0.26631	0.00049729	0.52697	0.00033159	0.38889	0.00028838	0.36853	0.00022311	0.05807	-6.909e-05	0.08007	0.00045177	0.71892	0.00015593	-0.19293
3.25	-6.96e-06	-0.05533	5.232e-05	0.03386	0.00046825	0.49793	0.00027738	0.33468	0.00030208	0.38223	0.00013661	-0.02843	-4.662e-05	0.10254	0.00044596	0.71311	0.0002386	-0.11026
3.275	-0.00012816	-0.17653	-8.89e-05	-0.10736	0.00046765	0.49733	0.00019555	0.25285	0.00028876	0.36891	6.171e-05	-0.10333	-4.371e-05	0.10545	0.00043444	0.70159	0.00026368	-0.08518
3.3	-4.629e-05	-0.09466	-0.0001139	-0.13236	0.00044853	0.47821	0.00010937	0.16667	0.00025666	0.33681	9.63e-06	-0.15541	-5.305e-05	0.09611	0.00040618	0.67333	0.00029101	-0.05785
3.325	4.75e-06	-0.04362	-0.00011716	-0.13562	0.00038627	0.41595	4.74e-05	0.1047	0.00020123	0.28138	-4.3e-06	-0.16934	-6.34e-05	0.08576	0.0003864	0.65355	0.00032903	-0.01983
3.35	-0.00014218	-0.19055	-0.00019822	-0.21668	0.00028981	0.31949	4.98e-06	0.06228	0.00014534	0.22549	9.17e-06	-0.15587	-5.928e-05	0.08988	0.00036753	0.63468	0.00037903	0.03017
3.375	-0.00036647	-0.41484	-0.00031238	-0.33084	0.00019741	0.22709	-4.165e-05	0.01565	0.00010796	0.18811	3.981e-05	-0.12523	-2.246e-05	0.1267	0.00035692	0.62407	0.00041587	0.06701
3.4	-0.00041608	-0.46445	-0.00033946	-0.35792	0.00012682	0.1565	-9.484e-05	-0.03754	9.89e-05	0.17905	7.875e-05	-0.08629	3.807e-05	0.18723	0.00035386	0.62101	0.0004426	0.09374
3.425	-0.0002824	-0.33077	-0.00026981	-0.28827	3.666e-05	0.06634	-0.0001504	-0.0931	0.00011086	0.19101	0.00010861	-0.05643	9.877e-05	0.24793	0.00036703	0.63418	0.00043935	0.09049
3.45	-0.00022005	-0.26842	-0.00021237	-0.23083	-8.731e-05	-0.05763	-0.00019118	-0.13388	0.00013579	0.21594	0.00012157	-0.04347	0.00014999	0.29915	0.00036489	0.63204	0.00040599	0.05713
3.475	-0.0003768	-0.42517	-0.00025927	-0.27773	-0.00021234	-0.18266	-0.00020812	-0.15082	0.0001459	0.22605	0.00010574	-0.0593	0.00017816	0.32732	0.0003449	0.61205	0.00036585	0.01699
3.5	-0.00057776	-0.62613	-0.00034627	-0.36473	-0.00028114	-0.25146	-0.00019116	-0.13386	0.00011874	0.19889	6.676e-05	-0.09828	0.00019057	0.33973	0.0003106	0.57775	0.0003415	-0.00736
3.525	-0.00057163	-0.62	-0.0003481	-0.36656	-0.00029656	-0.26688	-0.00014789	-0.09059	8.901e-05	0.16916	2.14e-05	-0.14364	0.00018869	0.33785	0.00029765	0.5648	0.00035015	0.00129
3.55	-0.00036445	-0.41282	-0.00023884	-0.2573	-0.00029914	-0.26946	-0.00011211	-0.05481	6.695e-05	0.1471	-1.414e-05	-0.17918	0.00017245	0.32161	0.00028454	0.55169	0.00036711	0.01825
3.575	-0.00021863	-0.267	-0.00011153	-0.12999	-0.00032752	-0.29784	-0.00011149	-0.05419	6.419e-05	0.14434	-4.704e-05	-0.21208	0.00012887	0.27803	0.00027105	0.5382	0.00037709	0.02823
3.6	-0.00030381	-0.35218	-5.132e-05	-0.06978	-0.00035716	-0.32748	-0.00012932	-0.07202	6.263e-05	0.14278	-8.895e-05	-0.25399	7.462e-05	0.22378	0.00025534	0.52249	0.00037345	0.02459
3.625	-0.00047667	-0.52504	-2.994e-05	-0.0484	-0.00033511	-0.30543	-0.00013618	-0.07888	4.509e-05	0.12524	-0.00013484	-0.29988	3.663e-05	0.18579	0.00023463	0.50178	0.0003664	0.01754
3.65	-0.00047518	-0.52355	3.378e-05	0.01532	-0.00026936	-0.23968	-0.00012357	-0.06627	3.16e-06	0.08331	-0.00017511	-0.34015	9.36e-06	0.15852	0.00021298	0.48013	0.00036318	0.01432
3.675	-0.00028894	-0.33731	0.00012777	0.10931	-0.00020746	-0.17778	-9.639e-05	-0.03909	-4.242e-05	0.03773	-0.00019893	-0.36397	-2.305e-05	0.12611	0.00018505	0.4522	0.00039082	0.04196
3.7	-0.0001679	-0.21627	0.00017837	0.15991	-0.0001843	-0.15462	-7.907e-05	-0.02177	-7.82e-05	0.00195	-0.0002212	-0.38624	-7.195e-05	0.07721	0.00015216	0.41931	0.00042876	0.0799
3.725	-0.00026513	-0.3135	0.0001128	0.09434	-0.00017145	-0.14177	-9.059e-05	-0.03329	-0.00010126	-0.02111	-0.00024272	-0.40776	-0.00013718	0.01198	0.00011138	0.37853	0.00045105	0.10219
3.75	-0.00042019	-0.46856	2.067e-05	0.00221	-0.0001289	-0.09922	-0.00012596	-0.06866	-0.00010117	-0.02102	-0.00024213	-0.40717	-0.00020419	-0.05503	7.391e-05	0.34106	0.00041477	0.06591
3.775	-0.00035741	-0.40578	2.682e-05	0.00836	-5.289e-05	-0.02321	-0.00016428	-0.10698	-8.74e-05	-0.00725	-0.00022091	-0.38595	-0.00024259	-0.09343	2.627e-05	0.29342	0.00036559	0.01673
3.8	-9.022e-05	-0.13859	0.00012081	0.10235	8.39e-06	0.03807	-0.00016852	-0.11122	-6.675e-05	0.0134	-0.00017786	-0.3429	-0.00024257	-0.09341	-4.207e-05	0.22508	0.00033323	-0.01563
3.825	0.00010177	0.0534	0.00016678	0.14832	2.455e-05	0.05423	-0.00014568	-0.08838	-5.365e-05	0.0265	-0.00012705	-0.29209	-0.00020841	-0.05925	-0.00012262	0.14453	0.00033743	-0.01143
3.85	5.415e-05	0.00578	9.495e-05	0.07649	2.239e-05	0.05207	-0.00011825	-0.06095	-5.545e-05	0.0247	-9.274e-05	-0.25778	-0.00018939	-0.04023	-0.00019499	0.07216	0.00033125	-0.01761
3.875	-8.422e-05	-0.13259	8.7e-07	-0.01759	5.302e-05	0.0827	-7.675e-05	-0.01945	-6.953e-05	0.01062	-0.00010731	-0.27235	-0.00018924	-0.04008	-0.00022973	0.03742	0.00032794	-0.02092
3.9	-5.536e-05	-0.10373	-1.171e-05	-0.03017	0.00011291	0.14259	-1.756e-05	0.03974	-0.00010257	-0.02242	-0.0001525	-0.31754	-0.00020316	-0.054	-0.0002336	0.03355	0.00031363	-0.03523
3.925	0.00014184	0.09347	5.166e-05	0.0332	0.00015405	0.18373	5.495e-05	0.11225	-0.00013834	-0.05819	-0.00019648	-0.36152	-0.00021009	-0.06093	-0.00021935	0.0478	0.00027495	-0.07391
3.95	0.00027949	0.23112	0.00012921	0.11075	0.00014264	0.17232	0.00010616	0.16346	-0.00017196	-0.09181	-0.00023005	-0.39509	-0.00019343	-0.04427	-0.00019816	0.06899	0.00023415	-0.11471
3.975	0.00020857	0.1602	0.00017133	0.15287	0.00010062	0.1303	0.00010969	0.16699	-0.00019436	-0.11421	-0.00024147	-0.40651	-0.00014773	0.00143	-0.00016195	0.1052	0.00021395	-0.13491
4	8.455e-05	0.03618	0.00020934	0.19088	7.973e-05	0.10941	8.168e-05	0.13898	-0.00019268	-0.11253	-0.00021626	-0.3813	-9.808e-05	0.05108	-0.00010451	0.16264	0.00018383	-0.16503
4.025	0.00013959	0.09122	0.0002987	0.28024	8.331e-05	0.11299	5.684e-05	0.11414	-0.00016727	-0.08712	-0.00016872	-0.33376	-6.104e-05	0.08812	-2.999e-05	0.23716	0.00015182	-0.19704
4.05	0.00034516	0.29679	0.00041828	0.39982	8.063e-05	0.11031	4.869e-05	0.10599	-0.00014657	-0.06642	-0.00011425	-0.27929	-3.655e-05	0.11261	3.551e-05	0.30266	0.0001148	-0.23406
4.075	0.00044893	0.40056	0.000473	0.45454	5.147e-05	0.08115	5.323e-05	0.11053	-0.00014573	-0.06558	-6.283e-05	-0.22787	-1.352e-05	0.13564	7.297e-05	0.34012	9.742e-05	-0.25144
4.1	0.00031771	0.26934	0.00042751	0.40905	2.124e-05	0.05092	5.367e-05	0.11097	-0.00015701	-0.07686	-3.8e-05	-0.20304	6.61e-06	0.15577	6.192e-05	0.32907	9.465e-05	-0.25421
4.125	0.00013458	0.08621	0.00036331	0.34485	2.224e-05	0.05192	5.753e-05	0.11483	-0.00016875	-0.0886	-3.214e-05	-0.19718	2.882e-05	0.17798	2.078e-05	0.28793	0.00010915	-0.23971
4.15	0.00014432	0.09595	0.00040204	0.38358	4.546e-05	0.07514	7.168e-05	0.12898	-0.00016161	-0.08146	-4.561e-05	-0.21065	4.182e-05	0.19098	-1.618e-05	0.25097	0.00013783	-0.21103
4.175	0.0003198	0.27143	0.00051853	0.50007	3.691e-05	0.06659	9.968e-05	0.15698	-0.00013855	-0.0584	-6.18e-05	-0.22684	3.501e-05	0.18417	-4.242e-05	0.22473	0.00018423	-0.16463
4.2	0.00040064	0.35227	0.00054417	0.52571	-1.538e-05	0.0143	0.00012178	0.17908	-0.00011232	-0.03217	-7.039e-05	-0.23543	6.85e-06	0.15601	-3.279e-05	0.23436	0.00019933	-0.14953
4.225	0.00025098	0.20261	0.00043973	0.42127	-6.039e-05	-0.03071	0.00013418	0.19148	-9.206e-05	-0.01191	-7.656e-05	-0.2416	-2.832e-05	0.12084	-2.88e-06	0.26427	0.00016629	-0.18257
4.25	4.882e-05	0.00045	0.00032616	0.3077	-1.962e-05	0.01006	0.00012301	0.18031	-8.54e-05	-0.00525	-9.645e-05	-0.26149	-6.079e-05	0.08837	1.943e-05	0.28658	0.00011265	-0.23621
4.275	3.635e-05	-0.01202	0.00031277	0.29431	8.399e-05	0.11367	8.435e-05	0.14165	-9.551e-05	-0.01536	-0.00012787	-0.29291	-9.125e-05	0.05791	2.056e-05	0.28771	8.334e-05	-0.26552
4.3	0.00017536	0.12699	0.00037944	0.36098	0.0001642	0.19388	2.969e-05	0.08699	-0.00010785	-0.0277	-0.00016784	-0.33288	-0.00012545	0.02371	-5.1e-07	0.26664	7.649e-05	-0.27237
4.325	0.00021393	0.16556	0.00035243	0.33397	0.00017061	0.20029	-1.875e-05	0.03855	-0.0001149	-0.03475	-0.00020157	-0.36661	-0.00017119	-0.02203	-2.105e-05	0.2461	9.243e-05	-0.25643
4.35	5.591e-05	0.00754	0.00019959	0.18113	0.00011711	0.14679	-4.37e-05	0.0136	-0.00012061	-0.04046	-0.00021478	-0.37982	-0.00020531	-0.05615	-4.595e-05	0.2212	0.00011537	-0.23349
4.375	-0.00010792	-0.15629	3.928e-05	0.02082	5.929e-05	0.08897	-5.585e-05	0.00145	-0.00011921	-0.03906	-0.00022469	-0.38973	-0.00019891	-0.04975	-7.846e-05	0.18869	0.00013624	-0.21262
4.4	-6.309e-05	-0.11146	-1.453e-05	-0.03299	1.788e-05	0.04756	-5.107e-05	0.00623	-9.657e-05	-0.01642	-0.00023985	-0.40489	-0.00016344	-0.01428	-0.00010725	0.1599	0.00015415	-0.19471
4.425	0.00012524	0.07687	2.346e-05	0.005	-2.56e-05	0.00408	-4.29e-05	0.0144	-6.123e-05	0.01892	-0.00025932	-0.42436	-0.00012702	0.02214	-0.00010416	0.16299	0.00017094	-0.17792
4.45	0.00019692	0.14855	2.829e-05	0.00983	-7.835e-05	-0.04867	-4.562e-05	0.01168	-2.243e-05	0.05772	-0.00026433	-0.42937	-0.00010672	0.04244	-7.187e-05	0.19528	0.00017013	-0.17873
4.475	4.779e-05	-0.00058	-5.809e-05	-0.07655	-0.00011529	-0.08561	-6.638e-05	-0.00908	3.86e-06	0.08401	-0.00026232	-0.42736	-9.739e-05	0.05177	-3.811e-05	0.22904	0.00013421	-0.21465
4.5	-0.00012232	-0.17069	-0.00016052	-0.17898	-0.00010588	-0.0762	-0.00011424	-0.05694	1.889e-05	0.09904	-0.00026775	-0.43279	-9.934e-05	0.04982	-1.721e-05	0.24994	7.1e-05	-0.27786
4.525	-6.711e-05	-0.11548	-0.00017644	-0.1949	-5.699e-05	-0.02731	-0.00017019	-0.11289	3.945e-05	0.1196	-0.0002777	-0.44274	-9.567e-05	0.05349	-1.65e-06	0.2655	1.196e-05	-0.3369
4.55	0.00017672	0.12835	-0.00012833	-0.14679	-9.11e-06	0.02057	-0.00021495	-0.15765	5.397e-05	0.13412	-0.00027321	-0.43825	-7.824e-05	0.07092	-1.577e-05	0.25138	-4.506e-05	-0.39392
4.575	0.00034107	0.2927	-0.00011258	-0.13104	9.13e-06	0.03881	-0.00024272	-0.18542	6.485e-05	0.145	-0.00025075	-0.41579	-5.57e-05	0.09346	-5.797e-05	0.20918	-9.841e-05	-0.44727
4.6	0.00030377	0.2554	-0.00018516	-0.20362	1.336e-05	0.04304	-0.00025934	-0.20204	5.469e-05	0.13484	-0.00020074	-0.36578	-4.318e-05	0.10598	-0.00010489	0.16226	-0.00013394	-0.4828
4.625	0.00022284	0.17447	-0.00029201	-0.31047	6.58e-06	0.03626	-0.0002661	-0.2088	2.98e-05	0.10995	-0.00013334	-0.29838	-2.985e-05	0.11931	-0.00014964	0.11751	-0.00016573	-0.51459
4.65	0.00031281	0.26444	-0.0002952	-0.31366	-7.18e-06	0.0225	-0.00026184	-0.20454	3.51e-06	0.08366	-6.638e-05	-0.23142	-1.454e-05	0.13462	-0.00018252	0.08463	-0.00019502	-0.54388
4.675	0.00055091	0.50254	-0.00018549	-0.20395	-3.767e-05	-0.00799	-0.00025631	-0.19901	-2.38e-06	0.07777	-1.094e-05	-0.17598	-1.163e-05	0.13753	-0.00019353	0.07362	-0.00021766	-0.56652
4.7	0.00071403	0.66566	-6.771e-05	-0.08617	-8.621e-05	-0.05653	-0.00025628	-0.19898	1.654e-05	0.09669	8.66e-06	-0.15638	-2.38e-05	0.12536	-0.00017274	0.09441	-0.00020112	-0.54998
4.725	0.00068048	0.63211	-1.356e-05	-0.03202	-0.00013542	-0.10574	-0.00026868	-0.21138	2.337e-05	0.10352	-6.96e-06	-0.172	-5.47e-05	0.09446	-0.00014035	0.1268	-0.00014111	-0.48997
4.75	0.00055569	0.50732	2.268e-05	0.00422	-0.00015292	-0.12324	-0.00026567	-0.20837	1.02e-06	0.08117	-4.519e-05	-0.21023	-9.98e-05	0.04936	-0.00012349	0.14366	-8.518e-05	-0.43404
4.775	0.00052513	0.47676	0.00010904	0.09058	-0.00013097	-0.10129	-0.00022751	-0.17021	-3.143e-05	0.04872	-7.613e-05	-0.24117	-0.00015294	-0.00378	-0.00010537	0.16178	-6.287e-05	-0.41173
4.8	0.00061004	0.56167	0.00023324	0.21478	-9.392e-05	-0.06424	-0.00017157	-0.11427	-4.602e-05	0.03413	-9.731e-05	-0.26235	-0.00019011	-0.04095	-9.599e-05	0.17116	-4.28e-05	-0.39166
4.825	0.00067042	0.62205	0.00033815	0.31969	-6.577e-05	-0.03609	-0.00011939	-0.06209	-4.259e-05	0.03756	-9.712e-05	-0.26216	-0.00020111	-0.05195	-8.846e-05	0.17869	-1.724e-05	-0.3661
4.85	0.00060682	0.55845	0.00036882	0.35036	-5.779e-05	-0.02811	-8.704e-05	-0.02974	-3.651e-05	0.04364	-6.227e-05	-0.22731	-0.00018498	-0.03582	-8.027e-05	0.18688	3.68e-05	-0.31206
4.875	0.00046033	0.41196	0.00033636	0.3179	-7.358e-05	-0.0439	-9.054e-05	-0.03324	-3.83e-05	0.04185	-1.973e-05	-0.18477	-0.00015496	-0.0058	-7.414e-05	0.19301	9.151e-05	-0.25735
4.9	0.00035161	0.30324	0.00028754	0.26908	-0.00011147	-0.08179	-0.00011397	-0.05667	-5.727e-05	0.02288	7.13e-06	-0.15791	-0.0001226	0.02656	-8.242e-05	0.18473	0.00013863	-0.21023
4.925	0.00032242	0.27405	0.00026535	0.24689	-0.00016466	-0.13498	-0.00014196	-0.08466	-9.356e-05	-0.01341	-6.63e-06	-0.17167	-9.605e-05	0.05311	-0.00012792	0.13923	0.00016613	-0.18273
4.95	0.00031573	0.26736	0.00026322	0.24476	-0.00021781	-0.18813	-0.00016556	-0.10826	-0.00012791	-0.04776	-4.187e-05	-0.20691	-7.356e-05	0.0756	-0.00018843	0.07872	0.00015628	-0.19258
4.975	0.00025737	0.209	0.00024552	0.22706	-0.00025311	-0.22343	-0.00017965	-0.12235	-0.00014651	-0.06636	-8.078e-05	-0.24582	-6.557e-05	0.08359	-0.00022795	0.0392	0.00015292	-0.19594
5	0.00015478	0.10641	0.00018476	0.1663	-0.00026798	-0.2383	-0.00019285	-0.13555	-0.00014109	-0.06094	-0.00010596	-0.271	-8.717e-05	0.06199	-0.00025835	0.0088	0.00017825	-0.17061
5.025	8.158e-05	0.03321	0.00011095	0.09249	-0.00026454	-0.23486	-0.00019124	-0.13394	-0.00011474	-0.03459	-0.00012269	-0.28773	-0.00012138	0.02778	-0.00027378	-0.00663	0.00017693	-0.17193
5.05	6.255e-05	0.01418	7.627e-05	0.05781	-0.00024804	-0.21836	-0.00016835	-0.11105	-8.203e-05	-0.00188	-0.00012708	-0.29212	-0.00017092	-0.02176	-0.00025441	0.01274	0.00015086	-0.198
5.075	7.088e-05	0.02251	9.25e-05	0.07404	-0.00021712	-0.18744	-0.00012618	-0.06888	-5.424e-05	0.02591	-0.00013401	-0.29905	-0.00022432	-0.07516	-0.00020507	0.06208	0.00013139	-0.21747
5.1	5.622e-05	0.00785	0.00011976	0.1013	-0.00018436	-0.15468	-8.957e-05	-0.03227	-3.945e-05	0.0407	-0.00014798	-0.31302	-0.0002777	-0.12854	-0.0001476	0.11955	0.0001387	-0.21016
5.125	8.1e-07	-0.04756	0.00012795	0.10949	-0.00014112	-0.11144	-6.832e-05	-0.01102	-3.209e-05	0.04806	-0.00016275	-0.32779	-0.00031783	-0.16867	-9.491e-05	0.17224	0.0001332	-0.21566
5.15	-8.472e-05	-0.13309	0.00011226	0.0938	-8.722e-05	-0.05754	-7.268e-05	-0.01538	-1.864e-05	0.06151	-0.00017882	-0.34386	-0.00033787	-0.18871	-6.769e-05	0.19946	0.00013419	-0.21467
5.175	-0.00017177	-0.22014	7.502e-05	0.05656	-3.107e-05	-0.00139	-9.906e-05	-0.04176	7.86e-06	0.08801	-0.00017975	-0.34479	-0.00032103	-0.17187	-7.282e-05	0.19433	0.00014558	-0.20328
5.2	-0.00023171	-0.28008	2.957e-05	0.01111	1.855e-05	0.04823	-0.00013765	-0.08035	4.631e-05	0.12646	-0.00016661	-0.33165	-0.00027366	-0.1245	-9.882e-05	0.16833	0.0001654	-0.18346
5.225	-0.00026557	-0.31394	9.25e-06	-0.00921	5.764e-05	0.08732	-0.00017123	-0.11393	8.701e-05	0.16716	-0.00015174	-0.31678	-0.0002048	-0.05564	-0.00013416	0.13299	0.00017794	-0.17092
5.25	-0.00029993	-0.3483	-9.77e-06	-0.02823	6.921e-05	0.09889	-0.00018734	-0.13004	0.0001273	0.20745	-0.00013431	-0.29935	-0.00013252	0.01664	-0.00017529	0.09186	0.00018653	-0.16233
5.275	-0.00034099	-0.38936	-4.297e-05	-0.06143	6.208e-05	0.09176	-0.00020253	-0.14523	0.00014298	0.22313	-0.00010935	-0.27439	-7.639e-05	0.07277	-0.00021572	0.05143	0.00017562	-0.17324
5.3	-0.00038773	-0.4361	-8.235e-05	-0.10081	4.374e-05	0.07342	-0.00021336	-0.15606	0.00013167	0.21182	-6.532e-05	-0.23036	-5.442e-05	0.09474	-0.00022692	0.04023	0.00016243	-0.18643
5.325	-0.00040921	-0.45758	-0.00010615	-0.12461	1.54e-05	0.04508	-0.00021606	-0.15876	0.00010267	0.18282	-1.346e-05	-0.1785	-6.131e-05	0.08785	-0.0002164	0.05075	0.00015896	-0.1899
5.35	-0.00037854	-0.42691	-0.00010009	-0.11855	-2.28e-05	0.00688	-0.00021043	-0.15313	4.874e-05	0.12889	2.074e-05	-0.1443	-7.524e-05	0.07392	-0.00017101	0.09614	0.00015336	-0.1955
5.375	-0.00032163	-0.37	-8.45e-05	-0.10296	-5.338e-05	-0.0237	-0.00019653	-0.13923	-1.049e-05	0.06966	2.144e-05	-0.1436	-9.011e-05	0.05905	-0.00011385	0.1533	0.00015347	-0.19539
5.4	-0.00028314	-0.33151	-6.019e-05	-0.07865	-4.635e-05	-0.01667	-0.000193	-0.1357	-6.531e-05	0.01484	3.91e-06	-0.16113	-9.641e-05	0.05275	-7.437e-05	0.19278	0.00019573	-0.15313
5.425	-0.00030965	-0.35802	-4.547e-05	-0.06393	-3.99e-06	0.02569	-0.00019739	-0.14009	-0.00011897	-0.03882	-1.961e-05	-0.18465	-0.00010573	0.04343	-6.978e-05	0.19737	0.00025573	-0.09313
5.45	-0.00040365	-0.45202	-2.955e-05	-0.04801	5.104e-05	0.08072	-0.00021489	-0.15759	-0.00016664	-0.08649	-4.751e-05	-0.21255	-0.00012696	0.0222	-9.515e-05	0.172	0.00031512	-0.03374
5.475	-0.00051268	-0.56105	-3.304e-05	-0.0515	7.905e-05	0.10873	-0.00025377	-0.19647	-0.0001969	-0.11675	-8.052e-05	-0.24556	-0.00016721	-0.01805	-0.0001429	0.12425	0.00034665	-0.00221
5.5	-0.00057709	-0.62546	-4.398e-05	-0.06244	7.012e-05	0.0998	-0.00030434	-0.24704	-0.00020546	-0.12531	-0.00011289	-0.27793	-0.00022509	-0.07593	-0.00018861	0.07854	0.00035899	0.01013
5.525	-0.00057319	-0.62156	-5.242e-05	-0.07088	2.601e-05	0.05569	-0.00035303	-0.29573	-0.00020439	-0.12424	-0.00012736	-0.2924	-0.00029444	-0.14528	-0.00022274	0.04441	0.00034711	-0.00175
5.55	-0.00054569	-0.59406	-6.335e-05	-0.08181	-3.532e-05	-0.00564	-0.00039166	-0.33436	-0.00020421	-0.12406	-0.00011821	-0.28325	-0.00035444	-0.20528	-0.0002251	0.04205	0.00032877	-0.02009
5.575	-0.00053722	-0.58559	-7.083e-05	-0.08929	-9.861e-05	-0.06893	-0.00041619	-0.35889	-0.00020642	-0.12627	-8.462e-05	-0.24966	-0.00040775	-0.25859	-0.00019411	0.07304	0.00031998	-0.02888
5.6	-0.00055325	-0.60162	-7.24e-05	-0.09086	-0.00014574	-0.11606	-0.00042401	-0.36671	-0.00020479	-0.12464	-2.695e-05	-0.19199	-0.00044274	-0.29358	-0.0001478	0.11935	0.00031899	-0.02987
5.625	-0.00058236	-0.63073	-6.031e-05	-0.07877	-0.00017661	-0.14693	-0.00039986	-0.34256	-0.00020807	-0.12792	1.61e-05	-0.14894	-0.00046061	-0.31145	-0.00011291	0.15424	0.00032321	-0.02565
5.65	-0.00059461	-0.64298	-2.009e-05	-0.03855	-0.00020906	-0.17938	-0.00035521	-0.29791	-0.00022351	-0.14336	3.269e-05	-0.13235	-0.00047607	-0.32691	-0.0001032	0.16395	0.00031906	-0.0298
5.675	-0.00057214	-0.62051	1.952e-05	0.00106	-0.00023903	-0.20935	-0.00031312	-0.25582	-0.00024396	-0.16381	2.472e-05	-0.14032	-0.00047918	-0.33002	-0.00010821	0.15894	0.00032937	-0.01949
5.7	-0.00051746	-0.56583	4.15e-05	0.02304	-0.0002656	-0.23592	-0.00029891	-0.24161	-0.00024744	-0.16729	-4.55e-06	-0.16959	-0.00046337	-0.31421	-0.00012886	0.13829	0.00035535	0.00649
5.725	-0.00048513	-0.5335	2.215e-05	0.00369	-0.00028784	-0.25816	-0.0003241	-0.2668	-0.00022192	-0.14177	-2.94e-05	-0.19444	-0.00041148	-0.26232	-0.00015656	0.11059	0.00037521	0.02635
5.75	-0.00048557	-0.53394	-2.55e-05	-0.04396	-0.00031204	-0.28236	-0.00036666	-0.30936	-0.00017449	-0.09434	-4.014e-05	-0.20518	-0.00034834	-0.19918	-0.00017937	0.08778	0.00037186	0.023
5.775	-0.00049405	-0.54242	-6.573e-05	-0.08419	-0.00032565	-0.29597	-0.00039495	-0.33765	-0.0001054	-0.02525	-2.647e-05	-0.19151	-0.00029391	-0.14475	-0.0001944	0.07275	0.00034419	-0.00467
5.8	-0.00049505	-0.54342	-8.613e-05	-0.10459	-0.00032999	-0.30031	-0.00039519	-0.33789	-1.767e-05	0.06248	-4.5e-06	-0.16954	-0.00024529	-0.09613	-0.00022595	0.0412	0.00029727	-0.05159
5.825	-0.00047934	-0.52771	-0.00010722	-0.12568	-0.00032122	-0.29154	-0.00037876	-0.32146	6.376e-05	0.14391	1.414e-05	-0.1509	-0.0002001	-0.05094	-0.00023987	0.02728	0.00023802	-0.11084
5.85	-0.00045689	-0.50526	-0.00015174	-0.1702	-0.00030219	-0.27251	-0.00035254	-0.29524	0.00013119	0.21134	1.757e-05	-0.14747	-0.00015109	-0.00193	-0.00022317	0.04398	0.0001821	-0.16676
5.875	-0.00045177	-0.50014	-0.00019945	-0.21791	-0.00028097	-0.25129	-0.00031929	-0.26199	0.00015661	0.23676	1.58e-06	-0.16346	-0.00012376	0.0254	-0.00018696	0.08019	0.00014334	-0.20552
5.9	-0.00047739	-0.52576	-0.00023176	-0.25022	-0.00027437	-0.24469	-0.00029897	-0.24167	0.00012616	0.20631	-2.158e-05	-0.18662	-0.0001264	0.02276	-0.00015618	0.11097	0.0001414	-0.20746
5.925	-0.00051046	-0.55883	-0.00024789	-0.26635	-0.00028304	-0.25336	-0.00030013	-0.24283	6.282e-05	0.14297	-2.571e-05	-0.19075	-0.00016459	-0.01543	-0.00013154	0.13561	0.00015478	-0.19408
5.95	-0.00052268	-0.57105	-0.00026369	-0.28215	-0.00029557	-0.26589	-0.00030403	-0.24673	7.4e-06	0.08755	-1.091e-05	-0.17595	-0.00023016	-0.081	-0.00011433	0.15282	0.00018181	-0.16705
5.975	-0.00051152	-0.55989	-0.00029502	-0.31348	-0.00030091	-0.27123	-0.00030156	-0.24426	-4.084e-05	0.03931	1.512e-05	-0.14992	-0.00029707	-0.14791	-0.00011693	0.15022	0.00017043	-0.17843
6	-0.00050346	-0.55183	-0.00031824	-0.3367	-0.00030816	-0.27848	-0.0002981	-0.2408	-8.285e-05	-0.0027	4.692e-05	-0.11812	-0.00035525	-0.20609	-0.00013146	0.13569	0.00015312	-0.19574
6.025	-0.00052585	-0.57422	-0.00032981	-0.34827	-0.00032553	-0.29585	-0.00031014	-0.25284	-0.00011793	-0.03778	7.047e-05	-0.09457	-0.0003899	-0.24074	-0.00013143	0.13572	0.00012976	-0.2191
6.05	-0.00057722	-0.62559	-0.00033571	-0.35417	-0.00034391	-0.31423	-0.00033405	-0.27675	-0.00015737	-0.07722	7.58e-05	-0.08924	-0.00038983	-0.24067	-0.00011051	0.15664	0.00010389	-0.24497
6.075	-0.00062932	-0.67769	-0.00031637	-0.33483	-0.00034493	-0.31525	-0.00035508	-0.29778	-0.0001967	-0.11655	5.932e-05	-0.10572	-0.00035451	-0.20535	-9.084e-05	0.17631	8.782e-05	-0.26104
6.1	-0.00066929	-0.71766	-0.00026934	-0.2878	-0.00033551	-0.30583	-0.00036204	-0.30474	-0.00024243	-0.16228	2.44e-05	-0.14064	-0.000296	-0.14684	-7.788e-05	0.18927	0.00010412	-0.24474
6.125	-0.000695	-0.74337	-0.00021291	-0.23137	-0.00033841	-0.30873	-0.00035418	-0.29688	-0.0002768	-0.19665	-1.553e-05	-0.18057	-0.00024241	-0.09325	-6.689e-05	0.20026	0.00016386	-0.185
6.15	-0.00071172	-0.76009	-0.00015917	-0.17763	-0.00035017	-0.32049	-0.0003437	-0.2864	-0.00029931	-0.21916	-5.396e-05	-0.219	-0.00021837	-0.06921	-6.669e-05	0.20046	0.00019564	-0.15322
6.175	-0.0007176	-0.76597	-0.00012837	-0.14683	-0.00035576	-0.32608	-0.0003416	-0.2843	-0.00031338	-0.23323	-8.668e-05	-0.25172	-0.0002308	-0.08164	-7.783e-05	0.18932	0.00018345	-0.16541
6.2	-0.00071166	-0.76003	-0.00010883	-0.12729	-0.00034722	-0.31754	-0.00034236	-0.28506	-0.00032307	-0.24292	-0.00010651	-0.27155	-0.00026408	-0.11492	-8.105e-05	0.1861	0.00016659	-0.18227
6.225	-0.00070573	-0.7541	-9.285e-05	-0.11131	-0.00034251	-0.31283	-0.00033463	-0.27733	-0.00033515	-0.255	-0.0001038	-0.26884	-0.00029383	-0.14467	-8.778e-05	0.17937	0.00017397	-0.17489
6.25	-0.00068975	-0.73812	-7.138e-05	-0.08984	-0.00033569	-0.30601	-0.00033337	-0.27607	-0.00035268	-0.27253	-9.762e-05	-0.26266	-0.00029095	-0.14179	-0.0001104	0.15675	0.00020021	-0.14865
6.275	-0.00066734	-0.71571	-5.158e-05	-0.07004	-0.00031678	-0.2871	-0.00033721	-0.27991	-0.0003786	-0.29845	-9.798e-05	-0.26302	-0.00026537	-0.11621	-0.00015864	0.10851	0.00022235	-0.12651
6.3	-0.00063302	-0.68139	-6.529e-05	-0.08375	-0.00028864	-0.25896	-0.0003363	-0.279	-0.00041259	-0.33244	-0.00010343	-0.26847	-0.00023717	-0.08801	-0.00021658	0.05057	0.00021882	-0.13004
6.325	-0.00058661	-0.63498	-0.00010765	-0.12611	-0.00025212	-0.22244	-0.00034492	-0.28762	-0.00043567	-0.35552	-0.00010059	-0.26563	-0.00020856	-0.0594	-0.00028281	-0.01566	0.00022185	-0.12701
6.35	-0.00053951	-0.58788	-0.00014556	-0.16402	-0.00021873	-0.18905	-0.00036264	-0.30534	-0.00044158	-0.36143	-7.41e-05	-0.23914	-0.00017326	-0.0241	-0.00033476	-0.06761	0.00019831	-0.15055
6.375	-0.00050318	-0.55155	-0.00017632	-0.19478	-0.00018905	-0.15937	-0.00038028	-0.32298	-0.00042996	-0.34981	-3.143e-05	-0.19647	-0.00012499	0.02417	-0.00035926	-0.09211	0.00016081	-0.18805
6.4	-0.00048217	-0.53054	-0.00021513	-0.23359	-0.00017745	-0.14777	-0.00038715	-0.32985	-0.00039979	-0.31964	-8.66e-06	-0.1737	-7.568e-05	0.07348	-0.00034843	-0.08128	0.00011619	-0.23267
6.425	-0.00049585	-0.54422	-0.00026772	-0.28618	-0.0001809	-0.15122	-0.00039934	-0.34204	-0.00035349	-0.27334	-1.135e-05	-0.17639	-3.296e-05	0.1162	-0.00030638	-0.03923	9.94e-05	-0.24946
6.45	-0.00053863	-0.587	-0.00031111	-0.32957	-0.00019669	-0.16701	-0.00041372	-0.35642	-0.00030884	-0.22869	-2.184e-05	-0.18688	4.45e-06	0.15361	-0.00025959	0.00756	0.00010889	-0.23997
6.475	-0.00061466	-0.66303	-0.00032093	-0.33939	-0.00021937	-0.18969	-0.00042279	-0.36549	-0.00028952	-0.20937	-3.607e-05	-0.20111	2.466e-05	0.17382	-0.00022064	0.04651	0.00014194	-0.20692
6.5	-0.00071569	-0.76406	-0.00031623	-0.33469	-0.00022707	-0.19739	-0.00041804	-0.36074	-0.00028494	-0.20479	-4.125e-05	-0.20629	1.682e-05	0.16598	-0.00018656	0.08059	0.00016921	-0.17965
6.525	-0.00082965	-0.87802	-0.00032784	-0.3463	-0.00021962	-0.18994	-0.00039981	-0.34251	-0.00028304	-0.20289	-2.708e-05	-0.19212	-2e-05	0.12916	-0.00015033	0.11682	0.00019711	-0.15175
6.55	-0.00093862	-0.98699	-0.0003754	-0.39386	-0.00022286	-0.19318	-0.00035853	-0.30123	-0.00025552	-0.17537	4.47e-06	-0.16057	-6.104e-05	0.08812	-0.00011512	0.15203	0.00019972	-0.14914
6.575	-0.00102333	-1.0717	-0.00044754	-0.466	-0.00023946	-0.20978	-0.00028333	-0.22603	-0.00020834	-0.12819	4.368e-05	-0.12136	-8.952e-05	0.05964	-6.733e-05	0.19982	0.00019741	-0.15145
6.6	-0.00107443	-1.1228	-0.00050868	-0.52714	-0.00025997	-0.23029	-0.0002084	-0.1511	-0.00016009	-0.07994	7.818e-05	-0.08686	-9.238e-05	0.05678	-3.231e-05	0.23484	0.00018638	-0.16248
6.625	-0.0010935	-1.14187	-0.00052832	-0.54678	-0.00026195	-0.23227	-0.00015966	-0.10236	-0.00012627	-0.04612	9.172e-05	-0.07332	-7.949e-05	0.06967	-1.246e-05	0.25469	0.00017858	-0.17028
6.65	-0.00110497	-1.15334	-0.00050704	-0.5255	-0.00024265	-0.21297	-0.00014375	-0.08645	-0.00012303	-0.04288	8.732e-05	-0.07772	-7.656e-05	0.0726	-9.33e-06	0.25782	0.00017934	-0.16952
6.675	-0.00111074	-1.15911	-0.00043799	-0.45645	-0.00021841	-0.18873	-0.00013932	-0.08202	-0.00012643	-0.04628	7.056e-05	-0.09448	-0.00010123	0.04793	-1.212e-05	0.25503	0.00017454	-0.17432
6.7	-0.0011253	-1.17367	-0.00035235	-0.37081	-0.0002063	-0.17662	-0.00014611	-0.08881	-0.00012232	-0.04217	4.455e-05	-0.12049	-0.00014608	0.00308	-3.634e-05	0.23081	0.00018422	-0.16464
6.725	-0.00114732	-1.19569	-0.00029504	-0.3135	-0.00020469	-0.17501	-0.00015486	-0.09756	-0.00011954	-0.03939	9.64e-06	-0.1554	-0.00018256	-0.0334	-7.194e-05	0.19521	0.00020546	-0.1434
6.75	-0.00116791	-1.21628	-0.00026445	-0.28291	-0.00021471	-0.18503	-0.00015561	-0.09831	-0.00013531	-0.05516	-3.623e-05	-0.20127	-0.00019507	-0.04591	-9.882e-05	0.16833	0.00023293	-0.11593
6.775	-0.00117174	-1.22011	-0.00027494	-0.2934	-0.00022229	-0.19261	-0.00014478	-0.08748	-0.00016895	-0.0888	-8.767e-05	-0.25271	-0.00018145	-0.03229	-0.00011214	0.15501	0.00027603	-0.07283
6.8	-0.00115447	-1.20284	-0.00032329	-0.34175	-0.00023576	-0.20608	-0.00013607	-0.07877	-0.00020593	-0.12578	-0.00013621	-0.30125	-0.00015004	-0.00088	-0.00010793	0.15922	0.00031233	-0.03653
6.825	-0.00111603	-1.1644	-0.00037592	-0.39438	-0.00025589	-0.22621	-0.00011138	-0.05408	-0.00022933	-0.14918	-0.00016912	-0.33416	-0.00010723	0.04193	-9.139e-05	0.17576	0.00032937	-0.01949
6.85	-0.00105534	-1.10371	-0.00040445	-0.42291	-0.00028701	-0.25733	-7.61e-05	-0.0188	-0.00024896	-0.16881	-0.00018496	-0.35	-7.167e-05	0.07749	-7.913e-05	0.18802	0.00031527	-0.03359
6.875	-0.00097182	-1.02019	-0.00039879	-0.41725	-0.00032354	-0.29386	-4.348e-05	0.01382	-0.00026906	-0.18891	-0.00018291	-0.34795	-5.314e-05	0.09602	-7.193e-05	0.19522	0.00031986	-0.029
6.9	-0.00087083	-0.9192	-0.00038137	-0.39983	-0.00036568	-0.336	-3.055e-05	0.02675	-0.00029532	-0.21517	-0.00016893	-0.33397	-4.348e-05	0.10568	-8.333e-05	0.18382	0.00034658	-0.00228
6.925	-0.00077261	-0.82098	-0.00036348	-0.38194	-0.0004008	-0.37112	-3.904e-05	0.01826	-0.00030664	-0.22649	-0.00015582	-0.32086	-4.314e-05	0.10602	-0.00013658	0.13057	0.00038289	0.03403
6.95	-0.00068598	-0.73435	-0.00035189	-0.37035	-0.00040579	-0.37611	-6.959e-05	-0.01229	-0.00028949	-0.20934	-0.00014097	-0.30601	-5.432e-05	0.09484	-0.00021896	0.04819	0.00038714	0.03828
6.975	-0.00061922	-0.66759	-0.00032537	-0.34383	-0.00037601	-0.34633	-0.00011109	-0.05379	-0.00025752	-0.17737	-0.0001401	-0.30514	-8.409e-05	0.06507	-0.00029507	-0.02792	0.00037604	0.02718
7	-0.00056201	-0.61038	-0.0002924	-0.31086	-0.00032575	-0.29607	-0.00017132	-0.11402	-0.00022754	-0.14739	-0.00014705	-0.31209	-0.00013222	0.01694	-0.00036221	-0.09506	0.0003684	0.01954
7.025	-0.0004991	-0.54747	-0.00024682	-0.26528	-0.00026413	-0.23445	-0.00023225	-0.17495	-0.0002022	-0.12205	-0.00016069	-0.32573	-0.00019187	-0.04271	-0.00040284	-0.13569	0.00038798	0.03912
7.05	-0.00042362	-0.47199	-0.00018784	-0.2063	-0.00021318	-0.1835	-0.00026214	-0.20484	-0.00019225	-0.1121	-0.00016515	-0.33019	-0.00025281	-0.10365	-0.00040219	-0.13504	0.00041985	0.07099
7.075	-0.00034838	-0.39675	-0.00010396	-0.12242	-0.00017575	-0.14607	-0.00025021	-0.19291	-0.00021588	-0.13573	-0.00013986	-0.3049	-0.00029999	-0.15083	-0.00035399	-0.08684	0.00045495	0.10609
7.1	-0.00028622	-0.33459	-3.176e-05	-0.05022	-0.00015935	-0.12967	-0.00019876	-0.14146	-0.00024837	-0.16822	-0.00010481	-0.26985	-0.00030358	-0.15442	-0.00029938	-0.03223	0.0004613	0.11244
7.125	-0.00024349	-0.29186	-7.2e-07	-0.01918	-0.00016872	-0.13904	-0.00011213	-0.05483	-0.00026549	-0.18534	-8.232e-05	-0.24736	-0.00026935	-0.12019	-0.00025706	0.01009	0.0004384	0.08954
7.15	-0.00023501	-0.28338	1.214e-05	-0.00632	-0.00018938	-0.1597	-2.171e-05	0.03559	-0.00024713	-0.16698	-7.078e-05	-0.23582	-0.00022348	-0.07432	-0.00023548	0.03167	0.00040852	0.05966
7.175	-0.00025597	-0.30434	-1.148e-05	-0.02994	-0.00021994	-0.19026	2.826e-05	0.08556	-0.00021364	-0.13349	-7.103e-05	-0.23607	-0.0001861	-0.03694	-0.00025215	0.015	0.00037616	0.0273
7.2	-0.00028273	-0.3311	-3.226e-05	-0.05072	-0.00025802	-0.22834	2.735e-05	0.08465	-0.00019687	-0.11672	-6.277e-05	-0.22781	-0.0001632	-0.01404	-0.00028823	-0.02108	0.00034624	-0.00262
7.225	-0.00029407	-0.34244	-5.601e-05	-0.07447	-0.00028562	-0.25594	-1.461e-05	0.04269	-0.00019731	-0.11716	-3.375e-05	-0.19879	-0.00015582	-0.00666	-0.00030006	-0.03291	0.00031386	-0.035
7.25	-0.00027749	-0.32586	-8.167e-05	-0.10013	-0.00029522	-0.26554	-6.11e-05	-0.0038	-0.00019978	-0.11963	1.687e-05	-0.14817	-0.00015863	-0.00947	-0.00028596	-0.01881	0.00026507	-0.08379
7.275	-0.00023285	-0.28122	-0.00010145	-0.11991	-0.00029261	-0.26293	-0.00010096	-0.04366	-0.00019613	-0.11598	7.187e-05	-0.09317	-0.00015682	-0.00766	-0.00026218	0.00497	0.0002186	-0.13026
7.3	-0.00015737	-0.20574	-0.00012056	-0.13902	-0.00028327	-0.25359	-0.00012243	-0.06513	-0.00017777	-0.09762	0.00014223	-0.02281	-0.00014822	0.00094	-0.00024634	0.02081	0.00018217	-0.16669
7.325	-7.456e-05	-0.12293	-0.00014678	-0.16524	-0.00027375	-0.24407	-0.00012629	-0.06899	-0.00016738	-0.08723	0.00020087	0.03583	-0.0001464	0.00276	-0.00023696	0.03019	0.00018731	-0.16155
7.35	-1.676e-05	-0.06513	-0.0001844	-0.20286	-0.00026692	-0.23724	-9.78e-05	-0.0405	-0.00016311	-0.08296	0.0002341	0.06906	-0.00015908	-0.00992	-0.0002039	0.06325	0.00021335	-0.13551
7.375	5.98e-06	-0.04239	-0.00022779	-0.24625	-0.00024414	-0.21446	-5.948e-05	-0.00218	-0.00016744	-0.08729	0.00023884	0.0738	-0.00018496	-0.0358	-0.00015069	0.11646	0.00021784	-0.13102
7.4	3.59e-06	-0.04478	-0.00023896	-0.25742	-0.00019559	-0.16591	-3.25e-05	0.0248	-0.0001887	-0.10855	0.00022184	0.0568	-0.00021306	-0.0639	-9.087e-05	0.17628	0.00020538	-0.14348
7.425	-1.791e-05	-0.06628	-0.0002221	-0.24056	-0.00013041	-0.10073	-2.219e-05	0.03511	-0.00023277	-0.15262	0.00019378	0.02874	-0.00023085	-0.08169	-5.029e-05	0.21686	0.00017902	-0.16984
7.45	-3.172e-05	-0.08009	-0.00017544	-0.1939	-8.805e-05	-0.05837	-1.938e-05	0.03792	-0.00028676	-0.20661	0.00019076	0.02572	-0.00021196	-0.0628	-3.011e-05	0.23704	0.000156	-0.19286
7.475	-2.457e-05	-0.07294	-0.00012115	-0.13961	-8.564e-05	-0.05596	-2.324e-05	0.03406	-0.00032325	-0.2431	0.00021325	0.04821	-0.00015646	-0.0073	-1.387e-05	0.25328	0.00014846	-0.2004
7.5	-5.46e-06	-0.05383	-7.473e-05	-0.09319	-0.00011206	-0.08238	-2.137e-05	0.03593	-0.00033231	-0.25216	0.00023654	0.0715	-8.434e-05	0.06482	2e-06	0.26915	0.00016091	-0.18795
7.525	1.202e-05	-0.03635	-5.645e-05	-0.07491	-0.00014623	-0.11655	-1.954e-05	0.03776	-0.00030919	-0.22904	0.00025333	0.08829	-7.84e-06	0.14132	6.63e-06	0.27378	0.00016032	-0.18854
7.55	1.552e-05	-0.03285	-6.801e-05	-0.08647	-0.0001868	-0.15712	-7.69e-06	0.04961	-0.00027388	-0.19373	0.00025853	0.09349	6.298e-05	0.21214	2.854e-05	0.29569	0.0001469	-0.20196
7.575	1.976e-05	-0.02861	-9.301e-05	-0.11147	-0.00021448	-0.1848	-4.7e-07	0.05683	-0.00024501	-0.16486	0.00025875	0.09371	0.00010681	0.25597	5.158e-05	0.31873	0.00011629	-0.23257
7.6	2.744e-05	-0.02093	-0.00011203	-0.13049	-0.00021263	-0.18295	1.746e-05	0.07476	-0.00022405	-0.1439	0.00026584	0.1008	9.498e-05	0.24414	6.736e-05	0.33451	9.129e-05	-0.25757
7.625	4.934e-05	0.00097	-0.00013045	-0.14891	-0.00018963	-0.15995	4.901e-05	0.10631	-0.0001872	-0.10705	0.0002692	0.10416	4.335e-05	0.19251	7.549e-05	0.34264	9.877e-05	-0.25009
7.65	6.486e-05	0.01649	-0.00014818	-0.16664	-0.00015786	-0.12818	8.134e-05	0.13864	-0.00015251	-0.07236	0.00025749	0.09245	-2.68e-06	0.14648	9.437e-05	0.36152	0.00010218	-0.24668
7.675	7.461e-05	0.02624	-0.00017142	-0.18988	-0.00013058	-0.1009	9.66e-05	0.1539	-0.00013765	-0.0575	0.00023033	0.06529	-1.316e-05	0.136	0.00012009	0.38724	9.902e-05	-0.24984
7.7	8.111e-05	0.03274	-0.00021025	-0.22871	-0.00012365	-0.09397	8.157e-05	0.13887	-0.00014228	-0.06213	0.00020179	0.03675	6.49e-06	0.15565	0.00016325	0.4304	8.091e-05	-0.26795
7.725	8.99e-05	0.04153	-0.00022033	-0.23879	-0.00012595	-0.09627	4.106e-05	0.09836	-0.00015243	-0.07228	0.00018521	0.02017	4.073e-05	0.18989	0.00021452	0.48167	5.887e-05	-0.28999
7.75	0.00011649	0.06812	-0.00021772	-0.23618	-0.0001241	-0.09442	-1.55e-06	0.05575	-0.00015889	-0.07874	0.00017408	0.00904	7.874e-05	0.2279	0.00023003	0.49718	7.338e-05	-0.27548
7.775	0.00016177	0.1134	-0.00021007	-0.22853	-0.00011556	-0.08588	-2.973e-05	0.02757	-0.0001557	-0.07555	0.00016086	-0.00418	0.00010758	0.25674	0.00020589	0.47304	0.00011874	-0.23012
7.8	0.00020983	0.16146	-0.00019976	-0.21822	-8.254e-05	-0.05286	-5.106e-05	0.00624	-0.00015442	-0.07427	0.00014183	-0.02321	0.00010897	0.25813	0.000154	0.42115	0.00017989	-0.16897
7.825	0.00024496	0.19659	-0.00018588	-0.20434	-5.372e-05	-0.02404	-5.762e-05	-0.00032	-0.00016718	-0.08703	0.00012804	-0.037	7.908e-05	0.22824	9.415e-05	0.3613	0.00021718	-0.13168
7.85	0.00025906	0.21069	-0.00019117	-0.20963	-5.93e-05	-0.02962	-4.041e-05	0.01689	-0.0001847	-0.10455	0.00013319	-0.03185	3.335e-05	0.18251	2.5e-05	0.29215	0.0002291	-0.11976
7.875	0.00027149	0.22312	-0.00021111	-0.22957	-8.545e-05	-0.05577	-1.342e-05	0.04388	-0.00018349	-0.10334	0.00014071	-0.02433	-5.97e-06	0.14319	-6.164e-05	0.20551	0.00021989	-0.12897
7.9	0.00029082	0.24245	-0.00020902	-0.22748	-0.00011889	-0.08921	6.47e-06	0.06377	-0.00015905	-0.0789	0.00014466	-0.02038	-2.725e-05	0.12191	-0.00013861	0.12854	0.00020098	-0.14788
7.925	0.00032322	0.27485	-0.00018264	-0.2011	-0.0001552	-0.12552	8e-08	0.05738	-0.00011676	-0.03661	0.00016093	-0.00411	-2.179e-05	0.12737	-0.00018022	0.08693	0.00018224	-0.16662
7.95	0.00036762	0.31925	-0.00017443	-0.19289	-0.00017595	-0.14627	-3.952e-05	0.01778	-7.52e-05	0.00495	0.00017978	0.01474	7.8e-07	0.14994	-0.00018231	0.08484	0.00019651	-0.15235
7.975	0.00040434	0.35597	-0.00019344	-0.2119	-0.0001817	-0.15202	-8.492e-05	-0.02762	-5.589e-05	0.02426	0.00019281	0.02777	2.898e-05	0.17814	-0.00016256	0.10459	0.00023327	-0.11559
8	0.00041044	0.36207	-0.00023486	-0.25332	-0.00017164	-0.14196	-0.00010308	-0.04578	-6.361e-05	0.01654	0.00019739	0.03235	5.251e-05	0.20167	-0.00013922	0.12793	0.00025999	-0.08887
8.025	0.00038238	0.33401	-0.00028293	-0.30139	-0.00014511	-0.11543	-8.797e-05	-0.03067	-8.773e-05	-0.00758	0.00020771	0.04267	7.255e-05	0.22171	-0.00012517	0.14198	0.00028412	-0.06474
8.05	0.00034226	0.29389	-0.00031386	-0.33232	-0.00010148	-0.0718	-4.13e-05	0.016	-0.00010425	-0.0241	0.00023773	0.07269	8.012e-05	0.22928	-0.00011749	0.14966	0.00029413	-0.05473
8.075	0.0002982	0.24983	-0.00029477	-0.31323	-6.322e-05	-0.03354	9.65e-06	0.06695	-9.973e-05	-0.01958	0.00027172	0.10668	7.918e-05	0.22834	-0.00012054	0.14661	0.000299	-0.04986
8.1	0.0002506	0.20223	-0.00023324	-0.2517	-4.843e-05	-0.01875	5.405e-05	0.11135	-9.118e-05	-0.01103	0.00029292	0.12788	7.501e-05	0.22417	-0.00011861	0.14854	0.00030375	-0.04511
8.125	0.00021656	0.16819	-0.00016826	-0.18672	-5.059e-05	-0.02091	9.513e-05	0.15243	-0.00010167	-0.02152	0.00031949	0.15445	8.054e-05	0.2297	-0.00010709	0.16006	0.0002896	-0.05926
8.15	0.00020313	0.15476	-0.00012414	-0.1426	-6.403e-05	-0.03435	0.00013114	0.18844	-0.0001272	-0.04705	0.00035932	0.19428	0.00010425	0.25341	-7.85e-05	0.18865	0.00024512	-0.10374
8.175	0.00020166	0.15329	-0.00011242	-0.13088	-9.22e-05	-0.06252	0.00015031	0.20761	-0.0001765	-0.09635	0.00040054	0.2355	0.00013135	0.28051	-4.701e-05	0.22014	0.00022902	-0.11984
8.2	0.00020898	0.16061	-0.00010666	-0.12512	-0.00012209	-0.09241	0.00015893	0.21623	-0.00021038	-0.13023	0.00043125	0.26621	0.00014934	0.2985	-1.557e-05	0.25158	0.00023756	-0.1113
8.225	0.00021309	0.16472	-0.00011776	-0.13622	-0.00014406	-0.11438	0.0001576	0.2149	-0.00019726	-0.11711	0.00045314	0.2881	0.00015439	0.30355	7.66e-06	0.27481	0.00024801	-0.10085
8.25	0.0002216	0.17323	-0.00016224	-0.1807	-0.00016704	-0.13736	0.00015003	0.20733	-0.00015664	-0.07649	0.00045899	0.29395	0.00016138	0.31054	4.78e-06	0.27193	0.00025071	-0.09815
8.275	0.00022429	0.17592	-0.00022425	-0.24271	-0.0001744	-0.14472	0.0001519	0.2092	-9.893e-05	-0.01878	0.0004365	0.27146	0.00016894	0.3181	-1.309e-05	0.25406	0.00024632	-0.10254
8.3	0.00021402	0.16565	-0.00028177	-0.30023	-0.00017533	-0.14565	0.00016444	0.22174	-4.702e-05	0.03313	0.00038493	0.21989	0.00017792	0.32708	-6.105e-05	0.2061	0.00024124	-0.10762
8.325	0.00018152	0.13315	-0.00030075	-0.31921	-0.00016844	-0.13876	0.00018002	0.23732	-1.35e-05	0.06665	0.00030774	0.1427	0.00018695	0.33611	-0.00011348	0.15367	0.00024225	-0.10661
8.35	0.00014543	0.09706	-0.00028424	-0.3027	-0.00014927	-0.11959	0.00018565	0.24295	-5.99e-06	0.07416	0.0002268	0.06176	0.00018561	0.33477	-0.00014506	0.12209	0.00025811	-0.09075
8.375	0.00011711	0.06874	-0.00026499	-0.28345	-0.00010687	-0.07719	0.00017161	0.22891	-1.523e-05	0.06492	0.00017439	0.00935	0.00016349	0.31265	-0.00014651	0.12064	0.00028808	-0.06078
8.4	0.00010243	0.05406	-0.00025276	-0.27122	-2.892e-05	0.00076	0.00014455	0.20185	-3.697e-05	0.04318	0.00016645	0.00141	0.00015974	0.3089	-0.0001371	0.13005	0.00028824	-0.06062
8.425	0.00011176	0.06339	-0.00024292	-0.26138	4.98e-05	0.07948	0.00012363	0.18093	-6.878e-05	0.01137	0.00019981	0.03477	0.00017456	0.32372	-0.00012857	0.13858	0.00025015	-0.09871
8.45	0.00011356	0.06519	-0.00023574	-0.2542	8.029e-05	0.10997	9.821e-05	0.15551	-0.00010598	-0.02583	0.00023799	0.07295	0.00018358	0.33274	-0.00011091	0.15624	0.00017061	-0.17825
8.475	8.063e-05	0.03226	-0.00023919	-0.25765	6.752e-05	0.0972	7.574e-05	0.13304	-0.00013788	-0.05773	0.00025897	0.09393	0.00016574	0.3149	-8.022e-05	0.18693	9.65e-05	-0.25236
8.5	2.148e-05	-0.02689	-0.00026863	-0.28709	3.855e-05	0.06823	6.797e-05	0.12527	-0.00014307	-0.06292	0.00026594	0.1009	0.00011648	0.26564	-5.006e-05	0.21709	7.842e-05	-0.27044
8.525	-4.476e-05	-0.09313	-0.00031366	-0.33212	1.258e-05	0.04226	7.538e-05	0.13268	-0.00012034	-0.04019	0.00026564	0.1006	5e-05	0.19916	-1.899e-05	0.24816	0.0001018	-0.24706
8.55	-9.491e-05	-0.14328	-0.00037486	-0.39332	-5.93e-06	0.02375	8.139e-05	0.13869	-7.463e-05	0.00552	0.00025992	0.09488	-3.76e-06	0.1454	1.093e-05	0.27808	0.00012968	-0.21918
8.575	-0.00012519	-0.17356	-0.00041948	-0.43794	-2.366e-05	0.00602	7.415e-05	0.13145	-2.95e-05	0.05065	0.00025406	0.08902	-1.933e-05	0.12983	3.569e-05	0.30284	0.00017365	-0.17521
8.6	-0.00014461	-0.19298	-0.00043345	-0.45191	-5.091e-05	-0.02123	6.244e-05	0.11974	4.75e-06	0.0849	0.00025553	0.09049	1.695e-05	0.16611	5.844e-05	0.32559	0.00020549	-0.14337
8.625	-0.00014975	-0.19812	-0.00042182	-0.44028	-9.22e-05	-0.06252	5.03e-05	0.1076	3.472e-05	0.11487	0.00026146	0.09642	8.187e-05	0.23103	7.347e-05	0.34062	0.00022455	-0.12431
8.65	-0.00013461	-0.18298	-0.00040374	-0.4222	-0.00013401	-0.10433	4.326e-05	0.10056	6.627e-05	0.14642	0.0002632	0.09816	0.00013789	0.28705	6.737e-05	0.33452	0.00025212	-0.09674
8.675	-9.533e-05	-0.1437	-0.00038975	-0.40821	-0.00016407	-0.13439	3.148e-05	0.08878	9.196e-05	0.17211	0.00027168	0.10664	0.00015195	0.30111	3.339e-05	0.30054	0.00028597	-0.06289
8.7	-3.971e-05	-0.08808	-0.00037509	-0.39355	-0.00017522	-0.14554	2.4e-07	0.05754	9.135e-05	0.1715	0.00027778	0.11274	0.00012082	0.26998	-9.46e-06	0.25769	0.00028703	-0.06183
8.725	7.76e-06	-0.04061	-0.00036283	-0.38129	-0.00016675	-0.13707	-5.47e-05	0.0026	4.944e-05	0.12959	0.00027742	0.11238	5.522e-05	0.20438	-4.135e-05	0.2258	0.00025601	-0.09285
8.75	3.974e-05	-0.00863	-0.00034967	-0.36813	-0.00013747	-0.10779	-0.00010886	-0.05156	-3.466e-05	0.04549	0.00027034	0.1053	-1.279e-05	0.13637	-5.599e-05	0.21116	0.00022766	-0.1212
8.775	6.205e-05	0.01368	-0.00034006	-0.35852	-8.279e-05	-0.05311	-0.00015357	-0.09627	-0.00013902	-0.05887	0.00026327	0.09823	-6.789e-05	0.08127	-7.31e-05	0.19405	0.00023307	-0.11579
8.8	7.323e-05	0.02486	-0.0003142	-0.33266	-2.422e-05	0.00546	-0.00017346	-0.11616	-0.00021374	-0.13359	0.00027263	0.10759	-0.00011299	0.03617	-8.543e-05	0.18172	0.00026915	-0.07971
8.825	7.217e-05	0.0238	-0.0002726	-0.29106	1.472e-05	0.0444	-0.00016031	-0.10301	-0.00023725	-0.1571	0.00028923	0.12419	-0.00014684	0.00232	-6.02e-05	0.20695	0.00028492	-0.06394
8.85	6.084e-05	0.01247	-0.00021332	-0.23178	7.5e-06	0.03718	-0.00011307	-0.05577	-0.0002227	-0.14255	0.00031037	0.14533	-0.00016248	-0.01332	-2.29e-06	0.26486	0.00027349	-0.07537
8.875	3.534e-05	-0.01303	-0.00016022	-0.17868	-2.795e-05	0.00173	-4.894e-05	0.00836	-0.00019163	-0.11148	0.00033181	0.16677	-0.00016258	-0.01342	6.155e-05	0.3287	0.00023589	-0.11297
8.9	1.33e-06	-0.04704	-0.00012598	-0.14444	-7.507e-05	-0.04539	-2.9e-07	0.05701	-0.00016377	-0.08362	0.000339	0.17396	-0.00015801	-0.00885	9.062e-05	0.35777	0.00019335	-0.15551
8.925	-3.365e-05	-0.08202	-0.00010767	-0.12613	-0.0001154	-0.08572	2.942e-05	0.08672	-0.00013159	-0.05144	0.00034474	0.1797	-0.00015017	-0.00101	8.842e-05	0.35557	0.00018012	-0.16874
8.95	-6.357e-05	-0.11194	-9.232e-05	-0.11078	-0.00013442	-0.10474	5.669e-05	0.11399	-0.00010133	-0.02118	0.00035518	0.19014	-0.00013572	0.01344	6.709e-05	0.33424	0.00018787	-0.16099
8.975	-8.9e-05	-0.13737	-6.173e-05	-0.08019	-0.00012409	-0.09441	6.898e-05	0.12628	-8.79e-05	-0.00775	0.00034693	0.18189	-0.00012883	0.02033	5.446e-05	0.32161	0.00018784	-0.16102
9	-0.0001208	-0.16917	-1.799e-05	-0.03645	-9.951e-05	-0.06983	5.284e-05	0.11014	-9.043e-05	-0.01028	0.00031763	0.15259	-0.00012798	0.02118	5.027e-05	0.31742	0.00020148	-0.14738
9.025	-0.00014941	-0.19778	1.975e-05	0.00129	-5.685e-05	-0.02717	2.202e-05	0.07932	-9.61e-05	-0.01595	0.00026988	0.10484	-0.00013193	0.01723	4.503e-05	0.31218	0.00023402	-0.11484
9.05	-0.00017424	-0.22261	1.596e-05	-0.0025	-1.175e-05	0.01793	-8.14e-06	0.04916	-9.021e-05	-0.01006	0.00023096	0.06592	-0.00012739	0.02177	3.899e-05	0.30614	0.00027934	-0.06952
9.075	-0.00019737	-0.24574	1.89e-06	-0.01657	2.369e-05	0.05337	-2.234e-05	0.03496	-6.638e-05	0.01377	0.00019557	0.03053	-0.00011605	0.03311	2.912e-05	0.29627	0.00030729	-0.04157
9.1	-0.00021814	-0.26651	4.07e-06	-0.01439	3.86e-05	0.06828	-1.671e-05	0.04059	-3.444e-05	0.04571	0.00015697	-0.00807	-0.00011036	0.0388	3.773e-05	0.30488	0.00032192	-0.02694
9.125	-0.0002239	-0.27227	1.75e-05	-0.00096	3.94e-05	0.06908	1.854e-05	0.07584	-2.512e-05	0.05503	0.00012008	-0.04496	-0.00010803	0.04113	7.986e-05	0.34701	0.00032822	-0.02064
9.15	-0.00020876	-0.25713	1.045e-05	-0.00801	4.541e-05	0.07509	6.182e-05	0.11912	-4.544e-05	0.03471	8.308e-05	-0.08196	-0.00011239	0.03677	0.00013091	0.39806	0.00030896	-0.0399
9.175	-0.00019434	-0.24271	-3.12e-06	-0.02158	5.716e-05	0.08684	9.861e-05	0.15591	-8.114e-05	-0.00099	6.528e-05	-0.09976	-0.0001209	0.02826	0.00015662	0.42377	0.00026252	-0.08634
9.2	-0.00020804	-0.25641	-3.008e-05	-0.04854	6.111e-05	0.09079	0.00013403	0.19133	-0.00010916	-0.02901	6.923e-05	-0.09581	-0.00014723	0.00193	0.00015837	0.42552	0.00021332	-0.13554
9.225	-0.00025237	-0.30074	-8.373e-05	-0.10219	4.552e-05	0.0752	0.00015822	0.21552	-0.00012273	-0.04258	8.707e-05	-0.07797	-0.00019124	-0.04208	0.00014861	0.41576	0.00017288	-0.17598
9.25	-0.00029862	-0.34699	-0.00010795	-0.12641	2.64e-05	0.05608	0.00016127	0.21857	-0.00012621	-0.04606	0.00010556	-0.05948	-0.0002438	-0.09464	0.0001298	0.39695	0.00013478	-0.21408
9.275	-0.00032514	-0.37351	-8.292e-05	-0.10138	2.685e-05	0.05653	0.00013657	0.19387	-0.0001396	-0.05945	0.00011408	-0.05096	-0.00029297	-0.14381	9.867e-05	0.36582	8.727e-05	-0.26159
9.3	-0.00032356	-0.37193	-2.773e-05	-0.04619	4.121e-05	0.07089	0.00010846	0.16576	-0.00016545	-0.0853	0.00010998	-0.05506	-0.00031526	-0.1661	6.466e-05	0.33181	6.311e-05	-0.28575
9.325	-0.00029654	-0.34491	1.659e-05	-0.00187	6.18e-05	0.09148	9.104e-05	0.14834	-0.00019812	-0.11797	0.00010931	-0.05573	-0.0002886	-0.13944	2.922e-05	0.29637	5.044e-05	-0.29842
9.35	-0.00026405	-0.31242	5.348e-05	0.03502	7.985e-05	0.10953	9.007e-05	0.14737	-0.00021085	-0.1307	0.00011769	-0.04735	-0.0002399	-0.09074	-2.44e-06	0.26471	6.635e-05	-0.28251
9.375	-0.00023393	-0.2823	7.08e-05	0.05234	8.287e-05	0.11255	9.386e-05	0.15116	-0.00020985	-0.1297	0.00013728	-0.02776	-0.0001925	-0.04334	-1.6e-05	0.25115	9.969e-05	-0.24917
9.4	-0.0002056	-0.25397	4.425e-05	0.02579	5.873e-05	0.08841	8.149e-05	0.13879	-0.00020163	-0.12148	0.00014663	-0.01841	-0.00016509	-0.01593	-1.145e-05	0.2557	0.00012673	-0.22213
9.425	-0.00018314	-0.23151	2.24e-06	-0.01622	6.55e-06	0.03623	5.694e-05	0.11424	-0.00020103	-0.12088	0.00012844	-0.0366	-0.00016308	-0.01392	4.4e-07	0.26759	0.00015637	-0.19249
9.45	-0.00017307	-0.22144	-4.653e-05	-0.06499	-4.139e-05	-0.01171	4.069e-05	0.09799	-0.00019003	-0.10988	8.881e-05	-0.07623	-0.00017622	-0.02706	5.85e-06	0.273	0.00018706	-0.1618
9.475	-0.00017678	-0.22515	-8.309e-05	-0.10155	-5.889e-05	-0.02921	3.964e-05	0.09694	-0.00018314	-0.10299	5.3e-05	-0.11204	-0.00019168	-0.04252	1.07e-06	0.26822	0.0002093	-0.13956
9.5	-0.00019059	-0.23896	-0.00012073	-0.13919	-4.279e-05	-0.01311	4.976e-05	0.10706	-0.00017544	-0.09529	3.091e-05	-0.13413	-0.00020542	-0.05626	-1.967e-05	0.24748	0.00022555	-0.12331
9.525	-0.00020492	-0.25329	-0.00015722	-0.17568	-1.12e-06	0.02856	5.388e-05	0.11118	-0.00015939	-0.07924	3.176e-05	-0.13328	-0.00022942	-0.08026	-5.994e-05	0.20721	0.00024148	-0.10738
9.55	-0.00021641	-0.26478	-0.00017892	-0.19738	4.203e-05	0.07171	5.329e-05	0.11059	-0.00012686	-0.04671	5.09e-05	-0.11414	-0.00025636	-0.1072	-9.767e-05	0.16948	0.00025718	-0.09168
9.575	-0.00021934	-0.26771	-0.00016566	-0.18412	7.517e-05	0.10485	4.266e-05	0.09996	-8.819e-05	-0.00804	8.35e-05	-0.08154	-0.0002655	-0.11634	-0.0001127	0.15445	0.00025376	-0.0951
9.6	-0.0002147	-0.26307	-0.00012417	-0.14263	8.651e-05	0.11619	2.912e-05	0.08642	-3.754e-05	0.04261	0.00012041	-0.04463	-0.00025827	-0.10911	-0.00010238	0.16477	0.00022445	-0.12441
9.625	-0.00020556	-0.25393	-4.534e-05	-0.0638	6.427e-05	0.09395	2.419e-05	0.08149	6.21e-06	0.08636	0.00015483	-0.01021	-0.00024355	-0.09439	-7.588e-05	0.19127	0.00016802	-0.18084
9.65	-0.00020505	-0.25342	4.628e-05	0.02782	2.307e-05	0.05275	2.724e-05	0.08454	5.24e-05	0.13255	0.00017909	0.01405	-0.00022325	-0.07409	-6.049e-05	0.20666	0.00012275	-0.22611
9.675	-0.00022367	-0.27204	0.0001097	0.09124	-7.75e-06	0.02193	4.33e-05	0.1006	0.00010265	0.1828	0.00018928	0.02424	-0.0002007	-0.05154	-4.665e-05	0.2205	0.00010121	-0.24765
9.7	-0.00024967	-0.29804	0.00012666	0.1082	-2e-05	0.00968	6.878e-05	0.12608	0.00012801	0.20816	0.00019471	0.02967	-0.00018454	-0.03538	-2.107e-05	0.24608	0.00012	-0.22886
9.725	-0.00026037	-0.30874	9.894e-05	0.08048	-1.57e-06	0.02811	8.56e-05	0.1429	0.00011168	0.19183	0.00021095	0.04591	-0.00016457	-0.01541	5.8e-06	0.27295	0.00016705	-0.18181
9.75	-0.00024962	-0.29799	4.234e-05	0.02388	3.571e-05	0.06539	7.293e-05	0.13023	7.092e-05	0.15107	0.00022729	0.06225	-0.00014175	0.00741	2.223e-05	0.28938	0.00019847	-0.15039
9.775	-0.00022076	-0.26913	-2.938e-05	-0.04784	6.84e-05	0.09808	3.122e-05	0.08852	2.587e-05	0.10602	0.00022841	0.06337	-0.0001211	0.02806	2.519e-05	0.29234	0.00018261	-0.16625
9.8	-0.00018897	-0.23734	-8.258e-05	-0.10104	8.329e-05	0.11297	-1.005e-05	0.04725	5.39e-06	0.08554	0.00022496	0.05992	-8.771e-05	0.06145	2.463e-05	0.29178	0.00017603	-0.17283
9.825	-0.00016945	-0.21782	-0.00010491	-0.12337	8.294e-05	0.11262	-4.822e-05	0.00908	-5.79e-06	0.07436	0.00021962	0.05458	-5.855e-05	0.09061	2.871e-05	0.29586	0.00019837	-0.15049
9.85	-0.00016503	-0.2134	-0.00010092	-0.11938	5.99e-05	0.08958	-9.046e-05	-0.03316	-1.984e-05	0.06031	0.00022189	0.05685	-5.093e-05	0.09823	2.546e-05	0.29261	0.0002426	-0.10626
9.875	-0.00017919	-0.22756	-6.393e-05	-0.08239	2.038e-05	0.05006	-0.00013514	-0.07784	-3.955e-05	0.0406	0.00022115	0.05611	-6.286e-05	0.0863	1.09e-05	0.27805	0.00029456	-0.0543
9.9	-0.00020498	-0.25335	-1.835e-05	-0.03681	-2.812e-05	0.00156	-0.00017778	-0.12048	-4.631e-05	0.03384	0.00019753	0.03249	-7.242e-05	0.07674	-1.158e-05	0.25557	0.00034438	-0.00448
9.925	-0.00024165	-0.29002	4.13e-06	-0.01433	-6.798e-05	-0.0383	-0.00018945	-0.13215	-4.14e-05	0.03875	0.00016868	0.00364	-6.606e-05	0.0831	-3.754e-05	0.22961	0.00038008	0.03122
9.95	-0.00027367	-0.32204	-1.016e-05	-0.02862	-8.424e-05	-0.05456	-0.0001706	-0.1133	-2.548e-05	0.05467	0.00014471	-0.02033	-3.872e-05	0.11044	-5.459e-05	0.21256	0.0003904	0.04154
9.975	-0.00030205	-0.35042	-4.26e-05	-0.06106	-9.455e-05	-0.06487	-0.00012271	-0.06541	9.2e-07	0.08107	0.00010901	-0.05603	-1.026e-05	0.1389	-5.676e-05	0.21039	0.00038698	0.03812
10	-0.00032944	-0.37781	-6.991e-05	-0.08837	-9.708e-05	-0.0674	-7.833e-05	-0.02103	8.9e-07	0.08104	7.036e-05	-0.09468	-4.13e-06	0.14503	-5.676e-05	0.21039	0.00038222	0.03336
10.025	-0.00035399	-0.40236	-9.926e-05	-0.11772	-0.00010239	-0.07271	-7.113e-05	-0.01383	-2.215e-05	0.058	2.371e-05	-0.14133	-1.509e-05	0.13407	-5.991e-05	0.20724	0.00037993	0.03107
10.05	-0.0003708	-0.41917	-0.00013791	-0.15637	-0.00010019	-0.07051	-9.54e-05	-0.0381	-4.527e-05	0.03488	-9.23e-06	-0.17427	-1.87e-05	0.13046	-6.146e-05	0.20569	0.00036388	0.01502
10.075	-0.00038095	-0.42932	-0.0001675	-0.18596	-7.207e-05	-0.04239	-0.0001312	-0.0739	-4.691e-05	0.03324	-2.44e-05	-0.18944	-3.28e-06	0.14588	-4.53e-05	0.22185	0.00035338	0.00452
10.1	-0.00038241	-0.43078	-0.00017345	-0.19191	-3.403e-05	-0.00435	-0.00015332	-0.09602	-1.967e-05	0.06048	-3.521e-05	-0.20025	2.005e-05	0.16921	-1.601e-05	0.25114	0.000331	-0.01786
10.125	-0.00037951	-0.42788	-0.00016811	-0.18657	1.188e-05	0.04156	-0.00014313	-0.08583	2.294e-05	0.10309	-4.371e-05	-0.20875	4.918e-05	0.19834	-3.45e-06	0.2637	0.00031829	-0.03057
10.15	-0.00038307	-0.43144	-0.0001678	-0.18626	6.585e-05	0.09553	-9.765e-05	-0.04035	6.533e-05	0.14548	-5.48e-05	-0.21984	6.412e-05	0.21328	-5.7e-06	0.26145	0.00028538	-0.06348
10.175	-0.00036299	-0.41136	-0.00019143	-0.20989	0.00011452	0.1442	-3.185e-05	0.02545	8.971e-05	0.16986	-6.796e-05	-0.233	6.053e-05	0.20969	-1.958e-05	0.24757	0.00025368	-0.09518
10.2	-0.00031157	-0.35994	-0.00025713	-0.27559	0.00015208	0.18176	2.105e-05	0.07835	8.511e-05	0.16526	-6.967e-05	-0.23471	3.228e-05	0.18144	-3.063e-05	0.23652	0.00024288	-0.10598
10.225	-0.00025145	-0.29982	-0.00033014	-0.3486	0.00016892	0.1986	5.512e-05	0.11242	4.681e-05	0.12696	-6.754e-05	-0.23258	-1.526e-05	0.1339	-4.918e-05	0.21797	0.00027035	-0.07851
10.25	-0.00021434	-0.26271	-0.00034948	-0.36794	0.00015844	0.18812	6.941e-05	0.12671	-3.024e-05	0.04991	-5.496e-05	-0.22	-7.314e-05	0.07602	-6.641e-05	0.20074	0.00031042	-0.03844
10.275	-0.00021555	-0.26392	-0.0002892	-0.30766	0.00012149	0.15117	8.154e-05	0.13884	-0.00011795	-0.0378	-2.714e-05	-0.19218	-0.0001255	0.02366	-7.851e-05	0.18864	0.0003368	-0.01206
10.3	-0.00025182	-0.30019	-0.00018833	-0.20679	6.886e-05	0.09854	0.00010785	0.16515	-0.00017738	-0.09723	4.59e-06	-0.16045	-0.00016657	-0.01741	-8.476e-05	0.18239	0.00032669	-0.02217
10.325	-0.0003044	-0.35277	-9.039e-05	-0.10885	6.07e-06	0.03575	0.00012849	0.18579	-0.00019647	-0.11632	2.589e-05	-0.13915	-0.00020019	-0.05103	-6.733e-05	0.19982	0.00030568	-0.04318
10.35	-0.0003583	-0.40667	-2.68e-05	-0.04526	-4.615e-05	-0.01647	0.00013416	0.19146	-0.00018596	-0.10581	3.241e-05	-0.13263	-0.0002257	-0.07654	-4.486e-05	0.22229	0.00029803	-0.05083
10.375	-0.00040068	-0.44905	-1.236e-05	-0.03082	-7.64e-05	-0.04672	0.00012209	0.17939	-0.0001742	-0.09405	1.771e-05	-0.14733	-0.00023619	-0.08703	-1.404e-05	0.25311	0.000281	-0.06786
10.4	-0.0004305	-0.47887	-3.188e-05	-0.05034	-9.193e-05	-0.06225	0.00010311	0.16041	-0.0001633	-0.08315	-7.28e-06	-0.17232	-0.00022686	-0.0777	2.419e-05	0.29134	0.00024021	-0.10865
10.425	-0.00043813	-0.4865	-6.196e-05	-0.08042	-0.00010166	-0.07198	9.938e-05	0.15668	-0.00015277	-0.07262	-3.247e-05	-0.19751	-0.00020852	-0.05936	5.64e-05	0.32355	0.00017808	-0.17078
10.45	-0.00041405	-0.46242	-0.0001029	-0.12136	-0.00011268	-0.083	9.99e-05	0.1572	-0.00015497	-0.07482	-4.84e-05	-0.21344	-0.00019113	-0.04197	7.253e-05	0.33968	0.00012051	-0.22835
10.475	-0.00037663	-0.425	-0.00015791	-0.17637	-0.00012771	-0.09803	8.93e-05	0.1466	-0.00016101	-0.08086	-6.285e-05	-0.22789	-0.0001633	-0.01414	6.191e-05	0.32906	6.446e-05	-0.2844
10.5	-0.00034844	-0.39681	-0.0002105	-0.22896	-0.00014013	-0.11045	6.308e-05	0.12038	-0.00015329	-0.07314	-7.165e-05	-0.23669	-0.00013825	0.01091	3.722e-05	0.30437	1.142e-05	-0.33744
10.525	-0.00034174	-0.39011	-0.00023705	-0.25551	-0.00014911	-0.11943	2.257e-05	0.07987	-0.00014087	-0.06072	-6.234e-05	-0.22738	-0.00013489	0.01427	-4.7e-06	0.26245	-1.057e-05	-0.35943
10.55	-0.00035151	-0.39988	-0.00022992	-0.24838	-0.00014694	-0.11726	-3.182e-05	0.02548	-0.00012442	-0.04427	-2.742e-05	-0.19246	-0.00015413	-0.00497	-4.784e-05	0.21931	1.133e-05	-0.33753
10.575	-0.00035215	-0.40052	-0.00019931	-0.21777	-0.00012565	-0.09597	-9.959e-05	-0.04229	-9.979e-05	-0.01964	2.219e-05	-0.14285	-0.00018424	-0.03508	-7.054e-05	0.19661	3.381e-05	-0.31505
10.6	-0.00032742	-0.37579	-0.00017289	-0.19135	-8.505e-05	-0.05537	-0.00017516	-0.11786	-7.773e-05	0.00242	6.221e-05	-0.10283	-0.00021361	-0.06445	-7.347e-05	0.19368	1.075e-05	-0.33811
10.625	-0.00028949	-0.33786	-0.00016723	-0.18569	-6.947e-05	-0.03979	-0.00024214	-0.18484	-5.251e-05	0.02764	7.198e-05	-0.09306	-0.00023679	-0.08763	-6.798e-05	0.19917	-7.39e-06	-0.35625
10.65	-0.00025614	-0.30451	-0.00018869	-0.20715	-9.226e-05	-0.06258	-0.00028368	-0.22638	-1.143e-05	0.06872	6.719e-05	-0.09785	-0.00025593	-0.10677	-5.87e-05	0.20845	-2.346e-05	-0.37232
10.675	-0.0002285	-0.27687	-0.00020473	-0.22319	-0.00014621	-0.11653	-0.00029074	-0.23344	3.51e-05	0.11525	6.552e-05	-0.09952	-0.00026731	-0.11815	-3.661e-05	0.23054	-6.387e-05	-0.41273
10.7	-0.00022311	-0.27148	-0.00018531	-0.20377	-0.00021402	-0.18434	-0.00024856	-0.19126	8.114e-05	0.16129	6.623e-05	-0.09881	-0.00027089	-0.12173	-1.689e-05	0.25026	-0.00011326	-0.46212
10.725	-0.00023981	-0.28818	-0.00012546	-0.14392	-0.0002636	-0.23392	-0.00019892	-0.14162	9.672e-05	0.17687	4.499e-05	-0.12005	-0.00026873	-0.11957	2.6e-06	0.26975	-0.00013661	-0.48547
10.75	-0.00026472	-0.31309	-6.33e-05	-0.08176	-0.00027407	-0.24439	-0.00016051	-0.10321	8.245e-05	0.1626	6.61e-06	-0.15843	-0.0002467	-0.09754	2.996e-05	0.29711	-0.00012625	-0.47511
10.775	-0.00029257	-0.34094	-1.455e-05	-0.03301	-0.00025467	-0.22499	-0.00014775	-0.09045	5.183e-05	0.13198	-3.019e-05	-0.19523	-0.0001977	-0.04854	5.526e-05	0.32241	-0.00010902	-0.45788

## Sheet: 24kHz
Time (ms)	24kHz 10dB Atten	24kHz 10dB Atten, normalised	24kHz 20dB Atten	24kHz 20dB Atten, normalised	24kHz 30dB Atten	24kHz 30dB Atten, normalised	24kHz 40dB Atten	24kHz 40dB Atten, normalised	24kHz 50dB Atten	24kHz 50dB Atten, normalised	24kHz 60dB Atten	24kHz 60dB Atten, normalised	24kHz 55dB Atten	24kHz 55dB Atten, normalised	24kHz 45dB Atten	24kHz 45dB Atten, normalised	24kHz 70dB Atten	24kHz 70dB Atten, normalised	24kHz 80dB Atten	24kHz 80dB Atten, normalised
-2	1.53e-06	0	0.0001415	0	-7.373e-05	0	-7.537e-05	0	-5.254e-05	0	0.00010492	0	-4.606e-05	0	0.00020682	0	-5.937e-05	0	-0.00014642	0
-1.975	1.533e-05	0.0138	0.00014793	0.00643	-6.795e-05	0.00578	-2.179e-05	0.05358	-3.11e-06	0.04943	0.00010123	-0.00369	2.822e-05	0.07428	0.00019178	-0.01504	-7.785e-05	-0.01848	-0.00012298	0.02344
-1.95	6.47e-06	0.00494	0.00014477	0.00327	-5.702e-05	0.01671	2.728e-05	0.10265	1.955e-05	0.07209	0.0001012	-0.00372	8.524e-05	0.1313	0.00016127	-0.04555	-8.302e-05	-0.02365	-0.0001012	0.04522
-1.925	-2.125e-05	-0.02278	0.00012535	-0.01615	-3.667e-05	0.03706	7.693e-05	0.1523	1.975e-05	0.07229	0.00011398	0.00906	0.0001071	0.15316	0.0001318	-0.07502	-6.563e-05	-0.00626	-7.218e-05	0.07424
-1.9	-3.899e-05	-0.04052	0.00010359	-0.03791	-1.221e-05	0.06152	0.00010603	0.1814	1.272e-05	0.06526	0.00014531	0.04039	9.593e-05	0.14199	0.00012044	-0.08638	-3.803e-05	0.02134	-4.867e-05	0.09775
-1.875	-5.599e-05	-0.05752	7.562e-05	-0.06588	8.1e-06	0.08183	0.00010369	0.17906	2.2e-06	0.05474	0.00019705	0.09213	7.278e-05	0.11884	0.00012733	-0.07949	-1.323e-05	0.04614	-2.933e-05	0.11709
-1.85	-8.733e-05	-0.08886	4.037e-05	-0.10113	6.55e-06	0.08028	9.333e-05	0.1687	-1.677e-05	0.03577	0.00024399	0.13907	5.49e-05	0.10096	0.0001541	-0.05272	8.64e-06	0.06801	-1.301e-05	0.13341
-1.825	-0.00012801	-0.12954	1.815e-05	-0.12335	-2.628e-05	0.04745	8.433e-05	0.1597	-3.95e-05	0.01304	0.00025239	0.14747	4.701e-05	0.09307	0.0001846	-0.02222	2.232e-05	0.08169	-1.595e-05	0.13047
-1.8	-0.00015102	-0.15255	2.351e-05	-0.11799	-6.929e-05	0.00444	7.561e-05	0.15098	-6.308e-05	-0.01054	0.00020891	0.10399	5.071e-05	0.09677	0.00020607	-0.00075	2.661e-05	0.08598	-3.944e-05	0.10698
-1.775	-0.00015123	-0.15276	5.217e-05	-0.08933	-9.957e-05	-0.02584	6.903e-05	0.1444	-7.976e-05	-0.02722	0.00013835	0.03343	5.516e-05	0.10122	0.00022533	0.01851	8e-07	0.06017	-7.497e-05	0.07145
-1.75	-0.00014448	-0.14601	0.00011258	-0.02892	-0.00010168	-0.02795	5.725e-05	0.13262	-8.166e-05	-0.02912	6.237e-05	-0.04255	5.873e-05	0.10479	0.00023671	0.02989	-4.078e-05	0.01859	-0.00011987	0.02655
-1.725	-0.00012863	-0.13016	0.00019985	0.05835	-9.115e-05	-0.01742	4.046e-05	0.11583	-7.576e-05	-0.02322	-1.127e-05	-0.11619	5.189e-05	0.09795	0.00024253	0.03571	-7.477e-05	-0.0154	-0.00016437	-0.01795
-1.7	-0.00010255	-0.10408	0.00029191	0.15041	-7.046e-05	0.00327	2.241e-05	0.09778	-6.688e-05	-0.01434	-7.503e-05	-0.17995	4.422e-05	0.09028	0.00024778	0.04096	-7.908e-05	-0.01971	-0.00018645	-0.04003
-1.675	-5.021e-05	-0.05174	0.00035268	0.21118	-4.912e-05	0.02461	2.119e-05	0.09656	-6.086e-05	-0.00832	-0.00013615	-0.24107	3.487e-05	0.08093	0.00023654	0.02972	-6.314e-05	-0.00377	-0.00018412	-0.0377
-1.65	2.207e-05	0.02054	0.00036508	0.22358	-3.273e-05	0.041	3.574e-05	0.11111	-6.089e-05	-0.00835	-0.00018287	-0.28779	2.291e-05	0.06897	0.00021337	0.00655	-5.44e-05	0.00497	-0.00015663	-0.01021
-1.625	0.00010071	0.09918	0.00032845	0.18695	-3.65e-06	0.07008	5.244e-05	0.12781	-6.639e-05	-0.01385	-0.00020569	-0.31061	2.13e-05	0.06736	0.00019154	-0.01528	-5.725e-05	0.00212	-0.00011427	0.03215
-1.6	0.00017104	0.16951	0.00027309	0.13159	3.615e-05	0.10988	5.378e-05	0.12915	-7.572e-05	-0.02318	-0.0002063	-0.31122	2.078e-05	0.06684	0.00017784	-0.02898	-7.319e-05	-0.01382	-7.73e-05	0.06912
-1.575	0.00020251	0.20098	0.00021951	0.07801	6.557e-05	0.1393	4.468e-05	0.12005	-9.025e-05	-0.03771	-0.00019902	-0.30394	3.569e-05	0.08175	0.00015859	-0.04823	-9.288e-05	-0.03351	-4.62e-05	0.10022
-1.55	0.00019951	0.19798	0.00017532	0.03382	6.993e-05	0.14366	2.168e-05	0.09705	-9.736e-05	-0.04482	-0.00018512	-0.29004	6.101e-05	0.10707	0.0001475	-0.05932	-0.00010205	-0.04268	-1.046e-05	0.13596
-1.525	0.00017252	0.17099	0.00015655	0.01505	5.738e-05	0.13111	-1.095e-05	0.06442	-9.547e-05	-0.04293	-0.00017242	-0.27734	7.665e-05	0.12271	0.00015724	-0.04958	-8.594e-05	-0.02657	3.422e-05	0.18064
-1.5	0.0001417	0.14017	0.00017994	0.03844	5.456e-05	0.12829	-5.233e-05	0.02304	-8.619e-05	-0.03365	-0.00017915	-0.28407	9.803e-05	0.14409	0.00017402	-0.0328	-3.324e-05	0.02613	7.11e-05	0.21752
-1.475	0.00010917	0.10764	0.00022283	0.08133	5.703e-05	0.13076	-8.811e-05	-0.01274	-8.144e-05	-0.0289	-0.00021072	-0.31564	0.00013045	0.17651	0.00018739	-0.01943	5.242e-05	0.11179	8.289e-05	0.22931
-1.45	8.013e-05	0.0786	0.00025284	0.11134	5.603e-05	0.12976	-0.00010258	-0.02721	-5.924e-05	-0.0067	-0.00023378	-0.3387	0.00016689	0.21295	0.00018931	-0.01751	0.00013253	0.1919	6.511e-05	0.21153
-1.425	5.453e-05	0.053	0.00025252	0.11102	4.482e-05	0.11855	-8.922e-05	-0.01385	-1.446e-05	0.03808	-0.00025149	-0.35641	0.00018549	0.23155	0.00018811	-0.01871	0.00018245	0.24182	2.864e-05	0.17506
-1.4	2.708e-05	0.02555	0.0002321	0.0906	2.903e-05	0.10276	-6.041e-05	0.01496	3.62e-05	0.08874	-0.00024116	-0.34608	0.0001544	0.20046	0.00020067	-0.00615	0.00020025	0.25962	-1.53e-05	0.13112
-1.375	-1.155e-05	-0.01308	0.00018216	0.04066	1.234e-05	0.08607	-3.448e-05	0.04089	7.762e-05	0.13016	-0.00020464	-0.30956	8.015e-05	0.12621	0.00021819	0.01137	0.0001916	0.25097	-4.77e-05	0.09872
-1.35	-3.19e-05	-0.03343	0.00010984	-0.03166	3.4e-07	0.07407	-2.036e-05	0.05501	9.219e-05	0.14473	-0.00015144	-0.25636	-1.388e-05	0.03218	0.00024314	0.03632	0.00016449	0.22386	-6.046e-05	0.08596
-1.325	-2.449e-05	-0.02602	2.899e-05	-0.11251	6.36e-06	0.08009	-1.796e-05	0.05741	7.551e-05	0.12805	-8.568e-05	-0.1906	-9.985e-05	-0.05379	0.00025882	0.052	0.0001299	0.18927	-5.527e-05	0.09115
-1.3	-4.44e-06	-0.00597	-2.385e-05	-0.16535	2.737e-05	0.1011	-1.389e-05	0.06148	3.762e-05	0.09016	-3.01e-05	-0.13502	-0.00014439	-0.09833	0.00024981	0.04299	9.744e-05	0.15681	-4.643e-05	0.09999
-1.275	2.435e-05	0.02282	-4.379e-05	-0.18529	4.388e-05	0.11761	-1.091e-05	0.06446	-6.77e-06	0.04577	8.52e-06	-0.0964	-0.00013693	-0.09087	0.00021113	0.00431	6.965e-05	0.12902	-3.181e-05	0.11461
-1.25	5.561e-05	0.05408	-4.018e-05	-0.18168	3.765e-05	0.11138	1.9e-06	0.07727	-3.435e-05	0.01819	2.19e-05	-0.08302	-7.966e-05	-0.0336	0.00014959	-0.05723	4.982e-05	0.10919	-1.583e-05	0.13059
-1.225	9.45e-05	0.09297	-1.485e-05	-0.15635	1.747e-05	0.0912	3.45e-06	0.07882	-3.019e-05	0.02235	3.001e-05	-0.07491	-9e-08	0.04597	8.551e-05	-0.12131	2.708e-05	0.08645	-6.7e-07	0.14575
-1.2	0.0001349	0.13337	3.105e-05	-0.11045	-1.016e-05	0.06357	-8.5e-06	0.06687	-6.57e-06	0.04597	4.24e-05	-0.06252	7.153e-05	0.11759	3.561e-05	-0.17121	-4.96e-06	0.05441	1.545e-05	0.16187
-1.175	0.00016807	0.16654	7.586e-05	-0.06564	-3.619e-05	0.03754	-2.045e-05	0.05492	1.192e-05	0.06446	5.398e-05	-0.05094	0.00011976	0.16582	2.004e-05	-0.18678	-4.838e-05	0.01099	1.91e-05	0.16552
-1.15	0.00017905	0.17752	0.00012104	-0.02046	-5.975e-05	0.01398	-3.965e-05	0.03572	1.577e-05	0.06831	6.005e-05	-0.04487	0.00013078	0.17684	3.895e-05	-0.16787	-9.257e-05	-0.0332	3.6e-06	0.15002
-1.125	0.00017252	0.17099	0.00015396	0.01246	-7.412e-05	-0.00039	-7.072e-05	0.00465	1.241e-05	0.06495	6.952e-05	-0.0354	0.00011195	0.15801	7.394e-05	-0.13288	-0.00011748	-0.05811	-2.676e-05	0.11966
-1.1	0.000168	0.16647	0.00016646	0.02496	-7.048e-05	0.00325	-0.00010972	-0.03435	6.61e-06	0.05915	7.485e-05	-0.03007	8.286e-05	0.12892	9.194e-05	-0.11488	-0.00012207	-0.0627	-9.6e-05	0.05042
-1.075	0.00015866	0.15713	0.00015247	0.01097	-3.586e-05	0.03787	-0.00015539	-0.08002	-1.188e-05	0.04066	4.575e-05	-0.05917	6.719e-05	0.11325	7.309e-05	-0.13373	-0.00010852	-0.04915	-0.00018881	-0.04239
-1.05	0.0001458	0.14427	0.00011519	-0.02631	1.505e-05	0.08878	-0.00019689	-0.12152	-2.92e-05	0.02334	-4.06e-06	-0.10898	8.541e-05	0.13147	1.718e-05	-0.18964	-9.216e-05	-0.03279	-0.00026527	-0.11885
-1.025	0.00013465	0.13312	6.081e-05	-0.08069	6.153e-05	0.13526	-0.00022849	-0.15312	-4.35e-05	0.00904	-5.985e-05	-0.16477	0.00012681	0.17287	-5.338e-05	-0.2602	-8.56e-05	-0.02623	-0.00030868	-0.16226
-1	0.00011221	0.11068	1.19e-05	-0.1296	9.515e-05	0.16888	-0.00022462	-0.14925	-5.681e-05	-0.00427	-0.00010769	-0.21261	0.00016659	0.21265	-9.368e-05	-0.3005	-8.167e-05	-0.0223	-0.00030709	-0.16067
-0.975	7.508e-05	0.07355	-3.111e-05	-0.17261	9.227e-05	0.166	-0.00018244	-0.10707	-6.011e-05	-0.00757	-0.00014199	-0.24691	0.00019859	0.24465	-8.096e-05	-0.28778	-8.115e-05	-0.02178	-0.00025571	-0.10929
-0.95	2.957e-05	0.02804	-5.58e-05	-0.1973	5.393e-05	0.12766	-0.00012672	-0.05135	-5.015e-05	0.00239	-0.00014587	-0.25079	0.00021561	0.26167	-3.679e-05	-0.24361	-7.177e-05	-0.0124	-0.0001741	-0.02768
-0.925	-1.569e-05	-0.01722	-5.618e-05	-0.19768	3.22e-06	0.07695	-8.054e-05	-0.00517	-3.323e-05	0.01931	-0.0001381	-0.24302	0.00019979	0.24585	1.571e-05	-0.19111	-5.457e-05	0.0048	-0.00010112	0.0453
-0.9	-3.362e-05	-0.03515	-3.798e-05	-0.17948	-3.467e-05	0.03906	-5.853e-05	0.01684	-9.69e-06	0.04285	-0.00012395	-0.22887	0.00015169	0.19775	5.232e-05	-0.1545	-3.913e-05	0.02024	-6.18e-05	0.08462
-0.875	-4.17e-06	-0.0057	-7.6e-06	-0.1491	-4.9e-05	0.02473	-6.886e-05	0.00651	4e-08	0.05258	-0.00010176	-0.20668	8.651e-05	0.13257	5.268e-05	-0.15414	-3.167e-05	0.0277	-5.28e-05	0.09362
-0.85	5.044e-05	0.04891	2.141e-05	-0.12009	-3.599e-05	0.03774	-8.811e-05	-0.01274	-1.397e-05	0.03857	-6.685e-05	-0.17177	3.034e-05	0.0764	2.89e-05	-0.17792	-2.228e-05	0.03709	-7.585e-05	0.07057
-0.825	0.0001061	0.10457	3.891e-05	-0.10259	-3.17e-06	0.07056	-8.114e-05	-0.00577	-3.799e-05	0.01455	-3.343e-05	-0.13835	9.24e-06	0.0553	9e-08	-0.20673	-7.72e-06	0.05165	-0.00011193	0.03449
-0.8	0.00013061	0.12908	4.172e-05	-0.09978	2.734e-05	0.10107	-3.775e-05	0.03762	-5.643e-05	-0.00389	-8.62e-06	-0.11354	3.175e-05	0.07781	-3.45e-06	-0.21027	1.774e-05	0.07711	-0.00013981	0.00661
-0.775	0.00012314	0.12161	5.269e-05	-0.08881	3.782e-05	0.11155	2.045e-05	0.09582	-5.203e-05	0.00051	-5.25e-06	-0.11017	7.389e-05	0.11995	1.714e-05	-0.18968	5.32e-05	0.11257	-0.00016932	-0.0229
-0.75	0.00010042	0.09889	6.958e-05	-0.07192	1.93e-05	0.09303	5.666e-05	0.13203	-2.987e-05	0.02267	-1.476e-05	-0.11968	0.00010019	0.14625	3.828e-05	-0.16854	8.904e-05	0.14841	-0.00020268	-0.05626
-0.725	9.069e-05	0.08916	8.822e-05	-0.05328	-2.291e-05	0.05082	5.64e-05	0.13177	-2.94e-06	0.0496	-3.806e-05	-0.14298	0.0001177	0.16376	5.396e-05	-0.15286	0.00010239	0.16176	-0.00025732	-0.1109
-0.7	0.00010332	0.10179	0.00010383	-0.03767	-6.987e-05	0.00386	3.026e-05	0.10563	9.67e-06	0.06221	-4.515e-05	-0.15007	0.00011779	0.16385	5.445e-05	-0.15237	9.293e-05	0.1523	-0.00030939	-0.16297
-0.675	0.00012792	0.12639	0.00011893	-0.02257	-9.566e-05	-0.02193	2.48e-06	0.07785	9.09e-06	0.06163	-3.28e-05	-0.13772	0.00010404	0.1501	3.484e-05	-0.17198	8.13e-05	0.14067	-0.00036001	-0.21359
-0.65	0.00015705	0.15552	0.00012943	-0.01207	-9.923e-05	-0.0255	-1.48e-06	0.07389	1.15e-05	0.06404	-2.318e-05	-0.1281	7.688e-05	0.12294	1.313e-05	-0.19369	7.374e-05	0.13311	-0.0003737	-0.22728
-0.625	0.00018706	0.18553	0.00013537	-0.00613	-7.95e-05	-0.00577	2.665e-05	0.10202	8.66e-06	0.0612	-2.449e-05	-0.12941	4.687e-05	0.09293	3.75e-06	-0.20307	6.676e-05	0.12613	-0.00034045	-0.19403
-0.6	0.00019561	0.19408	0.00014046	-0.00104	-4.47e-05	0.02903	6.604e-05	0.14141	-8.29e-06	0.04425	-3.243e-05	-0.13735	3.056e-05	0.07662	-2.17e-06	-0.20899	5.879e-05	0.11816	-0.00026512	-0.1187
-0.575	0.00018219	0.18066	0.00014386	0.00236	-1.6e-05	0.05773	0.00011371	0.18908	-4.112e-05	0.01142	-4.793e-05	-0.15285	3.699e-05	0.08305	-5.28e-06	-0.2121	5.296e-05	0.11233	-0.00016141	-0.01499
-0.55	0.00015204	0.15051	0.00013618	-0.00532	-3.47e-06	0.07026	0.00015195	0.22732	-7.406e-05	-0.02152	-5.734e-05	-0.16226	5.896e-05	0.10502	-3.91e-06	-0.21073	3.471e-05	0.09408	-7.053e-05	0.07589
-0.525	0.00010865	0.10712	0.00012469	-0.01681	-5.11e-06	0.06862	0.00016135	0.23672	-9.632e-05	-0.04378	-5.074e-05	-0.15566	9.323e-05	0.13929	9.93e-06	-0.19689	4.15e-06	0.06352	-2.486e-05	0.12156
-0.5	6.447e-05	0.06294	0.00011308	-0.02842	-1.85e-05	0.05523	0.00013436	0.20973	-0.00011845	-0.06591	-1.877e-05	-0.12369	0.00012155	0.16761	2.573e-05	-0.18109	-4.897e-05	0.0104	-4.141e-05	0.10501
-0.475	3.833e-05	0.0368	0.00010342	-0.03808	-3.733e-05	0.0364	8.551e-05	0.16088	-0.00014308	-0.09054	7.66e-06	-0.09726	0.00014344	0.1895	3.795e-05	-0.16887	-0.000103	-0.04363	-9.56e-05	0.05082
-0.45	2.385e-05	0.02232	9.051e-05	-0.05099	-5.862e-05	0.01511	4.289e-05	0.11826	-0.00015994	-0.1074	1.846e-05	-0.08646	0.00016147	0.20753	3.985e-05	-0.16697	-0.00014585	-0.08648	-0.00014533	0.00109
-0.425	7.63e-06	0.0061	5.843e-05	-0.08307	-7.484e-05	-0.00111	2.549e-05	0.10086	-0.00016633	-0.11379	1.46e-06	-0.10346	0.00016496	0.21102	3.198e-05	-0.17484	-0.00017432	-0.11495	-0.00018315	-0.03673
-0.4	-3.17e-06	-0.0047	8.97e-06	-0.13253	-8.178e-05	-0.00805	2.971e-05	0.10508	-0.00017046	-0.11792	-4.275e-05	-0.14767	0.00017079	0.21685	2.758e-05	-0.17924	-0.000186	-0.12663	-0.00019496	-0.04854
-0.375	-1.51e-06	-0.00304	-4.293e-05	-0.18443	-0.00010149	-0.02776	5.185e-05	0.12722	-0.00017396	-0.12142	-9.968e-05	-0.2046	0.00016945	0.21551	2.229e-05	-0.18453	-0.00018183	-0.12246	-0.0001814	-0.03498
-0.35	-1.231e-05	-0.01384	-6.82e-05	-0.2097	-0.00011964	-0.04591	7.879e-05	0.15416	-0.00016685	-0.11431	-0.00014054	-0.24546	0.00017632	0.22238	1.879e-05	-0.18803	-0.00016208	-0.10271	-0.00016207	-0.01565
-0.325	-5.587e-05	-0.0574	-7.5e-05	-0.2165	-0.00012395	-0.05022	9.104e-05	0.16641	-0.00013052	-0.07798	-0.00015037	-0.25529	0.00018454	0.2306	1.612e-05	-0.1907	-0.00013148	-0.07211	-0.00014507	0.00135
-0.3	-0.00010271	-0.10424	-8.408e-05	-0.22558	-0.00010869	-0.03496	8.689e-05	0.16226	-8.63e-05	-0.03376	-0.00012092	-0.22584	0.00018913	0.23519	2.556e-05	-0.18126	-0.00010007	-0.0407	-0.00013528	0.01114
-0.275	-0.00013046	-0.13199	-0.0001059	-0.2474	-8.322e-05	-0.00949	7.616e-05	0.15153	-3.067e-05	0.02187	-7.314e-05	-0.17806	0.00021336	0.25942	3.322e-05	-0.1736	-8.679e-05	-0.02742	-0.0001472	-0.00078
-0.25	-0.00012723	-0.12876	-0.00012786	-0.26936	-6.803e-05	0.0057	6.512e-05	0.14049	1.418e-05	0.06672	-2.447e-05	-0.12939	0.00025385	0.29991	3.964e-05	-0.16718	-8.906e-05	-0.02969	-0.00017549	-0.02907
-0.225	-9.014e-05	-0.09167	-0.00014041	-0.28191	-7.843e-05	-0.0047	5.948e-05	0.13485	3.528e-05	0.08782	2.031e-05	-0.08461	0.00029351	0.33957	2.151e-05	-0.18531	-9.348e-05	-0.03411	-0.00020449	-0.05807
-0.2	-3.176e-05	-0.03329	-0.00013286	-0.27436	-0.00011347	-0.03974	4.596e-05	0.12133	2.153e-05	0.07407	3.358e-05	-0.07134	0.00029709	0.34315	-2.587e-05	-0.23269	-8.983e-05	-0.03046	-0.00022158	-0.07516
-0.175	2.257e-05	0.02104	-0.00011122	-0.25272	-0.00013397	-0.06024	1.935e-05	0.09472	-1.889e-05	0.03365	-6.2e-06	-0.11112	0.00026136	0.30742	-8.695e-05	-0.29377	-7.644e-05	-0.01707	-0.00022767	-0.08125
-0.15	5.465e-05	0.05312	-9.836e-05	-0.23986	-0.00012293	-0.0492	-1.693e-05	0.05844	-7.002e-05	-0.01748	-7.282e-05	-0.17774	0.00019828	0.24434	-0.00016024	-0.36706	-5.27e-05	0.00667	-0.00022125	-0.07483
-0.125	4.608e-05	0.04455	-8.731e-05	-0.22881	-7.459e-05	-0.00086	-5.607e-05	0.0193	-0.00011343	-0.06089	-0.00013712	-0.24204	0.00013021	0.17627	-0.00021302	-0.41984	-1.485e-05	0.04452	-0.00019784	-0.05142
-0.1	1.625e-05	0.01472	-6.873e-05	-0.21023	-7.62e-06	0.06611	-9.492e-05	-0.01955	-0.00014424	-0.0917	-0.00017166	-0.27658	7.528e-05	0.12134	-0.00023594	-0.44276	2.692e-05	0.08629	-0.00017025	-0.02383
-0.075	-5.48e-06	-0.00701	-4.429e-05	-0.18579	4.883e-05	0.12256	-0.00012288	-0.04751	-0.00017043	-0.11789	-0.00018198	-0.2869	4.735e-05	0.09341	-0.0002252	-0.43202	5.931e-05	0.11868	-0.0001442	0.00222
-0.05	-6.35e-06	-0.00788	-2.387e-05	-0.16537	7.123e-05	0.14496	-0.00011563	-0.04026	-0.00018023	-0.12769	-0.00018128	-0.2862	7.292e-05	0.11898	-0.00018864	-0.39546	6.895e-05	0.12832	-0.00012714	0.01928
-0.025	2.737e-05	0.02584	-1.836e-05	-0.15986	3.283e-05	0.10656	-8.937e-05	-0.014	-0.00017789	-0.12535	-0.00018436	-0.28928	0.00012848	0.17454	-0.0001508	-0.35762	4.392e-05	0.10329	-0.00013635	0.01007
0	8.875e-05	0.08722	-2.86e-05	-0.1701	-3.722e-05	0.03651	-5.855e-05	0.01682	-0.00015668	-0.10414	-0.00017037	-0.27529	0.00018837	0.23443	-0.00010145	-0.30827	-1.049e-05	0.04888	-0.00015797	-0.01155
0.025	0.00016398	0.16245	-3.804e-05	-0.17954	-0.00010903	-0.0353	-5.755e-05	0.01782	-0.0001226	-0.07006	-0.00015298	-0.2579	0.00021802	0.26408	-4.348e-05	-0.2503	-7.684e-05	-0.01747	-0.00018155	-0.03513
0.05	0.00022644	0.22491	-3.216e-05	-0.17366	-0.0001432	-0.06947	-8.991e-05	-0.01454	-7.331e-05	-0.02077	-0.00013831	-0.24323	0.00019573	0.24179	3.73e-06	-0.20309	-0.00014162	-0.08225	-0.00020512	-0.0587
0.075	0.00025371	0.25218	-1.509e-05	-0.15659	-0.00012105	-0.04732	-0.00014272	-0.06735	-2.618e-05	0.02636	-0.00013303	-0.23795	0.00015228	0.19834	3.279e-05	-0.17403	-0.00018359	-0.12422	-0.00021416	-0.06774
0.1	0.00026798	0.26645	6.54e-06	-0.13496	-6.021e-05	0.01352	-0.00018194	-0.10657	5.52e-06	0.05806	-0.0001128	-0.21772	0.00011713	0.16319	4.688e-05	-0.15994	-0.00020201	-0.14264	-0.00018266	-0.03624
0.125	0.00026472	0.26319	2.645e-05	-0.11505	-9.48e-06	0.06425	-0.00019835	-0.12298	2.442e-05	0.07696	-6.719e-05	-0.17211	9.775e-05	0.14381	3.198e-05	-0.17484	-0.00020668	-0.14731	-0.00014561	0.00081
0.15	0.00023659	0.23506	3.718e-05	-0.10432	5.83e-06	0.07956	-0.0002022	-0.12683	2.437e-05	0.07691	-1.721e-05	-0.12213	7.724e-05	0.1233	6.16e-06	-0.20066	-0.00019687	-0.1375	-0.00013477	0.01165
0.175	0.00019432	0.19279	2.968e-05	-0.11182	-1.32e-05	0.06053	-0.00019587	-0.1205	1.92e-06	0.05446	2.294e-05	-0.08198	5.274e-05	0.0988	1.92e-06	-0.2049	-0.0001914	-0.13203	-0.00014595	0.00047
0.2	0.00014495	0.14342	2.55e-06	-0.13895	-4.567e-05	0.02806	-0.00017186	-0.09649	-2.18e-05	0.03074	3.252e-05	-0.0724	3.622e-05	0.08228	1.858e-05	-0.18824	-0.00019198	-0.13261	-0.00016781	-0.02139
0.225	0.00010175	0.10022	-4.337e-05	-0.18487	-0.00010024	-0.02651	-0.00014861	-0.07324	-3.682e-05	0.01572	1.962e-05	-0.0853	4.031e-05	0.08637	4.149e-05	-0.16533	-0.00018441	-0.12504	-0.0001943	-0.04788
0.25	7.824e-05	0.07671	-9.493e-05	-0.23643	-0.00015283	-0.0791	-0.00012876	-0.05339	-4.473e-05	0.00781	1.178e-05	-0.09314	5.909e-05	0.10515	6.068e-05	-0.14614	-0.0001665	-0.10713	-0.00020472	-0.0583
0.275	6.015e-05	0.05862	-0.00012857	-0.27007	-0.00018989	-0.11616	-0.00011072	-0.03535	-4.314e-05	0.0094	2.606e-05	-0.07886	7.171e-05	0.11777	6.657e-05	-0.14025	-0.000141	-0.08163	-0.0001962	-0.04978
0.3	4.894e-05	0.04741	-0.00012595	-0.26745	-0.00019791	-0.12418	-6.692e-05	0.00845	-3.611e-05	0.01643	6.418e-05	-0.04074	6.855e-05	0.11461	4.342e-05	-0.1634	-0.00010862	-0.04925	-0.00018311	-0.03669
0.325	5.684e-05	0.05531	-8.695e-05	-0.22845	-0.00019265	-0.11892	1.41e-06	0.07678	-2.312e-05	0.02942	0.00010909	0.00417	4.478e-05	0.09084	1.81e-06	-0.20501	-8.394e-05	-0.02457	-0.00015948	-0.01306
0.35	7.756e-05	0.07603	-3.447e-05	-0.17597	-0.00017882	-0.10509	6.749e-05	0.14286	-3.94e-06	0.0486	0.00014102	0.0361	1.52e-05	0.06126	-4.366e-05	-0.25048	-7.647e-05	-0.0171	-0.00013401	0.01241
0.375	9.066e-05	0.08913	6.29e-06	-0.13521	-0.00014998	-0.07625	0.0001128	0.18817	1.807e-05	0.07061	0.00013893	0.03401	-1.258e-05	0.03348	-7.732e-05	-0.28414	-8.097e-05	-0.0216	-0.0001296	0.01682
0.4	8.739e-05	0.08586	2.223e-05	-0.11927	-0.00010244	-0.02871	0.00011874	0.19411	2.983e-05	0.08237	0.00010414	-0.00078	-3.826e-05	0.0078	-8.697e-05	-0.29379	-8.466e-05	-0.02529	-0.00013667	0.00975
0.425	5.92e-05	0.05767	3.24e-06	-0.13826	-3.64e-05	0.03733	8.901e-05	0.16438	3.177e-05	0.08431	6.244e-05	-0.04248	-6.018e-05	-0.01412	-8.101e-05	-0.28783	-8.901e-05	-0.02964	-0.00015667	-0.01025
0.45	1.497e-05	0.01344	-4.757e-05	-0.18907	4.208e-05	0.11581	3.782e-05	0.11319	2.342e-05	0.07596	2.008e-05	-0.08484	-6.681e-05	-0.02075	-6.239e-05	-0.26921	-9.303e-05	-0.03366	-0.00019174	-0.04532
0.475	-7.296e-05	-0.07449	-0.00010268	-0.24418	0.00010497	0.1787	-1.924e-05	0.05613	1.834e-05	0.07088	-2.921e-05	-0.13413	-5.935e-05	-0.01329	-4.26e-05	-0.24942	-8.705e-05	-0.02768	-0.00022071	-0.07429
0.5	-0.0001951	-0.19663	-0.00014294	-0.28444	0.00013654	0.21027	-5.565e-05	0.01972	1.397e-05	0.06651	-6.886e-05	-0.17378	-3.98e-05	0.00626	-2.197e-05	-0.22879	-7.397e-05	-0.0146	-0.00021832	-0.0719
0.525	-0.00032762	-0.32915	-0.00017365	-0.31515	0.00013631	0.21004	-5.824e-05	0.01713	-6.5e-07	0.05189	-8.746e-05	-0.19238	-1.115e-05	0.03491	-1.788e-05	-0.2247	-5.505e-05	0.00432	-0.00019206	-0.04564
0.55	-0.00046547	-0.467	-0.00020185	-0.34335	0.00010445	0.17818	-3.427e-05	0.0411	-2.71e-05	0.02544	-7.723e-05	-0.18215	1.841e-05	0.06447	-3.454e-05	-0.24136	-4.047e-05	0.0189	-0.00014153	0.00489
0.575	-0.00058283	-0.58436	-0.0002157	-0.3572	5.323e-05	0.12696	3.08e-06	0.07845	-3.575e-05	0.01679	-4.641e-05	-0.15133	4.451e-05	0.09057	-7.865e-05	-0.28547	-4.698e-05	0.01239	-0.00010621	0.04021
0.6	-0.00068082	-0.68235	-0.0002334	-0.3749	-1.97e-06	0.07176	1.865e-05	0.09402	-6.33e-06	0.04621	-1.911e-05	-0.12403	5.377e-05	0.09983	-0.00013312	-0.33994	-6.423e-05	-0.00486	-0.00010538	0.04104
0.625	-0.00076565	-0.76718	-0.00027399	-0.41549	-3.995e-05	0.03378	4.93e-06	0.0803	5.577e-05	0.10831	-2.589e-05	-0.13081	5.84e-05	0.10446	-0.00017249	-0.37931	-7.117e-05	-0.0118	-0.00013757	0.00885
0.65	-0.0008275	-0.82903	-0.00033584	-0.47734	-5.217e-05	0.02156	-1.805e-05	0.05732	0.0001292	0.18174	-6.32e-05	-0.16812	7.226e-05	0.11832	-0.00017391	-0.38073	-5.419e-05	0.00518	-0.00017955	-0.03313
0.675	-0.0008687	-0.87023	-0.0004036	-0.5451	-5.748e-05	0.01625	-2.406e-05	0.05131	0.00018369	0.23623	-9.399e-05	-0.19891	9.623e-05	0.14229	-0.0001587	-0.36552	-3.61e-06	0.05576	-0.00020498	-0.05856
0.7	-0.00088432	-0.88585	-0.00046234	-0.60384	-6.222e-05	0.01151	-1.529e-05	0.06008	0.00019072	0.24326	-0.00010453	-0.20945	0.00013048	0.17654	-0.00015331	-0.36013	5.467e-05	0.11404	-0.00022197	-0.07555
0.725	-0.00086885	-0.87038	-0.00050525	-0.64675	-6.167e-05	0.01206	-1.08e-06	0.07429	0.00015352	0.20606	-9.388e-05	-0.1988	0.00016102	0.20708	-0.00017193	-0.37875	9.329e-05	0.15266	-0.00022718	-0.08076
0.75	-0.00080354	-0.80507	-0.00052122	-0.66272	-3.443e-05	0.0393	-8.54e-06	0.06683	9.45e-05	0.14704	-6.144e-05	-0.16636	0.00018589	0.23195	-0.00019982	-0.40664	9.867e-05	0.15804	-0.00022615	-0.07973
0.775	-0.00068318	-0.68471	-0.00051255	-0.65405	-2.73e-06	0.071	-4.027e-05	0.0351	3.884e-05	0.09138	-6.06e-06	-0.11098	0.00020114	0.2472	-0.00022924	-0.43606	8.021e-05	0.13958	-0.0002277	-0.08128
0.8	-0.00052325	-0.52478	-0.00047472	-0.61622	3.79e-06	0.07752	-9.353e-05	-0.01816	5.38e-06	0.05792	3.837e-05	-0.06655	0.00020626	0.25232	-0.0002459	-0.45272	4.117e-05	0.10054	-0.00023585	-0.08943
0.825	-0.00033107	-0.3326	-0.00040486	-0.54636	-1.322e-05	0.06051	-0.00014305	-0.06768	-1.173e-05	0.04081	6.345e-05	-0.04147	0.00019817	0.24423	-0.00024611	-0.45293	-9.82e-06	0.04955	-0.00025617	-0.10975
0.85	-0.00010394	-0.10547	-0.00030743	-0.44893	-3.425e-05	0.03948	-0.00016004	-0.08467	-9.17e-06	0.04337	6.373e-05	-0.04119	0.00017834	0.2244	-0.00025077	-0.45759	-5.395e-05	0.00542	-0.0002788	-0.13238
0.875	0.00015834	0.15681	-0.00018334	-0.32484	-3.273e-05	0.041	-0.00012979	-0.05442	2.87e-06	0.05541	5.002e-05	-0.0549	0.00016307	0.20913	-0.00025636	-0.46318	-8.647e-05	-0.0271	-0.00029608	-0.14966
0.9	0.00046034	0.45881	-2.568e-05	-0.16718	1.199e-05	0.08572	-6.147e-05	0.0139	9.69e-06	0.06223	4.348e-05	-0.06144	0.00017338	0.21944	-0.00026522	-0.47204	-8.496e-05	-0.02559	-0.00029886	-0.15244
0.925	0.00080696	0.80543	0.00017225	0.03075	0.0001026	0.17633	2.142e-05	0.09679	1.615e-05	0.06869	3.263e-05	-0.07229	0.00019064	0.2367	-0.00026869	-0.47551	-6.677e-05	-0.0074	-0.0002798	-0.13338
0.95	0.00119365	1.19212	0.00041358	0.27208	0.00023201	0.30574	0.00010639	0.18176	2e-05	0.07254	2.009e-05	-0.08483	0.00019791	0.24397	-0.00024461	-0.45143	-4.663e-05	0.01274	-0.00022853	-0.08211
0.975	0.00159406	1.59253	0.00070036	0.55886	0.00039449	0.46822	0.00019208	0.26745	2.012e-05	0.07266	-6.28e-06	-0.1112	0.00020217	0.24823	-0.00019538	-0.4022	-3.333e-05	0.02604	-0.00015458	-0.00816
1	0.00197518	1.97365	0.00102155	0.88005	0.00059105	0.66478	0.00027214	0.34751	2.139e-05	0.07393	-3.405e-05	-0.13897	0.00021227	0.25833	-0.00013887	-0.34569	-3.571e-05	0.02366	-8.507e-05	0.06135
1.025	0.0022775	2.27597	0.00134244	1.20094	0.0008191	0.89283	0.00035157	0.42694	2.89e-05	0.08144	-5.923e-05	-0.16415	0.00022501	0.27107	-8.32e-05	-0.29002	-5.636e-05	0.00301	-3.595e-05	0.11047
1.05	0.00246947	2.46794	0.00161073	1.46923	0.00105769	1.13142	0.00044955	0.52492	7.218e-05	0.12472	-7.46e-05	-0.17952	0.00021799	0.26405	-2.179e-05	-0.22861	-8.881e-05	-0.02944	-2.262e-05	0.1238
1.075	0.00251476	2.51323	0.00179517	1.65367	0.00127042	1.34415	0.00057571	0.65108	0.00014857	0.20111	-8.133e-05	-0.18625	0.00019747	0.24353	6.952e-05	-0.1373	-0.00012193	-0.06256	-6.048e-05	0.08594
1.1	0.00239982	2.39829	0.00189914	1.75764	0.00143414	1.50787	0.00072371	0.79908	0.00022936	0.2819	-9.309e-05	-0.19801	0.00017373	0.21979	0.00020566	-0.00116	-0.00013676	-0.07739	-0.00012545	0.02097
1.125	0.00214027	2.13874	0.00191323	1.77173	0.00153797	1.6117	0.00087891	0.95428	0.00030812	0.36066	-0.0001164	-0.22132	0.0001641	0.21016	0.00037663	0.16981	-0.00012736	-0.06799	-0.00016766	-0.02124
1.15	0.00180082	1.79929	0.00183224	1.69074	0.00158454	1.65827	0.00101944	1.09481	0.00039244	0.44498	-0.00013347	-0.23839	0.00019849	0.24455	0.00055821	0.35139	-9.176e-05	-0.03239	-0.00017462	-0.0282
1.175	0.00142737	1.42584	0.00164765	1.50615	0.00155016	1.62389	0.00112073	1.1961	0.00047499	0.52753	-0.00012686	-0.23178	0.0002694	0.31546	0.0007138	0.50698	-4.629e-05	0.01308	-0.00017044	-0.02402
1.2	0.00104217	1.04064	0.00135223	1.21073	0.00143015	1.50388	0.00116585	1.24122	0.00055567	0.60821	-9.466e-05	-0.19958	0.00036482	0.41088	0.0008147	0.60788	-4.46e-06	0.05491	-0.00016095	-0.01453
1.225	0.00064552	0.64399	0.00095168	0.81018	0.00122427	1.298	0.00114991	1.22528	0.0006284	0.68094	-2.971e-05	-0.13463	0.00046989	0.51595	0.00085483	0.64801	3.16e-05	0.09097	-0.0001572	-0.01078
1.25	0.00022319	0.22166	0.00049242	0.35092	0.00096122	1.03495	0.00106946	1.14483	0.00067802	0.73056	6.558e-05	-0.03934	0.00057097	0.61703	0.00083282	0.626	6.664e-05	0.12601	-0.00016088	-0.01446
1.275	-0.00021507	-0.2166	3.347e-05	-0.10803	0.00067049	0.74422	0.00093509	1.01046	0.0007117	0.76424	0.00016618	0.06126	0.00065748	0.70354	0.00076579	0.55897	0.00010586	0.16523	-0.0001763	-0.02988
1.3	-0.00067143	-0.67296	-0.00039098	-0.53248	0.00038316	0.45689	0.00075726	0.83263	0.00072585	0.77839	0.00024583	0.14091	0.00072889	0.77495	0.00066945	0.46263	0.00013263	0.192	-0.00019365	-0.04723
1.325	-0.00111259	-1.11412	-0.00078179	-0.92329	0.00012236	0.19609	0.00054583	0.6212	0.00070597	0.75851	0.00030803	0.20311	0.00076631	0.81237	0.00056314	0.35632	0.00014817	0.20754	-0.00020891	-0.06249
1.35	-0.00150112	-1.50265	-0.00112876	-1.27026	-0.00012033	-0.0466	0.00031353	0.3889	0.00065054	0.70308	0.00034911	0.24419	0.00075709	0.80315	0.00043705	0.23023	0.00016396	0.22333	-0.00021489	-0.06847
1.375	-0.00177233	-1.77386	-0.00144003	-1.58153	-0.00035872	-0.28499	9.873e-05	0.1741	0.00055924	0.61178	0.00036566	0.26074	0.00070779	0.75385	0.00028972	0.0829	0.00019114	0.25051	-0.00022028	-0.07386
1.4	-0.0018583	-1.85983	-0.00169492	-1.83642	-0.00057942	-0.50569	-9.466e-05	-0.01929	0.00044061	0.49315	0.00035647	0.25155	0.00061086	0.65692	0.00012848	-0.07834	0.00022385	0.28322	-0.00023037	-0.08395
1.425	-0.00174442	-1.74595	-0.00184003	-1.98153	-0.00077363	-0.6999	-0.00028247	-0.2071	0.00030794	0.36048	0.00032195	0.21703	0.00046808	0.51414	-2.814e-05	-0.23496	0.00025407	0.31344	-0.00023688	-0.09046
1.45	-0.00145547	-1.457	-0.00182014	-1.96164	-0.00093722	-0.86349	-0.00044086	-0.36549	0.00017168	0.22422	0.00024622	0.1413	0.0003187	0.36476	-0.00017607	-0.38289	0.00027942	0.33879	-0.00024588	-0.09946
1.475	-0.00102585	-1.02738	-0.00160872	-1.75022	-0.00104328	-0.96955	-0.00056639	-0.49102	4.499e-05	0.09753	0.00014385	0.03893	0.00020119	0.24725	-0.00029093	-0.49775	0.00028598	0.34535	-0.00025165	-0.10523
1.5	-0.0005344	-0.53593	-0.00122282	-1.36432	-0.00106384	-0.99011	-0.00065287	-0.5775	-6.627e-05	-0.01373	4.242e-05	-0.0625	0.00012933	0.17539	-0.00037479	-0.58161	0.00027661	0.33598	-0.00024779	-0.10137
1.525	-7.401e-05	-0.07554	-0.00072574	-0.86724	-0.00094851	-0.87478	-0.00069111	-0.61574	-0.00017295	-0.12041	-4.508e-05	-0.15	9.136e-05	0.13742	-0.0004498	-0.65662	0.00026409	0.32346	-0.00023274	-0.08632
1.55	0.00026565	0.26412	-0.00022163	-0.36313	-0.00071337	-0.63964	-0.00067231	-0.59694	-0.0002778	-0.22526	-0.00010686	-0.21178	6.989e-05	0.11595	-0.00050735	-0.71417	0.0002343	0.29367	-0.00020784	-0.06142
1.575	0.00045219	0.45066	0.00019264	0.05114	-0.00039819	-0.32446	-0.00059239	-0.51702	-0.00037418	-0.32164	-0.00015014	-0.25506	6.162e-05	0.10768	-0.00052366	-0.73048	0.00019075	0.25012	-0.00018228	-0.03586
1.6	0.00050101	0.49948	0.00046303	0.32153	-6.039e-05	0.01334	-0.00044587	-0.3705	-0.00044889	-0.39635	-0.00018373	-0.28865	5.242e-05	0.09848	-0.00049252	-0.69934	0.00014057	0.19994	-0.00016865	-0.02223
1.625	0.00046317	0.46164	0.00057879	0.43729	0.00023628	0.31001	-0.00025163	-0.17626	-0.00045965	-0.40711	-0.00020269	-0.30761	5.393e-05	0.09999	-0.00042145	-0.62827	0.00010416	0.16353	-0.00015949	-0.01307
1.65	0.00041616	0.41463	0.00058538	0.44388	0.00044176	0.51549	-4.983e-05	0.02554	-0.00038942	-0.33688	-0.00020844	-0.31336	7.206e-05	0.11812	-0.00031407	-0.52089	8.191e-05	0.14128	-0.00013373	0.01269
1.675	0.0004299	0.42837	0.00051478	0.37328	0.00055811	0.63184	0.00011605	0.19142	-0.00024952	-0.19698	-0.00020708	-0.312	0.00011096	0.15702	-0.00019096	-0.39778	6.794e-05	0.12731	-8.355e-05	0.06287
1.7	0.00053438	0.53285	0.00043305	0.29155	0.00061885	0.69258	0.00022405	0.29942	-7.433e-05	-0.02179	-0.00019443	-0.29935	0.00016523	0.21129	-6.775e-05	-0.27457	5.032e-05	0.10969	-2.432e-05	0.1221
1.725	0.00071971	0.71818	0.00038948	0.24798	0.00064269	0.71642	0.00026527	0.34064	7.54e-05	0.12794	-0.00018444	-0.28936	0.00023203	0.27809	2.234e-05	-0.18448	1.802e-05	0.07739	1.706e-05	0.16348
1.75	0.00094173	0.9402	0.00042357	0.28207	0.00064701	0.72074	0.00025547	0.33084	0.00018085	0.23339	-0.00017541	-0.28033	0.0002926	0.33866	6.086e-05	-0.14596	-3.204e-05	0.02733	4.137e-05	0.18779
1.775	0.00117192	1.17039	0.00055872	0.41722	0.0006394	0.71313	0.00022177	0.29714	0.00024493	0.29747	-0.00014888	-0.2538	0.0003519	0.39796	4.401e-05	-0.16281	-0.00011007	-0.0507	3.787e-05	0.18429
1.8	0.00138683	1.3853	0.00078679	0.64529	0.00063318	0.70691	0.00019132	0.26669	0.00028447	0.33701	-9.358e-05	-0.1985	0.00041604	0.4621	-2.34e-06	-0.20916	-0.00020182	-0.14245	9.04e-06	0.15546
1.825	0.00158317	1.58164	0.00107035	0.92885	0.00064697	0.7207	0.00018714	0.26251	0.0003182	0.37074	-1.873e-05	-0.12365	0.00046403	0.51009	-3.753e-05	-0.24435	-0.00027066	-0.21129	-3.214e-05	0.11428
1.85	0.00173842	1.73689	0.0013578	1.2163	0.00069702	0.77075	0.00022015	0.29552	0.00035042	0.40296	4.165e-05	-0.06327	0.00047584	0.5219	-5.083e-05	-0.25765	-0.00030253	-0.24316	-6.822e-05	0.0782
1.875	0.00183611	1.83458	0.00157461	1.43311	0.00077504	0.84877	0.00029783	0.3732	0.00037359	0.42613	7.258e-05	-0.03234	0.00047174	0.5178	-3.041e-05	-0.23723	-0.00028692	-0.22755	-9.494e-05	0.05148
1.9	0.00186918	1.86765	0.00170052	1.55902	0.00088189	0.95562	0.00041286	0.48823	0.000374	0.42654	6.045e-05	-0.04447	0.00045315	0.49921	2.69e-05	-0.17992	-0.00023289	-0.17352	-0.00013046	0.01596
1.925	0.00183286	1.83133	0.00173099	1.58949	0.00100841	1.08214	0.00055889	0.63426	0.00036109	0.41363	1.667e-05	-0.08825	0.00041127	0.45733	0.00010853	-0.09829	-0.00018628	-0.12691	-0.00019171	-0.04529
1.95	0.00172006	1.71853	0.00168245	1.54095	0.00113497	1.2087	0.00069975	0.77512	0.00035174	0.40428	-4.354e-05	-0.14846	0.00036394	0.41	0.0001917	-0.01512	-0.00017426	-0.11489	-0.00026419	-0.11777
1.975	0.00152793	1.5264	0.00156721	1.42571	0.00125762	1.33135	0.00080152	0.87689	0.00035055	0.40309	-9.09e-05	-0.19582	0.00032748	0.37354	0.00025622	0.0494	-0.00018234	-0.12297	-0.00032768	-0.18126
2	0.00129032	1.28879	0.00139442	1.25292	0.00135385	1.42758	0.00085173	0.9271	0.00036467	0.41721	-0.0001102	-0.21512	0.00031322	0.35928	0.00031481	0.10799	-0.0001856	-0.12623	-0.00036099	-0.21457
2.025	0.00104945	1.04792	0.00118809	1.04659	0.00139515	1.46888	0.00087281	0.94818	0.00038338	0.43592	-9.588e-05	-0.2008	0.00031847	0.36453	0.00037866	0.17184	-0.00018098	-0.12161	-0.00036589	-0.21947
2.05	0.00085246	0.85093	0.00096733	0.82583	0.0013849	1.45863	0.00088027	0.95564	0.00041578	0.46832	-5.529e-05	-0.16021	0.00033868	0.38474	0.00043693	0.23011	-0.0001654	-0.10603	-0.00035264	-0.20622
2.075	0.00072934	0.72781	0.00074609	0.60459	0.00132574	1.39947	0.00086195	0.93732	0.00045497	0.50751	-5.99e-06	-0.11091	0.00038136	0.42742	0.00047036	0.26354	-0.00013679	-0.07742	-0.00032948	-0.18306
2.1	0.00071173	0.7102	0.00054909	0.40759	0.00124011	1.31384	0.00081561	0.89098	0.00049045	0.54299	2.586e-05	-0.07906	0.00043545	0.48151	0.00046826	0.26144	-0.0001024	-0.04303	-0.00030942	-0.163
2.125	0.00079053	0.789	0.00041498	0.27348	0.00115644	1.23017	0.00074466	0.82003	0.00050887	0.56141	5.101e-05	-0.05391	0.00047783	0.52389	0.00042795	0.22113	-7.449e-05	-0.01512	-0.00031392	-0.1675
2.15	0.00092035	0.91882	0.00035358	0.21208	0.00109569	1.16942	0.00066803	0.7434	0.0004938	0.54634	6.963e-05	-0.03529	0.00049788	0.54394	0.00036154	0.15472	-6.381e-05	-0.00444	-0.00033271	-0.18629
2.175	0.00105842	1.05689	0.00036259	0.22109	0.00106492	1.13865	0.00059884	0.67421	0.00044523	0.49777	8.462e-05	-0.0203	0.00048551	0.53157	0.0003058	0.09898	-6.737e-05	-0.008	-0.00033962	-0.1932
2.2	0.00118176	1.18023	0.0004252	0.2837	0.00105648	1.13021	0.00055346	0.62883	0.00038204	0.43458	8.729e-05	-0.01763	0.00045606	0.50212	0.00026586	0.05904	-8.101e-05	-0.02164	-0.00031918	-0.17276
2.225	0.0012727	1.27117	0.00051628	0.37478	0.00105098	1.12471	0.00052714	0.60251	0.00032883	0.38137	9.114e-05	-0.01378	0.00044435	0.49041	0.00023854	0.03172	-9.357e-05	-0.0342	-0.00028422	-0.1378
2.25	0.00133612	1.33459	0.00061287	0.47137	0.00103253	1.10626	0.00051418	0.58955	0.00029903	0.35157	9.307e-05	-0.01185	0.00046375	0.50981	0.00021658	0.00976	-0.00011803	-0.05866	-0.00023499	-0.08857
2.275	0.0013639	1.36237	0.00069647	0.55497	0.0009893	1.06303	0.00049949	0.57486	0.00029189	0.34443	8.088e-05	-0.02404	0.0005078	0.55386	0.00019013	-0.01669	-0.00013283	-0.07346	-0.00017352	-0.0271
2.3	0.00131463	1.3131	0.00077781	0.63631	0.00092618	0.99991	0.00047997	0.55534	0.00029588	0.34842	5.7e-05	-0.04792	0.00055289	0.59895	0.00015797	-0.04885	-0.00011849	-0.05912	-0.00012626	0.02016
2.325	0.00118659	1.18506	0.00084011	0.69861	0.00086359	0.93732	0.00044942	0.52479	0.00029713	0.34967	3.686e-05	-0.06806	0.00056446	0.61052	0.00012794	-0.07888	-8.808e-05	-0.02871	-0.00011509	0.03133
2.35	0.00100682	1.00529	0.00086101	0.71951	0.00079667	0.8704	0.00042496	0.50033	0.00029699	0.34953	2.427e-05	-0.08065	0.00056368	0.60974	0.00011072	-0.0961	-3.938e-05	0.01999	-0.00012598	0.02044
2.375	0.00080383	0.8023	0.00083554	0.69404	0.00071566	0.78939	0.00040615	0.48152	0.00030312	0.35566	1.512e-05	-0.0898	0.00055677	0.60283	0.00011134	-0.09548	2.359e-05	0.08296	-0.0001406	0.00582
2.4	0.00061548	0.61395	0.00074377	0.60227	0.00061552	0.68925	0.00037793	0.4533	0.00031551	0.36805	5.79e-06	-0.09913	0.00052259	0.56865	0.00013935	-0.06747	9.13e-05	0.15067	-0.00014467	0.00175
2.425	0.00047063	0.4691	0.0006192	0.4777	0.00049367	0.5674	0.00034327	0.41864	0.00033085	0.38339	2.81e-06	-0.10211	0.00047029	0.51635	0.0001833	-0.02352	0.00014067	0.20004	-0.00013553	0.01089
2.45	0.00038547	0.38394	0.00049861	0.35711	0.00038075	0.45448	0.00030709	0.38246	0.0003604	0.41294	9.84e-06	-0.09508	0.00039639	0.44245	0.00022578	0.01896	0.00016502	0.22439	-0.00010033	0.04609
2.475	0.00036813	0.3666	0.0003952	0.2537	0.00027689	0.35062	0.00027396	0.34933	0.00038836	0.4409	5.96e-06	-0.09896	0.00032665	0.37271	0.00026162	0.0548	0.00014559	0.20496	-6.603e-05	0.08039
2.5	0.0004129	0.41137	0.00031263	0.17113	0.00018442	0.25815	0.00021355	0.28892	0.0004072	0.45974	-2.129e-05	-0.12621	0.00029259	0.33865	0.00028479	0.07797	0.00010065	0.16002	-5.152e-05	0.0949
2.525	0.00049743	0.4959	0.00023927	0.09777	0.00012588	0.19961	0.00013145	0.20682	0.00041545	0.46799	-6.21e-05	-0.16702	0.00030174	0.3478	0.00029636	0.08954	5.361e-05	0.11298	-7.619e-05	0.07023
2.55	0.00059437	0.59284	0.0001879	0.0464	0.00010559	0.17932	4.058e-05	0.11595	0.00041052	0.46306	-9.247e-05	-0.19739	0.00032977	0.37583	0.00029183	0.08501	1.842e-05	0.07779	-0.00013013	0.01629
2.575	0.00069972	0.69819	0.0001832	0.0417	0.00014411	0.21784	-3.571e-05	0.03966	0.00039744	0.44998	-9.501e-05	-0.19993	0.00035157	0.39763	0.00026696	0.06014	2.81e-06	0.06218	-0.00018842	-0.042
2.6	0.00080762	0.80609	0.00022917	0.08767	0.00022037	0.2941	-8.444e-05	-0.00907	0.0003753	0.42784	-6.627e-05	-0.17119	0.00036439	0.41045	0.00022367	0.01685	2.57e-06	0.06194	-0.00023484	-0.08842
2.625	0.00091915	0.91762	0.000321	0.1795	0.00031168	0.38541	-0.0001057	-0.03033	0.00033825	0.39079	-2.767e-05	-0.13259	0.00037438	0.42044	0.00016697	-0.03985	-8.32e-06	0.05105	-0.00027397	-0.12755
2.65	0.00101599	1.01446	0.00043434	0.29284	0.00041636	0.49009	-9.252e-05	-0.01715	0.00028217	0.33471	3.74e-06	-0.10118	0.00037753	0.42359	0.00011228	-0.09454	-3.632e-05	0.02305	-0.00029498	-0.14856
2.675	0.00108727	1.08574	0.00053415	0.39265	0.00053406	0.60779	-6.397e-05	0.0114	0.00021472	0.26726	2.612e-05	-0.0788	0.00036352	0.40958	7.537e-05	-0.13145	-5.654e-05	0.00283	-0.00030757	-0.16115
2.7	0.00113858	1.13705	0.00062076	0.47926	0.00065808	0.73181	-2.259e-05	0.05278	0.00015311	0.20565	5.221e-05	-0.05271	0.00031141	0.35747	5.129e-05	-0.15553	-5.797e-05	0.0014	-0.00030315	-0.15673
2.725	0.00117341	1.17188	0.00069331	0.55181	0.00077199	0.84572	3.576e-05	0.11113	0.00010532	0.15786	7.839e-05	-0.02653	0.00022087	0.26693	4.583e-05	-0.16099	-3.727e-05	0.0221	-0.00028381	-0.13739
2.75	0.00117126	1.16973	0.00075839	0.61689	0.00086911	0.94284	0.00010063	0.176	5.345e-05	0.10599	0.00010914	0.00422	0.00012518	0.17124	6.666e-05	-0.14016	4.4e-07	0.05981	-0.00025576	-0.10934
2.775	0.00111537	1.11384	0.00082286	0.68136	0.00093793	1.01166	0.00018107	0.25644	8.8e-07	0.05342	0.000135	0.03008	5.788e-05	0.10394	9.348e-05	-0.11334	4.082e-05	0.10019	-0.00021775	-0.07133
2.8	0.00100111	0.99958	0.00086977	0.72827	0.00097458	1.04831	0.00026582	0.34119	-3.047e-05	0.02207	0.0001496	0.04468	5.113e-05	0.09719	0.00012541	-0.08141	6.657e-05	0.12594	-0.00017752	-0.0311
2.825	0.00085947	0.85794	0.00086097	0.71947	0.00099989	1.07362	0.000341	0.41637	-2.501e-05	0.02753	0.00015494	0.05002	9.556e-05	0.14162	0.00015922	-0.0476	6.642e-05	0.12579	-0.00014965	-0.00323
2.85	0.00070657	0.70504	0.00076317	0.62167	0.00102619	1.09992	0.00040842	0.48379	1.63e-05	0.06884	0.00015625	0.05133	0.00017205	0.21811	0.00020264	-0.00418	5.992e-05	0.11929	-0.00014297	0.00345
2.875	0.00054131	0.53978	0.00058311	0.44161	0.00103473	1.10846	0.00048306	0.55843	6.942e-05	0.12196	0.00016286	0.05794	0.00024151	0.28757	0.00025952	0.0527	5.429e-05	0.11366	-0.00014149	0.00493
2.9	0.00037321	0.37168	0.00036979	0.22829	0.00101477	1.0885	0.00055778	0.63315	0.00012771	0.18025	0.00018137	0.07645	0.00028672	0.33278	0.00030735	0.10053	5.197e-05	0.11134	-0.00014174	0.00468
2.925	0.00022721	0.22568	0.00015053	0.00903	0.00094449	1.01822	0.00060186	0.67723	0.00019348	0.24602	0.00019861	0.09369	0.00031739	0.36345	0.00033503	0.12821	5.277e-05	0.11214	-0.00014356	0.00286
2.95	0.00010841	0.10688	-5.51e-05	-0.1966	0.00082599	0.89972	0.00059481	0.67018	0.00024967	0.30221	0.00020889	0.10397	0.00034508	0.39114	0.00035351	0.14669	4.784e-05	0.10721	-0.000155	-0.00858
2.975	3.46e-06	0.00193	-0.00023398	-0.37548	0.00065863	0.73236	0.0005446	0.61997	0.00028389	0.33643	0.0002029	0.09798	0.00036955	0.41561	0.00037454	0.16772	3.744e-05	0.09681	-0.00017504	-0.02862
3	-8.949e-05	-0.09102	-0.00040812	-0.54962	0.00045351	0.52724	0.00046241	0.53778	0.00030465	0.35719	0.00019329	0.08837	0.00040241	0.44847	0.00038912	0.1823	2.838e-05	0.08775	-0.00019295	-0.04653
3.025	-0.0001667	-0.16823	-0.00056683	-0.70833	0.00023322	0.30695	0.00037325	0.44862	0.00032201	0.37455	0.000184	0.07908	0.00044703	0.49309	0.00039802	0.1912	2.413e-05	0.0835	-0.00019841	-0.05199
3.05	-0.00023867	-0.2402	-0.00068844	-0.82994	3.047e-05	0.1042	0.00029404	0.36941	0.00034464	0.39718	0.00016825	0.06333	0.0004923	0.53836	0.00040547	0.19865	4.523e-05	0.1046	-0.00018687	-0.04045
3.075	-0.00032949	-0.33102	-0.00076838	-0.90988	-0.00012764	-0.05391	0.00023515	0.31052	0.00035848	0.41102	0.00015861	0.05369	0.00052674	0.5728	0.00038926	0.18244	7.794e-05	0.13731	-0.00015751	-0.01109
3.1	-0.00044941	-0.45094	-0.00080832	-0.94982	-0.00024017	-0.16644	0.00017899	0.25436	0.00038544	0.43798	0.00017912	0.0742	0.00053296	0.57902	0.00034597	0.13915	0.00011776	0.17713	-0.00011281	0.03361
3.125	-0.00059745	-0.59898	-0.00082423	-0.96573	-0.00030727	-0.23354	0.00011229	0.18766	0.00041725	0.46979	0.00023465	0.12973	0.00051411	0.56017	0.00026268	0.05586	0.00014086	0.20023	-7.234e-05	0.07408
3.15	-0.00073832	-0.73985	-0.00083289	-0.97439	-0.00034358	-0.26985	3.065e-05	0.10602	0.0004152	0.46774	0.00029837	0.19345	0.00047856	0.52462	0.00014473	-0.06209	0.00016711	0.22648	-6.299e-05	0.08343
3.175	-0.00084423	-0.84576	-0.0008369	-0.9784	-0.000376	-0.30227	-7.406e-05	0.00131	0.00035661	0.40915	0.00034643	0.24151	0.00041063	0.45669	5.32e-06	-0.2015	0.00019737	0.25674	-9.223e-05	0.05419
3.2	-0.00088507	-0.8866	-0.00084295	-0.98445	-0.00041554	-0.34181	-0.00020929	-0.13392	0.00024836	0.3009	0.0003735	0.26858	0.00031574	0.3618	-0.0001394	-0.34622	0.0002282	0.28757	-0.00013096	0.01546
3.225	-0.00087715	-0.87868	-0.00084938	-0.99088	-0.00045637	-0.38264	-0.00035539	-0.28002	0.00010378	0.15632	0.00037834	0.27342	0.00020624	0.2523	-0.00027698	-0.4838	0.0002465	0.30587	-0.00015208	-0.00566
3.25	-0.0008364	-0.83793	-0.00083388	-0.97538	-0.00048546	-0.41173	-0.00049774	-0.42237	-4.576e-05	0.00678	0.00035102	0.2461	0.00010014	0.1462	-0.00041205	-0.61887	0.00022687	0.28624	-0.00016388	-0.01746
3.275	-0.00075423	-0.75576	-0.00078342	-0.92492	-0.00049326	-0.41953	-0.00060421	-0.52884	-0.00017702	-0.12448	0.00029589	0.19097	1.467e-05	0.06073	-0.00053639	-0.74321	0.00018648	0.24585	-0.00017905	-0.03263
3.3	-0.00063249	-0.63402	-0.0006894	-0.8309	-0.00046749	-0.39376	-0.00067239	-0.59702	-0.00026735	-0.21481	0.00023021	0.12529	-4.969e-05	-0.00363	-0.00063528	-0.8421	0.00013887	0.19824	-0.00020623	-0.05981
3.325	-0.00048285	-0.48438	-0.00055443	-0.69593	-0.00038791	-0.31418	-0.00070305	-0.62768	-0.00032269	-0.27015	0.0001624	0.05748	-0.00010703	-0.06097	-0.00070379	-0.91061	0.00010468	0.16405	-0.00024494	-0.09852
3.35	-0.00031593	-0.31746	-0.00038907	-0.53057	-0.00025872	-0.18499	-0.00067955	-0.60418	-0.0003523	-0.29976	0.00010113	-0.00379	-0.00014932	-0.10326	-0.00074805	-0.95487	9.829e-05	0.15766	-0.00026209	-0.11567
3.375	-0.00012736	-0.12889	-0.0001997	-0.3412	-9.425e-05	-0.02052	-0.00060861	-0.53324	-0.00035227	-0.29973	4.058e-05	-0.06434	-0.00018287	-0.13681	-0.00077032	-0.97714	0.00010753	0.1669	-0.00024547	-0.09905
3.4	7.317e-05	0.07164	-8.6e-06	-0.1501	8.304e-05	0.15677	-0.00051679	-0.44142	-0.00033829	-0.28575	-2.659e-05	-0.13151	-0.00022884	-0.18278	-0.00076447	-0.97129	0.00011841	0.17778	-0.00021461	-0.06819
3.425	0.0002657	0.26417	0.00015673	0.01523	0.0002593	0.33303	-0.0004311	-0.35573	-0.00031937	-0.26683	-9.159e-05	-0.19651	-0.00030362	-0.25756	-0.00072097	-0.92779	0.00013757	0.19694	-0.00019283	-0.04641
3.45	0.00042267	0.42114	0.00027377	0.13227	0.00042205	0.49578	-0.00035794	-0.28257	-0.00030481	-0.25227	-0.00015457	-0.25949	-0.00038485	-0.33879	-0.00065413	-0.86095	0.00016439	0.22376	-0.00018087	-0.03445
3.475	0.00052304	0.52151	0.0003551	0.2136	0.00054956	0.62329	-0.00027659	-0.20122	-0.00028286	-0.23032	-0.00020804	-0.31296	-0.00043892	-0.39286	-0.00057974	-0.78656	0.00018964	0.24901	-0.0001866	-0.04018
3.5	0.00056412	0.56259	0.00041696	0.27546	0.0006378	0.71153	-0.00017951	-0.10414	-0.00024552	-0.19298	-0.00025659	-0.36151	-0.0004424	-0.39634	-0.00050498	-0.7118	0.00019827	0.25764	-0.00021416	-0.06774
3.525	0.00055428	0.55275	0.00045899	0.31749	0.00069388	0.76761	-8.465e-05	-0.00928	-0.00020222	-0.14968	-0.000299	-0.40392	-0.00039098	-0.34492	-0.00042444	-0.63126	0.00018095	0.24032	-0.00024219	-0.09577
3.55	0.00051328	0.51175	0.00046744	0.32594	0.00071023	0.78396	-1.06e-06	0.07431	-0.00016495	-0.11241	-0.00033168	-0.4366	-0.00029509	-0.24903	-0.00033902	-0.54584	0.00013287	0.19224	-0.00026263	-0.11621
3.575	0.00044747	0.44594	0.00043885	0.29735	0.00069359	0.76732	7.218e-05	0.14755	-0.00014011	-0.08757	-0.0003432	-0.44812	-0.0001769	-0.13084	-0.00024812	-0.45494	7.105e-05	0.13042	-0.00026837	-0.12195
3.6	0.00036778	0.36625	0.00036286	0.22136	0.00066677	0.7405	0.00014238	0.21775	-0.00013228	-0.07974	-0.0003464	-0.45132	-6.873e-05	-0.02267	-0.00016452	-0.37134	1.594e-05	0.07531	-0.00026444	-0.11802
3.625	0.00028285	0.28132	0.00026194	0.12044	0.00061969	0.69342	0.00021224	0.28761	-0.00013021	-0.07767	-0.0003387	-0.44362	6.78e-06	0.05284	-9.138e-05	-0.2982	-1.648e-05	0.04289	-0.00026375	-0.11733
3.65	0.00019911	0.19758	0.00015902	0.01752	0.00053526	0.60899	0.00027266	0.34803	-0.00010689	-0.05435	-0.00031097	-0.41589	5.376e-05	0.09982	-3.787e-05	-0.24469	-3.865e-05	0.02072	-0.00026151	-0.11509
3.675	0.00012564	0.12411	6.945e-05	-0.07205	0.00041829	0.49202	0.00032108	0.39645	-6.113e-05	-0.00859	-0.00027262	-0.37754	8.564e-05	0.1317	-1.158e-05	-0.2184	-5.078e-05	0.00859	-0.0002554	-0.10898
3.7	6.599e-05	0.06446	-9.55e-06	-0.15105	0.00029082	0.36455	0.0003553	0.43067	-3.07e-06	0.04947	-0.00023441	-0.33933	0.00011168	0.15774	-1.05e-06	-0.20787	-6.403e-05	-0.00466	-0.00025973	-0.11331
3.725	3.192e-05	0.03039	-9.61e-05	-0.2376	0.00018452	0.25825	0.00036868	0.44405	5.818e-05	0.11072	-0.00019562	-0.30054	0.00013359	0.17965	1.019e-05	-0.19663	-8.941e-05	-0.03004	-0.00027036	-0.12394
3.75	7.55e-06	0.00602	-0.00016876	-0.31026	0.00011395	0.18768	0.00036348	0.43885	0.0001081	0.16064	-0.00014822	-0.25314	0.00016059	0.20665	2.718e-05	-0.17964	-0.00012598	-0.06661	-0.00026937	-0.12295
3.775	-2.914e-05	-0.03067	-0.00019991	-0.34141	7.497e-05	0.1487	0.00033608	0.41145	0.00013867	0.19121	-8.656e-05	-0.19148	0.00019832	0.24438	5.586e-05	-0.15096	-0.00014456	-0.08519	-0.00025144	-0.10502
3.8	-8.448e-05	-0.08601	-0.00017558	-0.31708	4.657e-05	0.1203	0.00029305	0.36842	0.00014994	0.20248	-2.181e-05	-0.12673	0.00022459	0.27065	7.508e-05	-0.13174	-0.00014982	-0.09045	-0.00024172	-0.0953
3.825	-0.00014289	-0.14442	-0.00011597	-0.25747	3.016e-05	0.10389	0.0002422	0.31757	0.00013968	0.19222	3.276e-05	-0.07216	0.00022392	0.26998	8.119e-05	-0.12563	-0.00016581	-0.10644	-0.00024153	-0.09511
3.85	-0.00019548	-0.19701	-5.067e-05	-0.19217	2.767e-05	0.1014	0.00018182	0.25719	0.00010965	0.16219	8.425e-05	-0.02067	0.00019628	0.24234	7.309e-05	-0.13373	-0.00020757	-0.1482	-0.00025519	-0.10877
3.875	-0.00023345	-0.23498	-3.97e-06	-0.14547	3.479e-05	0.10852	0.00011169	0.18706	5.394e-05	0.10648	0.00011414	0.00922	0.00014994	0.196	4.787e-05	-0.15895	-0.00027121	-0.21184	-0.00027455	-0.12813
3.9	-0.00025552	-0.25705	2.909e-05	-0.11241	3.276e-05	0.10649	3.86e-05	0.11397	-2.168e-05	0.03086	0.00012445	0.01953	0.00010072	0.14678	6.82e-06	-0.2	-0.00032732	-0.26795	-0.00030013	-0.15371
3.925	-0.00025381	-0.25534	3.19e-05	-0.1096	1.311e-05	0.08684	-1.689e-05	0.05848	-0.00011838	-0.06584	0.00011843	0.01351	5.343e-05	0.09949	-5.653e-05	-0.26335	-0.00035352	-0.29415	-0.00032987	-0.18345
3.95	-0.00024496	-0.24649	5.43e-06	-0.13607	-2.254e-05	0.05119	-5.973e-05	0.01564	-0.00020978	-0.15724	0.00011231	0.00739	3.48e-06	0.04954	-0.00011898	-0.3258	-0.00034461	-0.28524	-0.00035604	-0.20962
3.975	-0.00024285	-0.24438	-2.833e-05	-0.16983	-4.965e-05	0.02408	-9.707e-05	-0.0217	-0.00029062	-0.23808	0.0001002	-0.00472	-5.53e-05	-0.00924	-0.00017353	-0.38035	-0.00030126	-0.24189	-0.00035478	-0.20836
4	-0.00025249	-0.25402	-5.341e-05	-0.19491	-6.916e-05	0.00457	-0.00011822	-0.04285	-0.00034559	-0.29305	7.93e-05	-0.02562	-9.425e-05	-0.04819	-0.00021166	-0.41848	-0.00024347	-0.1841	-0.00033011	-0.18369
4.025	-0.00029147	-0.293	-6.314e-05	-0.20464	-9.257e-05	-0.01884	-0.00012133	-0.04596	-0.00033976	-0.28722	5.787e-05	-0.04705	-9.708e-05	-0.05102	-0.00023663	-0.44345	-0.00020058	-0.14121	-0.00029493	-0.14851
4.05	-0.00036501	-0.36654	-4.669e-05	-0.18819	-0.00011713	-0.0434	-0.00011123	-0.03586	-0.00030371	-0.25117	3.229e-05	-0.07263	-6.271e-05	-0.01665	-0.00024354	-0.45036	-0.00017528	-0.11591	-0.00027039	-0.12397
4.075	-0.0004612	-0.46273	-3.002e-05	-0.17152	-0.00012859	-0.05486	-9.29e-05	-0.01753	-0.00027782	-0.22528	6.94e-06	-0.09798	-1.045e-05	0.03561	-0.0002368	-0.44362	-0.00016526	-0.10589	-0.0002672	-0.12078
4.1	-0.0005535	-0.55503	-4.022e-05	-0.18172	-0.00013635	-0.06262	-7.756e-05	-0.00219	-0.00028126	-0.22872	-1.161e-05	-0.11653	1.706e-05	0.06312	-0.00023257	-0.43939	-0.00016123	-0.10186	-0.00029235	-0.14593
4.125	-0.00064581	-0.64734	-8.232e-05	-0.22382	-0.00013733	-0.0636	-7.89e-05	-0.00353	-0.00030349	-0.25095	-3.699e-05	-0.14191	-1.269e-05	0.03337	-0.00022514	-0.43196	-0.0001456	-0.08623	-0.00034243	-0.19601
4.15	-0.00075336	-0.75489	-0.00014522	-0.28672	-0.00013882	-0.06509	-8.814e-05	-0.01277	-0.00033438	-0.28184	-8.29e-05	-0.18782	-8.842e-05	-0.04236	-0.00020763	-0.41445	-0.00010253	-0.04316	-0.00038886	-0.24244
4.175	-0.00087955	-0.88108	-0.00021485	-0.35635	-0.00015035	-0.07662	-0.00010908	-0.03371	-0.00035695	-0.30441	-0.00015209	-0.25701	-0.00019082	-0.14476	-0.00018236	-0.38918	-4.642e-05	0.01295	-0.00040375	-0.25733
4.2	-0.00101171	-1.01324	-0.00028087	-0.42237	-0.00017156	-0.09783	-0.0001469	-0.07153	-0.00037028	-0.31774	-0.00023471	-0.33963	-0.00027277	-0.22671	-0.00016541	-0.37223	-6.88e-06	0.05249	-0.00036613	-0.21971
4.225	-0.0011162	-1.11773	-0.00034426	-0.48576	-0.00019305	-0.11932	-0.00020353	-0.12816	-0.00037781	-0.32527	-0.00029947	-0.40439	-0.0003014	-0.25534	-0.00016986	-0.37668	-5.51e-06	0.05386	-0.00029963	-0.15321
4.25	-0.00117557	-1.1771	-0.00037886	-0.52036	-0.00019955	-0.12582	-0.00026392	-0.18855	-0.00038886	-0.33632	-0.00033122	-0.43614	-0.00028255	-0.23649	-0.0001969	-0.40372	-4.256e-05	0.01681	-0.00024159	-0.09517
4.275	-0.0011868	-1.18833	-0.00038903	-0.53053	-0.00019608	-0.12235	-0.00032908	-0.25371	-0.00039385	-0.34131	-0.00031663	-0.42155	-0.00024402	-0.19796	-0.0002303	-0.43712	-0.00010669	-0.04732	-0.00023198	-0.08556
4.3	-0.00117896	-1.18049	-0.00038331	-0.52481	-0.00019118	-0.11745	-0.0003917	-0.31633	-0.00036583	-0.31329	-0.00026917	-0.37409	-0.00021588	-0.16982	-0.0002642	-0.47102	-0.00016174	-0.10237	-0.00026623	-0.11981
4.325	-0.00117654	-1.17807	-0.00036234	-0.50384	-0.00020345	-0.12972	-0.0004485	-0.37313	-0.00031277	-0.26023	-0.00022538	-0.3303	-0.00018516	-0.1391	-0.00029448	-0.5013	-0.00018414	-0.12477	-0.00032519	-0.17877
4.35	-0.00118426	-1.18579	-0.0003289	-0.4704	-0.00023272	-0.15899	-0.00049037	-0.415	-0.00026328	-0.21074	-0.00020638	-0.3113	-0.00015593	-0.10987	-0.00031216	-0.51898	-0.0001755	-0.11613	-0.00037194	-0.22552
4.375	-0.00120667	-1.2082	-0.00028778	-0.42928	-0.00026844	-0.19471	-0.00049837	-0.423	-0.00022557	-0.17303	-0.00022136	-0.32628	-0.00014251	-0.09645	-0.0003152	-0.52202	-0.00016249	-0.10312	-0.00038949	-0.24307
4.4	-0.0012433	-1.24483	-0.0002566	-0.3981	-0.00030786	-0.23413	-0.00045725	-0.38188	-0.00020013	-0.14759	-0.00025598	-0.3609	-0.00012787	-0.08181	-0.00030381	-0.51063	-0.00013918	-0.07981	-0.00037699	-0.23057
4.425	-0.0012734	-1.27493	-0.00022928	-0.37078	-0.0003363	-0.26257	-0.00039022	-0.31485	-0.00017826	-0.12572	-0.00028534	-0.39026	-0.00010959	-0.06353	-0.0002689	-0.47572	-0.00011005	-0.05068	-0.00034326	-0.19684
4.45	-0.00128019	-1.28172	-0.00022241	-0.36391	-0.00034346	-0.26973	-0.00031664	-0.24127	-0.00016616	-0.11362	-0.00029623	-0.40115	-9.207e-05	-0.04601	-0.00021803	-0.42485	-9.051e-05	-0.03114	-0.00029812	-0.1517
4.475	-0.00126208	-1.26361	-0.00023153	-0.37303	-0.00033205	-0.25832	-0.0002519	-0.17653	-0.00015111	-0.09857	-0.0002977	-0.40262	-7.323e-05	-0.02717	-0.00017595	-0.38277	-7.747e-05	-0.0181	-0.00027021	-0.12379
4.5	-0.00124693	-1.24846	-0.0002365	-0.378	-0.00030496	-0.23123	-0.00019963	-0.12426	-0.00013225	-0.07971	-0.00028518	-0.3901	-5.154e-05	-0.00548	-0.00014805	-0.35487	-6.077e-05	-0.0014	-0.00026926	-0.12284
4.525	-0.00125553	-1.25706	-0.00021996	-0.36146	-0.00025793	-0.1842	-0.00017242	-0.09705	-0.00010266	-0.05012	-0.00027565	-0.38057	-3.373e-05	0.01233	-0.00012886	-0.33568	-6.038e-05	-0.00101	-0.0002878	-0.14138
4.55	-0.00129248	-1.29401	-0.00019442	-0.33592	-0.00019671	-0.12298	-0.00016329	-0.08792	-6.67e-05	-0.01416	-0.0002816	-0.38652	-2.564e-05	0.02042	-0.00012056	-0.32738	-8.295e-05	-0.02358	-0.00031496	-0.16854
4.575	-0.00135231	-1.35384	-0.00016262	-0.30412	-0.00014306	-0.06933	-0.00016455	-0.08918	-4.076e-05	0.01178	-0.00029909	-0.40401	-3.346e-05	0.0126	-0.00011757	-0.32439	-0.00012372	-0.06435	-0.00033908	-0.19266
4.6	-0.00140363	-1.40516	-0.00012007	-0.26157	-0.00012459	-0.05086	-0.00017157	-0.0962	-3.508e-05	0.01746	-0.00032267	-0.42759	-4.561e-05	0.00045	-0.00011917	-0.32599	-0.00015757	-0.0982	-0.00035949	-0.21307
4.625	-0.00143698	-1.43851	-6.91e-05	-0.2106	-0.00014076	-0.06703	-0.00018431	-0.10894	-6.186e-05	-0.00932	-0.00033913	-0.44405	-4.914e-05	-0.00308	-0.00013356	-0.34038	-0.00018374	-0.12437	-0.00037567	-0.22925
4.65	-0.00145367	-1.4552	-1.936e-05	-0.16086	-0.0001606	-0.08687	-0.00019405	-0.11868	-0.00010434	-0.0518	-0.00032993	-0.43485	-4.655e-05	-0.00049	-0.00016181	-0.36863	-0.00019582	-0.13645	-0.00039075	-0.24433
4.675	-0.00147194	-1.47347	1.087e-05	-0.13063	-0.00014945	-0.07572	-0.00018959	-0.11422	-0.00014645	-0.09391	-0.00030202	-0.40694	-4.869e-05	-0.00263	-0.00020739	-0.41421	-0.00019391	-0.13454	-0.00041109	-0.26467
4.7	-0.00148178	-1.48331	4.19e-06	-0.13731	-0.00011175	-0.03802	-0.00016766	-0.09229	-0.00017464	-0.1221	-0.00027475	-0.37967	-5.334e-05	-0.00728	-0.00024287	-0.44969	-0.00019787	-0.1385	-0.00043387	-0.28745
4.725	-0.00148993	-1.49146	-2.421e-05	-0.16571	-5.741e-05	0.01632	-0.00014579	-0.07042	-0.00019973	-0.14719	-0.00027292	-0.37784	-5.42e-05	-0.00814	-0.00026309	-0.46991	-0.00020785	-0.14848	-0.00046413	-0.31771
4.75	-0.00149166	-1.49319	-5.076e-05	-0.19226	-1.56e-05	0.05813	-0.00011968	-0.04431	-0.0002333	-0.18076	-0.00028468	-0.3896	-6.195e-05	-0.01589	-0.00026755	-0.47437	-0.00021175	-0.15238	-0.00050063	-0.35421
4.775	-0.00148638	-1.48791	-8.161e-05	-0.22311	-7.82e-06	0.06591	-0.00010156	-0.02619	-0.00026188	-0.20934	-0.00029987	-0.40479	-6.888e-05	-0.02282	-0.0002704	-0.47722	-0.00021921	-0.15984	-0.00054415	-0.39773
4.8	-0.00148628	-1.48781	-0.00011468	-0.25618	-4.02e-05	0.03353	-0.00010492	-0.02955	-0.00027998	-0.22744	-0.00029911	-0.40403	-6.142e-05	-0.01536	-0.00027373	-0.48055	-0.00023339	-0.17402	-0.00058438	-0.43796
4.825	-0.00150834	-1.50987	-0.0001486	-0.2901	-8.809e-05	-0.01436	-0.00012453	-0.04916	-0.0002809	-0.22836	-0.0002654	-0.37032	-5e-05	-0.00394	-0.00027101	-0.47783	-0.00024571	-0.18634	-0.00061511	-0.46869
4.85	-0.00155023	-1.55176	-0.00018703	-0.32853	-0.00013138	-0.05765	-0.00013865	-0.06328	-0.00026286	-0.21032	-0.00019448	-0.2994	-4.234e-05	0.00372	-0.00025473	-0.46155	-0.00025932	-0.19995	-0.00061096	-0.46454
4.875	-0.00158913	-1.59066	-0.00022043	-0.36193	-0.00015603	-0.0823	-0.0001421	-0.06673	-0.00023568	-0.18314	-9.923e-05	-0.20415	-4.114e-05	0.00492	-0.00023814	-0.44496	-0.0002728	-0.21343	-0.00057498	-0.42856
4.9	-0.00160309	-1.60462	-0.00024207	-0.38357	-0.00017897	-0.10524	-0.00012473	-0.04936	-0.000212	-0.15946	-6.78e-06	-0.1117	-4.719e-05	-0.00113	-0.00022553	-0.43235	-0.00027972	-0.22035	-0.00051648	-0.37006
4.925	-0.00159707	-1.5986	-0.00025767	-0.39917	-0.0002163	-0.14257	-0.00010904	-0.03367	-0.00019346	-0.14092	5.45e-05	-0.05042	-6.366e-05	-0.0176	-0.00022075	-0.42757	-0.00028135	-0.22198	-0.0004624	-0.31598
4.95	-0.00158545	-1.58698	-0.00027251	-0.41401	-0.00027246	-0.19873	-0.0001102	-0.03483	-0.00018254	-0.13	6.878e-05	-0.03614	-8.884e-05	-0.04278	-0.00021601	-0.42283	-0.00028778	-0.22841	-0.00042543	-0.27901
4.975	-0.00157789	-1.57942	-0.00029347	-0.43497	-0.00034446	-0.27073	-0.00012253	-0.04716	-0.00018295	-0.13041	3.674e-05	-0.06818	-0.00011541	-0.06935	-0.00019953	-0.40635	-0.00031148	-0.25211	-0.00039783	-0.25141
5	-0.00156613	-1.56766	-0.00030874	-0.45024	-0.00040803	-0.3343	-0.00015679	-0.08142	-0.0001881	-0.13556	-1.625e-05	-0.12117	-0.00013137	-0.08531	-0.00016028	-0.3671	-0.00034107	-0.2817	-0.00038919	-0.24277
5.025	-0.00153765	-1.53918	-0.00031687	-0.45837	-0.00043066	-0.35693	-0.00020802	-0.13265	-0.00018565	-0.13311	-5.085e-05	-0.15577	-0.00012899	-0.08293	-0.00011939	-0.32621	-0.00036481	-0.30544	-0.0004026	-0.25618
5.05	-0.00147676	-1.47829	-0.00031483	-0.45633	-0.00041349	-0.33976	-0.00026544	-0.19007	-0.00018855	-0.13601	-6.364e-05	-0.16856	-0.00011232	-0.06626	-8.777e-05	-0.29459	-0.0003827	-0.32333	-0.00041731	-0.27089
5.075	-0.00137783	-1.37936	-0.00030087	-0.44237	-0.00037608	-0.30235	-0.00031157	-0.2362	-0.00021296	-0.16042	-6.6e-05	-0.17092	-0.00010472	-0.05866	-7.849e-05	-0.28531	-0.00039375	-0.33438	-0.00042713	-0.28071
5.1	-0.00127082	-1.27235	-0.00028988	-0.43138	-0.00032525	-0.25152	-0.00034894	-0.27357	-0.00026129	-0.20875	-8.092e-05	-0.18584	-0.00011669	-0.07063	-9.791e-05	-0.30473	-0.00040557	-0.3462	-0.00042169	-0.27527
5.125	-0.00118071	-1.18224	-0.00027801	-0.41951	-0.00027776	-0.20403	-0.00036674	-0.29137	-0.00032153	-0.26899	-0.00011006	-0.21498	-0.00015723	-0.11117	-0.00013105	-0.33787	-0.00040831	-0.34894	-0.00039974	-0.25332
5.15	-0.00111135	-1.11288	-0.00027412	-0.41562	-0.00024191	-0.16818	-0.00037029	-0.29492	-0.00036915	-0.31661	-0.00015142	-0.25634	-0.00020733	-0.16127	-0.00017294	-0.37976	-0.00039136	-0.33199	-0.000365	-0.21858
5.175	-0.00106785	-1.06938	-0.00028929	-0.43079	-0.00022781	-0.15408	-0.00038868	-0.31331	-0.00039354	-0.341	-0.00021818	-0.3231	-0.00027424	-0.22818	-0.00021653	-0.42335	-0.0003512	-0.29183	-0.00033768	-0.19126
5.2	-0.00103441	-1.03594	-0.00032269	-0.46419	-0.00023798	-0.16425	-0.00042135	-0.34598	-0.00038862	-0.33608	-0.0003058	-0.41072	-0.0003477	-0.30164	-0.00026605	-0.47287	-0.00031654	-0.25717	-0.0003274	-0.18098
5.225	-0.00099397	-0.9955	-0.00037681	-0.51831	-0.00026471	-0.19098	-0.00045882	-0.38345	-0.00037068	-0.31814	-0.00039307	-0.49799	-0.0004168	-0.37074	-0.00030759	-0.51441	-0.00030355	-0.24418	-0.00031863	-0.17221
5.25	-0.00093068	-0.93221	-0.00043179	-0.57329	-0.00031582	-0.24209	-0.0004978	-0.42243	-0.00034644	-0.2939	-0.00044316	-0.54808	-0.00047127	-0.42521	-0.00035638	-0.5632	-0.00032082	-0.26145	-0.00030371	-0.15729
5.275	-0.00085101	-0.85254	-0.00047113	-0.61263	-0.00036897	-0.29524	-0.00052329	-0.44792	-0.00033193	-0.27939	-0.00044261	-0.54753	-0.00050835	-0.46229	-0.00039841	-0.60523	-0.00034626	-0.28689	-0.00030242	-0.156
5.3	-0.00075505	-0.75658	-0.00048552	-0.62702	-0.00040981	-0.33608	-0.00053519	-0.45982	-0.00033401	-0.28147	-0.00041007	-0.51499	-0.00051392	-0.46786	-0.00041774	-0.62456	-0.00036227	-0.3029	-0.00031558	-0.16916
5.325	-0.00066818	-0.66971	-0.00048496	-0.62646	-0.00041923	-0.3455	-0.00053969	-0.46432	-0.00034139	-0.28885	-0.00038043	-0.48535	-0.00048467	-0.43861	-0.00040649	-0.61331	-0.00035058	-0.29121	-0.00033134	-0.18492
5.35	-0.00059447	-0.596	-0.0004733	-0.6148	-0.00039655	-0.32282	-0.0005414	-0.46603	-0.00032781	-0.27527	-0.00036749	-0.47241	-0.00045283	-0.40677	-0.00036794	-0.57476	-0.00032277	-0.2634	-0.00034495	-0.19853
5.375	-0.00054058	-0.54211	-0.00045032	-0.59182	-0.000362	-0.28827	-0.00054905	-0.47368	-0.00028642	-0.23388	-0.00035453	-0.45945	-0.00044391	-0.39785	-0.00032203	-0.52885	-0.00028837	-0.229	-0.00035289	-0.20647
5.4	-0.00052384	-0.52537	-0.00042795	-0.56945	-0.00033207	-0.25834	-0.00056159	-0.48622	-0.00023682	-0.18428	-0.00032956	-0.43448	-0.00044969	-0.40363	-0.0002807	-0.48752	-0.00025867	-0.1993	-0.00034494	-0.19852
5.425	-0.00054825	-0.54978	-0.0003993	-0.5408	-0.00030871	-0.23498	-0.0005552	-0.47983	-0.00019695	-0.14441	-0.00031327	-0.41819	-0.00045678	-0.41072	-0.00025079	-0.45761	-0.00023438	-0.17501	-0.00032859	-0.18217
5.45	-0.00056274	-0.56427	-0.00037003	-0.51153	-0.00029482	-0.22109	-0.0005341	-0.45873	-0.0001906	-0.13806	-0.00030876	-0.41368	-0.00045002	-0.40396	-0.00023893	-0.44575	-0.00020619	-0.14682	-0.00031926	-0.17284
5.475	-0.00055081	-0.55234	-0.00034386	-0.48536	-0.00029125	-0.21752	-0.00051847	-0.4431	-0.00021719	-0.16465	-0.00031623	-0.42115	-0.00042862	-0.38256	-0.00024174	-0.44856	-0.0001599	-0.10053	-0.0003245	-0.17808
5.5	-0.00051312	-0.51465	-0.00032049	-0.46199	-0.0003067	-0.23297	-0.00052318	-0.44781	-0.00025912	-0.20658	-0.00034693	-0.45185	-0.00039469	-0.34863	-0.00025897	-0.46579	-0.00010502	-0.04565	-0.000335	-0.18858
5.525	-0.00046647	-0.468	-0.00029584	-0.43734	-0.00032877	-0.25504	-0.0005483	-0.47293	-0.00029696	-0.24442	-0.00040103	-0.50595	-0.00037804	-0.33198	-0.00026375	-0.47057	-7.9e-05	-0.01963	-0.00035256	-0.20614
5.55	-0.00042921	-0.43074	-0.00026756	-0.40906	-0.00034628	-0.27255	-0.00057626	-0.50089	-0.00032559	-0.27305	-0.00045985	-0.56477	-0.00037032	-0.32426	-0.00026951	-0.47633	-0.00011476	-0.05539	-0.00037015	-0.22373
5.575	-0.00042308	-0.42461	-0.00024343	-0.38493	-0.00035877	-0.28504	-0.00058841	-0.51304	-0.00034397	-0.29143	-0.00049446	-0.59938	-0.00035173	-0.30567	-0.00028979	-0.49661	-0.00018781	-0.12844	-0.00038012	-0.2337
5.6	-0.00044168	-0.44321	-0.00023177	-0.37327	-0.00037941	-0.30568	-0.00057428	-0.49891	-0.00034521	-0.29267	-0.0004918	-0.59672	-0.00032878	-0.28272	-0.00032125	-0.52807	-0.00026611	-0.20674	-0.00038523	-0.23881
5.625	-0.00047345	-0.47498	-0.00021936	-0.36086	-0.00040196	-0.32823	-0.00053234	-0.45697	-0.00033605	-0.28351	-0.00045979	-0.56471	-0.00030534	-0.25928	-0.00034461	-0.55143	-0.00031943	-0.26006	-0.00040617	-0.25975
5.65	-0.00052042	-0.52195	-0.0002145	-0.356	-0.00042362	-0.34989	-0.0004742	-0.39883	-0.00032748	-0.27494	-0.00040932	-0.51424	-0.00029899	-0.25293	-0.00036016	-0.56698	-0.00033799	-0.27862	-0.00045042	-0.304
5.675	-0.00057856	-0.58009	-0.00021392	-0.35542	-0.00043783	-0.3641	-0.00041125	-0.33588	-0.0003146	-0.26206	-0.00037048	-0.4754	-0.00030605	-0.25999	-0.00037438	-0.5812	-0.00033845	-0.27908	-0.00050522	-0.3588
5.7	-0.00063286	-0.63439	-0.00021493	-0.35643	-0.00042927	-0.35554	-0.00035758	-0.28221	-0.00029046	-0.23792	-0.00036891	-0.47383	-0.00032626	-0.2802	-0.00038153	-0.58835	-0.00034436	-0.28499	-0.00055051	-0.40409
5.725	-0.00068552	-0.68705	-0.00022129	-0.36279	-0.00039783	-0.3241	-0.00032084	-0.24547	-0.00027482	-0.22228	-0.00039618	-0.5011	-0.00035881	-0.31275	-0.00037756	-0.58438	-0.00036506	-0.30569	-0.00059179	-0.44537
5.75	-0.00073994	-0.74147	-0.00023715	-0.37865	-0.00037385	-0.30012	-0.00030847	-0.2331	-0.00028914	-0.2366	-0.0004275	-0.53242	-0.00040582	-0.35976	-0.00038203	-0.58885	-0.00038542	-0.32605	-0.00062716	-0.48074
5.775	-0.00077685	-0.77838	-0.00026517	-0.40667	-0.00035687	-0.28314	-0.00030213	-0.22676	-0.00031504	-0.2625	-0.0004482	-0.55312	-0.00044868	-0.40262	-0.00041154	-0.61836	-0.00039925	-0.33988	-0.00065229	-0.50587
5.8	-0.00079615	-0.79768	-0.00030403	-0.44553	-0.00034467	-0.27094	-0.00029095	-0.21558	-0.00032542	-0.27288	-0.00044604	-0.55096	-0.00048213	-0.43607	-0.00044399	-0.65081	-0.00040664	-0.34727	-0.00065433	-0.50791
5.825	-0.00079213	-0.79366	-0.00032623	-0.46773	-0.00033333	-0.2596	-0.00026345	-0.18808	-0.00030483	-0.25229	-0.00041892	-0.52384	-0.00050732	-0.46126	-0.00048484	-0.69166	-0.00039871	-0.33934	-0.00063483	-0.48841
5.85	-0.00076116	-0.76269	-0.00032424	-0.46574	-0.00032383	-0.2501	-0.00023089	-0.15552	-0.00026868	-0.21614	-0.00037313	-0.47805	-0.00051948	-0.47342	-0.0005387	-0.74552	-0.00037245	-0.31308	-0.0006031	-0.45668
5.875	-0.00071947	-0.721	-0.00031194	-0.45344	-0.00032871	-0.25498	-0.00020074	-0.12537	-0.00022692	-0.17438	-0.0003081	-0.41302	-0.00049405	-0.44799	-0.00056601	-0.77283	-0.00033409	-0.27472	-0.00057288	-0.42646
5.9	-0.00070531	-0.70684	-0.0003023	-0.4438	-0.00035162	-0.27789	-0.00019635	-0.12098	-0.00018001	-0.12747	-0.00024151	-0.34643	-0.00042928	-0.38322	-0.00055863	-0.76545	-0.00028453	-0.22516	-0.00055259	-0.40617
5.925	-0.00070134	-0.70287	-0.00029138	-0.43288	-0.00037603	-0.3023	-0.00020824	-0.13287	-0.00013935	-0.08681	-0.00019161	-0.29653	-0.000355	-0.30894	-0.00053754	-0.74436	-0.00023178	-0.17241	-0.00054473	-0.39831
5.95	-0.0006924	-0.69393	-0.00028166	-0.42316	-0.00040256	-0.32883	-0.00022551	-0.15014	-0.00011436	-0.06182	-0.00015466	-0.25958	-0.00028652	-0.24046	-0.00053074	-0.73756	-0.00019721	-0.13784	-0.00055709	-0.41067
5.975	-0.00069092	-0.69245	-0.00028022	-0.42172	-0.00042884	-0.35511	-0.00025756	-0.18219	-0.00011072	-0.05818	-0.0001311	-0.23602	-0.00024612	-0.20006	-0.00052693	-0.73375	-0.00020069	-0.14132	-0.00056396	-0.41754
6	-0.00069936	-0.70089	-0.00029232	-0.43382	-0.00044358	-0.36985	-0.00030203	-0.22666	-0.0001349	-0.08236	-0.0001273	-0.23222	-0.00024158	-0.19552	-0.00053179	-0.73861	-0.00023195	-0.17258	-0.00056545	-0.41903
6.025	-0.00072462	-0.72615	-0.00030217	-0.44367	-0.00044423	-0.3705	-0.00033861	-0.26324	-0.0001938	-0.14126	-0.00014479	-0.24971	-0.00026403	-0.21797	-0.00052751	-0.73433	-0.00025902	-0.19965	-0.00056809	-0.42167
6.05	-0.00073964	-0.74117	-0.00029263	-0.43413	-0.00044462	-0.37089	-0.00034987	-0.2745	-0.00025547	-0.20293	-0.00018222	-0.28714	-0.00030161	-0.25555	-0.00051676	-0.72358	-0.00025952	-0.20015	-0.00056671	-0.42029
6.075	-0.00071977	-0.7213	-0.00026717	-0.40867	-0.00044322	-0.36949	-0.00033578	-0.26041	-0.00029689	-0.24435	-0.00023402	-0.33894	-0.0003371	-0.29104	-0.00051133	-0.71815	-0.00022632	-0.16695	-0.00055403	-0.40761
6.1	-0.00068145	-0.68298	-0.00025724	-0.39874	-0.00044508	-0.37135	-0.00032345	-0.24808	-0.00031494	-0.2624	-0.00029106	-0.39598	-0.00035936	-0.3133	-0.00051614	-0.72296	-0.00017529	-0.11592	-0.00053746	-0.39104
6.125	-0.00065176	-0.65329	-0.00028161	-0.42311	-0.00046883	-0.3951	-0.00033311	-0.25774	-0.00031153	-0.25899	-0.00035218	-0.4571	-0.00036711	-0.32105	-0.00052225	-0.72907	-0.00012894	-0.06957	-0.00051645	-0.37003
6.15	-0.00061672	-0.61825	-0.00034295	-0.48445	-0.00051476	-0.44103	-0.00036993	-0.29456	-0.00030722	-0.25468	-0.00041723	-0.52215	-0.0003743	-0.32824	-0.00050396	-0.71078	-0.00011128	-0.05191	-0.00049951	-0.35309
6.175	-0.00058495	-0.58648	-0.00042364	-0.56514	-0.00057091	-0.49718	-0.00041917	-0.3438	-0.0003022	-0.24966	-0.00047752	-0.58244	-0.00037226	-0.3262	-0.00045963	-0.66645	-0.00011695	-0.05758	-0.00049713	-0.35071
6.2	-0.0005571	-0.55863	-0.00050748	-0.64898	-0.00062025	-0.54652	-0.00047301	-0.39764	-0.00029156	-0.23902	-0.00053239	-0.63731	-0.0003598	-0.31374	-0.00039677	-0.60359	-0.00014501	-0.08564	-0.0004936	-0.34718
6.225	-0.00055403	-0.55556	-0.00057398	-0.71548	-0.0006631	-0.58937	-0.00050854	-0.43317	-0.00026422	-0.21168	-0.00056767	-0.67259	-0.00034644	-0.30038	-0.00032589	-0.53271	-0.00019454	-0.13517	-0.00049068	-0.34426
6.25	-0.00058245	-0.58398	-0.00060484	-0.74634	-0.00069627	-0.62254	-0.00053134	-0.45597	-0.00020951	-0.15697	-0.00057448	-0.6794	-0.00032858	-0.28252	-0.00026376	-0.47058	-0.00022183	-0.16246	-0.0004989	-0.35248
6.275	-0.00063056	-0.63209	-0.00059661	-0.73811	-0.00072186	-0.64813	-0.00055042	-0.47505	-0.00013962	-0.08708	-0.00055434	-0.65926	-0.00030187	-0.25581	-0.00020987	-0.41669	-0.00021279	-0.15342	-0.00049726	-0.35084
6.3	-0.00068109	-0.68262	-0.00057571	-0.71721	-0.00073707	-0.66334	-0.00057019	-0.49482	-8.215e-05	-0.02961	-0.00051007	-0.61499	-0.00025939	-0.21333	-0.00018953	-0.39635	-0.00018448	-0.12511	-0.0004831	-0.33668
6.325	-0.00071511	-0.71664	-0.0005571	-0.6986	-0.00075269	-0.67896	-0.00058462	-0.50925	-4.877e-05	0.00377	-0.00046459	-0.56951	-0.00023025	-0.18419	-0.00019979	-0.40661	-0.00015975	-0.10038	-0.00047185	-0.32543
6.35	-0.00071668	-0.71821	-0.00052561	-0.66711	-0.0007542	-0.68047	-0.00059298	-0.51761	-2.408e-05	0.02846	-0.00042824	-0.53316	-0.00022809	-0.18203	-0.00022834	-0.43516	-0.00014987	-0.0905	-0.00048096	-0.33454
6.375	-0.00070528	-0.70681	-0.0004785	-0.62	-0.00073544	-0.66171	-0.00060753	-0.53216	1.372e-05	0.06626	-0.00040932	-0.51424	-0.0002456	-0.19954	-0.00026919	-0.47601	-0.00017535	-0.11598	-0.00049416	-0.34774
6.4	-0.00069946	-0.70099	-0.00041744	-0.55894	-0.00068707	-0.61334	-0.0006111	-0.53573	4.86e-05	0.10114	-0.00039279	-0.49771	-0.00027929	-0.23323	-0.00031152	-0.51834	-0.00023074	-0.17137	-0.00050164	-0.35522
6.425	-0.00070823	-0.70976	-0.00035952	-0.50102	-0.0006223	-0.54857	-0.0005999	-0.52453	5.519e-05	0.10773	-0.00037084	-0.47576	-0.0003208	-0.27474	-0.00032403	-0.53085	-0.00028252	-0.22315	-0.00050019	-0.35377
6.45	-0.00073596	-0.73749	-0.00032305	-0.46455	-0.00055549	-0.48176	-0.00058029	-0.50492	3.426e-05	0.0868	-0.00034399	-0.44891	-0.00034721	-0.30115	-0.00032675	-0.53357	-0.0003089	-0.24953	-0.00049766	-0.35124
6.475	-0.00076698	-0.76851	-0.00031294	-0.45444	-0.00050508	-0.43135	-0.00055885	-0.48348	-1.573e-05	0.03681	-0.00031377	-0.41869	-0.00034754	-0.30148	-0.00032156	-0.52838	-0.00030741	-0.24804	-0.00050043	-0.35401
6.5	-0.00079209	-0.79362	-0.00033072	-0.47222	-0.00046692	-0.39319	-0.00053659	-0.46122	-7.204e-05	-0.0195	-0.00029075	-0.39567	-0.00032805	-0.28199	-0.00030123	-0.50805	-0.000282	-0.22263	-0.00050897	-0.36255
6.525	-0.00080997	-0.8115	-0.00036129	-0.50279	-0.00044349	-0.36976	-0.00050768	-0.43231	-0.0001103	-0.05776	-0.00027824	-0.38316	-0.000301	-0.25494	-0.00026411	-0.47093	-0.00024384	-0.18447	-0.00052866	-0.38224
6.55	-0.00081555	-0.81708	-0.0003937	-0.5352	-0.00043605	-0.36232	-0.00046889	-0.39352	-0.00012521	-0.07267	-0.00028213	-0.38705	-0.00028506	-0.239	-0.00022181	-0.42863	-0.00020775	-0.14838	-0.00054918	-0.40276
6.575	-0.00080229	-0.80382	-0.00041583	-0.55733	-0.00045408	-0.38035	-0.00041915	-0.34378	-0.00014916	-0.09662	-0.00030702	-0.41194	-0.00027154	-0.22548	-0.00019954	-0.40636	-0.00018932	-0.12995	-0.00055848	-0.41206
6.6	-0.00075836	-0.75989	-0.00041491	-0.55641	-0.00048329	-0.40956	-0.00037815	-0.30278	-0.00018312	-0.13058	-0.00034523	-0.45015	-0.00025846	-0.2124	-0.00020206	-0.40888	-0.00018717	-0.1278	-0.00055379	-0.40737
6.625	-0.00072749	-0.72902	-0.00041108	-0.55258	-0.00050757	-0.43384	-0.00034675	-0.27138	-0.00021372	-0.16118	-0.00037114	-0.47606	-0.00025691	-0.21085	-0.00023211	-0.43893	-0.00020023	-0.14086	-0.00054191	-0.39549
6.65	-0.00069745	-0.69898	-0.00041924	-0.56074	-0.00051981	-0.44608	-0.00032058	-0.24521	-0.0002326	-0.18006	-0.00035718	-0.4621	-0.00027433	-0.22827	-0.00026551	-0.47233	-0.00021585	-0.15648	-0.00052593	-0.37951
6.675	-0.00066885	-0.67038	-0.00045531	-0.59681	-0.00051613	-0.4424	-0.00029897	-0.2236	-0.00021423	-0.16169	-0.0003023	-0.40722	-0.00031391	-0.26785	-0.00028845	-0.49527	-0.00020962	-0.15025	-0.00050595	-0.35953
6.7	-0.00064115	-0.64268	-0.00051676	-0.65826	-0.00049588	-0.42215	-0.00028624	-0.21087	-0.00015334	-0.1008	-0.00021128	-0.3162	-0.00036445	-0.31839	-0.00029996	-0.50678	-0.00019181	-0.13244	-0.0004732	-0.32678
6.725	-0.0006156	-0.61713	-0.00057755	-0.71905	-0.00047494	-0.40121	-0.00029246	-0.21709	-8.025e-05	-0.02771	-0.00010887	-0.21379	-0.00040684	-0.36078	-0.00030812	-0.51494	-0.00016674	-0.10737	-0.00044111	-0.29469
6.75	-0.00057882	-0.58035	-0.00060736	-0.74886	-0.00046726	-0.39353	-0.00030925	-0.23388	-2.635e-05	0.02619	-3.039e-05	-0.13531	-0.00041777	-0.37171	-0.00030409	-0.51091	-0.00014144	-0.08207	-0.00042345	-0.27703
6.775	-0.00052923	-0.53076	-0.0006098	-0.7513	-0.00046715	-0.39342	-0.00032322	-0.24785	-6.72e-06	0.04582	-5.23e-06	-0.11015	-0.00037384	-0.32778	-0.00028744	-0.49426	-0.00011641	-0.05704	-0.00043362	-0.2872
6.8	-0.00046193	-0.46346	-0.00060011	-0.74161	-0.00045701	-0.38328	-0.00032965	-0.25428	-2.712e-05	0.02542	-2.825e-05	-0.13317	-0.0002995	-0.25344	-0.00025349	-0.46031	-8.385e-05	-0.02448	-0.00046533	-0.31891
6.825	-0.00037688	-0.37841	-0.00056989	-0.71139	-0.00044923	-0.3755	-0.00031908	-0.24371	-6.548e-05	-0.01294	-8.092e-05	-0.18584	-0.00022152	-0.17546	-0.00021041	-0.41723	-5.453e-05	0.00484	-0.00048764	-0.34122
6.85	-0.00028084	-0.28237	-0.0005294	-0.6709	-0.00044937	-0.37564	-0.00029969	-0.22432	-0.00011435	-0.06181	-0.00013584	-0.24076	-0.00016155	-0.11549	-0.00016724	-0.37406	-3.664e-05	0.02273	-0.00047898	-0.33256
6.875	-0.00020779	-0.20932	-0.00049786	-0.63936	-0.00046264	-0.38891	-0.00028131	-0.20594	-0.00016938	-0.11684	-0.00017852	-0.28344	-0.00014127	-0.09521	-0.0001411	-0.34792	-3.012e-05	0.02925	-0.00045757	-0.31115
6.9	-0.00015914	-0.16067	-0.00049418	-0.63568	-0.0004908	-0.41707	-0.00025634	-0.18097	-0.00021854	-0.166	-0.00020185	-0.30677	-0.00015415	-0.10809	-0.00014676	-0.35358	-3.948e-05	0.01989	-0.00043707	-0.29065
6.925	-0.00012466	-0.12619	-0.00051556	-0.65706	-0.00053389	-0.46016	-0.00022054	-0.14517	-0.00025009	-0.19755	-0.00020607	-0.31099	-0.00019158	-0.14552	-0.00017863	-0.38545	-5.792e-05	0.00145	-0.00042991	-0.28349
6.95	-9.842e-05	-0.09995	-0.00053802	-0.67952	-0.00057262	-0.49889	-0.0001896	-0.11423	-0.00026696	-0.21442	-0.00019804	-0.30296	-0.00024365	-0.19759	-0.000215	-0.42182	-6.688e-05	-0.00751	-0.00043524	-0.28882
6.975	-7.821e-05	-0.07974	-0.00056166	-0.70316	-0.00058871	-0.51498	-0.00017908	-0.10371	-0.00028207	-0.22953	-0.00018904	-0.29396	-0.0002968	-0.25074	-0.00023915	-0.44597	-6.628e-05	-0.00691	-0.00042878	-0.28236
7	-4.529e-05	-0.04682	-0.00059127	-0.73277	-0.00057671	-0.50298	-0.00018796	-0.11259	-0.00031505	-0.26251	-0.00019284	-0.29776	-0.00033095	-0.28489	-0.00024388	-0.4507	-5.798e-05	0.00139	-0.00040791	-0.26149
7.025	2.39e-06	0.00086	-0.00063507	-0.77657	-0.00055074	-0.47701	-0.00019316	-0.11779	-0.00035319	-0.30065	-0.00020496	-0.30988	-0.0003367	-0.29064	-0.00022188	-0.4287	-2.554e-05	0.03383	-0.00037781	-0.23139
7.05	6.398e-05	0.06245	-0.00068086	-0.82236	-0.00054298	-0.46925	-0.00015993	-0.08456	-0.0003728	-0.32026	-0.00021157	-0.31649	-0.0003114	-0.26534	-0.00018129	-0.38811	1.414e-05	0.07351	-0.00034724	-0.20082
7.075	0.00012231	0.12078	-0.00071311	-0.85461	-0.00056071	-0.48698	-9.613e-05	-0.02076	-0.0003536	-0.30106	-0.00020187	-0.30679	-0.00027146	-0.2254	-0.00014254	-0.34936	5.44e-05	0.11377	-0.0003288	-0.18238
7.1	0.00016061	0.15908	-0.00072466	-0.86616	-0.00060481	-0.53108	-1.873e-05	0.05664	-0.000316	-0.26346	-0.00019624	-0.30116	-0.00024657	-0.20051	-0.00011415	-0.32097	8.671e-05	0.14608	-0.0003278	-0.18138
7.125	0.00016033	0.1588	-0.00071387	-0.85537	-0.00065015	-0.57642	4.674e-05	0.12211	-0.00028065	-0.22811	-0.00019733	-0.30225	-0.00024434	-0.19828	-9.749e-05	-0.30431	0.00010012	0.15949	-0.00033929	-0.19287
7.15	0.00012707	0.12554	-0.00067932	-0.82082	-0.00067579	-0.60206	7.815e-05	0.15352	-0.00026346	-0.21092	-0.00020721	-0.31213	-0.00024895	-0.20289	-9.257e-05	-0.29939	0.00010528	0.16465	-0.00036713	-0.22071
7.175	7.168e-05	0.07015	-0.00063793	-0.77943	-0.00068553	-0.6118	8.49e-05	0.16027	-0.00025774	-0.2052	-0.00021601	-0.32093	-0.00025206	-0.206	-0.0001104	-0.31722	0.000125	0.18437	-0.00041308	-0.26666
7.2	2.397e-05	0.02244	-0.00060462	-0.74612	-0.00069411	-0.62038	6.66e-05	0.14197	-0.00024875	-0.19621	-0.00022017	-0.32509	-0.00024098	-0.19492	-0.00015646	-0.36328	0.00015319	0.21256	-0.00046386	-0.31744
7.225	-2.5e-06	-0.00403	-0.00057132	-0.71282	-0.00069793	-0.6242	2.394e-05	0.09931	-0.00023818	-0.18564	-0.0002196	-0.32452	-0.00022213	-0.17607	-0.00021693	-0.42375	0.00018698	0.24635	-0.00050409	-0.35767
7.25	-7.29e-06	-0.00882	-0.00053484	-0.67634	-0.00070027	-0.62654	-4.518e-05	0.03019	-0.00023084	-0.1783	-0.00021868	-0.3236	-0.00019568	-0.14962	-0.00026609	-0.47291	0.00021285	0.27222	-0.00052778	-0.38136
7.275	-1.464e-05	-0.01617	-0.00049852	-0.64002	-0.00069536	-0.62163	-0.00013551	-0.06014	-0.00022602	-0.17348	-0.00021033	-0.31525	-0.00017505	-0.12899	-0.00027218	-0.479	0.00021259	0.27196	-0.00052797	-0.38155
7.3	-1.961e-05	-0.02114	-0.00046496	-0.60646	-0.00067536	-0.60163	-0.0002302	-0.15483	-0.00022722	-0.17468	-0.00019174	-0.29666	-0.00015106	-0.105	-0.00023015	-0.43697	0.00017505	0.23442	-0.00050732	-0.3609
7.325	-3.961e-05	-0.04114	-0.00042869	-0.57019	-0.00064339	-0.56966	-0.00029781	-0.22244	-0.00023859	-0.18605	-0.00017266	-0.27758	-0.00013782	-0.09176	-0.00016282	-0.36964	0.00011177	0.17114	-0.00046147	-0.31505
7.35	-6.4e-05	-0.06553	-0.00037948	-0.52098	-0.00059955	-0.52582	-0.00032701	-0.25164	-0.00025722	-0.20468	-0.00014914	-0.25406	-0.00013508	-0.08902	-0.00010108	-0.3079	4.45e-05	0.10387	-0.00039985	-0.25343
7.375	-9.091e-05	-0.09244	-0.00032792	-0.46942	-0.00055041	-0.47668	-0.00032787	-0.2525	-0.00025653	-0.20399	-0.0001347	-0.23962	-0.00013544	-0.08938	-6.731e-05	-0.27413	-1.042e-05	0.04895	-0.00033371	-0.18729
7.4	-0.00010548	-0.10701	-0.00027525	-0.41675	-0.00050057	-0.42684	-0.00031948	-0.24411	-0.00022915	-0.17661	-0.00013604	-0.24096	-0.000129	-0.08294	-4.869e-05	-0.25551	-3.493e-05	0.02444	-0.00027137	-0.12495
7.425	-0.00011166	-0.11319	-0.00023824	-0.37974	-0.0004593	-0.38557	-0.00032442	-0.24905	-0.00018236	-0.12982	-0.00013951	-0.24443	-0.00011606	-0.07	-4.838e-05	-0.2552	-2.721e-05	0.03216	-0.00022819	-0.08177
7.45	-9.929e-05	-0.10082	-0.00021788	-0.35938	-0.00041981	-0.34608	-0.00033963	-0.26426	-0.0001369	-0.08436	-0.00014006	-0.24498	-0.00011169	-0.06563	-8.332e-05	-0.29014	1.544e-05	0.07481	-0.00021184	-0.06542
7.475	-5.298e-05	-0.05451	-0.00022426	-0.36576	-0.00037812	-0.30439	-0.00035052	-0.27515	-0.00011059	-0.05805	-0.00014575	-0.25067	-0.00012277	-0.07671	-0.00015116	-0.35798	8.214e-05	0.14151	-0.00022155	-0.07513
7.5	1.09e-05	0.00937	-0.00024887	-0.39037	-0.00035847	-0.28474	-0.00034181	-0.26644	-0.00010848	-0.05594	-0.00016245	-0.26737	-0.0001617	-0.11564	-0.00021939	-0.42621	0.00016023	0.2196	-0.00024902	-0.1026
7.525	7.754e-05	0.07601	-0.00029064	-0.43214	-0.00036706	-0.29333	-0.00030991	-0.23454	-0.00011137	-0.05883	-0.00016654	-0.27146	-0.00021559	-0.16953	-0.00026984	-0.47666	0.0002233	0.28267	-0.00028284	-0.13642
7.55	0.00014003	0.1385	-0.00032192	-0.46342	-0.00037398	-0.30025	-0.00026103	-0.18566	-9.704e-05	-0.0445	-0.00014243	-0.24735	-0.00025274	-0.20668	-0.00029528	-0.5021	0.00024046	0.29983	-0.00031106	-0.16464
7.575	0.00021133	0.2098	-0.00033924	-0.48074	-0.00037656	-0.30283	-0.00019511	-0.11974	-7.123e-05	-0.01869	-9.189e-05	-0.19681	-0.0002673	-0.22124	-0.00027251	-0.47933	0.000208	0.26737	-0.00032743	-0.18101
7.6	0.00030251	0.30098	-0.00034491	-0.48641	-0.0003681	-0.29437	-0.0001215	-0.04613	-4.522e-05	0.00732	-4.207e-05	-0.14699	-0.00026562	-0.21956	-0.00021959	-0.42641	0.00015835	0.21772	-0.00034884	-0.20242
7.625	0.00039783	0.3963	-0.00034764	-0.48914	-0.00035973	-0.286	-6.849e-05	0.00688	-6.11e-06	0.04643	-1.289e-05	-0.11781	-0.00025204	-0.20598	-0.00016497	-0.37179	0.00012377	0.18314	-0.00038864	-0.24222
7.65	0.00047555	0.47402	-0.00035178	-0.49328	-0.00036274	-0.28901	-4.07e-05	0.03467	2.842e-05	0.08096	-6.46e-06	-0.11138	-0.00022833	-0.18227	-0.00012847	-0.33529	0.00011675	0.17612	-0.00042839	-0.28197
7.675	0.0005587	0.55717	-0.00036308	-0.50458	-0.00037525	-0.30152	-4.366e-05	0.03171	2.973e-05	0.08227	2.3e-06	-0.10262	-0.00019998	-0.15392	-0.000113	-0.31982	0.00011041	0.16978	-0.00045011	-0.30369
7.7	0.00063671	0.63518	-0.00038427	-0.52577	-0.00037318	-0.29945	-6.635e-05	0.00902	8.11e-06	0.06065	3.154e-05	-0.07338	-0.00018801	-0.14195	-0.00011113	-0.31795	9.078e-05	0.15015	-0.00044896	-0.30254
7.725	0.0007125	0.71097	-0.00040877	-0.55027	-0.00035477	-0.28104	-0.00010026	-0.02489	-5.13e-06	0.04741	7.757e-05	-0.02735	-0.00019156	-0.1455	-0.00011064	-0.31746	7.93e-05	0.13867	-0.00043234	-0.28592
7.75	0.00079033	0.7888	-0.00043041	-0.57191	-0.00032302	-0.24929	-0.00014406	-0.06869	1.65e-06	0.05419	0.00014213	0.03721	-0.00020692	-0.16086	-0.00010718	-0.314	8.051e-05	0.13988	-0.00041068	-0.26426
7.775	0.00085757	0.85604	-0.00043744	-0.57894	-0.00028383	-0.2101	-0.00018244	-0.10707	2.421e-05	0.07675	0.00019228	0.08736	-0.00021382	-0.16776	-7.377e-05	-0.28059	8.028e-05	0.13965	-0.00037501	-0.22859
7.8	0.0009088	0.90727	-0.00042811	-0.56961	-0.00025242	-0.17869	-0.00020862	-0.13325	5.225e-05	0.10479	0.00022051	0.11559	-0.00018899	-0.14293	-1.226e-05	-0.21908	7.081e-05	0.13018	-0.00033333	-0.18691
7.825	0.00094635	0.94482	-0.00041545	-0.55695	-0.00023432	-0.16059	-0.00021402	-0.13865	6.054e-05	0.11308	0.00022104	0.11612	-0.00012762	-0.08156	5.25e-05	-0.15432	5.334e-05	0.11271	-0.00029349	-0.14707
7.85	0.00097514	0.97361	-0.00039906	-0.54056	-0.00022307	-0.14934	-0.00018299	-0.10762	5.016e-05	0.1027	0.00020321	0.09829	-4.451e-05	0.00155	0.00010028	-0.10654	2.715e-05	0.08652	-0.00025174	-0.10532
7.875	0.00101803	1.0165	-0.00039023	-0.53173	-0.00022061	-0.14688	-0.00012437	-0.049	2.032e-05	0.07286	0.00017898	0.07406	3.36e-05	0.07966	0.00011748	-0.08934	-3.31e-06	0.05606	-0.0002051	-0.05868
7.9	0.00106278	1.06125	-0.00039274	-0.53424	-0.00022431	-0.15058	-3.797e-05	0.0374	-9.79e-06	0.04275	0.00015382	0.0489	9.815e-05	0.14421	0.00010145	-0.10537	-3.446e-05	0.02491	-0.00015991	-0.01349
7.925	0.00109516	1.09363	-0.00040203	-0.54353	-0.00022877	-0.15504	4.524e-05	0.12061	-2.499e-05	0.02755	0.00012017	0.01525	0.00013443	0.18049	6.867e-05	-0.13815	-5.126e-05	0.00811	-0.00012496	0.02146
7.95	0.00110842	1.10689	-0.0004122	-0.5537	-0.00023389	-0.16016	8.681e-05	0.16218	-3.061e-05	0.02193	7.586e-05	-0.02906	0.00013757	0.18363	1.624e-05	-0.19058	-5.438e-05	0.00499	-0.00011434	0.03208
7.975	0.00109827	1.09674	-0.00041722	-0.55872	-0.00023503	-0.1613	7.224e-05	0.14761	-3.579e-05	0.01675	3.675e-05	-0.06817	9.788e-05	0.14394	-3.021e-05	-0.23703	-3.005e-05	0.02932	-0.00013476	0.01166
8	0.00107697	1.07544	-0.00042776	-0.56926	-0.00023443	-0.1607	1.355e-05	0.08892	-3.398e-05	0.01856	2.222e-05	-0.0827	3.043e-05	0.07649	-5.276e-05	-0.25958	2.196e-05	0.08133	-0.00016852	-0.0221
8.025	0.00106156	1.06003	-0.00043189	-0.57339	-0.00022513	-0.1514	-4.833e-05	0.02704	-1.866e-05	0.03388	2.816e-05	-0.07676	-4.895e-05	-0.00289	-4.086e-05	-0.24768	8.847e-05	0.14784	-0.00019497	-0.04855
8.05	0.0010684	1.06687	-0.00042481	-0.56631	-0.00022561	-0.15188	-9.178e-05	-0.01641	4.2e-06	0.05674	4.642e-05	-0.0585	-0.00011653	-0.07047	-1.483e-05	-0.22165	0.00014198	0.20135	-0.00021025	-0.06383
8.075	0.00106235	1.06082	-0.00041029	-0.55179	-0.00023319	-0.15946	-0.00011029	-0.03492	2.509e-05	0.07763	6.685e-05	-0.03807	-0.00014499	-0.09893	5.01e-06	-0.20181	0.00016005	0.21942	-0.0002131	-0.06668
8.1	0.00105411	1.05258	-0.00038482	-0.52632	-0.00024883	-0.1751	-0.0001142	-0.03883	1.98e-05	0.07234	8.711e-05	-0.01781	-0.00013084	-0.08478	2.128e-05	-0.18554	0.00013719	0.19656	-0.00019192	-0.0455
8.125	0.00105153	1.05	-0.00036066	-0.50216	-0.00026997	-0.19624	-0.00011101	-0.03564	1.12e-06	0.05366	0.0001096	0.00468	-0.00010013	-0.05407	4.684e-05	-0.15998	9.896e-05	0.15833	-0.00015826	-0.01184
8.15	0.00106317	1.06164	-0.00033462	-0.47612	-0.00028086	-0.20713	-9.764e-05	-0.02227	9.7e-07	0.05351	0.00012954	0.02462	-5.695e-05	-0.01089	8.984e-05	-0.11698	6.491e-05	0.12428	-0.00013606	0.01036
8.175	0.00107337	1.07184	-0.00029956	-0.44106	-0.00026482	-0.19109	-7.803e-05	-0.00266	3.86e-06	0.0564	0.00013294	0.02802	-1.094e-05	0.03512	0.00012319	-0.08363	3.497e-05	0.09434	-0.00013467	0.01175
8.2	0.00106789	1.06636	-0.00026387	-0.40537	-0.00021437	-0.14064	-5.998e-05	0.01539	6.74e-06	0.05928	0.00011448	0.00956	1.683e-05	0.06289	0.00013708	-0.06974	-1.72e-06	0.05765	-0.00015339	-0.00697
8.225	0.00104803	1.0465	-0.00024519	-0.38669	-0.00014558	-0.07185	-3.66e-05	0.03877	4.24e-06	0.05678	7.702e-05	-0.0279	2.557e-05	0.07163	0.00012171	-0.08511	-3.344e-05	0.02593	-0.00017967	-0.03325
8.25	0.00100686	1.00533	-0.00024114	-0.38264	-8.551e-05	-0.01178	2.54e-06	0.07791	4.88e-06	0.05742	4.032e-05	-0.0646	2.803e-05	0.07409	9.901e-05	-0.10781	-3.942e-05	0.01995	-0.00021386	-0.06744
8.275	0.00094925	0.94772	-0.00022778	-0.36928	-6.244e-05	0.01129	2.938e-05	0.10475	9.83e-06	0.06237	2.343e-05	-0.08149	2.96e-05	0.07566	7.181e-05	-0.13501	-2.468e-05	0.03469	-0.00026133	-0.11491
8.3	0.00088544	0.88391	-0.00022118	-0.36268	-8.327e-05	-0.00954	3.554e-05	0.11091	2.451e-05	0.07705	2.345e-05	-0.08147	3.003e-05	0.07609	4.216e-05	-0.16466	9.79e-06	0.06916	-0.0003115	-0.16508
8.325	0.00083263	0.8311	-0.00022318	-0.36468	-0.00012633	-0.0526	8.22e-06	0.08359	4.323e-05	0.09577	2.992e-05	-0.075	4.685e-05	0.09291	1.434e-05	-0.19248	4.806e-05	0.10743	-0.00035319	-0.20677
8.35	0.00079444	0.79291	-0.00022305	-0.36455	-0.00017964	-0.10591	-4.38e-05	0.03157	5.732e-05	0.10986	2.905e-05	-0.07587	7.451e-05	0.12057	-2.24e-06	-0.20906	8.141e-05	0.14078	-0.00038222	-0.2358
8.375	0.00077063	0.7691	-0.000217	-0.3585	-0.00022241	-0.14868	-8.658e-05	-0.01121	6.389e-05	0.11643	2.325e-05	-0.08167	9.462e-05	0.14068	-3.03e-06	-0.20985	0.00010617	0.16554	-0.00040165	-0.25523
8.4	0.00076022	0.75869	-0.00021275	-0.35425	-0.00024257	-0.16884	-8.577e-05	-0.0104	7.841e-05	0.13095	2.299e-05	-0.08193	8.092e-05	0.12698	2.091e-05	-0.18591	0.00011513	0.1745	-0.00041952	-0.2731
8.425	0.00072928	0.72775	-0.00021748	-0.35898	-0.00025463	-0.1809	-4.457e-05	0.0308	0.00011279	0.16533	2.979e-05	-0.07513	3.803e-05	0.08409	6.924e-05	-0.13758	0.00010334	0.16271	-0.00042861	-0.28219
8.45	0.00066826	0.66673	-0.00021457	-0.35607	-0.00025743	-0.1837	2.18e-05	0.09717	0.00014948	0.20202	3.913e-05	-0.06579	2.97e-06	0.04903	0.00012171	-0.08511	8.586e-05	0.14523	-0.00042494	-0.27852
8.475	0.000606	0.60447	-0.00019918	-0.34068	-0.00025038	-0.17665	8.406e-05	0.15943	0.00015946	0.212	5.237e-05	-0.05255	-1.851e-05	0.02755	0.00016077	-0.04605	8.26e-05	0.14197	-0.00041463	-0.26821
8.5	0.00057095	0.56942	-0.0001735	-0.315	-0.00023164	-0.15791	0.00011534	0.19071	0.00012595	0.17849	6.264e-05	-0.04228	-3.99e-05	0.00616	0.000181	-0.02582	9.059e-05	0.14996	-0.0003931	-0.24668
8.525	0.00057557	0.57404	-0.00014524	-0.28674	-0.00020597	-0.13224	0.00011193	0.1873	4.536e-05	0.0979	5.103e-05	-0.05389	-6.761e-05	-0.02155	0.00017567	-0.03115	0.00010924	0.16861	-0.00037821	-0.23179
8.55	0.00059915	0.59762	-0.00013457	-0.27607	-0.00015853	-0.0848	9.665e-05	0.17202	-6.56e-05	-0.01306	3.304e-05	-0.07188	-9.066e-05	-0.0446	0.00015764	-0.04918	0.00012241	0.18178	-0.00036532	-0.2189
8.575	0.00062656	0.62503	-0.00014602	-0.28752	-0.00010379	-0.03006	8.361e-05	0.15898	-0.0001727	-0.12016	2.434e-05	-0.08058	-9.979e-05	-0.05373	0.0001427	-0.06412	0.00011966	0.17903	-0.00035099	-0.20457
8.6	0.00064992	0.64839	-0.00015794	-0.29944	-6.52e-05	0.00853	7.343e-05	0.1488	-0.00024261	-0.19007	3.556e-05	-0.06936	-0.00010777	-0.06171	0.00014686	-0.05996	0.0001011	0.16047	-0.00033868	-0.19226
8.625	0.00067803	0.6765	-0.00015092	-0.29242	-5.204e-05	0.02169	6.397e-05	0.13934	-0.00027301	-0.22047	4.802e-05	-0.0569	-0.00011505	-0.06899	0.00016254	-0.04428	7.486e-05	0.13423	-0.00032691	-0.18049
8.65	0.00071042	0.70889	-0.00012291	-0.26441	-6.061e-05	0.01312	5.311e-05	0.12848	-0.00027028	-0.21774	5.195e-05	-0.05297	-0.00011075	-0.06469	0.00018279	-0.02403	5.736e-05	0.11673	-0.00032133	-0.17491
8.675	0.00073016	0.72863	-8.773e-05	-0.22923	-7.085e-05	0.00288	4.096e-05	0.11633	-0.000244	-0.19146	3.394e-05	-0.07098	-7.894e-05	-0.03288	0.00019454	-0.01228	5.711e-05	0.11648	-0.00032428	-0.17786
8.7	0.00073013	0.7286	-4.577e-05	-0.18727	-7.437e-05	-0.00064	3.381e-05	0.10918	-0.00019832	-0.14578	-1.889e-05	-0.12381	-3.594e-05	0.01012	0.00020034	-0.00648	6.985e-05	0.12922	-0.00032731	-0.18089
8.725	0.00069781	0.69628	1.09e-06	-0.14041	-7.309e-05	0.00064	4.19e-05	0.11727	-0.00015062	-0.09808	-8.529e-05	-0.19021	4.17e-06	0.05023	0.00020333	-0.00349	9.247e-05	0.15184	-0.00030768	-0.16126
8.75	0.00063436	0.63283	4.234e-05	-0.09916	-7.663e-05	-0.0029	6.831e-05	0.14368	-0.00010445	-0.05191	-0.00015087	-0.25579	3.599e-05	0.08205	0.00022126	0.01444	0.0001157	0.17507	-0.0002755	-0.12908
8.775	0.00055585	0.55432	7.254e-05	-0.06896	-8.832e-05	-0.01459	8.767e-05	0.16304	-6.237e-05	-0.00983	-0.000188	-0.29292	5.909e-05	0.10515	0.00025482	0.048	0.00013267	0.19204	-0.00024703	-0.10061
8.8	0.00048502	0.48349	8.665e-05	-0.05485	-0.00010742	-0.03369	7.122e-05	0.14659	-3.005e-05	0.02249	-0.00019278	-0.2977	7.242e-05	0.11848	0.0002815	0.07468	0.00014337	0.20274	-0.00022382	-0.0774
8.825	0.0004246	0.42307	7.835e-05	-0.06315	-0.00011692	-0.04319	2.517e-05	0.10054	-4.96e-06	0.04758	-0.00017615	-0.28107	8.468e-05	0.13074	0.00027577	0.06895	0.00015334	0.21271	-0.00021733	-0.07091
8.85	0.00037575	0.37422	4.853e-05	-0.09297	-0.00012807	-0.05434	-4.027e-05	0.0351	1.274e-05	0.06528	-0.00015769	-0.26261	9.571e-05	0.14177	0.00024506	0.03824	0.0001492	0.20857	-0.00023474	-0.08832
8.875	0.0003494	0.34787	1.38e-05	-0.1277	-0.00015152	-0.07779	-0.000105	-0.02963	7.26e-06	0.0598	-0.00014674	-0.25166	0.0001074	0.15346	0.00020216	-0.00466	0.00013007	0.18944	-0.00026821	-0.12179
8.9	0.00032668	0.32515	-5.35e-06	-0.14685	-0.00017962	-0.10589	-0.00015171	-0.07634	-3.2e-07	0.05222	-0.00013666	-0.24158	0.00011072	0.15678	0.0001549	-0.05192	9.26e-05	0.15197	-0.00029353	-0.14711
8.925	0.00029852	0.29699	-1.83e-06	-0.14333	-0.00020204	-0.12831	-0.00018713	-0.11176	3.19e-06	0.05573	-0.00011929	-0.22421	9.638e-05	0.14244	0.00011045	-0.09637	4.484e-05	0.10421	-0.00030914	-0.16272
8.95	0.00026325	0.26172	1.347e-05	-0.12803	-0.00021598	-0.14225	-0.00020201	-0.12664	2.119e-05	0.07373	-9.752e-05	-0.20244	6.167e-05	0.10773	7.747e-05	-0.12935	5.16e-06	0.06453	-0.0003109	-0.16448
8.975	0.00023704	0.23551	3.47e-05	-0.1068	-0.00022359	-0.14986	-0.00019904	-0.12367	4.09e-05	0.09344	-7.8e-05	-0.18292	2.847e-05	0.07453	6.57e-05	-0.14112	-1.366e-05	0.04571	-0.00028809	-0.14167
9	0.00023607	0.23454	6.21e-05	-0.0794	-0.00021985	-0.14612	-0.000171	-0.09563	5.637e-05	0.10891	-5.367e-05	-0.15859	1.378e-05	0.05984	7.171e-05	-0.13511	-1.476e-05	0.04461	-0.00024632	-0.0999
9.025	0.00024747	0.24594	9.618e-05	-0.04532	-0.00021606	-0.14233	-0.00012883	-0.05346	5.344e-05	0.10598	-2.572e-05	-0.13064	2.15e-05	0.06756	7.694e-05	-0.12988	1.117e-05	0.07054	-0.00020956	-0.06314
9.05	0.00025048	0.24895	0.0001419	0.0004	-0.00021329	-0.13956	-7.587e-05	-0.0005	2.986e-05	0.0824	-8.92e-06	-0.11384	3.799e-05	0.08405	6.5e-05	-0.14182	6.822e-05	0.12759	-0.0001849	-0.03848
9.075	0.00024402	0.24249	0.00018757	0.04607	-0.00020953	-0.1358	-2.999e-05	0.04538	-1.929e-05	0.03325	-7.13e-06	-0.11205	5.728e-05	0.10334	4.477e-05	-0.16205	0.0001441	0.20347	-0.00016962	-0.0232
9.1	0.00022473	0.2232	0.00021664	0.07514	-0.00019528	-0.12155	-6.44e-06	0.06893	-7.737e-05	-0.02483	-1.014e-05	-0.11506	6.127e-05	0.10733	1.67e-05	-0.19012	0.00021835	0.27772	-0.00015891	-0.01249
9.125	0.00020822	0.20669	0.0002199	0.0784	-0.00017431	-0.10058	-1.263e-05	0.06274	-0.00012035	-0.06781	-6.5e-07	-0.10557	3.27e-05	0.07876	-3.12e-06	-0.20994	0.00027015	0.32952	-0.00015213	-0.00571
9.15	0.00021105	0.20952	0.00019267	0.05117	-0.00014307	-0.06934	-4.753e-05	0.02784	-0.0001272	-0.07466	2.218e-05	-0.08274	-1.403e-05	0.03203	-3.98e-06	-0.2108	0.00029179	0.35116	-0.00013894	0.00748
9.175	0.00024296	0.24143	0.00014153	3e-05	-0.00011359	-0.03986	-8.76e-05	-0.01223	-9.41e-05	-0.04156	4.456e-05	-0.06036	-6.286e-05	-0.0168	1.214e-05	-0.19468	0.0002748	0.33417	-0.00012892	0.0175
9.2	0.00029185	0.29032	8.446e-05	-0.05704	-0.00010127	-0.02754	-0.00012413	-0.04876	-3.545e-05	0.01709	4.899e-05	-0.05593	-0.00010223	-0.05617	3.751e-05	-0.16931	0.00022969	0.28906	-0.00012229	0.02413
9.225	0.00032729	0.32576	4.196e-05	-0.09954	-7.833e-05	-0.0046	-0.00014883	-0.07346	2.293e-05	0.07547	3.399e-05	-0.07093	-0.0001178	-0.07174	7.873e-05	-0.12809	0.00018205	0.24142	-0.00012176	0.02466
9.25	0.00032787	0.32634	2.507e-05	-0.11643	-3.122e-05	0.04251	-0.00016001	-0.08464	5.639e-05	0.10893	2.17e-06	-0.10275	-0.00010376	-0.0577	0.00012486	-0.08196	0.00013775	0.19712	-0.00011005	0.03637
9.275	0.00029024	0.28871	1.4e-05	-0.1275	2.551e-05	0.09924	-0.00016179	-0.08642	6.277e-05	0.11531	-4.134e-05	-0.14626	-6.256e-05	-0.0165	0.00018053	-0.02629	0.00010265	0.16202	-8.728e-05	0.05914
9.3	0.00023882	0.23729	5.08e-06	-0.13642	7.44e-05	0.14813	-0.00016715	-0.09178	5.891e-05	0.11145	-7.781e-05	-0.18273	-5.5e-07	0.04551	0.00023032	0.0235	9.273e-05	0.1521	-7.715e-05	0.06927
9.325	0.00020108	0.19955	-2.47e-06	-0.14397	9.534e-05	0.16907	-0.00017725	-0.10188	5.227e-05	0.10481	-9.975e-05	-0.20467	5.281e-05	0.09887	0.00024768	0.04086	0.00011063	0.17	-9.443e-05	0.05199
9.35	0.00018988	0.18835	-4.6e-06	-0.1461	9.014e-05	0.16387	-0.00017716	-0.10179	4.882e-05	0.10136	-0.00011325	-0.21817	9.761e-05	0.14367	0.0002197	0.01288	0.00014846	0.20783	-0.0001377	0.00872
9.375	0.00018476	0.18323	-7.93e-06	-0.14943	7.961e-05	0.15334	-0.00017743	-0.10206	3.771e-05	0.09025	-0.00011756	-0.22248	0.0001312	0.17726	0.00015206	-0.05476	0.00019085	0.25022	-0.00020955	-0.06313
9.4	0.00016402	0.16249	-1.46e-05	-0.1561	7.285e-05	0.14658	-0.00017206	-0.09669	1.653e-05	0.06907	-0.00010914	-0.21406	0.00016748	0.21354	6.598e-05	-0.14084	0.00021124	0.27061	-0.00027845	-0.13203
9.425	0.00013284	0.13131	-2.11e-06	-0.14361	6.9e-05	0.14273	-0.00016638	-0.09101	-5.42e-06	0.04712	-9.161e-05	-0.19653	0.00020961	0.25567	-2.6e-06	-0.20942	0.00020022	0.25959	-0.00032104	-0.17462
9.45	0.00010634	0.10481	2.568e-05	-0.11582	7.137e-05	0.1451	-0.00015483	-0.07946	-1.344e-05	0.0391	-7.492e-05	-0.17984	0.00024056	0.28662	-3.93e-05	-0.24612	0.00016856	0.22793	-0.00033666	-0.19024
9.475	9.012e-05	0.08859	4.744e-05	-0.09406	8.192e-05	0.15565	-0.00013577	-0.0604	-1.494e-05	0.0376	-5.779e-05	-0.16271	0.00025239	0.29845	-5.421e-05	-0.26103	0.00012924	0.18861	-0.00031306	-0.16664
9.5	8.443e-05	0.0829	3.921e-05	-0.10229	7.527e-05	0.149	-0.00010984	-0.03447	-8e-06	0.04454	-2.794e-05	-0.13286	0.00024763	0.29369	-6.801e-05	-0.27483	0.00010743	0.1668	-0.00026862	-0.1222
9.525	9.525e-05	0.09372	7.12e-06	-0.13438	5.029e-05	0.12402	-7.836e-05	-0.00299	-4.8e-07	0.05206	1.297e-05	-0.09195	0.00023029	0.27635	-7.937e-05	-0.28619	8.358e-05	0.14295	-0.00022604	-0.07962
9.55	0.00011767	0.11614	-2.368e-05	-0.16518	1.671e-05	0.09044	-5.703e-05	0.01834	1.365e-05	0.06619	5.069e-05	-0.05423	0.0002083	0.25436	-0.00010909	-0.31591	5.854e-05	0.11791	-0.00019415	-0.04773
9.575	0.00013744	0.13591	-5.046e-05	-0.19196	-8.1e-06	0.06563	-4.972e-05	0.02565	2.747e-05	0.08001	7.694e-05	-0.02798	0.00018036	0.22642	-0.00015865	-0.36547	3.343e-05	0.0928	-0.00018148	-0.03506
9.6	0.00012559	0.12406	-7.13e-05	-0.2128	-1.57e-05	0.05803	-4.919e-05	0.02618	2.574e-05	0.07828	6.962e-05	-0.0353	0.00013859	0.18465	-0.00021064	-0.41746	2.868e-05	0.08805	-0.00018734	-0.04092
9.625	8.546e-05	0.08393	-8.393e-05	-0.22543	-7.74e-06	0.06599	-6.13e-05	0.01407	1.553e-05	0.06807	3.524e-05	-0.06968	0.00010033	0.14639	-0.0002455	-0.45232	5.216e-05	0.11153	-0.00019733	-0.05091
9.65	2.673e-05	0.0252	-8.872e-05	-0.23022	-6.45e-06	0.06728	-8.311e-05	-0.00774	-7.7e-07	0.05177	-8.09e-06	-0.11301	7.365e-05	0.11971	-0.00026321	-0.47003	9.284e-05	0.15221	-0.00019462	-0.0482
9.675	-3.477e-05	-0.0363	-8.445e-05	-0.22595	-3.586e-05	0.03787	-9.771e-05	-0.02234	-2.557e-05	0.02697	-4.862e-05	-0.15354	7.301e-05	0.11907	-0.00025701	-0.46383	0.00012776	0.18713	-0.00018918	-0.04276
9.7	-7.013e-05	-0.07166	-8.363e-05	-0.22513	-8.051e-05	-0.00678	-7.985e-05	-0.00448	-4.367e-05	0.00887	-6.987e-05	-0.17479	0.0001055	0.15156	-0.00022389	-0.43071	0.00014126	0.20063	-0.00020486	-0.05844
9.725	-6.44e-05	-0.06593	-8.78e-05	-0.2293	-0.00013394	-0.06021	-3.232e-05	0.04305	-4.612e-05	0.00642	-6.863e-05	-0.17355	0.00014544	0.1915	-0.00016687	-0.37369	0.0001295	0.18887	-0.00023102	-0.0846
9.75	-2.054e-05	-0.02207	-9.343e-05	-0.23493	-0.00018276	-0.10903	2.376e-05	0.09913	-2.655e-05	0.02599	-6.122e-05	-0.16614	0.00016108	0.20714	-0.00011608	-0.3229	0.00010119	0.16056	-0.00027306	-0.12664
9.775	3.325e-05	0.03172	-8.416e-05	-0.22566	-0.00020907	-0.13534	5.222e-05	0.12759	4.91e-06	0.05745	-5.985e-05	-0.16477	0.00013815	0.18421	-8.55e-05	-0.29232	7.061e-05	0.12998	-0.00031484	-0.16842
9.8	7.016e-05	0.06863	-4.339e-05	-0.18489	-0.00021415	-0.14042	5.923e-05	0.1346	2.509e-05	0.07763	-7.697e-05	-0.18189	9.742e-05	0.14348	-7.172e-05	-0.27854	4.751e-05	0.10688	-0.00033984	-0.19342
9.825	8.568e-05	0.08415	1.216e-05	-0.12934	-0.00020768	-0.13395	4.842e-05	0.12379	2.306e-05	0.0756	-0.00011118	-0.2161	6.566e-05	0.11172	-6.646e-05	-0.27328	5.205e-05	0.11142	-0.00035167	-0.20525
9.85	9.353e-05	0.092	6.291e-05	-0.07859	-0.00019868	-0.12495	2.955e-05	0.10492	1.229e-05	0.06483	-0.00015413	-0.25905	4.39e-05	0.08996	-6.171e-05	-0.26853	7.857e-05	0.13794	-0.00034485	-0.19843
9.875	0.00011062	0.10909	9.505e-05	-0.04645	-0.0001794	-0.10567	2.2e-05	0.09737	1.524e-05	0.06778	-0.00018831	-0.29323	2.196e-05	0.06802	-5.426e-05	-0.26108	0.00011487	0.17424	-0.00030979	-0.16337
9.9	0.00012868	0.12715	0.00010625	-0.03525	-0.00013582	-0.06209	4.366e-05	0.11903	3.084e-05	0.08338	-0.00020421	-0.30913	1.104e-05	0.0571	-3.881e-05	-0.24563	0.00013308	0.19245	-0.00026037	-0.11395
9.925	0.00012887	0.12734	9.686e-05	-0.04464	-8.33e-05	-0.00957	8.072e-05	0.15609	5.251e-05	0.10505	-0.00019519	-0.30011	2.549e-05	0.07155	-1.926e-05	-0.22608	0.00012383	0.1832	-0.00023465	-0.08823
9.95	0.00011346	0.11193	8.192e-05	-0.05958	-3.302e-05	0.04071	0.00011128	0.18665	6.277e-05	0.11531	-0.00017996	-0.28488	5.289e-05	0.09895	1.072e-05	-0.1961	0.00011131	0.17068	-0.00022196	-0.07554
9.975	8.066e-05	0.07913	6.768e-05	-0.07382	2.176e-05	0.09549	0.00011643	0.1918	6.452e-05	0.11706	-0.00018374	-0.28866	7.563e-05	0.12169	6.787e-05	-0.13895	8.946e-05	0.14883	-0.00022685	-0.08043
10	3.205e-05	0.03052	4.816e-05	-0.09334	7.337e-05	0.1471	9.856e-05	0.17393	6.611e-05	0.11865	-0.0002044	-0.30932	8.659e-05	0.13265	0.00012349	-0.08333	6.489e-05	0.12426	-0.00025388	-0.10746
10.025	-1.275e-05	-0.01428	3.815e-05	-0.10335	0.00011675	0.19048	5.262e-05	0.12799	4.449e-05	0.09703	-0.00022436	-0.32928	9.072e-05	0.13678	0.00015216	-0.05466	4.112e-05	0.10049	-0.00028993	-0.14351
10.05	-2.849e-05	-0.03002	5.322e-05	-0.08828	0.00014166	0.21539	7.49e-06	0.08286	-9.28e-06	0.04326	-0.0002235	-0.32842	9.572e-05	0.14178	0.00016232	-0.0445	3.189e-05	0.09126	-0.00033916	-0.19274
10.075	-2.077e-05	-0.0223	8.844e-05	-0.05306	0.00014096	0.21469	-2.169e-05	0.05368	-7.937e-05	-0.02683	-0.00019616	-0.30108	0.00010536	0.15142	0.00017779	-0.02903	4.105e-05	0.10042	-0.00037613	-0.22971
10.1	6.69e-06	0.00516	0.00012119	-0.02031	0.0001165	0.19023	-2.427e-05	0.0511	-0.00013919	-0.08665	-0.00015719	-0.26211	0.00010747	0.15353	0.00019393	-0.01289	6.332e-05	0.12269	-0.0003905	-0.24408
10.125	2.984e-05	0.02831	0.00012138	-0.02012	7.802e-05	0.15175	9.53e-06	0.0849	-0.00017232	-0.11978	-0.00013113	-0.23605	0.00010081	0.14687	0.000191	-0.01582	8.85e-05	0.14787	-0.00036736	-0.22094
10.15	3.57e-05	0.03417	8.721e-05	-0.05429	4.219e-05	0.11592	5.631e-05	0.13168	-0.00017489	-0.12235	-0.00013121	-0.23613	8.945e-05	0.13551	0.00016725	-0.03957	0.00010911	0.16848	-0.00031513	-0.16871
10.175	1.38e-05	0.01227	4.09e-05	-0.1006	2.156e-05	0.09529	0.00010096	0.17633	-0.00016059	-0.10805	-0.00012985	-0.23477	9.058e-05	0.13664	0.00012622	-0.0806	0.00011799	0.17736	-0.00023131	-0.08489
10.2	-2.472e-05	-0.02625	7.4e-06	-0.1341	1.912e-05	0.09285	0.00013083	0.2062	-0.00014755	-0.09501	-0.00011101	-0.21593	0.00010676	0.15282	8.449e-05	-0.12233	0.00011799	0.17736	-0.00015346	-0.00704
10.225	-6.415e-05	-0.06568	-1.37e-06	-0.14287	3.32e-05	0.10693	0.00015133	0.2267	-0.0001446	-0.09206	-8.581e-05	-0.19073	0.00013684	0.1829	5.402e-05	-0.1528	9.546e-05	0.15483	-0.00011553	0.03089
10.25	-8.573e-05	-0.08726	5.77e-06	-0.13573	5.264e-05	0.12637	0.00016479	0.24016	-0.00015835	-0.10581	-7.735e-05	-0.18227	0.00017084	0.2169	4.406e-05	-0.16276	5.102e-05	0.11039	-0.00011695	0.02947
10.275	-8.253e-05	-0.08406	2.95e-05	-0.112	7.245e-05	0.14618	0.0001724	0.24777	-0.00017189	-0.11935	-8.017e-05	-0.18509	0.0001943	0.24036	6.024e-05	-0.14658	-3.4e-06	0.05597	-0.00014366	0.00276
10.3	-6.97e-05	-0.07123	6.188e-05	-0.07962	8.153e-05	0.15526	0.00016643	0.2418	-0.00017277	-0.12023	-0.00010298	-0.2079	0.00018615	0.23221	8.504e-05	-0.12178	-4.768e-05	0.01169	-0.00015907	-0.01265
10.325	-7.733e-05	-0.07886	0.00010036	-0.04114	7.451e-05	0.14824	0.00012845	0.20382	-0.00016525	-0.11271	-0.00015091	-0.25583	0.0001423	0.18836	0.00010171	-0.10511	-7.251e-05	-0.01314	-0.00013098	0.01544
10.35	-0.00011394	-0.11547	0.00012405	-0.01745	6.705e-05	0.14078	6.969e-05	0.14506	-0.00015897	-0.10643	-0.00019703	-0.30195	7.826e-05	0.12432	9.416e-05	-0.11266	-9.213e-05	-0.03276	-6.822e-05	0.0782
10.375	-0.00015567	-0.1572	0.00011868	-0.02282	6.568e-05	0.13941	2.984e-05	0.10521	-0.00016406	-0.11152	-0.00022042	-0.32534	2.1e-05	0.06706	6.638e-05	-0.14044	-9.779e-05	-0.03842	-6.95e-06	0.13947
10.4	-0.00019043	-0.19196	9.701e-05	-0.04449	6.195e-05	0.13568	2.616e-05	0.10153	-0.00017999	-0.12745	-0.00020075	-0.30567	-9.41e-06	0.03665	4.483e-05	-0.16199	-8.56e-05	-0.02623	2.457e-05	0.17099
10.425	-0.00019764	-0.19917	6.342e-05	-0.07808	6.234e-05	0.13607	4.549e-05	0.12086	-0.00019718	-0.14464	-0.00014945	-0.25437	-2.087e-05	0.02519	3.692e-05	-0.1699	-4.546e-05	0.01391	1.839e-05	0.16481
10.45	-0.00017793	-0.17946	1.795e-05	-0.12355	4.9e-05	0.12273	7.343e-05	0.1488	-0.00020601	-0.15347	-9.632e-05	-0.20124	-1.705e-05	0.02901	3.484e-05	-0.17198	-3.65e-06	0.05572	-9.97e-06	0.13645
10.475	-0.00013975	-0.14128	-1.772e-05	-0.15922	2.506e-05	0.09879	9.611e-05	0.17148	-0.00018997	-0.13743	-4.377e-05	-0.14869	5.94e-06	0.052	3.192e-05	-0.1749	2.85e-05	0.08787	-5.595e-05	0.09047
10.5	-9.601e-05	-0.09754	-4.658e-05	-0.18808	2.89e-06	0.07662	0.00010289	0.17826	-0.00014706	-0.09452	-6.99e-06	-0.11191	4.161e-05	0.08767	1.875e-05	-0.18807	5.812e-05	0.11749	-8.622e-05	0.0602
10.525	-5.895e-05	-0.06048	-7.014e-05	-0.21164	-1.389e-05	0.05984	0.00010967	0.18504	-9.755e-05	-0.04501	7.24e-06	-0.09768	7.98e-05	0.12586	1.07e-06	-0.20575	8.659e-05	0.14596	-9.042e-05	0.056
10.55	-3.332e-05	-0.03485	-9.096e-05	-0.23246	-3.571e-05	0.03802	0.00010879	0.18416	-5.517e-05	-0.00263	3.62e-06	-0.1013	0.00010979	0.15585	-1.239e-05	-0.21921	0.00011069	0.17006	-8.221e-05	0.06421
10.575	-1.714e-05	-0.01867	-0.00012144	-0.26294	-6.104e-05	0.01269	0.00011364	0.18901	-2.504e-05	0.0275	-2.094e-05	-0.12586	0.00011966	0.16572	-2.933e-05	-0.23615	0.00012713	0.1865	-8.228e-05	0.06414
10.6	-2.82e-06	-0.00435	-0.00015749	-0.29899	-9.007e-05	-0.01634	0.00012365	0.19902	-9.74e-06	0.0428	-5.98e-05	-0.16472	0.00011288	0.15894	-6.006e-05	-0.26688	0.00013512	0.19449	-9.896e-05	0.04746
10.625	4.05e-06	0.00252	-0.00018591	-0.32741	-0.00010404	-0.03031	0.00012612	0.20149	-1.154e-05	0.041	-9.886e-05	-0.20378	9.366e-05	0.13972	-8.89e-05	-0.29572	0.00011676	0.17613	-0.00013236	0.01406
10.65	3.061e-05	0.02908	-0.00019153	-0.33303	-0.00010167	-0.02794	0.0001168	0.19217	-1.19e-05	0.04064	-0.00011971	-0.22463	7.48e-05	0.12086	-9.477e-05	-0.30159	8.6e-05	0.14537	-0.00018136	-0.03494
10.675	7.853e-05	0.077	-0.00017109	-0.31259	-7.871e-05	-0.00498	9.273e-05	0.1681	-1.275e-05	0.03979	-0.00011959	-0.22451	6.503e-05	0.11109	-7.638e-05	-0.2832	6.447e-05	0.12384	-0.00023401	-0.08759
10.7	0.00012464	0.12311	-0.00014949	-0.29099	-3.785e-05	0.03588	6.75e-05	0.14287	-2.33e-05	0.02924	-9.547e-05	-0.20039	8.034e-05	0.1264	-6.604e-05	-0.27286	5.251e-05	0.11188	-0.00027882	-0.1324
10.725	0.00013947	0.13794	-0.00014038	-0.28188	1.648e-05	0.09021	6.082e-05	0.13619	-2.997e-05	0.02257	-6.256e-05	-0.16748	0.00010389	0.14995	-6.321e-05	-0.27003	3.584e-05	0.09521	-0.00030757	-0.16115
10.75	0.00010094	0.09941	-0.0001399	-0.2814	6.276e-05	0.13649	7.174e-05	0.14711	-2.304e-05	0.0295	-3.233e-05	-0.13725	0.00011849	0.16455	-6.961e-05	-0.27643	1.49e-06	0.06086	-0.00031182	-0.1654
10.775	4.34e-05	0.04187	-0.00012654	-0.26804	7.206e-05	0.14579	8.745e-05	0.16282	-2.191e-05	0.03063	-1.43e-05	-0.11922	0.00013337	0.17943	-8.873e-05	-0.29555	-4.736e-05	0.01201	-0.00029208	-0.14566

## Sheet: 32kHz
Time (ms)	32kHz 10dB Atten	32kHz 10dB Atten, normalised	32kHz 20dB Atten	32kHz 20dB Atten, normalised	32kHz 30dB Atten	32kHz 30dB Atten, normalised	32kHz 40dB Atten	32kHz 40dB Atten, normalised	32kHz 50dB Atten	32kHz 50dB Atten, normalised	32kHz 60dB Atten	32kHz 60dB Atten, normalised	32kHz 55dB Atten	32kHz 55dB Atten, normalised	32kHz 65dB Atten	32kHz 65dB Atten, normalised	32kHz 70dB Atten	32kHz 70dB Atten, normalised	32kHz 80dB Atten	32kHz 80dB Atten, normalised
-2	4.512e-05	0	-0.00029968	0	-5.22e-05	0	-0.00010176	0	-0.00015027	0	-0.0002414	0	-0.00019976	0	-6.142e-05	0	0.0002712	0	9.637e-05	0
-1.975	2.787e-05	-0.01725	-0.0003084	-0.00872	-1.611e-05	0.03609	-5.202e-05	0.04974	-0.00016972	-0.01945	-0.00020629	0.03511	-0.00016817	0.03159	-0.00012753	-0.06611	0.00028074	0.00954	0.00010593	0.00956
-1.95	6.18e-06	-0.03894	-0.00029052	0.00916	1.89e-05	0.0711	-4.19e-06	0.09757	-0.00016638	-0.01611	-0.00014535	0.09605	-0.00014703	0.05273	-0.00018138	-0.11996	0.0002663	-0.0049	0.00010275	0.00638
-1.925	-2.92e-06	-0.04804	-0.00025891	0.04077	3.091e-05	0.08311	2.172e-05	0.12348	-0.00014387	0.0064	-7.049e-05	0.17091	-0.00010795	0.09181	-0.00021825	-0.15683	0.00024882	-0.02238	9.964e-05	0.00327
-1.9	8.85e-06	-0.03627	-0.00023309	0.06659	1.821e-05	0.07041	1.699e-05	0.11875	-0.00011361	0.03666	-9e-06	0.2324	-5.251e-05	0.14725	-0.00022719	-0.16577	0.00023645	-0.03475	0.00010283	0.00646
-1.875	2.791e-05	-0.01721	-0.00021687	0.08281	1.855e-05	0.07075	-2.003e-05	0.08173	-8.791e-05	0.06236	1.9e-05	0.2604	-1.298e-05	0.18678	-0.00020514	-0.14372	0.00023459	-0.03661	0.00010581	0.00944
-1.85	4.242e-05	-0.0027	-0.00019835	0.10133	3.792e-05	0.09012	-7.577e-05	0.02599	-8.075e-05	0.06952	2.528e-05	0.26668	-4.5e-07	0.19931	-0.00016526	-0.10384	0.00024812	-0.02308	9.875e-05	0.00238
-1.825	3.268e-05	-0.01244	-0.00018694	0.11274	6.44e-05	0.1166	-0.00014561	-0.04385	-9.038e-05	0.05989	1.913e-05	0.26053	-1.07e-05	0.18906	-0.00012491	-0.06349	0.00027607	0.00487	8.827e-05	-0.0081
-1.8	-1.606e-05	-0.06118	-0.0001873	0.11238	8.12e-05	0.1334	-0.0002104	-0.10864	-0.00010906	0.04121	1.32e-05	0.2546	-3.063e-05	0.16913	-9.886e-05	-0.03744	0.00032667	0.05547	9.374e-05	-0.00263
-1.775	-8.576e-05	-0.13088	-0.00020931	0.09037	8.407e-05	0.13627	-0.00025436	-0.1526	-0.00011844	0.03183	1.577e-05	0.25717	-3.954e-05	0.16022	-0.0001076	-0.04618	0.00037581	0.10461	0.00012267	0.0263
-1.75	-0.00014542	-0.19054	-0.00023441	0.06527	7.016e-05	0.12236	-0.00026433	-0.16257	-9.533e-05	0.05494	3.201e-05	0.27341	-3.427e-05	0.16549	-0.0001528	-0.09138	0.00041228	0.14108	0.00016994	0.07357
-1.725	-0.00016889	-0.21401	-0.00024049	0.05919	5.161e-05	0.10381	-0.00023772	-0.13596	-5.123e-05	0.09904	5.857e-05	0.29997	-1.758e-05	0.18218	-0.00021892	-0.1575	0.00042202	0.15082	0.00022528	0.12891
-1.7	-0.00013691	-0.18203	-0.00022828	0.0714	3.68e-05	0.089	-0.00017375	-0.07199	-9.93e-06	0.14034	8.205e-05	0.32345	-1.688e-05	0.18288	-0.00027629	-0.21487	0.00040676	0.13556	0.0002654	0.16903
-1.675	-7.314e-05	-0.11826	-0.00020562	0.09406	3.438e-05	0.08658	-9.78e-05	0.00396	1.776e-05	0.16803	9.056e-05	0.33196	-3.069e-05	0.16907	-0.00028603	-0.22461	0.00038665	0.11545	0.00027667	0.1803
-1.65	4.95e-06	-0.04017	-0.00016897	0.13071	5.548e-05	0.10768	-3.68e-05	0.06496	1.655e-05	0.16682	7.862e-05	0.32002	-4.981e-05	0.14995	-0.0002505	-0.18908	0.00037024	0.09904	0.00026111	0.16474
-1.625	6.926e-05	0.02414	-0.00012294	0.17674	7.844e-05	0.13064	1.26e-06	0.10302	-2.46e-06	0.14781	6.052e-05	0.30192	-4.264e-05	0.15712	-0.0001902	-0.12878	0.00035971	0.08851	0.00023473	0.13836
-1.6	0.00011283	0.06771	-7.611e-05	0.22357	9.704e-05	0.14924	3.947e-05	0.14123	-2.321e-05	0.12706	3.13e-05	0.2727	-2.511e-05	0.17465	-0.00012937	-0.06795	0.00035601	0.08481	0.00021241	0.11604
-1.575	0.00012291	0.07779	-3.353e-05	0.26615	0.00011829	0.17049	6.32e-05	0.16496	-4.399e-05	0.10628	1.009e-05	0.25149	-2.634e-05	0.17342	-8.579e-05	-0.02437	0.00034682	0.07562	0.00020044	0.10407
-1.55	9.462e-05	0.0495	1.49e-06	0.30117	0.00014624	0.19844	7.437e-05	0.17613	-6.72e-05	0.08307	1.744e-05	0.25884	-6.183e-05	0.13793	-7.465e-05	-0.01323	0.00033113	0.05993	0.00019695	0.10058
-1.525	4.765e-05	0.00253	1.003e-05	0.30971	0.00016338	0.21558	9.027e-05	0.19203	-9.5e-05	0.05527	5.275e-05	0.29415	-0.00012573	0.07403	-8.531e-05	-0.02389	0.00031388	0.04268	0.00018646	0.09009
-1.5	7.22e-06	-0.0379	-1.599e-05	0.28369	0.00015816	0.21036	0.00011868	0.22044	-0.00011376	0.03651	7.928e-05	0.32068	-0.00017265	0.02711	-0.0001016	-0.04018	0.00030253	0.03133	0.00016324	0.06687
-1.475	-1.446e-05	-0.05958	-7.716e-05	0.22252	0.00013781	0.19001	0.00014747	0.24923	-0.00011449	0.03578	7.362e-05	0.31502	-0.00019191	0.00785	-0.00011221	-0.05079	0.00027927	0.00807	0.00012533	0.02896
-1.45	-1.145e-05	-0.05657	-0.0001504	0.14928	0.00010537	0.15757	0.00017276	0.27452	-9.691e-05	0.05336	4.025e-05	0.28165	-0.00018487	0.01489	-0.00012475	-0.06333	0.0002392	-0.032	7.953e-05	-0.01684
-1.425	1.803e-05	-0.02709	-0.00019815	0.10153	7.136e-05	0.12356	0.00019375	0.29551	-6.982e-05	0.08045	-1.152e-05	0.22988	-0.00015881	0.04095	-0.00013466	-0.07324	0.00019534	-0.07586	3.05e-05	-0.06587
-1.4	5.597e-05	0.01085	-0.00019903	0.10065	3.732e-05	0.08952	0.00020174	0.3035	-3.261e-05	0.11766	-6.292e-05	0.17848	-0.00013324	0.06652	-0.00013735	-0.07593	0.00016288	-0.10832	-9.3e-07	-0.0973
-1.375	8.288e-05	0.03776	-0.00018241	0.11727	2.508e-05	0.07728	0.00018445	0.28621	9.15e-06	0.15942	-0.0001025	0.1389	-0.00011716	0.0826	-0.00013452	-0.0731	0.0001484	-0.1228	-2.492e-05	-0.12129
-1.35	9.47e-05	0.04958	-0.00017898	0.1207	4.077e-05	0.09297	0.00013833	0.24009	4.396e-05	0.19423	-0.00011864	0.12276	-0.00012066	0.0791	-0.00012413	-0.06271	0.00014747	-0.12373	-3.362e-05	-0.12999
-1.325	9.279e-05	0.04767	-0.00018178	0.1179	6.738e-05	0.11958	8.148e-05	0.18324	6.036e-05	0.21063	-0.00012701	0.11439	-0.00013892	0.06084	-0.00011317	-0.05175	0.00017129	-0.09991	-1.923e-05	-0.1156
-1.3	8.101e-05	0.03589	-0.00018629	0.11339	7.25e-05	0.1247	1.845e-05	0.12021	5.334e-05	0.20361	-0.00013798	0.10342	-0.00016094	0.03882	-0.00011582	-0.0544	0.00021107	-0.06013	-7.97e-06	-0.10434
-1.275	6.351e-05	0.01839	-0.00019211	0.10757	6.004e-05	0.11224	-3.787e-05	0.06389	3.044e-05	0.18071	-0.00016105	0.08035	-0.00016409	0.03567	-0.0001342	-0.07278	0.00025724	-0.01396	-8.24e-06	-0.10461
-1.25	3.999e-05	-0.00513	-0.00021506	0.08462	3.568e-05	0.08788	-9.192e-05	0.00984	2.45e-06	0.15272	-0.00019209	0.04931	-0.00016131	0.03845	-0.0001536	-0.09218	0.00030373	0.03253	-1.893e-05	-0.1153
-1.225	3.034e-05	-0.01478	-0.0002505	0.04918	1.609e-05	0.06829	-0.00013469	-0.03293	-2.235e-05	0.12792	-0.00021526	0.02614	-0.00015306	0.0467	-0.0001548	-0.09338	0.00034212	0.07092	-3.158e-05	-0.12795
-1.2	3.958e-05	-0.00554	-0.00027555	0.02413	2.702e-05	0.07922	-0.00015369	-0.05193	-4.456e-05	0.10571	-0.00022335	0.01805	-0.00014614	0.05362	-0.00013509	-0.07367	0.00036742	0.09622	-4.923e-05	-0.1456
-1.175	5.441e-05	0.00929	-0.00025943	0.04025	6.991e-05	0.12211	-0.00014015	-0.03839	-5.714e-05	0.09313	-0.00021103	0.03037	-0.00015099	0.04877	-0.00011113	-0.04971	0.00037934	0.10814	-6.416e-05	-0.16053
-1.15	7.326e-05	0.02814	-0.00020999	0.08969	0.00012132	0.17352	-0.00010027	0.00149	-5.568e-05	0.09459	-0.00017009	0.07131	-0.00016911	0.03065	-9.989e-05	-0.03847	0.00038631	0.11511	-7.525e-05	-0.17162
-1.125	8.671e-05	0.04159	-0.00013696	0.16272	0.00014211	0.19431	-5.171e-05	0.05005	-4.144e-05	0.10883	-9.334e-05	0.14806	-0.00019237	0.00739	-0.00011271	-0.05129	0.00038875	0.11755	-8.267e-05	-0.17904
-1.1	8.282e-05	0.0377	-5.153e-05	0.24815	0.00012942	0.18162	-2.67e-05	0.07506	-1.329e-05	0.13698	-1.344e-05	0.22796	-0.00021705	-0.01729	-0.0001386	-0.07718	0.00037897	0.10777	-8.114e-05	-0.17751
-1.075	7.405e-05	0.02893	1.828e-05	0.31796	0.00010692	0.15912	-3.654e-05	0.06522	1.381e-05	0.16408	3.882e-05	0.28022	-0.00024125	-0.04149	-0.0001606	-0.09918	0.00034191	0.07071	-6.696e-05	-0.16333
-1.05	5.052e-05	0.0054	6.269e-05	0.36237	7.945e-05	0.13165	-7.304e-05	0.02872	1.411e-05	0.16438	6.234e-05	0.30374	-0.0002464	-0.04664	-0.00015668	-0.09526	0.00027475	0.00355	-3.634e-05	-0.13271
-1.025	-1.9e-07	-0.04531	8.816e-05	0.38784	5.812e-05	0.11032	-0.00012385	-0.02209	-4.72e-06	0.14555	6.753e-05	0.30893	-0.0002215	-0.02174	-0.0001217	-0.06028	0.00018904	-0.08216	-2.08e-06	-0.09845
-1	-5.64e-05	-0.10152	0.00010198	0.40166	4.685e-05	0.09905	-0.00014949	-0.04773	-2.258e-05	0.12769	4.611e-05	0.28751	-0.00016654	0.03322	-6.824e-05	-0.00682	0.00010544	-0.16576	1.585e-05	-0.08052
-0.975	-8.734e-05	-0.13246	0.0001036	0.40328	5.5e-05	0.1072	-0.00014616	-0.0444	-3.076e-05	0.11951	2.322e-05	0.26462	-0.00010299	0.09677	-1.554e-05	0.04588	5.187e-05	-0.21933	1.966e-05	-0.07671
-0.95	-8.082e-05	-0.12594	9.034e-05	0.39002	7.083e-05	0.12303	-0.00011601	-0.01425	-3.144e-05	0.11883	1.539e-05	0.25679	-4.576e-05	0.154	1.882e-05	0.08024	5.639e-05	-0.21481	1.815e-05	-0.07822
-0.925	-5.853e-05	-0.10365	6.86e-05	0.36828	7.875e-05	0.13095	-8.376e-05	0.018	-3.052e-05	0.11975	1.857e-05	0.25997	-7.56e-06	0.1922	2.248e-05	0.0839	0.00010846	-0.16274	2.88e-06	-0.09349
-0.9	-3.753e-05	-0.08265	4.593e-05	0.34561	0.00010128	0.15348	-6.988e-05	0.03188	-2.382e-05	0.12645	1.258e-05	0.25398	-9.16e-06	0.1906	-1.35e-06	0.06007	0.00017986	-0.09134	-2.473e-05	-0.1211
-0.875	-1.504e-05	-0.06016	3.216e-05	0.33184	0.00012418	0.17638	-5.843e-05	0.04333	-2.932e-05	0.12095	4.2e-06	0.2456	-5.976e-05	0.14	-2.991e-05	0.03151	0.00023788	-0.03332	-4.734e-05	-0.14371
-0.85	1.921e-05	-0.02591	2.989e-05	0.32957	0.00014552	0.19772	-5.22e-05	0.04956	-3.765e-05	0.11262	4.42e-06	0.24582	-0.00014579	0.05397	-4.643e-05	0.01499	0.00026524	-0.00596	-5.42e-05	-0.15057
-0.825	5.813e-05	0.01301	3.186e-05	0.33154	0.000151	0.2032	-5.132e-05	0.05044	-4.789e-05	0.10238	7.34e-06	0.24874	-0.00022274	-0.02298	-6.235e-05	-0.00093	0.00024819	-0.02301	-3.417e-05	-0.13054
-0.8	7.736e-05	0.03224	2.577e-05	0.32545	0.00014136	0.19356	-6.909e-05	0.03267	-4.516e-05	0.10511	1.006e-05	0.25146	-0.00025382	-0.05406	-7.642e-05	-0.015	0.00021294	-0.05826	1.11e-05	-0.08527
-0.775	5.997e-05	0.01485	1.467e-05	0.31435	0.00010482	0.15702	-0.00010982	-0.00806	-1.467e-05	0.1356	1.005e-05	0.25145	-0.00024028	-0.04052	-7.408e-05	-0.01266	0.00017732	-0.09388	5.622e-05	-0.04015
-0.75	1.109e-05	-0.03403	3.31e-06	0.30299	4.6e-05	0.0982	-0.00015787	-0.05611	3.214e-05	0.18241	5.41e-06	0.24681	-0.00019338	0.00638	-5.157e-05	0.00985	0.00014983	-0.12137	8.282e-05	-0.01355
-0.725	-5.481e-05	-0.09993	-1.98e-06	0.2977	-1.936e-05	0.03284	-0.00019221	-0.09045	7.327e-05	0.22354	-5.47e-06	0.23593	-0.00013453	0.06523	-1.675e-05	0.04467	0.0001375	-0.1337	8.101e-05	-0.01536
-0.7	-0.00010539	-0.15051	5.28e-06	0.30496	-6.137e-05	-0.00917	-0.00020535	-0.10359	0.00010172	0.25199	-3.485e-05	0.20655	-9.341e-05	0.10635	1.45e-06	0.06287	0.00014029	-0.13091	5.914e-05	-0.03723
-0.675	-0.00011037	-0.15549	1.371e-05	0.31339	-7.133e-05	-0.01913	-0.00019118	-0.08942	0.00012738	0.27765	-7.035e-05	0.17105	-7.98e-05	0.11996	-6.24e-06	0.05518	0.00016417	-0.10703	2.226e-05	-0.07411
-0.65	-7.651e-05	-0.12163	2.527e-05	0.32495	-5.636e-05	-0.00416	-0.00016095	-0.05919	0.00014638	0.29665	-9.739e-05	0.14401	-8.245e-05	0.11731	-2.671e-05	0.03471	0.00020788	-0.06332	-1.542e-05	-0.11179
-0.625	-2.346e-05	-0.06858	3.281e-05	0.33249	-3.664e-05	0.01556	-0.00011606	-0.0143	0.00014911	0.29938	-0.00011145	0.12995	-8.365e-05	0.11611	-3.879e-05	0.02263	0.00026409	-0.00711	-3.63e-05	-0.13267
-0.6	2.362e-05	-0.0215	4.23e-05	0.34198	-1.676e-05	0.03544	-6.112e-05	0.04064	0.00014011	0.29038	-0.00011325	0.12815	-7.431e-05	0.12545	-3.541e-05	0.02601	0.00030411	0.03291	-2.981e-05	-0.12618
-0.575	5.9e-05	0.01388	5.762e-05	0.3573	-3.03e-06	0.04917	-9.84e-06	0.09192	0.00012884	0.27911	-0.00010867	0.13273	-4.958e-05	0.15018	-2.618e-05	0.03524	0.00031889	0.04769	-4.09e-06	-0.10046
-0.55	8.79e-05	0.04278	6.825e-05	0.36793	4.88e-06	0.05708	1.832e-05	0.12008	0.00012652	0.27679	-0.00011195	0.12945	-3.024e-05	0.16952	-4.054e-05	0.02088	0.0003144	0.0432	2.094e-05	-0.07543
-0.525	0.00012029	0.07517	6.135e-05	0.36103	1.054e-05	0.06274	2.129e-05	0.12305	0.00012783	0.2781	-0.00013091	0.11049	-1.972e-05	0.18004	-8.286e-05	-0.02144	0.00029809	0.02689	3.321e-05	-0.06316
-0.5	0.00015256	0.10744	4.492e-05	0.3446	2.434e-05	0.07654	1.159e-05	0.11335	0.00012908	0.27935	-0.00015916	0.08224	-2.599e-05	0.17377	-0.00013589	-0.07447	0.00029262	0.02142	3.14e-05	-0.06497
-0.475	0.0001778	0.13268	1.159e-05	0.31127	4.716e-05	0.09936	-1.112e-05	0.09064	0.00011753	0.2678	-0.00016578	0.07562	-4.321e-05	0.15655	-0.00016025	-0.09883	0.0003011	0.0299	1.717e-05	-0.0792
-0.45	0.00018896	0.14384	-1.549e-05	0.28419	6.78e-05	0.12	-3.76e-05	0.06416	9.371e-05	0.24398	-0.00014219	0.09921	-6.804e-05	0.13172	-0.00015875	-0.09733	0.0003125	0.0413	-4.4e-07	-0.09681
-0.425	0.00018004	0.13492	-4.068e-05	0.259	8.908e-05	0.14128	-5.374e-05	0.04802	6.547e-05	0.21574	-0.0001098	0.1316	-8.354e-05	0.11622	-0.00014578	-0.08436	0.00031326	0.04206	-1.434e-05	-0.11071
-0.4	0.00014054	0.09542	-4.551e-05	0.25417	9.191e-05	0.14411	-5.8e-05	0.04376	4.21e-05	0.19237	-9.072e-05	0.15068	-8.574e-05	0.11402	-0.00013942	-0.078	0.00029842	0.02722	-2.9e-05	-0.12537
-0.375	8.812e-05	0.043	-2.345e-05	0.27623	7.642e-05	0.12862	-4.557e-05	0.05619	7.02e-06	0.15729	-8.203e-05	0.15937	-7.761e-05	0.12215	-0.00014198	-0.08056	0.00027159	0.00039	-4.451e-05	-0.14088
-0.35	4.322e-05	-0.0019	1.013e-05	0.30981	5.072e-05	0.10292	-2.56e-05	0.07616	-3.526e-05	0.11501	-6.971e-05	0.17169	-6.057e-05	0.13919	-0.00015082	-0.0894	0.00024359	-0.02761	-5.348e-05	-0.14985
-0.325	1.26e-05	-0.03252	4.885e-05	0.34853	2.366e-05	0.07586	-1.543e-05	0.08633	-6.28e-05	0.08747	-4.355e-05	0.19785	-3.573e-05	0.16403	-0.00016483	-0.10341	0.00020455	-0.06665	-5.995e-05	-0.15632
-0.3	-1.242e-05	-0.05754	8.265e-05	0.38233	9.63e-06	0.06183	-3.548e-05	0.06628	-5.952e-05	0.09075	-1.203e-05	0.22937	-2.953e-05	0.17023	-0.00018094	-0.11952	0.0001497	-0.1215	-6.585e-05	-0.16222
-0.275	-2.57e-05	-0.07082	9.871e-05	0.39839	2.075e-05	0.07295	-8.12e-05	0.02056	-1.009e-05	0.14018	2.003e-05	0.26143	-3.89e-05	0.16086	-0.00020749	-0.14607	8.168e-05	-0.18952	-6.485e-05	-0.16122
-0.25	-3.098e-05	-0.0761	9.049e-05	0.39017	3.912e-05	0.09132	-0.00013317	-0.03141	7.159e-05	0.22186	4.371e-05	0.28511	-6.228e-05	0.13748	-0.00024406	-0.18264	1.591e-05	-0.25529	-6.252e-05	-0.15889
-0.225	-3.053e-05	-0.07565	7.696e-05	0.37664	4.815e-05	0.10035	-0.00016048	-0.05872	0.0001516	0.30187	6.633e-05	0.30773	-8.62e-05	0.11356	-0.00028953	-0.22811	-4.264e-05	-0.31384	-5.412e-05	-0.15049
-0.2	-2.448e-05	-0.0696	7.327e-05	0.37295	3.994e-05	0.09214	-0.00014963	-0.04787	0.00019487	0.34514	0.00010148	0.34288	-0.00010579	0.09397	-0.00032937	-0.26795	-6.929e-05	-0.34049	-4.778e-05	-0.14415
-0.175	-1.78e-06	-0.0469	8.344e-05	0.38312	1.079e-05	0.06299	-0.00011284	-0.01108	0.00019312	0.34339	0.00013711	0.37851	-0.00011743	0.08233	-0.00034621	-0.28479	-4.059e-05	-0.31179	-5.556e-05	-0.15193
-0.15	2.921e-05	-0.01591	9.35e-05	0.39318	-2.619e-05	0.02601	-6.66e-05	0.03516	0.00016065	0.31092	0.00016243	0.40383	-0.00011639	0.08337	-0.00033584	-0.27442	2.113e-05	-0.25007	-6.864e-05	-0.16501
-0.125	5.552e-05	0.0104	0.00010157	0.40125	-4.783e-05	0.00437	-2.463e-05	0.07713	0.00011384	0.26411	0.00018428	0.42568	-0.00011609	0.08367	-0.00030913	-0.24771	8.751e-05	-0.18369	-7.073e-05	-0.1671
-0.1	6.81e-05	0.02298	0.00010319	0.40287	-3.991e-05	0.01229	-3.16e-06	0.0986	6.956e-05	0.21983	0.0001851	0.4265	-0.00011862	0.08114	-0.00026976	-0.20834	0.00013048	-0.14072	-5.913e-05	-0.1555
-0.075	7.561e-05	0.03049	0.00010712	0.4068	1.105e-05	0.06325	5.26e-06	0.10702	2.324e-05	0.17351	0.00017123	0.41263	-0.00014083	0.05893	-0.00022064	-0.15922	0.00014611	-0.12509	-4.249e-05	-0.13886
-0.05	7.199e-05	0.02687	9.971e-05	0.39939	7.403e-05	0.12623	2.35e-06	0.10411	-2.397e-05	0.1263	0.00015196	0.39336	-0.00017535	0.02441	-0.00017485	-0.11343	0.00015753	-0.11367	-2.905e-05	-0.12542
-0.025	6.534e-05	0.02022	7.575e-05	0.37543	0.00010832	0.16052	-1.34e-06	0.10042	-8.171e-05	0.06856	0.00012393	0.36533	-0.00021369	-0.01393	-0.00013589	-0.07447	0.0001797	-0.0915	-2.103e-05	-0.1174
0	6.986e-05	0.02474	4.225e-05	0.34193	0.00010469	0.15689	-6.15e-06	0.09561	-0.00013556	0.01471	8.672e-05	0.32812	-0.00024383	-0.04407	-9.684e-05	-0.03542	0.00020472	-0.06648	-8.73e-06	-0.1051
0.025	8.052e-05	0.0354	-6.59e-06	0.29309	7.595e-05	0.12815	-1.148e-05	0.09028	-0.00017777	-0.0275	2.819e-05	0.26959	-0.00024088	-0.04112	-7.21e-05	-0.01068	0.00020476	-0.06644	8.67e-06	-0.0877
0.05	6.891e-05	0.02379	-6.983e-05	0.22985	2.547e-05	0.07767	-1.589e-05	0.08587	-0.0002009	-0.05063	-4.851e-05	0.19289	-0.00021127	-0.01151	-7.347e-05	-0.01205	0.00017933	-0.09187	8.45e-06	-0.08792
0.075	2.739e-05	-0.01773	-0.00012522	0.17446	-1.67e-05	0.0355	-4.55e-06	0.09721	-0.00019146	-0.04119	-0.00011977	0.12163	-0.00016333	0.03643	-9.6e-05	-0.03458	0.00014891	-0.12229	-5.45e-06	-0.10182
0.1	-1.606e-05	-0.06118	-0.00014833	0.15135	-2.751e-05	0.02469	1.5e-05	0.11676	-0.00014577	0.0045	-0.00015491	0.08649	-0.00012642	0.07334	-0.00012208	-0.06066	0.0001212	-0.15	-3.238e-05	-0.12875
0.125	-2.323e-05	-0.06835	-0.00013676	0.16292	-1.839e-05	0.03381	1.641e-05	0.11817	-9.159e-05	0.05868	-0.00015251	0.08889	-0.00011147	0.08829	-0.00014147	-0.08005	0.00010405	-0.16715	-6.67e-05	-0.16307
0.15	3.2e-07	-0.0448	-9.111e-05	0.20857	-4.01e-06	0.04819	-7.17e-06	0.09459	-5.282e-05	0.09745	-0.00010524	0.13616	-0.00011618	0.08358	-0.00015693	-0.09551	8.909e-05	-0.18211	-8.798e-05	-0.18435
0.175	2.961e-05	-0.01551	-2.299e-05	0.27669	5.35e-06	0.05755	-3.25e-05	0.06926	-2.66e-05	0.12367	-3.454e-05	0.20686	-0.00013617	0.06359	-0.00017183	-0.11041	6.238e-05	-0.20882	-8.727e-05	-0.18364
0.2	4.341e-05	-0.00171	4.17e-05	0.34138	-3.1e-07	0.05189	-5.096e-05	0.0508	-1.9e-06	0.14837	3.193e-05	0.27333	-0.00016437	0.03539	-0.0001813	-0.11988	3.4e-05	-0.2372	-6.692e-05	-0.16329
0.225	4.461e-05	-0.00051	7.307e-05	0.37275	-1.507e-05	0.03713	-5.093e-05	0.05083	3.091e-05	0.18118	8.231e-05	0.32371	-0.00018408	0.01568	-0.00019137	-0.12995	1.832e-05	-0.25288	-4.614e-05	-0.14251
0.25	4.296e-05	-0.00216	6.702e-05	0.3667	-2.291e-05	0.02929	-4.098e-05	0.06078	6.207e-05	0.21234	0.00010939	0.35079	-0.0001913	0.00846	-0.00020379	-0.14237	2.437e-05	-0.24683	-3.444e-05	-0.13081
0.275	4.037e-05	-0.00475	2.391e-05	0.32359	-2.992e-05	0.02228	-3.866e-05	0.0631	9.164e-05	0.24191	0.00011084	0.35224	-0.00018444	0.01532	-0.00021353	-0.15211	4.572e-05	-0.22548	-2.546e-05	-0.12183
0.3	4.514e-05	2e-05	-3.514e-05	0.26454	-4.536e-05	0.00684	-4.717e-05	0.05459	0.00011352	0.26379	0.00010296	0.34436	-0.00015703	0.04273	-0.00021332	-0.1519	7.184e-05	-0.19936	-2.093e-05	-0.1173
0.325	5.582e-05	0.0107	-8.757e-05	0.21211	-6.07e-05	-0.0085	-7.487e-05	0.02689	0.00012003	0.2703	9.219e-05	0.33359	-0.00011582	0.08394	-0.00020563	-0.14421	0.00010192	-0.16928	-3.162e-05	-0.12799
0.35	5.283e-05	0.00771	-0.00011223	0.18745	-8.148e-05	-0.02928	-0.00011128	-0.00952	9.588e-05	0.24615	6.289e-05	0.30429	-7.99e-05	0.11986	-0.00018944	-0.12802	0.00013136	-0.13984	-5.536e-05	-0.15173
0.375	3.075e-05	-0.01437	-0.0001118	0.18788	-0.00010171	-0.04951	-0.00015317	-0.05141	4.735e-05	0.19762	3.722e-05	0.27862	-5.87e-05	0.14106	-0.00016444	-0.10302	0.00016585	-0.10535	-8.823e-05	-0.1846
0.4	-2.33e-05	-0.06842	-0.00010015	0.19953	-0.00010909	-0.05689	-0.00018832	-0.08656	1.24e-06	0.15151	2.452e-05	0.26592	-5.696e-05	0.1428	-0.00014155	-0.08013	0.00020662	-0.06458	-0.00011871	-0.21508
0.425	-0.00010126	-0.14638	-9.739e-05	0.20229	-0.0001144	-0.0622	-0.00020602	-0.10426	-3.519e-05	0.11508	2.768e-05	0.26908	-6.089e-05	0.13887	-0.00012997	-0.06855	0.00024818	-0.02302	-0.00012867	-0.22504
0.45	-0.00017939	-0.22451	-0.00011458	0.1851	-0.00012058	-0.06838	-0.00021056	-0.1088	-5.969e-05	0.09058	3.361e-05	0.27501	-5.177e-05	0.14799	-0.00012477	-0.06335	0.00028833	0.01713	-0.00013076	-0.22713
0.475	-0.0002456	-0.29072	-0.00014489	0.15479	-0.00012221	-0.07001	-0.00019501	-0.09325	-7.09e-05	0.07937	3.905e-05	0.28045	-2.946e-05	0.1703	-0.00013611	-0.07469	0.00030788	0.03668	-0.00013415	-0.23052
0.5	-0.00028885	-0.33397	-0.00016995	0.12973	-0.00010909	-0.05689	-0.00016957	-0.06781	-6.438e-05	0.08589	3.767e-05	0.27907	-1.578e-05	0.18398	-0.00016473	-0.10331	0.00031012	0.03892	-0.00014481	-0.24118
0.525	-0.00032116	-0.36628	-0.00019369	0.10599	-8.179e-05	-0.02959	-0.00015923	-0.05747	-5.112e-05	0.09915	3.17e-05	0.2731	-3.093e-05	0.16883	-0.00020224	-0.14082	0.00030632	0.03512	-0.00015653	-0.2529
0.55	-0.00035907	-0.40419	-0.00022834	0.07134	-5.232e-05	-0.00012	-0.00016698	-0.06522	-3.91e-05	0.11117	3.475e-05	0.27615	-7.266e-05	0.1271	-0.00024373	-0.18231	0.0002966	0.0254	-0.00016417	-0.26054
0.575	-0.00040682	-0.45194	-0.00026535	0.03433	-3.279e-05	0.01941	-0.0001753	-0.07354	-4.673e-05	0.10354	5.236e-05	0.29376	-0.00011903	0.08073	-0.00027966	-0.21824	0.00027248	0.00128	-0.00013526	-0.23163
0.6	-0.00046271	-0.50783	-0.00031266	-0.01298	-3.712e-05	0.01508	-0.00016544	-0.06368	-6.268e-05	0.08759	8.789e-05	0.32929	-0.00014547	0.05429	-0.00030541	-0.24399	0.0002479	-0.0233	-7.806e-05	-0.17443
0.625	-0.00050641	-0.55153	-0.00035282	-0.05314	-5.447e-05	-0.00227	-0.00013907	-0.03731	-8.105e-05	0.06922	0.00011521	0.35661	-0.00015588	0.04388	-0.00031473	-0.25331	0.00023765	-0.03355	-2.389e-05	-0.12026
0.65	-0.00054374	-0.58886	-0.0003818	-0.08212	-7.73e-05	-0.0251	-0.00011097	-0.00921	-0.00010495	0.04532	0.0001276	0.369	-0.00016837	0.03139	-0.00030188	-0.24046	0.00023543	-0.03577	1.01e-06	-0.09536
0.675	-0.00057294	-0.61806	-0.00039518	-0.0955	-9.285e-05	-0.04065	-9.052e-05	0.01124	-0.00012711	0.02316	0.00013289	0.37429	-0.00017774	0.02202	-0.00027551	-0.21409	0.00022222	-0.04898	-8.15e-06	-0.10452
0.7	-0.00057674	-0.62186	-0.0003936	-0.09392	-9.207e-05	-0.03987	-8.574e-05	0.01602	-0.0001552	-0.00493	0.00014224	0.38364	-0.00017994	0.01982	-0.00025024	-0.18882	0.00020125	-0.06995	-3.015e-05	-0.12652
0.725	-0.00054808	-0.5932	-0.0003836	-0.08392	-8.159e-05	-0.02939	-8.955e-05	0.01221	-0.00016941	-0.01914	0.00014269	0.38409	-0.00016578	0.03398	-0.00024102	-0.1796	0.00017993	-0.09127	-4.904e-05	-0.14541
0.75	-0.00048136	-0.52648	-0.00036573	-0.06605	-6.139e-05	-0.00919	-0.0001091	-0.00734	-0.00017863	-0.02836	0.00011887	0.36027	-0.00014579	0.05397	-0.00025048	-0.18906	0.0001704	-0.1008	-5.491e-05	-0.15128
0.775	-0.00038609	-0.43121	-0.00034862	-0.04894	-5.522e-05	-0.00302	-0.00015144	-0.04968	-0.00018912	-0.03885	9.347e-05	0.33487	-0.0001289	0.07086	-0.00027235	-0.21093	0.00016644	-0.10476	-4.718e-05	-0.14355
0.8	-0.00026068	-0.3058	-0.00033303	-0.03335	-5.566e-05	-0.00346	-0.00021951	-0.11775	-0.00017649	-0.02622	8.398e-05	0.32538	-0.00012961	0.07015	-0.00030057	-0.23915	0.00016353	-0.10767	-2.687e-05	-0.12324
0.825	-0.000108	-0.15312	-0.00030068	-0.001	-4.572e-05	0.00648	-0.00029273	-0.19097	-0.00012964	0.02063	9.413e-05	0.33553	-0.00013235	0.06741	-0.00032464	-0.26322	0.00016137	-0.10983	-1.273e-05	-0.1091
0.85	6.406e-05	0.01894	-0.0002411	0.05858	-1.298e-05	0.03922	-0.00034235	-0.24059	-6.256e-05	0.08771	0.00012795	0.36935	-0.00013563	0.06413	-0.00032849	-0.26707	0.00015859	-0.11261	-1.996e-05	-0.11633
0.875	0.00025019	0.20507	-0.00016138	0.1383	4.155e-05	0.09375	-0.00035289	-0.25113	-1.715e-05	0.13312	0.00015901	0.40041	-0.0001384	0.06136	-0.00030681	-0.24539	0.00014602	-0.12518	-5.163e-05	-0.148
0.9	0.00046206	0.41694	-6.158e-05	0.2381	0.0001173	0.1695	-0.00032226	-0.2205	2.44e-06	0.15271	0.00016058	0.40198	-0.00014719	0.05257	-0.00026591	-0.20449	0.00012342	-0.14778	-8.678e-05	-0.18315
0.925	0.00071128	0.66616	7.068e-05	0.37036	0.00020725	0.25945	-0.00025307	-0.15131	-1.362e-05	0.13665	0.00012762	0.36902	-0.00017654	0.02322	-0.00021435	-0.15293	9.362e-05	-0.17758	-9.944e-05	-0.19581
0.95	0.00098344	0.93832	0.00023541	0.53509	0.00031366	0.36586	-0.00016677	-0.06501	-5.952e-05	0.09075	6.667e-05	0.30807	-0.00020582	-0.00606	-0.0001551	-0.09368	5.91e-05	-0.2121	-8.943e-05	-0.1858
0.975	0.00125252	1.2074	0.00041008	0.70976	0.00042815	0.48035	-5.662e-05	0.04514	-0.00011507	0.0352	-9.7e-06	0.2317	-0.00022466	-0.0249	-0.0001086	-0.04718	3.72e-05	-0.234	-7.294e-05	-0.16931
1	0.00149445	1.44933	0.00056713	0.86681	0.00054878	0.60098	5.986e-05	0.16162	-0.0001372	0.01307	-7.725e-05	0.16415	-0.00024031	-0.04055	-8.231e-05	-0.02089	4.632e-05	-0.22488	-5.866e-05	-0.15503
1.025	0.00166365	1.61853	0.00069463	0.99431	0.00066932	0.72152	0.00017546	0.27722	-0.00010682	0.04345	-0.00010776	0.13364	-0.00024645	-0.04669	-6.299e-05	-0.00157	7.873e-05	-0.19247	-5.741e-05	-0.15378
1.05	0.0017331	1.68798	0.00078753	1.08721	0.00076765	0.81985	0.000289	0.39076	-3.619e-05	0.11408	-0.00010411	0.13729	-0.00022836	-0.0286	-6.06e-05	0.00082	0.00012801	-0.14319	-6.994e-05	-0.16631
1.075	0.00169079	1.64567	0.00084888	1.14856	0.00085299	0.90519	0.00038909	0.49085	4.395e-05	0.19422	-9.022e-05	0.15118	-0.00018275	0.01701	-7.481e-05	-0.01339	0.00017668	-0.09452	-8.269e-05	-0.17906
1.1	0.00156526	1.52014	0.00088533	1.18501	0.00091005	0.96225	0.00045306	0.55482	0.00010764	0.25791	-6.866e-05	0.17274	-0.00012313	0.07663	-8.661e-05	-0.02519	0.00021344	-0.05776	-9.034e-05	-0.18671
1.125	0.00136367	1.31855	0.00088268	1.18236	0.00094344	0.99564	0.00048112	0.58288	0.00014426	0.29453	-5.813e-05	0.18327	-6.738e-05	0.13238	-9.367e-05	-0.03225	0.00021697	-0.05423	-0.00010815	-0.20452
1.15	0.00113185	1.08673	0.00084439	1.14407	0.0009437	0.9959	0.00048593	0.58769	0.00015575	0.30602	-4.791e-05	0.19349	-2.285e-05	0.17691	-0.00010136	-0.03994	0.00018296	-0.08824	-0.00012629	-0.22266
1.175	0.0008805	0.83538	0.00076792	1.0676	0.00089454	0.94674	0.00046674	0.5685	0.00015856	0.30883	-3.995e-05	0.20145	1.166e-05	0.21142	-0.00011007	-0.04865	0.00012808	-0.14312	-0.00013015	-0.22652
1.2	0.00061022	0.5651	0.00065786	0.95754	0.00079804	0.85024	0.00043254	0.5343	0.00018568	0.33595	-2.433e-05	0.21707	4.832e-05	0.24808	-0.0001124	-0.05098	7.137e-05	-0.19983	-0.00012256	-0.21893
1.225	0.0003032	0.25808	0.00051644	0.81612	0.00065971	0.71191	0.00039119	0.49295	0.00024651	0.39678	9.78e-06	0.25118	9.757e-05	0.29733	-9.206e-05	-0.03064	2.636e-05	-0.24484	-0.00010798	-0.20435
1.25	-2.976e-05	-0.07488	0.0003427	0.64238	0.00051147	0.56367	0.00035383	0.45559	0.00032196	0.47223	3.964e-05	0.28104	0.00013744	0.3372	-5.914e-05	0.00228	7.61e-06	-0.26359	-9.229e-05	-0.18866
1.275	-0.00037781	-0.42293	0.00014666	0.44634	0.00037599	0.42819	0.0003261	0.42786	0.00038223	0.5325	8.111e-05	0.32251	0.0001616	0.36136	-3.096e-05	0.03046	1.365e-05	-0.25755	-7.479e-05	-0.17116
1.3	-0.00072206	-0.76718	-7.386e-05	0.22582	0.00025013	0.30233	0.00030411	0.40587	0.00041926	0.56953	0.00013491	0.37631	0.00017419	0.37395	-1.212e-05	0.0493	2.903e-05	-0.24217	-7.132e-05	-0.16769
1.325	-0.00104536	-1.09048	-0.00030347	-0.00379	0.00013341	0.18561	0.00026403	0.36579	0.00042769	0.57796	0.00019101	0.43241	0.00018516	0.38492	4.33e-06	0.06575	5.323e-05	-0.21797	-8.389e-05	-0.18026
1.35	-0.00133089	-1.37601	-0.00054332	-0.24364	4.66e-06	0.05686	0.00020676	0.30852	0.00041249	0.56276	0.00024691	0.48831	0.00019616	0.39592	2.162e-05	0.08304	7.414e-05	-0.19706	-0.00011091	-0.20728
1.375	-0.00158341	-1.62853	-0.00079238	-0.4927	-0.00013935	-0.08715	0.00013683	0.23859	0.00039028	0.54055	0.00029012	0.53152	0.00020121	0.40097	3.383e-05	0.09525	8.264e-05	-0.18856	-0.00014317	-0.23954
1.4	-0.00174451	-1.78963	-0.00103282	-0.73314	-0.00029098	-0.23878	5.404e-05	0.1558	0.00035824	0.50851	0.00032245	0.56385	0.00018584	0.3856	3.795e-05	0.09937	7.976e-05	-0.19144	-0.00016938	-0.26575
1.425	-0.00177565	-1.82077	-0.00121361	-0.91393	-0.00043244	-0.38024	-4.695e-05	0.05481	0.00031606	0.46633	0.00033497	0.57637	0.00015429	0.35405	3.976e-05	0.10118	7.652e-05	-0.19468	-0.00017321	-0.26958
1.45	-0.00163329	-1.67841	-0.00128499	-0.98531	-0.00055651	-0.50431	-0.00016289	-0.06113	0.0002575	0.40777	0.00031847	0.55987	0.00012046	0.32022	3.945e-05	0.10087	7.103e-05	-0.20017	-0.00016096	-0.25733
1.475	-0.00133546	-1.38058	-0.00122407	-0.92439	-0.00063184	-0.57964	-0.00026918	-0.16742	0.00018893	0.3392	0.00028342	0.52482	7.84e-05	0.27816	4.006e-05	0.10148	7.863e-05	-0.19257	-0.00014239	-0.23876
1.5	-0.00093069	-0.97581	-0.00104452	-0.74484	-0.00063424	-0.58204	-0.00035668	-0.25492	0.00012517	0.27544	0.00024442	0.48582	1.73e-05	0.21706	4.009e-05	0.10151	0.00011542	-0.15578	-0.00013036	-0.22673
1.525	-0.00046355	-0.50867	-0.0007783	-0.47862	-0.00055546	-0.50326	-0.00042648	-0.32472	6.888e-05	0.21915	0.00020816	0.44956	-5.77e-05	0.14206	4.166e-05	0.10308	0.00017713	-0.09407	-0.0001171	-0.21347
1.55	-1.558e-05	-0.0607	-0.00048068	-0.181	-0.00038557	-0.33337	-0.00047846	-0.3767	1.062e-05	0.16089	0.00017355	0.41495	-0.00014425	0.05551	4.156e-05	0.10298	0.00024882	-0.02238	-0.0001049	-0.20127
1.575	0.00035138	0.30626	-0.00020532	0.09436	-0.00015799	-0.10579	-0.00048212	-0.38036	-5.832e-05	0.09195	0.0001294	0.3708	-0.0002375	-0.03774	3.844e-05	0.09986	0.00030304	0.03184	-8.926e-05	-0.18563
1.6	0.00057587	0.53075	5.1e-07	0.30019	6.132e-05	0.11352	-0.00042194	-0.32018	-0.00013354	0.01673	7.194e-05	0.31334	-0.00032183	-0.12207	1.954e-05	0.08096	0.00033593	0.06473	-6.391e-05	-0.16028
1.625	0.00066142	0.6163	0.00011334	0.41302	0.00022395	0.27615	-0.00027954	-0.17778	-0.00019463	-0.04436	1.183e-05	0.25323	-0.00038523	-0.18547	-7.7e-06	0.05372	0.0003422	0.071	-2.657e-05	-0.12294
1.65	0.00065596	0.61084	0.00013214	0.43182	0.00031477	0.36697	-9.117e-05	0.01059	-0.00021565	-0.06538	-3.74e-05	0.204	-0.00041894	-0.21918	-4.218e-05	0.01924	0.00031986	0.04866	2.768e-05	-0.06869
1.675	0.00059958	0.55446	7.709e-05	0.37677	0.00033628	0.38848	0.00010363	0.20539	-0.00018566	-0.03539	-8.347e-05	0.15793	-0.00042174	-0.22198	-8.089e-05	-0.01947	0.00027347	0.00227	7.923e-05	-0.01714
1.7	0.0005494	0.50428	-6.12e-06	0.29356	0.0003083	0.3605	0.00026195	0.36371	-0.00010411	0.04616	-0.00013459	0.10681	-0.00040923	-0.20947	-0.00011704	-0.05562	0.00021105	-0.06015	0.00010835	0.01198
1.725	0.00052973	0.48461	-7.113e-05	0.22855	0.00026014	0.31234	0.00034036	0.44212	6.28e-06	0.15655	-0.00016894	0.07246	-0.00038426	-0.1845	-0.00014594	-0.08452	0.00016517	-0.10603	0.00010568	0.00931
1.75	0.00057897	0.53385	-7.195e-05	0.22773	0.00021645	0.26865	0.00032873	0.43049	0.00012527	0.27554	-0.00017148	0.06992	-0.0003316	-0.13184	-0.00017362	-0.1122	0.0001544	-0.1168	7.371e-05	-0.02266
1.775	0.00069686	0.65174	2.04e-06	0.30172	0.00019453	0.24673	0.00024395	0.34571	0.00022818	0.37845	-0.00013727	0.10413	-0.00025162	-0.05186	-0.00020818	-0.14676	0.0001721	-0.0991	2.259e-05	-0.07378
1.8	0.00086678	0.82166	0.00013603	0.43571	0.00019455	0.24675	0.00011997	0.22173	0.00029048	0.44075	-7.398e-05	0.16742	-0.0001545	0.04526	-0.00024009	-0.17867	0.00019857	-0.07263	-2.6e-05	-0.12237
1.825	0.00105074	1.00562	0.00030066	0.60034	0.0002347	0.2869	6.96e-06	0.10872	0.00031277	0.46304	-1.75e-06	0.23965	-5.342e-05	0.14634	-0.00025716	-0.19574	0.0002248	-0.0464	-5.172e-05	-0.14809
1.85	0.00122741	1.18229	0.00045306	0.75274	0.00030848	0.36068	-7.314e-05	0.02862	0.00030984	0.46011	6.789e-05	0.30929	4.012e-05	0.23988	-0.00025179	-0.19037	0.00022258	-0.04862	-4.354e-05	-0.13991
1.875	0.00136236	1.31724	0.000577	0.87668	0.00040704	0.45924	-0.00010746	-0.0057	0.00028318	0.43345	0.00012938	0.37078	0.00011257	0.31233	-0.00022635	-0.16493	0.00020329	-0.06791	-1.462e-05	-0.11099
1.9	0.0014383	1.39318	0.0006724	0.97208	0.00052182	0.57402	-9.29e-05	0.00886	0.0002436	0.39387	0.00017377	0.41517	0.00013923	0.33899	-0.00018221	-0.12079	0.00018339	-0.08781	2.91e-06	-0.09346
1.925	0.00146412	1.419	0.00073558	1.03526	0.00064526	0.69746	-4.233e-05	0.05943	0.00018974	0.34001	0.00021221	0.45361	0.00011096	0.31072	-0.00012921	-0.06779	0.00016612	-0.10508	-2.7e-06	-0.09907
1.95	0.00144541	1.40029	0.00077776	1.07744	0.00074532	0.79752	3.649e-05	0.13825	0.00014154	0.29181	0.00024398	0.48538	4.201e-05	0.24177	-7.607e-05	-0.01465	0.00014938	-0.12182	-2.738e-05	-0.12375
1.975	0.00139589	1.35077	0.0008037	1.10338	0.0008169	0.8691	0.00012989	0.23165	0.00012871	0.27898	0.00025805	0.49945	-3.075e-05	0.16901	-4.145e-05	0.01997	0.00013602	-0.13518	-5.231e-05	-0.14868
2	0.00130258	1.25746	0.00082669	1.12637	0.00085507	0.90727	0.00024393	0.34569	0.00015455	0.30482	0.00025363	0.49503	-7.767e-05	0.12209	-4.367e-05	0.01775	0.00012055	-0.15065	-6.102e-05	-0.15739
2.025	0.00117559	1.13047	0.00083972	1.1394	0.0008434	0.8956	0.00036301	0.46477	0.00020655	0.35682	0.0002227	0.4641	-8.841e-05	0.11135	-6.216e-05	-0.00074	0.00011336	-0.15784	-4.722e-05	-0.14359
2.05	0.00103227	0.98715	0.00083478	1.13446	0.0007852	0.8374	0.0004788	0.58056	0.00027343	0.4237	0.00017672	0.41812	-7.376e-05	0.126	-8.199e-05	-0.02057	0.00011717	-0.15403	-1.519e-05	-0.11156
2.075	0.00087592	0.8308	0.0007821	1.08178	0.00069801	0.75021	0.0005776	0.67936	0.00034728	0.49755	0.0001271	0.3685	-3.737e-05	0.16239	-9.364e-05	-0.03222	0.00011947	-0.15173	1.312e-05	-0.08325
2.1	0.00071833	0.67321	0.0006927	0.99238	0.0005956	0.6478	0.00063232	0.73408	0.00042159	0.57186	8.398e-05	0.32538	2.667e-05	0.22643	-0.00010938	-0.04796	0.00012952	-0.14168	3.195e-05	-0.06442
2.125	0.00056024	0.51512	0.00058465	0.88433	0.00046906	0.52126	0.00064108	0.74284	0.00048738	0.63765	4.611e-05	0.28751	9.037e-05	0.29013	-0.00012165	-0.06023	0.00014891	-0.12229	3.704e-05	-0.05933
2.15	0.00043597	0.39085	0.00047761	0.77729	0.00032488	0.37708	0.00060431	0.70607	0.00053574	0.68601	1.803e-05	0.25943	0.0001465	0.34626	-0.00011441	-0.05299	0.00017984	-0.09136	2.818e-05	-0.06819
2.175	0.00036032	0.3152	0.00039872	0.6984	0.00017795	0.23015	0.00053694	0.6387	0.0005694	0.71967	1.27e-05	0.2541	0.00019684	0.3966	-9.178e-05	-0.03036	0.00020768	-0.06352	1.738e-05	-0.07899
2.2	0.00033877	0.29365	0.00035355	0.65323	4.251e-05	0.09471	0.00046468	0.56644	0.00059543	0.7457	4.09e-05	0.2823	0.00022866	0.42842	-5.153e-05	0.00989	0.00024497	-0.02623	2.291e-05	-0.07346
2.225	0.00036112	0.316	0.00031917	0.61885	-6.422e-05	-0.01202	0.00040494	0.5067	0.00060369	0.75396	9.193e-05	0.33333	0.00023523	0.43499	1.4e-07	0.06156	0.00029155	0.02035	3.791e-05	-0.05846
2.25	0.00039919	0.35407	0.00027651	0.57619	-0.00011154	-0.05934	0.00035322	0.45498	0.00059689	0.74716	0.00015052	0.39192	0.00021371	0.41347	5.683e-05	0.11825	0.00032627	0.05507	4.335e-05	-0.05302
2.275	0.00041984	0.37472	0.00023498	0.53466	-9.496e-05	-0.04276	0.00030202	0.40378	0.00058081	0.73108	0.00021105	0.45245	0.00016921	0.36897	0.00010629	0.16771	0.00035167	0.08047	4.128e-05	-0.05509
2.3	0.00041655	0.37143	0.00020001	0.49969	-4.522e-05	0.00698	0.00024422	0.34598	0.00054999	0.70026	0.00026974	0.51114	0.00011881	0.31857	0.00014695	0.20837	0.00036362	0.09242	5.335e-05	-0.04302
2.325	0.00039987	0.35475	0.00018395	0.48363	3.33e-06	0.05553	0.00018188	0.28364	0.00051646	0.66673	0.00031856	0.55996	6.896e-05	0.26872	0.00016716	0.22858	0.00035296	0.08176	8.688e-05	-0.00949
2.35	0.00036581	0.32069	0.0001809	0.48058	3.75e-05	0.0897	0.00011712	0.21888	0.00047321	0.62348	0.00035165	0.59305	2.578e-05	0.22554	0.00018446	0.24588	0.00033315	0.06195	0.00011813	0.02176
2.375	0.00031911	0.27399	0.00017012	0.4698	5.628e-05	0.10848	5.896e-05	0.16072	0.0004226	0.57287	0.00036099	0.60239	7.31e-06	0.20707	0.00017924	0.24066	0.00030727	0.03607	0.00013147	0.0351
2.4	0.00025812	0.213	0.00014571	0.44539	4.18e-05	0.094	6.38e-06	0.10814	0.00036285	0.51312	0.00035352	0.59492	8.03e-06	0.20779	0.0001509	0.21232	0.00028222	0.01102	0.00011735	0.02098
2.425	0.00018861	0.14349	0.00010369	0.40337	-5.68e-06	0.04652	-4.222e-05	0.05954	0.00029332	0.44359	0.0003364	0.5778	1.36e-05	0.21336	0.00011246	0.17388	0.00026202	-0.00918	0.00010124	0.00487
2.45	0.0001071	0.06198	3.747e-05	0.33715	-5.364e-05	-0.00144	-8.348e-05	0.01828	0.00022751	0.37778	0.00031334	0.55474	1.907e-05	0.21883	6.965e-05	0.13107	0.00024028	-0.03092	7.752e-05	-0.01885
2.475	2.491e-05	-0.02021	-4.894e-05	0.25074	-8.083e-05	-0.02863	-0.00010382	-0.00206	0.0001694	0.31967	0.00030208	0.54348	1.949e-05	0.21925	3.636e-05	0.09778	0.00021525	-0.05595	7.226e-05	-0.02411
2.5	-5.174e-05	-0.09686	-0.00014678	0.1529	-9.053e-05	-0.03833	-0.00010532	-0.00356	0.00012976	0.28003	0.00029366	0.53506	1.45e-06	0.20121	1.263e-05	0.07405	0.00019677	-0.07443	7.854e-05	-0.01783
2.525	-0.00010837	-0.15349	-0.00023428	0.0654	-9.365e-05	-0.04145	-8.353e-05	0.01823	9.5e-05	0.24527	0.00026885	0.51025	-3.929e-05	0.16047	5.96e-06	0.06738	0.00019578	-0.07542	7.645e-05	-0.01992
2.55	-0.00011758	-0.1627	-0.00028749	0.01219	-9.71e-05	-0.0449	-4.918e-05	0.05258	8.271e-05	0.23298	0.0002196	0.461	-8.553e-05	0.11423	1.808e-05	0.0795	0.00021523	-0.05597	4.709e-05	-0.04928
2.575	-7.752e-05	-0.12264	-0.00029905	0.00063	-8.473e-05	-0.03253	-2.161e-05	0.08015	8.184e-05	0.23211	0.00014084	0.38224	-0.00013669	0.06307	5.112e-05	0.11254	0.00023677	-0.03443	-8.53e-06	-0.1049
2.6	-2.218e-05	-0.0673	-0.00028024	0.01944	-4.39e-05	0.0083	-5.95e-06	0.09581	8.845e-05	0.23872	5.237e-05	0.29377	-0.00019688	0.00288	9.732e-05	0.15874	0.00025788	-0.01332	-7.887e-05	-0.17524
2.625	3.133e-05	-0.01379	-0.00024081	0.05887	1.334e-05	0.06554	-9.67e-06	0.09209	0.00010308	0.25335	-3.99e-05	0.2015	-0.00025186	-0.0521	0.0001391	0.20052	0.00028549	0.01429	-0.00013506	-0.23143
2.65	8.84e-05	0.04328	-0.00019799	0.10169	7.986e-05	0.13206	-2.491e-05	0.07685	0.00010776	0.25803	-0.00011985	0.12155	-0.00029922	-0.09946	0.00016315	0.22457	0.00032451	0.05331	-0.00016995	-0.26632
2.675	0.00015591	0.11079	-0.00014792	0.15176	0.00013406	0.18626	-3.876e-05	0.063	9.356e-05	0.24383	-0.00017361	0.06779	-0.00031105	-0.11129	0.00016214	0.22356	0.00036161	0.09041	-0.00017771	-0.27408
2.7	0.00021723	0.17211	-9.579e-05	0.20389	0.00016558	0.21778	-2.418e-05	0.07758	8.18e-05	0.23207	-0.00019242	0.04898	-0.00028378	-0.08402	0.0001623	0.22372	0.00038805	0.11685	-0.00016501	-0.26138
2.725	0.00027045	0.22533	-5.016e-05	0.24952	0.00017258	0.22478	2.759e-05	0.12935	6.917e-05	0.21944	-0.00016969	0.07171	-0.00025499	-0.05523	0.00017063	0.23205	0.00038241	0.11121	-0.00013916	-0.23553
2.75	0.00033523	0.29011	-1.816e-05	0.28152	0.00016601	0.21821	0.00011014	0.2119	5.059e-05	0.20086	-0.00011842	0.12298	-0.00023809	-0.03833	0.00018651	0.24793	0.00033995	0.06875	-0.00010641	-0.20278
2.775	0.00040153	0.35641	1.248e-05	0.31216	0.00016076	0.21296	0.00018645	0.28821	4.892e-05	0.19919	-6.716e-05	0.17424	-0.00024444	-0.04468	0.00020094	0.26236	0.00026455	-0.00665	-7.784e-05	-0.17421
2.8	0.0004654	0.42028	6.352e-05	0.3632	0.00015245	0.20465	0.00024254	0.3443	7.616e-05	0.22643	-3.531e-05	0.20609	-0.00025867	-0.05891	0.00019757	0.25899	0.00019016	-0.08104	-4.372e-05	-0.14009
2.825	0.00052939	0.48427	0.00013317	0.43285	0.00014612	0.19832	0.00026895	0.37071	0.00012138	0.27165	-2.695e-05	0.21445	-0.00026768	-0.06792	0.00017094	0.23236	0.0001298	-0.1414	-5.11e-06	-0.10148
2.85	0.00058389	0.53877	0.00022302	0.5227	0.00014883	0.20103	0.00027802	0.37978	0.00015916	0.30943	-3.539e-05	0.20601	-0.00026758	-0.06782	0.00012856	0.18998	9.69e-05	-0.1743	1.602e-05	-0.08035
2.875	0.00062406	0.57894	0.00032306	0.62274	0.00018458	0.23678	0.00028656	0.38832	0.0001903	0.34057	-6.78e-05	0.1736	-0.00024528	-0.04552	8.097e-05	0.14239	0.00011493	-0.15627	1.141e-05	-0.08496
2.9	0.00063531	0.59019	0.0004081	0.70778	0.00024095	0.29315	0.00029854	0.4003	0.00021393	0.3642	-0.00012874	0.11266	-0.00020538	-0.00562	4.376e-05	0.10518	0.00016944	-0.10176	-8.19e-06	-0.10456
2.925	0.00062213	0.57701	0.00045087	0.75055	0.00030191	0.35411	0.00031166	0.41342	0.00024715	0.39742	-0.00020272	0.03868	-0.00016923	0.03053	2.856e-05	0.08998	0.00022106	-0.05014	-3.095e-05	-0.12732
2.95	0.00058954	0.54442	0.00043952	0.7392	0.00035555	0.40775	0.00033761	0.43937	0.00029552	0.44579	-0.00027333	-0.03193	-0.00015404	0.04572	3.785e-05	0.09927	0.00024638	-0.02482	-4.646e-05	-0.14283
2.975	0.00053947	0.49435	0.00037616	0.67584	0.00037771	0.42991	0.00038889	0.49065	0.00034111	0.49138	-0.00031217	-0.07077	-0.0001563	0.04346	6.6e-05	0.12742	0.00025119	-0.02001	-4.598e-05	-0.14235
3	0.00046918	0.42406	0.00027304	0.57272	0.00036419	0.41639	0.00043216	0.53392	0.00038797	0.53824	-0.00029175	-0.05035	-0.00016441	0.03535	0.00010632	0.16774	0.00025328	-0.01792	-1.641e-05	-0.11278
3.025	0.00037647	0.33135	0.00015677	0.45645	0.00031716	0.36936	0.00044004	0.5418	0.00042752	0.57779	-0.00021381	0.02759	-0.00015305	0.04671	0.00014391	0.20533	0.00025748	-0.01372	1.765e-05	-0.07872
3.05	0.00026534	0.22022	4.335e-05	0.34303	0.00025081	0.30301	0.00042243	0.52419	0.00045131	0.60158	-0.00011944	0.12196	-0.00011411	0.08565	0.00016458	0.226	0.00026547	-0.00573	2.815e-05	-0.06822
3.075	0.00013816	0.09304	-5.27e-05	0.24698	0.00018758	0.23978	0.00039556	0.49732	0.00045004	0.60031	-3.266e-05	0.20874	-5.802e-05	0.14174	0.00017862	0.24004	0.00027069	-0.00051	1.579e-05	-0.08058
3.1	1.25e-05	-0.03262	-0.00013088	0.1688	0.00014078	0.19298	0.0003512	0.45296	0.00041973	0.57	3.994e-05	0.28134	-3.86e-06	0.1959	0.00016934	0.23076	0.00027422	0.00302	-1.76e-06	-0.09813
3.125	-0.00010905	-0.15417	-0.00020162	0.09806	9.699e-05	0.14919	0.00027096	0.37272	0.00037566	0.52593	9.117e-05	0.33257	4.174e-05	0.2415	0.00013788	0.1993	0.00027294	0.00174	-6.75e-06	-0.10312
3.15	-0.00022782	-0.27294	-0.00027076	0.02892	4.161e-05	0.09381	0.00014902	0.25078	0.00033332	0.48359	0.00012006	0.36146	8.409e-05	0.28385	0.00010152	0.16294	0.00027082	-0.00038	1.018e-05	-0.08619
3.175	-0.00032444	-0.36956	-0.00032833	-0.02865	-2.13e-05	0.0309	-1.47e-06	0.10029	0.0002862	0.43647	0.0001504	0.3918	0.00011824	0.318	7.782e-05	0.13924	0.00028182	0.01062	3.976e-05	-0.05661
3.2	-0.00039822	-0.44334	-0.00036938	-0.0697	-8.221e-05	-0.03001	-0.00014234	-0.04058	0.00023513	0.3854	0.00018302	0.42442	0.00014719	0.34695	6.207e-05	0.12349	0.00030268	0.03148	6.698e-05	-0.02939
3.225	-0.00045918	-0.5043	-0.00040087	-0.10119	-0.0001334	-0.0812	-0.0002504	-0.14864	0.00016698	0.31725	0.00020798	0.44938	0.00016139	0.36115	5.138e-05	0.1128	0.00032715	0.05595	7.248e-05	-0.02389
3.25	-0.00051764	-0.56276	-0.00045888	-0.1592	-0.00018223	-0.13003	-0.00032418	-0.22242	7.368e-05	0.22395	0.00024539	0.48679	0.00014872	0.34848	4.371e-05	0.10513	0.00034724	0.07604	4.673e-05	-0.04964
3.275	-0.00057677	-0.62189	-0.00052536	-0.22568	-0.00023944	-0.18724	-0.00037844	-0.27668	-2.462e-05	0.12565	0.00027742	0.51882	0.0001196	0.31936	4.444e-05	0.10586	0.00035605	0.08485	6.49e-06	-0.08988
3.3	-0.00063147	-0.67659	-0.00058913	-0.28945	-0.00030914	-0.25694	-0.00040535	-0.30359	-0.000105	0.04527	0.00029496	0.53636	9.9e-05	0.29876	5.319e-05	0.11461	0.00033593	0.06473	-2.662e-05	-0.12299
3.325	-0.00067668	-0.7218	-0.00063747	-0.33779	-0.00038893	-0.33673	-0.0003988	-0.29704	-0.00016254	-0.01227	0.00029709	0.53849	8.464e-05	0.2844	7.284e-05	0.13426	0.00029655	0.02535	-5.297e-05	-0.14934
3.35	-0.00070052	-0.74564	-0.0006612	-0.36152	-0.00046934	-0.41714	-0.00037527	-0.27351	-0.00019745	-0.04718	0.00029325	0.53465	6.032e-05	0.26008	9.566e-05	0.15708	0.00024532	-0.02588	-8.183e-05	-0.1782
3.375	-0.00069128	-0.7364	-0.00065644	-0.35676	-0.00054681	-0.49461	-0.00033802	-0.23626	-0.00021747	-0.0672	0.00028551	0.52691	1.451e-05	0.21427	0.00011317	0.17459	0.00019935	-0.07185	-0.00010882	-0.20519
3.4	-0.00064761	-0.69273	-0.00063889	-0.33921	-0.00061304	-0.56084	-0.0003006	-0.19884	-0.00023913	-0.08886	0.0002825	0.5239	-5.839e-05	0.14137	0.000135	0.19642	0.00016742	-0.10378	-0.00013277	-0.22914
3.425	-0.00058235	-0.62747	-0.00062438	-0.3247	-0.00067089	-0.61869	-0.00027563	-0.17387	-0.00026672	-0.11645	0.00028465	0.52605	-0.00013431	0.06545	0.00016406	0.22548	0.00014473	-0.12647	-0.00013955	-0.23592
3.45	-0.00051325	-0.55837	-0.00062447	-0.32479	-0.00070853	-0.65633	-0.00027415	-0.17239	-0.00028808	-0.13781	0.00028008	0.52148	-0.00020966	-0.0099	0.00020823	0.26965	0.00011683	-0.15437	-0.00012227	-0.21864
3.475	-0.00044915	-0.49427	-0.00061265	-0.31297	-0.00072503	-0.67283	-0.00030248	-0.20072	-0.00028664	-0.13637	0.00026246	0.50386	-0.00027309	-0.07333	0.00026142	0.32284	9.687e-05	-0.17433	-8.907e-05	-0.18544
3.5	-0.00038893	-0.43405	-0.00055892	-0.25924	-0.00071781	-0.66561	-0.00035335	-0.25159	-0.00025515	-0.10488	0.00023502	0.47642	-0.0003242	-0.12444	0.00030384	0.36526	0.00010203	-0.16917	-6.793e-05	-0.1643
3.525	-0.00031921	-0.36433	-0.00047978	-0.1801	-0.00068491	-0.63271	-0.00040216	-0.3004	-0.00022503	-0.07476	0.00019354	0.43494	-0.00035852	-0.15876	0.0003049	0.36632	0.00012904	-0.14216	-6.513e-05	-0.1615
3.55	-0.00024328	-0.2884	-0.00038033	-0.08065	-0.00062607	-0.57387	-0.00043315	-0.33139	-0.00022002	-0.06975	0.00013389	0.37529	-0.00036426	-0.1645	0.00026184	0.32326	0.00016737	-0.10383	-6.859e-05	-0.16496
3.575	-0.00016748	-0.2126	-0.00026217	0.03751	-0.00053623	-0.48403	-0.00041834	-0.31658	-0.00023574	-0.08547	7.696e-05	0.31836	-0.00034163	-0.14187	0.00019771	0.25913	0.00020078	-0.07042	-5.909e-05	-0.15546
3.6	-9.491e-05	-0.14003	-0.00012425	0.17543	-0.00042527	-0.37307	-0.00036282	-0.26106	-0.00026334	-0.11307	4.743e-05	0.28883	-0.00028906	-0.0893	0.00013221	0.19363	0.00021335	-0.05785	-3.199e-05	-0.12836
3.625	-2.741e-05	-0.07253	8.92e-06	0.3086	-0.00030226	-0.25006	-0.00028793	-0.18617	-0.00028504	-0.13477	4.792e-05	0.28932	-0.00021661	-0.01685	7.593e-05	0.13735	0.00019648	-0.07472	9.67e-06	-0.0867
3.65	3.706e-05	-0.00806	0.00012439	0.42407	-0.00019227	-0.14007	-0.00020274	-0.10098	-0.00027827	-0.128	6.844e-05	0.30984	-0.00015287	0.04689	4.085e-05	0.10227	0.00018528	-0.08592	5.486e-05	-0.04151
3.675	0.00010808	0.06296	0.00021206	0.51174	-0.00011417	-0.06197	-0.0001449	-0.04314	-0.00023706	-0.08679	9.319e-05	0.33459	-0.00011888	0.08088	3.418e-05	0.0956	0.00018969	-0.08151	8.557e-05	-0.0108
3.7	0.00017828	0.13316	0.00025464	0.55432	-6.971e-05	-0.01751	-0.00012469	-0.02293	-0.00018313	-0.03286	0.00011883	0.36023	-0.00011773	0.08203	5.926e-05	0.12068	0.00019666	-0.07454	0.00010059	0.00422
3.725	0.00023504	0.18992	0.00026054	0.56022	-5.434e-05	-0.00214	-0.00012484	-0.02308	-0.00013265	0.01762	0.00011893	0.36033	-0.0001365	0.06326	0.00010333	0.16475	0.00020479	-0.06641	0.00010553	0.00916
3.75	0.00025163	0.20651	0.00023684	0.53652	-5.638e-05	-0.00418	-0.00013228	-0.03052	-9.175e-05	0.05852	0.0001001	0.3415	-0.0001693	0.03046	0.00014296	0.20438	0.00021585	-0.05535	0.00010756	0.01119
3.775	0.00023684	0.19172	0.00018921	0.48889	-6.823e-05	-0.01603	-0.00011915	-0.01739	-6.475e-05	0.08552	8.319e-05	0.32459	-0.00019033	0.00943	0.0001588	0.22022	0.00023782	-0.03338	9.208e-05	-0.00429
3.8	0.00020924	0.16412	0.0001412	0.44088	-8.875e-05	-0.03655	-7.843e-05	0.02333	-4.965e-05	0.10062	8.111e-05	0.32251	-0.00017815	0.02161	0.00014909	0.21051	0.00026449	-0.00671	6.718e-05	-0.02919
3.825	0.00018897	0.14385	0.00010251	0.40219	-0.0001124	-0.0602	-2.44e-05	0.07736	-3.696e-05	0.11331	8.463e-05	0.32603	-0.00012629	0.07347	0.00013955	0.20097	0.0002867	0.0155	4.052e-05	-0.05585
3.85	0.00018879	0.14367	8.388e-05	0.38356	-0.00012683	-0.07463	2.76e-05	0.12936	-2.311e-05	0.12716	8.875e-05	0.33015	-4.843e-05	0.15133	0.00014001	0.20143	0.00030033	0.02913	2.358e-05	-0.07279
3.875	0.00019417	0.14905	9.051e-05	0.39019	-0.00014631	-0.09411	6.408e-05	0.16584	9.6e-07	0.15123	9.204e-05	0.33344	4.463e-05	0.24439	0.00015206	0.21348	0.00031645	0.04525	7.85e-06	-0.08852
3.9	0.00018249	0.13737	9.527e-05	0.39495	-0.0001629	-0.1107	8.864e-05	0.1904	3.738e-05	0.18765	0.00010597	0.34737	0.0001059	0.30566	0.00017238	0.2338	0.00033285	0.06165	-1.281e-05	-0.10918
3.925	0.0001577	0.11258	8.315e-05	0.38283	-0.00017398	-0.12178	0.00010559	0.20735	7.355e-05	0.22382	0.00012829	0.36969	0.00011975	0.31951	0.00018183	0.24325	0.00034331	0.07211	-3.566e-05	-0.13203
3.95	0.00013446	0.08934	5.016e-05	0.34984	-0.00016878	-0.11658	0.00011998	0.22174	9.365e-05	0.24392	0.00014521	0.38661	9.587e-05	0.29563	0.00016561	0.22703	0.00034201	0.07081	-4.76e-05	-0.14397
3.975	0.0001239	0.07878	1.9e-06	0.30158	-0.00015343	-0.10123	0.00013299	0.23475	8.63e-05	0.23657	0.00015471	0.39611	4.495e-05	0.24471	0.00013437	0.19579	0.00032884	0.05764	-4.199e-05	-0.13836
4	0.00012319	0.07807	-5.664e-05	0.24304	-0.00014426	-0.09206	0.00012337	0.22513	6.533e-05	0.2156	0.00014657	0.38797	-3.39e-06	0.19637	0.00011251	0.17393	0.00030823	0.03703	-2.274e-05	-0.11911
4.025	0.00011942	0.0743	-0.00011101	0.18867	-0.0001589	-0.1067	8.529e-05	0.18705	3.6e-05	0.18627	0.00012462	0.36602	-2.855e-05	0.17121	0.0001091	0.17052	0.00028987	0.01867	-6.1e-07	-0.09698
4.05	0.00010139	0.05627	-0.00015685	0.14283	-0.00018809	-0.13589	3.435e-05	0.13611	1.126e-05	0.16153	9.626e-05	0.33766	-2.625e-05	0.17351	0.00011031	0.17173	0.0002798	0.0086	1.593e-05	-0.08044
4.075	6.936e-05	0.02424	-0.000193	0.10668	-0.00022066	-0.16846	-1.243e-05	0.08933	7.46e-06	0.15773	7.532e-05	0.31672	-3.114e-05	0.16862	0.00010968	0.1711	0.0002874	0.0162	3.497e-05	-0.0614
4.1	2.483e-05	-0.02029	-0.00021875	0.08093	-0.00025058	-0.19838	-4.652e-05	0.05524	-1.94e-06	0.14833	8.188e-05	0.32328	-6.483e-05	0.13493	0.00010239	0.16381	0.00031692	0.04572	6.073e-05	-0.03564
4.125	-1.675e-05	-0.06187	-0.00023616	0.06352	-0.00027972	-0.22752	-7.145e-05	0.03031	-2.837e-05	0.1219	0.00012233	0.36373	-0.00010913	0.09063	9.22e-05	0.15362	0.00036655	0.09535	0.00010174	0.00537
4.15	-5.077e-05	-0.09589	-0.00024922	0.05046	-0.00030929	-0.25709	-9.445e-05	0.00731	-6.097e-05	0.0893	0.00017954	0.42094	-0.00014415	0.05561	7.755e-05	0.13897	0.00041785	0.14665	0.00015242	0.05605
4.175	-8.247e-05	-0.12759	-0.00024583	0.05385	-0.00034064	-0.28844	-0.00012752	-0.02576	-8.909e-05	0.06118	0.0002328	0.4742	-0.00017462	0.02514	6.554e-05	0.12696	0.00045701	0.18581	0.00018518	0.08881
4.2	-0.00010722	-0.15234	-0.00022128	0.0784	-0.0003735	-0.3213	-0.0001555	-0.05374	-0.00012064	0.02963	0.00025779	0.49919	-0.00019808	0.00168	5.011e-05	0.11153	0.00047847	0.20727	0.00018738	0.09101
4.225	-0.00012489	-0.17001	-0.00016938	0.1303	-0.00040279	-0.35059	-0.00016796	-0.0662	-0.00016305	-0.01278	0.00025736	0.49876	-0.00022176	-0.022	4.195e-05	0.10337	0.00048038	0.20918	0.00016525	0.06888
4.25	-0.00013975	-0.18487	-0.00011824	0.18144	-0.00043528	-0.38308	-0.00016794	-0.06618	-0.00022029	-0.07002	0.00022199	0.46339	-0.000234	-0.03424	4.792e-05	0.10934	0.00045645	0.18525	0.00013267	0.0363
4.275	-0.00017684	-0.22196	-8.775e-05	0.21193	-0.0004712	-0.419	-0.00015109	-0.04933	-0.0002832	-0.13293	0.0001641	0.4055	-0.00023573	-0.03597	6.196e-05	0.12338	0.00041794	0.14674	0.00010545	0.00908
4.3	-0.00024357	-0.28869	-8.555e-05	0.21413	-0.00049764	-0.44544	-0.00014177	-0.04001	-0.000328	-0.17773	0.00010284	0.34424	-0.00022383	-0.02407	6.804e-05	0.12946	0.00037528	0.10408	9.48e-05	-0.00157
4.325	-0.00032228	-0.3674	-9.577e-05	0.20391	-0.00050533	-0.45313	-0.00011761	-0.01585	-0.00035351	-0.20324	6.388e-05	0.30528	-0.00020329	-0.00353	6.114e-05	0.12256	0.00034545	0.07425	9.971e-05	0.00334
4.35	-0.00039787	-0.44299	-8.813e-05	0.21155	-0.00049897	-0.44677	-8.846e-05	0.0133	-0.00036407	-0.2138	6.457e-05	0.30597	-0.0001836	0.01616	5.68e-05	0.11822	0.0003413	0.0701	0.00011324	0.01687
4.375	-0.0004616	-0.50672	-6.894e-05	0.23074	-0.00048699	-0.43479	-6.597e-05	0.03579	-0.00035378	-0.20351	9.33e-05	0.3347	-0.00016574	0.03402	6.611e-05	0.12753	0.00036363	0.09243	0.00012421	0.02784
4.4	-0.00050432	-0.54944	-5.611e-05	0.24357	-0.00048279	-0.43059	-5.094e-05	0.05082	-0.00032867	-0.1784	0.00012411	0.36551	-0.00014493	0.05483	9.605e-05	0.15747	0.0004124	0.1412	0.00013562	0.03925
4.425	-0.00050493	-0.55005	-5.614e-05	0.24354	-0.00049918	-0.44698	-5.883e-05	0.04293	-0.00030379	-0.15352	0.00013394	0.37534	-0.00013183	0.06793	0.00012372	0.18514	0.00046126	0.19006	0.00014098	0.04461
4.45	-0.00046189	-0.50701	-7.695e-05	0.22273	-0.00052606	-0.47386	-7.506e-05	0.0267	-0.00026971	-0.11944	0.00013077	0.37217	-0.00012878	0.07098	0.00013355	0.19497	0.00048473	0.21353	0.00013928	0.04291
4.475	-0.00040259	-0.44771	-0.00012415	0.17553	-0.00054563	-0.49343	-7.68e-05	0.02496	-0.00024103	-0.09076	0.00013428	0.37568	-0.00014461	0.05515	0.00011275	0.17417	0.00046718	0.19598	0.00011061	0.01424
4.5	-0.00033888	-0.384	-0.00018743	0.11225	-0.00055519	-0.50299	-7.045e-05	0.03131	-0.00023033	-0.08006	0.00014969	0.39109	-0.00016781	0.03195	8.423e-05	0.14565	0.0004211	0.1499	6.695e-05	-0.02942
4.525	-0.00026769	-0.31281	-0.0002395	0.06018	-0.00055284	-0.50064	-7.192e-05	0.02984	-0.00024836	-0.09809	0.00017346	0.41486	-0.00017534	0.02442	5.865e-05	0.12007	0.00037137	0.10017	4.044e-05	-0.05593
4.55	-0.00020646	-0.25158	-0.00026895	0.03073	-0.00054102	-0.48882	-8.069e-05	0.02107	-0.00027215	-0.12188	0.00019111	0.43251	-0.00015923	0.04053	2.218e-05	0.0836	0.00033755	0.06635	4.872e-05	-0.04765
4.575	-0.00015517	-0.20029	-0.00027297	0.02671	-0.00051372	-0.46152	-0.00010684	-0.00508	-0.00027137	-0.1211	0.00018978	0.43118	-0.00014436	0.0554	-2.548e-05	0.03594	0.00029409	0.02289	7.937e-05	-0.017
4.6	-0.0001082	-0.15332	-0.00026662	0.03306	-0.00047352	-0.42132	-0.00014083	-0.03907	-0.00024675	-0.09648	0.00016594	0.40734	-0.00015228	0.04748	-7.179e-05	-0.01037	0.00023977	-0.03143	0.000104	0.00763
4.625	-8.181e-05	-0.12693	-0.00026876	0.03092	-0.00042719	-0.37499	-0.00014743	-0.04567	-0.00019325	-0.04298	0.0001268	0.3682	-0.00018134	0.01842	-0.00010443	-0.04301	0.00018229	-0.08891	0.00010574	0.00937
4.65	-8.353e-05	-0.12865	-0.00028886	0.01082	-0.00037844	-0.32624	-0.0001277	-0.02594	-0.00012845	0.02182	9.529e-05	0.33669	-0.00022512	-0.02536	-0.00011648	-0.05506	0.00013232	-0.13888	8.658e-05	-0.00979
4.675	-0.00010215	-0.14727	-0.00031085	-0.01117	-0.00033937	-0.28717	-0.00010438	-0.00262	-6.734e-05	0.08293	8.615e-05	0.32755	-0.0002809	-0.08114	-9.396e-05	-0.03254	0.00010211	-0.16909	5.853e-05	-0.03784
4.7	-0.00012364	-0.16876	-0.00030824	-0.00856	-0.00030322	-0.25102	-9.958e-05	0.00218	-1.77e-05	0.13257	9.697e-05	0.33837	-0.00033018	-0.13042	-3.647e-05	0.02495	9.333e-05	-0.17787	2.729e-05	-0.06908
4.725	-0.00013674	-0.18186	-0.00026777	0.03191	-0.00026319	-0.21099	-0.00011966	-0.0179	-9.5e-07	0.14932	0.00011864	0.36004	-0.0003611	-0.16134	1.658e-05	0.078	0.00011744	-0.15376	-3.12e-06	-0.09949
4.75	-0.00012478	-0.1699	-0.00020533	0.09435	-0.00021441	-0.16221	-0.00015741	-0.05565	-1.757e-05	0.1327	0.00013817	0.37957	-0.00035331	-0.15355	5.209e-05	0.11351	0.00016376	-0.10744	-1.609e-05	-0.11246
4.775	-8.029e-05	-0.12541	-0.00014186	0.15782	-0.00017393	-0.12173	-0.00019697	-0.09521	-6.122e-05	0.08905	0.00014421	0.38561	-0.00031059	-0.11083	6e-05	0.12142	0.00021423	-0.05697	-1.199e-05	-0.10836
4.8	-1.118e-05	-0.0563	-8.876e-05	0.21092	-0.00013342	-0.08122	-0.0002271	-0.12534	-0.00010253	0.04774	0.00013242	0.37382	-0.00025695	-0.05719	5.566e-05	0.11708	0.0002541	-0.0171	-4.28e-06	-0.10065
4.825	7.189e-05	0.02677	-6.006e-05	0.23962	-9.969e-05	-0.04749	-0.00024447	-0.14271	-0.00013156	0.01871	9.974e-05	0.34114	-0.00021608	-0.01632	6.524e-05	0.12666	0.00027102	-0.00018	-1.299e-05	-0.10936
4.85	0.00016089	0.11577	-6.016e-05	0.23952	-8.213e-05	-0.02993	-0.00024824	-0.14648	-0.00015707	-0.0068	5.639e-05	0.29779	-0.00019504	0.00472	9.037e-05	0.15179	0.00027098	-0.00022	-4.503e-05	-0.1414
4.875	0.00024468	0.19956	-7.623e-05	0.22345	-7.668e-05	-0.02448	-0.00023681	-0.13505	-0.00019214	-0.04187	3.746e-05	0.27886	-0.00019291	0.00685	0.00010331	0.16473	0.00027052	-0.00068	-7.008e-05	-0.16645
4.9	0.00031356	0.26844	-9.373e-05	0.20595	-6.945e-05	-0.01725	-0.00022103	-0.11927	-0.00022781	-0.07754	4.621e-05	0.28761	-0.00020392	-0.00416	0.00011205	0.17347	0.00027698	0.00578	-8.05e-05	-0.17687
4.925	0.00037368	0.32856	-9.51e-05	0.20458	-6.174e-05	-0.00954	-0.00019106	-0.0893	-0.00024189	-0.09162	6.634e-05	0.30774	-0.00019366	0.0061	0.00010193	0.16335	0.00027708	0.00588	-7.484e-05	-0.17121
4.95	0.00041923	0.37411	-6.762e-05	0.23206	-6.549e-05	-0.01329	-0.00014111	-0.03935	-0.00024236	-0.09209	8.584e-05	0.32724	-0.00017621	0.02355	7.025e-05	0.13167	0.00026293	-0.00827	-5.489e-05	-0.15126
4.975	0.00044161	0.39649	-2.372e-05	0.27596	-7.294e-05	-0.02074	-7.789e-05	0.02387	-0.00024186	-0.09159	0.00011416	0.35556	-0.0001666	0.03316	5.208e-05	0.1135	0.00023361	-0.03759	-1.56e-05	-0.11197
5	0.00044103	0.39591	1.382e-05	0.3135	-6.787e-05	-0.01567	-2.636e-05	0.0754	-0.00024323	-0.09296	0.00014138	0.38278	-0.00016268	0.03708	5.242e-05	0.11384	0.00019078	-0.08042	4.452e-05	-0.05185
5.025	0.00042299	0.37787	3.355e-05	0.33323	-3.36e-05	0.0186	8e-07	0.10256	-0.00025196	-0.10169	0.00015879	0.40019	-0.00015334	0.04642	6.361e-05	0.12503	0.0001661	-0.1051	0.0001064	0.01003
5.05	0.00040514	0.36002	3.213e-05	0.33181	1.783e-05	0.07003	6.97e-06	0.10873	-0.00026627	-0.116	0.00016841	0.40981	-0.00014036	0.0594	9.001e-05	0.15143	0.00017258	-0.09862	0.0001487	0.05233
5.075	0.00039245	0.34733	1.975e-05	0.31943	6.13e-05	0.1135	-1.213e-05	0.08963	-0.00027639	-0.12612	0.00016677	0.40817	-0.00014402	0.05574	0.00012618	0.1876	0.00021097	-0.06023	0.00016133	0.06496
5.1	0.00038521	0.34009	6.79e-06	0.30647	7.99e-05	0.1321	-5.183e-05	0.04993	-0.00027507	-0.1248	0.00015301	0.39441	-0.00017766	0.0221	0.00015214	0.21356	0.00027035	-0.00085	0.00014728	0.05091
5.125	0.00038417	0.33905	1.52e-06	0.3012	5.785e-05	0.11005	-9.434e-05	0.00742	-0.00026718	-0.11691	0.00013467	0.37607	-0.00022935	-0.02959	0.00014528	0.2067	0.00031614	0.04494	0.00012727	0.0309
5.15	0.00037613	0.33101	7.18e-06	0.30686	-8.87e-06	0.04333	-0.00013356	-0.0318	-0.00024771	-0.09744	0.00011751	0.35891	-0.00028553	-0.08577	0.00010808	0.1695	0.00033715	0.06595	9.413e-05	-0.00224
5.175	0.00036588	0.32076	9.22e-06	0.3089	-9.459e-05	-0.04239	-0.00016217	-0.06041	-0.00021984	-0.06957	0.00010939	0.35079	-0.00032854	-0.12878	6.451e-05	0.12593	0.00033136	0.06016	3.274e-05	-0.06363
5.2	0.00035835	0.31323	-5.41e-06	0.29427	-0.00017917	-0.12697	-0.00016252	-0.06076	-0.00018931	-0.03904	0.00010157	0.34297	-0.00035212	-0.15236	3.069e-05	0.09211	0.00031022	0.03902	-3.573e-05	-0.1321
5.225	0.0003378	0.29268	-4.748e-05	0.2522	-0.00023151	-0.17931	-0.00013396	-0.0322	-0.00016203	-0.01176	8.927e-05	0.33067	-0.00034396	-0.1442	1.155e-05	0.07297	0.00028494	0.01374	-8.692e-05	-0.18329
5.25	0.00030988	0.26476	-0.00010111	0.19857	-0.00024988	-0.19768	-9.172e-05	0.01004	-0.00015165	-0.00138	7.094e-05	0.31234	-0.00030624	-0.10648	4.9e-06	0.06632	0.00025824	-0.01296	-0.00011415	-0.21052
5.275	0.00026239	0.21727	-0.00015394	0.14574	-0.00025766	-0.20546	-5.209e-05	0.04967	-0.00016296	-0.01269	4.778e-05	0.28918	-0.0002582	-0.05844	4.63e-06	0.06605	0.00022958	-0.04162	-0.00011902	-0.21539
5.3	0.00019394	0.14882	-0.00018092	0.11876	-0.00027803	-0.22583	-2.615e-05	0.07561	-0.00018114	-0.03087	3.891e-05	0.28031	-0.00022204	-0.02228	3.23e-06	0.06465	0.00018987	-0.08133	-0.00011168	-0.20805
5.325	0.00011331	0.06819	-0.00017817	0.12151	-0.00032092	-0.26872	-1.079e-05	0.09097	-0.00019158	-0.04131	4.642e-05	0.28782	-0.00019659	0.00317	7.6e-06	0.06902	0.00015468	-0.11652	-0.00011331	-0.20968
5.35	4.603e-05	0.00091	-0.00015519	0.14449	-0.00036829	-0.31609	-1.127e-05	0.09049	-0.00020848	-0.05821	5.687e-05	0.29827	-0.00017384	0.02592	2.018e-05	0.0816	0.00013389	-0.13731	-0.00013005	-0.22642
5.375	1.044e-05	-0.03468	-0.00013817	0.16151	-0.00040336	-0.35116	-3.792e-05	0.06384	-0.00022697	-0.0767	6.262e-05	0.30402	-0.00016793	0.03183	3.952e-05	0.10094	0.00013066	-0.14054	-0.00014896	-0.24533
5.4	6.62e-06	-0.0385	-0.00014045	0.15923	-0.00041948	-0.36728	-7.344e-05	0.02832	-0.00024268	-0.09241	7.578e-05	0.31718	-0.00019208	0.00768	5.572e-05	0.11714	0.00014239	-0.12881	-0.00015754	-0.25391
5.425	6.8e-07	-0.04444	-0.0001759	0.12378	-0.00040875	-0.35655	-0.00010572	-0.00396	-0.00025674	-0.10647	9.618e-05	0.33758	-0.00023665	-0.03689	5.294e-05	0.11436	0.00015966	-0.11154	-0.00015627	-0.25264
5.45	-2.122e-05	-0.06634	-0.00022757	0.07211	-0.00038268	-0.33048	-0.00012589	-0.02413	-0.00027746	-0.12719	0.00010905	0.35045	-0.00028221	-0.08245	2.322e-05	0.08464	0.00017255	-0.09865	-0.00013723	-0.2336
5.475	-6.65e-05	-0.11162	-0.00028113	0.01855	-0.0003539	-0.3017	-0.00013807	-0.03631	-0.0002916	-0.14133	0.00010723	0.34863	-0.00031785	-0.11809	-2.701e-05	0.03441	0.00017984	-0.09136	-0.00011104	-0.20741
5.5	-0.00012026	-0.16538	-0.00031192	-0.01224	-0.00034148	-0.28928	-0.00014909	-0.04733	-0.00029356	-0.14329	8.913e-05	0.33053	-0.00033811	-0.13835	-8.393e-05	-0.02251	0.00018195	-0.08925	-9.435e-05	-0.19072
5.525	-0.00017064	-0.21576	-0.00031068	-0.011	-0.00035532	-0.30312	-0.0001514	-0.04964	-0.00028179	-0.13152	5.846e-05	0.29986	-0.00033893	-0.13917	-0.00013336	-0.07194	0.00017899	-0.09221	-9.598e-05	-0.19235
5.55	-0.00021309	-0.25821	-0.0002951	0.00458	-0.00039323	-0.34103	-0.0001449	-0.04314	-0.00025632	-0.10605	2.133e-05	0.26273	-0.00033199	-0.13223	-0.00017189	-0.11047	0.00018096	-0.09024	-0.00011159	-0.20796
5.575	-0.00023294	-0.27806	-0.00026881	0.03087	-0.00044379	-0.39159	-0.00013285	-0.03109	-0.00021777	-0.0675	-1.706e-05	0.22434	-0.00033008	-0.13032	-0.00019387	-0.13245	0.0001934	-0.0778	-0.00012577	-0.22214
5.6	-0.00023951	-0.28463	-0.00026748	0.0322	-0.00048561	-0.43341	-0.00012625	-0.02449	-0.00015876	-0.00849	-5.467e-05	0.18673	-0.00033268	-0.13292	-0.00020193	-0.14051	0.00019848	-0.07272	-0.00012791	-0.22428
5.625	-0.00024572	-0.29084	-0.00030837	-0.00869	-0.0005024	-0.4502	-0.00013746	-0.0357	-0.0001025	0.04777	-9.2e-05	0.1494	-0.00033332	-0.13356	-0.00019579	-0.13437	0.00019825	-0.07295	-0.00011059	-0.20696
5.65	-0.00025868	-0.3038	-0.00037791	-0.07823	-0.00048598	-0.43378	-0.00017847	-0.07671	-5.947e-05	0.0908	-0.00012701	0.11439	-0.00034046	-0.1407	-0.00018245	-0.12103	0.00018787	-0.08333	-7.478e-05	-0.17115
5.675	-0.000291	-0.33612	-0.00043701	-0.13733	-0.0004653	-0.4131	-0.00022502	-0.12326	-3.788e-05	0.11239	-0.00014236	0.09904	-0.00033315	-0.13339	-0.00017619	-0.11477	0.00015731	-0.11389	-3.753e-05	-0.1339
5.7	-0.00033612	-0.38124	-0.00045926	-0.15958	-0.00045137	-0.39917	-0.00027755	-0.17579	-4.088e-05	0.10939	-0.00013252	0.10888	-0.00031543	-0.11567	-0.00017912	-0.1177	0.00011583	-0.15537	-8.51e-06	-0.10488
5.725	-0.00037601	-0.42113	-0.00044655	-0.14687	-0.00044142	-0.38922	-0.00032747	-0.22571	-7.853e-05	0.07174	-0.00011135	0.13005	-0.00028479	-0.08503	-0.00017302	-0.1116	8.604e-05	-0.18516	1.845e-05	-0.07792
5.75	-0.00039592	-0.44104	-0.00041648	-0.1168	-0.00042881	-0.37661	-0.00037074	-0.26898	-0.0001494	0.00087	-0.00010139	0.14001	-0.00025523	-0.05547	-0.00015732	-0.0959	7.523e-05	-0.19597	4.251e-05	-0.05386
5.775	-0.00037964	-0.42476	-0.0003881	-0.08842	-0.00041393	-0.36173	-0.00038656	-0.2848	-0.0002261	-0.07583	-0.00011646	0.12494	-0.00023099	-0.03123	-0.00012557	-0.06415	8.27e-05	-0.1885	6.482e-05	-0.03155
5.8	-0.00032649	-0.37161	-0.00036803	-0.06835	-0.0003947	-0.3425	-0.00038071	-0.27895	-0.00029911	-0.14884	-0.00013982	0.10158	-0.00022692	-0.02716	-8.942e-05	-0.028	9.868e-05	-0.17252	8.706e-05	-0.00931
5.825	-0.00025739	-0.30251	-0.00034381	-0.04413	-0.00037366	-0.32146	-0.00035832	-0.25656	-0.00035363	-0.20336	-0.00015681	0.08459	-0.0002373	-0.03754	-6.749e-05	-0.00607	0.000115	-0.1562	9.729e-05	0.00092
5.85	-0.0001991	-0.24422	-0.00032177	-0.02209	-0.00033239	-0.28019	-0.00034653	-0.24477	-0.00036563	-0.21536	-0.0001671	0.0743	-0.00025833	-0.05857	-5.587e-05	0.00555	0.00011677	-0.15443	9.72e-05	0.00083
5.875	-0.00017646	-0.22158	-0.00030737	-0.00769	-0.00027221	-0.22001	-0.0003373	-0.23554	-0.0003404	-0.19013	-0.00016428	0.07712	-0.00028713	-0.08737	-6.325e-05	-0.00183	0.00011288	-0.15832	8.995e-05	-0.00642
5.9	-0.00018782	-0.23294	-0.0003036	-0.00392	-0.00020151	-0.14931	-0.00031599	-0.21423	-0.00028747	-0.1372	-0.00014806	0.09334	-0.00032016	-0.1204	-7.609e-05	-0.01467	0.00010714	-0.16406	7.002e-05	-0.02635
5.925	-0.00021289	-0.25801	-0.00030959	-0.00991	-0.00014759	-0.09539	-0.00027297	-0.17121	-0.00022345	-0.07318	-0.00011374	0.12766	-0.00033852	-0.13876	-9.176e-05	-0.03034	0.0001092	-0.162	4.666e-05	-0.04971
5.95	-0.00022555	-0.27067	-0.00032831	-0.02863	-0.0001322	-0.08	-0.00023376	-0.132	-0.00017442	-0.02415	-5.096e-05	0.19044	-0.00032002	-0.12026	-0.00010278	-0.04136	0.00011731	-0.15389	2.153e-05	-0.07484
5.975	-0.00022037	-0.26549	-0.0003631	-0.06342	-0.00015144	-0.09924	-0.00021427	-0.11251	-0.00015647	-0.0062	1.984e-05	0.26124	-0.00027672	-0.07696	-0.00011019	-0.04877	0.00013303	-0.13817	-1.008e-05	-0.10645
6	-0.00018371	-0.22883	-0.000405	-0.10532	-0.00017725	-0.12505	-0.0002233	-0.12154	-0.0001684	-0.01813	8.242e-05	0.32382	-0.00022549	-0.02573	-0.00011103	-0.04961	0.0001549	-0.1163	-3.108e-05	-0.12745
6.025	-0.00012833	-0.17345	-0.00043576	-0.13608	-0.00019093	-0.13873	-0.00026832	-0.16656	-0.00018796	-0.03769	0.00013493	0.37633	-0.00017405	0.02571	-0.00012394	-0.06252	0.00018393	-0.08727	-3.145e-05	-0.12782
6.05	-7.257e-05	-0.11769	-0.00043769	-0.13801	-0.00017827	-0.12607	-0.00032256	-0.2208	-0.00019821	-0.04794	0.00016829	0.40969	-0.00012047	0.07929	-0.00013634	-0.07492	0.00021406	-0.05714	-1.409e-05	-0.11046
6.075	-3.13e-05	-0.07642	-0.00041588	-0.1162	-0.00014937	-0.09717	-0.00034637	-0.24461	-0.00021068	-0.06041	0.0001703	0.4117	-7.048e-05	0.12928	-0.000137	-0.07558	0.00021883	-0.05237	1.786e-05	-0.07851
6.1	-3.85e-06	-0.04897	-0.00038877	-0.08909	-0.0001337	-0.0815	-0.00031847	-0.21671	-0.00023151	-0.08124	0.00014757	0.38897	-3.546e-05	0.1643	-0.00013176	-0.07034	0.00018701	-0.08419	4.484e-05	-0.05153
6.125	7.84e-06	-0.03728	-0.00035526	-0.05558	-0.00014591	-0.09371	-0.00024001	-0.13825	-0.00024984	-0.09957	0.00011532	0.35672	-2.797e-05	0.17179	-0.00013191	-0.07049	0.00013251	-0.13869	6.697e-05	-0.0294
6.15	-3.17e-06	-0.04829	-0.00031787	-0.01819	-0.0001794	-0.1272	-0.00014687	-0.04511	-0.00026126	-0.11099	9.546e-05	0.33686	-5.236e-05	0.1474	-0.00012825	-0.06683	6.466e-05	-0.20654	8.414e-05	-0.01223
6.175	-4.322e-05	-0.08834	-0.00025997	0.03971	-0.00022089	-0.16869	-7.342e-05	0.02834	-0.00027157	-0.1213	9.297e-05	0.33437	-0.00010137	0.09839	-0.00012204	-0.06062	-8.28e-06	-0.27948	8.274e-05	-0.01363
6.2	-9.408e-05	-0.1392	-0.0001919	0.10778	-0.00026239	-0.21019	-4.357e-05	0.05819	-0.00027104	-0.12077	9.506e-05	0.33646	-0.00015825	0.04151	-0.00010998	-0.04856	-7.396e-05	-0.34516	6.164e-05	-0.03473
6.225	-0.00015165	-0.19677	-0.00012722	0.17246	-0.00030598	-0.25378	-5.574e-05	0.04602	-0.00026352	-0.11325	9.391e-05	0.33531	-0.00019873	0.00103	-8.43e-05	-0.02288	-9.948e-05	-0.37068	3.18e-05	-0.06457
6.25	-0.00021217	-0.25729	-7.74e-05	0.22228	-0.00034944	-0.29724	-8.524e-05	0.01652	-0.00027256	-0.12229	7.474e-05	0.31614	-0.00021816	-0.0184	-4.633e-05	0.01509	-7.649e-05	-0.34769	8.64e-06	-0.08773
6.275	-0.0002654	-0.31052	-6.1e-05	0.23868	-0.0003959	-0.3437	-0.00010098	0.00078	-0.00029652	-0.14625	4.449e-05	0.28589	-0.00022725	-0.02749	-1.5e-05	0.04642	-1.389e-05	-0.28509	7.15e-06	-0.08922
6.3	-0.00031116	-0.35628	-7.666e-05	0.22302	-0.0004441	-0.3919	-0.0001101	-0.00834	-0.0003166	-0.16633	7.19e-06	0.24859	-0.00024123	-0.04147	-6.71e-06	0.05471	6.341e-05	-0.20779	2.452e-05	-0.07185
6.325	-0.00035642	-0.40154	-0.00011416	0.18552	-0.00048567	-0.43347	-0.00010974	-0.00798	-0.00030508	-0.15481	-2.043e-05	0.22097	-0.000267	-0.06724	-1.948e-05	0.04194	0.00012063	-0.15057	4.812e-05	-0.04825
6.35	-0.00039693	-0.44205	-0.00016299	0.13669	-0.00050566	-0.45346	-0.00010768	-0.00592	-0.00026856	-0.11829	-3.12e-05	0.2102	-0.0002874	-0.08764	-3.246e-05	0.02896	0.00015273	-0.11847	6.144e-05	-0.03493
6.375	-0.00043048	-0.4756	-0.00020463	0.09505	-0.00050792	-0.45572	-0.000112	-0.01024	-0.00023564	-0.08537	-1.879e-05	0.22261	-0.00029897	-0.09921	-3.467e-05	0.02675	0.00015979	-0.11141	5.965e-05	-0.03672
6.4	-0.00046248	-0.5076	-0.00023788	0.0618	-0.000511	-0.4588	-0.0001319	-0.03014	-0.00021289	-0.06262	2.044e-05	0.26184	-0.00029239	-0.09263	-2.807e-05	0.03335	0.00016723	-0.10397	5.255e-05	-0.04382
6.425	-0.0004798	-0.52492	-0.00025948	0.0402	-0.00051702	-0.46482	-0.00016043	-0.05867	-0.00020736	-0.05709	7.629e-05	0.31769	-0.00026326	-0.0635	-2.959e-05	0.03183	0.00018792	-0.08328	5.672e-05	-0.03965
6.45	-0.00047276	-0.51788	-0.00027177	0.02791	-0.00051127	-0.45907	-0.00019278	-0.09102	-0.00020649	-0.05622	0.00012537	0.36677	-0.00023073	-0.03097	-3.352e-05	0.0279	0.00022646	-0.04474	6.953e-05	-0.02684
6.475	-0.00044356	-0.48868	-0.00028577	0.01391	-0.00049431	-0.44211	-0.00021882	-0.11706	-0.00021388	-0.06361	0.00015463	0.39603	-0.00021652	-0.01676	-4.151e-05	0.01991	0.00026012	-0.01108	8.641e-05	-0.00996
6.5	-0.00041504	-0.46016	-0.00028942	0.01026	-0.00047712	-0.42492	-0.00024303	-0.14127	-0.00024107	-0.0908	0.00015918	0.40058	-0.00021783	-0.01807	-4.135e-05	0.02007	0.0002754	0.0042	9.943e-05	0.00306
6.525	-0.00040276	-0.44788	-0.00029136	0.00832	-0.00046412	-0.41192	-0.00026422	-0.16246	-0.00028576	-0.13549	0.00014863	0.39003	-0.00022758	-0.02782	-3.975e-05	0.02167	0.00025557	-0.01563	0.00010122	0.00485
6.55	-0.00040312	-0.44824	-0.00030716	-0.00748	-0.00045346	-0.40126	-0.00028148	-0.17972	-0.00032373	-0.17346	0.00012184	0.36324	-0.00023735	-0.03759	-3.915e-05	0.02227	0.00021406	-0.05714	8.896e-05	-0.00741
6.575	-0.00041328	-0.4584	-0.00032956	-0.02988	-0.00044041	-0.38821	-0.00026452	-0.16276	-0.00035639	-0.20612	7.675e-05	0.31815	-0.00023977	-0.04001	-4.714e-05	0.01428	0.00017442	-0.09678	6.515e-05	-0.03122
6.6	-0.00042695	-0.47207	-0.00035634	-0.05666	-0.00041748	-0.36528	-0.00024032	-0.13856	-0.00037632	-0.22605	3.308e-05	0.27448	-0.0002363	-0.03654	-6.231e-05	-0.00089	0.00014738	-0.12382	3.621e-05	-0.06016
6.625	-0.00044942	-0.49454	-0.00037544	-0.07576	-0.0003864	-0.3342	-0.00023049	-0.12873	-0.00039552	-0.24525	-5.83e-06	0.23557	-0.00023481	-0.03505	-7.806e-05	-0.01664	0.00013443	-0.13677	1.31e-05	-0.08327
6.65	-0.00047835	-0.52347	-0.00038746	-0.08778	-0.0003399	-0.2877	-0.00024001	-0.13825	-0.00041039	-0.26012	-4.255e-05	0.19885	-0.00023844	-0.03868	-9.2e-05	-0.03058	0.00012233	-0.14887	2.092e-05	-0.07545
6.675	-0.00050691	-0.55203	-0.00039995	-0.10027	-0.0002868	-0.2346	-0.00024967	-0.14791	-0.00042183	-0.27156	-9.103e-05	0.15037	-0.0002521	-0.05234	-9.962e-05	-0.0382	0.00010653	-0.16467	6.043e-05	-0.03594
6.7	-0.00052196	-0.56708	-0.00041857	-0.11889	-0.00024432	-0.19212	-0.00025137	-0.14961	-0.00043047	-0.2802	-0.0001593	0.0821	-0.00026892	-0.06916	-0.00011343	-0.05201	8.677e-05	-0.18443	0.00010595	0.00958
6.725	-0.00051096	-0.55608	-0.00043714	-0.13746	-0.00023914	-0.18694	-0.00023613	-0.13437	-0.0004233	-0.27303	-0.00024152	-0.00012	-0.00028576	-0.086	-0.00013479	-0.07337	7.523e-05	-0.19597	0.00013919	0.04282
6.75	-0.00047777	-0.52289	-0.00044636	-0.14668	-0.00026051	-0.20831	-0.00022233	-0.12057	-0.00039271	-0.24244	-0.00030535	-0.06395	-0.00029397	-0.09421	-0.00016438	-0.10296	7.597e-05	-0.19523	0.00014534	0.04897
6.775	-0.00043753	-0.48265	-0.0004416	-0.14192	-0.0002858	-0.2336	-0.00021283	-0.11107	-0.00033394	-0.18367	-0.00032927	-0.08787	-0.00030788	-0.10812	-0.00020922	-0.1478	9.44e-05	-0.1768	0.00014423	0.04786
6.8	-0.00040732	-0.45244	-0.00041504	-0.11536	-0.00031187	-0.25967	-0.00020737	-0.10561	-0.00026815	-0.11788	-0.00031205	-0.07065	-0.0003229	-0.12314	-0.00025582	-0.1944	0.00013116	-0.14004	0.00013899	0.04262
6.825	-0.0003846	-0.42972	-0.00037924	-0.07956	-0.00032802	-0.27582	-0.00018469	-0.08293	-0.00022971	-0.07944	-0.00027167	-0.03027	-0.00032655	-0.12679	-0.00027358	-0.21216	0.00016062	-0.11058	0.00013097	0.0346
6.85	-0.00035361	-0.39873	-0.00035417	-0.05449	-0.00032488	-0.27268	-0.00014597	-0.04421	-0.00023207	-0.0818	-0.00022125	0.02015	-0.00030182	-0.10206	-0.00025148	-0.19006	0.0001673	-0.1039	0.00012254	0.02617
6.875	-0.00030186	-0.34698	-0.00034034	-0.04066	-0.00030256	-0.25036	-0.00010338	-0.00162	-0.00025456	-0.10429	-0.00017622	0.06518	-0.00024019	-0.04043	-0.00020365	-0.14223	0.00014282	-0.12838	0.00011833	0.02196
6.9	-0.00023864	-0.28376	-0.00033234	-0.03266	-0.00026537	-0.21317	-6.895e-05	0.03281	-0.00027774	-0.12747	-0.00012993	0.11147	-0.00015586	0.0439	-0.00016361	-0.10219	9.825e-05	-0.17295	0.0001101	0.01373
6.925	-0.0001801	-0.22522	-0.00031815	-0.01847	-0.00022946	-0.17726	-2.363e-05	0.07813	-0.00029109	-0.14082	-8.901e-05	0.15239	-9.28e-05	0.10696	-0.00014818	-0.08676	6.082e-05	-0.21038	0.00010074	0.00437
6.95	-0.00013353	-0.17865	-0.00029168	0.008	-0.00019812	-0.14592	3.73e-06	0.10549	-0.00029487	-0.1446	-6.03e-05	0.1811	-8.128e-05	0.11848	-0.00013864	-0.07722	5.186e-05	-0.21934	9.484e-05	-0.00153
6.975	-9.571e-05	-0.14083	-0.00023937	0.06031	-0.00017467	-0.12247	4.02e-06	0.10578	-0.00028018	-0.12991	-3.502e-05	0.20638	-0.00012099	0.07877	-0.00012759	-0.06617	6.183e-05	-0.20937	0.00010376	0.00739
7	-6.575e-05	-0.11087	-0.00018378	0.1159	-0.00017484	-0.12264	-1.185e-05	0.08991	-0.00024476	-0.09449	-1.34e-06	0.24006	-0.00018188	0.01788	-0.00010836	-0.04694	8.664e-05	-0.18456	0.00012404	0.02767
7.025	-4.626e-05	-0.09138	-0.0001341	0.16558	-0.00017894	-0.12674	-4.595e-05	0.05581	-0.00019568	-0.04541	3.568e-05	0.27708	-0.00022925	-0.02949	-9.323e-05	-0.03181	0.00011486	-0.15634	0.00014061	0.04424
7.05	-3.4e-05	-0.07912	-0.0001002	0.19948	-0.00018209	-0.12989	-8.306e-05	0.0187	-0.00014618	0.00409	6.449e-05	0.30589	-0.00025858	-0.05882	-9.258e-05	-0.03116	0.00015035	-0.12085	0.00014659	0.05022
7.075	-3.338e-05	-0.0785	-9.346e-05	0.20622	-0.00018257	-0.13037	-0.00010797	-0.00621	-0.000117	0.03327	7.627e-05	0.31767	-0.00027799	-0.07823	-9.253e-05	-0.03111	0.00018041	-0.09079	0.00014362	0.04725
7.1	-4.854e-05	-0.09366	-0.00011826	0.18142	-0.00017464	-0.12244	-0.00011664	-0.01488	-9.452e-05	0.05575	6.073e-05	0.30213	-0.00029258	-0.09282	-9.166e-05	-0.03024	0.00019588	-0.07532	0.00012776	0.03139
7.125	-7.827e-05	-0.12339	-0.00015856	0.14112	-0.00017517	-0.12297	-0.00012024	-0.01848	-8.615e-05	0.06412	2.574e-05	0.26714	-0.00029903	-0.09927	-8.412e-05	-0.0227	0.0002023	-0.0689	9.801e-05	0.00164
7.15	-0.00010859	-0.15371	-0.00019442	0.10526	-0.00018774	-0.13554	-0.00012022	-0.01846	-9.68e-05	0.05347	-1.135e-05	0.23005	-0.00028916	-0.0894	-6.204e-05	-0.00062	0.00019636	-0.07484	6.208e-05	-0.03429
7.175	-0.00013151	-0.17663	-0.00020783	0.09185	-0.00020685	-0.15465	-0.00010893	-0.00717	-0.00011487	0.0354	-3.375e-05	0.20765	-0.00024705	-0.04729	-2.821e-05	0.03321	0.00017789	-0.09331	2.472e-05	-0.07165
7.2	-0.00012325	-0.16837	-0.00020014	0.09954	-0.00022943	-0.17723	-9.326e-05	0.0085	-0.00012185	0.02842	-5.141e-05	0.18999	-0.00017835	0.02141	-7e-07	0.06072	0.00015285	-0.11835	-9.06e-06	-0.10543
7.225	-8.99e-05	-0.13502	-0.00017671	0.12297	-0.00024215	-0.18995	-7.825e-05	0.02351	-0.00011385	0.03642	-5.238e-05	0.18902	-0.00010918	0.09058	4.93e-06	0.06635	0.00011842	-0.15278	-1.435e-05	-0.11072
7.25	-4.675e-05	-0.09187	-0.00017239	0.12729	-0.00024089	-0.18869	-7.649e-05	0.02527	-0.00010539	0.04488	-2.469e-05	0.21671	-6.128e-05	0.13848	-1.717e-05	0.04425	7.497e-05	-0.19623	-4.72e-06	-0.10109
7.275	-1.422e-05	-0.05934	-0.00019793	0.10175	-0.00022034	-0.16814	-7.601e-05	0.02575	-0.00010333	0.04694	2.095e-05	0.26235	-5.498e-05	0.14478	-5.144e-05	0.00998	3.963e-05	-0.23157	-6.98e-06	-0.10335
7.3	-7e-08	-0.04519	-0.00022203	0.07765	-0.00017981	-0.12761	-7.648e-05	0.02528	-9.906e-05	0.05121	6.053e-05	0.30193	-8.081e-05	0.11895	-7.794e-05	-0.01652	1.062e-05	-0.26058	-3.381e-05	-0.13018
7.325	-6.22e-06	-0.05134	-0.00022228	0.0774	-0.00013059	-0.07839	-7.637e-05	0.02539	-0.00010457	0.0457	7.208e-05	0.31348	-0.00011224	0.08752	-7.066e-05	-0.00924	-1.073e-05	-0.28193	-6.482e-05	-0.16119
7.35	-3.543e-05	-0.08055	-0.00020408	0.0956	-8.911e-05	-0.03691	-7.909e-05	0.02267	-0.00013828	0.01199	6.34e-05	0.3048	-0.00012131	0.07845	-3.644e-05	0.02498	-1.912e-05	-0.29032	-6.918e-05	-0.16555
7.375	-7.575e-05	-0.12087	-0.00019277	0.10691	-7.624e-05	-0.02404	-9.188e-05	0.00988	-0.00020035	-0.05008	6.129e-05	0.30269	-0.00010791	0.09185	8.52e-06	0.06994	1.73e-06	-0.26947	-3.785e-05	-0.13422
7.4	-0.00013022	-0.17534	-0.00019196	0.10772	-9.61e-05	-0.0439	-0.0001071	-0.00534	-0.00027813	-0.12786	7.63e-05	0.3177	-9.12e-05	0.10856	5.541e-05	0.11683	4.542e-05	-0.22578	1.558e-05	-0.08079
7.425	-0.00019039	-0.23551	-0.00019988	0.0998	-0.00014029	-0.08809	-0.00011815	-0.01639	-0.00034164	-0.19137	8.195e-05	0.32335	-8.528e-05	0.11448	0.00011772	0.17914	9.421e-05	-0.17699	7.296e-05	-0.02341
7.45	-0.00025568	-0.3008	-0.00019047	0.10921	-0.00017962	-0.12742	-0.00013003	-0.02827	-0.00037379	-0.22352	6.668e-05	0.30808	-8.358e-05	0.11618	0.00017184	0.23326	0.00013934	-0.13186	0.00012569	0.02932
7.475	-0.0002979	-0.34302	-0.00015759	0.14209	-0.00019711	-0.14491	-0.00014582	-0.04406	-0.00035516	-0.20489	3.012e-05	0.27152	-6.886e-05	0.1309	0.00020032	0.26174	0.00016796	-0.10324	0.00016535	0.06898
7.5	-0.00030799	-0.35311	-0.00010363	0.19605	-0.00019338	-0.14118	-0.00016561	-0.06385	-0.00030532	-0.15505	-2.401e-05	0.21739	-4.537e-05	0.15439	0.00019534	0.25676	0.00016041	-0.11079	0.00018249	0.08612
7.525	-0.00028503	-0.33015	-3.718e-05	0.2625	-0.00017998	-0.12778	-0.00018019	-0.07843	-0.00025164	-0.10137	-8.031e-05	0.16109	-2.087e-05	0.17889	0.00018608	0.2475	0.00012603	-0.14517	0.00016914	0.07277
7.55	-0.00024953	-0.29465	1.868e-05	0.31836	-0.00016718	-0.11498	-0.00018614	-0.08438	-0.00022201	-0.07174	-0.00012716	0.11424	-5.12e-06	0.19464	0.00017618	0.2376	9.33e-05	-0.1779	0.00012585	0.02948
7.575	-0.00022097	-0.26609	5.478e-05	0.35446	-0.00016247	-0.11027	-0.00018735	-0.08559	-0.00020235	-0.05208	-0.00014332	0.09808	-1.785e-05	0.18191	0.00017399	0.23541	8.094e-05	-0.19026	8.788e-05	-0.00849
7.6	-0.00020523	-0.25035	7.077e-05	0.37045	-0.00014809	-0.09589	-0.00017599	-0.07423	-0.00018257	-0.0323	-0.00013348	0.10792	-5.653e-05	0.14323	0.00018018	0.2416	8.512e-05	-0.18608	8.556e-05	-0.01081
7.625	-0.00019128	-0.2364	7.178e-05	0.37146	-0.0001334	-0.0812	-0.00014067	-0.03891	-0.00015923	-0.00896	-9.811e-05	0.14329	-0.00010254	0.09722	0.00017389	0.23531	0.00010611	-0.16509	0.00010444	0.00807
7.65	-0.0001573	-0.20242	4.845e-05	0.34813	-0.0001165	-0.0643	-9.444e-05	0.00732	-0.00013306	0.01721	-6.002e-05	0.18138	-0.00013824	0.06152	0.00014313	0.20455	0.00013025	-0.14095	0.00010862	0.01225
7.675	-0.00011225	-0.15737	1.174e-05	0.31142	-9.239e-05	-0.04019	-4.931e-05	0.05245	-0.00010405	0.04622	-2.958e-05	0.21182	-0.00016392	0.03584	8.661e-05	0.14803	0.00015094	-0.12026	8.258e-05	-0.01379
7.7	-7.782e-05	-0.12294	-3.8e-05	0.26168	-9.015e-05	-0.03795	-1.772e-05	0.08404	-7.802e-05	0.07225	-4.73e-06	0.23667	-0.00018288	0.01688	3.113e-05	0.09255	0.00016897	-0.10223	3.467e-05	-0.0617
7.725	-6.667e-05	-0.11179	-9.029e-05	0.20939	-0.0001036	-0.0514	-1.521e-05	0.08655	-5.903e-05	0.09124	3.88e-06	0.24528	-0.00018724	0.01252	7.5e-06	0.06892	0.00018549	-0.08571	-8.36e-06	-0.10473
7.75	-7.156e-05	-0.11668	-0.00013715	0.16253	-0.00011558	-0.06338	-4.732e-05	0.05444	-4.731e-05	0.10296	3.96e-06	0.24536	-0.0001845	0.01526	1.263e-05	0.07405	0.00020277	-0.06843	-3.185e-05	-0.12822
7.775	-7.915e-05	-0.12427	-0.00016291	0.13677	-0.00011931	-0.06711	-0.00010551	-0.00375	-5.06e-05	0.09967	9.3e-07	0.24233	-0.00019458	0.00518	2.631e-05	0.08773	0.00021485	-0.05635	-2.969e-05	-0.12606
7.8	-8.722e-05	-0.13234	-0.00015221	0.14747	-0.0001225	-0.0703	-0.00017785	-0.07609	-6.657e-05	0.0837	-8.41e-06	0.23299	-0.00021601	-0.01625	3.647e-05	0.09789	0.00022395	-0.04725	4.72e-06	-0.09165
7.825	-9.657e-05	-0.14169	-9.934e-05	0.20034	-0.00013988	-0.08768	-0.00024204	-0.14028	-9.87e-05	0.05157	-2.47e-05	0.2167	-0.00023345	-0.03369	3.979e-05	0.10121	0.0002139	-0.0573	4.767e-05	-0.0487
7.85	-0.00011469	-0.15981	-2.281e-05	0.27687	-0.0001613	-0.1091	-0.00028312	-0.18136	-0.00014608	0.00419	-4.388e-05	0.19752	-0.00023587	-0.03611	4.336e-05	0.10478	0.00017747	-0.09373	7.607e-05	-0.0203
7.875	-0.00012377	-0.16889	3.546e-05	0.33514	-0.00016241	-0.11021	-0.00029035	-0.18859	-0.00018823	-0.03796	-7.085e-05	0.17055	-0.00021732	-0.01756	4.359e-05	0.10501	0.00013014	-0.14106	8.428e-05	-0.01209
7.9	-0.0001129	-0.15802	5.491e-05	0.35459	-0.00014614	-0.09394	-0.00026049	-0.15873	-0.00020837	-0.0581	-9.792e-05	0.14348	-0.00020839	-0.00863	3.628e-05	0.0977	7.663e-05	-0.19457	7.718e-05	-0.01919
7.925	-8.042e-05	-0.12554	5.022e-05	0.3499	-0.00012746	-0.07526	-0.00021915	-0.11739	-0.00019479	-0.04452	-0.00012739	0.11401	-0.00021007	-0.01031	3.521e-05	0.09663	2.683e-05	-0.24437	5.73e-05	-0.03907
7.95	-3.738e-05	-0.0825	2.827e-05	0.32795	-9.581e-05	-0.04361	-0.00017778	-0.07602	-0.00017258	-0.02231	-0.00014797	0.09343	-0.00021665	-0.01689	4.026e-05	0.10168	-3.18e-06	-0.27438	3.706e-05	-0.05931
7.975	3.77e-06	-0.04135	1.015e-05	0.30983	-6.037e-05	-0.00817	-0.00013924	-0.03748	-0.00015762	-0.00735	-0.000143	0.0984	-0.00021574	-0.01598	2.733e-05	0.08875	-9.91e-06	-0.28111	1.933e-05	-0.07704
8	2.994e-05	-0.01518	8.5e-07	0.30053	-3.287e-05	0.01933	-0.00011167	-0.00991	-0.00015501	-0.00474	-0.00011293	0.12847	-0.00018776	0.012	-6.21e-06	0.05521	-1.546e-05	-0.28666	2.152e-05	-0.07485
8.025	4.663e-05	0.00151	-5.51e-06	0.29417	-2.982e-05	0.02238	-0.00010527	-0.00351	-0.00015457	-0.0043	-6.837e-05	0.17303	-0.00012885	0.07091	-4.525e-05	0.01617	-2.795e-05	-0.29915	3.637e-05	-0.06
8.05	6.322e-05	0.0181	-2.439e-05	0.27529	-5.098e-05	0.00122	-0.00010044	0.00132	-0.00015161	-0.00134	-2.805e-05	0.21335	-5.754e-05	0.14222	-7.113e-05	-0.00971	-4.778e-05	-0.31898	5.476e-05	-0.04161
8.075	7.626e-05	0.03114	-3.687e-05	0.26281	-8.917e-05	-0.03697	-9.66e-05	0.00516	-0.000146	0.00427	-8.44e-06	0.23296	-4.96e-06	0.1948	-7.462e-05	-0.0132	-6.505e-05	-0.33625	6.754e-05	-0.02883
8.1	7.708e-05	0.03196	-3.357e-05	0.26611	-0.00012873	-0.07653	-7.493e-05	0.02683	-0.000149	0.00127	-8.29e-06	0.23311	1.742e-05	0.21718	-8.301e-05	-0.02159	-7.307e-05	-0.34427	6.875e-05	-0.02762
8.125	6.194e-05	0.01682	-1.303e-05	0.28665	-0.00015883	-0.10663	-3.878e-05	0.06298	-0.00015331	-0.00304	-1.601e-05	0.22539	2.113e-05	0.22089	-0.00010244	-0.04102	-7.009e-05	-0.34129	6.239e-05	-0.03398
8.15	4.723e-05	0.00211	5.02e-06	0.3047	-0.00016408	-0.11188	4.06e-06	0.10582	-0.00015164	-0.00137	-2.682e-05	0.21458	1.324e-05	0.213	-0.00012343	-0.06201	-5.763e-05	-0.32883	5.881e-05	-0.03756
8.175	3.826e-05	-0.00686	7.02e-06	0.3067	-0.00013795	-0.08575	4.238e-05	0.14414	-0.00013047	0.0198	-4.277e-05	0.19863	9.55e-06	0.20931	-0.00012387	-0.06245	-4.335e-05	-0.31455	5.956e-05	-0.03681
8.2	4.776e-05	0.00264	-6.61e-06	0.29307	-9.375e-05	-0.04155	5.377e-05	0.15553	-9.668e-05	0.05359	-5.962e-05	0.18178	4.93e-06	0.20469	-9.344e-05	-0.03202	-3.392e-05	-0.30512	6.521e-05	-0.03116
8.225	7.974e-05	0.03462	-2.353e-05	0.27615	-6.414e-05	-0.01194	2.7e-05	0.12876	-6.697e-05	0.0833	-6.948e-05	0.17192	-1.442e-05	0.18534	-4.71e-05	0.01432	-2.908e-05	-0.30028	7.428e-05	-0.02209
8.25	0.00012974	0.08462	-3.013e-05	0.26955	-6.743e-05	-0.01523	-2.39e-05	0.07786	-5.993e-05	0.09034	-6.916e-05	0.17224	-4.41e-05	0.15566	-2.6e-06	0.05882	-2.208e-05	-0.29328	8.077e-05	-0.0156
8.275	0.00019002	0.1449	-2.81e-05	0.27158	-0.00010264	-0.05044	-6.922e-05	0.03254	-6.864e-05	0.08163	-6.292e-05	0.17848	-6.91e-05	0.13066	2.761e-05	0.08903	-5.08e-06	-0.27628	7.348e-05	-0.02289
8.3	0.00024132	0.1962	-1.833e-05	0.28135	-0.00015077	-0.09857	-0.00010515	-0.00339	-7.878e-05	0.07149	-6.08e-05	0.1806	-8.168e-05	0.11808	3.613e-05	0.09755	1.806e-05	-0.25314	5.44e-05	-0.04197
8.325	0.0002694	0.22428	-3e-08	0.29965	-0.00018664	-0.13444	-0.00012667	-0.02491	-8.015e-05	0.07012	-5.714e-05	0.18426	-9.063e-05	0.10913	3.546e-05	0.09688	4.745e-05	-0.22375	3.433e-05	-0.06204
8.35	0.00026759	0.22247	2.387e-05	0.32355	-0.00020145	-0.14925	-0.0001406	-0.03884	-8.05e-05	0.06977	-4.87e-05	0.1927	-0.00010862	0.09114	5.019e-05	0.11161	6.242e-05	-0.20878	3.841e-05	-0.05796
8.375	0.00024856	0.20344	5.82e-05	0.35788	-0.00018944	-0.13724	-0.00013944	-0.03768	-7.514e-05	0.07513	-2.219e-05	0.21921	-0.00013	0.06976	8.614e-05	0.14756	7.091e-05	-0.20029	6.931e-05	-0.02706
8.4	0.00023271	0.18759	9.957e-05	0.39925	-0.00016822	-0.11602	-0.00012439	-0.02263	-8.325e-05	0.06702	3.73e-06	0.24513	-0.00014364	0.05612	0.00013649	0.19791	7.674e-05	-0.19446	0.00010177	0.0054
8.425	0.00022448	0.17936	0.00012648	0.42616	-0.00016294	-0.11074	-0.0001027	-0.00094	-0.00010392	0.04635	2.138e-05	0.26278	-0.00013821	0.06155	0.00017505	0.23647	8.479e-05	-0.18641	0.00010626	0.00989
8.45	0.00021301	0.16789	0.00012856	0.42824	-0.00017458	-0.12238	-8.677e-05	0.01499	-0.00012252	0.02775	3.726e-05	0.27866	-0.00011759	0.08217	0.0001984	0.25982	9.717e-05	-0.17403	7.629e-05	-0.02008
8.475	0.00019364	0.14852	0.00011027	0.40995	-0.00017858	-0.12638	-7.391e-05	0.02785	-0.0001298	0.02047	5.333e-05	0.29473	-0.00010448	0.09528	0.00021153	0.27295	0.00012439	-0.14681	8.73e-06	-0.08764
8.5	0.00016136	0.11624	7.841e-05	0.37809	-0.00016164	-0.10944	-6.981e-05	0.03195	-0.00012267	0.0276	6.902e-05	0.31042	-0.00010237	0.09739	0.00021216	0.27358	0.00014595	-0.12525	-7.657e-05	-0.17294
8.525	0.00013323	0.08811	5.953e-05	0.35921	-0.0001214	-0.0692	-7.64e-05	0.02536	-9.764e-05	0.05263	8.199e-05	0.32339	-9.312e-05	0.10664	0.00020661	0.26803	0.00013478	-0.13642	-0.00014805	-0.24442
8.55	0.00012439	0.07927	7.05e-05	0.37018	-7.623e-05	-0.02403	-7.126e-05	0.0305	-7.966e-05	0.07061	9.709e-05	0.33849	-6.246e-05	0.1373	0.0002037	0.26512	0.00010213	-0.16907	-0.00018835	-0.28472
8.575	0.00014732	0.1022	9.448e-05	0.39416	-4.48e-05	0.0074	-4.953e-05	0.05223	-9.161e-05	0.05866	0.00011509	0.35649	-2.317e-05	0.17659	0.00021705	0.27847	6.319e-05	-0.20801	-0.00018698	-0.28335
8.6	0.00018214	0.13702	0.00010649	0.40617	-3.721e-05	0.01499	-1.647e-05	0.08529	-0.00012821	0.02206	0.00012674	0.36814	1.484e-05	0.2146	0.00023745	0.29887	2.131e-05	-0.24989	-0.00016018	-0.25655
8.625	0.00021993	0.17481	0.0001	0.39968	-6.324e-05	-0.01104	7.56e-06	0.10932	-0.00016787	-0.0176	0.00011998	0.36138	4.231e-05	0.24207	0.00024879	0.31021	-6.59e-06	-0.27779	-0.00012612	-0.22249
8.65	0.00024883	0.20371	7.581e-05	0.37549	-0.00011356	-0.06136	7.38e-06	0.10914	-0.00019919	-0.04892	9.691e-05	0.33831	4.41e-05	0.24386	0.00024088	0.3023	-1.8e-05	-0.2892	-8.85e-05	-0.18487
8.675	0.00024886	0.20374	5.293e-05	0.35261	-0.00016157	-0.10937	-1.55e-05	0.08626	-0.00020111	-0.05084	6.684e-05	0.30824	2.388e-05	0.22364	0.000216	0.27742	-1.515e-05	-0.28635	-3.88e-05	-0.13517
8.7	0.00022585	0.18073	4.547e-05	0.34515	-0.00019517	-0.14297	-4.147e-05	0.06029	-0.00018909	-0.03882	4.306e-05	0.28446	-1.493e-05	0.18483	0.00016908	0.2305	3.36e-06	-0.26784	9.72e-06	-0.08665
8.725	0.00019686	0.15174	6.079e-05	0.36047	-0.00020501	-0.15281	-6.67e-05	0.03506	-0.00015801	-0.00774	3.433e-05	0.27573	-6.602e-05	0.13374	0.00011218	0.1736	1.706e-05	-0.25414	5.038e-05	-0.04599
8.75	0.00017441	0.12929	0.00010279	0.40247	-0.00019794	-0.14574	-8.992e-05	0.01184	-0.00011163	0.03864	3.792e-05	0.27932	-0.00011128	0.08848	6.171e-05	0.12313	1.283e-05	-0.25837	7.003e-05	-0.02634
8.775	0.00015899	0.11387	0.00015052	0.4502	-0.00016951	-0.11731	-0.0001102	-0.00844	-5.082e-05	0.09945	4.777e-05	0.28917	-0.00015962	0.04014	3.818e-05	0.0996	9.4e-07	-0.27026	8.144e-05	-0.01493
8.8	0.00015212	0.107	0.00018253	0.48221	-0.00011759	-0.06539	-0.00010814	-0.00638	1.8e-06	0.15207	5.295e-05	0.29435	-0.00020665	-0.00689	4.369e-05	0.10511	-1.66e-05	-0.2878	9.763e-05	0.00126
8.825	0.00015501	0.10989	0.00018787	0.48755	-5.443e-05	-0.00223	-7.388e-05	0.02788	3.126e-05	0.18153	5.017e-05	0.29157	-0.00024111	-0.04135	7.735e-05	0.13877	-1.205e-05	-0.28325	0.00012033	0.02396
8.85	0.00017298	0.12786	0.00017086	0.47054	1.109e-05	0.06329	-1.808e-05	0.08368	3.39e-05	0.18417	2.843e-05	0.26983	-0.00024586	-0.0461	0.00012409	0.18551	1.841e-05	-0.25279	0.0001389	0.04253
8.875	0.00019599	0.15087	0.00014156	0.44124	7.928e-05	0.13148	2.96e-05	0.13136	2.407e-05	0.17434	3.6e-07	0.24176	-0.00022084	-0.02108	0.00018508	0.2465	5.122e-05	-0.21998	0.00014232	0.04595
8.9	0.00021781	0.17269	0.00011354	0.41322	0.0001223	0.1745	4.646e-05	0.14822	1.847e-05	0.16874	-1.915e-05	0.22225	-0.00017533	0.02443	0.00024893	0.31035	5.511e-05	-0.21609	0.0001273	0.03093
8.925	0.00023143	0.18631	8.959e-05	0.38927	0.00014166	0.19386	2.454e-05	0.1263	4.1e-07	0.15068	-2.269e-05	0.21871	-0.00013634	0.06342	0.00029438	0.3558	2.279e-05	-0.24841	0.00010656	0.01019
8.95	0.00024418	0.19906	7.252e-05	0.3722	0.00013536	0.18756	-2.295e-05	0.07881	-2.708e-05	0.12319	-5.36e-06	0.23604	-0.00011624	0.08352	0.00029919	0.36061	-1.725e-05	-0.28845	9.828e-05	0.00191
8.975	0.00026359	0.21847	5.249e-05	0.35217	9.982e-05	0.15202	-6.763e-05	0.03413	-5.719e-05	0.09308	2.292e-05	0.26432	-0.00011542	0.08434	0.00025755	0.31897	-3.267e-05	-0.30387	0.00010928	0.01291
9	0.00029078	0.24566	2.354e-05	0.32322	4.173e-05	0.09393	-8.413e-05	0.01763	-7.235e-05	0.07792	5.028e-05	0.29168	-0.00011833	0.08143	0.00019792	0.25934	-1.696e-05	-0.28816	0.00012259	0.02622
9.025	0.00031637	0.27125	1.29e-06	0.30097	-1.993e-05	0.03227	-6.923e-05	0.03253	-6.116e-05	0.08911	6.569e-05	0.30709	-0.00011704	0.08272	0.00015357	0.21499	2.421e-05	-0.24699	0.00011978	0.02341
9.05	0.00032304	0.27792	-7.15e-06	0.29253	-7.858e-05	-0.02638	-4.066e-05	0.0611	-5.833e-05	0.09194	5.943e-05	0.30083	-0.00010807	0.09169	0.00013507	0.19649	7.478e-05	-0.19642	0.00012008	0.02371
9.075	0.00031233	0.26721	-2.54e-06	0.29714	-0.00013572	-0.08352	-1.923e-05	0.08253	-8.312e-05	0.06715	4.001e-05	0.28141	-0.00010293	0.09683	0.00013528	0.1967	0.00013494	-0.13626	0.00013439	0.03802
9.1	0.00027706	0.23194	7.03e-06	0.30671	-0.0001755	-0.1233	-3.8e-06	0.09796	-0.00012224	0.02803	1.41e-05	0.2555	-0.00010842	0.09134	0.00013907	0.20049	0.00018436	-0.08684	0.00016012	0.06375
9.125	0.00023161	0.18649	8.84e-06	0.30852	-0.00019897	-0.14677	2.85e-06	0.10461	-0.00016015	-0.00988	-1.752e-05	0.22388	-0.00011773	0.08203	0.00014972	0.21114	0.00020942	-0.06178	0.00017995	0.08358
9.15	0.00017728	0.13216	1.571e-05	0.31539	-0.00020635	-0.15415	-7.04e-06	0.09472	-0.00017783	-0.02756	-5.643e-05	0.18497	-0.00012056	0.0792	0.00016641	0.22783	0.00020801	-0.06319	0.0001901	0.09373
9.175	0.00013181	0.08669	2.144e-05	0.32112	-0.00019752	-0.14532	-4.167e-05	0.06009	-0.00017191	-0.02164	-0.00010481	0.13659	-0.00011018	0.08958	0.00018923	0.25065	0.00018761	-0.08359	0.00019561	0.09924
9.2	0.00010536	0.06024	2.608e-05	0.32576	-0.00016437	-0.11217	-9.059e-05	0.01117	-0.00015119	-0.00092	-0.00013739	0.10401	-8.889e-05	0.11087	0.00021289	0.27431	0.00016087	-0.11033	0.00019386	0.09749
9.225	9.114e-05	0.04602	1.833e-05	0.31801	-0.00012187	-0.06967	-0.00014762	-0.04586	-0.00012398	0.02629	-0.00013474	0.10666	-6.707e-05	0.13269	0.00023266	0.29408	0.00013309	-0.13811	0.00018632	0.08995
9.25	8.862e-05	0.0435	-7.72e-06	0.29196	-9.087e-05	-0.03867	-0.00019661	-0.09485	-9.772e-05	0.05255	-0.00010389	0.13751	-5.358e-05	0.14618	0.00025396	0.31538	0.00010471	-0.16649	0.00016844	0.07207
9.275	0.0001004	0.05528	-3.508e-05	0.2646	-7.737e-05	-0.02517	-0.00021828	-0.11652	-8.19e-05	0.06837	-7.907e-05	0.16233	-6.093e-05	0.13883	0.00026191	0.32333	8.454e-05	-0.18666	0.00014529	0.04892
9.3	0.00011091	0.06579	-4.108e-05	0.2586	-7.303e-05	-0.02083	-0.00020493	-0.10317	-8.267e-05	0.0676	-6.715e-05	0.17425	-9.085e-05	0.10891	0.0002386	0.30002	7.66e-05	-0.1946	0.00012358	0.02721
9.325	0.00011275	0.06763	-1.956e-05	0.28012	-7.526e-05	-0.02306	-0.00017797	-0.07621	-8.988e-05	0.06039	-7.076e-05	0.17064	-0.00014295	0.05681	0.00019261	0.25403	7.973e-05	-0.19147	9.972e-05	0.00335
9.35	0.00010623	0.06111	1.772e-05	0.3174	-8.469e-05	-0.03249	-0.00014932	-0.04756	-9.741e-05	0.05286	-9.049e-05	0.15091	-0.00019965	0.00011	0.00013388	0.1953	9.172e-05	-0.17948	8.48e-05	-0.01157
9.375	8.3e-05	0.03788	6.707e-05	0.36675	-9.203e-05	-0.03983	-0.00013146	-0.0297	-0.00011461	0.03566	-0.00010459	0.13681	-0.00024254	-0.04278	7.996e-05	0.14138	0.00010281	-0.16839	8.201e-05	-0.01436
9.4	6.101e-05	0.01589	0.00012177	0.42145	-9.735e-05	-0.04515	-0.00012352	-0.02176	-0.00014431	0.00596	-0.00011301	0.12839	-0.00025601	-0.05625	2.565e-05	0.08707	0.00010101	-0.17019	9.185e-05	-0.00452
9.425	4.329e-05	-0.00183	0.00016419	0.46387	-0.00010756	-0.05536	-0.00012151	-0.01975	-0.00017402	-0.02375	-0.00011194	0.12946	-0.00024204	-0.04228	-2.495e-05	0.03647	8.103e-05	-0.19017	0.00011541	0.01904
9.45	3.77e-05	-0.00742	0.00017731	0.47699	-0.00013156	-0.07936	-0.00011468	-0.01292	-0.00019209	-0.04182	-0.00011482	0.12658	-0.00021129	-0.01153	-5.615e-05	0.00527	6.343e-05	-0.20777	0.00015532	0.05895
9.475	3.853e-05	-0.00659	0.00015909	0.45877	-0.00017038	-0.11818	-0.0001019	-0.00014	-0.00019992	-0.04965	-0.00010496	0.13644	-0.00016736	0.0324	-6.355e-05	-0.00213	7.112e-05	-0.20008	0.00020013	0.10376
9.5	3.525e-05	-0.00987	0.00012833	0.42801	-0.00021114	-0.15894	-0.0001007	0.00106	-0.00019064	-0.04037	-7.35e-05	0.1679	-0.00013777	0.06199	-5.254e-05	0.00888	0.00011868	-0.15252	0.00024237	0.146
9.525	1.931e-05	-0.02581	0.00010549	0.40517	-0.00023209	-0.17989	-0.00011427	-0.01251	-0.00016919	-0.01892	-3.997e-05	0.20143	-0.00013031	0.06945	-2.77e-05	0.03372	0.0001817	-0.0895	0.00025491	0.15854
9.55	-2.289e-05	-0.06801	9.402e-05	0.3937	-0.00023567	-0.18347	-0.0001378	-0.03604	-0.00014342	0.00685	-1.725e-05	0.22415	-0.00013013	0.06963	-8.41e-06	0.05301	0.0002202	-0.051	0.00022557	0.1292
9.575	-7.646e-05	-0.12158	8.08e-05	0.38048	-0.00021816	-0.16596	-0.00016383	-0.06207	-0.0001096	0.04067	-1.273e-05	0.22867	-0.00011557	0.08419	-7.59e-06	0.05383	0.00021605	-0.05515	0.00016224	0.06587
9.6	-0.00012092	-0.16604	7.123e-05	0.37091	-0.00019217	-0.13997	-0.00017618	-0.07442	-7.57e-05	0.07457	-2.145e-05	0.21995	-8.19e-05	0.11786	-2.206e-05	0.03936	0.00017474	-0.09646	0.0001039	0.00753
9.625	-0.00013541	-0.18053	6.721e-05	0.36689	-0.00017016	-0.11796	-0.00017199	-0.07023	-4.695e-05	0.10332	-8.86e-06	0.23254	-3.869e-05	0.16107	-4.824e-05	0.01318	0.00012144	-0.14976	7.997e-05	-0.0164
9.65	-0.00011791	-0.16303	6.897e-05	0.36865	-0.0001745	-0.1223	-0.00015941	-0.05765	-3.273e-05	0.11754	1.326e-05	0.25466	-8.54e-06	0.19122	-7.65e-05	-0.01508	9.006e-05	-0.18114	9.547e-05	-0.0009
9.675	-9.464e-05	-0.13976	7.222e-05	0.3719	-0.00020848	-0.15628	-0.00011432	-0.01256	-2.95e-05	0.12077	2.347e-05	0.26487	-9.1e-06	0.19066	-9.061e-05	-0.02919	9.255e-05	-0.17865	0.00013474	0.03837
9.7	-7.807e-05	-0.12319	7.469e-05	0.37437	-0.00024425	-0.19205	-4.6e-05	0.05576	-3.475e-05	0.11552	9.03e-06	0.25043	-4.279e-05	0.15697	-9.628e-05	-0.03486	0.00011486	-0.15634	0.00016936	0.07299
9.725	-6.289e-05	-0.10801	8.277e-05	0.38245	-0.0002604	-0.2082	2.038e-05	0.12214	-4.041e-05	0.10986	-2.636e-05	0.21504	-9.957e-05	0.10019	-0.00010766	-0.04624	0.00013413	-0.13707	0.00018454	0.08817
9.75	-5.105e-05	-0.09617	8.843e-05	0.38811	-0.00024247	-0.19027	6.518e-05	0.16694	-3.421e-05	0.11606	-6.895e-05	0.17245	-0.00014746	0.0523	-0.00011935	-0.05793	0.00014041	-0.13079	0.00017847	0.0821
9.775	-4.89e-05	-0.09402	8.665e-05	0.38633	-0.00019056	-0.13836	7.567e-05	0.17743	-2.396e-05	0.12631	-0.00010674	0.13466	-0.00016823	0.03153	-0.00010381	-0.04239	0.00013443	-0.13677	0.00015178	0.05541
9.8	-5.347e-05	-0.09859	9.075e-05	0.39043	-0.00012025	-0.06805	4.972e-05	0.15148	-7.07e-06	0.1432	-0.00012344	0.11796	-0.00015685	0.04291	-6.571e-05	-0.00429	0.00012455	-0.14665	0.00012506	0.02869
9.825	-4.961e-05	-0.09473	9.222e-05	0.3919	-5.826e-05	-0.00606	4.13e-06	0.10589	1.11e-05	0.16137	-0.00011229	0.12911	-0.00011788	0.08188	-3.535e-05	0.02607	0.00012066	-0.15054	0.00010144	0.00507
9.85	-3.978e-05	-0.0849	8.353e-05	0.38321	-8.01e-06	0.04419	-5.769e-05	0.04407	2.453e-05	0.1748	-7.041e-05	0.17099	-7.617e-05	0.12359	-2.913e-05	0.03229	0.00013443	-0.13677	7.525e-05	-0.02112
9.875	-4.381e-05	-0.08893	7.043e-05	0.37011	2.505e-05	0.07725	-0.00011525	-0.01349	3.443e-05	0.1847	-8.61e-06	0.23279	-4.506e-05	0.1547	-3.211e-05	0.02931	0.00015942	-0.11178	4.73e-05	-0.04907
9.9	-5.436e-05	-0.09948	6.234e-05	0.36202	1.509e-05	0.06729	-0.00015287	-0.05111	3.02e-05	0.18047	4.15e-05	0.2829	-2.497e-05	0.17479	-2.745e-05	0.03397	0.00016982	-0.10138	2.311e-05	-0.07326
9.925	-5.632e-05	-0.10144	5.228e-05	0.35196	-3.683e-05	0.01537	-0.00016307	-0.06131	2.13e-05	0.17157	6.817e-05	0.30957	-1.717e-05	0.18259	1.79e-06	0.06321	0.00015948	-0.11172	2.025e-05	-0.07612
9.95	-4.937e-05	-0.09449	3.818e-05	0.33786	-0.000105	-0.0528	-0.00014927	-0.04751	6.97e-06	0.15724	6.836e-05	0.30976	-7.08e-06	0.19268	4.92e-05	0.11062	0.00012563	-0.14557	4.515e-05	-0.05122
9.975	-3.662e-05	-0.08174	2.554e-05	0.32522	-0.00016524	-0.11304	-0.00011888	-0.01712	-2.679e-05	0.12348	5.534e-05	0.29674	7.24e-06	0.207	8.131e-05	0.14273	9.477e-05	-0.17643	8.467e-05	-0.0117
10	-2.955e-05	-0.07467	3.784e-05	0.33752	-0.00020735	-0.15515	-0.00010215	-0.00039	-7.404e-05	0.07623	5.319e-05	0.29459	2.525e-05	0.22501	7.789e-05	0.13931	8.642e-05	-0.18478	0.00011807	0.0217
10.025	-2.968e-05	-0.0748	6.77e-05	0.36738	-0.00023384	-0.18164	-0.00011042	-0.00866	-0.00011494	0.03533	6.743e-05	0.30883	3.657e-05	0.23633	6.382e-05	0.12524	0.00010158	-0.16962	0.00012803	0.03166
10.05	-3.496e-05	-0.08008	9.894e-05	0.39862	-0.0002415	-0.1893	-0.00014139	-0.03963	-0.00011991	0.03036	7.589e-05	0.31729	1.161e-05	0.21137	3.871e-05	0.10013	0.00013253	-0.13867	0.00011716	0.02079
10.075	-4.534e-05	-0.09046	0.0001118	0.41148	-0.00025203	-0.19983	-0.00016593	-0.06417	-7.437e-05	0.0759	7.328e-05	0.31468	-2.772e-05	0.17204	1.293e-05	0.07435	0.00018184	-0.08936	0.0001091	0.01273
10.1	-5.16e-05	-0.09672	0.00010224	0.40192	-0.00026916	-0.21696	-0.0001673	-0.06554	9.97e-06	0.16024	6.656e-05	0.30796	-6.74e-05	0.13236	-9.4e-07	0.06048	0.00023618	-0.03502	0.00011313	0.01676
10.125	-5.545e-05	-0.10057	6.885e-05	0.36853	-0.00028519	-0.23299	-0.0001559	-0.05414	9.165e-05	0.24192	4.657e-05	0.28797	-0.00010387	0.09589	8.8e-06	0.07022	0.00028471	0.01351	0.00012267	0.0263
10.15	-5.582e-05	-0.10094	1.784e-05	0.31752	-0.0002847	-0.2325	-0.00013996	-0.0382	0.00014727	0.29754	2.282e-05	0.26422	-0.00013071	0.06905	4.077e-05	0.10219	0.00031003	0.03883	0.00013113	0.03476
10.175	-5.132e-05	-0.09644	-3.913e-05	0.26055	-0.00027108	-0.21888	-0.00013301	-0.03125	0.00016765	0.31792	1.035e-05	0.25175	-0.00014575	0.05401	6.422e-05	0.12564	0.00030946	0.03826	0.00014063	0.04426
10.2	-4.503e-05	-0.09015	-7.622e-05	0.22346	-0.00024602	-0.19382	-0.00013525	-0.03349	0.00016611	0.31638	1.948e-05	0.26088	-0.00015678	0.04298	6.359e-05	0.12501	0.00029013	0.01893	0.00017035	0.07398
10.225	-3.8e-05	-0.08312	-8.841e-05	0.21127	-0.00022185	-0.16965	-0.00014474	-0.04298	0.00015382	0.30409	3.833e-05	0.27973	-0.00017093	0.02883	4.258e-05	0.104	0.00025574	-0.01546	0.00021689	0.12052
10.25	-3.743e-05	-0.08255	-9.117e-05	0.20851	-0.00021296	-0.16076	-0.00015586	-0.0541	0.00013694	0.28721	6.424e-05	0.30564	-0.00019247	0.00729	9.17e-06	0.07059	0.00022091	-0.05029	0.00026563	0.16926
10.275	-4.838e-05	-0.0935	-8.648e-05	0.2132	-0.00020696	-0.15476	-0.00015609	-0.05433	0.00011841	0.26868	0.00010197	0.34337	-0.0002222	-0.02244	-1.943e-05	0.04199	0.00020019	-0.07101	0.00030029	0.20392
10.3	-6.959e-05	-0.11471	-8.206e-05	0.21762	-0.0002056	-0.1534	-0.00016341	-0.06165	9.871e-05	0.24898	0.00015257	0.39397	-0.00024034	-0.04058	-1.726e-05	0.04416	0.0001991	-0.0721	0.0002996	0.20323
10.325	-9.936e-05	-0.14448	-7.979e-05	0.21989	-0.00020948	-0.15728	-0.00016782	-0.06606	7.055e-05	0.22082	0.00021282	0.45422	-0.00023299	-0.03323	1.55e-06	0.06297	0.00021775	-0.05345	0.00026319	0.16682
10.35	-0.00012902	-0.17414	-8.122e-05	0.21846	-0.00021717	-0.16497	-0.00016416	-0.0624	3.659e-05	0.18686	0.00026003	0.50143	-0.00021488	-0.01512	1.97e-05	0.08112	0.00024939	-0.02181	0.00020838	0.11201
10.375	-0.00014481	-0.18993	-7.733e-05	0.22235	-0.00023163	-0.17943	-0.00015757	-0.05581	1.112e-05	0.16139	0.00027099	0.51239	-0.00019899	0.00077	2.392e-05	0.08534	0.0002836	0.0124	0.00016488	0.06851
10.4	-0.00012963	-0.17475	-7.454e-05	0.22514	-0.00024387	-0.19167	-0.0001586	-0.05684	4.45e-06	0.15472	0.00025583	0.49723	-0.00019086	0.0089	3.08e-06	0.0645	0.00030758	0.03638	0.00014486	0.04849
10.425	-9.785e-05	-0.14297	-7.746e-05	0.22222	-0.00025746	-0.20526	-0.00017802	-0.07626	2.191e-05	0.17218	0.00023119	0.47259	-0.00018696	0.0128	-3.089e-05	0.03053	0.00030937	0.03817	0.00014929	0.05292
10.45	-7.169e-05	-0.11681	-9.615e-05	0.20353	-0.00026088	-0.20868	-0.00020089	-0.09913	5.044e-05	0.20071	0.00021792	0.45932	-0.00017751	0.02225	-6.674e-05	-0.00532	0.00028954	0.01834	0.00015753	0.06116
10.475	-5.276e-05	-0.09788	-0.00011701	0.18267	-0.00026254	-0.21034	-0.00020941	-0.10765	7.63e-05	0.22657	0.00022045	0.46185	-0.00015954	0.04022	-8.602e-05	-0.0246	0.00027802	0.00682	0.00014396	0.04759
10.5	-5.144e-05	-0.09656	-0.00012525	0.17443	-0.00025561	-0.20341	-0.00019322	-0.09146	8.592e-05	0.23619	0.00022674	0.46814	-0.00014273	0.05703	-7.846e-05	-0.01704	0.00029542	0.02422	0.00011545	0.01908
10.525	-6.509e-05	-0.11021	-0.00012766	0.17202	-0.00023676	-0.18456	-0.00017085	-0.06909	6.803e-05	0.2183	0.00023751	0.47891	-0.00012891	0.07085	-6.092e-05	0.0005	0.00033795	0.06675	7.87e-05	-0.01767
10.55	-5.749e-05	-0.10261	-0.0001293	0.17038	-0.00021538	-0.16318	-0.00016545	-0.06369	3.19e-05	0.18217	0.00025271	0.49411	-0.00012568	0.07408	-4.571e-05	0.01571	0.00038023	0.10903	5.306e-05	-0.04331
10.575	-3.561e-05	-0.08073	-0.00012866	0.17102	-0.00021774	-0.16554	-0.00018037	-0.07861	1.13e-06	0.1514	0.00026204	0.50344	-0.00014016	0.0596	-3.626e-05	0.02516	0.00040558	0.13438	4.735e-05	-0.04902
10.6	9.5e-07	-0.04417	-0.00011592	0.18376	-0.00025196	-0.19976	-0.00021068	-0.10892	-7.07e-06	0.1432	0.00025513	0.49653	-0.00016657	0.03319	-3.051e-05	0.03091	0.000417	0.1458	5.838e-05	-0.03799
10.625	2.067e-05	-0.02445	-8.261e-05	0.21707	-0.00028176	-0.22956	-0.00023679	-0.13503	-6.19e-06	0.14408	0.00021511	0.45651	-0.00021298	-0.01322	-1.557e-05	0.04585	0.00040251	0.13131	7.365e-05	-0.02272
10.65	1.833e-05	-0.02679	-3.912e-05	0.26056	-0.00027556	-0.22336	-0.00025281	-0.15105	-3.78e-06	0.14649	0.00013953	0.38093	-0.000267	-0.06724	6.18e-06	0.0676	0.00035241	0.08121	8.171e-05	-0.01466
10.675	8.41e-06	-0.03671	-1.12e-06	0.29856	-0.00024098	-0.18878	-0.00024206	-0.1403	-3.62e-06	0.14665	7.813e-05	0.31953	-0.000318	-0.11824	2.117e-05	0.08259	0.00029244	0.02124	6.164e-05	-0.03473
10.7	5.45e-06	-0.03967	2.361e-05	0.32329	-0.00019807	-0.14587	-0.00019047	-0.08871	9.8e-06	0.16007	4.471e-05	0.28611	-0.0003441	-0.14434	1.983e-05	0.08125	0.00023936	-0.03184	2.054e-05	-0.07583
10.725	1.167e-05	-0.03345	2.758e-05	0.32726	-0.00014736	-0.09516	-0.00011686	-0.0151	3.309e-05	0.18336	3.75e-05	0.2789	-0.00033565	-0.13589	6.1e-06	0.06752	0.00020842	-0.06278	-6.34e-06	-0.10271
10.75	1.38e-05	-0.03132	1.253e-05	0.31221	-8.583e-05	-0.03363	-5.496e-05	0.0468	5.407e-05	0.20434	3.974e-05	0.28114	-0.00031249	-0.11273	-1.791e-05	0.04351	0.00020354	-0.06766	-7.26e-06	-0.10363
10.775	-6.2e-07	-0.04574	-8.68e-06	0.291	-3.399e-05	0.01821	-2.966e-05	0.0721	5.741e-05	0.20768	4.281e-05	0.28421	-0.00027858	-0.07882	-6.309e-05	-0.00167	0.00022036	-0.05084	2.914e-05	-0.06723

## Sheet: 47.5kHz
	Time (ms)	47.5 kHz 10dB Atten	47.5kHz 10dB Atten, normalised	47.5 kHz 20dB Atten	47.5kHz 20dB Atten, normalised	47.5 kHz 30dB Atten	47.5kHz 30dB Atten, normalised	47.5 kHz 40dB Atten	47.5kHz 40dB Atten, normalised	47.5 kHz 50dB Atten	47.5kHz 50dB Atten, normalised	47.5 kHz 60dB Atten	47.5kHz 60dB Atten, normalised	47.5 kHz 70dB Atten	47.5kHz 70dB Atten, normalised	47.5 kHz 65dB Atten	47.5kHz 65dB Atten, normalised	47.5 kHz 55dB Atten	47.5kHz 55dB Atten, normalised	47.5 kHz 80dB Atten	47.5kHz 80dB Atten, normalised
-0.002	-2	7.88e-06	0	9.005e-05	0	-0.00015345	0	1.297e-05	0	4.481e-05	0	-8.983e-05	0	-7.04e-06	0	-0.00013663	0	1.381e-05	0	3.287e-05	0
-0.001975	-1.975	1.666e-05	0.00878	9.061e-05	0.00056	-0.00012389	0.02956	3.401e-05	0.02104	4.002e-05	-0.00479	-7.75e-05	0.01233	4.67e-06	0.01171	-0.00016017	-0.02354	-1.41e-05	-0.02791	3.851e-05	0.00564
-0.00195	-1.95	4.45e-05	0.03662	9.521e-05	0.00516	-7.743e-05	0.07602	5.599e-05	0.04302	4.496e-05	0.00015	-8.671e-05	0.00312	4.115e-05	0.04819	-0.00019206	-0.05543	-4.704e-05	-0.06085	7.02e-05	0.03733
-0.001925	-1.925	7.453e-05	0.06665	0.00011628	0.02623	-3.52e-05	0.11825	7.642e-05	0.06345	5.804e-05	0.01323	-0.00011132	-0.02149	8.045e-05	0.08749	-0.00021033	-0.0737	-9.287e-05	-0.10668	0.00010102	0.06815
-0.0019	-1.9	7.478e-05	0.0669	0.00014872	0.05867	-2.982e-05	0.12363	8.897e-05	0.076	7.26e-05	0.02779	-0.00013053	-0.0407	0.00011546	0.1225	-0.00018871	-0.05208	-0.00014412	-0.15793	0.00011602	0.08315
-0.001875	-1.875	4.266e-05	0.03478	0.00017406	0.08401	-6.613e-05	0.08732	8.789e-05	0.07492	7.166e-05	0.02685	-0.00013838	-0.04855	0.00014087	0.14791	-0.00013627	0.00036	-0.00018794	-0.20175	0.00010685	0.07398
-0.00185	-1.85	-1.94e-06	-0.00982	0.00017905	0.089	-0.00011683	0.03662	7.272e-05	0.05975	6.496e-05	0.02015	-0.00012094	-0.03111	0.00015274	0.15978	-7.866e-05	0.05797	-0.00021	-0.22381	7.69e-05	0.04403
-0.001825	-1.825	-3.477e-05	-0.04265	0.00016256	0.07251	-0.00014849	0.00496	5.242e-05	0.03945	7.149e-05	0.02668	-9.36e-05	-0.00377	0.00015463	0.16167	-4.612e-05	0.09051	-0.00020439	-0.2182	2.58e-05	-0.00707
-0.0018	-1.8	-4.241e-05	-0.05029	0.00013933	0.04928	-0.00015572	-0.00227	3.003e-05	0.01706	9.284e-05	0.04803	-7.792e-05	0.01191	0.00014689	0.15393	-5.388e-05	0.08275	-0.00015712	-0.17093	-2.788e-05	-0.06075
-0.001775	-1.775	-2.926e-05	-0.03714	0.00012444	0.03439	-0.00014405	0.0094	2.291e-05	0.00994	0.00012667	0.08186	-8.643e-05	0.0034	0.00013465	0.14169	-8.008e-05	0.05655	-7.228e-05	-0.08609	-5.913e-05	-0.092
-0.00175	-1.75	-1.523e-05	-0.02311	0.00011962	0.02957	-0.0001179	0.03555	3.705e-05	0.02408	0.00015838	0.11357	-0.00011609	-0.02626	0.00012556	0.1326	-9.185e-05	0.04478	1.765e-05	0.00384	-6.279e-05	-0.09566
-0.001725	-1.725	-3.55e-06	-0.01143	0.00012325	0.0332	-7.162e-05	0.08183	5.88e-05	0.04583	0.00018152	0.13671	-0.0001402	-0.05037	0.00013161	0.13865	-7.65e-05	0.06013	9.496e-05	0.08115	-4.107e-05	-0.07394
-0.0017	-1.7	3.39e-06	-0.00449	0.000131	0.04095	-2.444e-05	0.12901	8.061e-05	0.06764	0.00017499	0.13018	-0.00015412	-0.06429	0.00014793	0.15497	-4.568e-05	0.09095	0.00013095	0.11714	-1.536e-05	-0.04823
-0.001675	-1.675	1.418e-05	0.0063	0.00012885	0.0388	2.123e-05	0.17468	9.291e-05	0.07994	0.00014808	0.10327	-0.00015201	-0.06218	0.00015566	0.1627	-1.226e-05	0.12437	0.0001203	0.10649	2.5e-07	-0.03262
-0.00165	-1.65	3.674e-05	0.02886	0.00011369	0.02364	5.559e-05	0.20904	0.00010192	0.08895	0.0001239	0.07909	-0.00013396	-0.04413	0.00015849	0.16553	1.144e-05	0.14807	7.73e-05	0.06349	-1.68e-06	-0.03455
-0.001625	-1.625	6.044e-05	0.05256	9.547e-05	0.00542	7.38e-05	0.22725	0.00010748	0.09451	0.00010959	0.06478	-0.00010958	-0.01975	0.00016382	0.17086	1.494e-05	0.15157	3.174e-05	0.01793	-3.88e-06	-0.03675
-0.0016	-1.6	7.653e-05	0.06865	8.572e-05	-0.00433	7.903e-05	0.23248	0.00011218	0.09921	9.691e-05	0.0521	-9.069e-05	-0.00086	0.00016763	0.17467	-6.2e-06	0.13043	1.67e-06	-0.01214	9.22e-06	-0.02365
-0.001575	-1.575	6.956e-05	0.06168	8.769e-05	-0.00236	8.257e-05	0.23602	0.00011106	0.09809	7.319e-05	0.02838	-8.674e-05	0.00309	0.00016992	0.17696	-5.84e-05	0.07823	2.07e-06	-0.01174	3.715e-05	0.00428
-0.00155	-1.55	2.483e-05	0.01695	0.00011114	0.02109	9.175e-05	0.2452	0.00010319	0.09022	4.4e-05	-0.00081	-7.418e-05	0.01565	0.00016094	0.16798	-0.00013085	0.00578	2.159e-05	0.00778	4.107e-05	0.0082
-0.001525	-1.525	-4.142e-05	-0.0493	0.00013678	0.04673	8.828e-05	0.24173	8.942e-05	0.07645	1.212e-05	-0.03269	-6.815e-05	0.02168	0.00014198	0.14902	-0.00021487	-0.07824	5.167e-05	0.03786	1.843e-05	-0.01444
-0.0015	-1.5	-0.00011138	-0.11926	0.00015721	0.06716	7.972e-05	0.23317	7.888e-05	0.06591	-1.487e-05	-0.05968	-7.185e-05	0.01798	0.00012131	0.12835	-0.00028174	-0.14511	7.37e-05	0.05989	-1.357e-05	-0.04644
-0.001475	-1.475	-0.00016534	-0.17322	0.00016933	0.07928	7.673e-05	0.23018	6.975e-05	0.05678	-3.34e-05	-0.07821	-7.528e-05	0.01455	9.821e-05	0.10525	-0.00030922	-0.17259	7.073e-05	0.05692	-4.345e-05	-0.07632
-0.00145	-1.45	-0.00019216	-0.20004	0.00018108	0.09103	8.7e-05	0.24045	5.297e-05	0.04	-3.143e-05	-0.07624	-7.336e-05	0.01647	7.571e-05	0.08275	-0.00032778	-0.19115	4.14e-05	0.02759	-5.889e-05	-0.09176
-0.001425	-1.425	-0.00018669	-0.19457	0.00018593	0.09588	9.169e-05	0.24514	2.383e-05	0.01086	-2.217e-05	-0.06698	-6.938e-05	0.02045	4.904e-05	0.05608	-0.0003387	-0.20207	-1.096e-05	-0.02477	-6.653e-05	-0.0994
[truncated: 488 more rows]
